# Supplementary material for: White matter micro- and macrostructure brain charts for the human lifespan
Source: Nature. 2026 May 13;655(8124):979–89. doi: 10.1038/s41586-026-10454-2 (PMC13391363; doi:10.1038/s41586-026-10454-2)
Supplement: Supplementary file 12 — Centiles trajectories of brain charts. SDT.T9.1–5 contain the brain charts for the global metrics; SDT.T9.6–509 contain the brain charts for the tract-specific metrics (unnormalized); and SDT.T9.510–1157 contain the brain charts for the tract-specific macrostructural metrics (normalized). Included in each table are the male and female centile trajectories for the 2.5th, 25th, 50th, 75th and 97.5th percentiles; the interquartile range normalized by the 50th centile; and the derivatives of the 50th centiles with respect to both age and log(age). Charts are sampled in logarithmically spaced intervals. Age is reported in years, while centile trajectory values are reported in metric-specific units: diffusivities in mm2 s−1, volume in mm3, surface area in mm2, average length in mm, and FA is dimensionless (unitless). [file 41586_2026_10454_MOESM12_ESM.zip › plotted_curves/SDT.T9.154-ICP_left_avg_length_curve_metrics.csv]

ages	male_0.025th_percentile	female_0.025th_percentile	male_0.25th_percentile	female_0.25th_percentile	male_0.5th_percentile	female_0.5th_percentile	male_0.75th_percentile	female_0.75th_percentile	male_0.975th_percentile	female_0.975th_percentile	male_normalized_quantile_range	fwmale_normalized_quantile_range	male_median_centile_d_age	male_median_centile_d_log_age	female_median_centile_d_age	female_median_centile_d_log_age
0.25	34.8183227940832	35.18076645792886	38.16662307504493	38.26267889367412	39.93350516755737	39.887957705763434	41.70482347365537	41.516971476091285	45.08723039991249	44.62746493205065	0.08860229984231204	0.08158584118100762	10.212300400134522	5.896365913793475	10.20862860308745	5.894245895961798
0.25150637576242696	34.83048697321676	35.19318109989992	38.180892255785636	38.27703186517282	39.94888872935876	39.90333573645874	41.72132539136926	41.53337790045841	45.10586839128015	44.64583557204454	0.0886240706110489	0.08160586014142024	10.190953897072177	5.9016935601321165	10.187293638242409	5.899573877467446
0.2530218281966045	34.84267222399226	35.205617349312696	38.19518690461323	38.291410493400335	39.96430009071597	39.91874156845878	41.73785744959428	41.54981427864738	45.12454099447054	44.66424027730961	0.08864587987127143	0.08162591447576165	10.14818484686657	5.912336835259339	10.144547694248104	5.910217842161728
0.25454641199404576	34.85487849075114	35.21807515004213	38.20950696124286	38.30581471797801	39.97973918892168	39.93417513915655	41.75441958319978	41.566280545821904	45.14324813972465	44.68267897875275	0.08866772755083925	0.08164600411758396	10.105521422543461	5.922956011413589	10.101907296291756	5.9208377463501165
0.2560801821758082	34.86710571756086	35.2305544456847	38.223852365076795	38.32024447821292	39.99520596093523	39.9496363856118	41.77101172670116	41.582776636793604	45.161989756890065	44.70115160689253	0.0886896135774124	0.08166612900025573	10.062963923184725	5.933550961141009	10.059372743337008	5.931433462669702
0.25762319409447826	34.87935384821628	35.24305517955983	38.23822305520605	38.33469971309946	40.010700343384244	39.96512524455294	41.78763381426161	41.599302486023824	45.180765775423076	44.71965809186124	0.08871153787845294	0.08168628905696507	10.020512642835456	5.944121557700782	10.016944329348917	5.942004864484261
0.2591755034361701	34.89162282624144	35.25557729471163	38.25261897041234	38.34918036132137	40.02622227256675	39.98064165237894	41.804285779694354	41.61585802762575	45.199576124391086	44.7381983634073	0.08873350038123032	0.08170648422072035	9.978167870507605	5.9546676750869665	9.974622343232113	5.95255182587789
0.2607371662225343	34.9039125948909	35.268120733910386	38.26704004916973	38.36368636125333	40.04177168445286	39.99618554516119	41.82096755646449	41.632443195366385	45.21842073247464	44.75677235089726	0.0887555010128249	0.08172671442435879	9.935929890185434	5.965189187994838	9.932407068885368	5.963074221642273
0.2623082388127803	34.91622309715142	35.28068543965415	38.28148622964637	38.3782176509628	40.057348514686765	40.01175685864533	41.837679077690986	41.649057922668405	45.23729952796973	44.77537998331804	0.08877753970013173	0.08174697960054389	9.893798980887368	5.975685971860912	9.890298785216146	5.9735719272957795
0.2638887779057103	34.92855427574353	35.29327135417035	38.2959574497064	38.39277416821178	40.07295269858862	40.02735552825318	41.85442027614875	41.66570214261231	45.25621243878996	44.79402118927915	0.08879961636986339	0.08176727968177526	9.851775416585951	5.986157902819286	9.848297766106043	5.984044819060728
0.26547884054176485	34.94090607312286	35.30587841941725	38.31045364691148	38.407355850458494	40.08858417115627	40.04298148908454	41.87119108427047	41.68237578793821	45.2751593924687	44.81269589701473	0.08882173094855611	0.08178761460038805	9.80985946632427	5.996604857734383	9.80640428051629	5.994492773891579
0.2670784841050822	34.95327843148201	35.31850657708564	38.32497475852282	38.421962634859305	40.10424286706736	40.05863467591917	41.8879914341488	41.699078791047974	45.29414031616139	44.83140403438584	0.08884388336257171	0.0818079842885577	9.768051394143185	6.007026714174572	9.764618592407714	6.004915669452203
0.26868776632556873	34.96567129275177	35.33115576860033	38.33952072150267	38.436594458270356	40.11992872068088	40.07431502321851	41.904821257538075	41.715811084007015	45.31315513664761	44.85014552888255	0.0888660735381011	0.08182838867830244	9.726351459084981	6.01742335038125	9.722940960757114	6.015313384079491
0.2703067452809827	34.978084598602784	35.343825935121636	38.354091472516124	38.45125125724923	40.13564166603917	40.09002246512751	41.921680485856406	41.73257259854628	45.33220378033323	44.86892030762603	0.08888830140117088	0.08184882770148898	9.684759915338873	6.0277946453707045	9.681371639659119	6.025685796864309
0.2719354793990299	34.99051829044709	35.35651701754704	38.36868694793296	38.4659329680569	40.151381636869885	40.105756935476684	41.938569050187645	41.74936326606429	45.35128617325268	44.88772829737081	0.08891056687764302	0.08186930128983413	9.643277012093677	6.038140478811329	9.639910878240698	6.03603278756691
0.27357402745947257	35.00297230943955	35.36922895651261	38.38330708382917	38.480639526659225	40.16714856658751	40.121518367783594	41.95548688128326	41.76618301762894	45.37040224107103	44.90656942450677	0.08893286989322295	0.08188980937490917	9.601902993623298	6.04846073108456	9.598558920693904	6.046354236654224
0.2752224485962505	35.01544659647942	35.38196169239463	38.39795181598889	38.49537086872889	40.182942388295515	40.137306695255006	41.97243390956429	41.783031783979496	45.38955190908614	44.92544361506136	0.08895521037345869	0.08191035188814173	9.560638099323114	6.0587552832776055	9.557316006365	6.056650025303497
0.27688080229961526	35.02794109221182	35.39471516531106	38.412621079905904	38.51012692964694	40.19876303478791	40.153121850788494	41.98941006512331	41.79990949552849	45.408735102230814	44.94435079470167	0.08897758824374921	0.08193092876082186	9.519482563669953	6.069024017165248	9.516182369661692	6.066920035372277
0.2785491484182772	35.040455737029255	35.407489315123094	38.42731481078551	38.524907644504616	40.21461043855127	40.16896376697435	42.00641527772631	41.81681608236366	45.42795174507498	44.96329088873655	0.08900000342934412	0.08195153992410294	9.478436616298495	6.079266815227129	9.475158240154997	6.077164149424789
0.28022754716156506	35.052990471073066	35.420284081436634	38.44203294354608	38.539712948104956	40.23048453176637	40.18483237609736	42.02344947681466	41.8337514742498	45.44720176182769	44.98226382211868	0.08902245585535168	0.08197218530900721	9.437500481937604	6.089483560614099	9.434243842537398	6.087382250706469
0.2819160591015993	35.06554523423496	35.43309940360384	38.4567754128209	38.554542774964624	40.2463852463101	40.20072761013861	42.04051259150696	41.85071560063076	45.4664850763394	45.00126951944674	0.08904494544673734	0.0819928648464273	9.396674380526747	6.099674137197326	9.393439396670146	6.097574223152151
0.28361474517547763	35.07811996615847	35.4459352207246	38.471542152959735	38.56939705931545	40.26231251375724	40.21664940077725	42.057604550601	41.867708390631215	45.48580161210394	45.020307904967346	0.08906747212833196	0.0820135784671316	9.355958527119583	6.10983842949463	9.352745117574159	6.107739951376971
0.2853236666874746	35.090714606240354	35.45879147164802	38.48633309803048	38.5842757351062	40.278266265382115	40.232597679392285	42.07472528257555	41.88472977305861	45.505151292260635	45.03937890257727	0.08909003582483341	0.08203432610176563	9.315353131993106	6.119976322731418	9.312161215480955	6.11787932068728
0.2870428853112538	35.103329093632226	35.47166809497396	38.50114818182098	38.599178736004276	40.294246432160605	40.248572377064406	42.091874715592375	41.90177967640501	45.524534039596496	45.05848243582539	0.08911263646080943	0.08205510768085576	9.274858400611265	6.130087702799756	9.271687895801733	6.12799221705518
0.28877246309209376	35.115963367241804	35.48456502905442	38.515987337840535	38.61410599539728	40.31025294477165	40.26457342457762	42.10905277749802	41.918858028849	45.54394977654814	45.07761842791481	0.08913527396070377	0.08207592313481432	9.234474533632238	6.140172456259279	9.2313253591783	6.138078527126709
0.2905124624491269	35.12861736573453	35.49748221199509	38.53085049932161	38.62905744639476	40.326285733599164	40.280600752421144	42.12625939582567	41.93596475825746	45.56339842520397	45.096786801704866	0.08915794824883733	0.08209677239394036	9.194201727004838	6.150230470368115	9.191073801508537	6.148138138240029
0.29226294617759224	35.14129102753492	35.51041958165683	38.545737599221496	38.64403302182983	40.34234472873381	40.2966542907911	42.14349449779706	41.95309979218753	45.582879907306236	45.115987479713205	0.08918065924941296	0.08211765538842553	9.154040171901215	6.160261633037408	9.150933413931853	6.158170938381772
0.294023977451102	35.15398429082803	35.52337707565706	38.560648570223925	38.659032654260784	40.35842985997465	40.312733969592244	42.1607580103243	41.97026305788832	45.60239414425302	45.13522038411772	0.08920340688651947	0.08213857204835531	9.113990054749593	6.170265832833138	9.110904382852823	6.168176816204323
0.29579561982392083	35.166697093560835	35.536354631371196	38.57558334474067	38.674056275972774	40.374541056830864	40.328839718439674	42.17804986001165	41.987454482302844	45.621941057100265	45.154485436758634	0.0892261910841333	0.08215952230371448	9.07405155728884	6.1802429590043175	9.070986889977576	6.178155661026722
0.29757793723326015	35.179429373443774	35.54935218593422	38.59054185491323	38.689103818979476	40.390678248523606	40.34497146666062	42.1953699731575	42.00467399206978	45.64152056656395	45.17378255914054	0.08924901176612528	0.08218050608438662	9.034224856555738	6.190192901446608	9.031181112326522	6.188107362831943
0.29937099400158496	35.19218106795203	35.56236967624199	38.6055240326144	38.704175215024556	40.40684136398756	40.36112914329611	42.21271827575601	42.02192151352526	45.661132593021925	45.193111672434284	0.08927186885626034	0.0822015233201614	8.994510124910448	6.200115550709597	8.99148722224345	6.19803181224961
0.3011748548389356	35.204952114326964	35.575407038952704	38.620529809449835	38.719270395583436	40.42303033187276	40.37731267710268	42.23009469349904	42.03919697270476	45.68077705651605	45.212472697478994	0.08929476227820396	0.08222257394073675	8.954907530060154	6.210010798003168	8.951905387419174	6.2079289005650935
0.30298958484526295	35.217742449577585	35.588464210488354	38.63555911675973	38.73438929186481	40.43924508054622	40.3935219965541	42.247499151777916	42.05650029534477	45.70045387675407	45.23186555478413	0.08931769195552448	0.08224365787571988	8.915417235066343	6.219878535174757	8.912435770889715	6.217798519697681
0.30481524951277783	35.23055201048182	35.601541127036064	38.65061188562027	38.74953183481222	40.45548553809364	40.40975702984292	42.26493157568517	42.07383140688464	45.72016297311172	45.25129016453128	0.08934065781169738	0.0822647750546336	8.876039398381181	6.229718654727549	8.873078531101783	6.227640562225133
0.3066519147283146	35.24338073358805	35.61463772454961	38.66568804684543	38.76469795510578	40.47175163232112	40.426017704882405	42.28239189001642	42.09119023246841	45.73990426463466	45.27074644657628	0.08936365977010628	0.08228592540691633	8.836774173863887	6.239531049796824	8.833833821927328	6.23745492137823
0.3084996467757088	35.2562285552163	35.62775393875066	38.68078753098827	38.779887583163514	40.48804329075674	40.442303949307984	42.299880019272074	42.108576696946415	45.759677670040425	45.29023432045105	0.08938669775405099	0.08230710886192867	8.797621710760723	6.2493156141490545	8.794701792588967	6.247241490984379
0.31035851233818973	35.269095411459745	35.64088970513026	38.69591026834265	38.79510064914309	40.504360440652285	40.4586156904789	42.317395887658996	42.12599072487714	45.77948310772028	45.30975370536549	0.08940977168674497	0.08232832534895429	8.758582153795942	6.25907224220191	8.755682587809133	6.257000165529462
0.3122285785007863	35.281981238185985	35.654044958950244	38.71105618894476	38.810337082943306	40.52070300898488	40.47495285548002	42.33493941909249	42.14343224052895	45.7993204957414	45.32930452020954	0.08943288149132529	0.08234957479720371	8.719655643157239	6.268800828993335	8.71677634777734	6.2667308401350965
0.3141099127527488	35.29488597103848	35.6672196352445	38.726225222574655	38.8255968142057	40.537070922458646	40.49131537112333	42.35251053719783	42.16090116788182	45.8191897518486	45.34888668355494	0.08945602709085015	0.08237085713581711	8.680842314470283	6.278501270174274	8.677983208153819	6.276433410542268
0.31600258298998396	35.307809545437784	35.680413668820414	38.741417298757746	38.84087977231603	40.553464107506215	40.50770316394968	42.370109165312044	42.17839743062901	45.83909079346626	45.368500113657184	0.08947920840830582	0.08239217229386749	8.64214229890058	6.28817346202959	8.639303300085885	6.286107773089498
0.3179066575175057	35.3207518965829	35.693626994260114	38.75663234676629	38.8561858864057	40.56988249029051	40.52411616023015	42.38773522648562	42.195920952178746	45.85902353770029	45.388144728457334	0.08950242536660913	0.08241352020036459	8.603555723133468	6.29781730146351	8.60073675024978	6.29575382474286
0.3198222050518999	35.33371295945267	35.706859545922	38.771870295621014	38.87151508535349	40.58632599670623	40.540554285967964	42.40538864348427	42.213471655656036	45.878987901340054	45.407820445584015	0.08952567788861046	0.0824349007842569	8.565082709385024	6.307432685985987	8.562283680927067	6.305371463119627
0.32174929472380437	35.346692668807044	35.720111257941895	38.78713107409253	38.8868672977869	40.60279455238149	40.55701746689997	42.423069338790576	42.23104946390427	45.898983800860144	45.42752718235518	0.08954896589709704	0.08245631397443555	8.526723375425718	6.317019513706327	8.523944209873662	6.314960586376401
0.32368799608040405	35.359690959188285	35.73338206423438	38.80241461070274	38.90224245208361	40.61928808267933	40.573505628497976	42.44077723460557	42.248654299486766	45.91901115242227	45.44726485577983	0.08957228931479674	0.08247775969973628	8.4884778346659	6.32657768336594	8.485718450505374	6.324521093321891
0.3256383790879404	35.372707764922495	35.74667189849429	38.81772083372653	38.917640476373215	40.63580651269951	40.590018695970805	42.458512252850646	42.26628608468878	45.939069871877244	45.467033382560196	0.08959564806438117	0.08249923788894362	8.450346196072132	6.336107094288309	8.447606511857884	6.334052883375989
0.32760051413423674	35.385743020120636	35.7599806941978	38.83304967119304	38.93306129853831	40.65234976727973	40.606556594265456	42.47627431516897	42.283944741518724	45.95915987476661	45.486832679093155	0.08961904206846841	0.08252074847079326	8.412328564234485	6.345607646365352	8.409608498528542	6.343555856495186
0.3295744720312385	35.39879665867994	35.7733083846038	38.84840105088711	38.94850484621628	40.66891777099739	40.62311924806872	42.49406334292719	42.3016301917101	45.97928107632456	45.50666266147224	0.08964247124962703	0.08254229137397505	8.374425039470225	6.355079240147461	8.371724510825516	6.353029913269893
0.33156032401756863	35.411868614285254	35.7866549027553	38.86377490035097	38.96397104680061	40.685510448171264	40.63970658180887	42.51187925721726	42.31934235672307	45.99943339147988	45.526523245489486	0.08966593553037913	0.08256386652713656	8.336635717707395	6.364521776724359	8.333954644755067	6.362474954888967
0.33355814176109866	35.42495882041009	35.80002018148048	38.879171146885334	38.979459827442305	40.70212772286264	40.65631851965712	42.52972197885772	42.337081157745935	46.01961673485751	45.546414346637	0.08968943483320287	0.08258547385888462	8.29896069057213	6.373935157758751	8.296298991968797	6.371890883086053
0.33556799736153503	35.43806721031804	35.813404153394124	38.89458971755107	38.99497111505138	40.71876951887718	40.67295498552898	42.54759142839563	42.35484651569686	46.03983102078049	45.56633588010891	0.08971296908053737	0.08260711329778951	8.261400045445043	6.383319285522703	8.258757639872783	6.381277600190515
0.3375899633530214	35.45119371706392	35.82680675089879	38.910030539170485	39.0105048362982	40.73543575976622	40.689615903086015	42.565487526107866	42.37263835122546	46.060076163271674	45.58628776080301	0.08973653819478276	0.08262878477238869	8.223953865433941	6.392674062849437	8.221330671623946	6.390635009107427
0.3396241127067558	35.46433827349505	35.84022790618615	38.92549353832878	39.02606091761501	40.75212636882841	40.70630119573711	42.583410192002994	42.390456584714315	46.08035207605552	45.60626990332255	0.0897601420983073	0.08265048821118712	8.186622229428394	6.40199939314698	8.18401816613914	6.399963013303022
0.3416705188336247	35.47750081225247	35.853667551238146	38.94097864137548	39.04163928519722	40.76884126911106	40.72301078664011	42.60135934582264	42.40830113628056	46.10065867255983	45.62628222197795	0.08978378071344605	0.0826722235426619	8.149405212083366	6.411295180369962	8.14682019814245	6.409261516819242
0.343729255586852	35.49068126577204	35.86712561782818	38.95648577442563	39.05723986500476	40.78558038341167	40.7397445987032	42.61933490704308	42.42617192577738	46.12099586591737	45.64632463078841	0.08980745396250897	0.08269399069526467	8.11230288389379	6.420561329058728	8.109736838170647	6.418530424253731
0.34580039726466444	35.503879566285846	35.88060203752247	38.972014863361416	39.07286258276364	40.80234363427944	40.7565025545864	42.63733679487692	42.444068872795725	46.141363568967854	45.66639704348384	0.08983116176778005	0.08271578959742504	8.07531531118002	6.429797744280222	8.072768152576828	6.427769640732549
0.3478840186129729	35.5170956458231	35.89409674168108	38.987565833833244	39.088507363967004	40.81913094401652	40.773284576702856	42.65536492827434	42.461991896665495	46.161761694259226	45.686499373506166	0.08985490405152143	0.08273762017755228	8.03844255612239	6.439004331665274	8.035914203623179	6.436979071971109
0.34998019482807	35.530329436211616	35.90760966145928	39.00313861126135	39.10417413387681	40.83594223467968	40.79009058722062	42.67341922592494	42.479940916457466	46.182190154049806	45.7066315340114	0.08987868073597738	0.08275948236403942	8.001684676821242	6.4481809974149655	7.999175049440964	6.446158624215968
0.352089001559344	35.54358086907879	35.921140727808634	39.01873312083695	39.11986281752497	40.85277742808163	40.80692050806363	42.69149960625906	42.49791585098448	46.20264886030965	45.72679343787101	0.08990249174337656	0.08278137608526452	7.965041727247808	6.457327648231512	7.962550744059627	6.455308204233916
0.3542105149120084	35.556849875852755	35.93468987147815	39.03434928752359	39.13557333971461	40.86963644579232	40.82377426091343	42.709605987449265	42.51591661880298	46.2231377247223	45.746984997673664	0.08992633699593522	0.08280330126959547	7.928513757304245	6.46644419135373	7.926041337474089	6.464427719356536
0.35634481144984936	35.57013638776358	35.9482570230155	39.04998703605849	39.151305625021614	40.88651920914043	40.840651767210446	42.727738287411846	42.53394313821462	46.24365665868642	45.76720612572682	0.08995021641585897	0.08282525784539038	7.892100812890931	6.475530534581594	7.889646875621111	6.473517077423821
0.35849196819798806	35.58344033584445	35.96184211276822	39.06564629095383	39.167059597795756	40.90342563921482	40.857552948155316	42.74589642380839	42.55199532726755	46.26420557331746	45.787456734058374	0.08997412992534888	0.0828472457410012	7.85580293588464	6.48458658623349	7.8533674004484055	6.482576186820552
0.36065206264566085	35.59676165093267	35.9754450708847	39.08132697649802	39.18283518216199	40.920355656865766	40.874477724710424	42.76408031404706	42.570073103757984	46.28478437944923	45.80773673441821	0.08999807744660039	0.08286926488477826	7.819620164156731	6.493612255139851	7.817202949909188	6.491604956449919
0.3628251727490157	35.61010026367087	35.98906582731551	39.097029016757006	39.19863230202181	40.93730918270641	40.89142601760106	42.78228987528419	42.58817638523158	46.3053929876355	45.82804603827979	0.09002205890180959	0.08289131520507001	7.78355253160953	6.502607450635878	7.7811535579621705	6.500603295702604
0.3650113769339257	35.62345610450803	36.00270431181425	39.11275233557539	39.21445088105439	40.95428613711395	40.90839774731682	42.800525024425525	42.606305088984776	46.32603130815155	45.84838455684166	0.09004607421317432	0.08291339663022754	7.747600068214524	6.511572082578823	7.745219254658878	6.5095711145040696
0.36721075409881926	35.63682910370065	36.01636045393899	39.12849685657789	39.23029084271803	40.971286440231154	40.925392834112984	42.818785678127824	42.62445913206636	46.34669925099581	45.868752201029125	0.09007012330289707	0.0829355090886057	7.711762800052384	6.52050606136163	7.709400066158196	6.518508323300011
0.3694233836175272	35.650219191313816	36.0300341830531	39.144262503170424	39.24615211025117	40.98831001196765	40.94241119801185	42.83707175280015	42.642638431278776	46.3673967258914	45.88914888149567	0.09009420609318876	0.08295765250856896	7.676040749269305	6.529409297827442	7.673696014686357	6.527414833007242
0.37164934534214805	35.66362629722216	36.04372542832643	39.16004919854133	39.26203460667373	41.005356772001	40.95945275880387	42.85538316460522	42.66084290317937	46.38812364228754	45.90957450862447	0.09011832250627105	0.08297982681848938	7.640433934175235	6.5382817033387255	7.638107118636981	6.536290555050073
0.3738887196059291	35.677050351111085	36.057434118736424	39.17585686566269	39.27793825478839	41.02242663977831	40.97651743604914	42.87371982946088	42.67907246408202	46.408879909361254	45.930028992530005	0.09014247246437827	0.08300203194675296	7.604942369254786	6.547123189769081	7.602633392567441	6.545135401351217
0.3761415872261661	35.69049128247771	36.07116018306919	39.191685427291404	39.29386297718165	41.03951953451731	40.99360514907856	42.89208166304141	42.69732703005823	46.429665436018766	45.95051224305942	0.09016665588976243	0.0830242678217602	7.569566065132676	6.5559336694286685	7.567274847191584	6.553949284285409
0.3784080295071193	35.703949020631846	36.084903549920334	39.207534805970354	39.309808696225005	41.05663537520754	41.010715816994974	42.910468580778705	42.71560651693852	46.450480130896885	45.971024169793935	0.09019087270469328	0.08304653437192976	7.534305028699237	6.564713055161519	7.532031489499786	6.5627321167648915
0.3806881282429484	35.71742349469728	36.098664147696425	39.223404924029815	39.325775334076425	41.07377408061195	41.02784935867486	42.92888049786401	42.733910840313996	46.47132390236487	45.99156468205065	0.09021512283146359	0.08306883152570024	7.499159263077672	6.573461260267322	7.496903322700746	6.571483812148472
0.38298196572066395	35.73091463361241	36.11244190461559	39.23929570358826	39.34176281268107	41.09093556926768	41.04500569276897	42.94731732924872	42.75223991553723	46.49219665852535	46.01213368888353	0.09023940619238964	0.08309115921153344	7.464128767604052	6.58217819849051	7.46189034622148	6.580204284231513
0.3852896247230969	35.74442236613158	36.126236748708784	39.255207066553766	39.357771053772765	41.108119759487586	41.062184737703966	42.96577898964605	42.77059365772382	46.513098307216154	46.03273109908509	0.09026372270981566	0.08311351735791465	7.429213537960095	6.5908637840648225	7.4269925558401155	6.588893447314149
0.38761118853188686	35.75794662082582	36.1400486078207	39.271138934624986	39.37379997887497	41.12532656936131	41.07938641168344	42.98426539353211	42.78897198175362	46.534028756011544	46.053356821187705	0.09028807230611596	0.08313590589335909	7.394413566140429	6.5995179316923895	7.392209943651324	6.597551216155807
0.3899467409304866	35.77148732608406	36.15387740961087	39.287091229292464	39.38984950930204	41.142555916756606	41.09661063268925	43.00277645514734	42.807374802272	46.55498791222377	46.07401076346512	0.09031245490369612	0.08315832474641058	7.359728840476237	6.608140556520993	7.357542498075418	6.606177505956111
0.39229636620718694	35.78504441011391	36.167723081554506	39.303063871839534	39.405919566160215	41.15980771932037	41.11385731848251	43.021312088497616	42.82580203369107	46.575975682904335	46.09469283393367	0.09033687042499815	0.08318077384564608	7.3251593456479895	6.6167315741286075	7.322990203911104	6.614772232361247
0.3946601491581577	35.798617800942665	36.181585550943545	39.319056783343456	39.42201007034875	41.17708189447983	41.13112638660492	43.039872207355494	42.844253590190846	46.59699197484535	46.1154029403537	0.09036131879250162	0.08320325311967659	7.290705062750931	6.62529090055159	7.288553042364583	6.623335311472147
0.3970381750905084	35.81220742641831	36.1954647448876	39.33506988467663	39.438120942561014	41.19437835944376	41.14841775437981	43.05845672526157	42.86272938572061	46.61803669458104	46.13614099023092	0.09038579992872647	0.08322576249715181	7.256365969324179	6.6338184522801384	7.254230991056829	6.631866659816296
0.39943052982536675	35.825813214210385	36.20936059031496	39.3511030965075	39.45425210328559	41.21169703120365	41.16573133891331	43.07706555552553	42.881229334000025	46.63910974838899	46.15690689081776	0.09041031375623519	0.0832483019067602	7.222142039345272	6.642314146230092	7.220024024079976	6.640366194371381
0.4018372997009759	35.83943509181098	36.22327301397347	39.367156339301744	39.47040347280734	41.22903782653474	41.18306705709556	43.09569861122749	42.89975334852033	46.66021104229149	46.17770054911462	0.09043486019763675	0.08327087127723123	7.188033243230166	6.650777899710192	7.1859321119827655	6.648833832518903
0.40425857157581063	35.85307298653549	36.23720194243137	39.38322953332312	39.48657497120824	41.246400661997036	41.20042482560159	43.11435580521894	42.91830134254543	46.681340482056726	46.19852187187109	0.0904594391755873	0.08329347053734132	7.154039547946013	6.659209630492114	7.151955221825119	6.657269492071464
0.4066944328317112	35.866726825523756	36.25114730207843	39.39932259863477	39.5027665183688	41.263785453936705	41.21780456089267	43.133037050124244	42.93687322911328	46.70249797320035	46.21937076558746	0.09048405061279387	0.0833160996159109	7.1201609169893345	6.667609256761352	7.118093317223611	6.665673091275494
0.4091449713770379	35.88039653574072	36.26510901912665	39.41543545509998	39.51897803396871	41.28119211848685	41.235206179217236	43.151742258341464	42.95546892103675	46.72368342098646	46.24024713651574	0.09050869443201623	0.08333875844181056	7.086397310375105	6.675976697084479	7.084346358313269	6.674044548753045
0.411610275649843	35.8940820439774	36.27908701961122	39.43156802238327	39.53520943748802	41.298620571568726	41.25262959661196	43.17047134204365	42.97408833090492	46.744896730429	46.26115089066098	0.09053337055607033	0.08336144694396234	7.052748684744074	6.684311870469173	7.050714301849439	6.682383783564546
0.41409043462106226	35.90778327685182	36.29308122939145	39.44772021995149	39.5514606482082	41.31607072889281	41.27007472890292	43.18922421318	42.9927313710842	46.766137806293074	46.28208193378259	0.09055807890782867	0.08338416505134053	7.019214993335481	6.692614696306919	7.017197101204147	6.690690715162418
0.41658553779772634	35.921500160809735	36.30709157415155	39.463891967074595	39.56773158521293	41.333542505959755	41.28754149170649	43.208000783476834	43.011397953719296	46.78740655309598	46.30304017139543	0.09058281941022567	0.08340691269297543	6.985796186023435	6.70088509438483	6.983794706360641	6.698965263383798
0.41909567522619073	35.93523262212553	36.32111797940154	39.48008318282677	39.584022167389236	41.35103581806148	41.30502980043046	43.2268009644388	43.03008799073446	46.808702875108594	46.324025508771044	0.0906075919862575	0.08342968979795552	6.952492209337834	6.709122984871101	6.950507063987061	6.707207348460543
0.4216209374953856	35.94898058690303	36.33516037047803	39.49629378608725	39.60033231342826	41.36855058028208	41.322539570274984	43.24562466734983	43.048801393834374	46.83002667635644	46.34503785093881	0.09063239655898561	0.08345249629542953	6.9193030065116545	6.717328288327735	6.9173341174364396	6.715416890999222
0.42416141574008476	35.96274398107638	36.349218672545106	39.51252369554133	39.61666194182639	41.386086707498976	41.34007071623356	43.26447180327426	43.06753807450535	46.85137786062092	46.366077102687136	0.09065723305153885	0.0834753321146075	6.886228517508243	6.7255009257032725	6.8842758067967225	6.72359381199567
0.4267172016441951	35.97652273041073	36.36329281059516	39.528772829681316	39.63301097088607	41.40364411438376	41.35762315309412	43.283342283057934	43.08629794401629	46.8727563314405	46.387143168564606	0.09068210138711603	0.08349819718476412	6.85326867902495	6.733640818305503	6.851332068912598	6.731738032831345
0.42928838744406506	35.99031676050316	36.37738270944966	39.545041106807346	39.64937931871675	41.42122271540324	41.375196795439926	43.3022360173291	43.10508091341976	46.89416199211179	46.408235952881114	0.09070700148898725	0.08352109143524068	6.820423424536784	6.741747887816018	6.818502837378219	6.739849475224219
0.43187506593181346	36.00412599678338	36.39148829375993	39.561328445028295	39.66576690323573	41.43882242482035	41.392791557650426	43.321152916499514	43.1238868935529	46.91559474569069	46.4293553597089	0.09073193328049836	0.0835440147954463	6.787692684319154	6.7498220562738425	6.785788042607237	6.747928061272432
0.4344773304586784	36.01795036451449	36.40560948800795	39.57763476226271	39.68217364216912	41.4564431566951	41.4104073539024	43.34009289076539	43.14271579503854	46.937054494993525	46.450501292883686	0.0907568966850706	0.08356696719486172	6.755076385472421	6.757863246072702	6.7531876118464425	6.75597371342792
0.4370952749383861	36.03178978879377	36.41974621650713	39.593959976239624	39.69859945305262	41.47408482488547	41.42804409817066	43.35905585010837	43.16156752828603	46.95854114259803	46.4716736560058	0.090781891626204	0.08358994856303921	6.722574451962828	6.765871379966484	6.720701469186679	6.763986354484587
0.4397289938505404	36.04564419455345	36.43389840340309	39.61030400449946	39.7150442532325	41.49174734304842	41.445701704229116	43.3780417042966	43.18044200349236	46.980054590844624	46.492872352441154	0.0908069180274807	0.0836129588296065	6.6901868046288655	6.773846381041949	6.688329535614685	6.771965907591039
0.4423785822440318	36.05951350656132	36.44806597267431	39.62666676439473	39.731507959866235	41.509430624640565	41.46338008565156	43.39705036288543	43.1993391306429	47.00159474183719	46.51409728532227	0.09083197581256515	0.08363599792426736	6.657913361219471	6.781788172727829	6.656071729024916	6.779912296227849
0.4450441357404687	36.07339764942164	36.46224884813299	39.643048173091074	39.74799048992358	41.52713458291934	41.481079155812644	43.41608173521867	43.21825881951257	47.02316149744439	46.535348357549466	0.09085706490520762	0.08365906577680512	6.625754036443141	6.789696678807559	6.623927964259565	6.787825444219379
0.44772575053762753	36.087296547575704	36.476446953425686	39.65944814756791	39.76449176018724	41.544859130943664	41.49879882788867	43.435135730429245	43.23720097966658	47.044754759300474	46.55662547179167	0.0908821852292456	0.08368216231708271	6.593708741947012	6.797571823363796	6.591898153120383	6.795705275708315
0.4504235234129248	36.10121012530258	36.49066021203407	39.67586660461929	39.78101168725365	41.56260418157483	41.51653901485847	43.45421225744025	43.256165520461366	47.06637442880642	46.5779285304875	0.09090733670860651	0.08370528747504652	6.56177738637507	6.805413530805708	6.55998220440415	6.803551715165668
0.4531375517269096	36.11513830671978	36.50488854727554	39.69230346085463	39.79755018753384	41.580369647477326	41.53429962950423	43.47331122496569	43.27515235104545	47.0880204071308	46.59925743584623	0.09093251926730893	0.08372844118072642	6.529959875400891	6.813221725877156	6.528180023925415	6.811364687368041
0.4558679334267773	36.12908101578397	36.51913188230401	39.7087586326996	39.81410717725415	41.59815544111976	41.55208058441228	43.49243254151157	43.29416138036041	47.10969259521089	46.62061208984875	0.09095773282946604	0.08375162336424023	6.498256111745832	6.820996333624862	6.496491514546506	6.819144117409451
0.45861476704990445	36.14303817629158	36.5333901401105	39.72523203639668	39.830682572457036	41.61596147477552	41.56988179197394	43.511576115376506	43.31319251714159	47.13139089375344	46.64199239424843	0.09098297731928702	0.0837748339557928	6.466665995183575	6.8287372793874965	6.464916576217547	6.826889930699508
0.4613781517274047	36.15700971187952	36.54766324352384	39.741723588006124	39.84727628900177	41.63378766052362	41.587703164386326	43.53074185465275	43.332245669919025	47.153115203235814	46.663398250572214	0.09100825266107856	0.08379807288567967	6.435189422627445	6.836444488832058	6.433455105990106	6.8346020529406815
0.4641581871877068	36.17099554602574	36.56195111521133	39.75823320340654	39.86388824256521	41.6516339102496	41.60554461365308	43.54992966722695	43.35132074701827	47.174865423906745	46.68482956012134	0.09103355877924756	0.0838213400842887	6.403826288075834	6.8441178878902065	6.402106998020827	6.842280410117382
0.4669549737601532	36.18499560204988	36.57625367767926	39.7747607982956	39.880518348642426	41.66950013564598	41.62340605158511	43.56913946078083	43.370417656561074	47.19664145578727	46.70628622397226	0.09105889559830226	0.08384463548210143	6.3725764827077	6.851757402796466	6.370872143656015	6.849924928518703
0.46976861237862133	36.19900980311394	36.59057085327374	39.79130628819089	39.89716652254761	41.68738624821338	41.64128738980143	43.588371142792305	43.3895363064664	47.21844319867169	46.72776814297769	0.09108426304285626	0.08386795900969486	6.341439894897121	6.859362960080944	6.339750431417087	6.85753553471659
0.4725992045851658	36.2130380722228	36.60490256418111	39.80786958843042	39.91383267941449	41.705292159260964	41.65918853972979	43.60762462053588	43.408676604450946	47.24027055212834	46.74927521776721	0.09110966103762674	0.08389131059774416	6.310416410202379	6.866934486531136	6.308741747026943	6.865112155552197
0.4754468525336833	36.22708033222485	36.61924873242866	39.82445061417337	39.930516734197255	41.72321777990734	41.677109412607486	43.62689980108372	43.4278384580301	47.2621234155005	46.77080734874827	0.09113508950744184	0.08391469017702302	6.279505911425076	6.874471909206477	6.277845973449075	6.872654718130434
0.47831165899359906	36.24113650581253	36.63360927988509	39.84104928040075	39.94721860167096	41.74116302108105	41.69504991948189	43.6461965913061	43.447021774518475	47.28400168790708	46.79236443610685	0.09116054837723586	0.0839380976784067	6.248708278638333	6.881975155448345	6.247062990917584	6.880163149837244
0.4811937273535759	36.255206515522964	36.64798412826131	39.85766550191608	39.963938196432515	41.75912779352158	41.7130099712114	43.665514897872505	43.46622646103095	47.30590526824373	46.81394637980853	0.09118603757205786	0.08396153303287317	6.218023389211339	6.8894441528518655	6.216392676979922	6.887637378332329
0.4840931616252451	36.26929028373845	36.66237319911073	39.87429919334594	39.980675432900966	41.77711200777967	41.73098947846592	43.684854627252	43.48545242448303	47.32783405518333	46.83555307959898	0.09121155701706869	0.08398499617150468	6.187451117818455	6.896878829261368	6.1858349064696085	6.895077331501852
0.4870100664469608	36.283387732687025	36.676776413830034	39.89095026914066	39.99743022531836	41.7951155742183	41.74898835172756	43.704215685714125	43.50469957159181	47.34978794717691	46.857184435004925	0.09123710663754481	0.0840084870254902	6.156991336490137	6.904279112781296	6.155389551570806	6.902482937477544
0.4899445470875755	36.29749878444294	36.691193693659514	39.90761864357482	40.01420248775019	41.813138403013056	41.76700650129122	43.72359797932946	43.52396780887641	47.371766842454356	46.87884034533473	0.09126268635888046	0.08403200552612534	6.126643914610213	6.911644931734372	6.1250564818610655	6.909854124658523
0.49289670945023945	36.31162336092729	36.70562495968379	39.92430423074802	40.03099213408609	41.8311804041529	41.785043837265384	43.74300141397038	43.54325704265888	47.39377063902524	46.900520709679306	0.09128829610658681	0.0840555516048167	6.096408719004103	6.918976214726172	6.094835564326786	6.9171908216894735
0.4958666600762229	36.32576138390844	36.72007013283222	39.94100694458531	40.04779907804047	41.84924148744089	41.80310026957263	43.76242589531178	43.56256717906481	47.41579923467948	46.92222542691277	0.09131393580629865	0.08407912519308153	6.066285613884247	6.926272890565997	6.064726663342299	6.92449295741153
0.4988545061487607	36.33991277500249	36.73452913387937	39.95772669883775	40.06462323315286	41.867321562494524	41.82117570795014	43.78187132883147	43.58189812402372	47.43785252698803	46.94395439569302	0.09133960538377152	0.08410272622254943	6.036274460918321	6.933534888271424	6.034729640767182	6.931760460910482
0.5018603554969207	36.35407745567381	36.74900188344558	39.97446340708303	40.08146451278864	41.885420538746466	41.839270061950465	43.801337619810994	43.60124978326997	47.45993041330358	46.96570751446257	0.0913653047648855	0.08412635462496505	6.006375119275617	6.940762137117417	6.004844355943533	6.938993261506766
0.5048843165994948	36.36825534723552	36.76348830199739	39.991216982725994	40.09832283013961	41.90353832544517	41.85738324094197	43.82082467333619	43.620622062343216	47.482032790761295	46.98748468144918	0.09139103387564615	0.08415001033218772	5.976587445630685	6.94795456659449	5.975070665704152	6.946191288717273
0.5079264985889148	36.382446370849905	36.77798830984806	40.00798733899915	40.11519809822435	41.92167483165539	41.875515154109436	43.840332394297796	43.64001486658907	47.504159556279426	47.00928579466648	0.09141679264218737	0.0841736932761964	5.946911294171514	6.955112106373235	5.945408424429843	6.953354472272622
0.5109870112551897	36.396650447528835	36.792501827157906	40.0247743889631	40.13209022988883	41.93982996625859	41.89366571045456	43.85986068739192	43.65942810115954	47.52631060655984	47.031110751914525	0.09144258099077228	0.08419740338908713	5.917346516656835	6.962234686341617	5.915857484060325	6.960482742114436
0.5140659650498691	36.41086749813431	36.80702877393489	40.04157804550721	40.14899913780693	41.9580036379537	41.911834818796564	43.879409457120765	43.67886167101378	47.54848583808887	47.0529594507806	0.09146839884779438	0.08422114060307799	5.887892962432488	6.96932223659951	5.8864176941197	6.967576028379881
0.5171634710900281	36.42509744337868	36.8215690700349	40.05839822134984	40.16592473448083	41.976195755257436	41.9300223877726	43.89897860779301	43.698315480918396	47.570685147137695	47.07483178863959	0.09149424613978142	0.08424490485050777	5.858550478468715	6.976374687430507	5.85708890175556	6.974634261401661
0.5202796411622786	36.43934020382535	36.83612263516229	40.07523482903914	40.18286693224161	41.99440622650495	41.948228325838365	43.91856804352448	43.717789435448246	47.5929084297631	47.09672766265476	0.09152012279339253	0.08426869606384	5.829318909355607	6.98339196930101	5.827870951744444	6.981657371689835
0.5234145877268029	36.45359569988886	36.85068938887022	40.09208778095314	40.19982564324955	42.012634959850125	41.96645254126842	43.9381776682385	43.73728343898668	47.61515558180788	47.11864696977814	0.09154602873542497	0.08429251417566244	5.800198097362227	6.990374012867505	5.798763686531856	6.988645289940905
0.5265684239214125	36.46786385183548	36.865269250561035	40.10895698930048	40.21680077949467	42.030881863266295	41.98469494215682	43.957807385666605	43.756797395726196	47.63742649890159	47.140589606751234	0.09157196389281334	0.08431635911868963	5.77118788244934	6.997320748969287	5.769766946274103	6.995597947047827
0.5297412635656308	36.48214457978355	36.8798621394867	40.125842366120715	40.23379225279722	42.04914684454645	42.002955436417544	43.97745709934882	43.77633120966898	47.65972107646091	47.16255547010547	0.09159792819262962	0.08434023082576458	5.742288102283965	7.004232108585711	5.74088056882556	7.002515274043617
0.5329332211648017	36.49643780370372	36.8944679747491	40.14274382328467	40.25079997480788	42.06742981130379	42.021233931784785	43.99712671263418	43.795884784627084	47.68203920969018	47.18454445616262	0.09162392156208725	0.08436412922985836	5.7134985922966735	7.011108022900771	5.712104389797787	7.009397202143191
0.5361444119142209	36.510743443419464	36.909086675300436	40.15966127249496	40.26782385700838	42.08573067097221	42.03953033581359	44.01681612868127	43.81545802422319	47.70438079358201	47.20655646103546	0.09164994392854174	0.0843880542640737	5.684819185675224	7.017948423237613	5.683438242569537	7.016243662717898
0.5393749517032939	36.525061418607294	36.923718159943554	40.176594625286285	40.28486381071176	42.10404933080656	42.057844555880045	44.03652525045855	43.835050831890854	47.726745722917634	47.22859138062813	0.09167599521949177	0.08441200586164478	5.6562497134127625	7.024753241079452	5.654881958319493	7.0230545872927905
0.5426249571197181	36.539391648797206	36.93836234733232	40.19354379302591	40.30191974706282	42.12238569788322	42.076176499181905	44.05625398074489	43.85466311087506	47.749133892267565	47.25064911063673	0.09170207536258078	0.08443598395594042	5.627790004322378	7.031522408052297	5.626435366060832	7.029829907549356
0.5458945454536906	36.55373405337284	36.953019155971866	40.21050868691382	40.318991577038375	42.140739679100264	42.09452607273877	44.07600222212981	43.87429476423243	47.77154519599174	47.272729546549506	0.09172818428559963	0.08445998848046277	5.599439885061656	7.03825585593313	5.598098292637587	7.036569555302776
0.5491838347021408	36.56808855157193	36.96768850421895	40.22748921798334	40.33607921144776	42.15911118117808	42.11289318339261	44.09576987701406	43.89394569483184	47.793979528240286	47.29483258364761	0.09175432191648548	0.08448401936885071	5.571199180173608	7.044953516641726	5.569870562784672	7.043273462514662
0.5524929435729888	36.582455062486524	36.982370310282214	40.244485297101235	40.35318256093302	42.177500110659516	42.13127773780799	44.11555684760983	43.91361580535463	47.8164367829537	47.316958117005235	0.0917804881833255	0.08450807655488049	5.543067712089396	7.051615322208818	5.541751999129701	7.0499415612657685
0.55582199148943	36.596833505063216	36.99706449222252	40.26149683496811	40.370301535969276	42.19590637391028	42.14967964247249	44.13536303594121	43.93330499829494	47.83891685386332	47.33910604149015	0.09180668301435771	0.08453215997246576	5.515045301172904	7.058241204817023	5.513742422231189	7.0565737837796405
0.5591710985942444	36.61122379810354	37.01177096795317	40.27852374211878	40.38743604686504	42.214329877119354	42.16809880369702	44.155188343844515	43.95301317596029	47.861419634491774	47.36127625176401	0.09183290633797155	0.08455626955566324	5.487131765742561	7.064831096758098	5.485841650600378	7.063170062388963
0.5625403857541326	36.62562586026411	37.02648965524019	40.29556592892243	40.404586003762525	42.23277052629916	42.18653512761607	44.17503267296858	43.97274024047156	47.88394501815321	47.38346864228281	0.09185915808271042	0.08458040523866717	5.459326922074069	7.071384930428394	5.458049500717607	7.0697303295410165
0.565929974564078	36.64003961005689	37.041220471702545	40.31262330558298	40.42175131663784	42.25122822728591	42.20498852018805	44.19489592477507	43.99248609376357	47.906492897953726	47.405683107297016	0.09188543817727195	0.08460456695581679	5.431630584477716	7.077902638367959	5.430365787094161	7.076254517825873
0.569339987351735	36.65446496584956	37.05596333481252	40.329695782139446	40.438931895301465	42.26970288574002	42.223458887195726	44.214778000538935	44.012250637585346	47.92906316679185	47.427919540852315	0.0919117465505098	0.08462875464159311	5.404042565268355	7.084384153192332	5.40279032223043	7.082742559888175
0.5727705471818436	36.66890184586546	37.07071816189566	40.34678326846588	40.45612764939816	42.2881944071461	42.24194613424605	44.23467880134835	44.032033773500196	47.9516557173584	47.45017783678931	0.0919380831314348	0.08465296823062335	5.37656267481816	7.090829407630736	5.375322916699588	7.089194388498072
0.5762217778606706	36.68335016818415	37.08548487013132	40.363885674272005	40.473338488407606	42.306702696813545	42.26045016677096	44.254598228105436	44.051835402886276	47.97427044213739	47.47245788874445	0.09196444784921685	0.08467720765767925	5.349190721581181	7.097238334505164	5.347963379165776	7.095609936534856
0.5796938039404782	36.697809850741244	37.100263376552576	40.3810029091031	40.49056432164424	42.32522765987644	42.27897089002718	44.27453618152609	44.07165542693659	47.996907233405764	47.49475959014982	0.09199084063318543	0.08470147285768152	5.321926512106984	7.103610866719464	5.320711516378651	7.101989136941484
0.5831867507240184	36.712280811328895	37.11505359804665	40.39813488234047	40.50780505825783	42.34376920129405	42.29750820909677	44.29449256214049	44.0914937466594	48.019565983234024	47.51708283423368	0.0920172614128301	0.08472576376569724	5.294769851077945	7.1099469372702515	5.293567133222496	7.108331922759135
0.5867007442690553	36.7267629675958	37.12985545135486	40.41528150320142	40.52506060723334	42.36232722585086	42.31606202888704	44.31446727029323	44.1113502628783	48.04224658348631	47.53942751402057	0.09204371011780482	0.08475008031694384	5.267720541325616	7.116246479223264	5.266530032724404	7.114638227088108
0.5902359113929144	36.74125623704745	37.144668853072986	40.43244268073965	40.5423308773914	42.38090163815688	42.33463225413097	44.33446020614351	44.13122487623257	48.064948925820644	47.561793522331634	0.09207018667792458	0.08477442244678933	5.24077838386529	7.122509425733369	5.239600016117038	7.12090798313784
0.5937923796770596	36.755760537046235	37.15949371965135	40.44961832384531	40.559615777388316	42.39949234264777	42.35321878938738	44.35447126966544	44.151117487177295	48.087672901689245	47.584180751784785	0.09209669102317089	0.08479879009075258	5.213943177914189	7.128735710015462	5.21277688281134	7.127141124161426
0.597370277471697	36.770275784811616	37.174329967394954	40.46680834124516	40.57691521571629	42.418099243585075	42.37182153904094	44.37450036064806	44.171027995983536	48.11041840233858	47.6065890947949	0.0921232230836901	0.0848231831845055	5.187214720902375	7.134925265341735	5.186060430451107	7.133337583471075
0.6009697339004076	36.78480189742026	37.189177512463594	40.484012641502794	40.59422910070356	42.43672224505626	42.39044040730249	44.39454737869562	44.19095630273853	48.1331853188097	47.629018443574004	0.09214978278979571	0.0848476016638735	5.160592808516412	7.141078025032584	5.159450454926628	7.139497294436296
0.6045908788648067	36.79933879180604	37.204036270871974	40.5012311330186	40.611557340514445	42.45536125097496	42.40907529820906	44.41461222322764	44.21090230734576	48.15597354193817	47.65146869013136	0.09217637007197	0.08487204546483752	5.134077234723918	7.147193922492079	5.132946750411065	7.145620190496629
0.6082338430492322	36.81388638476042	37.21890615848993	40.51846372403018	40.62889984314969	42.47401616508111	42.42772611562415	44.4346947934792	44.230865909525235	48.17878296235456	47.67393972627383	0.09220298486086305	0.08489651452353253	5.107667791780841	7.153272891133383	5.106549109377738	7.151706205120718
0.611898757925461	36.82844459293221	37.233787091042345	40.5357103226121	40.64625651644628	42.492686890940924	42.44639276323763	44.45479498850081	44.250847008813416	48.201613470484205	47.69643144360569	0.09222962708729596	0.08492100877625187	5.08136427028785	7.159314864450607	5.080257322619218	7.157755271826318
0.6155857557574533	36.84301333282797	37.24867898410947	40.552970836676366	40.663627268077875	42.511373331947304	42.46507514456611	44.474912707158886	44.27084550456358	48.22446495654771	47.718943733529116	0.09225629668226173	0.08494552815944545	5.055166459166685	7.165319775950593	5.054071179277344	7.163767324169385
0.6192949696061266	36.85759252081184	37.26358175312674	40.57024517397216	40.681012005554564	42.53007539131949	42.48377316295275	44.49504784813543	44.29086129594565	48.2473373105607	47.74147648724396	0.09228299357692486	0.08497007260972284	5.029074145708364	7.1712875591474585	5.027990466858682	7.169742295721335
0.6230265333341571	36.87218207310571	37.27849531338501	40.587533242086096	40.698410636223116	42.548792972103485	42.502486721567536	44.51520030992833	44.31089428194639	48.270230422334045	47.764029595747935	0.09230971770262333	0.08499464206385242	5.00308711562775	7.177218147644453	5.002014971281824	7.175680120113611
0.6267805816108112	36.886781905789356	37.293419580030616	40.604834948442324	40.71582306726708	42.567525977172046	42.521215723407316	44.53536999085155	44.33094436136953	48.29314418147406	47.786602949836855	0.0923364689908706	0.08501923645876332	4.9772051530298995	7.183111475004807	4.976144476864647	7.18158073095492
0.6305572499168048	36.90139193480027	37.30835446806528	40.62215020030239	40.73324920570666	42.58627430922454	42.53996007129567	44.55555678903484	44.35101143283568	48.316078477382284	47.80919644010438	0.09236324737335468	0.08504385573154657	4.951428040468272	7.188967474843594	4.950378766371614	7.187444061899441
0.634356674549194	36.91601207593392	37.32329989234631	40.63947890476547	40.75068895839893	42.6050378707873	42.55871966788321	44.57576060242405	44.37109539478247	48.339033199255766	47.831809956942294	0.09239005278193972	0.08506849981945455	4.925755558972924	7.194786080781341	4.924717621046511	7.19327004661227
0.6381789926262927	36.93064224484361	37.3382557675865	40.656820968768244	40.768142232037725	42.62381656421334	42.577494415647415	44.59598132878104	44.39119614546455	48.36200823608695	47.85444339054045	0.09241688514866805	0.08509316865990439	4.900187488035954	7.200567226417661	4.89916082059608	7.199058618735762
0.642024342092622	36.94528235704056	37.35322200835418	40.67417629908497	40.78560893315368	42.642610291682516	42.59628421689264	44.61621886568369	44.41131358295351	48.38500347666368	47.8770966308867	0.09244374440575984	0.0851178621904763	4.874723605685176	7.206310845388543	4.873708143265503	7.204809711952294
0.6458928617238878	36.95993232789392	37.36819852907325	40.691544802327485	40.803088968114324	42.66141895520156	42.61508897375032	44.63647311052596	44.43144760513805	48.408018809569285	47.89976956776705	0.09247063048561552	0.08514258034891559	4.849363688470476	7.212016871305423	4.848359365813849	7.210523259907859
0.6497846911319898	36.97459207263069	37.38318524402309	40.708926384945165	40.82058224312387	42.68024245660391	42.63390858817857	44.656743960517716	44.45159810972374	48.431054123182456	47.92246209076546	0.09249754332081365	0.08516732307313402	4.824107511499278	7.21768523776791	4.8231142635659126	7.2161991962484535
0.6536999707700591	36.98926150633579	37.39818206733864	40.726320953224906	40.838088664223406	42.69908069754982	42.65274296196259	44.67703131268488	44.4717649942332	48.454109305677214	47.9451740892639	0.09252448284411606	0.08519209030120942	4.798954848463836	7.223315878381982	4.797972610431316	7.221837454621891
0.6576388419375281	37.00394054395195	37.41318891301026	40.74372841329112	40.85560813729069	42.717933579526274	42.67159199671428	44.69733506386931	44.491948156005876	48.477184245022926	47.967905452442295	0.0925514489884656	0.08521688197138713	4.773905471654871	7.22890872671087	4.7729341789136015	7.2274379686296015
0.661601446785229	37.01862910027972	37.428205694883765	40.761148671105595	40.873140568040164	42.736801003846885	42.69045559387236	44.71765511072861	44.51214749219808	48.50027882898416	47.9906560692784	0.09257844168698715	0.08524169802208081	4.74895915198158	7.234463716299615	4.747998740142066	7.23300067186392
0.6655879283205246	37.033327089977355	37.44323232666033	40.77858163246749	40.89068586202286	42.755682871651864	42.70933365470222	44.73799134973628	44.532362899782875	48.52339294512059	48.01342582854775	0.09260546087299137	0.08526653839187373	4.724115659007111	7.239980780665064	4.723166063896315	7.238525497880801
0.6695984304124688	37.048034427560836	37.458268721896445	40.796027203013274	40.90824392462638	42.774579083907916	42.72822608029589	44.75834367718141	44.552594275549986	48.54652648078694	48.036214618823536	0.09263250647997104	0.08529140301951814	4.699374760964929	7.24545985329496	4.698435918629912	7.244012380212553
0.6736330977969988	37.06275102740375	37.47331479400384	40.81348528821664	40.92581466107478	42.79348954140819	42.74713277157192	44.7787119891688	44.57284151610573	48.56967932313286	48.05902232847655	0.092659578441606	0.08531629184393695	4.674736224784283	7.250900867638848	4.6738080714831085	7.249461252339643
0.6776920760821589	37.07747680373718	37.48837045624939	40.83095579338831	40.94339797642841	42.812414144772134	42.76605362927525	44.799096181618616	44.593104517872845	48.592851359102745	48.08184884567496	0.09268667669176177	0.08534120480422475	4.65019981608657	7.256303757079877	4.649282288301038	7.254872047695244
0.6817755117533548	37.09221167064964	37.50343562175497	40.84843862367604	40.96099377558384	42.83135279444531	42.78498855397708	44.81949615026636	44.61338317709036	48.616042475435606	48.104694058384155	0.0927138011644899	0.08536614183964804	4.625765299245359	7.261668454973915	4.624858333679185	7.2602446996825165
0.6858835521786408	37.10695554208699	37.518510203497456	40.86593368406443	40.9786019632738	42.850305390699376	42.80393744607484	44.83991179066279	44.633677389813535	48.63925255866496	48.127557854366735	0.09274095179403104	0.08539110288964562	4.601432437396397	7.2669948946277145	4.600535970975216	7.265579141647322
0.6900163456140378	37.12170833185232	37.53359411430855	40.88344087937482	40.996222444066966	42.86927183363191	42.822900205791946	44.86034299817365	44.65398705191364	48.662481495118556	48.15044012118219	0.09276812851481334	0.08541608789383087	4.577200992436701	7.272283009258899	4.576314962299875	7.2708753068473015
0.6941740412088835	37.13646995360572	37.54868726687459	40.9009601142651	41.01385512236779	42.88825202316613	42.841876733177564	44.88078966797951	44.674312059077685	48.685729170918215	48.17334074618668	0.0927953312614538	0.0854410967919893	4.553070725076395	7.277532732054169	4.55219506857793	7.27613312849644
0.6983567890112157	37.151240320864325	37.563789573736535	40.91849129322959	41.03149990241643	42.90724585905095	42.86086692810662	44.90125169507569	44.69465230680847	48.708995471979684	48.19625961653298	0.09282255996876032	0.08546612952408296	4.5290413948468995	7.282743996123827	4.528176049567264	7.2813525397596095
0.702564739973187	37.16601934700204	37.57890094728974	40.93603432059891	41.04915668828853	42.92625324086056	42.879870690279525	44.92172897427198	44.71500769042421	48.73228028401231	48.219196619170155	0.09284981457173104	0.08549118603024838	4.505112760104566	7.287916734481769	4.504257663861608	7.286533473708914
0.7067980459565127	37.1808069452494	37.594021299783776	40.953589100539645	41.06682538389497	42.945274067994355	42.89888791922199	44.942221400192324	44.73537810505831	48.75558349251886	48.24215164084331	0.09287709500555429	0.08551626625079817	4.481284578092527	7.293050880087321	4.480439668901454	7.291675863320052
0.7110568597379514	37.19560302869342	37.60915054332233	40.971155537054294	41.0845058929818	42.964308239676704	42.91791851428469	44.962728867274805	44.75576344565926	48.778904982795225	48.26512456809335	0.09290440120561212	0.08554137012622194	4.457556604927049	7.298146365819775	4.456721821037718	7.296779641521425
0.7153413350148182	37.21040751027749	37.624288589863006	40.98873353398108	41.10219811912997	42.98335565495676	42.93696237464337	44.9832512697713	44.77616360699037	48.802244639930265	48.28811528725683	0.09293173310747734	0.08556649759718629	4.433928595627549	7.303203124456559	4.433103875511733	7.3018447411359375
0.7196516264105322	37.22522030280105	37.63943535121708	41.00632299499357	41.11990196575507	43.002416212708134	42.956019399298164	45.00378850174721	44.79657848362939	48.82560234880532	48.31112368446548	0.09295909064691824	0.08559164860453507	4.410400304144787	7.308221088684149	4.409585586487992	7.306871094884627
0.7239878894801961	37.24004131891949	37.65459073904937	41.02392382360062	41.13761733610714	43.02148981162874	42.975089487073745	45.024340457081195	44.81700796996842	48.848977994094106	48.334149645646015	0.0929864737598943	0.0856168230892919	4.3869714833736	7.313200191105352	4.386166707095072	7.311858635421231
0.7283502807162107	37.254870471143946	37.669754664878006	41.041535923146036	41.15534413327047	43.04057635024051	42.994172536618855	45.04490702946498	44.83745196021353	48.87237146026231	48.357193056519904	0.09301388238256186	0.08564202099265772	4.363641885176548	7.318140364212013	4.362846989411992	7.316807295270337
0.7327389575539218	37.26970767184105	37.684927040074186	41.05915919680836	41.17308226016325	43.0596757268891	43.01326844640607	45.065488112402946	44.85791034838451	48.89578263156724	48.38025380260285	0.09304131645127067	0.08566724225601463	4.340411260401197	7.323041540386839	4.339626184516419	7.321717006865583
0.7371540783773028	37.28455283323272	37.70010777586199	41.076793547600616	41.19083161953743	43.0787878397436	43.03237711473158	45.086083599211925	44.87838302831458	48.919211392057605	48.40333176920468	0.09306877590256663	0.08569248682092367	4.317279358901942	7.327903651901579	4.31650404247921	7.3265877025114605
0.74159580252467	37.29940586739591	37.715296783318095	41.09443887836995	41.208592113978284	43.097912586796284	43.051498439714734	45.106693383020826	44.89886989364997	48.94265762557293	48.42642684142872	0.09309626067319308	0.08571775462912648	4.294245929567296	7.332726630926118	4.2934803124153404	7.331419314423329
0.746064290294433	37.31426668626245	37.730493973371594	41.112095091797535	41.22636364590432	43.117049865862306	43.070632319298	45.127317356770334	44.9193708378498	48.96612121574348	48.449538904171796	0.09312377070008748	0.08574304562254609	4.271310720334441	7.337510409513925	4.27055474248391	7.336211774694675
0.7505597029508803	37.32913520161866	37.745699256803675	41.129762090398074	41.244146117566835	43.13619957457939	43.0897786512464	45.14795541321261	44.93988575418558	48.98960204598967	48.4726678421235	0.09315130592038746	0.08576835974328788	4.248473478185588	7.342254919560219	4.247727079898141	7.3409650152643735
0.7550822027299987	37.34401132510518	37.760912544247354	41.14743977651957	41.26193943104961	43.15536161040732	43.108937333147274	45.168607444910776	44.96041453574082	49.01309999952167	48.49581353976597	0.09317886627142676	0.08579369693363742	4.225733949206187	7.346960092843801	4.22499707096631	7.345678967962158
0.7596319528453285	37.35889496821662	37.776133746187185	41.165128052343015	41.27974348826866	43.17453587062784	43.128108262409924	45.18927334423872	44.98095707541079	49.036614959339055	48.51897588137342	0.09320645169073795	0.08581905713606455	4.2030918786003895	7.351625861056164	4.202364461108118	7.35035356449589
0.7642091174938536	37.37378604230146	37.79136277295914	41.18282681988214	41.29755819097192	43.19372225234431	43.147291336265354	45.20995300338075	45.00151326590216	49.06014680823047	48.54215475101189	0.09323406211605298	0.08584444029322098	4.180547010683767	7.356252155708717	4.179828994867421	7.35498873643337
0.7688138618619275	37.388684458561556	37.80659953475007	41.200535980982934	41.31538344073883	43.21292065248109	43.166486451765756	45.230646314330976	45.022082999732504	49.08369542877298	48.565350032538575	0.09326169748530179	0.08586984634794272	4.158099088904237	7.360838908156438	4.1573904159276935	7.359584415180507
0.7734463521312342	37.40359012805189	37.82184394159753	41.21825543732335	41.33321913897999	43.23213096778335	43.18569350578424	45.2513531688931	45.04266616922992	49.107260703331725	48.588561609601484	0.09328935773661533	0.08589527524324894	4.1357478558920775	7.365386049641529	4.135048467138404	7.364140532015881
0.7781067554847866	37.41850296168036	37.837095903389475	41.23598509041298	41.35106518693686	43.251353094816686	43.204912395014404	45.272073458679984	45.06326266653269	49.13084251405953	48.61178936563903	0.09331704280832531	0.08592072692234404	4.1134930534472005	7.369893511235205	4.112802890525927	7.368657018048907
0.7827952401129585	37.43342287020732	37.85235532986386	41.25372484159265	41.36892148568132	43.2705869299666	43.2241430159699	45.29280707511308	45.08387238358874	49.154440742896234	48.63503318387941	0.09334475263896194	0.08594620132861557	4.091334422589171	7.374361223875894	4.090653427326288	7.373133804252575
0.7875119752195561	37.44834976424541	37.86762213060843	41.271474592034075	41.38678793611535	43.289832369438315	43.24338526498412	45.31355390942223	45.10449521215536	49.17805527156841	48.65829294734031	0.09337248716725867	0.0859716984056378	4.0692717035381065	7.378789118321947	4.068599817991526	7.377570821434347
0.792257131027923	37.46328355425904	37.88289621506019	41.28923424273935	41.40466443897053	43.30908930925604	43.26263903820968	45.334313852644954	45.12513104379856	49.20168598158864	48.681568538828195	0.09340024633215019	0.08599721809716941	4.047304635755609	7.383177125166185	4.046641802214253	7.3819680002325185
0.7970308787870847	37.478224150564245	37.898177492505276	41.307003694540754	41.4225508948078	43.32835764526283	43.28190423161806	45.3550867956262	45.14577976989282	49.22533275425521	48.704859840938035	0.09342803007277223	0.0860227603471556	4.025432957969315	7.3875251748468145	4.0247791189449345	7.386325271130772
0.8018333907779276	37.49317146332815	37.91346587207839	41.324782848100135	41.440447204016884	43.347637273119915	43.30118074099911	45.375872629017714	45.16644128162043	49.24899547065139	48.7281667360525	0.09345583832846363	0.08604832509972737	4.003656408179268	7.391833197634696	4.003011506403709	7.390642564425434
0.8066648403194178	37.50812540256873	37.92876126276261	41.34257160390864	41.45835326681598	43.3669280883065	43.32046846196062	45.396671243277716	45.18711546997115	49.27267401164503	48.75148910634168	0.09348367103876626	0.08607391229920243	3.981974723672465	7.396101123602421	3.981338702105859	7.394919810243664
0.8115254017748545	37.52308587815437	37.94406357338886	41.360369862286134	41.47626898325124	43.386229986118984	43.33976728992785	45.417482528670185	45.20780222574157	49.29636825788787	48.77482683376232	0.09351152814342442	0.0860995218900849	3.96038764104469	7.400328882647955	3.959760442881816	7.399156938528904
0.8164152505581643	37.53805279980352	37.95937271263559	41.37817752338089	41.49419425319636	43.40554286167072	43.359077120143034	45.438306375264524	45.22850143953479	49.320078089815034	48.79817980005741	0.0935394095823861	0.08612515381706787	3.938894896235979	7.404516404511014	3.9382764648880766	7.40335387905543
0.8213345631402307	37.55302607708435	37.97468858902847	41.395994487169155	41.512128976352216	43.4248666098915	43.378397847664964	45.459142672935045	45.249213001759756	49.343803387644535	48.82154788675555	0.09356731529580262	0.08615080802502957	3.9174962245197094	7.408663618711216	3.916886503625392	7.40751056137924
0.8262835170552626	37.56800561941418	37.99001111093973	41.41382065345444	41.530073052246145	43.44420112552694	43.39772936736833	45.47999131136025	45.26993680263068	49.36754403137638	48.84493097517027	0.09359524522403094	0.0861764844590376	3.8961913605317022	7.412770454580823	3.895590293953319	7.411626914876251
0.8312622909072027	37.58299133605931	38.00534018658805	41.43165592186736	41.548026380231775	43.46354630313807	43.4170715739434	45.50085218002251	45.290672732166705	49.39129990079237	48.86832894639959	0.09362319930763119	0.0862021830643471	3.87498003829387	7.416836841257464	3.8743875701320576	7.415702868745939
0.8362710643761712	37.597983136134424	38.02067572403793	41.44950019186496	41.56598885948832	43.48290203710075	43.43642436189544	45.521725168207354	45.31142068019118	49.41507087545508	48.891741681325264	0.09365117748736874	0.08622790378640233	3.8538619912342256	7.420862707695051	3.853278065804261	7.4197383519658615
0.8413100182249524	37.61298092860229	38.03601763119936	41.467353362730336	41.58396038902022	43.50226822160529	43.45578762554412	45.542610165003	45.3321805363312	49.43885683470753	48.91516906061226	0.09367917970421359	0.08625364657083577	3.832836952179605	7.424847982609208	3.832261514025049	7.4237332932952995
0.8463793343055166	37.62798462227314	38.05136581582723	41.485215333571915	41.60194086765646	43.521644750655604	43.475161259022954	45.56350705929961	45.35295219001682	49.46265765767223	48.93861096470792	0.09370720589934185	0.08627941136346831	3.8119046534020526	7.428792594533661	3.811337647297478	7.427687621317091
0.8514791955655843	37.64299412580458	38.066720185521234	41.50308600332333	41.61993019405034	43.541031518069076	43.494545156278974	45.58441573978904	45.37373553048087	49.4864732232509	48.96206727384169	0.09373525601413452	0.08630519811031115	3.7910648266251883	7.432696471783856	3.790506197560717	7.431601264381243
0.8566097860552276	37.65800934770072	38.082080647724915	41.52096527074246	41.63792826667863	43.56042841747559	43.51393921107183	45.605336094963796	45.39453044675792	49.51030341012339	48.98553786802395	0.09376332999017908	0.08633100675756446	3.770317203024206	7.436559542440591	3.7697668962255193	7.435474150612208
0.861771290933513	37.673030196312034	38.09744710972562	41.53885303441121	41.65593498384125	43.579835342317224	43.53334331697351	45.626268013116785	45.415336827683916	49.53414809674728	49.00902262704574	0.09379142776926881	0.0863568372516174	3.74966151326862	7.440381734382754	3.749119474188774	7.439306207945265
0.8669638964751838	37.688056579834765	38.112819478653826	41.556749192734856	41.67395024366068	43.59925218584757	43.55275736736761	45.64721138234052	45.43615456189557	49.55800716135705	49.032521430477914	0.09381954929340375	0.0863826895390501	3.7290974875277243	7.444162975256404	3.728563661838052	7.443097364055575
0.8721877900773816	37.703088406310435	38.12819766148268	41.57465364394145	41.69197394408132	43.61867884113115	43.57218125544873	45.66816609052646	45.4569835378296	49.581880481963346	49.05603415767036	0.09384769450478968	0.08640856356663265	3.708624855481503	7.447903192480226	3.708099189077984	7.446847546394565
0.877443160266411	37.71812558362542	38.14358156502754	41.592566286081365	41.71000598286903	43.63811520104284	43.59161487422196	45.68913202536449	45.477823643722154	49.60576793635238	49.07956068775144	0.0938758633458402	0.08643445928132469	3.688243346345189	7.451602313250987	3.6877257853620904	7.450556682224487
0.8827301967045416	37.73316801951052	38.15897109594552	41.6104870170267	41.7280462576106	43.657561158267235	43.611058116502285	45.710109074342235	45.49867476760826	49.629669402085085	49.103100899627215	0.09390405575917538	0.08646037663027632	3.6679526888751752	7.455260264496246	3.6674431796632234	7.454224698509279
0.8880490901968541	37.748215621540226	38.1743661607348	41.62841573447056	41.746094665712896	43.67701660529796	43.63051087491373	45.73109712474421	45.5195367973209	49.65358475649633	49.12665467198053	0.09393227168762261	0.08648631556082985	3.6477526113958447	7.458876972927101	3.6472511005322303	7.457851521998236
0.8934000326981257	37.76326829713253	38.189766665734375	41.64635233592668	41.76415110440265	43.696481434437196	43.64997304188907	45.75209606365143	45.540409620490664	49.67751387669431	49.150221883270596	0.09396051107421692	0.08651227602051655	3.62764284181776	7.462452365030913	3.627149276101136	7.461437079204188
0.8987832173197573	37.77832595354814	38.20517251712331	41.6642967187287	41.78221547072555	43.71595553779493	43.669444509668864	45.773105777940515	45.561293124544775	49.70145663955961	49.17380241173189	0.09398877386220039	0.08653825795705955	3.6076231076303884	7.465986366993093	3.607137434089509	7.464981296385304
0.904198838336744	37.79338849789016	38.22058362092032	41.68224878002958	41.8002876615458	43.73543880728825	43.68892517030108	45.79412615428308	45.582187196706606	49.72541292174452	49.197396135373644	0.09401705999502344	0.0865642613183734	3.5876931359480295	7.469478904793505	3.5872153018412973	7.468484099559646
0.9096470911946843	37.80845583710345	38.23599988298326	41.70020841680101	41.818367573545466	43.75493113464086	43.70841491564028	45.81515707914501	45.60309172399488	49.749382599672266	49.221002931978894	0.09404536941634416	0.08659028605256323	3.5678526535039055	7.472929904140983	3.5673826063061824	7.471945414463335
0.915128172516836	37.82352787797408	38.251421209008434	41.718175525832734	41.83645510322376	43.7744324113822	43.7279136373469	45.83619843878567	45.624006593222916	49.77336554953598	49.244622679103706	0.09407370207002781	0.08661633210792617	3.5481013866647118	7.476339290464239	3.5476390740823263	7.475365166585107
0.9206422801112097	37.83860452712886	38.266847504530176	41.73615000373195	41.854550146896514	43.79394252884689	43.74742122688671	45.85725011925735	45.644931690998	49.79736164729818	49.268255254076436	0.09410205790015021	0.08664239943295118	3.528439061469271	7.479706988968246	3.5279844314277398	7.47874328116086
0.9261896129777101	37.85368569103476	38.28227867492025	41.7541317469227	41.8726526006955	43.81346137817406	43.766937575530015	45.878312006404315	45.66586690372055	49.821370768689754	49.2919005339968	0.0941304368509925	0.08666848797631714	3.508865403618074	7.48303292457058	3.5084184042711968	7.482079683157281
0.931770371315315	37.868771275998334	38.297714625387286	41.77212065164518	41.8907623605678	43.83298885030657	43.78646257435108	45.89938398586224	45.686812117583536	49.845392789209185	49.31555839573525	0.09415883886704633	0.08669459768689695	3.4893801384987455	7.486317021917785	3.488940718226786	7.4853742972700275
0.9373847565293029	37.88386118816521	38.31315526097621	41.79011661395508	41.90887932227507	43.85252483599036	43.80599611422728	45.920465943057316	45.70776721857152	49.869427584121645	49.339228715931874	0.09418726389301088	0.0867207285137536	3.469982991197867	7.489559205390833	3.469551098597094	7.488627047903719
0.9430329712385201	37.89895533351941	38.328600486567574	41.80811952972291	41.92700338139289	43.872069225773686	43.8255380858384	45.941557763205566	45.72873209245998	49.89347502845817	49.36291137099567	0.09421571187379443	0.08674688040614291	3.4506736865114362	7.4927593990723835	3.4502492704050383	7.491837859195584
0.9487152192826929	37.91405361788281	38.344050206877064	41.82612929463329	41.94513443331013	43.89162191000637	43.84508837966598	45.962659331311976	45.74970662481455	49.917534997014705	49.38660623710364	0.09424418275451432	0.08677305331351241	3.4314519489757913	7.495917526788617	3.431034958417058	7.495006655022735
0.9544317057297852	37.92915594691468	38.359504326454925	41.844145804184436	41.963272373228264	43.911182778839205	43.86464688599262	45.98377053216983	45.7706907009903	49.94160736435139	49.41031319020008	0.09427267648049502	0.08679924718550205	3.4123175028566948	7.499033512060123	3.4119078871221973	7.498133358956693
0.9601826368833979	37.944262226110865	38.37496274968519	41.86216895368718	41.98141709616055	43.93075172222294	43.88421349490101	46.00489125035974	45.791684206130725	49.96569200479143	49.434032105995335	0.09430119299727142	0.08682546197194348	3.3932700721943547	7.502107278147378	3.3928677807739405	7.501217894274305
0.9659682202902156	37.95937236080342	38.39042538078528	41.88019863826459	41.999568496931545	43.95032862990792	43.90378809627344	46.02602137024908	45.812687025167236	49.98978879242042	49.45776285996536	0.09432973225058638	0.08685169762286069	3.374309380793875	7.505138748007084	3.3739143634052198	7.504260183986844
0.9717886647474951	37.97448625615975	38.40589212380517	41.89823475285092	42.01772647017609	43.969913391442915	43.92337057979088	46.04716077599091	45.83369904281803	50.013897601085176	49.481505327350355	0.09435829418639302	0.08687795408847032	3.355435152226619	7.508127844273986	3.3550473588197747	7.5072601507927175
0.9776441803106027	37.98960381718223	38.42136288262697	41.916277192191224	42.03589091033892	43.98950589617455	43.94296083493222	46.06830935152332	45.854720143587556	50.03801830439305	49.50525938315422	0.0943868787508515	0.08690423131918042	3.336647109891146	7.511074489317252	3.3362664906248938	7.510217717081105
0.9835349783005937	38.00472494870738	38.43683756096408	41.934325850840324	42.054061711673626	44.009106033246546	43.96255875097351	46.08946698056848	45.87575021176544	50.062150775710755	49.52902490214334	0.09441548589033298	0.08693052926559215	3.3179449769845633	7.513978605204102	3.3175714822464215	7.513132804970155
0.9894612713118381	38.019849555405436	38.452316062360744	41.952380623162355	42.07223876824217	44.02871369159885	43.98216421698722	46.11063354663194	45.89678913142589	50.08629488816364	49.55280175884589	0.0944441155514162	0.08695684787849896	3.299328476530718	7.516840113677972	3.298962056932396	7.5160053362542385
0.9954232732196957	38.03497754177952	38.46779829019123	41.970441403329765	42.09042197391396	44.04832875996688	44.00177712184135	46.131808933001544	45.91783678642654	50.110450514634515	49.57658982755065	0.09447276768088915	0.08698318710888495	3.2807973313979346	7.51965893619672	3.2804379377653277	7.518835232420315
1.0014211991882311	38.05010881216511	38.48328414765931	41.9885080853228	42.10861122236518	44.06795112688071	44.02139735419867	46.15299302274688	45.938893060407935	50.13461752776284	49.600388982306285	0.09450144222574969	0.08700954690792963	3.2623512642880996	7.522434993858042	3.261998847679479	7.521622414635203
1.0074552656779823	38.06524327072931	38.49877353779744	42.00658056292846	42.12680640707792	44.087580680664075	44.041024802515835	46.174185698718	45.9599578367923	50.15879579994354	49.62419909692006	0.0945301391332041	0.08703592722700242	3.2439899977971436	7.52516820751589	3.2436445094840565	7.524366803778321
1.013525690453769	38.08038082147037	38.51426636346632	42.02465872974013	42.14500742133964	44.10721730943405	44.06065935504276	46.195386843545016	45.98103099878301	50.18298520332637	49.64802004495727	0.0945588583506675	0.08706232801766586	3.2257132543854823	7.527858497673151	3.225374645861848	7.527068320394392
1.0196326925925556	38.095521368216744	38.52976252735396	42.04274247915636	42.16321415824211	44.126860901099555	44.08030089982152	46.216596339636745	46.00211242936342	50.20718560981446	49.67185169973986	0.09458759982576465	0.08708874923167442	3.2075207563912045	7.5305057844670955	3.207188979377406	7.529726884689808
1.0257764924913542	38.110664814626624	38.54526193197514	42.0608317043804	42.18142651068078	44.14651134336097	44.09994932468566	46.23781406918011	46.02320201129615	50.23139689106359	49.69569393434564	0.09461636350632888	0.08711519082097616	3.1894122260773656	7.533109987783973	3.1890872325025157	7.5323424165580946
1.0319573118751795	38.125811064187175	38.56076447967068	42.078926298419226	42.19964437135391	44.166168523709146	44.11960451725926	46.25903991413908	46.04429962712199	50.25561891848109	49.71954662160714	0.0946451493404029	0.08714165273770924	3.1713873856183454	7.535671027146236	3.1710691276398393	7.5349148355926445
1.0381753738050519	38.14096002021397	38.57627007260683	42.09702615408293	42.21786763276193	44.18583232942455	44.1392663649563	46.28027375625388	46.06540515915929	50.27985156322486	49.74340963411084	0.09467395727623773	0.08716813493420576	3.1534459571075786	7.538188821734366	3.153134387105638	7.537444061021233
1.0444309026860459	38.15611158585008	38.59177861277439	42.11513116398371	42.23609618720637	44.205502647576324	44.15893475497941	46.301515477039885	46.086518489502694	50.304094696202164	49.76728284419579	0.09470278726229352	0.08719463736298903	3.1355876625884775	7.540663290421435	3.135282733155236	7.539930011749675
1.05072412427539	38.17126566406557	38.60729000198813	42.133241220535176	42.254329926789254	44.225179365021596	44.17860957431939	46.32276495778686	46.10763950002248	50.328348188068745	49.791166123952834	0.09473163924723943	0.0872211599767757	3.1178122240530683	7.543094351716718	3.1175138880034865	7.542372606339995
1.057055265690613	38.18642215765671	38.622804141886014	42.15135621595145	42.2725687434121	44.24486236840432	44.19829070975395	46.344022079557845	46.12876807236334	50.35261190922762	49.81505934522338	0.09476051317995321	0.08724770272847299	3.100119363462454	7.545481923811167	3.0998275738297707	7.544771763019526
1.0634245554177415	38.20158096924529	38.63832093392857	42.16947604224648	42.29081252877534	44.26455154415472	44.21797804784721	46.36528672318839	46.149904087943796	50.37688572982818	49.83896237959857	0.0947894090095211	0.08727426557118068	3.082508802752727	7.547825924539211	3.082223512789824	7.547127399682722
1.0698322233195456	38.21674200127788	38.65384027939797	42.187600591232986	42.30906117437714	44.28424677848804	44.23767147494844	46.3865587692854	46.17104742795486	50.40116951976489	49.86287509841789	0.09481832668523885	0.08730084845819114	3.0649802638472465	7.550126271395129	3.064701427021646	7.549439433856605
1.0762785006438331	38.23190515602513	38.669362079397516	42.205729754521855	42.327314571512886	44.30394795740397	44.25737087719143	46.40783809822632	46.19219797335937	50.4254631486764	49.88679737276841	0.09484726615660942	0.08732745134298744	3.0475334686766473	7.552382881529411	3.047261038673696	7.5517077827353205
1.0827636200317978	38.247070335581014	38.684886234850715	42.223863423521074	42.34557261127405	44.32365496668543	44.27707614049335	46.42912459015801	46.21335560489078	50.449766485944245	49.910729073483445	0.09487622737334495	0.08735407417924486	3.030168139167017	7.554595671701463	3.029902069893069	7.553932363134663
1.089287815526412	38.26223744186211	38.700412646500624	42.242001489435005	42.363835184547504	44.34336769189782	44.29678715055396	46.45041812499588	46.234520203052355	50.474079400691856	49.93467007114161	0.09490521028536614	0.0873807169208308	3.012883997289009	7.556764558377836	3.012624242865968	7.55611309156302
1.0958513225808764	38.27740637660689	38.71594121490908	42.26014384326349	42.38210218201459	44.363086018388096	44.31650379285474	46.471718582422824	46.25569164811611	50.49840176178345	49.95862023606567	0.09493421484280133	0.08740737952180401	2.9956807650396513	7.558889457630357	2.9954272798067905	7.558249884139514
1.1024543780671139	38.29257704137494	38.73147184045595	42.27829037580102	42.400373494150294	44.3828098312838	44.33622595265781	46.49302584188828	46.27686982012182	50.52273343782286	49.98257943832144	0.09496324099598695	0.08743406193641387	2.9785581644491685	7.56097028514705	2.9783109029617663	7.560342656597641
1.1090972202843215	38.30774933754613	38.74700442333825	42.29644097763565	42.41864901122216	44.402539015491925	44.35595351500491	46.514339782607045	46.29805459887588	50.54707429715224	50.00654754771648	0.09499228869546816	0.08746076411910253	2.961515917626002	7.56300695630307	2.9612748346480657	7.562391324347118
1.115780088967567	38.322923166320024	38.76253886356956	42.31459553914844	42.43692862328972	44.42227345569843	44.37568636471678	46.53566028355853	46.31924586395055	50.57142420785129	50.03052443379931	0.09502135789199716	0.08748748602450175	2.944553746735437	7.564999386078853	2.944318797253345	7.5643958024247695
1.1225032252964444	38.33809842871499	38.778075060979084	42.3327539505123	42.455212220203315	44.442013036366696	44.395424386391824	46.556987223485464	46.340443494682724	50.595783037735686	50.05450996585796	0.09505044853653445	0.087514227607436	2.9276713740100604	7.566947489058293	2.9274425132284705	7.566356005474518
1.1292668719037753	38.35327502556743	38.793612915210936	42.35091610169115	42.47349969160332	44.46175764173697	44.41516746440539	46.57832048089298	46.361647370172975	50.62015065435612	50.07850401291893	0.09507956058024787	0.08754098882292044	2.9108685217947823	7.56885117951424	2.910645705128445	7.568271847798314
1.1360712728843656	38.36845285753107	38.80915232572335	42.369081882439126	42.49179092691926	44.481507155825305	44.434915482908714	46.59965993404763	46.38285736928449	50.644526924997166	50.10250644374603	0.0951086939745131	0.08756776962615975	2.894144912522279	7.570710371293899	2.8939280955955837	7.570143243287021
1.1429166738038161	38.383631825076115	38.824693191787844	42.3872511822995	42.51008581536879	44.50126146242245	44.45466832582785	46.62100546097617	46.40407337064205	50.66891171667593	50.12651712683925	0.0951378486709128	0.08759456997255075	2.877500268730728	7.572524977884314	2.8772894073886164	7.571970105480432
1.1498033217073829	38.398811828488526	38.84023541248844	42.4054238906039	42.52838424595682	44.52102044509296	44.47442587686286	46.642356939464634	46.42529525263093	50.69330489614102	50.15053593043346	0.09516702462123648	0.08762138981767988	2.8609343130860907	7.574294912388723	2.8607293633863264	7.573752347532718
1.1567314651288954	38.413992767869125	38.85577888672084	42.42359989647126	42.54668610747459	44.5407839871742	44.49418801948666	46.66371424705721	46.446522893395915	50.71770632987119	50.174562722497356	0.09519622177748185	0.08764822911732544	2.844446768385751	7.576020087528377	2.8442476865943718	7.575489882206966
1.1637013540997225	38.429174543132895	38.871323513191655	42.44177908880702	42.56499128849875	44.56055197177531	44.51395463694407	46.68507726105512	46.46775617084014	50.74211588407426	50.19859737073216	0.09522544009185101	0.08767508782745427	2.8280373575585145	7.577700415627987	2.827844100157563	7.577182621873362
1.1707132401577995	38.4443570540081	38.88686919041748	42.459961356301996	42.583299677390286	44.580324281776164	44.533725612250805	46.70644585851566	46.48899496262401	50.766533424685754	50.222639742570436	0.09525467951675638	0.08770196590422487	2.811705803695986	7.579335808639371	2.8115183273789626	7.578830478540112
1.177767376356704	38.45954020003559	38.90241581672423	42.4781465874317	42.60161116229381	44.600100799826464	44.55350082819252	46.72781991625103	46.510239146164274	50.790958817367866	50.24668970517501	0.09528394000481412	0.08772886330398462	2.795451830044385	7.580926178115988	2.7952700917162474	7.580433363800694
1.1848640172747877	38.474723880567794	38.91796329024612	42.49633467045513	42.61992563113632	44.619881408344575	44.57328016732362	46.74919931082714	46.53148859863266	50.815391927507974	50.270747125437474	0.09531322150884655	0.08775577998327092	2.779275160020461	7.582471435212938	2.7790991167935317	7.581991188846587
1.1920034190243662	38.48990799476809	38.93351150892501	42.51452549341393	42.63824297162648	44.639665989516594	44.59306351196637	46.770583918562714	46.55274319695508	50.83983262021766	50.29481186997731	0.09534252398188421	0.08778271589881137	2.7631755172155863	7.583971490677868	2.7630051264172835	7.583503864487284
1.1991858392609598	38.50509244160981	38.94906037050932	42.53271894413138	42.656563071253416	44.65945442529519	44.612850744209794	46.79197361552797	46.57400281781019	50.86428076033112	50.31888380514021	0.09537184737716235	0.08780967100752264	2.747152625415765	7.585426254870981	2.746987844587238	7.584971301141195
1.2064115371925936	38.52027711987561	38.96460977255354	42.55091491021155	42.67488581728601	44.6792465973987	44.6326417459087	46.81336827754367	46.595267337628634	50.888736212404325	50.342962796997355	0.0954011916481215	0.08783664526651033	2.731206208612093	7.586835637763215	2.7310469954973087	7.586393408808362
1.2136807735891502	38.53546192815643	38.98015961241699	42.569113279038156	42.69321109677166	44.699042387310044	44.6524363986825	46.83476778017988	46.616536632591625	50.913198840713356	50.36704871134372	0.09543055674840888	0.0878636386330696	2.7153359909971186	7.588199548907141	2.7151823035483176	7.587770097083194
1.2209938107917835	38.550646764850775	38.995709787263245	42.58731393777364	42.71153879653544	44.718841676275595	44.67223458391427	46.85617199875485	46.637810578629995	50.937668509253385	50.39114141369701	0.09545994263187606	0.08789065106468477	2.699541696975757	7.589517897433325	2.699393493358002	7.589101275161738
1.2283509127223842	38.56583152816378	39.01126019405908	42.60551677335817	42.729868803179016	44.73864434530412	44.6920361827496	46.8775808083339	46.65908905142292	50.9621450817372	50.41524076929635	0.0954893492525806	0.08791768251902822	2.683823051179388	7.590790592064877	2.68368028976829	7.590386851818039
1.2357523448931043	38.58101611610644	39.02681072957374	42.62372167250868	42.74820100307972	44.75845027516572	44.71184107609557	46.89899408372823	46.68037192639689	50.98662842159404	50.43934664310102	0.0955187765647841	0.08794473295396094	2.668179778486774	7.592017541144742	2.6680424178580324	7.591626735418686
1.2431983744159416	38.596200426494725	39.042361290377976	42.64192852171783	42.76653528238948	44.77825934639086	44.73164914461961	46.92041169949385	46.70165907872453	51.01111839196827	50.46345889978915	0.095548224522954	0.08797180232753327	2.6526116040099623	7.593198652570209	2.6524796029516438	7.592820833928272
1.2506892700123766	38.6113843569487	39.057911772843205	42.66013720725301	42.78487152703388	44.79807143926911	44.75146026874857	46.941833529930285	46.7229503833234	51.03561485571802	50.48757740375651	0.09557769308176124	0.08799889059798151	2.637118253116114	7.594333833829296	2.6369915706259235	7.593969054891204
1.2582253020230734	38.62656780489164	39.073462073140625	42.67834761515533	42.803209622711044	44.817886433848166	44.77127432866745	46.963259449079544	46.74424571485495	51.06011767541392	50.51170201911507	0.09560718219608154	0.08802599772373293	2.621699451438417	7.595422992004387	2.6215780467118748	7.595071305408055
1.2658067424176331	38.64175066754927	39.08901208724032	42.69655963123862	42.82154945489071	44.83770420993277	44.791091204318356	46.984689330724876	46.76554494772316	51.08462671333776	50.535832609691795	0.09563669182099467	0.0880531236633995	2.606354924867901	7.596466033724937	2.606238757311985	7.59612749218104
1.2734338648044117	38.65693284194868	39.10456171091032	42.714773141088315	42.839890908813075	44.857524647083395	44.81091077539943	47.006123048389476	46.78684795607351	51.10914183148107	50.559969039027266	0.09566622191178312	0.08808026837578267	2.591084399583906	7.597462865212947	2.590973428812049	7.597137521479453
1.2811069444403917	38.67211422491766	39.120110839715764	42.73298803006052	42.85823386948788	44.87734762461547	44.83073292136373	47.02756047533557	46.80815461379175	51.13366289154393	50.58411117037443	0.09569577242393565	0.08810743181987024	2.575887602050443	7.598413392268412	2.575781787878441	7.598101299150585
1.2888262582411194	38.687294713083666	39.13565936901797	42.75120418328094	42.87657822169332	44.89717302159795	44.850557521418104	47.0490014845629	46.82946479450271	51.15818975493349	50.60825886669719	0.0957253433131411	0.08813461395483689	2.560764259023017	7.599317520262048	2.5606635614708466	7.599018730605167
1.296592084790695	38.702474202872985	39.15120719397354	42.76942148564384	42.89492384997496	44.91700071685244	44.87038445452204	47.07044594880779	46.850778371569135	51.182722282762704	50.63241199066911	0.09575493453529375	0.0881618147400452	2.5457140975627226	7.600175154118915	2.545618476852269	7.599889720819192
1.3044047043518285	38.71765259050985	39.16675420953338	42.78763982181097	42.91327063864468	44.93683058895186	44.890213599386556	47.091893740541735	46.872095218090365	51.20726033584888	50.65657040467208	0.09578454604648969	0.08818903413504323	2.530736845039428	7.600986198340252	2.5306462615972123	7.600714174348468
1.312264398875954	38.732829772015506	39.18230031044187	42.805859076210545	42.931618471779714	44.956662516219446	44.91004483447309	47.11334473197031	46.89341520690132	51.231803774712375	50.68073397079492	0.09581417780302774	0.08821627209956635	2.5158322291440527	7.601750556999832	2.5157466436016875	7.601491995315882
1.320171452013404	38.74800564320733	39.19784539123593	42.824079133036186	42.94996723322151	44.9764963767276	44.92987803799242	47.13479879503193	46.91473821057114	51.25635245957524	50.70490255083211	0.0958438297614097	0.08824352859353514	2.5009999778885685	7.602468133709408	2.5009193510786645	7.602223087385937
1.3281261491236485	38.76318009969788	39.213389346243964	42.842299876245804	42.96831680657458	44.99633204829662	44.94971308790326	47.156255801396505	46.93606410140194	51.28090625035971	50.72907600628225	0.09587350187833832	0.08827080357705666	2.486239819622824	7.603138831658725	2.486164112577626	7.602907353786577
1.3361287772855897	38.77835303689403	39.228932069585134	42.86052118956061	42.98666707520558	45.01616940849374	44.96954986191148	47.177715622464405	46.95739275142773	51.305465006686944	50.753254198346916	0.09590319411071925	0.08829809701042383	2.4715514830400025	7.603762553597335	2.4714806569941175	7.60354469732556
1.3441796253079266	38.793524349996076	39.244473455168254	42.878742956464	43.005017922242175	45.0360083346318	44.989388237468624	47.19917812936508	46.97872403241306	51.3300285878756	50.7774369879291	0.09593290641565914	0.08832540885411409	2.4569346971752566	7.604339201814582	2.456868713563381	7.604135020344984
1.352278983739575	38.8086939339967	39.26001339669093	42.896965060200465	43.023369230571895	45.0558487037682	45.00922809177096	47.22064319295583	47.00005781585184	51.35459685294033	50.80162423563194	0.0959626387504662	0.08835273906879117	2.442389191424809	7.604868678161438	2.4423280118812727	7.604678224732197
1.3604271448801535	38.82386168368008	39.27555178763851	42.91518738377444	43.04172088284101	45.07569039270362	45.02906930175812	47.24211068382052	47.02139397296596	51.37916966059045	50.82581580175716	0.09599239107264966	0.08838008761530332	2.4279146955486794	7.605350884043219	2.4278582819088115	7.60517421195982
1.3686244027905345	38.83902749362113	39.29108852128339	42.93340980994944	43.0600727614537	45.09553327798101	45.048911744112246	47.2635804722685	47.04273237470433	51.40374686922862	50.85001154630395	0.09602216333991938	0.08840745445468273	2.413510939675689	7.605785720410495	2.4134592539717232	7.605622883011165
1.3768710533034536	38.85419125818424	39.30662349068367	42.951632221246626	43.078424748570534	45.1153772358842	45.0687552952563	47.285052428333024	47.06407289174125	51.4283283369491	50.87421132896721	0.09605195551018579	0.08843483954814749	2.399177654308005	7.606173087742718	2.3991306587686267	7.606024138422072
1.3851673940341884	38.869352871522636	39.32215658868253	42.96985449994404	43.09677672610772	45.13522214243687	45.08859983135342	47.30652642177032	47.08541539447542	51.45291392153668	50.898415009136464	0.09608176754155977	0.0884622428570981	2.3849145703443355	7.6065128861100675	2.3848722274024112	7.606377878326384
1.3935137243912972	38.88451222757732	39.33768770790717	42.988076528075325	43.11512857573585	45.15506787340138	45.10844522830547	47.328002322058154	47.10675975302866	51.47750348046511	50.92262244589427	0.09611159939235225	0.08848966434312101	2.370721419064921	7.606805015080681	2.3706836913456755	7.606684002326801
1.4019103455874267	38.899669220076035	39.35321674076769	43.00629818742856	43.13348017887874	45.17491430427737	45.128291361751714	47.34947999839441	47.128105837244426	51.50209687089547	50.94683349801474	0.09614145102107283	0.08851710396798475	2.3565979321442683	7.607049373766131	2.3565647824698317	7.606942409589465
1.410357560650181	38.91482374253243	39.36874357945633	43.02451935954527	43.15183141671239	45.194761310300805	45.148138107067886	47.37095931969607	47.14945351668673	51.526693949675	50.97104802396227	0.0961713223864323	0.08854456169364187	2.3425438416752513	7.607245860854164	2.3425152330651144	7.607152998854872
1.4188556744330574	38.929975688245115	39.38426811594641	43.04273992571932	43.17018217016384	45.21460876644262	45.167985339364854	47.392440154597764	47.17080266063882	51.55129457333549	50.995265881890006	0.09620121344733845	0.08857203748222868	2.328558880150922	7.607394374525029	2.3285347758192074	7.607315668357842
1.4274049936264492	38.945124950296545	39.39979024199127	43.06095976699557	43.188532319909996	45.23445654740753	45.18783293348734	47.41392237145046	47.19215313810179	51.57589859809178	51.01948692963837	0.0962311241629002	0.0885995312960633	2.314642780485883	7.607494812524237	2.3146231438418	7.607430315880265
1.4360058267687137	38.9602714215523	39.41530984912345	43.07917876416911	43.20688174637655	45.25430452763288	45.20768076401288	47.43540583832029	47.21350481779338	51.60050587984046	51.043711024733746	0.09626105449242325	0.08862704309764675	2.30079527602129	7.607547072115267	2.300780070667315	7.6074968387511035
1.4446584842573071	38.97541499465984	39.430826828653544	43.09739679778374	43.225230329736796	45.27415258128734	45.22752870525042	47.456890422987044	47.234857568146644	51.62511627415815	51.0679380243868	0.0962910043954123	0.08865457284966301	2.2870161005221235	7.607551050090478	2.2870052902567295	7.607515133808192
1.453363278359986	38.99055556204777	39.446341071669295	43.11561374813112	43.243577949910495	45.29400058226968	45.24737663123922	47.47837599294304	47.25621125730866	51.64972963630025	51.09216778549124	0.09632097383157025	0.08868212051497812	2.2733049881976513	7.6075066427838465	2.273298537012124	7.607485097443714
1.4621205232260774	39.00569301592472	39.4618524690346	43.13382949524951	43.26192448656278	45.313848404207675	45.267224415747584	47.49986241539173	47.27756575313919	51.67434582119933	51.11640016462229	0.09635096276079722	0.08870968605663938	2.2596616736936994	7.607413746043676	2.2596595457689546	7.607406625545991
1.470930534897817	39.02082724827839	39.477360911388445	43.15204391892256	43.28026981910289	45.33369592045662	45.28707193227154	47.52134955724628	47.29892092320934	51.69896468346355	51.140635018035056	0.09638097114319097	0.0887372694378759	2.2460858921081126	7.607272255256248	2.246088051818333	7.607279613554056
1.4797936313217521	39.03595815087465	39.492866289143976	43.170256898678325	43.29861382668313	45.353543004098405	45.30691905403377	47.542837285128456	47.320276634800315	51.723586077375444	51.16487220166327	0.0964109989390465	0.08876487062209823	2.2325773789921186	7.6070820653112605	2.2325837909056645	7.60710395642127
1.48871013236022	39.05108561525639	39.50836849248743	43.18846831378791	43.31695638819757	45.3733895279399	45.3267656539822	47.564325465367034	47.34163275490199	51.74820985689002	51.18911157111766	0.09644104610885579	0.0887924895728983	2.2191358703557853	7.606843070636387	2.2191464992320107	7.60687954862442
1.4976803598028874	39.06620953274273	39.5238674113772	43.206678043264546	43.33529738228106	45.39323536451207	45.346611604788876	47.5858139639967	47.3629891502117	51.77283587563364	51.21335298168453	0.09647111261330611	0.08882012625404832	2.2057611026812083	7.606555165186364	2.20577591346364	7.606606284152804
1.5067046373783677	39.081329794427845	39.53936293554271	43.22488596586216	43.353636687307905	45.413080386068486	45.366456778848566	47.607302646756516	47.38434568713278	51.79746398690219	51.237596288324205	0.09650119841328285	0.08884778062950097	2.1924528129161445	7.606218242412069	2.1924717707415766	7.606284056522782
1.5157832907659001	39.09644629118008	39.554854954483524	43.24309196007441	43.371974181390755	45.432924464584126	45.38630104827768	47.62879137908871	47.40570223177331	51.822094043659774	51.26184134566959	0.0965313034698667	0.08887545266338968	2.179210738488109	7.605832195296898	2.1792338086838754	7.60591275877232
1.5249166476071065	39.111558913640906	39.570343357468204	43.26129590413345	43.390309742379394	45.45276747175413	45.40614428491287	47.6502800261372	47.42705864994471	51.846725898537024	51.28608800802465	0.09656142774433299	0.08890314232002763	2.16603461730665	7.60539691633312	2.1660617653878944	7.605492283440981
1.5341050375178134	39.12666755222391	39.58582803353339	43.279497676008695	43.408643247859615	45.472609278992536	45.42598636030982	47.67176845274635	47.44841480716044	51.871359403829686	51.31033612936283	0.09659157119815417	0.08893084956390744	2.1529241877688037	7.604912297520059	2.1529553794375715	7.605022522586296
1.5433487920999491	39.1417720971138	39.601308871482644	43.297697153405686	43.426974575151924	45.49244975743092	45.44582714574192	47.69325652345946	47.46977056863457	51.89599441149698	51.33458556332559	0.09662173379299686	0.08895857435970206	2.1398791887636435	7.604378230367729	2.1399143899102455	7.604503367763755
1.5526482449535108	39.15687243826535	39.61678575988554	43.31589421376493	43.44530360131044	45.51228877791722	45.465666512199036	47.71474410251751	47.49112579928043	51.9206307731601	51.35883616322085	0.09665191549072176	0.08898631667226176	2.126899359687741	7.603794605922303	2.126938536387115	7.6039347100741
1.5620037316886017	39.17196846540254	39.63225858707661	43.334088734260746	43.46363020312175	45.532126211014514	45.485504330386284	47.73623105385786	47.51248036370943	51.94526834010078	51.38308778202162	0.09668211625338516	0.08901407646661773	2.1139844404351606	7.603161314722456	2.1140275589496014	7.603316440110575
1.5714155899375468	39.18706006801732	39.647727241154264	43.352280591799904	43.48195425710355	45.551961926999546	45.50534047072264	47.75771724111266	47.53383412622939	51.96990696325949	51.40734027236422	0.09671233604323781	0.08904185370797839	2.10113417140019	7.602478246777537	2.1011811981766186	7.602648447933461
1.580884159367074	39.202147135368655	39.66319160997965	43.370469663020565	43.50027563950347	45.571795795861476	45.525174803339596	47.779202527607545	47.55518695084332	51.994546493234	51.4315934865468	0.09674257482272296	0.08906964836173224	2.0883482935041684	7.601745291651241	2.088399195173679	7.6019306231482915
1.5904097816905756	39.21722955648163	39.67865158117583	43.38865582429107	43.51859422629801	45.59162768730079	45.545007198080086	47.80068677636038	47.57653870124805	52.01918678027791	51.45584727652794	0.09677283255447901	0.08909746039344338	2.0756265481841183	7.60096233839613	2.0756812915660703	7.6011628548894805
1.5999928006804371	39.23230722014629	39.694107042126625	43.40683895170873	43.53690989319126	45.61145747072775	45.564837524497065	47.822169850079696	47.5978892408329	52.04382767429896	51.48010149392504	0.09680310920133636	0.08912528976885593	2.062968677394565	7.60012927554817	2.0630272294906717	7.6003450317348324
1.6096335621804478	39.24738001491663	39.709557879975485	43.42501892109857	43.55522251561354	45.631285015261206	45.584665651852106	47.843651611163416	47.61923843267808	52.068469024857464	51.50435599001265	0.09683340472631995	0.08915313645389031	2.050374423625726	7.599245991179487	2.050436751615507	7.599477041791033
1.6193324141182788	39.262447829109604	39.725003981624525	43.44319560801219	43.57353196872042	45.651110189727355	45.60449144911429	47.86513192169737	47.64058613955355	52.09311068116477	51.528610615721036	0.09686371909264599	0.0891810004146449	2.0378435298971453	7.598312372829241	2.0379096011442925	7.598558772655451
1.6290897065180392	39.27751055080402	39.74044523373345	43.46136888772647	43.59183812739129	45.67093286265827	45.624314784958706	47.8866106434539	47.66193222391741	52.117752492081614	51.55286522163458	0.09689405226372372	0.08920888161739443	2.0253757397563277	7.597328307516364	2.025445521812344	7.597590111419777
1.6389057915129117	39.29256806783952	39.75588152271846	43.47953863524234	43.61014086622823	45.690752902290605	45.64413552776526	47.908087637890446	47.68327654791461	52.14239430611655	51.57711965799014	0.09692440420315526	0.08923678002859094	2.012970797312846	7.5962936818214075	2.0130442579047667	7.596570944711857
1.6487810233578566	39.30762026781565	39.77131273475129	43.497704725283796	43.62844005955486	45.71057017656458	45.66395354561744	47.9295627661483	47.70461897337565	52.16703597142448	51.601373774675686	0.09695477487473303	0.08926469561486312	2.0006284472087827	7.595208381770135	2.000705554243723	7.595501158593834
1.6587157584424002	39.32266703809061	39.78673875575793	43.51586703229625	43.6467355814149	45.73038455312219	45.683768706300675	47.95103588905089	47.72595936181488	52.19167733580485	51.625627421228444	0.0969851642424432	0.08929262834301528	1.9883484346323712	7.594072292866258	1.9884291561997998	7.594380638647635
1.6687103553034934	39.33770826578036	39.802159471417774	43.53402543044567	43.6650273055711	45.750195899306185	45.70358087730137	47.97250686710258	47.747297574429325	52.21631824670011	51.6498804468335	0.09701557227046143	0.08932057818002788	1.9761305053398246	7.592885300155103	1.9762148097111094	7.593209269967701
1.6787651746384535	39.35274383775752	39.81757476716249	43.55217979361721	43.68331510550399	45.77000408215872	45.723389925805435	47.993975560487186	47.768633472097264	52.24095855119425	51.67413270032224	0.09704599892315495	0.08934854509305734	1.9639744056389645	7.591647288141758	1.9640622612564584	7.591986937093679
1.6888805793179813	39.367773640650306	39.8329845281748	43.570329995413914	43.70159885441049	45.789808968419905	45.743195718696775	48.015441829066525	47.78996691537661	52.26559809601096	51.69838403017053	0.09707644416508254	0.08937652904943555	1.9518798823992256	7.590358140816534	1.9519712578867257	7.590713524083185
1.6990569343992543	39.382797560841475	39.848388639387615	43.58847590915561	43.71987842520289	45.80961042452657	45.762998122556304	48.03690553237901	47.811297764503735	52.290236727512195	51.72263428449744	0.09710690796099192	0.08940453001666877	1.9398466830571124	7.589017741662246	1.939941547219405	7.589388914480878
1.7092946071391046	39.397815484467245	39.86378698548275	43.60661740787748	43.73815369050733	45.82940831661082	45.782797003660285	48.058366529638135	47.83262587939182	52.3148742916964	51.74688331106329	0.09713739027582263	0.08943254796243968	1.9278745556243848	7.587625973654212	1.927972877438151	7.588012991302094
1.7195939670072704	39.41282729741632	39.87917945089004	43.624754364329064	43.756424522662876	45.84920251049886	45.802592227979225	48.07982467973123	47.853951119629656	52.33951063419707	51.77113095726846	0.09716789107470332	0.08946058285460408	1.9159632486835108	7.5861827192456985	1.9160649973032378	7.586585637061944
1.7299553856997325	39.42783288532869	39.89456591978608	43.642886650972784	43.7746907937199	45.868992871709445	45.82238366117632	48.10127984121773	47.87527334447992	52.36414560028087	51.79537707015137	0.09719841032295141	0.08948863466119293	1.9041125114008537	7.58468786038793	1.9042176561579254	7.585106733771681
1.7403792371521247	39.44283213359471	39.909946276093265	43.66101413998286	43.79295237543916	45.888779265452804	45.84217116860642	48.122731872328096	47.896592412878114	52.388779034846365	51.819621496387214	0.09722894798607604	0.08951670335041215	1.8923220935162135	7.583141278486437	1.892430603916182	7.583576162889585
1.7508658975532332	39.45782492735384	39.92532040347849	43.67913670324383	43.81120913929019	45.90856155662885	45.861954615314154	48.14418063096187	47.91790818343058	52.413410782421884	51.84386408228598	0.09725950402977337	0.08954478889063941	1.8805917453578331	7.581542854426516	1.880703591079964	7.581993805355523
1.76141574535857	39.47281115149379	39.94068818535241	43.69725421234961	43.82946095645043	45.92833960982631	45.881733866033166	48.16562597468671	47.93922051441372	52.438040687164346	51.868104673791294	0.09729007841992827	0.0895728912504284	1.8689212178528578	7.579892468625985	1.869036368748766	7.58035954162915
1.7720291613040315	39.48779069064926	39.95604950486796	43.71536653860194	43.8477076978036	45.948113289321086	45.90150878518431	48.18706776073669	47.96052926377197	52.46266859285738	51.892343116478344	0.09732067112261662	0.08960101039850499	1.8573102625077809	7.578190000915129	1.8574286886023401	7.578673251608052
1.7827065284196406	39.50276342920096	39.97140424491948	43.73347355300926	43.86594923393858	45.96788245907487	45.92127923687451	48.208505846010794	47.981834289116634	52.487294342909635	51.91657925555247	0.09735128210410054	0.08962914630376899	1.8457586314334549	7.576435330636741	1.8458803029261617	7.576934814691413
1.7934482320433673	39.517729251274524	39.98675228814158	43.75157512628548	43.88418543514822	45.98764698273398	45.94104508489536	48.22994008707159	48.0031354477244	52.511917780353286	51.94081293584764	0.09738191133082995	0.08965729893529174	1.834266077340999	7.574628336609749	1.8343909646014254	7.57514410974909
1.8042546598350382	39.53268804073937	40.00209351690799	43.76967112884859	43.90241617142791	46.00740672362779	45.96080619272171	48.251370340143694	48.02443259653584	52.53653874784229	51.96504400182458	0.09741255876944392	0.08968546826231882	1.8228323535367963	7.572768897103742	1.8229604271073185	7.57330101511252
1.8151262017903238	39.547639681207684	40.017427813330436	43.78776143081945	43.920641312474345	46.02716154476742	45.98056242351029	48.27279646111227	48.0457255921539	52.56115708765068	51.98927229756925	0.09744322438676865	0.08971365425426725	1.8114572139406846	7.570856889884453	1.8115884445319352	7.571405408592909
1.8260632502548164	39.562584056033245	40.032755059257596	43.80584590202053	43.93886072768429	46.04691130884443	46.000313640098405	48.29421830552159	48.067014290842565	52.58577264167095	52.013497666791196	0.09747390814981675	0.08974185688072714	1.8001404130827723	7.568892192188287	1.80027477157455	7.569457167492146
1.8370661999381863	39.577521048310444	40.04807513627397	43.82392441197461	43.95707428615325	46.06665587822938	46.02005970500249	48.3156357285736	48.08829854852527	52.61038525141243	52.03771995282195	0.09750461002578924	0.08977007611146033	1.7888817060998008	7.5668746807132266	1.789019163543344	7.567456168559147
1.848135447928429	39.59245054087311	40.0633879256987	43.84199682990349	43.975281856674194	46.08639511497043	46.03980048041677	48.33704858512634	48.10957822078351	52.634994757999536	52.06193899861331	0.09753532998207318	0.08979831191640066	1.7776808487478775	7.5648042316352075	1.7778213763622261	7.565402288028054
1.8592713937061955	39.60737241629346	40.07869330858456	43.86006302472676	43.99348330773628	46.10612888079203	46.059535828211864	48.358456729692584	48.13085316285528	52.65960100217015	52.0861546467357	0.09756606798624265	0.08982656426565266	1.7665375973988375	7.562680720588105	1.7666811665708337	7.563295401587311
1.8704744391592067	39.62228655688089	40.093991165716695	43.878122865060384	44.01167850752346	46.12585703709339	46.07926560993334	48.379860016438144	48.152123229633624	52.684203824273844	52.11036673937651	0.09759682400605724	0.08985483312949333	1.755451709046838	7.560504022678288	1.755598291332035	7.561135384408772
1.8817449885967616	39.63719284468108	40.109281377611644	43.8961762192156	44.029867323913386	46.14557944494728	46.09898968680045	48.40125829918067	48.17338827566523	52.70880306427034	52.13457511833852	0.09762759800946341	0.08988311847837009	1.7444229413142693	7.558274012493712	1.7445725084307924	7.558922111118591
1.8930834487643238	39.65209116147469	40.1245638245161	43.91422295519741	44.04804962447586	46.16529596509852	46.11870791970459	48.42265143138787	48.19464815514882	52.73339856172772	52.158779625038086	0.09765838996459336	0.089911420282902	1.7334510524447069	7.555990564076637	1.7336035762784832	7.556655455819055
1.9044902288582053	39.66698138877639	40.1398383864059	43.93226294070351	44.06622527647179	46.185006457962615	46.138420169208075	48.44403926617627	48.21590272193379	52.7579901558208	52.18298010050366	0.09768919983976526	0.08993973851387774	1.7225358013122332	7.553653550921808	1.7226912539183559	7.554335292081305
1.9159657405403292	39.68186340783369	40.15510494298476	43.95029604312285	44.084394146851665	46.2047107836243	46.158126295542594	48.4654216563095	48.23715182951864	52.78257768532936	52.20717638537394	0.09772002760348168	0.08996807314225831	1.711676947426895	7.551262846016471	1.7118353010205283	7.551961492930786
1.9275103979530908	39.69673709962586	40.17036337368326	43.96832212953433	44.10255610225439	46.224408801836304	46.17782615860789	48.48679845419693	48.25839533104948	52.80716098863653	52.23136831989635	0.0977508732244316	0.0899964241391733	1.7008742509301555	7.54881832178944	1.7010354778904002	7.549533930854523
1.9391246177343011	39.71160234486278	40.185613557657646	43.98634106670562	44.12071100900591	46.244100372017726	46.197519617970315	48.50816951189213	48.27963307931854	52.8317399037271	52.255555743925264	0.0977817366714882	0.09002479147592289	1.6901274725994426	7.546319850123837	1.6902915454736558	7.547052477808393
1.9508088190322228	39.726459023983864	40.20085537378869	44.00435272109168	44.1388587331179	46.263785353252786	46.21720653286148	48.52953468109132	48.30086492676275	52.856314268185656	52.27973849692036	0.09781261791371075	0.09005317512397831	1.6794363738554239	7.543767302391643	1.67960326534876	7.544517005193484
1.9625634235206988	39.741307017156934	40.2160887006806	44.0223569588336	44.15699914028646	46.28346360428936	46.23688676217672	48.55089381313188	48.32209072546209	52.88088391919511	52.303916417944926	0.09784351692034117	0.09008157505497995	1.6688007167610976	7.541160549406413	1.6689703997415108	7.541927383899747
1.9743888554143678	39.75614620427713	40.23131341665986	44.04035364575728	44.17513209589088	46.303134983537625	46.256560164473925	48.57224675899094	48.34331032713821	52.90544869353486	52.328089345664296	0.09787443366080742	0.09010999124073618	1.6582202640192918	7.538499461434185	1.6583927115193546	7.5392834842605225
1.9862855414839768	39.7709764649657	40.246529399774026	44.05834264737196	44.193257464992136	46.322799349068504	46.27622659797183	48.59359336928363	48.36452358315291	52.93000842757901	52.352257118343886	0.09790536810472081	0.09013842365322822	1.6476947789835776	7.535783908226222	1.647869964195479	7.536585176061635
1.9982539110717792	39.78579767856906	40.26173652779077	44.07632382886921	44.21137511233183	46.3424565586125	46.29588592054892	48.61493349426194	48.385730344506584	52.954562957294925	52.37641957384792	0.09793632022187779	0.09016687226460272	1.6372240256584973	7.53301375897172	1.6374019219322236	7.533832328559583
2.010294396107033	39.800609724157454	40.276934678196454	44.094297055121274	44.22948490233057	46.36210646955801	46.31553798974165	48.636266983812746	48.40693046183673	52.97911211824118	52.400576549637286	0.0979672899822572	0.09019533704717878	1.6268077686938796	7.530188882315997	1.6269883495399426	7.531024810452436
2.0224074311215867	39.815412480523996	40.29212372819525	44.112262190680006	44.2475866990869	46.3817489389501	46.335182662743414	48.657593687456675	48.42812378541644	53.00365574556612	52.42472788276822	0.09799827735602323	0.09022381797344177	1.6164457733957533	7.527309146364132	1.6166290124883744	7.5281624899253075
2.0345934532655616	39.83020582618347	40.30730355470784	44.13021909977544	44.26568036637583	46.40138382348896	46.35481979640284	48.67891345434632	48.44931016515294	53.02819367400593	52.448873409890396	0.09802928231352181	0.09025231501604837	1.6061378057238471	7.524374418673688	1.606323676889815	7.5252452345666825
2.0468529023231294	39.844989639371185	40.32247403437026	44.14816764631445	44.28376576764753	46.42101097952857	46.374449247222415	48.700226133264884	48.470489450585895	53.05272573788304	52.473012967245204	0.0980603048252842	0.09028082814782165	1.5958836323004562	7.521384566269262	1.5960721095239023	7.522272911461187
2.059186220728381	39.85976379804195	40.33763504353287	44.16610769387955	44.30184276602607	46.440630263075256	46.394070871357215	48.72153157262458	48.49166149088613	53.07725177110443	52.497146390664305	0.09809134486202316	0.09030935734175403	1.5856830204011203	7.518339455617024	1.5858740778276115	7.519245387149567
2.0715938535812968	39.87452817986881	40.352786458259054	44.184039105727415	44.319911224308015	46.46024152978622	46.41368452461332	48.74282962046507	48.512826134853995	53.10177160715977	52.52127351556762	0.09812240239463593	0.09033790257100713	1.5755357379632642	7.515238952626532	1.5757293498913896	7.516162527586857
2.084076248663807	39.88928266224198	40.367928154324154	44.201961744787646	44.337971004961055	46.47984463496811	46.43329006244639	48.76412012445202	48.533983230917734	53.12628507911976	52.54539417696181	0.09815347739420224	0.09036646380890993	1.565441553588471	7.512082922678019	1.5656376944750718	7.513024198216954
2.0966338564559543	39.904027122267756	40.38306000721434	44.21987547366146	44.35602197012284	46.49943943357567	46.452887339960384	48.78540293187547	48.55513262713216	53.15079201963446	52.569508209438524	0.0981845698319837	0.09039504102895883	1.5554002365440738	7.508871230598743	1.555598881000833	7.509830263934418
2.109267130152151	39.9187614367673	40.39818189212533	44.237780154620324	44.374063981599456	46.51902578021026	46.47247621190598	48.80667788964841	48.576274171177054	53.1752922609315	52.59361544717271	0.09821567967942595	0.0904236342048203	1.5454115567620192	7.50560374066481	1.54561267955296	7.506580589055375
2.1219765256775314	39.93348548227551	40.413293683961314	44.255675649604534	44.39209690086414	46.538603529118355	46.49205653267913	48.827944844305094	48.597407710355476	53.199785634814255	52.61771572392081	0.09824680690815689	0.09045224331032628	1.5354752848434146	7.502280316602992	1.535678860887856	7.503275037372077
2.1347625017044103	39.948199135039985	40.42839525733387	44.273561820222156	44.41012058905607	46.55817253419029	46.51162815631981	48.84920364199972	48.6185330915926	53.22427197266035	52.64180887301927	0.0982779514899863	0.09048086831947874	1.5255911920573908	7.498900821583447	1.5257971964276749	7.499913472121989
2.147625519668832	39.9629022710197	40.44348648656057	44.29143852774732	44.42813490697877	46.577732648958566	46.53119093651032	48.87045412850459	48.63965016143373	53.248751105419615	52.66589472738246	0.09830911339690675	0.0905095092064456	1.5157590503449683	7.495465118227003	1.515967458266914	7.496495755980504
2.160566043787228	39.97759476588407	40.4585672456641	44.30930563311917	44.446139715099015	46.59728372659666	46.550744726574095	48.891696149208855	48.66075876604314	53.27322286361257	52.689973119501396	0.09834029260109337	0.09053816594556333	1.505978632319966	7.491973068608786	1.5061894191708234	7.493021751079141
2.1735845410731627	39.992276495011644	40.47363740837082	44.32716299694043	44.46413487354531	46.616825619917385	46.57028937947405	48.91292954911679	48.68185875120232	53.297687077328625	52.714043881441626	0.09837148907490295	0.09056683851133591	1.496249711271048	7.488424534249134	1.496462852578361	7.489491318996443
2.1866814813541975	40.00694733348906	40.48869684810984	44.34501047947608	44.48212024210668	46.63635818137164	46.58982474781131	48.934154172846355	48.70294996230855	53.32214357622434	52.73810684484182	0.09840270279087435	0.09059552687843402	1.4865720611621782	7.484819376115411	1.4867875326049216	7.485904320757982
2.199857337288837	40.02160715610984	40.50374543801166	44.36284794065192	44.5000956802312	46.65588126304677	46.60935068382366	48.95536986462753	48.72403224437329	53.34659218952158	52.76216184091184	0.09843393372172914	0.09062423102169628	1.4769454566326203	7.48115745461655	1.4771632340411998	7.482260616843632
2.213112584383593	40.03625583737329	40.518783050907125	44.38067524005339	44.518061047024716	46.675394716665274	46.628867039384176	48.976576468300905	48.7451054420207	53.37103274600592	52.78620870043109	0.09846518184037047	0.09065295091612871	1.4673696730014854	7.477438629610333	1.4675897323543268	7.478560067165745
2.2264477010101436	40.050893251483316	40.53380955932619	44.39849223692414	44.536016201249474	46.69489839358325	46.64837366599968	48.997773827315996	48.76616939948605	53.3954650740248	52.81024725374683	0.0984964471198824	0.09068168653690462	1.457844486267959	7.473662760405205	1.4580668036912812	7.4748025310782396
2.2398631684225956	40.065519272347295	40.54882483549676	44.41629879016467	44.5539610013228	46.71439214478907	46.66787041480937	49.018961784729825	48.78722396061421	53.41988900148584	52.834277330772416	0.0985277295335326	0.09071043785936397	1.4483696731106193	7.469829705749362	1.4485942248809351	7.470987867409349
2.2533594707748548	40.080133773574914	40.56382875134354	44.43409475833099	44.571895305315685	46.7338758209018	46.68735713658343	49.04014018320527	48.808268968858094	53.44430435585501	52.85829876098555	0.09855902905477001	0.09073920485901434	1.4389450108897108	7.465939323832572	1.4391717734315534	7.4671159344034095
2.2669370951380965	40.09473662847705	40.57882117848685	44.45187999963336	44.589818970951484	46.75334927216982	46.706833681721385	49.06130886500951	48.82930426727712	53.46871096415495	52.88231137342661	0.09859034565722401	0.0907679875115308	1.4295702776466896	7.461991472277077	1.4297992275298839	7.463186589739053
2.2805965315183476	40.109327710064505	40.59380198824133	44.46965437193474	44.60773185560447	46.77281234846928	46.72629990025078	49.08246767201249	48.85032969853555	53.493108652963095	52.90631499669678	0.09862167931470804	0.09079678579275466	1.420245252112636	7.457986008184889	1.4204763660534354	7.459199690580135
2.294338272874165	40.123906891047035	40.60877105161505	44.48741773274973	44.62563381629867	46.79226489930293	46.745755641825816	49.10361644568546	48.87134510490123	53.51749724841013	52.93030945895661	0.0986530300012149	0.09082559967869487	1.410969713699842	7.453922788072305	1.411202968559337	7.455155093492067
2.308162815134429	40.13847404383201	40.62372823930798	44.50516993924291	44.643524709706206	46.811706773798214	46.76520075572564	49.124755027099205	48.892350328243694	53.54187657617801	52.954294587923876	0.09868439769092122	0.09085442914552844	1.4017434425056763	7.449801667893553	1.4019788152922956	7.4510526545127505
2.3220706572162446	40.15302904052343	40.63867342171112	44.52291084822779	44.66140439214634	46.831137820706275	46.784635090853214	49.14588325692277	48.913345210032915	53.56624646149843	52.978270210872296	0.09871578235818453	0.09088327416959735	1.3925662193187236	7.445622503078994	1.3928036871848235	7.44689222911984
2.336062301042938	40.16757175292061	40.6536064689051	44.540640316165195	44.67927271958367	46.85055788840017	46.80405849573358	49.167000975421615	48.93432959133751	53.590606729150835	53.00223615462941	0.09874718397754385	0.09091213472741272	1.383437825611054	7.441385148456902	1.3836773658508719	7.442673672201636
2.3501382515621807	40.182102052517095	40.66852725065909	44.558358199162065	44.697129547627114	46.86996682487354	46.82347081851252	49.18810802245622	48.95530331282336	53.61495720346079	53.026192245575096	0.0987786025237206	0.09094101079565207	1.3743580435420881	7.437089458315313	1.3745996335965174	7.438396838113476
2.3642990167642037	40.196619810499506	40.68343563642959	44.57606435297001	44.714974731528336	46.88936447773912	46.84287190695511	49.209204237480435	48.97626621475192	53.63929770829819	53.050138309639664	0.09881003797161776	0.09096990235115952	1.3653266559683743	7.43273528638565	1.3655702734172337	7.434061580644993
2.378545107700138	40.21112489774637	40.698331495359305	44.59375863298408	44.73280812618049	46.90875069422738	46.86226160844421	49.230289459540046	48.997218136978795	53.663628067075514	53.07407417230226	0.09884149029631999	0.09099880937094797	1.3563434464313104	7.428322485857279	1.3565890689967546	7.429667753032845
2.392877038500453	40.22561718482694	40.71321469627586	44.61144089424124	44.75062958611682	46.92812532118491	46.881639769979074	49.251363527271074	49.0181589189521	53.68794810274609	53.09799965858904	0.09887295947309489	0.09102773183219623	1.3474081991644198	7.423850909333851	1.3476558047125309	7.4252152079661755
2.4072953263935135	40.240096542000096	40.72808510769075	44.62911099141923	44.768438965509354	46.94748820507311	46.901006238173885	49.272426278898344	49.03908839971099	53.71225763780229	53.12191459307155	0.09890444547739104	0.09105666971225129	1.338520699092669	7.419320408860585	1.3387702656284546	7.420703797539318
2.4218004917242455	40.254562839213065	40.74294259779798	44.646768778834954	44.78623611816741	46.96683919196657	46.92036085925618	49.29347755223372	49.060006417883955	53.73655649427375	53.14581879986479	0.0989359482848392	0.09108562298862714	1.3296807318320134	7.414730835927912	1.3299322375014526	7.416133373308185
2.436393057972914	40.269015946100346	40.757787034472976	44.664414110443275	44.80402089753631	46.98617812755173	46.9397034790655	49.31451718467477	49.08091281168739	53.76084449372564	53.16971210262561	0.09896746787125404	0.09111459163900594	1.3208880836934895	7.410082041473288	1.3211415067826238	7.411503786270259
2.4510735517740176	40.28345573198254	40.772618285271484	44.68204683983568	44.82179315669608	47.005504857125395	46.959033943051935	49.335545013203046	49.10180741892405	53.78512145725692	53.193594324551036	0.09899900421263022	0.0911435756412369	1.3121425416838974	7.405373875866644	1.3123978606145101	7.4068148868555
2.46584250293529	40.297882065865146	40.787436217428166	44.69966682023882	44.83955274835992	47.02481922559325	46.97835209627456	49.35656087438259	49.12269007698135	53.80938720549854	53.21746528837631	0.09903055728514648	0.09117257497333726	1.3034438934967056	7.400606188908569	1.3037010868308698	7.402066524920883
2.4807004444568266	40.312294816437394	40.80224069785557	44.717273904513156	44.857299524872936	47.04412107746832	46.997657783400015	49.37756460435827	49.14356062282994	53.8336415586116	53.241324816373336	0.09906212706516372	0.09120158961349234	1.2947919275263757	7.395778829848496	1.2950509739639529	7.397258549795879
2.4956479125503126	40.32669385207112	40.8170315931429	44.73486794515171	44.8750333382108	47.063410256869716	47.01695084870117	49.39855603885438	49.1644188930221	53.857884336285856	53.26517273034896	0.09909371352922565	0.0912306195400546	1.2861864328619959	7.390891647381068	1.2864473112410906	7.392390810229699
2.510685446658382	40.341079040819544	40.83180876955484	44.7524487942786	44.8927540399783	47.08268660752094	47.036231136055456	49.419535013172904	49.18526472369024	53.8821153577376	53.28900885164305	0.09912531665405833	0.09125966473154627	1.2776271992834154	7.385944489622489	1.277889888577647	7.387463154396755
2.5258135894740787	40.355450250416155	40.84657209303027	44.770016303647665	44.910461481408	47.10194997274858	47.055498488943535	49.440501362192045	49.20609795054517	53.90633444170813	53.31283300112692	0.09915693641657186	0.09128872516665619	1.269114017272841	7.380937204141446	1.2693784965886152	7.382475429925762
2.54103288696045	40.369807348273504	40.86132142918122	44.78757032464122	44.92815551335892	47.12120019548076	47.07475275044774	49.46145492036467	49.22691840887479	53.930541406462	53.33664499920153	0.09918857279385908	0.09131780082424297	1.2606466780018764	7.375869637935466	1.2609129265836145	7.37742748387609
2.556343888370238	40.38415020148197	40.87605664329151	44.80511070826849	44.94583598631501	47.14043711824568	47.09399376325071	49.482395521716604	49.24772593354227	53.95473606978501	53.36044466579574	0.09922022576319679	0.09134689168333379	1.2522249733410717	7.3707416374345485	1.25249297056871	7.372319162761414
2.571747146265715	40.39847867680878	40.89077760031572	44.822637305164484	44.96350275038401	47.159660583170165	47.11322136963386	49.503322999845246	49.26852035898469	53.978918248982765	53.38423182036456	0.09925189530204452	0.09137599772312353	1.243848695861061	7.365553048532092	1.2441184212473217	7.367150312516969
2.5872432165386163	40.4127926406966	40.905484164877876	44.840149965588466	44.98115565529587	47.17887043197827	47.13243541147596	49.52423718791789	49.2893015192114	54.00308776087871	53.4080062818875	0.09928358138804669	0.09140511892297774	1.2355176388236941	7.360303716532144	1.2357890720131763	7.361920778512285
2.602832658430207	40.4270919592625	40.920176201270266	44.85764853942259	44.99879455040147	47.19806650598964	47.151635730251556	49.54513791867014	49.310069247802424	54.02724442181234	53.431767868866665	0.0993152839990318	0.09143425526243039	1.2272315961895401	7.3549934861766815	1.2275047169623576	7.356630405565738
2.6185160345514573	40.44137649829676	40.93485357345229	44.875132876170646	45.016419284671244	47.21724864611817	47.17082216702966	49.56602502440441	49.330823377906974	54.0513880476376	53.455516399325155	0.09934700311301202	0.09146340672118514	1.2189903626176601	7.349622201660168	1.2192651508853487	7.351279037929999
2.6342939109033563	40.45564612326169	40.949516145049216	44.892602824956576	45.03402970669376	47.23641669287054	47.18999456247215	49.586898336988305	49.351563742241815	54.075518453720974	53.47925169080527	0.09937873870818499	0.09149257327911575	1.2107937334658345	7.344189706620455	1.2110701692704424	7.345866519301126
2.6501668568973313	40.469900699290434	40.96416377935107	44.910058234523206	45.05162566467446	47.255570486344745	47.20915275683246	49.60775768785314	49.372290173089816	54.09963545493984	53.50297356036684	0.0994104907629336	0.0915217549162654	1.2026415047876071	7.33869584412605	1.2029195683023772	7.340392692813111
2.666135445375801	40.48414009118585	40.978796339311316	44.92749895323082	45.06920700643417	47.274709866228584	47.228296589953914	49.62860290799224	49.39300250229829	54.123738865680615	53.526681824585395	0.09944225925582523	0.09155095161284828	1.194533473329784	7.3331404566579295	1.1948131448575623	7.334857401006957
2.6822002526328483	40.4983641634192	40.993413687545676	44.944924829055736	45.08677357940768	47.293834671798145	47.24742590126836	49.649433827959385	49.41370056127738	54.14782849983698	53.5503762995504	0.09947404416561301	0.0915801633492492	1.186469436540392	7.327523386149551	1.1867506965168104	7.329260485899795
2.6983618584350144	40.512572780129105	41.00801568633099	44.96233570958909	45.104325230642544	47.312944741916425	47.26654052979474	49.670250277867396	49.434384180998684	54.17190417080823	53.57405680086366	0.09950584547123688	0.09160939010602356	1.178449192566859	7.321844473997771	1.178732021553742	7.323601788935775
2.71462084604223	40.526765805120355	41.02260219760402	44.97973144203534	45.12186180679759	47.33203991503191	47.28564031413757	49.69105208738639	49.45505319199357	54.19596569149741	53.597723143637474	0.09953766315182223	0.09163863186389873	1.1704725402519216	7.31610356101919	1.1707569189400147	7.317881150989706
2.730977802228858	40.54094310186267	41.037173082960194	44.99711187321097	45.13938315414156	47.351120029177	47.3047250924855	49.711839085742305	49.47570742435161	54.22001287430963	53.62137514249297	0.09956949718668107	0.09166788860377265	1.162539279133398	7.310300487442873	1.1628251883435041	7.3120984123816015
2.747433317304874	40.555104533489526	41.051728203652374	45.014476849543065	45.15688911855173	47.37018492196651	47.32379470260982	49.732611101715314	49.49634670771906	54.24404553115026	53.645012611558286	0.0996013475553133	0.09169716030671603	1.15464920944828	7.304435092972199	1.1549366301271675	7.306253412862134
2.763987985137163	40.56924996279701	41.06626742058979	45.03182621706797	45.174379545512565	47.38923443059639	47.342848981863	49.75336796363827	49.516970871297325	54.26806347342316	53.6686353644669	0.0996332142374066	0.09172644695397192	1.1468021321311426	7.298507216733924	1.1470910453519991	7.300345991619906
2.780642403170963	40.58337925224262	41.08079059433666	45.049159821429974	45.19185428011429	47.40826839184202	47.361887767177215	49.77410949939506	49.537579743841306	54.29206651202895	53.69224321435588	0.09966509721283452	0.09175574852695574	1.138997848812778	7.29251669729274	1.1392882357756662	7.294375987299645
2.797397172451417	40.59749226394414	41.0952975851112	45.06647750787988	45.20931316705163	47.42728664205701	47.38091089506301	49.79483553641924	49.55817315365802	54.316054457363364	53.71583597386421	0.09969699646166144	0.09178506500725647	1.1312361618197428	7.28646337264945	1.1315280038497804	7.288343237954905
2.8142528976452668	40.61158885967831	41.10978825278412	45.083779121273594	45.22675605062224	47.44628901717142	47.39991820160751	49.81554590169216	49.578750928604755	54.34002711931521	53.739413455130865	0.09972891196413865	0.09181439637663594	1.1235168741745838	7.280347080239153	1.1238101527233084	7.282247581097181
2.831210187062679	40.62566890087979	41.12426245687777	45.10106450607087	45.244182774725545	47.46527535269059	47.418909522473406	49.83624042174173	49.5993128960879	54.363984307264936	53.76297546979344	0.09976084370070852	0.09184374261703163	1.1158397895985672	7.274167656953068	1.1161344862402984	7.276088853672263
2.848269652679189	40.63973224863993	41.13872005656464	45.11833350633388	45.26159318286118	47.48424548369349	47.43788469289701	49.8569189226406	49.619858883061	54.38792583008267	53.78652182898597	0.09979279165200153	0.09187310371055372	1.1082047125066765	7.2679249391057965	1.1085008089401072	7.269866892069331
2.865431910157798	40.653778763705596	41.15316091066636	45.13558596572587	45.2789871181278	47.50319924483135	47.456843547687264	49.877581230004786	49.64038871602352	54.411851496126644	53.81005234333765	0.09982475579883963	0.09190247963948853	1.1006114480082942	7.26161876245169	1.1009089260569453	7.263581532115495
2.882697578871184	40.66780830647791	41.16758487765233	45.15282172750972	45.29636442322152	47.5221364703261	47.47578592122386	49.89822716899194	49.66090222101904	54.43576111324116	53.833566822970745	0.09985673612223554	0.09193187038629676	1.0930598019092486	7.255248962181213	1.0933586435171492	7.257232609050334
2.900067281924058	40.68182073701116	41.18199181563863	45.17004063454667	45.31372494043464	47.541056993969015	47.494711647456036	49.9188565642999	49.68139922363388	54.45965448875518	53.85706507749911	0.09988873260339279	0.09196127593361626	1.0855495807109037	7.248815372937315	1.08584976794441	7.250819957593194
2.9175416461756507	40.695815915011615	41.1963815823868	45.18724252929494	45.33106851165429	47.559960649119205	47.51362055990102	49.939469240165145	49.70187954899548	54.48353142948038	53.88054691602633	0.0999207452237077	0.09199069626426079	1.0780805916078862	7.2423178287936025	1.0783821066556811	7.244343411883165
2.9351213022623317	40.70979369983624	41.21075403530259	45.2044272538083	45.34839497836102	47.5788472687021	47.532512491642606	49.960065020361135	49.72234302177085	54.507391741709455	53.90401214714414	0.09995277396476879	0.09202013136122089	1.070652642488085	7.2357561632579745	1.0709554676611788	7.237802805504543
2.952806884620376	40.72375395049166	41.22510903143477	45.22159464973479	45.365704181627414	47.59771668520809	47.551387275329674	49.98064372819688	49.742789466165014	54.53123523121443	53.92746057893055	0.09998481880835804	0.09204958120766527	1.0632655419342427	7.229130209294453	1.0635696596621074	7.231197971481379
2.970599031508854	40.73769652563281	41.23944642747392	45.23874455831529	45.38299596211676	47.616568730691014	47.57024474317473	50.001205186515236	49.76321870591955	54.55506170324479	53.950892018948224	0.10001687973645036	0.0920790457869413	1.0559190992205458	7.22243979929226	1.0562244920531612	7.224528742272014
2.9884983850326714	40.7516212835619	41.25376607975127	45.25587682038215	45.40027016008164	47.63540323676668	47.589084726952436	50.021749217691514	49.78363056431088	54.578870962525905	53.97430627424276	0.10004895673121747	0.09210852508257412	1.0486131243130785	7.215684765084006	1.0489197749197956	7.217794949778181
3.006505591165733	40.76552808222708	41.26806784423735	45.27299127635787	45.417526615362526	47.654220034611384	47.607907057998126	50.04227564363177	49.80402486414879	54.60266281325715	53.99770315134088	0.1000810497750242	0.09213801907826856	1.0413474278720969	7.208864937945691	1.0416553190411832	7.210996425341364
3.0246212997742656	40.779416779221386	41.28235157654102	45.29008776625375	45.43476516738656	47.67301895496059	47.62671156720647	50.06278428577139	49.824401427775065	54.626437059110295	54.02108245624896	0.10011315885043241	0.09216752775791065	1.0341218212474814	7.201980148598523	1.0344309358849841	7.204132999757348
3.0428461646402667	40.79328723178148	41.296617131908015	45.30716612966844	45.451985655165984	47.69179982810729	47.64549808502986	50.083274965073436	49.84476007706163	54.650193503227705	54.044443994451036	0.10014528394020024	0.092197051105566	1.0269361164791917	7.1950302272016415	1.0272464376089374	7.1972045032471215
3.0611808434850984	40.807139296786495	41.31086436521989	45.32422620578666	45.469187917296935	47.7105624839007	47.66426644147705	50.10374750202718	49.865100633409234	54.673931948220634	54.067787570907285	0.10017742502728427	0.09222658910548161	1.0197901262999949	7.188015003364853	1.0201016370615434	7.190210765484153
3.079625997993227	40.820972830756816	41.32509313099279	45.34126783337783	45.48637179195796	47.72930675174474	47.68301646611169	50.12420171664647	49.8854229177459	54.69765219616751	54.091112990052295	0.10020958209483738	0.09225614174208854	1.0126836641281898	7.180934306117706	1.012996347779108	7.183151615581664
3.0981822938360946	40.83478768985285	41.339303283376125	45.358290850794596	45.50353711690867	47.748032460596505	47.70174798805086	50.14463742846823	49.90572675052524	54.72135404861214	54.11442005579326	0.10024175512621403	0.09228570899999948	1.0056165440723817	7.173787963954965	1.0059303839864242	7.1760268820999045
3.116850400696155	40.84858372987403	41.353494676151584	45.37529509597168	45.52068372948847	47.76673943896496	47.720460835963614	50.165054456550976	49.92601195172508	54.74503730656215	54.137708571508455	0.10027394410496702	0.0923152908640107	0.998588580930118	7.166575804802051	0.9989035605960908	7.168836393037054
3.135630992291033	40.862360806257335	41.36766716273168	45.392280406424305	45.53781146661507	47.785427514909394	47.73915483806955	50.18545261947313	49.946278340845836	54.768701770487084	54.160978340045375	0.10030614901485024	0.09234488731910352	0.9915995901851602	7.159297656038689	0.9919156932064652	7.161579975838322
3.1545247463978408	40.87611877407636	41.38182059615874	45.40924661924698	45.55492016478317	47.804096516037994	47.75782982213734	50.205831735331614	49.96652573690902	54.792347240316815	54.18422916371918	0.10033836983981925	0.09237449835044483	0.9846493880090748	7.151953344489812	0.9849665981016642	7.154257457386848
3.1735323448776414	40.88985748803997	41.395954829103545	45.42619357111207	45.57200966006311	47.822746269506425	47.77648561548325	50.226191621740256	49.986753958455665	54.81597351543982	54.20746084431092	0.10037060656403252	0.0924041239433869	0.9777377912569136	7.144542696401913	0.9780560922533823	7.146868664029171
3.192654473700048	40.903576802491166	41.41006971386421	45.44312109826843	45.58907978809944	47.841376602016254	47.79512204496981	50.24653209582822	50.00696282354486	54.83958039470137	54.23067318306584	0.10040285917185243	0.09243376408347052	0.9708646174703972	7.1370655375012575	0.9711839933154351	7.139413421542486
3.211891822967991	40.917276571405914	41.42416510236498	45.46002903654014	45.606130384109676	47.85998733981376	47.81373893700423	50.26685297423859	50.02715214975216	54.86316767640201	54.253865980691785	0.10043512764784511	0.0924634187564225	0.9640296848772323	7.129521692946582	0.9643501196251236	7.1318915551473765
3.2312450869426166	40.93095664839187	41.43824084615495	45.47691722132503	45.62316128288279	47.87857830868822	47.832336117537025	50.28715407312663	50.04732175416813	54.886735158295664	54.27703903735744	0.10046741197678201	0.0924930879481608	0.9572328123826992	7.121910987321826	0.9575542902048255	7.124302889527826
3.2507149640683446	40.94461688668731	41.4522967964069	45.493785487593385	45.64017231877797	47.89714933397058	47.85091341206063	50.30743520815849	50.06747145339676	54.91028263758806	54.30019215269071	0.10049971214364252	0.09252277164479183	0.9504738195803384	7.114233244687057	0.9507963247585849	7.116647248809386
3.2703021569980693	40.958257139159834	41.46633280391609	45.51063366988658	45.65716332572319	47.91570024053207	47.86947064560781	50.32769619450953	50.087601063553954	54.933809910935025	54.323325125776975	0.10053202813361323	0.09255246983261288	0.9437525267433102	7.106488288543915	0.9440760436662003	7.108924456537352
3.2900073726185273	40.971877258305234	41.480348719099034	45.52746160231577	45.67413413721386	47.93423085278267	47.88800764275031	50.34793684686281	50.10771040026602	54.95731677444072	54.34643775515748	0.10056435993208813	0.09258218249811344	0.9370687548253045	7.09867594183379	0.9373932679952759	7.101134335749521
3.3098313220758016	40.98547709624628	41.494344391992286	45.54426911856043	45.69108458631149	47.95274099466972	47.906524227597494	50.368156979407594	50.12779927866822	54.98080302365605	54.36952983882767	0.10059670752467255	0.0926119096279766	0.9304223254580393	7.090796026939643	0.9307478194882606	7.093276708910707
3.329774720800988	40.999056504731485	41.50831967225121	45.56105605186707	45.7080145056423	47.971230489676394	47.92502022379471	50.3883564058378	50.147867513403085	55.00426845357686	54.39260117423544	0.10062907089718248	0.09264165120907764	0.9238130609564905	7.082848365724203	0.9241395205672234	7.0853513979382114
3.349838288536016	41.01261533513404	41.522274409148864	45.577822235047975	45.72492372739595	47.98969916082053	47.943495454522115	50.408534939350574	50.167914918619125	55.027712858642474	54.415651558279635	0.10066145003564558	0.09267140722848792	0.9172407843107067	7.074832779479038	0.9175681943322616	7.0773582242072735
3.370022749359618	41.02615343845049	41.53620845157467	45.594567500479634	45.74181208332402	48.008146830652784	47.961949742492976	50.428692392644635	50.187941307969176	55.051136032733716	54.43868078730829	0.10069384492630434	0.09270117767347573	0.9107053191876275	7.066749088942743	0.9110336645576353	7.06929700852379
3.390328831713469	41.039670665299575	41.550121648033254	45.611291680101644	45.75867940473882	48.02657332125563	47.98038290995244	50.448828577918874	50.20794649460887	55.0745377691715	54.46168865711692	0.10072625555561404	0.0927309625315047	0.9042064899301749	7.058597114319127	0.9045357556949511	7.061167571171609
3.4107572684284713	41.0531668659211	41.56401384664324	45.627994605415125	45.775525522511934	48.044978454241544	47.99879477867601	50.46894330687072	50.22793029119526	55.097917860714986	54.48467496294703	0.10075868191024702	0.0927607617902388	0.8977441215577073	7.050376675255393	0.8980742928706604	7.052969731872508
3.431308796751202	41.066641890174644	41.57788489513604	45.64467610748156	45.79235026707294	48.06336205075192	48.017185169968144	50.4890363906948	50.247892509885226	55.1212760995601	54.50763949948435	0.10079112397709296	0.09279057543754061	0.8913180397623819	7.042087590863957	0.891649101881967	7.04470330980439
3.4519841583705158	41.08009558753842	41.59173464085459	45.661336016921325	45.80915346840797	48.08172393145536	48.0355539046608	50.50910764008128	50.26783296233396	55.14461227733763	54.53058206085722	0.10082358174326016	0.09282040346147385	0.8849280709077902	7.033729679682438	0.8852600092018292	7.036368123599459
3.47278409944432	41.093527807108124	41.60556293075226	45.67797416391247	45.82593495605847	48.10006391654641	48.0539008031121	50.52915686521448	50.287751459693574	55.16792618511182	54.55350244063499	0.10085605519607656	0.09285024585030455	0.8785740420323691	7.025302759739134	0.8789068419721389	7.027963991349679
3.4937093706264992	41.106938397595584	41.61936961139149	45.694590378189176	45.84269455911973	48.11838182574413	48.07222568520479	50.54918387577121	50.30764781261148	55.1912176133785	54.57640043182637	0.10088854432309172	0.0928801025925024	0.8722557808441707	7.016806648500278	0.8725894280064495	7.0194907305995
3.514760727094002	41.1203272073278	41.633154528942676	45.71118448904068	45.85943210623966	48.13667747829062	48.090528370344934	50.56918848091952	50.327521831229014	55.214486352063666	54.599275826877786	0.10092104911207825	0.09290997367674185	0.8659731157199531	7.0082411628918635	0.8663075957854289	7.010948158340398
3.535938928574102	41.13369408424552	41.646917529182964	45.72775632530971	45.87614742561736	48.15495069294966	48.10880867746037	50.58917048931697	50.347373325179866	55.237732190521655	54.62212841767179	0.10095356955103298	0.09293985909190337	0.8597258757049531	6.999606119286909	0.8600611744593607	7.002336091041798
3.557244739371806	41.14703887590216	41.66065845749495	45.74430571539121	45.892840345001765	48.17320128800518	48.127066424999455	50.60912970910922	50.36720210358862	55.260954917533525	54.644957995525395	0.10098610562817883	0.09296975882707571	0.8535138905133408	6.990901333532747	0.8538499938472341	6.993654344631068
3.578678928397448	41.16036142946266	41.674377158865575	45.760832487231106	45.90951069169044	48.19142908126007	48.145301430929585	50.62906594792868	50.38700797506934	55.2841543213056	54.667764351188566	0.10101865733196647	0.09299967287155572	0.8473369905250365	6.982126620931012	0.8476738844292413	6.98490273446987
3.600242269194432	41.1736615917021	41.68807347788482	45.77733646832479	45.92615829252804	48.20963389003449	48.163513512735655	50.64897901289276	50.40679074772393	55.30733018946759	54.69054727484244	0.10105122465107531	0.0930296012148512	0.841195006784119	6.973281796239462	0.8415326773524612	6.976081075392358
3.6219355399671502	41.18693920900475	41.7017472587446	45.79381748571599	45.94278297390512	48.22781553116474	48.18170248741888	50.66886871060268	50.42655022914091	55.33048230907124	54.713306556097926	0.10108380757441604	0.09305954384668294	0.8350877709990527	6.964366673677432	0.8354262044290408	6.967189181714275
3.643759523609069	41.20019412736263	41.715398345237396	45.81027536599522	45.95938456175672	48.2459738210016	48.199868171495254	50.6887348471417	50.44628622639367	55.353610466588435	54.736041983993964	0.10111640609113126	0.0930895007569842	0.8290151155395051	6.955381066914924	0.8293542981302835	6.958226867185658
3.6657150077309777	41.21342619237447	41.729026580755196	45.82670993529859	45.97596288156105	48.26410857540908	48.21801038099414	50.70857722807386	50.465998546039174	55.376714447909784	54.75875334699593	0.10114902019059803	0.09311947193590421	0.822976873439984	6.946324789110804	0.8233167915893773	6.949193945025399
3.6878027846894206	41.226635249244495	41.74263180828822	45.843121019306466	45.992517758338224	48.28221960976304	48.23612893145692	50.728395658442466	50.48568699411649	55.39979403834298	54.781440432994195	0.1011816498624301	0.09314945737380831	0.8169728783932442	6.937197652872783	0.8173135186011677	6.940090227933979
3.710023651615288	41.23982114278114	41.75621387042366	45.85950844324209	46.00904901664878	48.30030673894969	48.25422363793563	50.748189942768555	50.50535137614527	55.422849022611175	54.804103029302354	0.10121429509647807	0.09317945706128132	0.8110029647500596	6.9279994702683325	0.8113443136173828	6.93091552806618
3.732378410442586	41.25298371739595	41.76977260934455	45.87587203187029	46.02555648059245	48.31836977736425	48.27229431499148	50.7679598850495	50.524991497124304	55.44587918485136	54.8267409226558	0.10124695588283306	0.09320947098912817	0.8050669675208155	6.918730052841056	0.805409011746633	6.921669657043822
3.7548678679373717	41.26612281710234	41.783307866828515	45.89221160949614	46.04203997380688	48.336408538909566	48.29034077669353	50.787705288757515	50.544607161530124	55.46888430861286	54.84935389921008	0.10127963221182706	0.09323949914837477	0.7991647223700511	6.90938921158704	0.7995074487523652	6.912352425935751
3.777492835726878	41.27923828551434	41.79681948424651	45.9085269999636	46.058499319466094	48.35442283699464	48.30836283661718	50.807425956838216	50.564198173315454	55.49186417685565	54.8719417445393	0.10131232407403704	0.09326954153027295	0.7932960656214618	6.899976756996693	0.7936394610567277	6.902963645316049
3.8002541303288	41.292329965845546	41.81030730256173	45.92481802665434	46.0749343402795	48.372412484533456	48.32636030784306	50.827121691709195	50.58376433590794	55.51481857194895	54.894504243634714	0.10134503146028347	0.09329959812629805	0.7874608342494867	6.8904924990129075	0.7878048857326121	6.893503125220377
3.823152573180761	41.305397700907726	41.823771162328256	45.94108451248619	46.09134485849018	48.3903772939433	48.344333002955324	50.846792295258474	50.60330545220845	55.5377472756694	54.917041180903	0.10137775436163621	0.09332966892815445	0.781658865879308	6.880936247021964	0.7820035605038811	6.8839706751186895
3.8461889906699622	41.31844133310975	41.83721090368992	45.95732627991202	46.107730695873904	48.40831707714357	48.36228073404046	50.86643756884318	50.622821324589914	55.56065006919974	54.939552340164795	0.10141049276941393	0.09335975392777539	0.7758899987920813	6.871307809928112	0.7762353237462776	6.874366103991633
3.8693642141629967	41.331460704456354	41.850626366379046	45.973543150918275	46.12409167373756	48.42623164555439	48.38020331268583	50.88605731328804	50.64231175489563	55.583526733127066	54.96203750465311	0.10144324667518796	0.09338985311732541	0.7701540719165223	6.861606996095361	0.7705000144865153	6.864689220281434
3.892679080035866	41.34445565654695	41.86401738971534	45.9897349470238	46.14042761291804	48.44412081009519	48.39810054997843	50.90565132888401	50.661776544438084	55.6063770474415	54.98449645701194	0.10147601607078384	0.09341996648920264	0.7644509248279974	6.8518336133311095	0.7647974723961397	6.8549398318973545
3.9161344297041563	41.35742603057434	41.87738381260449	46.00590148927841	46.1567383337807	48.461984381183264	48.415972256503274	50.925219415386685	50.68121549399732	55.62920079153437	55.00692897929449	0.10150880094828188	0.09345009403604175	0.7587803977517069	6.841987468944353	0.7591275377959619	6.845117746226606
3.9397311096534064	41.370371667323624	41.890725473537096	46.02204259826159	46.17302365621826	48.47982216873258	48.43381824234231	50.94476137201504	50.70062840381963	55.6519977441969	55.029334852961874	0.10154160130002268	0.09348023575071347	0.7531423315600705	6.832068369740227	0.7534900516535572	6.835222770168912
3.963469971469652	41.38329240717102	41.904042210587505	46.03815809408138	46.18928339964945	48.49763398215234	48.45163831707294	50.964276997450064	50.720015073616196	55.674767683618676	55.05171385888158	0.10157441711860722	0.0935103916263292	0.7475365677657919	6.822076121954524	0.7478848555750801	6.825254710031004
3.987351871870168	41.39618809008243	41.91733386141236	46.054247796372685	46.205517383017494	48.51541963034545	48.46943228976645	50.98376608983305	50.73937530256147	55.69751038738588	55.07406577732575	0.10160724839690027	0.09354056165624264	0.741962948523792	6.81201053130826	0.7423117918123125	6.815213371646678
4.01137767273438	41.40905855561252	41.9306002632496	46.070311524296294	46.221725424789064	48.53317892170737	48.487199968987085	51.003228446764425	50.758708889291974	55.72022563248008	55.09639038796997	0.10164009512803193	0.0935707458340513	0.7364213166373474	6.8018714030476985	0.7367707032589124	6.805098560322222
4.035548241134971	41.42190364290334	41.943841252917174	46.08634909653751	46.23790734295283	48.55091166412479	48.5049411627902	51.02266386530238	50.77801563190478	55.74291319527659	55.11868746989155	0.10167295730540123	0.09360094415359936	0.7309115155443351	6.791658541855213	0.7312614334463206	6.7949100808309595
4.059864449369175	41.43472319068314	41.95705666681179	46.102360331304716	46.254062955018185	48.568617664974006	48.52265567872138	51.04207214196119	50.79729532795617	55.76557285154287	55.14095680156818	0.10170583492267732	0.09363115660898025	0.7254333893215517	6.781371751900224	0.7257838265477403	6.784647737466003
4.08432717499025	41.44751703726519	41.97024634090773	46.1183450463282	46.27019207801396	48.586296731119866	48.54034332381477	51.06145307271016	50.816547774460226	55.78820437643726	55.163198160876405	0.10173872797380462	0.09366138319453828	0.7199867826856234	6.771010836861024	0.7203377273690421	6.774311333969308
4.108937300839158	41.46028502054663	41.98341011075569	46.13430305885888	46.28629452848713	48.60394866891426	48.55800390459188	51.08080645297198	50.83577276788749	55.810807544507334	55.18541132509018	0.10177163645300161	0.09369162390487261	0.7145715409866398	6.760575599872027	0.7149229813522879	6.76390067356806
4.133695715076422	41.47302697800709	41.99654781148142	46.15023418566685	46.30237012250147	48.621573284194795	48.575637227060106	51.10013207762142	50.854970104163435	55.83338212968843	55.2075960708793	0.10180456035476772	0.09372187873483705	0.7091875102105405	6.750065843572884	0.7095394345748218	6.753415558994675
4.15860331121418	41.48574274670768	42.009659277784614	46.16613824304026	46.31841867563627	48.639170382283545	48.593243096711625	51.11942974098401	50.874139578667275	55.8559279053023	55.22975217430809	0.10183749967388324	0.0937521476795463	0.7038345369742274	6.739481370073918	0.7041869337454045	6.7428557924613415
4.183660988148428	41.49843216328955	42.02274434393763	46.182015046783846	46.33444000298504	48.656739767985535	48.61082131852177	51.13869923683449	50.89328098623043	55.87844464405544	55.25187941083383	0.10187045440541359	0.09378243073437585	0.6985124685272694	6.728821980981593	0.6988653262029629	6.732221175660015
4.208869650191461	41.51109506397293	42.035802843784346	46.19786441221783	46.35043391915427	48.67428124558761	48.62837169694795	51.157940358395656	50.91239412113525	55.900932118037886	55.27397755530543	0.10190342454471193	0.09381272789496468	0.693221152750084	6.718087477411245	0.693574459918409	6.72151150980244
4.2342302071045115	41.52373128455574	42.048834610738865	46.21368615417653	46.36640023826209	48.691794618857024	48.64589403592822	51.177152898336814	50.931478777113675	55.92339009872161	55.29604638196193	0.10193641008742094	0.09384303915722	0.6879604381499576	6.707277659947067	0.688314183488842	6.710726595569213
4.259743574130585	41.53634066041241	42.06183947778435	46.229480087007026	46.38233877393702	48.709279691040074	48.663388138879974	51.19633664877257	50.95053474734588	55.945818356959165	55.31808566443119	0.10196941102947955	0.09387336451731895	0.6827301738603637	6.69639232866939	0.6830843461367522	6.699866233142529
4.285410672027485	41.54892302649275	42.07481727747175	46.24524602456804	46.39824933931664	48.72673626486085	48.680853808698586	51.21549140126135	50.969561824458786	55.96821666298223	55.34009517572823	0.10200242736712067	0.09390370397171043	0.6775302096424412	6.685431283160142	0.6778847977111582	6.688930222193449
4.311232427101037	41.5614782173206	42.087767841918584	46.26098378022845	46.414131747046305	48.74416414251987	48.698290847756155	51.234616946804096	50.98855980052484	55.99058478640015	55.36207468825408	0.10203545909687906	0.09393405751711938	0.6723603958766944	6.674394322481021	0.6727153886812403	6.677918361880074
4.337209771238533	41.5740060669926	42.10069100280767	46.27669316686604	46.42998580927784	48.7615631256927	48.71569905790006	51.25371307584282	51.00752846706062	56.01292249619853	55.384023973794164	0.10206850621559264	0.09396442515055019	0.667220583571634	6.663281245222606	0.6675759701429342	6.6668304508966685
4.363343641942354	41.586506409177254	42.11358659138615	46.29237399686651	46.445811337668474	48.77893301552896	48.73307824045199	51.27277957825957	51.02646761502564	56.03522956073805	55.40594280351724	0.10210156872040503	0.09399480686928754	0.6621106243534314	6.652091849462522	0.6624663938100639	6.655666287419081
4.389634982363801	41.5989790771133	42.1264544384639	46.308026082121785	46.46160814337923	48.79627361265055	48.750428196206215	51.29181624337475	51.0453770348208	56.05750574775277	55.427830947973625	0.10213464660877102	0.09402520267090256	0.6570303704642129	6.640825932741791	0.6573865120119535	6.644425669097473
4.416084741337141	41.61142390360877	42.139294374412536	46.323649234029	46.47737603707389	48.813584717150675	48.76774872542856	51.31082285994593	51.064256516287195	56.07975082434889	55.44968817709407	0.10216773987845816	0.094055612553253	0.651979674769791	6.629483292170335	0.6523361777001355	6.633108393127259
4.442693873413836	41.62384072103971	42.15210622916416	46.33924326348919	46.49311482891768	48.83086612859254	48.785039627855085	51.32979921616665	51.08310584870487	56.10196455700354	55.471514260188414	0.10220084852755211	0.09408603651448938	0.6469583907477272	6.618063724306921	0.6473152444376638	6.621714256179985
4.469463338897009	41.63622936134884	42.164889832210044	46.35480798090592	46.5088243285759	48.84811764600783	48.80230070269061	51.348745099664825	51.101924820791254	56.12414671156304	55.49330896594404	0.10223397255445815	0.09411647455305576	0.6419663724902875	6.606567025237382	0.6423235664030926	6.610243054439707
4.49639410387609	41.64858965604447	42.1776450125995	46.37034319618415	46.52450434521279	48.86533906789571	48.81953174860772	51.3676602975017	51.120713220700154	56.14629705324195	55.51507206242474	0.10226711195790641	0.09414692666769468	0.6370034747048976	6.59499299057461	0.6373609983895676	6.598694583633915
4.523487140261684	41.66092143619926	42.19037159893864	46.38584871872894	46.540154687490244	48.882530192221374	48.83673256374534	51.3865445961705	51.13947083602033	56.168415346621565	55.536803317069385	0.10230026673695627	0.0941773928574504	0.6320695527052749	6.583341415385803	0.6324273957948208	6.58706863892985
4.550743425820648	41.673224532448785	42.203069419388974	46.40132435744403	46.55577516356637	48.89969081641467	48.85390294570725	51.40539778159487	51.15819745377403	56.19050135564841	55.55850249669029	0.10233343689099705	0.09420787312167178	0.6271644624205237	6.571612094310694	0.6275226146310615	6.575365015067291
4.578163944211368	41.685498774990705	42.215738301666526	46.41676992073091	46.5713655810946	48.916820737369214	48.87104269156131	51.42421963912808	51.17689286041614	56.212554843633384	55.58016936747242	0.10236662241975623	0.0942383674600172	0.6222880603841077	6.559804821470607	0.622646511517587	6.563583506289433
4.605749685019276	41.69774399358304	42.2283780730402	46.43218521648715	46.58692574722198	48.933919751440584	48.88815159783766	51.44300995355121	51.19555684183239	56.23457557324989	55.601803694971586	0.10239982332330014	0.0942688758724568	0.6174402037355549	6.547919390492098	0.6177989436752114	6.55172390631742
4.633501643792551	41.70996001754338	42.240988560330855	46.44757005210552	46.60245546858834	48.95098765444555	48.90522946052782	51.4617685090723	51.21418918333849	56.256563306533046	55.62340524411354	0.10243303960203978	0.09429939835927678	0.6126207502198895	6.5359555945415195	0.6129797689337693	6.539786008432202
4.6614208220780515	41.72214667574731	42.25356958990988	46.46292423447248	46.61795455132471	48.96802424166041	48.92227607508329	51.48049508932483	51.23278966967864	56.27851780487806	55.64497377919244	0.10246627125673502	0.0943299349210844	0.6078295581849034	6.5239132262740895	0.6081888457237028	6.527769605419962
4.689508227457455	41.73430379662741	42.266120987698095	46.47824756996708	46.63342280105231	48.98502930782004	48.939291236414306	51.499189477366535	51.251358085024364	56.3004388290391	55.66650906386974	0.10249951828849684	0.09436048555880966	0.6030664865797917	6.511792077895734	0.6034260330748111	6.515674489568482
4.717764873583629	41.74643120817182	42.27864257916431	46.493539864459564	46.648860022881095	49.00200264711647	48.956274738888574	51.51785145567812	51.269894212973185	56.32232613912798	55.688010861172785	0.10253278069879482	0.09439105027371203	0.5983313949548119	6.49959194112671	0.5986911906190926	6.50350045272171
4.746191780217212	41.75852873792325	42.291134189324424	46.508800923310375	46.664266021408814	49.01894405319777	48.973226376330146	51.53648080616222	51.28839783654755	56.344179494613144	55.70947893349385	0.10256605848945985	0.0944216290673813	0.5936241434553722	6.487312607192507	0.5939841785842646	6.491247286225189
4.774789973263409	41.77059621297738	42.30359564273979	46.52403055136858	46.679640600719374	49.035853319166584	48.99014594201798	51.55507731014173	51.30686873819333	56.365998654317934	55.73091304258849	0.10259935166268784	0.09445222194174491	0.5889445928240775	6.474953866842043	0.5893048577946729	6.478914780956984
4.803560484809025	41.78263345998195	42.31602676351624	46.53922855297091	46.69498356438196	49.05273023757913	49.00703322868495	51.57364074835903	51.32530669977884	56.38778337641989	55.75231294957469	0.1026326602210467	0.09448282889907014	0.5842926044000478	6.462515510380399	0.5846530896677677	6.466502727314946
4.832504353159697	41.79464030513532	42.328427375302724	46.554394731940334	46.71029471544952	49.06957460044385	49.0238880285163	51.592170900974445	51.343711502593465	56.40953341844919	55.77367841493144	0.10266598416747925	0.09451344994197051	0.5796680401151661	6.449997327639721	0.5800287362159224	6.454010915253093
4.861622622877388	41.806616574185306	42.3407973012902	46.56952889158505	46.72557385645786	49.08638619922032	49.04071013314889	51.610667547565285	51.36208292734656	56.43124853728777	55.79500919849772	0.10269932350530842	0.09454408507340656	0.5750707624888491	6.437399107933743	0.5754316600398397	6.441439134227039
4.890916344818065	41.81856209242777	42.353136364210066	46.58463083469687	46.740820789423964	49.103164824817625	49.05749933366934	51.629130467124234	51.38042075416602	56.452928489167626	55.81630505947101	0.10273267823824232	0.09457473429669468	0.5705006346329355	6.424720640148735	0.5708617243285516	6.428787173215824
4.9203865761696335	41.8304766847056	42.365444386333316	46.59970036355039	46.75603531584521	49.11991026759374	49.07425542061342	51.647559438058664	51.3987247625974	56.47457302967022	55.83756575640649	0.10276604837038023	0.09460539761550926	0.5659575202502083	6.411961712727134	0.5663187928653315	6.416054820809222
4.950034380490085	41.84236017540733	42.37772118946907	46.6147372799016	46.77121723669793	49.136622317353876	49.09097818396461	51.66595423818913	51.41699473160255	56.49618191372503	55.858791047215654	0.1027994339062163	0.09463607503388774	0.5614412836239353	6.399122113598423	0.5618027300124595	6.403241865064047
4.979860827745887	41.854212388465776	42.38996659496327	46.62974138498654	46.78636635243616	49.1533007633494	49.107667413152754	51.68431464474812	51.43523043955835	56.51775489560834	55.87998068916515	0.10283283485064482	0.09466676655623564	0.5569517896238949	6.386201630246433	0.5573134007154295	6.390348093560533
5.009866994350591	41.86603314735689	42.40218042369747	46.6447124795202	46.80148246299044	49.169945394276624	49.12432289705295	51.702640434379056	51.453431664255625	56.53929172894221	55.90113443887568	0.10286625120896711	0.09469747218733188	0.5524889037059211	6.373200049729348	0.5528506705081782	6.37737329349693
5.040053963203681	41.87782227509861	42.4143624960878	46.659650363695455	46.816565367766856	49.1865559982758	49.140944423984635	51.720931383135216	51.47159818289819	56.56079216669354	55.922252052321156	0.10289968298689546	0.0947281919323332	0.5480524919021263	6.360117158603316	0.5484144055028537	6.364317251582179
5.070422823729659	41.88957959424925	42.426512632083266	46.674554837181425	46.831614865645335	49.20313236292949	49.157531781709956	51.73918726647818	51.48972977210119	56.58225596117249	55.943333284827006	0.10293313019055961	0.09475892579677897	0.5436424208259041	6.346952742978829	0.5440044723870869	6.351179754028635
5.100974671917351	41.90130492690655	42.43863065116487	46.68942569912268	46.84663075497887	49.21967427526186	49.17408475743283	51.75740785927707	51.507826207890425	56.60368286403188	55.9643778910696	0.10296659282651116	0.09478967378659754	0.5392585576703368	6.3337065885480115	0.5396207384305853	6.337960586668487
5.131710610359471	41.912998094706246	42.45071637234419	46.7042627481378	46.861612833592126	49.23618152173723	49.19060313779784	51.77559293580725	51.52588726570098	56.62507262626586	55.985385625075004	0.10300007090173142	0.0948204359081104	0.5349007702020572	6.320378480515501	0.535263071477857	6.3246595348500705
5.1626317482924104	41.92465891882078	42.46276961416208	46.71906578231824	46.87656089878025	49.252653888258976	49.20708670888889	51.793742269749174	51.54391272037617	56.64642499820891	56.006356240217826	0.10303356442363514	0.09485121216803921	0.5305689267610205	6.306968203633005	0.5309313399432085	6.311276383452423
5.193739201636265	41.936287219958075	42.474790194687465	46.73383459922702	46.891474747307655	49.26909116016825	49.22353525622806	51.81185563418727	51.56190234616629	56.667739729534716	56.02728948922025	0.10306707340007899	0.09488200257350891	0.5262628962609597	6.293475542224769	0.5266254128160881	6.297810916938033
5.225034093035115	41.94788281836019	42.48677793151601	46.748568995897685	46.90635417540687	49.28549312224303	49.239948564774565	51.829932801608834	51.57985591672766	56.68901656925525	56.048185124150976	0.10310059783936461	0.0949128071320557	0.5219825481889302	6.279900280193033	0.5223451596585846	6.284262919347384
5.256517551897525	41.95944553380213	42.498732641768974	46.763268768833	46.9211989787774	49.30185955869687	49.256326418923635	51.84797354390301	51.59777320512149	56.710255265719816	56.06904289642431	0.10313413775024768	0.09494362585163102	0.5177277525958743	6.266242200939814	0.5180904505972421	6.270632174237107
5.288190714437326	41.970975185590355	42.510654142091724	46.77793371400369	46.93600895258432	49.31819025317757	49.27266860250508	51.86597763235947	51.61565398381263	56.731455566613725	56.08986255679889	0.10316769314194284	0.09497445874060885	0.5134983801041244	6.252501087485143	0.513861156326243	6.256918464736373
5.320054723714605	41.9824715925618	42.52254224865261	46.79256362684748	46.9507838914573	49.33448498876645	49.288974898782506	51.88394483766769	51.63349802466868	56.75261721895783	56.110643855377006	0.10320126402413092	0.09500530580779136	0.5092943018994447	6.238676722374294	0.5096571481068395	6.24312157355962
5.352110729676963	41.99393457308213	42.534396777141616	46.80715830226749	46.96552358948934	49.350743547976656	49.30524509045192	51.90187492991535	51.65130509895879	56.77373996910694	56.13138654160336	0.10323485040696499	0.09503616706241387	0.505115389730463	6.224768887717801	0.5054782977623518	6.229241282979274
5.384359889201005	42.005363945044834	42.5462175427691	46.821717534631475	46.980227840235564	49.36696571275257	49.32147895964083	51.919767678587796	51.66907497735264	56.794823562749464	56.15209036426435	0.10326845230107759	0.09506704251415304	0.5009615159113991	6.210777365227841	0.5013244776781676	6.215277374825746
5.41680336613411	42.01675952586973	42.55800436026449	46.83624111777038	46.99489643671209	49.38315126446831	49.33767628790685	51.93762285256663	51.68680742991937	56.81586774490604	56.1727550714869	0.10330206971758711	0.09509793217313142	0.4968325533125153	6.196701936143654	0.49719556079821814	6.2012296305074415
5.44944233133642	42.02812113250163	42.56975704387492	46.85072884497715	47.00952917139476	49.39929998392676	49.35383685623687	51.95544022012881	51.70450222612645	56.83687225992885	56.193380410737646	0.1033357026681066	0.09512883604992475	0.4927283753646634	6.182542381304302	0.493091420626115	6.187097831008941
5.482277962723094	42.03944858140911	42.58147540736411	46.865180509005725	47.02412583621814	49.415411651358475	49.369960445045706	51.97321954894555	51.722159134838854	56.85783685150064	56.21396612882208	0.10336935116474742	0.09515975415556899	0.4886488560551925	6.168298481105012	0.4890119312204888	6.17288175687645
5.515311445306831	42.050741688583045	42.59315926401077	46.879595902069596	47.038686222574036	49.431486046420446	49.38604683417512	51.99096060608126	51.73977792431766	56.878761262633795	56.23451197188338	0.10340301522013012	0.09519068650156604	0.48459386992749387	6.153970015548111	0.4849569671964673	6.158581188274184
5.548543971240616	42.062000269535524	42.604808426607704	46.89397481584093	47.053210121310805	49.44752294819525	49.40209580289283	52.00866315799278	51.757358362219556	56.89964523566972	56.25501768540208	0.1034366948473913	0.0952216330998915	0.48056329207486215	6.1395567641666275	0.48092640371987727	6.144195904902517
5.581976739860765	42.073224139298155	42.61642270745999	46.90831704144899	47.0676973227316	49.463522135189535	49.41810712989109	52.026326970527876	51.774900215595196	56.920488512277494	56.27548301419449	0.10347039006018968	0.09525259396300095	0.47655699814447416	6.125058506109781	0.476920116508154	6.129725686063466
5.615610957730194	42.08441311242112	42.62800191838417	46.92262236947943	47.08214761659375	49.47948338533346	49.43408059328601	52.04395180892476	51.79240325088883	56.94129083345364	56.29590770241252	0.10350410087271404	0.09528356910383833	0.4725748643342058	6.110475020122976	0.47293798182931823	6.115170310662506
5.649447838681973	42.09556700297148	42.639545870706556	46.93689058997273	47.09656079210722	49.495406475979166	49.450015970616185	52.06153743781076	51.809867233936814	56.96205193952087	56.316291493542366	0.10353782729969298	0.09531455853584152	0.46861676738649294	6.095806084496871	0.46897987649731476	6.1005295571612805
5.6834886038631165	42.10668562453209	42.65105437526213	46.95112149242323	47.110936637933676	49.51129118389995	49.465913038841755	52.07908362120154	51.82729192996694	56.982771570127525	56.33663413040403	0.10357156935640198	0.09534556227295096	0.46468258459185563	6.081051477138317	0.4650456778720127	6.085803203637624
5.717734481778674	42.117768790200046	42.66252724239305	46.96531486577787	47.12527494218517	49.52713728528906	49.4817715743433	52.09659012249991	51.84467710359729	57.00344946424662	56.356935355150284	0.10360532705867039	0.09537658032961714	0.4607721937848055	6.066210975535796	0.461135263857841	6.070991027752825
5.75218670833605	42.12881631258546	42.67396428194747	46.97947049843513	47.139575492423134	49.54294455575874	49.49759135292081	52.114056704495184	51.86202251883541	57.02408536017531	56.37719490926611	0.10363910042289214	0.09540761272080785	0.4568854733424814	6.05128435678489	0.4572485129007191	6.0560928067625355
5.786846526889619	42.139828003809974	42.68536530327806	46.99358817824366	47.15383807565709	49.55871277033913	49.513372149792595	52.1314831293619	51.87932793907722	57.044678995534	56.39741253356775	0.10367288946603276	0.09543865946201614	0.45302230218283057	6.036271397566452	0.4533853039877158	6.041108317531325
5.821715188285586	42.15080367550551	42.69673011524082	47.00766769250137	47.16806247834364	49.57444170347719	49.52911373959434	52.14886915865916	51.89659312710626	57.06523010726567	56.41758796820217	0.10370669420563904	0.09546972056926903	0.44918255976074306	6.021171874148422	0.4495455166436386	6.0260373365181295
5.856793950907131	42.161743138812724	42.708058526193504	47.021708827954036	47.18224848638514	49.59013112903564	49.544815896377905	52.166214553329475	51.913817845092495	57.08573843163514	56.43772095264614	0.10374051465984663	0.09550079605913456	0.4453661260728268	6.005985562451315	0.4457290309317159	6.010879639803534
5.892084080719833	42.17264620437995	42.71935034399466	47.03571137079448	47.196395885128936	49.605780820292196	49.560478393610566	52.18351907369825	51.93100185459189	57.106203704228705	56.45781122570587	0.10377435084739074	0.09553188594873106	0.4415728816475166	5.99071223795363	0.44193572744882204	5.995635003057032
5.927586851317345	42.18351268236129	42.73060537600175	47.0496751066609	47.21050445936564	49.62139054993802	49.57610100417365	52.20078247947227	51.94814491654487	57.12662565995289	56.47785852551585	0.10380820278761417	0.09556299025573603	0.4378027075448472	5.97535167571732	0.43816548732286265	5.980303201535207
5.963303543967366	42.19434238241562	42.74182342907012	47.06359982063615	47.22457399332843	49.636960090077125	49.591683500361704	52.21800452973931	51.9652467912758	57.14700403303432	56.49786258953851	0.1038420705004772	0.09559410899839282	0.43405548536156857	5.959903650487831	0.43441819221891365	5.964884010172682
5.999235447657878	42.20513511370509	42.75300430955177	47.07748529724643	47.238604270692	49.652489212225284	49.60722565388169	52.235184982967134	51.98230723849232	57.16733855701897	56.51782315456379	0.10387595400656746	0.09562524219552136	0.4303310972214831	5.944367936570416	0.43069372432717046	5.949377203469339
6.035383859143656	42.2158906848936	42.76414782329343	47.09133132046012	47.25259507457088	49.66797768730883	49.62272723585147	52.252323597002544	51.99932601728381	57.18762896477148	56.53773995670791	0.10390985332710981	0.09565638986652701	0.4266294257771506	5.928744307906527	0.4269919663646533	5.9337825555303425
6.071750082993084	42.226608904145536	42.775253775635754	47.10513767368673	47.2665461875189	49.683425285663986	49.63818801679931	52.26942012907068	52.01630288612124	57.207874988474806	56.557612731413364	0.10394376848397556	0.09568755203140886	0.42295035420818294	5.9130325380519935	0.4233128015806642	5.918099840151626
6.108335431635222	42.23728957912413	42.78632197141169	47.11890413977557	47.28045739152784	49.698831777035494	49.65360776666275	52.28647433577395	52.033237602856	57.228076359629334	56.57744121344814	0.1039776994996928	0.09571872871076967	0.41929376621726533	5.897232400171561	0.4196561137432582	5.902328830690749
6.145141225407182	42.24793251699026	42.79735221494495	47.132630501014795	47.29432846802612	49.71419693057597	49.66898625478744	52.303485973091476	52.05012992471893	57.24823280905277	56.59722513690504	0.10401164639745843	0.09574991992582516	0.4156595460318613	5.881343667080728	0.4160217871437908	5.88646930014329
6.182168792601758	42.25853752440086	42.80834431004887	47.14631653913021	47.30815919787798	49.72952051484469	49.6843232499264	52.320454796378115	52.06697960831986	57.26834406687938	56.61696423520135	0.10404560920114601	0.09578112569841503	0.4120475783988695	5.865366111202093	0.41240970659669074	5.870521021166496
6.2194194695153895	42.26910440750749	42.81929806002488	47.159962035284096	47.321949361382266	49.744802297806785	49.69961852023901	52.33738056036377	52.08378640964655	57.28840986255959	56.63665824107835	0.10407958793531967	0.09581234605100915	0.4084577485857608	5.849299504596274	0.4088197574332071	5.854483766011981
6.256894600496366	42.279632971954825	42.830213267661016	47.173566770074025	47.33569873827117	49.76004204683213	49.71487183328992	52.35426301915239	52.10055008406397	57.308429924859475	56.65630688660056	0.10411358262524185	0.09584358100672351	0.40488994237614406	5.833143618945542	0.40525182550243244	5.838357306593025
6.294595537993358	42.290123022879314	42.84108973523064	47.187130523531884	47.349407107709354	49.775239528694534	49.730082956048335	52.371101926221485	52.11727038631353	57.32840398186051	56.675909903155656	0.10414759329688678	0.09587483058932424	0.40134404607010765	5.816898225582918	0.40170579716948396	5.822141414457292
6.332523642604218	42.30057436490759	42.85192726449088	47.200653075122595	47.36307424829263	49.790394509570675	49.74525165488688	52.38789703442118	52.133947070512335	57.348331760959	56.69546702145374	0.1041816199769515	0.09590609482324383	0.39781994648069485	5.800563095461257	0.39818155931038746	5.805835860768639
6.370680283125076	42.310986802154936	42.862725656681285	47.214134203742994	47.376699938046954	49.80550675503919	49.760377695580665	52.404648095973464	52.15057989015231	57.36821298886568	56.71497797152701	0.10421566269286694	0.0959373737335867	0.3943175309335629	5.784137999178711	0.39467899931582906	5.7894404163653235
6.40906683659976	42.32136013822394	42.87348471252232	47.22757368772078	47.39028395442733	49.82057603007976	49.77546084330656	52.42135486247159	52.16716859809965	57.38804739160555	56.73444248272952	0.10424972147281082	0.09596866734614429	0.3908366872658462	5.767622707015107	0.39119800508649405	5.772954851745453
6.447684688369473	42.3316941762029	42.884204232213996	47.24097130481342	47.40382607431675	49.835602099072325	49.790500862642155	52.4380170848793	52.18371294659405	57.407834694517504	56.753860283736685	0.10428379634571766	0.09599997568740375	0.387377303821836	5.751016988859192	0.38773846502965625	5.756378937032423
6.486535232122802	42.34198871866426	42.89488401543428	47.25432683220681	47.41732607402493	49.850584725795876	49.80549751756482	52.45463451353005	52.20021268724783	57.427574622253864	56.77323110254492	0.1043178873412948	0.09603129878455942	0.38393926945263956	5.734320614261378	0.3843002680597465	5.739712442016753
6.525619869945995	42.35224356766321	42.905523861337784	47.26764004651446	47.43078372928741	49.86552367342784	49.82045057145089	52.471206898126496	52.21666757104552	57.447266898780384	56.79255466647144	0.10435199449003071	0.09606263666552646	0.3805224735135653	5.71753335241192	0.3808833035944872	5.722955136121527
6.564940012373588	42.362458524735914	42.91612356855402	47.28091072377599	47.44419881526425	49.88041870454287	49.83535978707462	52.48773398773946	52.233077348342825	57.466911247375656	56.81183070215377	0.10438611782321024	0.0960939893589496	0.3771268058642363	5.700654972175471	0.37748746155659774	5.70610678846424
6.604497078439295	42.37263339089826	42.9266829351863	47.29413863945642	47.4575711065392	49.89526958111233	49.850224926607616	52.5042155308078	52.24944176886634	57.486507390631296	56.83105893554983	0.10442025737292805	0.09612535689421685	0.3737521568654074	5.683685242083811	0.37411263236833747	5.689167167813139
6.644292495727218	42.38276796664402	42.93720175880984	47.307323568444716	47.4709003771183	49.91007606450307	49.86504575161754	52.52065127513727	52.265760581712584	57.50605505045139	56.85023909193732	0.1044544131721002	0.0961567393014725	0.3703984173757817	5.666623930299465	0.37075870695105095	5.672136042590864
6.684327700423376	42.39286205194349	42.947679836470535	47.32046528505286	47.48418640042908	49.92483791547675	49.879822023067646	52.53704096790019	52.28203353534753	57.52555394805262	56.869370895913804	0.1044885852544788	0.09618813661162653	0.3670654787551939	5.649470804703014	0.3674255767258501	5.655013180934475
6.724604137367524	42.40291544624181	42.95811696468338	47.333563563014714	47.49742894931935	49.93955489418899	49.89455350131573	52.55338435563484	52.298260377606034	57.545003803964036	56.88845407139647	0.10452277365466686	0.09621954885637139	0.3637532328563111	5.632225632802147	0.36411313360690656	5.637798350611774
6.76512326010531	42.41292794845734	42.968512939430774	47.346618175484835	47.51062779605604	49.954226760188334	49.90923994611326	52.56968118424462	52.314440855691025	57.56440433802687	56.907488341621836	0.10455697840812891	0.09625097606819166	0.36046157202508766	5.614888181762581	0.36082127000213404	5.620491319064968
6.805886530940724	42.42289935698002	42.97886755616117	47.3596288950373	47.52378271232417	49.968853272415465	49.92388111660456	52.585931198997635	52.33057471617301	57.58375526939448	56.92647342914567	0.10459119955120999	0.09628241828037912	0.3571903891039483	5.597458218491738	0.3575498788131881	5.603091853443402
6.846895420988873	42.43282946967	42.989180609787546	47.37259549366489	47.53689346922596	49.98343418920267	49.93847677132611	52.602134144526275	52.346661704989664	57.60305631653257	56.94540905584318	0.10462543712114646	0.0963138755270445	0.3539395774238301	5.579935509535062	0.35429885343228307	5.585599720583559
6.888151410229076	42.442718083855645	42.99945189468567	47.38551774277763	47.54995983727944	49.99796926827247	49.95302666820556	52.61828976482633	52.362701567445015	57.62230719721883	56.96429494290855	0.10465969115608247	0.09634534784313326	0.35070903080099924	5.5623198210851115	0.35106808773718967	5.568014686970855
6.92965598755826	42.45256499633205	43.009681204692576	47.39839541320176	47.56298158641748	50.012458266737134	49.9675305645609	52.634397803256626	52.37869404820892	57.641507628543	56.98313081085502	0.10469396169508599	0.0963768352644377	0.34749864354500914	5.544610919097977	0.3478574760953279	5.55033651881422
6.971410650844719	42.462370003359545	43.0198683331052	47.411228275178885	47.57595848598691	50.02690094109794	49.98198821709991	52.65045800253868	52.394638891316845	57.66065732690726	57.00191637951517	0.10472824877816239	0.09640833782761289	0.34430831044676324	5.526808569176865	0.3446669133593332	5.532564982027907
7.01341690698215	42.47213290066177	43.03001307267852	47.42401609836456	47.58889030474724	50.041297047244115	49.99639938191911	52.6664701047559	52.410535840168976	57.679756008025976	57.020651368040554	0.10476255244627107	0.09643985557018843	0.341137926779993	5.508912536599382	0.34149629486171307	5.514699842182381
7.055676271944047	42.48185348342401	43.040115215624006	47.43675865182722	47.60177681086955	50.05564634045214	50.010763814503	52.68243385135323	52.426384637529836	57.69880338692582	57.03933549490189	0.10479687274134254	0.09647138853058587	0.3379873883025084	5.490922586375746	0.33834551641893995	5.4967408645661635
7.098190270838397	42.49153154629165	43.05017455360808	47.44945570404721	47.61461777193556	50.06994857538505	50.025081269723415	52.69834898313672	52.44218502552795	57.7177991779461	57.057968477889226	0.10483120970629323	0.09650293674813405	0.3348565912511958	5.472838483216037	0.33521447432792684	5.478687814214936
7.1409604379627405	42.50116688336843	43.060190877750564	47.462107022915724	47.62741295493669	50.08420350609161	50.03935150183879	52.71421524027317	52.45793674565537	57.73674309473901	57.07655003411215	0.10486556338504306	0.0965345002630814	0.33174543233917575	5.454659991486551	0.3321030653607977	5.460540455798764
7.183988316859528	42.51075928821441	43.07016397862264	47.47471237573329	47.64016212627245	50.098410886005325	50.05357426449304	52.730032362289265	52.47363953876682	57.75563485026934	57.09507987999944	0.10489993382253199	0.09656607911661437	0.3286538087581903	5.436386875308017	0.32901118676704755	5.442298553751243
7.227275460371831	42.52030855384475	43.08009364624579	47.48727152920928	47.65286505175017	50.11257046794413	50.0677493107154	52.745800088071846	52.48929314507998	57.7744741568155	57.11355773130003	0.10493432106473816	0.0965976733508715	0.325581618174283	5.418018898506489	0.3259387362712687	5.423961872216751
7.270823430699384	42.5298144727274	43.089979670089555	47.49978424946025	47.66552149658316	50.1266820041092	50.08187639291909	52.76151815586683	52.504897304174364	57.79326072596903	57.131983303082464	0.10496872515869385	0.09662928300896143	0.3225287587239336	5.39955582458424	0.3228856120681485	5.405530175023159
7.31463379945495	42.539276836781724	43.099821839070216	47.51225030200913	47.678131225390196	50.140745246084414	50.09595526290103	52.7771863032793	52.52045175499143	57.81199426863548	57.15035630973563	0.105003146152506	0.09666090813497774	0.3194951290179233	5.380997416810715	0.3198517128265621	5.387003225776425
7.358708147721062	42.54869543737654	43.109619941549006	47.52466945178414	47.690694002194256	50.154759944835696	50.109985671840924	52.792804267273034	52.53595623583406	57.83067449503458	57.16867646496895	0.10503758409537235	0.09669254877401759	0.316480628134741	5.3623434381570405	0.3168369376815008	5.368380787767819
7.403048066107065	42.55807006532823	43.119373765330295	47.53704146311749	47.7032095904214	50.16872585071011	50.12396737030054	52.80837178416999	52.551410484366	57.84930111470053	57.18694348181255	0.10507203903760075	0.09672420497219573	0.3134851556178546	5.343593651272386	0.31384118623509494	5.349662624010307
7.447655154806527	42.56740051089896	43.12908309765986	47.54936609974434	47.71567775289974	50.182642713435094	50.13790010822301	52.82388858965008	52.56681423761175	57.86787383648248	57.20515707261763	0.10510651103062825	0.09675587677666601	0.3105086114799178	5.324747818602191	0.31086435855706895	5.330848497298575
7.49253102365499	42.57668656379502	43.138747725223396	47.56164312480189	47.728098251858576	50.196510282118155	50.15178363493236	52.83935441875114	52.58216723195634	57.88639236854521	57.223316949057185	0.10514100012704206	0.09678756423563661	0.3075508961990181	5.3058057023299625	0.3079063551813306	5.311938170154463
7.537677292188054	42.5859280131647	43.1483674341445	47.57387230082807	47.74047084892713	50.2103283052458	50.16561769913253	52.85476900586827	52.59746920314476	57.904856418369434	57.24142282212602	0.10517550638059599	0.09681926739838824	0.30461191070844507	5.286767064279047	0.3049670770984676	5.29293140477057
7.583095589699846	42.59512464759637	43.15794200998279	47.586053389760345	47.75279530513338	50.22409653068276	50.17940204890674	52.870132084753564	52.61271988628169	57.92326569275213	57.259474402141265	0.10521002984623298	0.09685098631529407	0.30169155640783174	5.267631666098168	0.30204642576495644	5.2738279631703335
7.628787555301809	42.6042762551169	43.16747123773255	47.59818615293495	47.76507138090346	50.2378147056718	50.193136431717136	52.88544338851629	52.62791901583161	57.94161989780774	57.27747139874326	0.1052445705801056	0.09688272103783714	0.29878973515451435	5.248399269172296	0.2991443030938399	5.254627607104339
7.674754837981857	42.613382623189345	43.176954901820444	47.61027035108542	47.77729883606006	50.25148257683257	50.206820594403744	52.900702649622204	52.64306632561803	57.959918738968156	57.29541352089556	0.10527912863959624	0.09691447161862955	0.29590634925989434	5.229069634577172	0.29626061145290805	5.235330098037593
7.720999096663877	42.62244353871126	43.18639278610395	47.62230574434169	47.789477429821744	50.26509989016114	50.220454283184054	52.91590959989354	52.658161548823664	57.97816192098373	57.313300476885836	0.1053137040833379	0.09694623811143345	0.2930413014938722	5.2096425231957255	0.29339525366788166	5.215935197242288
7.767522000267617	42.63145878801265	43.195784673869504	47.634292092228996	47.80160692080179	50.27866639102946	50.23403724365243	52.93106397050893	52.67320441799014	57.99634914792396	57.33113197432652	0.10534829697123718	0.09697802057118013	0.2901944950789357	5.190117695667141	0.2905481330165003	5.196442665743234
7.814325227768903	42.64042815685397	43.20513034783055	47.646229153666674	47.813687067007145	50.292181824184595	50.24756922077936	52.946165492003125	52.68819466501774	58.014480123178195	57.348907720155296	0.10538290736449632	0.09700981905398905	0.2873658336875451	5.170494912332288	0.28771915322681707	5.176852264288755
7.861410468260233	42.64935143042408	43.214429590125654	47.65811668696703	47.82571762583727	50.30564593374798	50.26104995891083	52.96121389426671	52.70313202116521	58.03255454945631	57.366627420635794	0.10541753532563344	0.09704163361719063	0.28455522144167844	5.150773933313758	0.2849082184762892	5.15716375341799
7.908779421011744	42.65822839333822	43.22368218231662	47.669954449834286	47.83769835408319	50.31905846321501	50.27447920176782	52.97620890654629	52.718016217049716	58.05057212878965	57.38429078135843	0.10545218091850947	0.09707346431934635	0.28176256291453683	5.130954518544968	0.28211523339234645	5.137376893462715
7.956433795532517	42.66705882963603	43.23288790538662	47.6817421993635	47.84962900792642	50.33241915545441	50.287856692445715	52.99115025744414	52.73284698264671	58.06853256253199	57.40189750724112	0.10548684420834704	0.09710531122027034	0.27898776312429163	5.111036427688305	0.2793401030486393	5.117491444534608
8.004375311632296	42.67584252277941	43.242046539738226	47.69347969203942	47.86150934293799	50.34572775270755	50.30118217341376	53.00603767491837	52.747624047289875	58.08643555136034	57.419447302530216	0.10552152526175858	0.09713717438105053	0.27623072753101496	5.091019420162411	0.276582732960037	5.0975071664724965
8.052605699483543	42.684579255650355	43.25115786519131	47.70516668373524	47.873339114077176	50.358983996587796	50.31445538651421	53.02087088628248	52.76234713967083	58.10428079527579	57.43693987080109	0.10555622414676628	0.09716905386407214	0.2734913620427051	5.070903255218582	0.2738430290875158	5.077423818958778
8.101126699683881	42.69326881054906	43.260221660981344	47.71680292971184	47.88511807569073	50.37218762808029	50.32767607296231	53.035649618205966	52.77701598783945	58.122067993605	57.45437491495943	0.10559094093283139	0.09720094973303983	0.27076957300437243	5.0506876918389025	0.27112089783236115	5.057241161450293
8.149940063318896	42.70191096919134	43.26923770575709	47.72838818461608	47.89684598151156	50.38533838754074	50.340843973345194	53.05037359671348	52.79163031920346	58.13979684500048	57.471752137241815	0.10562567569087548	0.09723286205300065	0.2680652672014503	5.030372488798093	0.2684162460336097	5.03695895317469
8.199047552025359	42.71050551270695	43.278205777578755	47.73992220248034	47.90852258465785	50.39843601469564	50.35395882762174	53.06504254718569	52.806189860528654	58.15746704744259	57.489071239216976	0.10566042849330892	0.09726479089036748	0.2653783518592263	5.009957404698071	0.26572898096821973	5.016576953161348
8.248450938054788	42.71905222163695	43.287125653915794	47.75140473672083	47.92014763763187	50.41148024864105	50.367020375121704	53.079656194358606	52.820694337938754	58.175078298239846	57.506331921786575	0.10569519941405432	0.09729673631294378	0.262708734635396	4.989442197867902	0.2630590103494228	4.996094920248652
8.298152004337403	42.72755087593175	43.29599711164499	47.76283554013682	47.931720892319014	50.42447082784243	50.38002835454558	53.09421426232412	52.835143476915576	58.192630294030764	57.52353388518656	0.10572998852857615	0.09732869838994734	0.2600563236251787	4.968826626498412	0.26040624232553	4.9755126131021825
8.348152544546481	42.736001254948754	43.30481992704833	47.774214364909426	47.94324209998681	50.43740749013409	50.39298250396387	53.10871647452996	52.849537002299165	58.210122730784846	57.540676828988204	0.10576479591390582	0.09736067719203619	0.2574210273547237	4.948110448551233	0.25777058547657816	4.954829790180156
8.398454363163072	42.74440313745007	43.31359387581074	47.78554096260037	47.9547110112837	50.45028997271854	50.40588256081669	53.12316255377964	52.8638746382876	58.22755530380384	57.557760452099195	0.10579962164866921	0.09739267279133142	0.25480275478042813	4.927293421780632	0.25515194881114667	4.934046209724329
8.449059275541144	42.75275630160012	43.322318733018015	47.7968150841509	47.96612737623795	50.46311801216605	50.41872826191307	53.137552222232785	52.87815610843723	58.24492770772311	57.57478445276485	0.10583446581311716	0.09742468526144657	0.2522014152886527	4.906375303758978	0.252550241768688	4.913161629825481
8.49996910797308	42.76106052496344	43.33099427315468	47.80803647988071	47.97749094425678	50.475891344414144	50.43151934343081	53.151885201405165	52.89238113566294	58.26223963651313	57.59174852856959	0.10586932848915055	0.0974567146775119	0.24961691869356173	4.8853558518894715	0.24996537421719722	4.89217580841796
8.551185697755594	42.769315584502245	43.339620270101804	47.819204899486735	47.98880146412522	50.48860970476725	50.444255540915876	53.16616121216901	52.90654944223818	58.27949078348094	57.60865237643807	0.10590420976035317	0.09748876111620133	0.24704917523490622	4.86423482338796	0.24739725644758437	4.871088503223291
8.602710893256043	42.777521256574	43.34819649713471	47.83032009204208	48.00005868400499	50.50127282789603	50.456936589281874	53.18037997475317	52.920660749795154	58.296680841271595	57.62549569263667	0.10593910971201924	0.09752082465576009	0.2444980955751248	4.843011975259287	0.24484579917498195	4.849899471792014
8.654546553979111	42.7856773169289	43.35672272692059	47.84138180599466	48.01126235143334	50.51388044783697	50.46956222280964	53.194541208743146	52.93471477932489	58.313809501869564	57.64227817277468	0.10597402843118368	0.09755290537603291	0.24196359079951435	4.821687064360958	0.24231091353766487	4.828608471540065
8.706694550633951	42.79378354070761	43.36519873151656	47.852389789166324	48.022412213322305	50.526432297992024	50.48213217514701	53.208644633081725	52.94871125117782	58.33087645660076	57.658999511806236	0.10600896600665519	0.09758500335849114	0.23944557241588882	4.80025984740314	0.23979251109528832	4.807215259730583
8.759156765201672	42.80183970243863	43.37362428236707	47.86334378875157	48.033508015957324	50.53892811112818	50.49464617930821	53.222689966069034	52.96264988506374	58.347881396133886	57.675659404031464	0.10604392252904522	0.0976171186862636	0.23694395234730337	4.778730080864989	0.2372905038230897	4.785719593419344
8.811935091003267	42.809845576035634	43.381999150301525	47.87424355131622	48.044549504996134	50.551367619376734	50.5071039676734	53.23667692536269	52.97653040005206	58.36482401048211	57.692257543098016	0.10607889809080072	0.09764925144416511	0.2344586429366018	4.7570975211147015	0.2348048041153561	4.764121229547527
8.865031432767935	42.817800934795244	43.39032310553225	47.88508882279662	48.055536425468084	50.56375055423339	50.519505271988535	53.25060522797864	52.99035251457243	58.38170398900524	57.708793622003135	0.10611389278623834	0.09768140171872475	0.2319895569419259	4.735361924360404	0.2323353247817863	4.7424199249089725
8.918447706701835	42.825705551394016	43.39859591765161	47.89587934849804	48.06646852177251	50.576076646557325	50.531849823364716	53.26447459029096	53.00411594641465	58.39852102041106	57.725267333094834	0.10614890671157573	0.09771356959821989	0.22953660753449867	4.713523046631963	0.22988197904498975	4.72061543613745
8.972185840557227	42.83355919788615	43.406817355629975	47.906614873093886	48.077345537678056	50.58834562657125	50.54413735227803	53.27828472803275	53.01782041272941	58.41527479275774	57.74167836807404	0.10618393996496746	0.09774575517270517	0.22709970829743042	4.691580643822817	0.22744468054082745	4.6987075197648664
9.02624777370205	42.84136164570053	43.41498718781311	47.91729514062417	48.08816721632149	50.60055722386058	50.55636758856916	53.29203535629607	53.03146563002847	58.4319649934553	57.758026417996255	0.10621899264653656	0.09777795853404365	0.22467877322503682	4.66953447168089	0.22502334331403517	4.676695932152143
9.080635457189915	42.84911266563826	43.42310518191957	47.927919894494636	48.09893330020647	50.61271116737352	50.56854026144289	53.305726189532855	53.0450513141851	58.44859130926813	57.77431117327329	0.1062540648584128	0.09781017977594088	0.22227371672107665	4.647384285839507	0.2226178818181097	4.654580429532871
9.135350853830497	42.85681202786976	43.431171105038324	47.93848887747534	48.10964353120257	50.62480718542038	50.58065509946794	53.31935694155513	53.05857718043455	58.46515342631672	57.790532323675386	0.10628915670476746	0.09784241899397687	0.2198844535942044	4.625129841741	0.22022821091451306	4.6323607680387795
9.190395938260405	42.8644595019319	43.43918472362606	47.94900183169948	48.120297650544146	50.63684500567327	50.5927118305766	53.33292732553548	53.0720429433745	58.48165103007987	57.80668955833306	0.10632426829184932	0.09787467628563998	0.2175108990597323	4.602770894724017	0.21785424586892077	4.610036703668811
9.245772697014415	42.8720548567254	43.4471458035047	47.95945849866229	48.13089539882925	50.64882435516589	50.60471018206437	53.34643705400778	53.085448316965596	58.498083805397044	57.82278256573922	0.10635939972802241	0.09790695175036031	0.21515296873752732	4.58030720001625	0.2154959023517904	4.587607992312769
9.301483128597186	42.879597860511744	43.45505410985866	47.96985861921974	48.14143651601849	50.66074496029311	50.6166498805898	53.35988583886762	53.09879301453195	58.5144514364705	57.838811033751234	0.10639455112380353	0.09793924548954558	0.21281057864877084	4.5577385127162415	0.21315309643443925	4.565074389744041
9.357529243555355	42.88708828091044	43.46290940723223	47.98020193358735	48.151920741433926	50.67260654681072	50.62853065217402	53.37327339137304	53.112076748761716	58.53075360686781	57.85477464959312	0.1064297225919025	0.09797155760661597	0.21048364521448093	4.535064587764282	0.21082574458932868	4.542435651630512
9.413913064550128	42.894525884895806	43.47071145952686	47.99048818133881	48.162347813757954	50.6844088398349	50.64035222220066	53.386599422144826	53.12529923170765	58.54698999952394	57.87067309985773	0.10646491424725853	0.09800388820704026	0.20817208525431852	4.512285180016988	0.20851376368619867	4.519691533530931
9.47063662643026	42.90191043879427	43.47846002999827	48.00071710140506	48.17271747103207	50.69615156384228	50.65211431541535	53.39986364116762	53.138460174787646	58.56316029674409	57.88650607050895	0.10650012620708203	0.09803623739837274	0.20587581598709903	4.489400044240028	0.20621707099320474	4.496841790918552
9.527701976305488	42.90924170828116	43.48615488125391	48.01088843207274	48.18302945065598	50.7078344426694	50.663816655925785	53.41306575779035	53.15155928878566	58.57926418020607	57.90227324688431	0.10653535859089674	0.09806860529029152	0.2035947550263586	4.466408935077197	0.20393558417441682	4.473886179190231
9.585111173620431	42.91651945837767	43.49379577524994	48.02100191098314	48.19328348938624	50.719457199512654	50.67545896720127	53.42620548072703	53.164596283852084	58.595301330963	57.91797431369722	0.10657061152057885	0.09810099199463458	0.20132882037734134	4.44331160704678	0.2016692212861244	4.450824453635505
9.642866290228868	42.9237434534476	43.501382473288466	48.031057275130706	48.20347932333524	50.731019556927635	50.6870409720726	53.439282518057354	53.17757086950466	58.61127142944573	57.93360895503948	0.10660588512040108	0.09813339762544111	0.19907793043938682	4.420107814587027	0.19941790077695032	4.427656369447504
9.700969410468568	42.930913457194364	43.5089147360144	48.041054260862055	48.213616687969875	50.74252123682941	50.69856239273169	53.45229657722777	53.19048275462901	58.62717415546604	57.949176854383765	0.106641179517075	0.09816582229898957	0.1968420040025194	4.396797312061608	0.19718154148608846	4.4043816817556944
9.75942263123647	42.93802923265756	43.516392323412774	48.05099260387442	48.22369531811058	50.75396196049184	50.710022950731585	53.46524736505198	53.203331647479594	58.64300918821902	57.96467769458636	0.106676494839795	0.09819826613383882	0.19462096024562925	4.373379853737788	0.19496006264256494	4.381000145644066
9.818228062064373	42.94509054220996	43.52381499480571	48.060872039214665	48.233714947930196	50.76534144854779	50.721422366986246	53.478134587712184	53.2161172556806	58.65877620628646	57.98011115789	0.10671183122028399	0.09823072925086916	0.19241471873414184	4.349855193784606	0.19275338386137264	4.357511516085651
9.877387825195074	42.95209714755383	43.531182508849135	48.07069230127761	48.24367531095252	50.77665942098836	50.73276036177019	53.49095795075949	53.22883928622641	58.674474887639285	57.99547692592617	0.10674718879283793	0.09826321177332341	0.19022319941905153	4.3262230862928845	0.19056142514324392	4.333915548011646
9.936904055658934	42.959048809717814	43.53849462352996	48.08045312380505	48.253576140051415	50.787915597163256	50.744036654718585	53.503717159115226	53.241497445482864	58.69010490964109	58.010774679718445	0.10678256769437276	0.09829571382685087	0.18804632263623944	4.302483285291601	0.18838410687374108	4.310211996293219
9.996778901350961	42.96594528905333	43.54575109616269	48.090154239884185	48.26341716744939	50.799109695780125	50.75525096482688	53.51641191707163	53.254091439187846	58.705665949050896	58.026004099685	0.10681796806447184	0.09832823553954972	0.18588400910300606	4.2786355447333335	0.18622134981910676	4.286400615736056
10.05701452310831	42.97278634523125	43.55295168338652	48.0997953819465	48.27319812471663	50.810241434904775	50.76640301045083	53.52904192829312	53.26662097245254	58.72115768202674	58.04116486564193	0.10685339004543531	0.09836077704201265	0.1837361799197197	4.254679618525188	0.18407307512865145	4.262481161125834
10.117613094788254	42.97957173723824	43.560096141161885	48.1093762817663	48.28291874276962	50.82131053196078	50.777492509306335	53.541606895817054	53.27908574976217	58.73657978412871	58.056256656806106	0.10688883378232644	0.09839333846737054	0.18160275656350677	4.230615260496052	0.18193920432929644	4.238453387182744
10.178576803346665	42.98630122337316	43.567184224767246	48.1188966704594	48.29257875187003	50.83231670372942	50.78851917846933	53.554106522054944	53.291485474977065	58.751931930322385	58.071279151798386	0.10692429942302392	0.09842591995133833	0.17948366088938883	4.206442224400234	0.17981965932489175	4.214317048576049
10.239907848916916	42.99297456124341	43.57421568879569	48.128356278481625	48.302177881623344	50.84325966634935	50.79948273437556	53.56654050879342	53.30381985133369	58.76721379498226	58.08623202864669	0.10695978711827292	0.09845852163226422	0.1773788151292024	4.182160263959304	0.17771436239672767	4.190071899964096
10.301608444889292	42.99959150776121	43.581190287151664	48.13775483562759	48.31171586097781	50.85413913531678	50.81038289282076	53.57890855719549	53.31608858144579	58.78242505189534	58.101114964789566	0.10699529702173587	0.09849114365117426	0.17528814188949582	4.157769132871181	0.1756232361993284	4.165717695968851
10.363680817990868	43.00615181913997	43.5881077730474	48.147092071029356	48.32119241822301	50.86495482548518	50.82121936896031	53.59121036780175	53.32829136730536	58.7975653742649	58.115927637079224	0.10703082929004579	0.09852378615182335	0.1732115641491987	4.133268584766483	0.17354620376102048	4.1412541911922744
10.426127208365882	43.012655250890234	43.594967898999606	48.15636771315482	48.33060728098894	50.875706451065206	50.83199187730948	53.60344564053145	53.340427910284134	58.812634434713964	58.13066972178542	0.10706638408286079	0.098556449280743	0.17114900525717758	4.108658373223079	0.17148318848006738	4.116681140209039
10.488949869656532	43.01910155781581	43.601770416825595	48.165581489806314	48.33996017624418	50.886393725624465	50.84270013174297	53.61561407468366	53.352497911134186	58.827631905289074	58.145340894598455	0.10710196156291811	0.09858913318729291	0.16910038893377077	4.083938251815198	0.16943411412512432	4.091998297582904
10.552151069084381	43.02549049401003	43.60851507764009	48.17473312811946	48.34925083029526	50.89701636208782	50.85334384549543	53.62771536893902	53.36450106998984	58.842557457464615	58.15994083063341	0.10713756189609136	0.09862183802371198	0.16706563926715035	4.059107974086146	0.16739890483307818	4.067205417883088
10.615733087532126	43.03182181285143	43.61520163185114	48.18382235456131	48.35847896878481	50.90757407273684	50.863922731160876	53.63974922136045	53.376437086368334	58.85741076214624	58.174469204433244	0.10717318525144608	0.09865456394517057	0.16504468070991152	4.034167293517385	0.1653774851050116	4.042302255615141
10.679698219625935	43.03809526699981	43.62182982915669	48.19284889492912	48.36764431669059	50.91806656921006	50.87443650069299	53.65171532939486	53.38830565917146	58.87219148967528	58.188925689972976	0.10720883180129807	0.09868731110982393	0.16303743808163063	4.009115963608565	0.16336977980949996	4.017288565357376
10.744048773818252	43.04431060839208	43.62839941854065	48.201812474348856	48.37674659832409	50.928493562502844	50.88488486540516	53.6636133898746	53.400106486686845	58.88689930983289	58.20330996066349	0.10724450172127428	0.09872007967886669	0.16104383656670507	3.9839537378866225	0.16137571417908703	3.992164101702656
10.808787072471103	43.05046758823814	43.63491014826927	48.210712817273816	48.385785537329355	50.938854762967594	50.89526753597055	53.67544309901888	53.41183926658943	58.90153389184441	58.217621689355646	0.10728019519036981	0.09875286981658722	0.15906380170696366	3.958680369767535	0.15939521380488486	3.966928619187456
10.87391545193992	43.05656595701613	43.641361765886785	48.219549647482616	48.39476085668124	50.94914988031303	50.90558422242173	53.68720415243488	53.42350369594255	58.9160949043832	58.2318605483439	0.10731591239101301	0.09878568169042574	0.15709725940655517	3.9332956127036596	0.15742820463867702	3.9415818723682605
10.93943626265785	43.06260546446864	43.647754018211806	48.22832268807835	48.40367227868438	50.95937862360508	50.915834634151125	53.69889624511989	53.43509947119965	58.93058201557585	58.24602620937079	0.10735165350912453	0.09881851547102997	0.1551441359303567	3.907799220211018	0.1554746129937712	3.91612361589614
11.00535186922059	43.06858585959791	43.65408665133337	48.23703166148655	48.41251952497196	50.96954070126629	50.92601847991111	53.71051907146245	53.446626288205955	58.94499489300625	58.260118343631405	0.10738741873418371	0.0988513713323143	0.1532043578965272	3.882190945711045	0.1535343655377801	3.8905536043894244
11.071664650471687	43.074506890661304	43.66035941060635	48.24567628945367	48.42130231650382	50.97963582107595	50.93613546781368	53.72207232524398	53.45808384219951	58.95933320372027	58.27413662177714	0.10742320825929208	0.09888424945151969	0.151277852281396	3.8564705426906585	0.15160738929461104	3.864871592497366
11.138376999588447	43.08036830516696	43.6665720406478	48.254256293045806	48.43002037356562	50.989663690170325	50.94618530533099	53.73355569964073	53.46947182781329	58.97359661423081	58.28808071392065	0.10745902228123959	0.09891715000927345	0.14936454641485852	3.8306377646476903	0.1496936116423626	3.839077334932881
11.205491324168262	43.08616984986883	43.67272428533237	48.26277139264674	48.43867341576699	50.99962401504246	50.956167699295136	53.744968887225205	53.48078993907646	58.987784790522355	58.3019502896401	0.10749486100057283	0.09895007318965263	0.1474643679778751	3.8046923650745157	0.14779296031093736	3.813170586427077
11.273010046315514	43.09191127076211	43.67881588778813	48.27122130795649	48.44726116204034	51.009516501542315	50.96608235589846	53.756311579967964	53.49203786941623	59.00189739805616	58.31574501798393	0.10753072462166212	0.09898301918024588	0.14557724500394897	3.7786340975089843	0.1459053633824965	3.78715110178382
11.340935602728974	43.097592313078344	43.68484659039221	48.27960575798962	48.45578333063944	51.01934085487692	50.97592898069363	53.76758346923946	53.50321531165957	59.01593410177524	58.329464567475675	0.1075666133527722	0.09901598817221682	0.14370310587560198	3.7524627155125927	0.14403074928674187	3.7610186358233477
11.409270444789758	43.10321272128052	43.69081613476618	48.287924461073686	48.464239639137695	51.02909677961035	50.985707278593644	53.77878424581195	53.514321958034735	59.029894566109576	58.343108606118456	0.10760252740613352	0.09904898036037087	0.14184187932255554	3.7261779726668465	0.14216904680199605	3.7347729434404755
11.478017038649782	43.108772239057984	43.696724261771685	48.29617713484724	48.47262980442699	51.0387839796638	50.99541695387221	53.7899135998611	53.52535750017343	59.043778454981364	58.35667680140041	0.10763846699801505	0.09908199594322122	0.13999349442099174	3.69977962259145	0.1403201850537812	3.708413779608236
11.547177865320764	43.114270609321494	43.702570711505764	48.30436349625848	48.48095354271596	51.04840215831573	51.00505771016379	53.800971220968265	53.536321629112415	59.057585431810566	58.37016882029939	0.10767443234879764	0.09911503512305744	0.13815788059298484	3.6732674189788668	0.1384840935114653	3.681940899352412
11.616755420763786	43.119707574198	43.70835522329616	48.31248326156342	48.489210569528666	51.057951018202125	51.01462925046383	53.81195679812229	53.54721403529548	59.07131515952045	58.38358432928833	0.10771042368304808	0.099148098106012	0.13633496760246544	3.646641115525199	0.1366607019877506	3.6553540577624517
11.686752215979308	43.12508287502521	43.71407753569645	48.32053614632382	48.49740059970278	51.067430261316225	51.02413127712882	53.82287001972138	53.55803440857527	59.084967300542864	58.396922994340265	0.10774644122959913	0.0991811851021338	0.13452468555556152	3.619900465988394	0.1348499406366841	3.628653009996924
11.75717077709787	43.13039625234652	43.719737386481285	48.32852186540594	48.50552334738824	51.076839589009154	51.033563491876656	53.833710573575544	53.568782438215386	59.09854151682463	58.41018448093397	0.10778248522162334	0.09921429632545839	0.13272696489866576	3.593045224190064	0.13305173995320274	3.601837511318081
11.82801364547121	43.13564744590524	43.72533451264147	48.336440132978176	48.51357852604564	51.08617870198956	51.042925595786784	53.84447814690827	53.579457812892414	59.112037469832735	58.42336845405933	0.10781855589671625	0.09924743199408076	0.13094173641752604	3.5660751440209424	0.13126603077188292	3.5749073170973134
11.899283377763982	43.14083619463942	43.730868650378966	48.344290662509806	48.52156584844473	51.09544730032439	51.052217289300636	53.85517242635924	53.59006022069812	59.125454820561075	58.436474578223134	0.10785465349697498	0.09928059233023027	0.12916893123480122	3.538989979424514	0.12949274426335933	3.547862182756944
11.970982546046038	43.145962236675764	43.73633953510149	48.352073166768534	48.52948502666244	51.10464508343838	51.06143827222146	53.8657930979859	53.60058934914117	59.13879322953588	58.449502517454356	0.10789077826908171	0.0993137775603457	0.12740848080846945	3.5117894844097464	0.12773181193381333	3.5207018638266163
12.043113737885237	43.15102530932435	43.741746901417805	48.359787357819144	48.53733577208174	51.11377175011489	51.07058824371502	53.876339847266415	53.61104488514987	59.152052356822566	58.4624519353106	0.10792693046438842	0.09934698791515344	0.1256603169319419	3.4844734130783763	0.1259831656246888	3.4934261159451125
12.115679556440844	43.15602514907236	43.747090483131856	48.367432947021165	48.54511779538942	51.122826998495576	51.07966690230952	53.88681235910143	53.62142651507386	59.16523186203165	58.47532249488345	0.1079631103390015	0.09938022362974558	0.1239243717288332	3.457041519555787	0.12424673750945203	3.4660346948548977
12.188682620557461	43.16096149157838	43.75237001323792	48.37500964502716	48.552830806574995	51.13181052608083	51.088673945896204	53.89721031781666	53.63173392468686	59.178331404325526	58.488113858805164	0.1079993181538679	0.09941348494365922	0.12220057765722458	3.429493558131071	0.1225224600938759	3.438527356440318
12.26212556485955	43.16583407166635	43.75758522391471	48.38251716178079	48.560474514928465	51.14072202973016	51.09760907172944	53.907533407165545	53.64196679918869	59.191350642425185	58.500825689254356	0.10803555417486754	0.09944677210095997	0.12048886750329757	3.4018292831260624	0.12081026621194724	3.4109038566421077
12.336011039846525	43.17064262331919	43.76273584651994	48.38995520651457	48.568048629038806	51.14956120566207	51.10647197642701	53.91778131033133	53.65212482320771	59.20428923461668	58.51345764796259	0.1080718186729009	0.099480085350324	0.11878917438150438	3.3740484489608207	0.1191100890274015	3.383163951573806
12.41034171198835	43.17538687967279	43.76782161158475	48.3973234877481	48.57555285679229	51.1583277494546	51.11526235597067	53.9279537099299	53.66220768080339	59.217146838758396	58.526009396220886	0.10810811192398213	0.09951342494512183	0.11710143173411325	3.346150810177278	0.11742186203127858	3.355307397485376
12.485120263821853	43.18006657300948	43.77284224880782	48.40462171328589	48.582986905370554	51.167021356045446	51.12397990570634	53.938050288012256	53.67221505546873	59.22992311228792	58.53848059488626	0.10814443420933245	0.09954679114350665	0.11542557332870729	3.3181361214083154	0.11574551903970587	3.3273339507486526
12.560349394047481	43.18468143475158	43.77779748704953	48.411849590215304	48.59035048124892	51.17564171973235	51.13262432034451	53.94807072606728	53.6821466301328	59.24261771222935	58.55087090438845	0.1081807858154774	0.09958018420849896	0.1137615332551718	3.290004137352298	0.11408099419094242	3.2992433678300586
12.63603181762671	43.189231195454575	43.782687054325756	48.41900682490421	48.59764329019417	51.18418853417303	51.141195293960344	53.95801470502409	53.692002087163154	59.255230295200306	58.563179984736514	0.10821716703434253	0.09961360440808106	0.11210924592791116	3.261754612878576	0.11242822194861901	3.2710354054088384
12.712170265880024	43.19371558480087	43.78751067780228	48.42609312299934	48.60486503726336	51.192661492386144	51.14969251999471	53.96788190525548	53.701781108368984	59.26776051742011	58.57540749552651	0.1082535781633539	0.09964705201528261	0.11046864608204032	3.233387302951087	0.11078713709650856	3.242709820287928
12.78876748658549	43.19813433159235	43.79226808378799	48.43310818942346	48.61201542680118	51.20106028675081	51.158115691253755	53.97767200657995	53.71148337500322	59.280208034716615	58.58755309594786	0.10829001950553842	0.0996805273082775	0.10883966877003104	3.2049019626028894	0.10915767473591131	3.214266369372126
12.865826244077915	43.20248716374371	43.79695899772888	48.44005172837352	48.61909416243842	51.20938460900744	51.166464499909885	53.9873846882651	53.72110856776568	59.292572502534476	58.59961644479102	0.10832649136962759	0.09971403057047738	0.10722224936569091	3.1762983470689505	0.10753977028957706	3.1857048098099767
12.943349319348618	43.206773808275436	43.801583144201715	48.446923443318376	48.62610094709004	51.21763415025797	51.17473863750207	53.99701962903057	53.730656366805896	59.3048535759431	58.61159720045496	0.10836299407016318	0.09974756209062724	0.10561632355864958	3.1475762116824626	0.10593335949664606	3.1570248989009997
13.0213395101458	43.21099399130643	43.80614024690733	48.45372303699644	48.633035482953076	51.22580860096619	51.182937794936294	54.00657650705089	53.74012645172596	59.31705090964467	58.6234950209547	0.1083995279276023	0.09978112216290463	0.10402182735231236	3.1187353118875762	0.10433837840912474	3.128226394057492
13.099799631075467	43.215147438046465	43.81063002866383	48.460450211413125	48.63989747150442	51.233907650957896	51.19106166248569	54.01605499995839	53.74951850158317	59.32916415798207	58.63530956392863	0.10843609326842742	0.09981471108701832	0.10243869706465603	3.0897754032630473	0.10275476339438683	3.099309052888202
13.178732513703073	43.21923387278903	43.81505221140008	48.46710466783878	48.64668661349904	51.24193098942153	51.19910992979148	54.02545478484671	53.75883219489352	59.34119297494785	58.647040486646965	0.10847269042525741	0.09984832916831332	0.10086686932731936	3.0606962415768066	0.10118245113324065	3.0702726332183374
13.258141006655675	43.22325301890353	43.81940651614864	48.473686106806106	48.653402608967795	51.24987830490847	51.20708228586313	54.034775538273784	53.768067209634445	59.35313701419247	58.65868744601937	0.10850931973696147	0.0998819767178703	0.09930628108122619	3.0314975826895534	0.09962137861708698	3.041116893049548
13.338027975724735	43.227204598827406	43.82369266303889	48.48019422810766	48.660045157215336	51.25774928533324	51.21497841907911	54.04401693626503	53.77722322324817	59.36499592903307	58.670250098603375	0.10854598154877208	0.09991565405261468	0.0977568695783475	3.0021791826475237	0.09807148314661163	3.011841590547192
13.418396303969553	43.23108833405847	43.82791037128956	48.4866287307935	48.66661395681777	51.26554361797429	51.22279801718699	54.0531786543169	53.786299912644616	59.376769372462554	58.68172810061244	0.10858267621240453	0.09994936149542274	0.09621857237732456	2.972740797617007	0.09653270232905697	2.982446484033062
13.49924889182131	43.23490394514648	43.83205935920166	48.49298931316832	48.67310870562051	51.27326098947381	51.23054076730418	54.06226036739988	53.79529695420479	59.38845699715828	58.693121107924526	0.10861940408617476	0.09998309937523263	0.09469132734454888	2.9431821839498298	0.09500497408185993	2.952931332119988
13.580588657187745	43.23865115168531	43.83613934415112	48.49927567278928	48.67952910073629	51.28090108583889	51.2382063559187	54.07126174996245	53.80421402378434	59.40005845549184	58.70442877609101	0.10865616553512285	0.10001686802715491	0.09317507265268432	2.913503098176079	0.09348823662764971	2.923295893620889
13.662418535558457	43.24232967230443	43.84015004258113	48.50548750646311	48.68587483854262	51.28846359244133	51.245794468889436	54.08018247593433	53.813050796716645	59.41157339953821	58.71565076034527	0.108692960931136	0.10005066779258659	0.09166974677521011	2.8837032969076972	0.09198242848975724	2.893539927456004
13.744741480110864	43.245939224660084	43.844091169994186	48.51162451024317	48.69214561467928	51.29594819401821	51.25330479144648	54.08902221872974	53.821806947816135	59.42300148108506	58.72678671561142	0.1087297906530747	0.10008449901932814	0.09017528849147993	2.853782537025836	0.09048748849670574	2.8636631928384304
13.827560461816718	43.24947952542726	43.84796244094483	48.51768637942738	48.69834112404654	51.303354574672724	51.260737008192265	54.09778065125185	53.83048215138236	59.43434235164327	58.73783629651408	0.10876665508690214	0.10011836206170081	0.08869163688075332	2.8237405755407963	0.08900335577857277	2.833665449199543
13.910878469549415	43.252950290290194	43.85176356903103	48.523672808554736	48.70446106080213	51.310682417874055	51.268090803101636	54.10645744589576	53.83907608120296	59.44559566245615	58.748799157387126	0.10880355462581531	0.10015225728066694	0.08721873132151359	2.7935771696375014	0.08752996976483018	2.8035464561944536
13.9946985101918	43.25635123393392	43.85549426688661	48.52958349140303	48.71050511835933	51.31793140645839	51.27536585952289	54.11505227455284	53.847588410557904	59.456761064510324	58.759674952283696	0.10884048967037811	0.10018618504395348	0.08575651149146779	2.7632920766955067	0.08606727018315041	2.7733059736892756
14.079023608744702	43.2596820700346	43.85915424617245	48.53541812098544	48.71647298938391	51.32510122262893	51.282561860177864	54.1235648086141	53.85601881222255	59.46783820854532	58.770463334985294	0.1088774606286578	0.10022014572617563	0.08430491736481827	2.7328850542653527	0.08461519705798537	2.7429437617593067
14.163856808436103	43.26294251125068	43.8627432175684	48.54117638954812	48.722364365792046	51.33219154795675	51.289678487162924	54.13199471897472	53.86436695847203	59.478826745064865	58.78116395901216	0.10891446791636421	0.10025413970896614	0.08286388921192156	2.7023558601122204	0.08317369071045277	2.71245958077634
14.24920117083096	43.26613226921293	43.8662608907646	48.54685798856672	48.72817893874762	51.339202063381066	51.296715421949536	54.14034167603745	53.872632521084846	59.48972632434702	58.79177647763313	0.10895151195698888	0.10028816738110193	0.08143336759604836	2.671704252143172	0.08174269175594873	2.681853191319533
14.335059775941703	43.269251054515074	43.86970697445261	48.552462608743596	48.733916398659375	51.34613244920975	51.30367234538478	54.14860534971718	53.880815171346754	59.500536596455454	58.80230054387575	0.10898859318195273	0.10032222913863958	0.08001329337560037	2.640929988534481	0.08032214110329505	2.65112435424453
14.421435722339384	43.272298576703896	43.873081176316745	48.55798994000482	48.73957643517862	51.352982385120164	51.31054893769227	54.156785409445035	53.888914580055065	59.51125721125073	58.81273581053709	0.10902571203074851	0.10035632538504743	0.07860360769939234	2.610032827637042	0.07891197995229504	2.620272830636168
14.50833212726552	43.27527454426902	43.87638320302465	48.56343967149671	48.74515873719611	51.35975155015926	51.31734487847243	54.16488152417242	53.89693041752237	59.5218878184013	58.823081930193865	0.10906286895109296	0.10039045653134376	0.07720425200540149	2.5790125279563654	0.07751214979265342	2.5892983818175708
14.595752126744532	43.278178664632755	43.87961276021833	48.568811491582714	48.75066299283943	51.366439622744295	51.32405984670344	54.172893362375476	53.90486235358092	59.53242806739523	58.833338555213594	0.10910006439907813	0.10042462299623676	0.07581516802207489	2.5478688482780854	0.07612259240437425	2.5582007694192725
14.683698875697011	43.28101064413981	43.882769552504634	48.57410508784029	48.75608888947028	51.37304628066355	51.33069352074195	54.180820592059575	53.912710057586864	59.54287760755217	58.84350533776557	0.1091372988393257	0.10045882520626523	0.07443629776423677	2.51660154754245	0.07474324985406611	2.5269797553009994
14.772175548053516	43.2837701880464	43.88585328344552	48.579320147057246	48.76143611368123	51.37957120107648	51.33724557832352	54.188662880763566	53.92047319842437	59.55323608803495	58.85358192983186	0.10917457274514576	0.10049306359594555	0.07306758353348641	2.4852103849443665	0.07337406449551054	2.495635101618973
14.861185336869132	43.28645700050975	43.88886365554862	48.58445635522869	48.76670435129328	51.3860140605148	51.34371569656373	54.19641989556474	53.92815144451039	59.56350315786237	58.86356798321923	0.1092118865986981	0.10052733860791754	0.07170896791637915	2.453695119893382	0.07201497896744513	2.464166570809539
14.95073145443871	43.28907078457677	43.89180037025686	48.58951339755326	48.77189328735237	51.39237453488259	51.35010355195852	54.20409130308306	53.93574446379877	59.573678465921084	58.87346314957018	0.10924924089115405	0.10056165069309676	0.07036039378164105	2.4220555119864002	0.07066593619083505	2.432573925545512
15.040817132412794	43.291611242173026	43.8946631279386	48.594490958429716	48.777002606126615	51.398652299457154	51.35640882038514	54.211676769486175	53.94325192378499	59.58376166097863	58.88326708037527	0.1092866361228655	0.1005960003108261	0.06902180428159	2.390291321074983	0.06932687937046467	2.4008569288180297
15.131445621914246	43.294078074091196	43.89745162787715	48.59938872145324	48.78203199110305	51.40484702888947	51.3626311771028	54.21917596049411	53.950673491510706	59.59375239169618	58.89297942698491	0.10932407280353466	0.10063038792903221	0.06769314284855454	2.358402307234428	0.0679977519916406	2.3690153439092683
15.222620193655578	43.29647097997952	43.90016556826036	48.6042063694119	48.786981124984564	51.41095839720492	51.36877029675356	54.226588541384324	53.95800883356865	59.60365030664182	58.902599840621846	0.10936155145238645	0.10066481402438568	0.06637435319521501	2.3263882307874155	0.06667849782053281	2.337048934406994
15.31434413805701	43.298789658329895	43.902804646169855	48.60894358428283	48.79184968968664	51.41698607780386	51.37482585336305	54.23391417699662	53.96525761610732	59.61345505430391	58.91212797239364	0.10939907259834568	0.1006992790824618	0.06506537931073808	2.2942488522385247	0.0653690608985471	2.304957464128165
15.406620765365147	43.301033806465604	43.90536855756982	48.613600047228225	48.796637366333776	51.42292974346198	51.380797520340906	54.24115253173802	53.97241950483565	59.62316628310444	58.92156347330511	0.10943663678021556	0.10073378359790652	0.06376616546191372	2.261983932361545	0.06406938554664521	2.272740697246263
15.499453405772549	43.30320312052926	43.90785699729637	48.61817543859171	48.80134383525657	51.42878906633137	51.38668497048223	54.24830326958836	53.97949416502842	59.63278364141335	58.93090599427182	0.10947424454686407	0.10076832807460355	0.06247665619281406	2.229593232217667	0.06277941636290052	2.2403983982894715
15.592845409537835	43.305297295470254	43.91026965904594	48.62266943789437	48.80596877598812	51.43456371794092	51.39248787596798	54.25536605410542	53.986481261531196	59.64230677756248	58.94015518613311	0.10951189645740701	0.1008029130258466	0.06119679631939334	2.1970765130427026	0.0614990982160748	2.20793033197333
15.686800147106629	43.307316025031675	43.91260623536347	48.627081723830386	48.81051186726015	51.44025336919686	51.39820590836555	54.26234054843004	53.993380458765074	59.65173533985984	58.94931069966512	0.10954959308140041	0.10083753897451428	0.05992653093079525	2.164433536319848	0.06022837625022248	2.1753362634008226
15.781321009233178	43.309259001737544	43.91486641763116	48.63141197426319	48.814972787000066	51.44585769038353	51.4038387386302	54.26922641529184	54.00019142073259	59.661068976604355	58.958372185595245	0.10958733499903328	0.10087220645324707	0.058665805389011894	2.1316640638251556	0.058967195882075885	2.142615958011447
15.87641140710273	43.31112591687947	43.917049896056035	48.63565986622112	48.81935121232686	51.451376351164086	51.40938603710539	54.27602331701472	54.00691381102258	59.67030733610083	58.967339294615485	0.10962512280132594	0.1009069160046286	0.057414565324961586	2.098767857543862	0.057715502796725104	2.1097691814993595
15.972074772454643	43.31291646050306	43.91915635965785	48.63982507589317	48.82364681954748	51.45680902058091	51.41484747352378	54.28273091552238	54.013547292815666	59.679450066675	58.97621167739681	0.10966295709032879	0.10094166818137004	0.05617275663973942	2.0657446797340526	0.05647324295068756	2.0767956999407033
16.06831455770623	43.3146303213943	43.921185496256776	48.64390727862462	48.827859284153234	51.46215536705665	51.42022271700823	54.28934887234435	54.020091528890084	59.688496816689224	58.9849889846038	0.10970083847933124	0.10097646354649917	0.054940325501718235	2.0325942929212033	0.05524036256707632	2.0436952797117556
16.165134236077357	43.31626718706527	43.92313699246039	48.64790614891243	48.83198828081561	51.46741505839453	51.425511436072334	54.29587684862147	54.02654618162686	59.69744723455791	58.99367086690902	0.10973876759306624	0.10101130267355088	0.05371721834552545	1.9993164598508884	0.054016808136054806	2.0104676875162113
16.262537301715792	43.317826743740135	43.92501053365109	48.65182136040095	48.83603348338262	51.47258776177922	51.43071329862165	54.3023145051122	54.032910913015954	59.706300968763856	59.00225697500837	0.10977674506792529	0.1010461861467632	0.05250338187124726	1.9659109435669961	0.05280252641392735	1.9771126904215635
16.36052726982327	43.31930867634029	43.92680580397264	48.655652585876965	48.839994564874615	51.477673143777466	51.43582797195429	54.30866150219834	54.039185384661764	59.71505766787425	59.01074695963599	0.10981477155217344	0.10108111456127507	0.05129876304295067	1.9323775073517027	0.05159746442063806	1.9436300558118091
16.459107676782416	43.32071266846974	43.928522486316936	48.65939949726517	48.843871197480254	51.482670870338815	51.44085512276206	54.3149174998915	54.04536925778923	59.72371698055756	59.01914047158003	0.10985284770617244	0.10111608852332954	0.05010330908675087	1.8987159147454804	0.050401569438690785	1.9100195514038205
16.55828208028434	43.322038402399734	43.93016026231006	48.66306176562313	48.84766305255215	51.48758060679614	51.44579441713101	54.32108215783904	54.05146219324964	59.73227855560015	59.02743716169824	0.10989097420260363	0.10115110865048028	0.048916967491322794	1.8649259295852971	0.049214789013262816	1.8762809452873626
16.658054059457015	43.32328555905367	43.931718812298755	48.66663906113667	48.851369800602946	51.49240201786671	51.45064552054286	54.32715513533083	54.05746385152716	59.74074204192386	59.03563668093437	0.10992915172669715	0.10118617557180233	0.04773968600375156	1.8310073159300373	0.04803707094879428	1.8424140058741614
16.758427214994473	43.32445381799094	43.93319781533568	48.67013105311434	48.85499111130046	51.49713476765224	51.455408097875214	54.333136091305164	54.06337389274445	59.74910708860295	59.043738680334	0.10996738097646595	0.1012212899281051	0.04657141263140829	1.7969598381387186	0.0468683633097271	1.808418501943379
16.859405169286727	43.32554285739144	43.934596949165496	48.673537409982856	48.858526653463755	51.50177851964043	51.46008181340329	54.339024684356055	54.069191976669664	59.7573733448826	59.05174281106189	0.11000566266294357	0.10125645237215186	0.04541209563939219	1.7627832608632161	0.045708614418600746	1.774294202643432
16.960991566550526	43.32655235403884	43.93591589020964	48.67685779928138	48.86197609505824	51.50633293670498	51.46466633080013	54.34482057273932	54.074917762722315	59.765540460196526	59.05964872441835	0.11004399751042616	0.10129166356888007	0.04426168354748938	1.7284773489445797	0.04455777285352269	1.7400408774283278
17.063190072960847	43.327481983304125	43.93715431355152	48.6800918876564	48.86533910319109	51.51079768110651	51.469161313137946	54.35052341437967	54.08055090998012	59.7736080841856	59.06745607185673	0.11008238625671896	0.10132692419563093	0.043120125132134035	1.6940418675712863	0.04341578744927688	1.7056582961704407
17.166004376783235	43.32833141912874	43.938311892921185	48.68323934085627	48.86861534410671	51.51517241449348	51.473566422888986	54.35613286687762	54.086091077185706	59.78157586671677	59.07516450500111	0.11012082965338811	0.1013622349423785	0.04198736942279879	1.6594765821737383	0.04228260729377098	1.6711462290641066
17.26943818850684	43.32910033400712	43.9393883006796	48.68629982372551	48.871804483181585	51.519456797902535	51.47788132192635	54.36164858751648	54.09153792275304	59.78944345790198	59.08277367566384	0.1101593284660179	0.101397596511964	0.04086336570253479	1.6247812584715575	0.04115818172914487	1.6365044467002008
17.37349524097843	43.32978839896945	43.94038320780302	48.68927300019939	48.87490618491979	51.52365049175967	51.482105671525225	54.367070233269665	54.09689110477487	59.79721050811797	59.090283235864234	0.11019788347447042	0.10143300962033812	0.03974806350473159	1.5899556624390243	0.04004246034824632	1.6017327200170257
17.478179289537028	43.33039528356326	43.941296283866265	48.69215853329773	48.877920112947415	51.527753155880376	51.48623913236346	54.372397460807576	54.10215028102898	59.80487666802549	59.097692837846466	0.11023649547315097	0.10146847499680157	0.03864141261323084	1.5549995603341813	0.03893539299448889	1.5668308203185006
17.583494112149474	43.33092065583572	43.942127197026785	48.694956085119436	48.88084593000797	51.531764449471	51.49028136452294	54.377629926505634	54.10731510898608	59.812441588590254	59.10500213409903	0.11027516527128217	0.10150399338425775	0.03754336306118944	1.5199127186915575	0.037836929761198235	1.5317985192959895
17.689443509546752	43.33136418231451	43.94287561400734	48.69766531683603	48.88368329795673	51.53568403112882	51.494232027490185	54.38276728645109	54.11238524581639	59.81990492110268	59.112210777373406	0.11031389369317618	0.10153956553946315	0.03645386512889104	1.4846949043203495	0.03674702098925309	1.4966355890082923
17.79603130536116	43.33172552798929	43.94354120007919	48.70028588868588	48.886431877755676	51.53951155884336	51.49809078015768	54.3878091964513	54.11736034839744	59.827266317199424	59.11931842070396	0.11035268157851855	0.10157519223328666	0.03537286934351869	1.449345884300783	0.03566561726674422	1.4613418018925586
17.90326134626431	43.33200435629205	43.944123619044305	48.702817459967584	48.88909132946779	51.543246689996565	51.50185728082453	54.39275531204107	54.12224007332121	59.83452542888415	59.12632471742753	0.1103915297826549	0.101610874250973	0.03430032647770531	1.41386542600776	0.03459266942743966	1.4259169307697448
18.011137502105942	43.332200329077814	43.944622533217945	48.70525968903392	48.891661312251834	51.54688908136412	51.505531187197825	54.3976052884909	54.12702407690212	59.84168190854962	59.13322932120396	0.11043043917688034	0.10164661239241002	0.033236187547885265	1.3782532970726606	0.033528128549420444	1.3903607488227863
18.119663666053608	43.33231310660403	43.945037603409965	48.70761223328481	48.89414148435616	51.55043838911547	51.50911215639314	54.402358780814644	54.1317120151842	59.84873540899914	59.14003188603624	0.11046941064874123	0.1016824074724023	0.032180403812191116	1.3425092653669708	0.03247194595340375	1.354673029620244
18.228843754733095	43.33234234751061	43.945368488906766	48.70987474916108	48.89653150311334	51.55389426881505	51.512599844936	54.407015443777986	54.13630354394946	59.855685583469494	59.146732066291754	0.1105084451023345	0.10171826032094988	0.03113292677258528	1.3066330991114228	0.03142407320348184	1.318853547129038
18.338681708369887	43.332287708798894	43.94561484745224	48.71204689213739	48.89883102493403	51.557256375422895	51.5159939087626	54.41157493190661	54.14079831872561	59.86253208565347	59.15332951672356	0.11054754345861892	0.10175417178353116	0.030093708171079925	1.2706245667850453	0.03038446210445045	1.2829020757180842
18.44918149093129	43.33214884581057	43.94577633522869	48.7141283167156	48.90103970530113	51.560524363295364	51.519294003221106	54.416036899494905	54.14519599479429	59.8692745697233	59.159823892492106	0.11058670665572883	0.10179014272139066	0.02906269998698008	1.234483437072413	0.029353064699478182	1.2468183900746226
18.56034709026951	43.33192541220564	43.945852606836866	48.71611867641699	48.903157198763104	51.5636978861855	51.52249978307205	54.42040100061386	54.14949622719901	59.87591269035372	59.166214849186865	0.11062593564929542	0.10182617401183654	0.028039854439157352	1.1982094789727853	0.02832983327110128	1.210602265315174
18.672182518265565	43.33161705994092	43.94584331527653	48.71801762377584	48.90518315892836	51.566776597244306	51.525610902490136	54.42466688912067	54.153698670754004	59.882446102746755	59.17250204284946	0.11066523141277342	0.1018622665485368	0.027025123983719368	1.1618024617837364	0.027314720339973064	1.1742534769728081
18.784691810974078	43.331223439247175	43.94574811192568	48.71982481033143	48.9071172384582	51.56976014902101	51.528627015064636	54.4288342186669	54.15780298005236	59.88887446265555	59.178685129995934	0.11070459493777281	0.1018984212418293	0.02601846131142338	1.1252621550192998	0.026307678661225964	1.1377718008952797
18.897879028768923	43.33074419860638	43.94556664652002	48.72153988662072	48.90895908906064	51.572648193463934	51.531547773800646	54.43290264270787	54.161808809474785	59.89519742640955	59.1847637676403	0.11074402723440106	0.10193463901902766	0.02501981934824471	1.0885883284881857	0.025308661226318918	1.101157013374177
19.01174825648978	43.33017898472839	43.94529856713182	48.72316250217067	48.91070836148351	51.575440381921204	51.53437283112013	54.43687181451175	54.16571581319848	59.90141465093985	59.19073761331813	0.11078352933160618	0.10197092082474371	0.02402915125378513	1.0517807522810472	0.024317621260763644	1.064408891103085
19.126303603589555	43.3295274425272	43.94494352014844	48.72469230549034	48.91236470550777	51.57813636514147	51.537101838862974	54.440741387168806	54.16952364520613	59.90752579380487	59.19660632511068	0.11082310227753002	0.10200726762120821	0.02304641041851596	1.0148391966940835	0.023334512220969827	1.0275272110975493
19.241549204282624	43.3287892150965	43.94450115025006	48.72612894406273	48.913927769940166	51.58073579327426	51.53973444828758	54.44451101360074	54.17323195929452	59.913530513216394	59.202369561669045	0.11086274713986619	0.10204368038859957	0.0220715504643465	0.9777634323036182	0.022359287795666205	0.9905117507714749
19.357489217694134	43.32796394368523	43.9439711003877	48.72747206433669	48.91539720260644	51.583238315871085	51.54227031007245	54.44818034657053	54.17684040908438	59.91942846806655	59.208026982239545	0.1109024650062286	0.10208016012538232	0.02110452524397033	0.940553229978832	0.021391901905047916	0.9533622880044277
19.474127828010037	43.327051267672324	43.9433530117602	48.728721311718616	48.916772650343894	51.5856435818859	51.54470907431692	54.45174903869213	54.18034864802939	59.92521931795487	59.21357824668881	0.11094225698452141	0.10211670784864638	0.020145288838364195	0.9032083608253743	0.020432308697706958	0.9160786010124866
19.59146924462811	43.32605082454117	43.942646523791225	48.729876330563954	48.918053758994056	51.587951239675824	51.54705039054223	54.455216742440406	54.18375632942599	59.930902723215944	59.21902301552977	0.11098212420331872	0.1021533245944578	0.019193795554940607	0.8657285961617163	0.019480462549353206	0.8786604683591577
19.709517702309874	43.32496224985308	43.94185127410508	48.73093676416805	48.919240173394655	51.59016093700157	51.54929390769228	54.45858311016095	54.18706310642252	59.936478344947204	59.224360949947496	0.11102206781225431	0.10219001141821249	0.018249999928542593	0.8281137075882725	0.018536318063752333	0.8411076690554182
19.828277461333414	43.323785177221296	43.94096689850323	48.73190225475791	48.92033153737253	51.592272321028474	51.551439274135184	54.461847794080896	54.1902686320298	59.94194584503813	59.229591711826494	0.1110620889824137	0.1022267693949981	0.017313856719226806	0.7903634669582971	0.01759983007028154	0.8034199824833195
19.94775280764713	43.322519238283256	43.93999303093916	48.732772443482574	48.921327493735106	51.59428503832678	51.553486137663654	54.46501044631874	54.19337255913052	59.947304886198786	59.2347149637774	0.11110218890673608	0.10226359961996433	0.016385320910131895	0.7524776463178569	0.016670953621996887	0.7655971883650636
20.067948053024427	43.321164062673276	43.938929303493644	48.73354697040413	48.92222768426259	51.59619873487237	51.55543414549642	54.46807071889535	54.1963745404897	59.952555131989776	59.23973036916492	0.11114236880042527	0.10230050320869678	0.015464347707876414	0.7144560179785913	0.015749643996372242	0.7276390668594104
20.188867535219305	43.3197192779942	43.93777534634894	48.734225474488056	48.92303174969956	51.5980130560474	51.557282944279045	54.47102826374436	54.1992742287649	59.95769624685218	59.24463759213575	0.11118262990136471	0.10233748129760213	0.014550892541450366	0.6762983545013412	0.014835856693082405	0.6895453984834603
20.31051561812294	43.31818450978883	43.93653078776304	48.734807593593864	48.923739329746745	51.599727646640986	51.559032180085026	54.473882732723595	54.20207127651687	59.9627278961385	59.24943629764752	0.11122297347054565	0.10237453504429646	0.013644911059515152	0.6380044286306656	0.013929547432923073	0.6513159641417587
20.432896691921076	43.31655938151044	43.93519525404286	48.73529296446483	48.92435006305213	51.60134215084948	51.560681498416656	54.476633777625615	54.20476533621996	59.96764974614351	59.25412615149761	0.11126340079249791	0.10241166562800336	0.012746359130147766	0.599574013340316	0.013030672156389755	0.612950545093554
20.55601517325261	43.31484351449309	43.933768369517324	48.735681222718256	48.92486358720232	51.60285621227737	51.56223054420608	54.47928105018939	54.20735606027314	59.97246146413622	59.25870682035295	0.11130391317573264	0.10244887424996019	0.011855192840783957	0.5610068818459695	0.012139187023194609	0.574448922981901
20.679875505368887	43.313036527921156	43.932249756509755	48.735972002835034	48.9252795387135	51.60426947393766	51.56367896181619	54.48182420211164	54.20984310101093	59.97716271839218	59.26317797178016	0.11134451195319223	0.10248616213382968	0.010971368494665512	0.5223028075233742	0.011255048410532709	0.5358108798027388
20.804482158294064	43.31113803879828	43.9306390353097	48.73616493814909	48.92559755302215	51.60558157825229	51.5650263950416	54.48426288505838	54.2122261107145	59.981753178226185	59.26753927427615	0.11138519848270953	0.10252353052612223	0.010094842612573984	0.4834615640065749	0.0103782129135368	0.49703619798128784
20.92983962898646	43.30914766191605	43.92893582414462	48.736259660837	48.925817264476045	51.60679216705312	51.566272487109885	54.486596750677066	54.21450474162335	59.98623251402613	59.271790397299704	0.11142597414747286	0.10256098069662353	0.009225571929732723	0.44448292510242027	0.009508637342264592	0.4581246602701867
21.055952441500814	43.30706500982143	43.927139739150206	48.73625580190663	48.92593830632421	51.60790088158181	51.56741688068209	54.488825450608275	54.21667864594645	59.990600397286535	59.275931011302745	0.1114668403565056	0.10259851393883233	0.0083635133938742	0.40536666475236416	0.008646278719766087	0.4190760497149313
21.18282514715158	43.304889692784066	43.92525039434085	48.73615299118611	48.92596031070726	51.608907362490655	51.568459217853714	54.49094863649798	54.218747475874	59.994856500643365	59.27996078776282	0.11150779854514915	0.10263613157040573	0.0075086241674000576	0.366112557156157	0.007791094284613109	0.37989014981576474
21.31046232467717	43.30262131876313	43.92326740157954	48.735950857312694	48.92588290864775	51.609811249843084	51.5693991401561	54.492965960010295	54.22071088358977	59.99900049790954	59.283879399216346	0.11154885017555852	0.10267383493361348	0.006660861623288383	0.3267203766554303	0.006943041486891843	0.34056674439125345
21.438868580405217	43.300259493372785	43.92119037054648	48.735649027720726	48.92570573003951	51.610612183113915	51.57023628855674	54.49487707283961	54.22256852128262	60.00303206411034	59.28768651929154	0.1115899967372059	0.10271162539579953	0.005820183345207397	0.28718989775370574	0.006102077987549137	0.3011056175928388
21.568048548418737	43.29780381984786	43.91901890870805	48.73524712863008	48.92542840363762	51.61130980118993	51.570970303460655	54.496681626723806	54.22432004115926	60.0069508755203	59.29138182274292	0.11163123974739532	0.10274950434985439	0.004986547126662799	0.24752089514004183	0.005268161658591453	0.26150655395940703
21.69800689072348	43.29525389900829	43.91675262128445	48.73474478503396	48.92505055704759	51.61190374237031	51.57160082471108	54.498379273457175	54.22596509545658	60.0107566097002	59.29496498548578	0.11167258075178522	0.10278747321469608	0.0041599109686103475	0.20771314361263649	0.004441250579958478	0.22176933831360657
21.828748297416116	43.29260932922288	43.91439111121694	48.73414162068633	48.92457181671448	51.612393644366705	51.57212749159025	54.49996966490343	54.22750333645417	60.01444894553458	59.298435684631286	0.11171402132492299	0.10282553343575798	0.003340233079313748	0.16776641810611181	0.003621303039551549	0.18189375582005596
21.960277486853503	43.289869706372755	43.91193397913455	48.73343725808949	48.92399180791189	51.61277914430392	51.572549942820395	54.50145245300937	54.22893441648743	60.01802756327056	59.3017935985226	0.1117555630707875	0.1028636864854897	0.002527471874032017	0.12768049373698886	0.002808277533006276	0.1418795920053526
22.092599205822967	43.28703462381387	43.90938082332013	48.73263131848117	48.923310154730615	51.61305987872019	51.57286781656461	54.502827289818605	54.23025798796064	60.02149214455679	59.3050384067713	0.11179720762334533	0.10290193386386584	0.001721585971836248	0.08745514569091029	0.002002132760878794	0.1017266326907702
22.225718229713628	43.28410367233862	43.90673123967555	48.73172342182116	48.922526480067084	51.61323548356721	51.57308075042756	54.50409382748513	54.231473703360166	60.024842372483164	59.30816979029441	0.11183895664711423	0.1029402770989024	0.000922534196433844	0.04709014928630495	0.001202827628645764	0.061434664006810635
22.359639362688714	43.28107644013717	43.9039848216865	48.730713186778154	48.92164040561158	51.61330559421084	51.57318838145638	54.50525171828776	54.23258121526809	60.02807793162154	59.31118743135238	0.11188081183773863	0.10297871774718713	0.00013027557452005567	0.006585279958017054	0.00041032124585171914	0.02100347242958378
22.494367437858962	43.277952512757636	43.901141160386466	48.72960023071584	48.92065155183622	51.61326984543101	51.57319034614156	54.5063006146443	54.23358017637594	60.03119850806685	59.31409101358744	0.11192277492257813	0.10301725739441678	-0.0006552306666662844	-0.034059686830005376	-0.0003754270764773082	-0.019567155321055907
22.629907317457054	43.27473147306554	43.898199844319855	48.728384169678826	48.9195595379824	51.61312787142195	51.57308628041735	54.50724016912597	54.234470239498386	60.03420378947878	59.31688022206257	0.11196484766130367	0.1030558976559464	-0.0014340250980922065	-0.0748449754792091	-0.0011544578250664017	-0.06027743219237891
22.766263893012997	43.271412901202865	43.89516045950486	48.72706461837857	48.91836398204863	51.612879305792646	51.572875819663075	54.50807003447248	54.23525105758793	60.037093465124926	59.319554743301666	0.11200703184650841	0.10309464017734961	-0.002206148091374871	-0.11577081034192815	-0.0019268112863812803	-0.10112757084607438
22.903442085530802	43.267996374545824	43.892022589395104	48.725641190178585	48.91706450077737	51.61252378156669	51.572558598703324	54.50878986360684	54.23592228374881	60.03986722592387	59.32211426532971	0.11204932930432861	0.10313348663498678	-0.002971639820202654	-0.15683741574684973	-0.0026925275479925403	-0.14211778370554384
23.041446845665973	43.264481467662065	43.888785814840816	48.724113497079536	48.915660709642	51.612060931182526	51.572134251809025	54.509399309650625	54.23648357125185	60.04252476448936	59.32455847771409	0.11209174189507681	0.10317243873658793	-0.003730540260789894	-0.19804501597536728	-0.0034516464989735596	-0.1832482828922366
23.180283153904217	43.26086775226706	43.88544971404921	48.722481149704045	48.91415222283346	51.61149038649344	51.571602412697885	54.50989802593956	54.236934573549284	60.045065775175395	59.32688707160664	0.11213427151388881	0.10321149822184425	-0.00448288919216111	-0.23939383523793367	-0.00420420783078157	-0.22451928025657253
23.31995602074116	43.2571547971798	43.88201386254428	48.720743757281376	48.91253865324671	51.610811778767946	51.57096271453541	54.510285666039415	54.237274944290064	60.04748995412208	59.32909973978629	0.11217692009137871	0.10325066686301282	-0.0052287261987657985	-0.2808840977777436	-0.004950251039076647	-0.2659309874252358
23.460470486863187	43.25334216827707	43.87847783312525	48.718900927631125	48.91081961246649	51.61002473868923	51.57021478993506	54.510561883761575	54.23750433733475	60.04979699930186	59.33119617670233	0.11221968959431163	0.10328994646552966	-0.0059680906715016135	-0.3225160278707335	-0.005689815425114375	-0.30748361580481287
23.60183162332936	43.24942942844757	43.87484119582495	48.71695226714737	48.90899471075325	51.60912889635555	51.56935827095921	54.51072633317977	54.23762240677151	60.05198661056716	59.33317607851871	0.11226258202628825	0.10332933886864022	-0.006701021806918561	-0.3642898497473652	-0.006422940095063723	-0.3491773765308608
23.744044531754422	43.24541613754465	43.87110351786688	48.714897380782055	48.90706355702857	51.608123881280065	51.56839278911963	54.51077866864636	54.23762880693175	60.05405848969847	59.3350391431591	0.11230559942843918	0.103368845946036	-0.007427558610203278	-0.40620578771086	-0.007149663962678687	-0.3910124805424857
23.887114344492932	43.241301852338374	43.86726436362161	48.71273587202807	48.90502575886028	51.6070093223906	51.56731797537802	54.51071854480916	54.2375231924063	60.056012340453464	59.33678507035246	0.1123487438801367	0.10340846960650811	-0.008147739895889572	-0.44826406613174186	-0.007870025749838305	-0.43298913857324806
24.031046224824397	43.237086126466444	43.86332329456231	48.710467342901936	48.902880922447196	51.605784848029586	51.56613346014651	54.51054561662842	54.23730521806161	60.0578478686168	59.33841356167963	0.11239201749971918	0.10344821179461097	-0.008861604288114222	-0.49046490943692334	-0.008584063987427726	-0.4751075611784472
24.175845367139747	43.232768510384474	43.859279869219506	48.708091393926374	48.90062865260367	51.60445008595377	51.564838873288174	54.51025953939427	54.23697453905646	60.059564782051034	59.339924320620746	0.11243542244522801	0.10348807449133998	-0.009569190222009638	-0.5328085421133437	-0.009291817016418236	-0.5173679586987419
24.32151699712871	43.22834855131512	43.85513364313492	48.70560762411235	48.898268552743936	51.603004663334225	51.56343384411757	54.50985996874439	54.23653081085892	60.06116279074839	59.34131705260359	0.11247896091516084	0.10352805971482025	-0.010270535944783887	-0.5752951887625386	-0.009993322988606224	-0.5597705413001677
24.468066371968433	43.223825793196205	43.85088416881427	48.703015630940584	48.895800224865646	51.60144820675572	51.56191800140112	54.509346560681685	54.235973689263346	60.06264160688321	59.34259146505244	0.11252263514923849	0.10356816952101335	-0.010965679518193383	-0.6179250741733995	-0.010688619868886917	-0.6023155190523539
24.61549878051318	43.219199776627754	43.846530995679224	48.700315010342784	48.89322326953341	51.599780342216384	51.560290973357255	54.50871897159249	54.23530283040764	60.06400094486541	59.34374726743784	0.11256644742918709	0.10360840600443168	-0.01165465881663863	-0.6606984231912065	-0.01137774543505543	-0.6450031018430309
24.763819543485244	43.214470038818526	43.84207367001876	48.69750535668294	48.89053728586221	51.59800069512776	51.55855238765721	54.50797685826533	54.234517890791444	60.065240521395374	59.34478417132799	0.11261040007953363	0.10364877129887283	-0.01233751153108642	-0.7036154608977085	-0.012060737279284695	-0.6878334994471516
24.91303401366693	43.20963611353054	43.83751173493881	48.69458626273707	48.88774187149969	51.59610889031351	51.556701871424806	54.50711987790906	54.233618527293345	60.066360055518714	59.34570189043955	0.11265449546842127	0.10368926757816123	-0.013014275168558243	-0.7466764125292684	-0.012737632808750732	-0.7308069215159776
25.063147576093755	43.20469753102378	43.83284473031197	48.69155731967417	48.884836622609136	51.594104552009874	51.55473905123733	54.50614768817277	54.232604397189974	60.067359268683504	59.346500140691255	0.11269873600843586	0.10372989705691256	-0.01368498705292609	-0.789881503505967	-0.013408469247082166	-0.7739235776025453
25.214165648248784	43.19965381799862	43.828072192725166	48.688418117035134	48.88182113385102	51.59198730386429	51.55266355312514	54.50505994716429	54.23147515817388	60.06823788479699	59.34717864025659	0.11274312415745003	0.1037706619913058	-0.014349684327498835	-0.8332309595280094	-0.014073283635781308	-0.8171836772107781
25.366093680258146	43.19450449753796	43.82319365542714	48.68516824271246	48.878694998364985	51.5897567689353	51.55047500257235	54.50385631347055	54.23023046837279	60.06899563028455	59.34773710961881	0.11278766241948648	0.10381156467987471	-0.01500840395434011	-0.8767250065066037	-0.014732112833939937	-0.8605874297427363
25.518937155087716	43.18924908904793	43.81820864827444	48.68180728292882	48.875457807751026	51.587412569691544	51.54817302451667	54.50253644617713	54.228869986368515	60.06963223414888	59.348175271626154	0.11283235334559275	0.1038526074643105	-0.015661182716883104	-0.9203638706676429	-0.015384993520967782	-0.9041350445968419
25.672701588741027	43.18388710819727	43.813116697676435	48.67833482221541	48.872109152050186	51.58495432801112	51.54575724334956	54.50110000488874	54.22739337121649	60.07014742803051	59.34849285154825	0.11287719953473939	0.10389379273028813	-0.01630805721976003	-0.9641477785280586	-0.016031962196450422	-0.9478267311442323
25.827392530458226	43.178418066855954	43.80791732653941	48.67475044338988	48.868648619725235	51.58238166518069	51.543227282916256	54.49954664974981	54.22580028246545	60.07054094626953	59.34868957713356	0.11292220363473059	0.10393512290829751	-0.016949063890223215	-1.0080769569212862	-0.016673055181115615	-0.991662698721484
25.983015562916506	43.17284147303237	43.802610054209524	48.671053727533895	48.86507579764071	51.579694201894775	51.54058276651589	54.497876041465545	54.22409038017774	60.070812525968314	59.34876517866799	0.11296736834313381	0.10397660047450205	-0.017584238979281963	-1.0521516330336453	-0.01730830861845334	-1.0356431566851825
26.139576302431465	43.167156830809205	43.79719439641452	48.66724425396983	48.861390271042424	51.576891558254545	51.53782331690126	54.49608784132311	54.22226332494941	60.07096190705517	59.348719389034095	0.1130126964082312	0.10401822795160513	-0.01821361856269732	-1.0963720344516332	-0.017937758475397914	-1.0797683144501207
26.297080399159835	43.1613636402783	43.791669865204454	48.66332160023751	48.85759162353678	51.573973353767	51.53494855627881	54.49418171121339	54.22031877793121	60.07098883234948	59.34855194377182	0.1130581906299836	0.10406000790974033	-0.018837238542175783	-1.1407383891673817	-0.018561440543692242	-1.1240383814820234
26.455533537303385	43.155461397473985	43.78603596889109	48.65928534206994	48.85367943706932	51.57093920734365	51.531958106308345	54.49215731365279	54.218256400849334	60.0708930476275	59.34826258113988	0.11310385386101815	0.10410194296737399	-0.019455134646136685	-1.185250925605942	-0.019179390440285715	-1.168453567303004
26.614941435314055	43.14944959430548	43.78029221198644	48.65513505336905	48.84965329190335	51.56778873729957	51.528851588103	54.49001431180586	54.216075856027196	60.070674301690076	59.34785104217877	0.1131496890076338	0.10414403579222879	-0.020067342430820645	-1.2299098726743978	-0.019791643608783716	-1.2130140815588675
26.77530984610034	43.14332771848751	43.77443809513967	48.65087030618037	48.845512766597444	51.56452156135185	51.52562862222868	54.48775236950773	54.213776806406806	60.07033234643061	59.34731707077424	0.1131956990308267	0.10418628910222431	-0.02067389728119906	-1.2747154597600456	-0.0203982353200729	-1.2577201339936437
26.93664455723489	43.13709525347008	43.76847311507321	48.64649067066778	48.841257437983124	51.56113729661862	51.52228882870408	54.485371151287474	54.21135891557125	60.069866936905306	59.346660413722596	0.1132418869473348	0.10422870566643655	-0.021274834412281507	-1.3196679167958791	-0.02099920067408334	-1.3025719345259859
27.098951391163432	43.13075167836631	43.762396764517106	48.641995715087035	48.83688688114143	51.55763555961719	51.51883182699972	54.48287032239122	54.20882184776662	60.06927783140357	59.34588082079639	0.11328825583070541	0.10427128830607324	-0.02187018887036629	-1.3647674742933305	-0.021594574600385386	-1.347569693258265
27.26223620541477	43.12429646787945	43.75620853214267	48.63738500575944	48.83240066937958	51.554015966262845	51.51525723603802	54.48024954880626	54.20616526792534	60.06856479152062	59.34497804481208	0.11333480881238071	0.10431403989547568	-0.02245999553343836	-1.4100143633677362	-0.022184391858644403	-1.3927136204692943
27.426504892812353	43.11772909222794	43.74990790249431	48.632658107044364	48.82779837420662	51.550278131867	51.511564674192265	54.477508497284965	54.20338884168887	60.067727582230674	59.34395184169821	0.11338154908280643	0.10435696336313124	-0.023044289112277738	-1.4554088157346996	-0.022768687040269242	-1.4380039266579843
27.59176338168682	43.11104901706958	43.743494355920504	48.627814581311796	48.82307956530914	51.546421671135825	51.50775375928647	54.47464683536987	54.20049223543177	60.06676597196219	59.34280197056549	0.11342847989256431	0.10440006169271389	-0.02362310415193747	-1.5009510638028587	-0.02334749456940699	-1.4834408225997322
27.758017636089992	43.10425570342351	43.73696736850281	48.62285398891351	48.81824381052571	51.54244619816803	51.50382410859413	54.471664231418025	54.19747511628506	60.06567973267349	59.34152819377728	0.11347560455352228	0.10444333792413979	-0.02419647503236888	-1.5466413406884385	-0.023920848703710362	-1.5290245193500596
27.925273656010095	43.097348607591336	43.730326411984215	48.617775888154576	48.813290675821605	51.53835132645338	51.499775338837956	54.46856035462702	54.194337152161005	60.064468639930766	59.34013027702227	0.11352292644001172	0.104486795154645	-0.024764435969558463	-1.5924798802443547	-0.024488783534962977	-1.5747552282464312
28.09353747758831	43.090327181076326	43.7235709536955	48.61257983526347	48.80821972526234	51.53413666887036	51.4956070661887	54.4653348750604	54.19107801177762	60.06313247298677	59.338607989387754	0.11357044899002527	0.10453043653988867	-0.025327021017744755	-1.638466917187543	-0.025051332992063635	-1.6206331610665075
28.2628151733366	43.08319087050083	43.7167004564801	48.60726538436168	48.80303052098667	51.529801837684	51.49131890626401	54.46198746367379	54.18769736468341	60.06167101486081	59.33696110343418	0.11361817570644187	0.10457426529507069	-0.02588426406759936	-1.6846026869461639	-0.02560853083880943	-1.666658529858978
28.43311285235687	43.07593911752304	43.709714378618436	48.6018320874336	48.797722623179936	51.5253464445443	51.48691047412819	54.458517792342214	54.18419488128382	60.060084052421445	59.335189395272174	0.11366611015827031	0.10461828469607923	-0.02643619884946702	-1.7308874258596916	-0.026160410676936863	-1.712831547098176
28.604436660561465	43.06857135875073	43.702612173749316	48.59627949429416	48.79229559004535	51.52077010048307	51.48238138429017	54.45492553388642	54.180570232866145	60.05837137646875	59.33329264463917	0.11371425598192537	0.10466249808065457	-0.026982858934729848	-1.7773213712353026	-0.026707005947628204	-1.759152425775028
28.77679278089485	43.06108702565441	43.695393290791	48.59060715255722	48.78674897777588	51.51607241591206	51.4777312507029	54.45121036210084	54.176823091626474	60.05653278181962	59.33127063497891	0.11376261688252114	0.10470690884958136	-0.027524277735295755	-1.8239047612842114	-0.02724834993094305	-1.8056213792879134
28.950187433556945	43.05348554447822	43.68805717385998	48.584814607602524	48.78108234052501	51.51125300062011	51.472959686761804	54.447371951781435	54.17295313069624	60.054568067393944	59.3291231535216	0.1138111966351961	0.10475152046790023	-0.028060488505389003	-1.8706378352399042	-0.027784475747637316	-1.8522386215754523
29.124626876227456	43.04576633614933	43.680603262188626	48.57890140254226	48.775295230376976	51.50631146377064	51.46806630530348	54.44340997875426	54.16896002416954	60.052477036302434	59.32684999136584	0.11385999908646298	0.10479633646614739	-0.028591524342601815	-1.9175208333799674	-0.02831541636007273	-1.899004367120142
29.30011740429177	43.03792881618533	43.67303099004081	48.57286707818665	48.76938719731633	51.501247413898724	51.463050718604194	54.43932411990416	54.16484344713071	60.050259495936	59.324450943561814	0.11390902815558443	0.10484136044161663	-0.029117418188917554	-1.9645539971024846	-0.028841204573353707	-1.9459188310120226
29.476665351068124	43.02997239459994	43.665339786626085	48.566711173009146	48.763357789196874	51.496060458908175	51.45791253837822	54.43511405320429	54.160603075682374	60.047915258056854	59.321925809196145	0.11395828783597718	0.1048865960596466	-0.02963820283144969	-2.011737568936951	-0.029361873035952613	-1.9929822289577714
29.654277088036206	43.02189647580688	43.65752907601222	48.56043322311067	48.75720655171001	51.490750206068554	51.45265137577626	54.430779457745984	54.1562385869742	60.04544413889131	59.319274391478224	0.11400778219664492	0.10493204705493624	-0.030153910903777614	-2.059071792613395	-0.029877454241017176	-2.040194777331635
29.832959025067048	43.01370045852178	43.64959827703581	48.55403276218313	48.750933028352335	51.48531626201189	51.44726684138356	54.426320013769015	54.151749659231726	60.04284595922403	59.3164964978282	0.11405751538363798	0.10497771723288202	-0.03066457488731089	-2.1065569131642405	-0.03038798052747893	-2.087556693250008
30.0127176106544	43.005383735661965	43.64154680321111	48.547509321472	48.744536760392315	51.479758232729175	51.44175854521791	54.42173540269237	54.147135971785865	60.04012054449403	59.31359193996617	0.11410749162154625	0.10502361047094846	-0.031170227111317672	-2.1541931768842915	-0.030893484080564804	-2.1350681945550605
30.193559332147448	42.99694569424476	43.63337406263736	48.54086242973866	48.73801728683688	51.474075723567296	51.436126096727854	54.41702530714585	54.14239720510313	60.03726772489295	59.31056053400376	0.1141577152150165	0.1050697307200601	-0.03167089975443105	-2.201980831430774	-0.03139399693293399	-2.1827294998875004
30.37549071598484	42.98838571528323	43.625079457903944	48.53409161322126	48.7313741443966	51.46826833922491	51.43036910479031	54.41218941100169	54.1375330408158	60.03428733546426	59.3074021005366	0.11420819055030511	0.10511608200602372	-0.03216662484700805	-2.249920125983408	-0.03188955096658219	-2.2305408287957107
30.55851832793038	42.97970317368002	43.61666238599366	48.527196395594956	48.72460686745037	51.46233568374878	51.42448717770825	54.40722739940688	54.13254316175302	60.03117921620476	59.30411646473871	0.11425892209686023	0.10516266843098264	-0.03265743426931067	-2.2980113110734237	-0.03238017791244374	-2.2785024016684474
30.742648773309874	42.97089743811955	43.60812223818442	48.52017629793189	48.717714988009696	51.45627736053023	51.418479923208594	54.40213895881658	54.127427251972364	60.027943212168395	59.30070345645908	0.11430991440893613	0.105209494174893	-0.03314335975503013	-2.346254638856408	-0.032865909351897926	-2.3266144398385222
30.92788869724955	42.96196787095711	43.59945839994855	48.51303083865915	48.71069803568158	51.45009297230029	51.4123469484394	54.39692377702687	54.12218499679181	60.024579173570714	59.29716291031931	0.11436117212723977	0.10525656349703932	-0.033624432892139566	-2.394650363143228	-0.03334677671855957	-2.3748771656773897
31.114244784915854	42.95291382810663	43.59067025085027	48.50575953351689	48.70355553763103	51.44378212112592	51.40608785996725	54.391581543209185	54.11681608282205	60.02108695589645	59.29349466581335	0.11441269998061096	0.10530388073756959	-0.03410068512167186	-2.443198739318177	-0.03382281129779585	-2.4232908025587676
31.30172376175672	42.943734658926	43.581757164441406	48.49836189551535	48.696287018542826	51.43734440840556	51.399702263774664	54.386111947945125	54.111320198000094	60.017466420008816	59.28969856740947	0.11446450278773791	0.10535145031907431	-0.03457214774184081	-2.491900024595452	-0.03429404422959692	-2.471855575018708
31.4903323937443	42.93442970609946	43.57271850815414	48.490837434890125	48.688892000581816	51.430779434864014	51.3931897652566	54.38051468326085	54.1056970316221	60.01371743225993	59.28577446465301	0.11451658545890549	0.10539927674818528	-0.03503885190710321	-2.54075447798823	-0.034760506507808486	-2.520571708710122
31.68007748761912	42.92499830551878	43.56355364319293	48.4831856590578	48.68137000335345	51.4240868005482	51.386549969218095	54.37478944266362	54.09994627437836	60.009839864604714	59.281722212272506	0.11456895299778098	0.10544736461721563	-0.03550082862943782	-2.5897623603614193	-0.03522222898209293	-2.5694394305082824
31.870965891135747	42.915439786160945	43.55426192442291	48.475406072569534	48.673720543862316	51.41726610482175	51.37978247987029	54.36893592117759	54.094067618387406	60.005833594715625	59.27754167028632	0.11462161050323477	0.1054957186058288	-0.03595810878019279	-2.6389239345917304	-0.03567924235883879	-2.6184589685944957
32.063004493309954	42.90575346996419	43.54484270025708	48.46749817706424	48.66594313647063	51.410316946359885	51.3728869008276	54.36295381538096	54.08806075723174	60.00169850610027	59.273232704112324	0.11467456317119919	0.10554434348274397	-0.036410723090369856	-2.6882394655622193	-0.036131577201757636	-2.667630552437913
32.25620022466719	42.89593867170103	43.53529531254055	48.45946147122055	48.658037292855326	51.40323892314407	51.365862835103776	54.35684282344346	54.08192538599351	59.99743448822086	59.268795184679	0.11472781629656491	0.10559324410747481	-0.03685870215196019	-2.7377092202750646	-0.03657926393361777	-2.7169544129592396
32.45056005749291	42.885994698849096	43.5256190964329	48.4512954507078	48.650002521964524	51.39603163245635	51.3587098851083	54.35060264516459	54.075661201291105	59.99304143661602	59.26422898853881	0.11478137527511763	0.10564242543210332	-0.03730207641933703	-2.787333467946155	-0.037022332836784244	-2.7664307825270953
32.64609100608406	42.87592085145907	43.5158133802878	48.44299960813592	48.641838329972735	51.3886946708734	51.351427652642414	54.34423298201224	54.06926790131624	59.9885192530247	59.25953399798361	0.11483524560551013	0.10569189250309423	-0.03774087620934097	-2.837112480034193	-0.03746081405395785	-2.816059895028957
32.84280012700226	42.865716422020334	43.50587748553061	48.43457343300442	48.633544220235606	51.38122763426078	51.34401573889521	54.337733537162514	54.06274518587176	59.983867845512826	59.25471010116246	0.11488943289128217	0.10574165046313883	-0.0381751317036958	-2.8870465304116806	-0.03789473759002249	-2.865841985982115
33.040694519328454	42.85538069532327	43.49581072653291	48.42601641164974	48.62511969324288	51.37363011776615	51.33647374443898	54.33110401553927	54.05609275640976	59.9790871286013	59.24975719220082	0.11494394284291419	0.10579170455304579	-0.03860487294903692	-2.93713589536128	-0.038324133312357844	-2.9157772925573227
33.239781324919136	42.84491294831974	43.485612410485324	48.41732802719246	48.616564246571365	51.3659017158134	51.328801269225266	54.324344123855646	54.04931031607106	59.97417702339795	59.244675171323394	0.11499878127992957	0.10584206011366476	-0.039030129858105056	-2.9873808537067816	-0.03874903095184834	-2.9658660536606476
33.44006772866406	42.83431244997966	43.47528183726683	48.40850775948221	48.6078773748359	51.3580420220953	51.32099791257978	54.31745357065486	54.04239756972432	59.969137457730376	59.23946394497766	0.11505395413303526	0.10589272258784964	-0.03945093221194895	-3.037781686964081	-0.03916946010498634	-3.0161085100771743
33.64156095874556	42.82357846114545	43.46481829931203	48.39955508504214	48.599058569639745	51.3500506295668	51.31306327319761	54.31043206635275	54.03535422400672	59.9639683662822	59.23412342596079	0.11510946744631244	0.10594369752246922	-0.039867309658930594	-3.0883386792920646	-0.03958545023311899	-3.0665049044164334
33.84426828689945	42.81271023438338	43.45422108147581	48.3904694770122	48.59010731952421	51.34192713043793	51.30499694913856	54.303279323280734	54.02817998736506	59.95866969073192	59.22865353354887	0.11516532737944571	0.10599499057044885	-0.04027929171759581	-3.1390521177163464	-0.03999703066479299	-3.117055481290663
34.04819702867729	42.801707013831496	43.443489460894526	48.38125040509067	48.58102310991622	51.33367111616594	51.29679853782133	54.29599505572914	54.020874570097085	59.95324137989363	59.223054193627775	0.11522154021000479	0.1060466074928642	-0.04068690777755535	-3.189922292236588	-0.0404042305969341	-3.167760487422129
34.25335454371064	42.79056803504486	43.43262270684514	48.37189733547479	48.57180542307567	51.325282177447676	51.28846763601834	54.28857897999174	54.0134376843942	59.94768338986113	59.21732533882739	0.11527811233577082	0.10609855416107286	-0.04109018709974066	-3.2409494958210416	-0.04080707909496084	-3.2186201716322103
34.45974823597649	42.77929252483756	43.421620080600995	48.36240973080019	48.56245373804119	51.31675990421164	51.28000383984994	54.281030814410805	54.0058690443845	59.9419956841545	59.21146690865797	0.11533505027710972	0.10615083655889276	-0.04148915881779658	-3.2921340245902684	-0.04120560509429083	-3.269634784983282
34.66738555406454	42.76787970112142	43.4104808352849	48.35278705007875	48.552967530574826	51.308103885609555	51.2714067447785	54.273350279423155	53.9981683661767	59.93617823386942	59.205478849649026	0.1153923606794004	0.10620346078482457	-0.041883851940383465	-3.343476177984485	-0.041599837401747664	-3.3208045808842144
34.87627399144595	42.756328772741114	43.399204215718875	48.34302874863496	48.54334627310527	51.29931371000746	51.262675945602105	54.265537097606206	53.99033536790454	59.93023101782893	59.19936111549085	0.11545005031550523	0.10625643305432196	-0.04227429535005456	-3.3949762586980796	-0.04198980469561775	-3.3721298151194787
35.086421086743854	42.74463893930694	43.387789458271435	48.3331342780418	48.533589434670546	51.290388964977595	51.253811036448454	54.2575909937265	53.982369769772646	59.924154022739444	59.193113667179205	0.11550812608830238	0.10630975970210828	-0.042660517806325515	-3.4466345729815657	-0.04237553552826512	-3.423610746049235
35.29783442400536	42.732809391022414	43.37623579070062	48.32310308605362	48.52369648085812	51.281329237288006	51.244811610767485	54.24951169478673	53.97427129410181	59.917947243347484	59.18673647316153	0.11556659503326339	0.10636344718454237	-0.04304254794655549	-3.498451430719797	-0.042757058325975095	-3.4752476346257026
35.51052163297529	42.72083930851016	43.3645424319952	48.31293461653927	48.513666873745386	51.27213411289397	51.235677261325264	54.24129893007572	53.966039665376925	59.91161068260167	59.18022950948764	0.11562546432108775	0.10641750208203471	-0.04342041428516552	-3.550427145382855	-0.04313440138945168	-3.5270407444349985
35.72449038937153	42.70872786263308	43.35270859221158	48.3026283094127	48.50350007183752	51.26280317692783	51.22640758019635	54.232952431218195	53.95767461029423	59.90514435181657	59.17359275996208	0.1156847412603959	0.1064719311015133	-0.043794145217560754	-3.60256203442259	-0.04350759289695816	-3.578990341980898
35.93974841516195	42.69647421431195	43.340733472307384	48.29218360056201	48.4931955300043	51.25333601368842	51.21700215875619	54.224471932225136	53.949175857809756	59.89854827083948	59.16682621629941	0.11574443330047365	0.10652674107894243	-0.04416376902030095	-3.654856419296266	-0.04387666090440234	-3.6310966967103013
36.15630347884324	42.68407751433949	43.32861626397208	48.28159992177755	48.4827526994157	51.24373220663072	51.20746058767339	54.21585716954575	53.94054313918884	59.891822468221214	59.15992987828305	0.11580454803407808	0.1065819389818939	-0.044529313850802055	-3.7073106254720187	-0.044241633345322384	-3.683360081011415
36.374163395721176	42.67153690319076	43.31635614945393	48.27087670067819	48.47217102747628	51.233991338355274	51.197782456902054	54.20710788212029	53.93177618805671	59.884966981390036	59.152903753927106	0.11586509320030404	0.10663753191217391	-0.044890807749837336	-3.7599249827089807	-0.04460253803320313	-3.735780770464771
36.59333602819267	42.658851510828995	43.30395230138294	48.260013360635526	48.46144995775737	51.22411299059639	51.18796735567283	54.198223811432946	53.92287474044911	59.87798185682812	59.145747859640636	0.11592607668750739	0.10669352710850491	-0.04524827864351266	-3.8126998252409976	-0.044959402662996695	-3.7883590439669206
36.813829286029524	42.64602045650787	43.291403882590544	48.24900932069705	48.45058892992843	51.214096744210586	51.178014872484546	54.18920470156666	53.913838534864624	59.87086715025243	59.1384622203959	0.11598750653629579	0.10674993194926495	-0.04560175434295388	-3.865635491803914	-0.04531225481103718	-3.841095183761354
37.03565112666392	42.633042848569545	43.27871004592539	48.237863995507155	48.4395873796866	51.20394217916466	51.16792459509511	54.18005029925824	53.90466731231749	59.8636229267985	59.13104686989931	0.1160493909425789	0.10680675395528487	-0.04595126254555737	-3.918732325795645	-0.04566112193670335	-3.8939894756113063
37.25880955547555	42.61991778423854	43.265869934065286	48.226576795226734	48.42844473868471	51.19364887452328	51.157696110512234	54.17076035395486	53.89536081639155	59.85624926120814	59.12350185076612	0.11611173826068635	0.10686400079270697	-0.04629683083727798	-3.971990675521738	-0.0460060313835271	-3.947042208927087
37.483312626080554	42.60664434941103	43.25288267932506	48.21514712545063	48.417160434457706	51.18321640843578	51.147329004983696	54.16133461787114	53.88591879329487	59.84874623802036	59.11582721469804	0.11617455700655205	0.1069216802759006	-0.046638486693453274	-4.025410894331799	-0.04634701038072819	-4.00025367692615
37.70916844062219	42.593221618439905	43.23974740346053	48.203574387123446	48.40573389034726	51.17264435812308	51.1368228639872	54.15177284604744	53.87634099191558	59.84111395176631	59.108023022664575	0.11623785586096623	0.1069798003704483	-0.046976257479414585	-4.078993340699526	-0.04668408604374008	-4.053624176714948
37.93638515006311	42.57964865391553	43.22646321746829	48.191857976453626	48.394164525425	51.16193229986398	51.126177272220225	54.14207479640933	53.8666271638786	59.833352507168144	59.10008934508813	0.1163016436728979	0.10703836919618673	-0.0473101704524197	-4.132738378511931	-0.04701728537557415	-4.1071540094726515
38.164970954479706	42.56592450644125	43.213029221381255	48.17999728482511	48.382451754413694	51.15107980898068	51.11539181358894	54.132240229827694	53.856777063603225	59.82546201934131	59.09202626203206	0.11636592946289152	0.10709739503032022	-0.04764025276253392	-4.18664637713664	-0.04734663526809868	-4.160843480565745
38.39493410335793	42.55204821440505	43.19944450405999	48.16799169870778	48.37059498760706	51.14008645982459	51.10446607119743	54.12226891018045	53.846790448362206	59.817442614001536	59.083833863393345	0.11643072242653175	0.10715688631059854	-0.04796653145378116	-4.2407177116620005	-0.04767216250287731	-4.214692899706279
38.626282895891045	42.538018803745416	43.18570814297935	48.15584059956502	48.35859363078719	51.128951825760716	51.09339962733578	54.1121606044147	53.83666707834114	59.809294427675034	59.07551224909808	0.11649603193798819	0.10721685163856448	-0.04828903346668767	-4.294952763159017	-0.04799389375351382	-4.268702581179241
38.859025681279114	42.52383528771276	43.17181920401068	48.14354336375968	48.34644708514038	51.117675479152055	51.08219206346813	54.10191508261039	53.8264067166993	59.80101760791328	59.067061529301355	0.11656186755363675	0.1072772997828721	-0.048607785637500456	-4.349351918692264	-0.04831185558488471	-4.3228728438552935
39.09317085903034	42.50949666662604	43.15777674119982	48.13109936245826	48.33415474717165	51.106256991343926	51.07084296022072	54.091532118045365	53.81600912963212	59.79261231351253	59.0584818245914	0.11662823901575592	0.10733823968267582	-0.0489228147008447	-4.403915571640027	-0.04862607445595302	-4.377204011472713
39.328726879264174	42.495001927623335	43.14357979653939	48.11850796153188	48.32171600861599	51.094695932646665	51.05935189736845	54.081011487260746	53.80547408643341	59.78407871473656	59.04977326619678	0.11669515625631026	0.10739968045109573	-0.04923414729105957	-4.4586441219089465	-0.048936576720592484	-4.431696412779274
39.56570224301631	42.48035004440797	43.12922739973734	48.105768521456206	48.309130256348965	51.08299187231889	51.047718453822135	54.07035297012835	53.79480135956012	59.77541699354492	59.04093599619882	0.11676262940080963	0.10746163137875597	-0.04954180994305091	-4.513537976088628	-0.04924338862852551	-4.4863503816886805
39.80410550254544	42.46553997698849	43.11471856797947	48.09288039720807	48.29639687229424	51.07114437854938	51.03594220761431	54.059556349918616	53.78399072469723	59.76662734382493	59.03197016774732	0.1168306687722595	0.10752410193740428	-0.04984582909420965	-4.568597547719037	-0.04954653632707107	-4.541166257493387
40.04394526164196	42.45057067141361	43.10005230568766	48.07984293816048	48.28351523332968	51.059153018438884	51.024022735885396	54.04862141337033	53.77304196082445	59.75770997162887	59.02287594528126	0.11689928489519505	0.10758710178360681	-0.05014623108468186	-4.6238232574287395	-0.049846045861272614	-4.596144384961008
40.28523017593832	42.43544105950116	43.085227604272546	48.066655487974955	48.270484711190996	51.047017357981346	51.011959614868914	54.03754795076125	53.76195485028393	59.74866509541581	59.013653504753755	0.11696848849980321	0.10765064076252982	-0.0504430421599551	-4.6792155332495895	-0.050141943176726045	-4.65128511464718
40.52796895322162	42.420150058561134	43.070243441880606	48.0533173844912	48.257304672373074	51.03473696204409	50.999752419876124	54.02633575598001	53.75072917884886	59.73949294629792	59.00430303386116	0.1170382905261391	0.10771472891179824	-0.0507362884721374	-4.73477481086411	-0.050434254120133915	-4.706588803044724
40.77217035374772	42.404696571112794	43.05509878313616	48.03982795961445	48.243974478029216	51.022311394347646	50.98740072528034	54.01498462659933	53.73936473579374	59.73019376829209	58.99482473227711	0.11710870212843434	0.10777937646544566	-0.05102599608041203	-4.790501533752831	-0.05072300444012967	-4.762055812732797
41.017843190557436	42.389079484595925	43.03979257887772	48.026186539200474	48.230493483868145	51.009740217445284	50.9749041045009	54.00349436395098	53.727861313966	59.72076781857685	58.98521881189157	0.11717973467950088	0.10784459385795019	-0.05131219095349593	-4.8463961535217095	-0.0510082197894377	-4.817686512660657
41.26499632979458	42.373297671075186	43.02432376588822	48.012392442937255	48.21686104004823	50.99702299270104	50.96226212998596	53.99186477320116	53.71621870985828	59.711215367753766	58.97548549705394	0.11725139977523229	0.10791039172835808	-0.05159489897096137	-4.902459130187708	-0.051289925726081265	-4.873481278362306
41.51363869102594	42.35734998693857	43.00869126661968	47.99844498422454	48.20307649106965	50.98415928026783	50.94947437319532	53.98009566342828	53.70443672368266	59.70153670011481	58.96562502482181	0.1173237092392105	0.1079767809245014	-0.05187414592384698	-4.958690932329773	-0.05156814771379459	-4.92944049208927
41.763779247563185	42.34123527258911	42.99289398891192	47.9843434700505	48.189139175663996	50.971148639064666	50.936540404582544	53.96818684770161	53.692515159446245	59.69173211391516	58.95563764521464	0.11739667512740827	0.10804377250731252	-0.052149957517286794	-5.015092037476279	-0.05184291112450978	-4.98556454312893
42.0154270267867	42.32495235212959	42.97693082570474	47.970087200865166	48.17504842668102	50.95799062675273	50.92345979357617	53.95613814316129	53.68045382502755	59.68180192165098	58.9455236214722	0.11747030973300333	0.10811137775522892	-0.05242235937156181	-5.071662932363324	-0.05211424123953634	-5.041853828046442
42.26859111047143	42.30850003304057	42.96080065474388	47.955675470451254	48.160803570972966	50.94468479971124	50.91023210856047	53.94394937110008	53.66825253225485	59.6717464503435	58.93528323031888	0.11754462559129956	0.1081796081687047	-0.05269137702360638	-5.128404113203942	-0.052382163250641156	-5.09830875087755
42.523280635114425	42.29187710585118	42.944502338280685	47.941107565791825	48.146403929276175	50.93123071301216	50.89685691685571	53.931620357046484	53.6559110969858	59.66156604182863	58.92491676223297	0.11761963548475912	0.10824847547481889	-0.05295703592835821	-5.185316085962768	-0.05264670226112855	-5.154929723363239
42.77950479226489	42.27508234380288	42.92803472276504	47.92638276693518	48.131848816090034	50.917627920394594	50.883333784697754	53.91915093084961	53.64342933918864	59.651261053052956	58.914424521722054	0.11769535244814665	0.10831799163198927	-0.05321936146086159	-5.242399366752579	-0.05290788328855456	-5.211717165317168
43.03727282885567	42.25811450250513	42.91139663853097	47.9115003468557	48.117137539552445	50.90387597423744	50.86966227721625	53.90654092676497	53.63080708302441	59.64083185637495	58.90380682760313	0.11777178977379578	0.10838816883479589	-0.05347837891812901	-5.299654482127153	-0.05316573126505375	-5.268671504789381
43.29659404753705	42.24097231958416	42.894586899476245	47.89645957131253	48.1022694013134	50.88997442553225	50.85584195841352	53.893790183542684	53.618044156931546	59.630278839873476	58.89306401328982	0.11784896101698966	0.10845901951890945	-0.0537341135193401	-5.357081969310457	-0.05342027103881719	-5.325793178350068
43.55747780701245	42.22365451432343	42.87760430273373	47.88125969870419	48.087243696404556	50.875922823854694	50.84187239114121	53.880898544516945	53.60514039371126	59.61960240766227	58.882196427084494	0.11792688000146986	0.10853055636613716	-0.05398659040923803	-5.414682376693236	-0.053671527376849326	-5.383082631478828
43.81993352237618	42.206159787296016	42.86044762833604	47.86589997991979	48.07205971310615	50.86172071733484	50.82775313707711	53.86786585769682	53.59209563061485	59.60880298021059	58.87120443247682	0.1180055608250671	0.1086027923095822	-0.054235834659152715	-5.472456264116772	-0.053919524965024834	-5.4405403187302
44.08397066545326	42.18848681998906	42.84311563887257	47.85037965818702	48.056716732810955	50.84736765262712	50.813483756701025	53.85469197585944	53.57890970943286	59.59788099467136	58.860088408448966	0.11808501786546646	0.10867574053892069	-0.05448187126799553	-5.530404203158469	-0.054164288409964456	-5.498166704064715
44.349598765141174	42.17063427441954	42.825607079138656	47.83469796891648	48.041214029884685	50.8328631748791	50.79906380926982	53.84137675664449	53.565582476585654	59.58683690521582	58.84884874978683	0.1181652657860994	0.108749414505802	-0.05472472516551363	-5.588526777672087	-0.05440584224180611	-5.555962261265449
44.6168274077539	42.152600792741026	42.807920675776494	47.818854139541564	48.025550871522746	50.8182068276987	50.78449285279108	53.82792006265024	53.55211378321535	59.5756711833747	58.83748586739744	0.11824631954218048	0.10882382792937283	-0.054964421213043124	-5.646824584046044	-0.05464421091441807	-5.613927474145385
44.88566623736761	42.13438499684245	42.79005513690879	47.80284738935586	48.00972651760449	50.80339815312153	50.769770443997146	53.81432176153223	53.53850348528058	59.564384318387965	58.82600018863423	0.1183281943868749	0.10889899480193124	-0.05520098420531383	-5.70529823162542	-0.054879418807331604	-5.672062836902114
45.15612495616904	42.115985487936626	42.77200915176302	47.78667692934524	47.993740220542904	50.788436691575974	50.75489613831694	53.80058172610282	53.52475144365176	59.552976817560406	58.81439215762796	0.11841090587761831	0.10897492939470858	-0.05543443887299304	-5.763948343164884	-0.055111490228256343	-5.730368854528933
45.42821332480542	42.097400846140204	42.753781390287834	47.77034196201683	47.97759122513134	50.773321981848085	50.739869489847685	53.786699834433435	53.510857524209165	59.541449206626076	58.80266223562548	0.11849446988257943	0.10905164626379163	-0.055664809884135025	-5.822775555225235	-0.055340449413819215	-5.7888460431040585
45.701941162736816	42.078629630043594	42.73537050276034	47.7538416812234	47.96127876838626	50.75805356104472	50.72469005132547	53.77267596995814	53.49682159794226	59.52980203011969	58.79081090133545	0.1185789025872736	0.10912916025617693	-0.05589212184612791	-5.8817805186281475	-0.05556632053175292	-5.8474949301908055
45.97731834859046	42.05967037627111	42.71677511938435	47.737175271983574	47.94480207938612	50.74263096455595	50.70935737409468	53.758510021579625	53.48264354105128	59.51803585175637	58.77883865128143	0.11866422050133725	0.10920748651597416	-0.056116399307668985	-5.94096389886181	-0.0557891276822744	-5.906316055170464
46.25435482051728	42.04052159903116	42.69799384987973	47.72034191029793	47.92816037910671	50.727053726016116	50.69387100807692	53.74420188377717	53.468323235050846	59.5061512548197	58.766746000162954	0.11875044046545552	0.10928664049074965	-0.05633766676116636	-6.000326376641169	-0.05600889490064276	-5.9653099697316065
46.533060576550575	42.02118178965551	42.67902528306141	47.70334076295988	47.911352880251584	50.71132137726334	50.678230501737886	53.729751456716116	53.45386056687487	59.494148842557415	58.75453348122357	0.11883757965845873	0.10936663793802394	-0.056555948644131604	-6.059868648288102	-0.05622564615829617	-6.0244772381811345
46.813445674966815	42.00164941612862	42.65986798640977	47.68617098736296	47.894378787079575	50.695433448298566	50.66243540205464	53.71515864636054	53.43925542898478	59.48202923858689	58.742201646628075	0.11892565560458641	0.10944749493192207	-0.056771269341695074	-6.119591426284387	-0.05643940536457137	-6.0838184378681035
47.09552023464871	41.98192292260529	42.64052050562993	47.66883173130236	47.87723729522682	50.6793894672422	50.64648525448028	53.70042336458692	53.424507719478456	59.46979308730815	58.72975106784672	0.11901468618092204	0.10952922786998164	-0.05698365318913545	-6.179495439824677	-0.056650196369886885	-6.143334159727601
47.37929443545016	41.96200072891743	42.62098136420124	47.651322132772115	47.8599275915251	50.66318896029026	50.63037960290837	53.685545529300725	53.409617342202154	59.457441054326736	58.71718233604857	0.1191046896250101	0.10961185348012406	-0.057193124473116086	-6.239581435254877	-0.056858042966013045	-6.20302500858088
47.66477851856398	41.94188123006926	42.60124906291638	47.6336413197573	47.84244885381567	50.64683145166875	50.614117989636085	53.67052506455518	53.39458420686454	59.444973826885686	58.70449606250334	0.11919568454265006	0.10969538882779206	-0.057399707434782954	-6.299850176699692	-0.05706296888895679	-6.262891603659227
47.951982786891236	41.921562795720405	42.581322079409084	47.61578841002062	47.82480025075802	50.63031646358649	50.597699955325815	53.65536190067208	53.37940822915262	59.43239211430663	58.691692878991894	0.11928768991588547	0.10977985132326025	-0.05760342627145576	-6.36030244657195	-0.05726499782095118	-6.322934579106004
48.24091760541319	41.901043769657164	42.5611988676712	47.597762510884316	47.80698094163438	50.61364351618684	50.58112503896582	53.64005597436539	53.36408933085036	59.41969664844132	58.678773438226095	0.1193807251111783	0.10986525872912066	-0.057804305139654844	-6.42093904624744	-0.05746415339262967	-6.38315458445868
48.53159340156531	41.88032246925057	42.54087785755772	47.57956271900568	47.78899007614864	50.596812127497095	50.56439277782921	53.624607228866516	53.34862743995907	59.40688818413207	58.66573841427738	0.1194748098877879	0.10995162916794955	-0.05800236815680648	-6.481760796574235	-0.05766045918461771	-6.443552285119949
48.82402066561362	41.859397184902576	42.520357454280834	47.561188120148145	47.770826794221186	50.57982181337744	50.54750270743219	53.609015614053185	53.33302249082119	59.39396749968394	58.65258850301584	0.11956996440634947	0.11003898113016326	-0.058197639403914536	-6.542768538523887	-0.05785393873016176	-6.504128362910706
49.11820995103327	41.8382661794779	42.49963603789097	47.54263778894538	47.75249022577747	50.562672087466986	50.53045436149012	53.59328108657969	53.31727442424527	59.38093539734582	58.639324422558026	0.11966620923766581	0.11012733348205925	-0.05839014292858735	-6.603963133919024	-0.05804461551738882	-6.564883516652117
49.41417187488941	41.816927687723044	42.47871196274608	47.52391078866024	47.73397949053202	50.545362461128946	50.51324727187278	53.577403610010435	53.301383187634386	59.36779270380354	58.6259469137255	0.11976356537171008	0.11021670547405994	-0.058579902746615176	-6.665345465969949	-0.058232512991068575	-6.625818462640382
49.71191711822035	41.79537991567121	42.45758355696796	47.50500617093734	47.715293697766704	50.52789244339385	50.49588096855793	53.56138315495612	53.285348735117005	59.35454027068361	58.61245674051369	0.1198620542268551	0.11030711674915791	-0.05876694284550865	-6.7269164400750014	-0.058417654555285026	-6.686933935296111
50.01145642642306	41.7736210400324	42.43624912188512	47.4859229755491	47.69643194610309	50.510261540900586	50.47835497958312	53.54521969921206	53.26917102767991	59.34117897506793	58.598854690570754	0.11996169765932525	0.11039858735156513	-0.05895128718675835	-6.788676984486301	-0.05860006357590919	-6.748230687762771
50.3128006096408	41.75164920756934	42.414706931462646	47.46666023013568	47.6773933232694	50.49246925783605	50.460668830996255	53.52891322790013	53.252850033304625	59.327709720021105	58.58514157568805	0.12006251797288821	0.11049113773558258	-0.05913295970847798	-6.850628051046442	-0.05877976338268809	-6.809709492494221
50.61596054315354	41.729462534457845	42.39295523171784	47.4472169499379	47.658176905861175	50.474515095872455	50.44282204680424	53.512463733612755	53.23638572710593	59.314133435128795	58.571318232301294	0.12016453792878212	0.11058478877468277	-0.05931198432877238	-6.912770615987029	-0.058956777271944816	-6.871371141920463
50.9209471677702	41.70705910563157	42.37099224012156	47.42759213752335	47.63878175909576	50.45639855410273	50.424814148920056	53.495871216560275	53.21977809147356	59.30045107704887	58.55738552200321	0.12026778075589585	0.11067956177082565	-0.059488384948437556	-6.97510568072903	-0.05913112850950597	-6.933216449162501
51.22777149022361	41.684436974110774	42.348816144984994	47.407784782505416	47.619206936560474	50.438119128973696	50.4066446571078	53.479135684721	53.20302711621647	59.28666363007494	58.54334433206797	0.12037227016119947	0.11077547846400097	-0.05966218545324864	-7.037634272597643	-0.05930284033213695	-6.9952462485871365
51.53644458356769	41.661594160314905	42.326425104831586	47.3877938612554	47.59945147995463	50.419676314217725	50.38831308892671	53.46225715399492	53.18613279871089	59.2727721067136	58.52919557598828	0.12047803034044058	0.1108725610420163	-0.05983340971783946	-7.100357445769987	-0.059471935951179944	-7.057461396621875
51.84697758757708	41.63852865135745	42.303817247752775	47.36761833660621	47.579514418823976	50.40106960078094	50.369818959672074	53.44523564835952	53.16909514405017	59.258777548273656	58.51494019402382	0.12058508598911039	0.11097083215052679	-0.060002081608971025	-7.163276282182778	-0.05963843855548134	-7.119862772535271
52.15938170914916	41.61523840032389	42.280990670748245	47.34725715754911	47.55939477028885	50.382298476750215	50.35116178231513	53.428071200029606	53.151914165198654	59.24468102547023	58.50057915376317	0.12069346231368533	0.11107031490332109	-0.060168224987819485	-7.226391892294487	-0.059802371313338654	-7.182451279069937
52.47366822270851	41.59172132553156	42.257943439049725	47.32670925892222	47.53909153876503	50.363362427277316	50.33234106744068	53.41076384962021	53.13458988314852	59.23048363904248	58.486113450698916	0.12080318504315751	0.1111710328928679	-0.06033186371411148	-7.289705416162178	-0.05996375737593951	-7.245227843326575
52.789848470613855	41.56797530977075	42.23467358542748	47.30597356109064	47.518603715676974	50.34426093450031	50.31335632318235	53.39331364631255	53.1171223270796	59.21618652038563	58.47154410881559	0.12091428044085815	0.11127301020113133	-0.06049302164950632	-7.353218024369198	-0.06012261988034595	-7.3081934175625065
53.107933863567155	41.54399819952707	42.21117910947982	47.285048969618224	47.49793027916378	50.32499347746288	50.29420705515608	53.37572064802377	53.09951153452296	59.20179083219808	58.45687218119212	0.12102677531658586	0.11137627141066365	-0.060651722660210794	-7.416930918960134	-0.06027898195200976	-7.371348979993854
53.42793588102576	41.51978780418412	42.18745797690454	47.26393437493078	47.4770701937772	50.30555953203086	50.27489276639119	53.3579849215801	53.081757551527666	59.18729776914389	58.44209875061822	0.12114069703904357	0.11148084161598058	-0.060807990621583485	-7.480845334579499	-0.06043286670849568	-7.43469553572686
53.74986607161648	41.49534189520579	42.16350811875165	47.24262865196984	47.45602241017139	50.285958570805576	50.255412957259	53.3401065428934	53.06386043283104	59.1727085585305	58.427224930225265	0.1212560735486022	0.11158674643523432	-0.060961849421687475	-7.544962539543121	-0.06058429726273573	-7.498234117691027
54.073736053552395	41.470658205297894	42.139327430657346	47.22113065983744	47.434785864784445	50.26619006303482	50.23576712539903	53.32208559714159	53.04582024203246	59.1580244610029	58.412251864132266	0.12137293337039119	0.11169401202218525	-0.06111332296440253	-7.60928383686587	-0.06073329672557293	-7.561965787470399
54.399557515052166	41.44573442754865	42.114913772058586	47.19943924143137	47.413359479511655	50.246253474520806	50.21595476564325	53.30392217895291	53.02763705177125	59.14324677125453	58.39718072810772	0.1214913056277328	0.11180266507848562	-0.06126243517397256	-7.67381056549857	-0.06087988820974033	-7.625891636371307
54.727342214761876	41.42056821454658	42.09026496538693	47.17755322307017	47.39174216136929	50.22614826752471	50.19597536993679	53.285616392593724	53.00931094390764	59.12837681875469	58.38201273024653	0.1216112200559268	0.11191273286628498	-0.061409209998828374	-7.7385441014994285	-0.061024094833399545	-7.690012786404623
55.057101982179326	41.39515717747633	42.06537879524232	47.15547141410848	47.3699328021499	50.205873900668486	50.175828427256974	53.267168352160745	52.990842009708395	59.11341596849419	58.36674911166413	0.12173270701639724	0.11202424322116535	-0.061553671415495614	-7.803485859240027	-0.06116593972301132	-7.754330391278927
55.38884871808102	41.3694988851907	42.04025300754501	47.13319260654144	47.347930278067786	50.18542982883316	50.1555134235289	53.24857818177696	52.97223035003583	59.09836562174848	58.35139114720695	0.12185579751121378	0.11213722456541693	-0.061695843433525965	-7.868637292789572	-0.06130544601828092	-7.818845637626509
55.722594394951685	41.343590863258484	42.01488530866545	47.11071557459815	47.32573344939466	50.16481550305339	50.13502984153808	53.22984601579156	52.953476075540905	59.083227216859285	58.335940146179865	0.12198052319799624	0.11225170592166525	-0.06183575009926301	-7.933999897140893	-0.06144263687478713	-7.883559745974708
56.058351057416104	41.31743059298805	41.98927336453183	47.08803907432456	47.303341160085814	50.14403037040933	50.11437716084092	53.210971998984746	52.934579306860975	59.06800223003594	58.32039745309242	0.12210691640521598	0.11236771692685782	-0.06197341550026181	-7.99957520960379	-0.06157753546794709	-7.948473971924614
56.39613082267415	41.291015510424856	41.96341479971406	47.06516184315423	47.28075223739547	50.123073873914024	50.093554857671236	53.19195628677641	52.91554017482145	59.05269217617579	58.30476444842238	0.12223501014790716	0.11248528784662767	-0.062108863770518496	-8.065364811296604	-0.06171016499794746	-8.01358960746802
56.7359458809379	41.26434300532262	41.93730719648334	47.04208259946723	47.25796549148152	50.10194545239735	50.07256240484383	53.172799045439284	52.896358820641666	59.03729860970487	58.28904254939861	0.12236483814379914	0.11260444959003553	-0.0622421190949467	-8.131370328581397	-0.06184054869302713	-8.07890798212975
57.07780849587155	41.23741042008767	41.91094809384744	47.018800042137066	47.23497971499942	50.08064454038604	50.051399271655086	53.153500452316926	52.87703539614583	59.021823125439624	58.27323321080326	0.12249643482988153	0.1127252337247162	-0.06237320571432292	-8.197593434611917	-0.06196870981412417	-8.144430464322795
57.42173100503407	41.21021504869485	41.88433498655981	46.99531285006448	47.211793682684515	50.05917056797949	50.03006492377946	53.134060696046156	52.857570063977896	59.006267359469675	58.257337925793784	0.12262983537942089	0.11284767249242413	-0.06250214793051612	-8.264035850930668	-0.06209467165919591	-8.210158462670734
57.7677258203244	41.18275413557487	41.85746532410275	46.97161968169841	47.18840615092283	50.03752296072144	50.00855882316318	53.1144799767845	52.83796299782184	58.99063299006299	58.24135822674575	0.12276507571943819	0.11297179882500881	-0.06262897011160362	-8.330699349115093	-0.06221845756745381	-8.276093427370142
58.115805428429454	41.15502487447177	41.830336509643004	46.94771917454331	47.16481585730945	50.01570113946723	49.986880427913576	53.09475850644249	52.8182143826262	58.974921738593444	58.225295686116574	0.12290219254866289	0.11309764636081977	-0.06275369669725706	-8.397585752489249	-0.062340090924394076	-8.342236851685811
58.465982391274686	41.12702440726967	41.80294589895948	46.92360994465252	47.14102152019469	49.99370452024655	49.96502919218505	53.074896508921036	52.798324414834156	58.95913537049193	58.20915191733127	0.12304122335597988	0.11322524946156369	-0.06287635220465404	-8.464696937917324	-0.062459595166785675	-8.4085902734696
58.818269346477535	41.09874982278767	41.775290799341704	46.89929058610692	47.11702183821694	49.9715325141213	49.94300456606048	53.054894220353845	52.77829330261807	58.943275696221185	58.19292857569019	0.12318220643938486	0.11335464322962113	-0.0629969612341057	-8.53203483764446	-0.06257699378717518	-8.475155276650185
59.172679007803275	41.070198155542435	41.747368468458816	46.8747596704791	47.092815489822556	49.94918452703871	49.920805995429326	53.03475188935547	52.758121266120014	58.927344572275835	58.17662735930053	0.12332518092546264	0.11348586352584462	-0.06311554847482626	-8.599601441208506	-0.06269231033907374	-8.541933492886528
59.52922416562417	41.04136638447668	41.71917611319729	46.85001574628159	47.06840113277158	49.92665995967937	49.89843292186053	53.01446977727453	52.73780853769705	58.911343902207655	58.160250010031035	0.12347018678940933	0.11361894698784622	-0.06323213871127109	-8.66739879740635	-0.06280556844252771	-8.6089266032468
59.887917687380885	41.012251431653176	41.69071088846716	46.82505733839957	47.043777403629434	49.903958207299894	49.87588478247176	52.994048158452664	52.717355362172405	58.89527563767715	58.1437983144917	0.12361726487560867	0.1137539310487957	-0.06334675682987267	-8.735429016420312	-0.0629167917893767	-8.67613633993642
60.24877251804685	40.98285016091249	41.661969895975105	46.799882947506646	47.01894291724363	49.88107865956998	49.853161009793325	52.97348732048916	52.696761997092125	58.87914177953217	58.12727410503824	0.12376645691879148	0.11389085395674563	-0.0634594278249665	-8.803694271893619	-0.0630260041490942	-8.743564488140692
60.6118016805955	40.9531593764941	41.63295018296389	46.77449104946409	46.993896266205425	49.858020700404204	49.83026103162784	52.95278756451155	52.67602871298772	58.86294437891465	58.110679260803174	0.12391780556578283	0.11402975479449691	-0.0635701768060386	-8.872196803187762	-0.06313322937447197	-8.81121288787108
60.97701827647021	40.92317582161874	41.6036487409166	46.74888009470182	46.968636020295556	49.83478370778735	49.8071842709045	52.931949205452106	52.65515579364456	58.84668553839569	58.09401570875324	0.12407135439787413	0.11417067350002473	-0.06367902900481681	-8.94093891771081	-0.06323849140760274	-8.879083435915163
61.34443548605718	40.892896177031645	41.574062504224806	46.72304850758164	46.943160725913664	49.81136705359397	49.78393014552848	52.91097257233061	52.63414353637656	58.83036741314063	58.07728542477473	0.12422714795382234	0.11431365088748531	-0.06378600978212035	-9.009922993252985	-0.063341814286062	-8.947178087855718
61.71406656916102	40.862317059504925	41.54418834881967	46.69699468574159	46.91746890549115	49.78777010340157	49.7604980682248	52.88985800854368	52.61299225230732	58.81399221210471	58.06049043478759	0.12438523175351018	0.11445872866881779	-0.06389114463587475	-9.079151480549626	-0.0634432221496013	-9.015498860211665
62.085924865483435	40.83143502029749	41.51402309076384	46.67071699942031	46.89155905688597	49.763992216296835	49.736887446376464	52.8686058721601	52.591702266657244	58.797562199259765	58.043632815888216	0.12454565232228487	0.11460594947596696	-0.06399445920867208	-9.148626905840501	-0.0635427392466994	-9.084047832604483
62.46002379510434	40.80024654357185	41.483563484804286	46.64421379076176	46.86542965275998	49.74003274467537	49.71309768185708	52.84721653622333	52.57027391903775	58.7810796948539	58.02671469752335	0.12470845721599559	0.11475535688374076	-0.06409597929598476	-9.218351873578285	-0.06364038994156829	-9.152827150044686
62.83637685896657	40.76874804476567	41.45280622288343	46.61748337309863	46.8390791399372	49.715891034033916	49.68912817085703	52.82569038906051	52.54870756375205	58.76454707670423	58.00973826269469	0.12487369504675963	0.11490699543333076	-0.0641957308544221	-9.28832906921707	-0.06373619872086067	-9.221839025258305
63.21499763936286	40.736935868917065	41.42174793260816	46.59052403021448	46.81250593874297	49.6915664227554	49.66497830370397	52.80402783459886	52.52700357010312	58.74796678152459	57.992705749196176	0.12504141550947392	0.11506091065651315	-0.06429374001010046	-9.35856126208273	-0.06383019020138647	-9.291085741157076
63.59589980042612	40.704806288941775	41.39038517567473	46.56333401558326	46.785708442323056	49.667058241886295	49.64064746467606	52.78222929268904	52.505162322708664	58.73134130628856	57.97561945088432	0.12521166940910397	0.11521714910055376	-0.0643900330681646	-9.42905130847248	-0.06392238913788617	-9.360569653437778
63.979097088622495	40.67235550386063	41.358714446248186	46.53591155158552	46.75868501594182	49.6423658149054	49.61613503180899	52.760295199435745	52.48318422182352	58.714673209629225	57.958481718982796	0.1253845086887724	0.11537575835384423	-0.06448463652175462	-9.499802154756253	-0.06401282043063361	-9.430293193185207
64.36460333324754	40.639579636976045	41.326732169295205	46.50825482870108	46.73143399625936	49.6174884574851	49.59144037669558	52.73822600753654	52.46106968366979	58.697965113277085	57.941294963422855	0.12555998645867844	0.11553678707228973	-0.06457757706166944	-9.570816840672705	-0.06410150913401225	-9.500258869678873
64.75243244692527	40.606474733994965	41.294434698867896	46.48036200467619	46.70395369058585	49.592425477242905	49.56656286427815	52.71602218662755	52.43881914077431	58.6812197035368	57.92406165421964	0.1257381570258707	0.11570028500647736	-0.0646688815861296	-9.642098502677982	-0.06418848046427428	-9.570469273183335
65.14259842611021	40.573036761097754	41.26181831633812	46.45223120366577	46.67624237611365	49.56717617348522	49.541501852633544	52.69368422363828	52.41643304231497	58.66443973280477	57.90678432288727	0.1259190759249107	0.11586630302965235	-0.06475857721139278	-9.713650377541853	-0.0642737598093106	-9.640927078058667
65.53511535159264	40.53926160294938	41.228879228579125	46.42386051534793	46.64829829912468	49.54173983694016	49.51625669274933	52.67121262315335	52.393911854474084	58.64762802112771	57.8894655638915	0.12610279994945114	0.11603489316652507	-0.06484669128250431	-9.785475806038448	-0.06435737273705655	-9.7116350457909
65.92999738900669	40.505145060653	41.1956135660944	46.395247994011946	46.62011967417402	49.516115749482026	49.490826728292994	52.64860790778397	52.37125606080144	58.630787457805056	57.87210803614419	0.12628938718476596	0.11620610862294616	-0.06493325138387718	-9.857578236700647	-0.06443934500499893	-9.782596028211628
66.32725878934137	40.470682849642145	41.162017381090294	46.366391657616724	46.591704683247144	49.49030318384454	49.465211295371276	52.625870618547005	52.348466162584984	58.613921003035124	57.854714464537956	0.12647889704126133	0.11638000381647072	-0.06501828535176202	-9.929961229969194	-0.06451970257072048	-9.853812971012303
66.72691388945532	40.43587059751026	41.1280866454914	46.33728948681981	46.563051474890905	49.46430140332374	49.43940972228113	52.60300131525328	52.32554267923082	58.59703168960735	57.83728764152421	0.12667139028900637	0.11655663440785183	-0.0651018212852037	-10.002628462167195	-0.06459847160108012	-9.925288917063881
67.12897711259382	40.400703841775815	41.09381724889699	46.307939423976116	46.534158163317485	49.43810966147033	49.413421329251605	52.58000057690545	52.30248614865277	58.58012262464239	57.81983042873617	0.1268669290933159	0.11673605733348737	-0.06518388755879556	-10.075583729916616	-0.0646756784830842	-9.99702701017668
67.53346296890952	40.3651780275795	41.05920499647522	46.278339372103844	46.505022827479046	49.41172720176966	49.387245428175355	52.55686900210431	52.27929712767054	58.56319699138028	57.80234575865638	0.12706557705142515	0.11691833083886224	-0.06526451283607315	-10.14883095469304	-0.06475134983541153	-10.069030498940265
67.94038605598601	40.32928850531233	41.024245606794175	46.24848719381801	46.475643510113365	49.385153257310236	49.36088132233035	52.5336072094654	52.25597619241811	58.54625805101983	57.784836636332564	0.12726739923029476	0.11710351451301546	-0.06534372608217609	-10.222374187444075	-0.06482551251898627	-10.141302740612446
68.3497610593647	40.29303052817149	40.9889347095868	46.21838071022926	46.4460182167587	49.35838705043964	49.334328306091116	52.51021583804514	52.23252393876187	58.529309144609954	57.76730614114176	0.12747246220558656	0.1172916693240705	-0.06542155657778181	-10.296217613475164	-0.0648981936490074	-10.213847205259299
68.7616027530747	40.256399249641994	40.953267843447826	46.188017699807425	46.41614491473694	49.33142779240756	49.3075856646289	52.4866955477773	52.208940982729146	58.512353694995284	57.749757428605484	0.12768083410185194	0.11748285765586985	-0.06549803393424014	-10.370365557651894	-0.06496942060769584	-10.286667480155302
69.17592600016614	40.21938972090038	40.91724045345947	46.157395897207344	46.38602153210327	49.3042746829945	49.280652673599896	52.46304701991919	52.185227960946506	58.495395208816674	57.73219373225605	0.12789258463397943	0.117677143345748	-0.06557318810786938	-10.444822489620492	-0.06503922105643056	-10.359767274174374
69.59274575324658	40.18199688813944	40.88084788874482	46.12651299205743	46.35564595656253	49.276926910127614	49.25352859882251	52.439270957509464	52.161385531090076	58.47843727857078	57.714618365558394	0.12810778514994225	0.11787459172349204	-0.06564704941567356	-10.519593029364842	-0.06510762294922756	-10.433150422511972
70.01207705502031	40.14421558980912	40.84408539994442	46.09536662770728	46.32501603434901	49.24938364948041	49.226212695940966	52.415368085835794	52.1374143723455	58.46148358472759	57.69703472388599	0.1283265086748998	0.11807526965152375	-0.0657196485517133	-10.594681953025429	-0.06517465454640359	-10.50682089156362
70.43393503883172	40.10604055377249	40.80694813661525	46.06395439993494	46.29412956907035	49.22164406405827	49.19870421007712	52.391339152914696	52.1133151858806	58.44453789791112	57.67944628655592	0.12854882995669828	0.11827924556635656	-0.06579101660351228	-10.670094198831066	-0.06524034442873017	-10.580782783963514
70.85833492921113	40.06746639437223	40.76943114454763	46.032273855610654	46.26298432051241	49.193707303767084	49.17100237546768	52.367184929982116	52.08908869532878	58.427604081142704	57.66185661892265	0.12877482551282238	0.11848658952137053	-0.06586118507036076	-10.745834873532658	-0.06530472151293765	-10.655040344030567
71.2852920424243	40.028487609404905	40.73152936299791	46.00032249131587	46.23157800340461	49.16557250496531	49.14310641508776	52.342906211995945	52.064735647284664	58.410686092150314	57.6442693745335	0.12900457367885887	0.11869737323095188	-0.06593018588091581	-10.821909258862433	-0.06536781506653	-10.729597963198103
71.71482178702524	39.98909857700021	40.69323762183391	45.96809775191655	46.19990828614411	49.137238789998875	49.115015540259655	52.31850381815085	52.040256811812306	58.393787985746485	57.6266882973485	0.12923815465851585	0.11891167011605351	-0.06599805141203774	-10.898322818358793	-0.06542965472380757	-10.804460185778225
72.14693966441222	39.94929355240086	40.654550638589654	45.935597029088036	46.1679727894771	49.1087052667176	49.08672895024634	52.293978592405416	52.01565298296602	58.37691391627643	57.60911722402591	0.12947565057526858	0.11912955535122438	-0.06606481450884161	-10.975081204547678	-0.06549027050287037	-10.879631715039068
72.58166126938723	39.9090666646399	40.615463015426045	45.902817659789875	46.13576908513538	49.07997102797263	49.058245831828536	52.26933140402195	51.99092497932415	58.360068140138985	57.59156008627599	0.12971714552568792	0.11935110591316736	-0.06613050850531721	-11.052190266427715	-0.06554969282331058	-10.955117419562157
73.01900229071879	39.86841191311135	40.57596923599383	45.869756924688566	46.10329469442648	49.051035151093835	49.029565358865064	52.24456314811904	51.96607364453591	58.34325501838283	57.574020913285324	0.1299627256345133	0.11957640063087725	-0.06619516724538954	-11.12965605721547	-0.0656079525237061	-11.030922339725294
73.45897851170821	39.82732316403088	40.53606366219606	45.83641204652677	46.07054708677616	49.02189669734678	49.00068669183606	52.21967474623816	51.94109984788279	58.32647901938129	57.55650383421486	0.13021247911154113	0.11980552023742792	-0.06625882510518721	-11.207484842441772	-0.06566508088080525	-11.107051694592883
73.90160581075892	39.78579414678161	40.495740530845104	45.802780188435946	46.03752367822039	48.992554711367895	48.971608977367346	52.19466714692348	51.91600448485336	58.309744721587606	57.53901308077304	0.13046649631039556	0.1200385474234625	-0.06632151701648326	-11.285683108537341	-0.06572110962921585	-11.18351088912641
74.34690016194996	39.74381845014106	40.45499395021103	45.76885845219062	46.00422182984548	48.96300822057674	48.94233134773609	52.16954132631571	51.89078847773289	58.293056816373586	57.5215529898677	0.13072486978925443	0.1202755668924567	-0.0663832784907612	-11.36425757165307	-0.06577607098179072	-11.260305521664122
74.79487763561212	39.701389518384964	40.41381789645711	45.73464387640203	45.970638846174005	48.93325623456494	48.9128529203561	52.14429828876063	51.86545277620781	58.27642011095523	57.50412800633887	0.13098769437360716	0.12051666541782428	-0.06644414564417644	-11.443215186913221	-0.06582999765106479	-11.33744139175542
75.24555439890803	39.65850064726315	40.37220620995813	45.70013343464868	45.93677197349478	48.90329774446038	48.883172797242594	52.118939067432486	51.83999835798574	58.25983953140798	57.48674268577606	0.1312550672211244	0.12076193190193156	-0.06650415522402398	-11.522563158143384	-0.06588292287126762	-11.41492450833357
75.6989467164156	39.615144979842285	40.33015259149685	45.665324033540735	45.90261839813369	48.87313172226525	48.85329006445487	52.09346472497201	51.81442622943082	58.243320125774375	57.46940169742204	0.13152708788871803	0.12101145743710105	-0.06656334463597346	-11.602308947984056	-0.06593488042167905	-11.492761098297706
76.15507095071504	39.57131550221119	40.287650598334444	45.63021251071659	45.86817524466427	48.842757120167526	48.82320379151632	52.067876354140665	51.78873742621581	58.22686706726844	57.45210982716742	0.13180385840188202	0.12126533536867802	-0.06662175197270415	-11.682460288502625	-0.06598590465078047	-11.570957615467705
76.61394356297929	39.52700503904245	40.24469364014941	45.59479563276754	45.83343957405421	48.81217286982361	48.79291303081035	52.042175078490196	51.76293301399014	58.21048565757901	57.434871980637936	0.13208548332640435	0.12152366136024192	-0.0666794160436126	-11.763025192269197	-0.06603603050142226	-11.649520749928342
77.07558111356816	39.48220624900582	40.20127497484058	45.55907009308893	45.798408381746405	48.78137788161206	48.7624168169516	52.01636205304895	51.73701408906567	58.19418133027681	57.417693186379346	0.13237206984253871	0.12178653346104833	-0.0667363764058635	-11.844011963949015	-0.06608529353707127	-11.72845743783364
77.54000026262605	39.436911620026784	40.157387704188324	45.523032509653405	45.76307859567083	48.75037104385567	48.731714166130736	51.9904384650245	51.71098177911941	58.177959654327914	57.40057859914189	0.13266372782174402	0.12205405217578949	-0.0667926733967974	-11.925429212431482	-0.06613372996939404	-11.807774871671427
78.00721777068286	39.391113464385015	40.11302476936907	45.48667942270448	45.72744707418521	48.71915122201201	48.70080407543218	51.964405534523884	51.684837243914785	58.16182633771844	57.383533503269376	0.1329605699060839	0.12232632053676644	-0.06684834816771712	-12.007285863512152	-0.06618137668669988	-11.887480510958994
78.47725049925933	39.34480391364587	40.068178946316635	45.450007292365626	45.691510603940785	48.68771725782922	48.669685522122975	51.93826451529076	51.658581676040875	58.1457872311935	57.36656331619548	0.13326271159040204	0.12260344417856855	-0.06690344271935089	-12.089591173229564	-0.06622827128398256	-11.96758209348809
78.95011541147531	39.29797491341874	40.02284284092514	45.413012496162416	45.65526589767068	48.656067968467035	48.63835746291187	51.91201669546099	51.63221630167103	58.12984833211563	57.349673592052234	0.1335702713073823	0.12288553141536375	-0.06695799993864426	-12.172354741745949	-0.06627445209421268	-12.048087647106513
79.42582957266194	39.25061821793538	39.97700888408663	45.37569132645349	45.61870959189704	48.62420214558016	48.606818833176746	51.885663398336206	51.605742381340555	58.11401578844615	57.332870025393966	0.13388337051561178	0.12317269332090189	-0.06701206363734968	-12.255586527931882	-0.06631995822074543	-12.129005501998108
79.90441015097758	39.20272538444108	39.93066932655735	45.33803998776687	45.58183824455409	48.59211855436313	48.575068546159656	51.8592059831765	51.57916121074492	58.0982959028548	57.3161584550418	0.1342021337907707	0.1234650438113479	-0.067065678592094	-12.339296864609423	-0.06636482957140544	-12.210344303566671
80.38587441802741	39.15428776739122	39.8838162336454	45.300054594037164	45.54464833252316	48.559815932554166	48.5431054921269	51.832645846012106	51.552474121557985	58.08269513696174	57.29954486805254	0.1345266889200776	0.12376269973105082	-0.06711889058681209	-12.423496474595595	-0.06640910689436197	-12.29211302600379
80.87023974948666	39.10529651244536	39.83644147971292	45.261731165739604	45.507136249075785	48.52729298939636	48.51092853749337	51.80598442047463	51.5256824822715	58.06722011571703	57.28303540381675	0.13485716700012512	0.12406578094138251	-0.06717174645654467	-12.508196487460737	-0.0664528318150488	-12.37432098642239
81.35752362572781	39.055742550250976	39.788536742485206	45.223065626916565	45.46929830122134	48.49454840455405	48.478536523908865	51.779223178648536	51.49878769905609	58.05187763192291	57.266636358291045	0.13519370253824844	0.12437441041276263	-0.06722429413363784	-12.59340845709994	-0.06649604687542165	-12.456977859732433
81.8477436324513	39.005616590008195	39.7400934971591	45.1840538020918	45.431130706954924	48.46158082698233	48.44592826730478	51.752363631942934	51.47179121664444	58.03667465090401	57.25035418836944	0.13553643355757067	0.12468871432000697	-0.06727658269549863	-12.679144380133948	-0.06653879557430997	-12.54009369416417
82.34091746132043	38.95490911280685	39.69110301030243	45.14469141306756	45.39262959240108	48.428388873747394	48.41310255689944	51.725407331984655	51.44469451923727	58.02161831533124	57.23419551639949	0.13588550170588973	0.1250088221411395	-0.06732866241524249	-12.765416715266838	-0.06658112241009206	-12.623678927609944
82.83706291059936	38.90361036472636	39.641556333535966	45.10497407559935	45.353790988848836	48.39497112879505	48.3800581541595	51.698355871532264	51.41749913143232	58.00671595020481	57.21816713484767	0.13624105236855583	0.12533486675981095	-0.06738058481444398	-12.85223840359322	-0.06662307292546643	-12.707744404802725
83.33619788579601	38.851710349688986	39.59144429698897	45.064897295942956	45.31461082967339	48.361326141665145	48.34679379171572	51.67121088541212	51.39020661917741	57.99197506800261	57.20227601112082	0.13660323478552366	0.1256669845714791	-0.06743240271811146	-12.939622889825841	-0.06666469375389283	-12.792301395242248
83.83834040030794	38.79919882205623	39.54075750251917	45.02445646726836	45.275084947139284	48.3274524261492	48.3133081722307	51.64397405147666	51.36281859074774	57.977403374000474	57.18652929254898	0.13697220217274664	0.1260053155935105	-0.06748417031265319	-13.027584144681896	-0.06670603266858421	-12.877361612087043
84.34350857607244	38.74606527895791	39.48948631668724	44.98364686593402	45.23520906907994	48.29334845888815	48.27959996721616	51.616647091585094	51.33533669774825	57.96300877177017	57.17093431153577	0.13734811184810905	0.1263500035793698	-0.06753594320612422	-13.116136688289771	-0.06674713863337445	-12.96293723193412
84.85172064422062	38.69229895234291	39.43762086347595	44.94246364761624	45.194978815448216	48.25901267790776	48.24566781579744	51.58923177260769	51.30776263614173	57.948799368862986	57.155498590883376	0.13773112536208673	0.12670119613707495	-0.0675877784917418	-13.205295614810893	-0.06678806185661301	-13.049040915642763
85.36299494573534	38.637888800739795	39.385151016742704	44.900901843285844	45.154389694731606	48.22444348108791	48.21151032342217	51.56172990745299	51.28009814730289	57.93478348268485	57.140229849297974	0.1381214086333482	0.12705904485210212	-0.06763973481442775	-13.295076618378516	-0.06682885384715576	-13.135685830204238
85.87734993211305	38.58282350071542	39.33206639239504	44.85895635502628	45.113437100226676	48.1896392245627	48.177126060510574	51.53414335611912	51.252345019099195	57.92096964657107	57.12513600708328	0.13851913208950595	0.1274237054149315	-0.06769187244021424	-13.385496020195205	-0.0668695674731552	-13.222885671637414
86.39480416602983	38.527091438019035	39.278356340277064	44.816621951685654	45.07211630616604	48.15459822104827	48.14251356104471	51.50647402676955	51.22450508699954	57.90736661606867	57.11022519202957	0.13892447081325204	0.1277953377534448	-0.0677442533290673	-13.476570797085515	-0.06691025702355802	-13.310654689112198
86.91537632201124	38.470680698398354	39.22400993575461	44.77389326435495	45.03042246369121	48.119318738093995	48.1076713210929	51.47872387683345	51.196580235210554	57.893983375433635	57.09550574550532	0.13933760469411155	0.12817410617037664	-0.0677969412119026	-13.568318611594805	-0.06695097827329022	-13.399007710391743
87.43908518710603	38.41357905807366	39.16901597098622	44.73076478166416	44.98835059666387	48.08379899625318	48.07259779726624	51.450894914130615	51.1685723978413	57.88082914435159	57.080986228759585	0.13975871858606892	0.128560179486054	-0.06785000167057831	-13.660757843532338	-0.06699178855070897	-13.48796016842789
87.9659496615646	38.35577397385606	39.113362945867046	44.68723084488889	44.94589559730905	48.04803716716973	48.03729140510422	51.42298919802236	51.14048356009774	57.86791338489139	57.06667542944393	0.14018800247132426	0.12895373118665235	-0.06790350222217967	-13.7539076231551	-0.06703274680880611	-13.577528129406346
88.4959887595208	38.297252572893925	39.057039058631055	44.64328564285732	44.90305222168132	48.01203137157562	48.00175051738486	51.395008840587536	51.11231575950649	57.85524580869983	57.05258236836174	0.14062565163046636	0.12935493957822117	-0.06795751240741765	-13.847787866121507	-0.06707391370005666	-13.667728322276162
89.0292216096782	38.23800164203243	39.00003219609745	44.59892320664958	44.859815084946824	47.975779677195234	47.965973462356324	51.36695600782495	51.08407108716931	57.84283638444757	57.03871630645484	0.14107186681934183	0.12976398794673233	-0.06801210388334056	-13.942419310207697	-0.06711535165462124	-13.7585781697544
89.56566745600044	38.17800761676889	38.942329923545365	44.554137404078496	44.81617865647167	47.93928009655122	47.92995852188523	51.33883292088172	51.055751689048435	57.83069534553611	57.025086752036145	0.14152685445293786	0.13018106472442953	-0.06806735052131785	-14.037823554139322	-0.06715712496303894	-13.850095821086143
90.1053456584057	38.117256569786534	38.88391947420091	44.50892193394184	44.772137254707665	47.90253058466626	47.893703929517336	51.31064185730765	51.02735976728297	57.818833198075424	57.0117034682782	0.14199082679659222	0.13060636366276424	-0.06812332850897462	-14.134023098216858	-0.06719929986240203	-13.942300186376087
90.6482756934654	38.05573419904942	38.824787738320204	44.46327032003619	44.72768504186686	47.86552903665686	47.8572078684467	51.2823851523372	50.99889758153832	57.807260729144886	56.99857648096905	0.14246400216487168	0.1310400840122185	-0.06818011645794542	-14.231041387274672	-0.06724194462746169	-14.035210972879213
91.19447715510712	37.993425815437604	38.7649212518495	44.41717590491874	44.68281601837286	47.82827328521099	47.820468469386995	51.25406520019686	50.97036745038703	57.79598901534617	56.98571608654404	0.14294660512848073	0.13148243070933613	-0.06823779551718445	-14.328902855952037	-0.0672851296661463	-14.128848723194096
91.74396975532183	37.93031632990442	38.70430618464524	44.37063184340763	44.637524017080366	47.79076109794568	47.783483808341394	51.22568445544044	50.94177175272363	57.78502943166255	56.97313286040709	0.14343886672956702	0.13193361457129157	-0.06829644949175417	-14.427632976296081	-0.06732892761996823	-14.223234855471674
92.29677332487483	37.86639024013347	38.64292832823339	44.323631095805844	44.5918026972501	47.75299017463625	47.746251904264085	51.197245434310226	50.91311292921235	57.77439366063459	56.960837665551296	0.14394102470582598	0.132393852498351	-0.06835616496795183	-14.527258308051387	-0.06737341346963888	-14.31839170585954
92.85290781402206	37.80163161667403	38.580773083088374	44.27616642083678	44.54564553826828	47.714958144311545	47.70877071660865	51.1687507161256	50.88439348376936	57.764093701866955	56.948841661492345	0.14445332372382133	0.1328633676846005	-0.06841703144490197	-14.627806551587128	-0.0674186646461834	-14.414342573216345
93.41239329322968	37.736024088531515	38.517825445409855	44.2282303682764	44.49904583309759	47.67666256220682	47.671038142756274	51.1402029446976	50.85561598507881	57.75414188187812	56.93715631352663	0.14497601562195556	0.13334238983732138	-0.06847914147326861	-14.72930660386919	-0.06746476114810207	-14.511111766347312
93.97524995389855	37.669550828188946	38.454069993374866	44.17981527126767	44.45199668144681	47.63810090656715	47.633052015317666	51.11160482977025	50.82678306814397	57.74455086430805	56.92579340232776	0.14550935966355866	0.13383115540543525	-0.0685425908006394	-14.831788617319035	-0.06751178566402416	-14.608724653691752
94.54149810909283	37.60219453603409	38.389490872842195	44.13091323830129	44.404490982645335	47.59927057529303	47.594810099301995	51.08295914848805	50.79789743587329	57.73533366049811	56.914765033895975	0.14605362280058348	0.13432990781744325	-0.06860747852545046	-14.935284062132268	-0.06755982370269464	-14.70720771593551
95.11115819427312	37.533937424165245	38.32407178248329	44.081516144845786	44.35652142820738	47.56016888241865	47.55631008914425	51.054268746888546	50.76896186070154	57.726503640457985	56.904083649873556	0.14660907994841763	0.13483889772932436	-0.06867390725882672	-15.039825792031479	-0.06760896372959024	-14.806588601526528
95.68425076803395	37.46476119954829	38.257795958314624	44.031615624609884	44.30808049407075	47.52079305441443	47.51754960558453	51.02553654142045	50.73997918624624	57.71807454423612	56.89376203824283	0.14717601427236424	0.13535838328286975	-0.06874198329435188	-15.145448113520615	-0.06765929731020037	-14.906896185122605
96.26079651284576	37.39464704649577	38.190646157604206	43.981203060418785	44.25916043249454	47.481140226303886	47.47852619239041	50.99676552048641	50.710952329000214	57.710060493710515	56.88381334442251	0.1477547174863569	0.13588863037496163	-0.06881181678819814	-15.252186859312133	-0.06771091926201223	-15.008160629571648
96.84081623580131	37.323575608436386	38.12260464212257	43.93026957468372	44.20975326359673	47.441207437583	47.43923731291285	50.96795874600872	50.68188428005864	57.70247600481586	56.874251082777775	0.14834549016452162	0.13642991293833912	-0.06888352194857816	-15.360079465835952	-0.06776392781443263	-15.11041345132071
97.42433086936633	37.25152696894387	38.053653160709516	43.878806019445165	44.15985076651536	47.40099162793276	47.39968034646721	50.939119355018356	50.652778106882266	57.69533600022687	56.86508914856308	0.14894864206622724	0.1369825132344133	-0.06895721723500259	-15.469165055044868	-0.06781842477703748	-15.2136875895103
98.01136147213543	37.17848063199053	37.98377293112405	43.82680296596742	44.109444470172726	47.36048963271155	47.35985258452864	50.910250561265286	50.62363695509531	57.68865582251571	56.85634183031477	0.1495644924752928	0.1375467221587302	-0.06903302556943913	-15.579484521120321	-0.06787451571756264	-15.318017479086848
98.60192922959182	37.10441550139043	37.91294462114468	43.774250693861	44.0585256436227	47.31969817821528	47.319751226731604	50.881355656848896	50.59446405031834	57.68245124780341	56.84802382271286	0.15019337055407966	0.13812283955971835	-0.06911107455841403	-15.691080622062145	-0.06793231014943046	-15.42343912814249
99.1960554548718	37.02930985939465	37.84114832888525	43.72113917970913	44.00708528595967	47.27861387669195	47.27937337666176	50.852438013867335	50.565262700035525	57.67673849992628	56.840150239931816	0.15083561571321558	0.13871117457138574	-0.06919149672786773	-15.803998076626158	-0.06799192172989876	-15.529990199711392
99.79376158953411	36.95314134439978	37.768363562289416	43.66745808517149	43.9551141157659	47.23723322109584	47.23871603742855	50.82350108608348	50.53603629549542	57.67153426513875	56.832736629501085	0.15149157799775942	0.13931204596067495	-0.0692744297712693	-15.918283667035212	-0.06805346846932991	-15.637710098431853
100.39506920433367	36.87588692772814	37.6945692177653	43.613196744538335	43.90260256007331	47.19555257956622	47.19777610700499	50.79454841060571	50.50678831364455	57.66685570737484	56.82579898669685	0.15216161849065007	0.1399257824902275	-0.06936001681123827	-16.033986347567406	-0.06811707295202041	-15.746640062210645
101.00000000000001	36.797522889437374	37.61974355792025	43.55834415170599	43.84954074281462	47.15356818961489	47.15655037332195	50.76558360958154	50.47752231909328	57.662720484093114	56.819353769488515	0.15284610973433982	0.14055272329734145	-0.06940362476518332	-16.09219821888981	-0.06814950400670354	-15.80141283261982
