# Supplementary material for: White matter micro- and macrostructure brain charts for the human lifespan
Source: Nature. 2026 May 13;655(8124):979–89. doi: 10.1038/s41586-026-10454-2 (PMC13391363; doi:10.1038/s41586-026-10454-2)
Supplement: Supplementary file 12 — Centiles trajectories of brain charts. SDT.T9.1–5 contain the brain charts for the global metrics; SDT.T9.6–509 contain the brain charts for the tract-specific metrics (unnormalized); and SDT.T9.510–1157 contain the brain charts for the tract-specific macrostructural metrics (normalized). Included in each table are the male and female centile trajectories for the 2.5th, 25th, 50th, 75th and 97.5th percentiles; the interquartile range normalized by the 50th centile; and the derivatives of the 50th centiles with respect to both age and log(age). Charts are sampled in logarithmically spaced intervals. Age is reported in years, while centile trajectory values are reported in metric-specific units: diffusivities in mm2 s−1, volume in mm3, surface area in mm2, average length in mm, and FA is dimensionless (unitless). [file 41586_2026_10454_MOESM12_ESM.zip › plotted_curves/SDT.T9.155-ICP_left_fa-mean_curve_metrics.csv]

ages	male_0.025th_percentile	female_0.025th_percentile	male_0.25th_percentile	female_0.25th_percentile	male_0.5th_percentile	female_0.5th_percentile	male_0.75th_percentile	female_0.75th_percentile	male_0.975th_percentile	female_0.975th_percentile	male_normalized_quantile_range	fwmale_normalized_quantile_range	male_median_centile_d_age	male_median_centile_d_log_age	female_median_centile_d_age	female_median_centile_d_log_age
0.25	0.19548965514190728	0.1944299877493554	0.22066565299753413	0.21893127389205636	0.23605202259155117	0.23385776793831645	0.25323562502662766	0.25048748092667794	0.29202725632080173	0.28788234270795793	0.13797794092809137	0.13493760465098179	0.1318323814069517	0.07611722428885181	0.130636831887896	0.07542693932305515
0.25150637576242696	0.1956665400520913	0.19460570545894712	0.2208565031055999	0.21912055535736552	0.23625061169560563	0.23405455609555262	0.25344217966547417	0.2506919913528207	0.2922493217822327	0.2881018943300012	0.1379284325488177	0.13488921780512653	0.13162052101182553	0.07622311505493684	0.13042688839199457	0.07553186723249183
0.2530218281966045	0.19584391911397286	0.194781913995645	0.2210478847141626	0.21931036393172823	0.236449753335635	0.23425189176459627	0.2536493088947703	0.25089707066015604	0.2924720067257422	0.2883220582721067	0.13787886737327534	0.1348407754169594	0.1311957991010786	0.07643495233859454	0.13000600938951834	0.07574177830002071
0.25454641199404576	0.19602179262483946	0.19495861365397454	0.22123979811667785	0.21950069990590937	0.23664944780254943	0.23444977523373384	0.2538570130028412	0.2511027191344496	0.2926953114364294	0.28854283481677917	0.13782924570091457	0.13479227777904546	0.13077163174975226	0.07664690011037578	0.1295856800321502	0.07595179885932168
0.2560801821758082	0.19620016087758774	0.19513580472409423	0.22143224360164632	0.21969156356575748	0.23684969538196368	0.23464820678600481	0.2540652922723402	0.25130893705585633	0.2929192361928813	0.28876422424010256	0.13777956783126571	0.1347437251840299	0.13034802297390513	0.07685895633725437	0.1291659042990574	0.07616192689619794
0.25762319409447826	0.19637902416070907	0.1953134874917807	0.22162522145259744	0.21988295519218867	0.2370504963541796	0.2348471866991856	0.25427414698022954	0.25151572469890165	0.29314378126715046	0.28898622681171804	0.13772983406392453	0.13469511792462394	0.12992497675911352	0.07707111897991581	0.12874668613947904	0.07637216039034911
0.2591755034361701	0.19655838275827647	0.19549166223841635	0.2218187319480748	0.2200748750611729	0.23725185099417084	0.2350467152457739	0.2544835773977646	0.25172308233246554	0.29336894692473686	0.28920884279480563	0.13768004469854428	0.13464645629359276	0.12950249706035777	0.07728338599276441	0.12832802947195887	0.07658249731507283
0.2607371662225343	0.19673823694992984	0.1956703292409739	0.22201277536161937	0.22026732344371644	0.2374537595715654	0.23524679269297066	0.25469358379047435	0.25193101021976305	0.2935947334245649	0.2894320724460623	0.13763020003482163	0.13459774058374546	0.12908058780166698	0.07749575532361064	0.12790993818435936	0.07679293563712264
0.2623082388127803	0.1969185870108621	0.19584948877200337	0.22220735196175478	0.22046030060584745	0.23765622235062855	0.23544741930266427	0.2549041664181438	0.25213950861832785	0.29382114101896417	0.28965591601568197	0.13758030037248264	0.13454897108792357	0.12865925287633218	0.07770822491387719	0.1274924161344302	0.0770034733171201
0.2638887779057103	0.19709943321180518	0.19602914109961753	0.2224024620119707	0.22065380680860006	0.23785923959024677	0.23564859533141422	0.2551153255347967	0.2523485777799939	0.2940481699536482	0.2898803737473358	0.1375303460112776	0.1345001480989887	0.1282384961469205	0.07792079269857766	0.12707546714908347	0.07721410830913555
0.26547884054176485	0.19728077581901524	0.1962092864874777	0.2225981057707073	0.2208478423079982	0.23806281154391024	0.23585032103043319	0.25532706138867645	0.25255821795087746	0.29427582046769324	0.2901054458781502	0.13748033725096268	0.13445127190981215	0.12781832144511895	0.0781334566061318	0.12665909502500483	0.07742483856090843
0.2670784841050822	0.19746261509425914	0.19638992519478007	0.2227942834913393	0.22104240735504055	0.23826693845969604	0.2360525966455721	0.2555393742222288	0.25276842937135957	0.29450409279351825	0.2903311326386878	0.1374302743912935	0.13440234281326277	0.12739873257170586	0.07834621455852187	0.12624330352791446	0.07763566201357719
0.26868776632556873	0.19764495129479906	0.19657105747624026	0.22299099542215972	0.22123750219568333	0.23847162058025115	0.2362554224173005	0.25575226427208253	0.2529792122760673	0.2947329871568628	0.29055743425292546	0.13738015773200943	0.13435336110219825	0.12697973329639467	0.07855906447096572	0.12582809639290815	0.07784657660173622
0.2703067452809827	0.19782778467337853	0.1967526835820797	0.2231882418063633	0.22143312707082538	0.23867685814277445	0.23645879858069205	0.2559657317690319	0.2531905668938557	0.29496250377676636	0.2907843509382336	0.1373299875728271	0.13430432706944945	0.12656132735804704	0.07877200425216557	0.12541347732449992	0.07805758025346421
0.2719354793990299	0.1980111154782075	0.1969348037580107	0.22338602288203094	0.22162928221629116	0.23888265137900042	0.23666272536540509	0.25617977693801786	0.25340249344779003	0.29519264286554725	0.2910118829053559	0.13727976421342472	0.13425524100781533	0.12614351846463023	0.07898503180418714	0.1249994499964231	0.0782686708902034
0.27357402745947257	0.19819494395294782	0.19711741824522194	0.22358433888211296	0.22182596786281505	0.2390890005151811	0.23686720299566746	0.25639439999810926	0.25361499215512656	0.2954234046287812	0.29124003035838775	0.13722948795343265	0.13420610321004617	0.1257263102929045	0.07919814502236022	0.12458601805188607	0.07847984642695138
0.2752224485962505	0.1983792703366983	0.19730052728036365	0.22378319003441247	0.22202318423602477	0.23929590577206872	0.23707223169025785	0.2566096011624846	0.253828063227295	0.2956547892652798	0.2914687934947553	0.13717915909242323	0.13415691396883753	0.1253097064885509	0.07941134179519338	0.12417318510296127	0.07869110477171404
0.27688080229961526	0.1985640948639793	0.1974841310955325	0.22398257656156856	0.22222093155642447	0.2395033673648976	0.2372778116624882	0.25682538063841237	0.25404170686987854	0.29588679696706865	0.29169817250519375	0.13712877792989794	0.13410767357681547	0.12489371066639876	0.0796246200045303	0.1237609547310825	0.07890244382596734
0.2785491484182772	0.19874941776471872	0.1976682299182573	0.22418249868104026	0.22241921003937912	0.23971138550336765	0.23748394312018714	0.25704173862723356	0.25425592328259694	0.2961194279193669	0.29192816757372747	0.13707834476527886	0.13405838232652947	0.12447832641026935	0.07983797752547872	0.1233493304870592	0.07911386148443
0.28022754716156506	0.19893523926423587	0.19785282397148315	0.22438295660508928	0.22261801989509697	0.2399199603916254	0.23769062626568133	0.25725867532434127	0.25447071265928617	0.2963526823005642	0.29215877887764674	0.1370278598978943	0.13400904051043855	0.12406355727247842	0.08005141222606937	0.12293831589070692	0.07932535563504928
0.2819160591015993	0.19912155958322678	0.19803791347355704	0.22458395054076327	0.22281736132861313	0.2401290922282462	0.23789786129577867	0.2574761909191625	0.2546860751878805	0.29658656028220015	0.29239000658748776	0.13697732362697101	0.1339596484209035	0.12364940677447578	0.08026492196750468	0.12252791443103206	0.0795369241588304
0.28361474517547763	0.1993083789377484	0.19822349863821184	0.22478548068987825	0.2230172345397726	0.2403387812062163	0.23810564840174894	0.25769428559513824	0.25490201105039284	0.2968210620289411	0.2926218508670101	0.13692673625162252	0.13391020635017428	0.12323587840673156	0.08047850460416583	0.12211812956620349	0.0797485649299432
0.2853236666874746	0.1994956975392038	0.1984095796745515	0.22498754724900255	0.22321763972321348	0.24054902751291538	0.23831398776930762	0.257912959529705	0.25511852042289596	0.2970561876985592	0.2928543118731754	0.13687609807083773	0.13386071459037946	0.1228229756282957	0.08069215798327178	0.12170896472362358	0.07996027581572918
0.2870428853112538	0.19968351559432568	0.19859615678703538	0.22519015040943824	0.2234185770683494	0.24075983133009646	0.23852287957859625	0.2581322128942742	0.25533560347550327	0.29729193744190924	0.29308738975612547	0.1368254093834713	0.1338111734335189	0.12241070186725267	0.08090587994514209	0.12130042329962976	0.0801720546764173
0.28877246309209376	0.1998718333051618	0.1987832301754626	0.22539329035720515	0.22362004675935285	0.24097119283387008	0.23873232400416494	0.25835204585421406	0.2555532603723496	0.2975283114029078	0.29332108465916046	0.1367746704882325	0.1337615831714504	0.12199906052065046	0.08111966832305484	0.12089250865993506	0.08038389936532297
0.2905124624491269	0.20006065086905805	0.19897080003495624	0.2255969672730222	0.22382204897513724	0.24118311219468339	0.238942321214954	0.2585724585688285	0.2557714912715709	0.29776530971850956	0.29355539671871644	0.13672388168367453	0.13371194409587966	0.12158805495415947	0.08133352094301927	0.12048522413934393	0.08059580772874853
0.29226294617759224	0.20024996847864351	0.19915886655594817	0.2258011813322906	0.22402458388934027	0.24139558957730295	0.23915287137427552	0.25879345119133856	0.25599029632528614	0.2980029325186858	0.29379032606434413	0.13667304326818586	0.1336622564983523	0.12117768850261257	0.0815474356240884	0.12007857304185166	0.08080777760587665
0.294023977451102	0.20043978632181403	0.1993474299241624	0.22600593270507602	0.2242276516703058	0.2416086251407959	0.23936397463979478	0.25901502386886205	0.25620967567957653	0.2982411799264014	0.29402587281868575	0.1366221555399779	0.1336125206702414	0.12076796446949345	0.08176141017794691	0.11967255864051651	0.08101980682874199
0.29579561982392083	0.2006301045817157	0.1995364903205992	0.2262112215560902	0.22443125248106602	0.2418222190385101	0.23957563116351133	0.25923717674239294	0.2564296294744658	0.298480052057592	0.29426203709745274	0.1365712187970758	0.13356273690273932	0.12035888612717827	0.0819754424090462	0.11926718417744553	0.08123189322208191
0.29757793723326015	0.20082092343672958	0.19972604792151932	0.22641704804467386	0.22463538647932427	0.24203637141805645	0.23978784109174012	0.2594599099467822	0.25665015784390055	0.2987195490211418	0.2944988190094039	0.1365202333373077	0.13351290548684575	0.11995045671703508	0.0821895301146327	0.11886245286417818	0.08144403460359939
0.29937099400158496	0.2010122430604545	0.19991610289842754	0.2266234123247782	0.22484005381743655	0.24225108242128884	0.2400006045650934	0.25968322361071716	0.25687126091573054	0.29895967091886005	0.2947362186563226	0.13646919945829597	0.13346302671336158	0.11954267944938124	0.08240367108460589	0.11845836788144481	0.08165622878371437
0.3011748548389356	0.2012040636216909	0.20010665541805606	0.22683031454494665	0.22504525464239394	0.24246635218428594	0.24021392171846098	0.25990711785670084	0.25709293881168777	0.2992004178454584	0.29497423613299345	0.1364181174574452	0.13341310087287453	0.11913555750344074	0.08261786310147556	0.11805493237905296	0.08186847356545712
0.30298958484526295	0.20139638528442436	0.20029770564234856	0.2270377548482969	0.2252509890958043	0.24268218083733076	0.24042779268099143	0.26013159280103215	0.2573151916473668	0.2994417898885279	0.2952128715271805	0.13636698763193475	0.1333631282557525	0.1187290940271879	0.08283210394017715	0.11765214947597258	0.08208076674444698
0.30481524951277783	0.20158920820780873	0.20048925372844295	0.22724573337250206	0.22545725731387378	0.2428985685048917	0.24064221757607202	0.2603566485537845	0.2575380195322043	0.2996837871285149	0.29545212491960315	0.13631581027870737	0.13331310915213415	0.11832329213785897	0.08304639136839853	0.11725002226049241	0.08229310610894203
0.3066519147283146	0.20178253254614936	0.2006812998286553	0.22745425024977275	0.225664059427389	0.24311551530560357	0.24085719652131057	0.26058228521878574	0.2577614225694581	0.29992640963869927	0.29569199638391425	0.136264585694459	0.13326304385191656	0.11791815492146895	0.08326072314608979	0.11684855379033365	0.08250548943981073
0.3084996467757088	0.20197635844888603	0.20087384409046224	0.22766330560683753	0.2258713955616976	0.24333302135224624	0.24107272962851495	0.2608085028935964	0.2579854008561868	0.3001696574851685	0.29593248598667565	0.13621331417563035	0.13321293264474926	0.11751368543298213	0.08347509702566924	0.11644774709213834	0.08271791451026189
0.31035851233818973	0.20217068606057603	0.20106688665648473	0.2278728995649249	0.22607926583669063	0.2435510867517267	0.2412888170036737	0.26103530166949007	0.25820995448322936	0.3004135307267967	0.29617359378733626	0.1361619960183982	0.1331627758200229	0.11710988669683786	0.08368951075215136	0.11604760516227941	0.08293037908611467
0.3122285785007863	0.20236551552087714	0.20126042766447078	0.2280830322397443	0.22628767036678304	0.24376971160505834	0.24150545874693657	0.26126268163143085	0.2584350835351837	0.3006580294152192	0.29641531983820757	0.1361106315186618	0.13311257366686094	0.11670676170608374	0.08390396206259965	0.11564813096632065	0.08314288092552857
0.3141099127527488	0.2025608469645299	0.20145446724727775	0.2282937037414666	0.22649660926089535	0.2439888960073401	0.24172265495259443	0.26149064285805307	0.25866078809038556	0.3009031535948088	0.2966576641844405	0.13605922097203876	0.13306232647410773	0.11630431342301506	0.08411844868641083	0.11524932743903094	0.0833554177789253
0.31600258298998396	0.2027566805213404	0.20164900553285584	0.22850491417470534	0.22670608262243427	0.24420864004773757	0.2419404057090587	0.26171918542163947	0.25888706822088836	0.30114890330265276	0.29690062686400204	0.13600776467385203	0.13301203453032473	0.1159025447791393	0.08433296834529358	0.11485119748481765	0.08356798738908111
0.3179066575175057	0.20295301631616264	0.20184404264422967	0.22871666363849705	0.226916090549273	0.2444289438094615	0.24215871109884204	0.2619483093880996	0.2591139239924401	0.3013952785685269	0.29714420790765006	0.13595626291912244	0.13296169812377673	0.11550145867497719	0.08454751875298427	0.11445374397747798	0.08378058749102735
0.3198222050518999	0.20314985446888087	0.20203957869948155	0.22892895222628215	0.22712663313373366	0.2446498073697478	0.24237757119853748	0.2621780148169485	0.2593413554644638	0.3016422794148733	0.29738840733891153	0.13590471600255913	0.13291131754242336	0.11510105798046055	0.0847620976155099	0.11405696976025581	0.08399321581198649
0.32174929472380437	0.20334719509439184	0.20223561381173327	0.2291417800258854	0.22733771046256582	0.24487123079983739	0.24259698607879812	0.2624083017612846	0.2595693626900347	0.3018899058567745	0.2976332251740563	0.13585312421854867	0.1328608930739136	0.11470134553464817	0.08497670263086832	0.1136608776459127	0.08420587007125135
0.32368799608040405	0.2035450383025866	0.20243214808912843	0.22935514711949573	0.22754932261692837	0.24509321416495428	0.2428169558043165	0.2626391702677681	0.25979794571585924	0.3021381579019295	0.29787866142207436	0.13580148786115046	0.13281042500557363	0.11430232414600283	0.08519133148909219	0.11326547041700508	0.08441854798038406
0.3256383790879404	0.20374338419833288	0.20262918163481453	0.22956905358364713	0.22776146967236924	0.24531575752428608	0.24303748043380463	0.26287062037659875	0.2600271045822529	0.3023870355506294	0.298124716084651	0.13574980722408259	0.1327599136243999	0.11390399659218531	0.08540598187217086	0.11287075082542941	0.0846312472427968
0.32760051413423674	0.2039422328814562	0.2028267145469246	0.22978349948919785	0.22797415169880592	0.2455388609309615	0.24325856001997154	0.26310265212149336	0.260256839323118	0.30263653879573155	0.2983713891561421	0.13569808260071672	0.13270935921704735	0.11350636562033145	0.08562065145397213	0.11247672159276334	0.08484396555387264
0.3295744720312385	0.204141584446722	0.20302474691855918	0.22999848490131086	0.22818736876050488	0.24576252443203034	0.24348019460950374	0.26333526552966385	0.26048714996592237	0.3028866676226357	0.2986186806235495	0.13564631428406745	0.13265876206982766	0.1131094339470664	0.0858353379003205	0.11208338541057827	0.08505670060115733
0.33156032401756863	0.20434143898381713	0.2032232788377678	0.23021400987943338	0.22840112091606232	0.24598674806844173	0.24370238424304394	0.26356846062179484	0.26071803653167613	0.3031374220092584	0.29886659046649694	0.13559450256678515	0.13260812246869202	0.11271320425839804	0.08605003886873419	0.11169074493987807	0.08526945006381936
0.33355814176109866	0.20454179657733096	0.20342231038753078	0.2304300744772765	0.22861540821838314	0.24621153187502237	0.24392512895516855	0.2638022374120205	0.26094949903491027	0.30338880192600776	0.2991151186572044	0.13554264774114566	0.13255744069923142	0.11231767920990876	0.08626475200850336	0.11129880281164617	0.08548221161294833
0.33556799736153503	0.20474265730673696	0.20362184164574015	0.23064667874279468	0.2288302307146612	0.24643687588045546	0.24414842877436813	0.26403659590790246	0.261181537483653	0.3036408073357584	0.2993642651604632	0.13549075009904346	0.1325067170466601	0.11192286142679819	0.08647947496061903	0.1109075616268953	0.08569498291152655
0.3375899633530214	0.2049440212463734	0.20382187268518115	0.23086382271816488	0.22904558844635842	0.2466627801072584	0.24437228372302458	0.26427153611040605	0.26141415187940836	0.30389343819382536	0.2996140299336112	0.13543880993198168	0.13245595179581407	0.11152875350403235	0.08669420535779437	0.11051702395620566	0.08590776161400981
0.3396241127067558	0.20514588846542475	0.20402240357351337	0.23108150643976624	0.2292614814491842	0.24688924457176203	0.24459669381738938	0.26450705801387825	0.26164734221713226	0.30414669444793924	0.2998644129265071	0.13538682753106474	0.13240514523113972	0.11113535800611629	0.08690894082421607	0.11012719234035018	0.08612054536661162
0.3416705188336247	0.20534825902790205	0.20422343437325133	0.23129972993815828	0.22947790975307478	0.24711626928408667	0.2448216590675625	0.2647431616060235	0.26188110848521007	0.30440057603821946	0.30011541408150516	0.13533480318699057	0.1323542976366854	0.11074267746733568	0.08712367897553008	0.10973806929030161	0.08633333180729608
0.343729255586852	0.20555113299262417	0.20442496514174588	0.23151849323806073	0.22969487338217218	0.24734385424812183	0.24504717947747037	0.26497984686788123	0.2621154506654337	0.30465508289714954	0.3003670333334296	0.1352827371900411	0.13230340929609535	0.11035071439205524	0.08733841741912585	0.10934965728690571	0.08654611856540839
0.34580039726466444	0.2057545104131978	0.20462699593116435	0.23173779635833147	0.22991237235480314	0.24757199946150302	0.24527325504484287	0.26521711377380164	0.2623503687329777	0.30491021494954945	0.30061927060954863	0.1352306298300755	0.13225248049259983	0.10995947125424976	0.08755315375350392	0.1089619587812578	0.0867589032617957
0.3478840186129729	0.2059583913379981	0.20482952678847113	0.2319576393119457	0.23013040668345755	0.2478007049155889	0.245499885761192	0.2654549622914221	0.2625858626563762	0.30516597211255075	0.30087212582954864	0.13517848139651975	0.13220151150900905	0.10956895049807258	0.08776788556867388	0.10857497619479517	0.08697168350879281
0.34998019482807	0.20616277581014913	0.20503255775540855	0.23217802210597416	0.23034897637476792	0.24802997059543966	0.24572707161178906	0.2656933923816443	0.2628219323974998	0.30542235429556974	0.3011255989055085	0.13512629217836292	0.13215050262770453	0.10917915453761395	0.08798261044592692	0.10818871191911938	0.08718445691011567
0.352089001559344	0.20636766386750355	0.20523608886847652	0.23239894474156114	0.23056808142948707	0.2482597964797932	0.24595481257564206	0.265932403998609	0.2630585779115309	0.30567936140028074	0.30137968974187296	0.13507406246414644	0.13209945413063054	0.1087900857571853	0.0881973259578217	0.10780316831626635	0.08739722106070502
0.3542105149120084	0.20657305554262292	0.20544012015891272	0.2326204072139031	0.23078772184246646	0.24849018254104338	0.24618310862547285	0.2661719970896724	0.26329579914694057	0.30593699332058905	0.3016343982354262	0.13502179254195498	0.13204836629928907	0.10840174651115575	0.08841202966803507	0.10741834771886971	0.08760997354693956
0.35634481144984936	0.2067789508627577	0.2056446516526733	0.23284240951222684	0.23100789760263518	0.24872112874521538	0.24641195972769528	0.26641217159538266	0.2635335960454647	0.3061952499426056	0.30188972427526595	0.134969482699413	0.13199723941473057	0.10801413912417246	0.08862671913134079	0.10703425242994058	0.08782271194630198
0.35849196819798806	0.20698534984982628	0.2058496833704116	0.2330649516197664	0.23122860869297712	0.2489526350519439	0.2466413658423904	0.2666529274494541	0.2637719685420788	0.3064541311446181	0.3021456677427762	0.13491713322367369	0.13194607375754494	0.10762726589143767	0.08884139189375873	0.10665088472299544	0.08803543382729373
0.36065206264566085	0.20719225252039522	0.2060552153274585	0.23328803351374172	0.23144985509050905	0.24918470141444934	0.24687132692328465	0.26689426457874366	0.2640109165649748	0.30671363679706515	0.3024022285116004	0.13486474440141222	0.13189486960785884	0.10724112907821137	0.08905604549207169	0.10626824684253933	0.08824813674979026
0.3628251727490157	0.20739965888565823	0.20626124753380193	0.23351165516533576	0.23167163676625868	0.24941732777951342	0.2471018429177265	0.2671361829032258	0.26425044003553594	0.30697376676250837	0.30265940644761535	0.1348123165188201	0.13184362724532367	0.10685573092049339	0.0892706774541594	0.105886341003675	0.08846081826453656
0.3650113769339257	0.20760756895141574	0.206467779994066	0.23373581653967188	0.23189395368524204	0.249650514087457	0.24733291376666222	0.26737868233596784	0.26449053886831253	0.30723452089560527	0.3029172014089031	0.13475984986159603	0.13179234694911093	0.10647107362480313	0.0894852852987782	0.10550516939218113	0.08867347591311159
0.36721075409881926	0.20781598271805346	0.2066748127074903	0.23396051759579117	0.2321168058064406	0.2498842602721147	0.24756453940461243	0.2676217627831041	0.2647312129709967	0.3074958990430813	0.30317561324572395	0.13470734471493764	0.13174102899790535	0.10608715936839985	0.08969986653553974	0.10512473416509494	0.08888610722831203
0.3694233836175272	0.20802490018052222	0.20688234566790945	0.2341857582866298	0.23234019308277948	0.25011856626081264	0.24779671975964943	0.2678654241438125	0.26497246224439813	0.3077579010437027	0.30343464180048985	0.13465480136353816	0.131689673669895	0.10570399029911215	0.08991441866472627	0.10474503745015795	0.08909870973354828
0.37164934534214805	0.20823432132831562	0.2070903788637309	0.23441153855899532	0.23256411546110298	0.2503534319743419	0.248029454753371	0.26810966631028693	0.26521428658241814	0.3080205267282476	0.30369428690773514	0.13460222009157535	0.13163828124277005	0.10532156853568608	0.09012893917735454	0.10436608134634895	0.08931128094304341
0.3738887196059291	0.2084442461454498	0.20729891227791514	0.23463785835354412	0.23278857288215332	0.25058885732693686	0.24826274430087886	0.2683544891677136	0.26545668587202503	0.30828377591947903	0.30395454839409064	0.13454960118270645	0.13158685199370876	0.10493989616783495	0.09034342555519004	0.10398786792395498	0.08952381836199663
0.3761415872261661	0.20865467461044107	0.20750794588795338	0.23486471760475733	0.23301356528054634	0.2508248422262484	0.24849658831075289	0.26859989259424416	0.2656996599932287	0.30854764843211563	0.3042154260782546	0.13449694492006145	0.13153538619937652	0.1045589752561753	0.09055787527041304	0.10361039922429427	0.08973631948597216
0.3784080295071193	0.208865606696285	0.20771747966584636	0.2350921162409182	0.23323909258474834	0.2510613865733209	0.24873098668502672	0.2688458764609709	0.2659432088190546	0.3088121440728045	0.30447691977096497	0.13444425158623566	0.13148388413591652	0.10417880783248279	0.09077228578589569	0.10323367726010702	0.08994878180128296
0.3806881282429484	0.20907704237043387	0.20792751357808248	0.23532005418408725	0.23346515471705276	0.2512984902625664	0.24896593931916378	0.26909244063189963	0.2661873322155184	0.30907726264009105	0.3047390292749714	0.13439152146328331	0.13143234607894366	0.1037993958997987	0.09098665455488941	0.10285770401563354	0.09016120278474204
0.38298196572066395	0.20928898159477535	0.20813804758561635	0.23554853135007978	0.2336917515935564	0.25153615318174055	0.24920144610203196	0.26933958496392446	0.26643203004160004	0.30934300392439174	0.30500175438500654	0.1343387548327094	0.13138077230353873	0.10342074143223101	0.09120097902103197	0.10248248144662853	0.09037357990374062
0.3852896247230969	0.20950142432561014	0.2083490816438467	0.2357775476484405	0.23391888312413575	0.25177437521191626	0.24943750691587938	0.2695873093068008	0.26667730214921737	0.30960936770796443	0.3052650948877577	0.13428595197546583	0.1313291630842394	0.10304284637540206	0.09141525661828354	0.10210801148045334	0.09058591061597099
0.38761118853188686	0.20971437051362946	0.2085606157025938	0.23600710298242025	0.2341465492124226	0.2520131562274597	0.24967412163630834	0.26983561350311946	0.26692314838320036	0.3098763537648793	0.305529050561838	0.13423311317194325	0.13127751869503845	0.10266571264646984	0.09162948477099064	0.10173429601631057	0.09079819236963971
0.3899467409304866	0.2099278201038931	0.20877264970607806	0.23623719724895142	0.23437474975578074	0.2522524960960039	0.24991129013225166	0.2700844973882796	0.2671695685812645	0.31014396186099014	0.30579362117775777	0.13418023870196455	0.13122583940937174	0.10228934213407825	0.09184366089365881	0.10136133692519422	0.0910104226032189
0.39229636620718694	0.21014177303580675	0.20898518359289692	0.23646783033862337	0.2346034846452806	0.25249239467842416	0.2501490122659457	0.27033396079046207	0.26741656257398444	0.3104121917539045	0.3060588064978954	0.1341273288447789	0.13117412550011845	0.10191373669857029	0.0920577823909241	0.10098913604981163	0.09122259874524019
0.3946601491581577	0.21035622924309888	0.20919821729600233	0.23669900213565798	0.2348327537656757	0.25273285182881094	0.25038728789290543	0.2705840035306023	0.26766413018476687	0.3106810431929545	0.3063246062764681	0.134074383879055	0.13112237723958922	0.1015388981719525	0.0922718466574608	0.10061769520523	0.09143471821468552
0.3970381750905084	0.21057118865379826	0.20941175074267845	0.23693071251788447	0.2350625569953774	0.2529738673944449	0.25062611686189945	0.2708346254223634	0.26791227122982386	0.31095051591916645	0.30659102025950247	0.13402140408287663	0.13107059489952272	0.10116482835826446	0.09248585107809504	0.10024701617847853	0.09164677842053237
0.39943052982536675	0.21078665119021095	0.20962578385451858	0.23716296135671494	0.23529289420643096	0.2532154412157706	0.25086549901492283	0.27108582627210887	0.2681609855181466	0.3112206096652324	0.30685804818480583	0.13396838973373462	0.13101877875108076	0.10079152903346511	0.09269979302757037	0.09987710072876155	0.09185877676176091
0.4018372997009759	0.21100261676889678	0.20984031654740168	0.23739574851711873	0.23552376526448932	0.25345757312637013	0.2511054341871721	0.27133760587887445	0.26841027285147656	0.31149132415547837	0.3071256897819349	0.13391534110852088	0.1309669290648401	0.10041900194554643	0.09291366987047667	0.0995079505876788	0.09207071062738237
0.40425857157581063	0.21121908530064626	0.2100553487314696	0.23762907385759743	0.235755170028789	0.2537002629529367	0.25134592220701835	0.27158996403434144	0.2686601330242797	0.31176265910583506	0.3073939447721673	0.13386225848352393	0.13091504611078944	0.10004724881465421	0.09312747896123597	0.0991395674592539	0.09228257739638224
0.4066944328317112	0.211436056690457	0.210270880311104	0.23786293723015917	0.23598710835212497	0.2539435105152476	0.25158696289598154	0.27184290052280824	0.268910565823718	0.31203461422380774	0.30766281286847147	0.13380914213442285	0.130863130158319	0.09967627133344337	0.093341217644209	0.09877195302020425	0.0924943744376634
0.4091449713770379	0.21165353083751023	0.21048691118490231	0.23809733848029369	0.2362195800808245	0.2541873156261391	0.2518285560687038	0.27209641512116284	0.2691615710296223	0.31230718920844536	0.3079322937754762	0.13375599233627883	0.13081118147622056	0.09930607116671553	0.0935548832532831	0.09840510891959298	0.09270609910971928
0.411610275649843	0.2118715076351463	0.21070344124565396	0.23833227744694482	0.2364525850547217	0.25443167809147677	0.2520707015329218	0.2723505075988537	0.26941314841446373	0.31258038375030917	0.30820238718943943	0.13370280936353446	0.13075920033267813	0.09893664995178142	0.09376847311194325	0.0980390367794115	0.09291774876093228
0.41409043462106226	0.2120899869708418	0.2109204703803173	0.2385677539624872	0.2366861231071325	0.2546765977101308	0.25231339908944156	0.272605177717863	0.26966529774332676	0.31285419753144317	0.3084730927982197	0.1336495934900023	0.13070718699526382	0.09856800929886589	0.09398198453354922	0.09767373819465064	0.0931293207294388
0.41658553779772634	0.21230896872618452	0.21113799846999498	0.23880376785269747	0.2369201940648279	0.2549220742739479	0.25255664853211024	0.272860425232677	0.26991801877387994	0.3131286302253425	0.30874441028124383	0.1335963449888655	0.130655141730932	0.09820015079063182	0.09419541482068894	0.09730921473304477	0.09334081234280944
0.41909567522619073	0.21252845277684942	0.21135602538990997	0.23904031893672964	0.23715479774800824	0.2551681075677234	0.2528004496477891	0.2731162498902574	0.2701713112563483	0.3134036814969215	0.30901633930947664	0.133543064132667	0.13060306480601552	0.09783307598268465	0.09440876126554798	0.0969454679355195	0.09355222091829063
0.4216209374953856	0.21274843899257448	0.2115745510093815	0.2392774070270883	0.23738993397027733	0.25541469736917455	0.25304480221632675	0.27337265143001316	0.27042517493348445	0.31367935100248345	0.3092888795453903	0.13348975119330678	0.13055095648621723	0.09746678640365047	0.09462202114969642	0.09658249931631246	0.09376354376262697
0.42416141574008476	0.21296892723713565	0.21179357519180037	0.23951503192960186	0.23762560253861542	0.2556618434489119	0.25328970601053113	0.27362962958377096	0.2706796095405398	0.3139556383896886	0.30956203064293253	0.13343640644203567	0.13049881703660748	0.097101283555034	0.09483519174386856	0.09622031036269618	0.09397477817180544
0.4267172016441951	0.21318991736832205	0.21201309779460395	0.23975319344339519	0.23786180325335254	0.2559095455704116	0.25353516079614136	0.27388718407574614	0.27093461480523584	0.31423254329752176	0.30983579224749525	0.13338303014945269	0.1304466467216197	0.09673656891170879	0.09504827030826135	0.09585890253560336	0.09418592143134674
0.42928838744406506	0.2134114092379117	0.21223311866925273	0.23999189136086407	0.23809853590814295	0.2561578034899879	0.25378116633180126	0.2741453146225138	0.2711901904477352	0.31451006535626197	0.31011016399588404	0.13332962258549594	0.1303944458050413	0.09637264392189593	0.0952612540922857	0.09549827726958426	0.09439697081612763
0.43187506593181346	0.21363340269164555	0.21245363766120356	0.24023112546764674	0.23833580028993678	0.25640661695676437	0.2540277223690303	0.2744040209329787	0.2714463361806123	0.3147882041874487	0.31038514551628515	0.13327618401944072	0.13034221455001396	0.09600951000704327	0.09547414033426804	0.09513843597257221	0.09460792358999015
0.4344773304586784	0.21385589756920276	0.2126746546098862	0.24047089554259732	0.23857359617895388	0.2566559857126449	0.2542748286521952	0.2746633027083457	0.2717030517088239	0.31506695940385077	0.31066073642823455	0.13322271471989208	0.13028995321902473	0.09564716856222333	0.09568692626172748	0.09477938002649466	0.09481877700618213
0.4370952749383861	0.2140788937041754	0.21289616934867714	0.24071120135775814	0.23881192334865628	0.2569059094922864	0.2545224849184827	0.27492315964209046	0.27196033672967995	0.3153463306094337	0.31093693634258573	0.133169214954783	0.13023766207390397	0.09528562095626825	0.09589960909122652	0.09442111078713111	0.09502952830695932
0.4397289938505404	0.21430239092404224	0.2131181817048744	0.24095204267833228	0.239050781565721	0.2571563880230689	0.2547706908978699	0.27518359141992876	0.2722181909328135	0.3156263173993266	0.3112137448614771	0.1331156849913666	0.1301853413758193	0.09492486853167748	0.09611218602823612	0.09406362958422676	0.09524017472359247
0.4423785822440318	0.21452638905014376	0.21334069149967197	0.24119341926265553	0.239290170590012	0.25740742102506725	0.25501944631309625	0.2754445977197864	0.2724766140001504	0.3159069193597903	0.31149116157830015	0.1330621250962123	0.1301329913852696	0.09456491260486644	0.09632465426701486	0.09370693772174832	0.09545071347638867
0.4450441357404687	0.21475088789765553	0.21356369854813437	0.24143533086216856	0.23953009017455335	0.2576590082110214	0.2552687508796344	0.27570617821176924	0.2727356056058805	0.3161881360681836	0.31176918607766646	0.1330085355352025	0.13008061236208418	0.094205754466266	0.09653701099072265	0.09335103647786269	0.09566114177452079
0.44772575053762753	0.214975887275563	0.21378720265917034	0.241677777221389	0.23977054006550041	0.2579111492863079	0.2555186043056614	0.2759683325581326	0.27299516541642627	0.316469967092931	0.3120478179353757	0.13295491657352718	0.13002820456541492	0.09384739538050013	0.09674925337119333	0.0929959271051004	0.09587145681595644
0.4504235234129248	0.21520138698663438	0.2140112036355067	0.24192075807788282	0.2400115200021122	0.25816384394890934	0.25576900629202903	0.27623106041324996	0.2732552930904126	0.31675241199348847	0.3123270567183816	0.13290126847567837	0.1299757682537331	0.09348983658647825	0.09696137856901288	0.09264161083055455	0.09608165578752903
0.4531375517269096	0.21542738682739496	0.214235701273663	0.24216427316223618	0.24025302971672344	0.2584170918893864	0.2560199565322352	0.27649436142358297	0.27351598827863716	0.31703547032031104	0.31260690198476043	0.1328475915054471	0.12992330368482669	0.09313307929745207	0.09717338373334883	0.09228808885605133	0.09629173586486672
0.4558679334267773	0.2156538865881001	0.21446069536392423	0.24240832219802655	0.24049506893471576	0.258670892790846	0.2562714547123941	0.27675823522764975	0.2737772506240382	0.3173191416148184	0.31288735328367634	0.13279388592591893	0.1298708111157914	0.09277712470126431	0.09738526600192898	0.0919353623579795	0.09650169421208687
0.45861476704990445	0.21588088605270908	0.2146861856903147	0.24265290490179423	0.24073763737448922	0.25892524632891345	0.25652350051120615	0.27702268145599385	0.274039079761665	0.3176034254093615	0.3131684101553489	0.13274015199946784	0.12981829080303325	0.09242197396031315	0.0975970225008993	0.09158343248758882	0.0967115279818529
0.4613781517274047	0.21610838499885732	0.21491217203057134	0.24289802098301302	0.24098073474743392	0.2591801521717001	0.25677609359992815	0.27728769973115297	0.27430147531864585	0.3178883212271885	0.31345007213101933	0.13268638998775523	0.12976574300225763	0.0920676282117725	0.09780865034478836	0.09123230037128138	0.09692123431545951
0.4641581871877068	0.21633638319783022	0.21513865415611644	0.24314367014406119	0.24122436075790016	0.2594356099797749	0.2570292336423439	0.27755328966762705	0.2745644369141569	0.3181738285824106	0.31373233873291617	0.13263260015172307	0.12971316796847096	0.09171408856782648	0.09802014663665659	0.09088196711059737	0.09713081034276172
0.4669549737601532	0.21656488041453595	0.21536563183203175	0.24338985208019287	0.24146851510317113	0.2596916194061329	0.2572829202947339	0.27781945087184745	0.2748279641593917	0.3184599469799682	0.3140152094742227	0.13257878275159113	0.12966056595597256	0.09136135611565521	0.09823150846770545	0.0905324337822151	0.09734025318178396
0.46976861237862133	0.21679387640747735	0.21559310481702998	0.24363656647950754	0.241713197473432	0.25994818009616516	0.25753715320584375	0.278086182942144	0.2750920566575284	0.3187466759155957	0.31429868385904147	0.1325249380468529	0.12960793721835312	0.09100943191756983	0.09844273291743377	0.0901837014382707	0.09754955993901149
0.4725992045851658	0.21702337092872517	0.21582107286342833	0.2438838130229209	0.24195840755174156	0.2602052916876275	0.2577919320168556	0.2783534854687134	0.2753567140036989	0.31903401487578725	0.31458276138236124	0.1324710662962721	0.12955528200849045	0.09065831701114746	0.09865381705340326	0.08983577110642216	0.09775872770919847
0.4754468525336833	0.21725336372389004	0.21604953571712066	0.24413159138413532	0.24220414501400175	0.26046295381060963	0.2580472563613556	0.27862135803358706	0.2756219357849559	0.3193219633377621	0.31486744153002144	0.13241716775787732	0.12950260057854548	0.09030801240944442	0.09886475793133087	0.08948864378992738	0.09796775357518328
0.47831165899359906	0.21748385453209468	0.21627849311755	0.24437990122960954	0.24245040952892932	0.2607211660875042	0.25830312586530424	0.2788898002105983	0.27588772158024216	0.3196105207694295	0.31515272377867865	0.13236324268895916	0.12944989317995784	0.0899585191010317	0.09907555259496093	0.08914232046786452	0.09817663460809456
0.4811937273535759	0.217714843085946	0.21650794479768073	0.24462874221852862	0.24269720075802453	0.2609799281329751	0.2585595401470049	0.27915881156535	0.276154070960357	0.3198996866293528	0.31543860759577114	0.13230929134606678	0.12939716006344396	0.08960983805019396	0.09928619807599404	0.08879680209525276	0.09838536786707408
0.4840931616252451	0.217946329111507	0.21673789048397057	0.24487811400277376	0.24294451835554245	0.2612392395539265	0.2588164988170726	0.2794283916551826	0.27642098348792515	0.32018946036671597	0.31572509243948466	0.13225531398500623	0.1293444014789928	0.08926197019709292	0.09949669139411554	0.08845208960308071	0.09859395039925545
0.4870100664469608	0.21817831232826856	0.2169683298963425	0.245128016226892	0.24319236196846164	0.2614990999494712	0.2590740014784028	0.27969854002913963	0.2766884587173627	0.3204798414212866	0.3160121777587167	0.13220131086083126	0.1292916176758608	0.08891491645767502	0.09970702955665445	0.08810818389850539	0.09880237923969304
0.4899445470875755	0.21841079244912	0.21719926274815618	0.24537844852806484	0.24344073123645388	0.2617595089108975	0.2593320477261395	0.2799692562279356	0.2769564961948451	0.32077082922337996	0.3162998629930411	0.13214728222784614	0.12923880890257192	0.08856867772402666	0.09991720955873973	0.08776508586490905	0.0990106514112199
0.49289670945023945	0.21864376918032202	0.21743068874618016	0.24562941053607848	0.24368962579185466	0.26202046602163886	0.2595906371476434	0.28024053978392294	0.2772250954582745	0.32106242319382455	0.3165881475726736	0.1320932283395989	0.12918597540691112	0.08822325486463001	0.10012722838343535	0.087422796362425	0.09921876392487405
0.4958666600762229	0.21887724222147698	0.21766260759056286	0.2458809018732924	0.2439390452596315	0.26228197085724136	0.259849769322462	0.2805123902210579	0.27749425603724637	0.3213546227439255	0.31687703091843544	0.1320391494488778	0.1291331174359225	0.08787864872404327	0.10033708300117183	0.08708131622742599	0.0994267137790743
0.4988545061487607	0.21911121126549954	0.21789501897480357	0.2461329221546076	0.24418898925735336	0.2625440229853302	0.260109443822294	0.2807848070548671	0.27776397745301584	0.32164742727542756	0.3171665124417178	0.13198504580771075	0.1290802352359064	0.08753486012352596	0.10054677037012993	0.08674064627307843	0.0996344979600039
0.5018603554969207	0.21934567599858895	0.21812792258572422	0.246385470987437	0.2444394573951599	0.2628066219655792	0.26036966021096075	0.2810577897924147	0.278034259218465	0.3219408361804805	0.3174565915444462	0.1319309176673595	0.12902732905241482	0.08719188986092519	0.10075628743598486	0.08640078728943479	0.09984211344154659
0.5048843165994948	0.21958063610019812	0.21836131810343953	0.2466385479716721	0.24469044927572967	0.2630697673496763	0.2606304180443707	0.28133133793226656	0.2783051008380683	0.32223484884160086	0.31774726761904376	0.13187676527831602	0.12897439913025024	0.08684973871071833	0.10096563113174284	0.0860617400434407	0.10004955718506636
0.5079264985889148	0.21981609124300566	0.21859520520132866	0.2468921526996528	0.24494196449424976	0.2633334586812917	0.26089171687048973	0.2816054509644583	0.2785765018078607	0.3225294646316367	0.318038540048396	0.13182258889030302	0.12892144571346276	0.08650840742433985	0.10117479837784771	0.08572350527921202	0.10025682613949982
0.5109870112551897	0.22005204109288506	0.21882958354600468	0.24714628475613457	0.2451940026383827	0.26359769549604434	0.26115355622930586	0.2818801283704592	0.27884846161540056	0.3228246829137292	0.31833040820581276	0.13176838875226773	0.12886846904534419	0.08616789673037317	0.1013837860821667	0.0853860837181486	0.10046391724123538
0.5140659650498691	0.22028848530887604	0.2190644527972865	0.24740094371825747	0.24544656328823708	0.2638624773214697	0.2614159356527992	0.2821553696231392	0.2791209797397392	0.32312050304127765	0.31862287145499385	0.13171416511238015	0.1288154693684281	0.08582820733442986	0.10159259113975594	0.08504947605895552	0.1006708274140351
0.5171634710900281	0.22052542354315371	0.2192998126081677	0.24765612915551322	0.24569964601633346	0.2641278036769852	0.26167885466490587	0.28243117418673314	0.2793940556513839	0.3234169243579007	0.3189159291499904	0.13165991821803064	0.1287624469244869	0.08548933991944807	0.10180121043277524	0.08471368297774262	0.10087755356876471
0.5202796411622786	0.22076285544099922	0.2195356626247875	0.24791184062971355	0.2459532503875734	0.2643936740738575	0.26194231278148705	0.28270754151680655	0.27966768881226467	0.32371394619739946	0.3192095806351685	0.1316056483158252	0.1287094019545286	0.08515129514583464	0.10200964083063013	0.08437870512854317	0.10108409260389095
0.5234145877268029	0.2210007806407693	0.21977200248640097	0.24816807769495777	0.24620737595920814	0.26466008801516855	0.26220630951029505	0.28298447106022145	0.2799418786756997	0.3240115678837207	0.319503825245173	0.1315513556515867	0.12865633469879198	0.08481407365165694	0.10221787918987957	0.08404454314295151	0.1012904414048208
0.5265684239214125	0.22123919877386558	0.220008831825348	0.2484248398975995	0.2464620222808041	0.2649270449957827	0.2624708443509392	0.2832619622550993	0.2802166246863599	0.32430978873091787	0.3197986623048892	0.13149704047034674	0.12860324539674914	0.08447767605258605	0.10242592235391612	0.0837111976304925	0.10149659684407197
0.5297412635656308	0.2214781094647045	0.22024615026702368	0.24868212677621462	0.24671718889421276	0.2651945445023107	0.26273591679485264	0.2835400145307877	0.2804919262802346	0.3246086080431146	0.32009409112940557	0.1314427030163486	0.128550134287097	0.08414210294210989	0.10263376715306549	0.08337866917882764	0.1017025557813156
0.5329332211648017	0.22171751233068646	0.22048395742984753	0.24893993786156812	0.24697287533353635	0.2654625860130777	0.2630015263252586	0.2838186273078237	0.2807677828845964	0.3249080251144653	0.32039011102397674	0.13138834353304055	0.12849700160775995	0.08380735489186009	0.10284141040468597	0.0830469583539113	0.10190831506336195
0.5361444119142209	0.221957406982165	0.22072225292523318	0.24919827267658115	0.2472290811250961	0.26573116899808746	0.26326767241713683	0.2840977999978994	0.28104419391796576	0.3252080392291192	0.3206867212839856	0.1313339622630774	0.12844384759588334	0.08347343245151961	0.10304884891287713	0.08271606569995527	0.10211387152384788
0.5393749517032939	0.22219779302241593	0.2209610363575573	0.24945713073629763	0.24748580578739893	0.26600029291898886	0.2635343545371886	0.2843775320038247	0.2813211587900759	0.32550864966117954	0.3209839211949055	0.13127955944831302	0.12839067248783426	0.08314033614909988	0.10325607946855087	0.08238599173944294	0.10231922198304488
0.5426249571197181	0.22243867004760576	0.22120030732412846	0.24971651154785116	0.2477430488311037	0.26626995722904084	0.26380157214380195	0.2846578227194927	0.2815986769018368	0.3258098556746667	0.3212817100322615	0.13122513532980223	0.12833747651919955	0.08280806649099048	0.10346309884923244	0.08205673697369775	0.10252436324831393
0.5458945454536906	0.2226800376467609	0.22144006541515668	0.24997641461043096	0.24800080975898928	0.2665401613730774	0.2640693246870189	0.2849386715298428	0.2818767476452995	0.326111656523479	0.3215800870615932	0.1311706901477974	0.12828425992477843	0.08247662396206579	0.10366990381908181	0.08172830188284053	0.10272929211387805
0.5491838347021408	0.22292189540173593	0.22168031021372167	0.2502368394152487	0.24825908806591998	0.266810904787473	0.2643376116084999	0.28522007781082487	0.2821553704036211	0.3264140514513542	0.32187905153841556	0.13111622414174523	0.128231022938588	0.08214600902600466	0.10387649112892916	0.08140068692568292	0.10293400536036046
0.5524929435729888	0.22316424288718215	0.22192104129574153	0.25049778544550433	0.24851788323881258	0.2670821869001075	0.26460643234148823	0.28550204092936293	0.28243454455102734	0.3267170396918303	0.32217860270818094	0.13106173755028705	0.12817776579385481	0.08181622212537576	0.10408285751613988	0.08107389254025321	0.10313849975523226
0.55582199148943	0.2234070796705158	0.22216225822994162	0.25075925217635253	0.24877719475660257	0.2673540071303309	0.2648757863107772	0.2857845602433184	0.28271426945277756	0.3270206204682067	0.32247873980624076	0.13100723061125305	0.12812448872301532	0.08148726368155224	0.10428899970442984	0.08074791914359025	0.10334277205245712
0.5591710985942444	0.22365040531188607	0.22240396057782236	0.2510212390748678	0.24903702209020998	0.2676263648889276	0.2651456729326722	0.28606763510145333	0.2829945444651281	0.32732479299350464	0.32277946205780533	0.13095270356166433	0.12807119195771635	0.08115913409513809	0.10449491440392222	0.08042276713212715	0.10354681899247709
0.5625403857541326	0.22389421936414297	0.22264614789362755	0.2512837456000109	0.24929736470250558	0.2678992595780811	0.2654160916149583	0.2863512648433937	0.28327536893529537	0.32762955647042785	0.3230807686779063	0.13089815663772722	0.12801787572880852	0.08083183374595393	0.10470059831114042	0.08009843688180496	0.10375063730241862
0.565929974564078	0.22413852137280532	0.22288881972431246	0.2515467712025936	0.24955822204827657	0.2681726905913382	0.26568704175686314	0.28663544879959213	0.28355674220141913	0.3279349100913232	0.3233826588713569	0.13084359007483465	0.12796454026634635	0.08050536299323596	0.10490604810884463	0.07977492874806558	0.10395422369558105
0.569339987351735	0.2243833108760283	0.22313197560951162	0.251810315325245	0.24981959357419212	0.26844665731357314	0.26595852274902176	0.2869201862912913	0.2838386635925267	0.32824085303814104	0.3236851318327123	0.1307890041075623	0.12791118579958985	0.08017972217577096	0.10511126046604602	0.07945224306598675	0.10415757487158572
0.5727705471818436	0.22462858740457115	0.22337561508150677	0.2520743774023761	0.2500814787187698	0.2687211591209518	0.26623053397344054	0.2872054766304863	0.28412113242849496	0.32854738448239496	0.3239881867462315	0.13073439896966818	0.12785781255699621	0.07985491161194602	0.10531623203782203	0.07913038015073681	0.1043606875165537
0.5762217778606706	0.22487435048176402	0.22361973766519408	0.2523389568601446	0.2503438769123394	0.26899619538089453	0.26650307480346275	0.28749131911988646	0.28440414802001346	0.32885450358512186	0.324291822785836	0.13067977489408955	0.12780442076622342	0.07953093160010383	0.1055209594654869	0.0788093402973189	0.10456355830264386
0.5796938039404782	0.22512059962347572	0.22386434287805176	0.2526040531164211	0.2506067875770095	0.26927176545204173	0.26677614460373017	0.287777713052879	0.28468770966854756	0.3291622094968419	0.32459603911507146	0.13062513211294144	0.12775101065412703	0.0792077824184858	0.10572543937637136	0.07848912378093331	0.10476618388826608
0.5831867507240184	0.22536733433808046	0.22410943023010735	0.2528696655807521	0.2508702101266316	0.26954786868421526	0.2670497427301497	0.2880646577134904	0.2849718166663006	0.3294705013575184	0.324900834887067	0.13057047085751758	0.12769758244675888	0.07888546432541688	0.10592966838373741	0.07816973085711254	0.1049685609179889
0.5867007442690553	0.22561455412642503	0.22435499922390506	0.2531357936543266	0.25113414396676587	0.2698245044183835	0.2673238685298545	0.28835215237634876	0.2852564682961766	0.3297793782965169	0.32520620924449595	0.13051579135828417	0.12764413636936428	0.0785639775595186	0.10613364308682804	0.07785116176174967	0.10517068602233337
0.5902359113929144	0.22586225848179525	0.22460104935447248	0.25340243672993856	0.2513985884946455	0.27010167198662327	0.26759852134116974	0.28864019630664567	0.28554166383174273	0.3300888394325651	0.3255121613195353	0.13046109384488463	0.12759067264638257	0.07824332233972342	0.1063373600706754	0.07753341671137548	0.10537255581796501
0.5937923796770596	0.2261104468898827	0.22484758010928727	0.2536695941919528	0.2516635430991409	0.27037937071208373	0.2678737004935743	0.2889287887600976	0.28582740253719047	0.3303988838737114	0.32581869023382454	0.13040637854613146	0.12753719150144446	0.0779234988655233	0.10654081590620024	0.07721649590311586	0.10557416690729582
0.597370277471697	0.22635911882875132	0.22509459096824427	0.25393726541626827	0.25192900716072497	0.2706575999089488	0.26814940530766473	0.28921792898290816	0.2861136836672986	0.3307095107172844	0.3261257950984266	0.13035164569001043	0.12748369315737026	0.07760450731709057	0.10674400715005561	0.07690039951499017	0.1057755158787046
0.6009697339004076	0.2266082737688037	0.22534208140362202	0.25420544977028287	0.252194980051437	0.2709363588824003	0.26842563509511824	0.28950761621172927	0.2864005064673952	0.33102071904985186	0.32643347501378667	0.13029689550367538	0.1274301778361715	0.07728634785546973	0.10694693034468372	0.07658512770611736	0.10597659930658665
0.6045908788648067	0.2268579111727474	0.2255900508800493	0.2544741466128565	0.25246146113484735	0.27121564692858074	0.2687023891586567	0.2897978496736227	0.2866878701733185	0.3313325079471799	0.3267417290696915	0.13024212821345077	0.12737664575904448	0.07696902062256328	0.10714958201811697	0.07627068061661646	0.10617741375093459
0.6082338430492322	0.2271080304955606	0.22583849885447066	0.2547433552942754	0.2527284497660203	0.27149546333455526	0.2689796667920073	0.2900886285860207	0.2869757740113789	0.33164487647419066	0.32705055634522806	0.13018734404482643	0.127323097146376	0.07665252574134485	0.10735195868389269	0.0759570583677629	0.10637795575732412
0.611898757925461	0.22735863118445857	0.22608742477611368	0.25501307515621563	0.2529959452914794	0.27177580737827406	0.26925746727986677	0.29037995215668777	0.28726421719832046	0.3319578236849217	0.32735995590874334	0.13013254322245973	0.12726953221773624	0.076336863316115	0.10755405684117392	0.07564426106254984	0.10657822185736876
0.6155857557574533	0.22760971267885896	0.2263368280864543	0.2552833055317065	0.25326394704917077	0.27205667832853503	0.2695357898978645	0.29067181958368093	0.2875531989412822	0.3322713486224842	0.3276699268178028	0.1300777259701722	0.12721595119187948	0.07602203343247993	0.10775587297467126	0.07533228878529741	0.1067782085680804
0.6192949696061266	0.2278612744103478	0.2265867082191828	0.2555540457450935	0.253532454368426	0.27233807544494554	0.2698146339125229	0.290964230055311	0.28784271843775877	0.33258545031902054	0.32798046811914877	0.13002289251095142	0.12716235428674558	0.07570803615762145	0.10795740355442973	0.075021141602015	0.10697791239202559
0.6230265333341571	0.22811331580264496	0.22683706460016978	0.2558252951120027	0.253801466569927	0.27261999797788433	0.27009399858122185	0.29125718275010315	0.2881327748755627	0.332900127795664	0.32829157884865995	0.1299680430669462	0.12710874171945616	0.075394871540297	0.10815864503593531	0.07471081956060743	0.10717732981737527
0.6267805816108112	0.22836583627156945	0.22708789664743156	0.2560970529393025	0.2540709829656682	0.27290244516846357	0.27037388315215916	0.29155067683675684	0.2884233674327839	0.33321538006249507	0.3286032580313088	0.12991317785946802	0.1270551137063157	0.07508253961117362	0.10835959385998706	0.07440132269087485	0.10737645731761347
0.6305572499168048	0.22861883522500445	0.2273392037710957	0.2563693185250671	0.2543410028589203	0.27318541624849024	0.2706542868643135	0.2918447114741069	0.2887144952777506	0.3335312061184999	0.3289155046811202	0.12985829710899086	0.1270014704628074	0.07477104038274263	0.10856024645270423	0.07409265100476858	0.10757529135186417
0.634356674549194	0.22887231206286301	0.22759098537336642	0.25664209115853953	0.25461152554419325	0.2734689104404278	0.2709352089474061	0.2921392858110838	0.2890061575689908	0.3338476049515287	0.32922831780113027	0.12980340103514956	0.1269478122035967	0.07446037384956128	0.10876059922524206	0.0737848044964835	0.10777382836442939
0.6381789926262927	0.22912626617705245	0.22784324084848978	0.2569153701200937	0.2548825503071995	0.273752926957357	0.2712166486218624	0.2924343989866724	0.2892983534551922	0.33416457553825213	0.32954169638334363	0.12974848985673704	0.12689413914252806	0.07415053998852272	0.10896064857419674	0.07347778314262143	0.10797206478505927
0.642024342092622	0.22938069695143956	0.22809596958271908	0.2571891546811978	0.2551540764248166	0.27403746500293863	0.27149860509877405	0.29273005012987413	0.28959108207516293	0.33448211684412016	0.329855639408692	0.12969356379170716	0.12684045149262482	0.07384153875879917	0.1091603908811436	0.0731715869020988	0.10816999702847596
0.6458928617238878	0.22963560376181488	0.2283491709542789	0.25746344410437544	0.25542610316504927	0.2743225237713726	0.27178107757985853	0.2930262383596644	0.2898843425577906	0.3348002278233178	0.33017014584699056	0.12963862305717158	0.12678674946608945	0.07353337010201955	0.10935982251272947	0.07286621571673635	0.10836762149489942
0.6497846911319898	0.22989098597585814	0.22860284433333122	0.25773823764316933	0.2556986297869936	0.27460810244736106	0.27206406525742405	0.2933229627849546	0.29017813402200393	0.3351189074187237	0.33048521465689806	0.12958366786940104	0.1267330332742996	0.07322603394256078	0.10955893982067977	0.07256166951114551	0.10856493456977034
0.6536999707700591	0.23014684295310175	0.22885698908193916	0.2580135345421024	0.2559716555407981	0.27489420020606714	0.27234756731432724	0.29362022250455	0.2904724555767319	0.3354381545618665	0.3308008447858725	0.12952869844382306	0.12667930312781187	0.07291953018744834	0.10975773914163511	0.07225794819269993	0.10876193262341616
0.6576388419375281	0.23040317404489588	0.22911160455403223	0.2582893340366403	0.2562451796676261	0.27518081621307766	0.27263158292393674	0.29391801660710976	0.2907673063208637	0.3357579681728824	0.3311170351701292	0.12947371499502172	0.12662555923636026	0.0726138587267613	0.1099562167973076	0.07195505165192628	0.1089586120112358
0.661601446785229	0.23065997859437223	0.22936669009537	0.2585656353531528	0.256519201399619	0.27546794962436255	0.2729161112500918	0.2942163441711065	0.29106268534320845	0.33607834716047125	0.3314337847345974	0.12941871773673924	0.1265718018088529	0.07230901943342616	0.11015436909396925	0.0716529797625256	0.10915496907370681
0.6655879283205246	0.23091725593640813	0.2296222450435071	0.2588424377088763	0.256793719959857	0.2757555995862349	0.27320115144706575	0.29451520426478484	0.2913585917224545	0.33639929042185357	0.3317510923928791	0.12936370688187182	0.1265180310533743	0.07200501216375699	0.11035219232307014	0.07135173238162906	0.10935100013639243
0.6695984304124688	0.23117500539759123	0.22987826872775768	0.25911974031187524	0.2570687345623223	0.27604376523531343	0.2734867026595246	0.29481459594612164	0.29165502452713016	0.336720796842728	0.3320689570472048	0.12930868264247278	0.12646424717718652	0.07170183675737718	0.11054968276079791	0.0710513093498335	0.10954670150963608
0.6736330977969988	0.23143322629618204	0.23013476046915846	0.2593975423610023	0.2573442444118598	0.2763324456984804	0.2737727640224893	0.29511451826278334	0.2919519828155612	0.33704286529722616	0.3323873775883905	0.12925364522975172	0.12641045038672463	0.07139949303721949	0.11074683666780771	0.0707517104912796	0.10974206948871768
0.6776920760821589	0.23169191794207897	0.2303917195804336	0.25967584304586244	0.25762024870413996	0.2766216400928428	0.27405933466129456	0.2954149702520867	0.2922494656358313	0.3373654946478708	0.3327063528957952	0.12919859485407245	0.12635664088759843	0.07109798080999497	0.11094365028976227	0.07045293561389343	0.10993710035370441
0.6817755117533548	0.23195107963678122	0.2306491453659587	0.2599546415467717	0.25789674662561957	0.27691134752569285	0.2743464136915508	0.2957159509409558	0.29254747202574144	0.33768868374553096	0.3330258818372779	0.12914353172495405	0.12630281888459413	0.0707972998660793	0.11114011985689132	0.07015498450952151	0.11013179036953602
0.6858835521786408	0.23221071067335225	0.23090703712172367	0.2602339370347194	0.25817373735350346	0.27720156709446675	0.2746340002191032	0.2960174593458816	0.2928460010127674	0.3380124314293781	0.3333459632691529	0.1290884560510713	0.12624898458167014	0.07049744997968332	0.11133624158384947	0.06985785695401603	0.11032613578579742
0.6900163456140378	0.23247081033638353	0.23116539413529685	0.26051372867132955	0.2584512200557056	0.27749229788670504	0.2749220933399927	0.2963194944728801	0.29314505161402055	0.3383367365268432	0.3336665960361472	0.1290333680402523	0.12619513818196318	0.07019843090919409	0.11153201167017812	0.0695615527074338	0.11052013283683948
0.6941740412088835	0.23273137790195783	0.2314242156857892	0.2607940156088212	0.2587291938908116	0.2777835389800132	0.27521069214041555	0.2966220553174513	0.29344462283620554	0.338661597853572	0.33398777897135806	0.12897826789948105	0.1261412798877804	0.06990024239696879	0.1117274262996446	0.06926607151405761	0.11071377774170799
0.6983567890112157	0.2329924126376116	0.23168350104381633	0.261074796989969	0.2590076580080377	0.2780752894420187	0.2754997956966833	0.2969251408645364	0.29374471367557864	0.33898701421338034	0.3343095108962067	0.12892315583489686	0.12608740990060605	0.06960288416969718	0.11192248164060459	0.06897141310265198	0.1109070667039802
0.702564739973187	0.23325391380229915	0.23194324947146305	0.2613560719480649	0.2592866115471943	0.2783675483303335	0.27578940307518296	0.29722875008847705	0.2940453231179076	0.33931298439821067	0.33463179062039716	0.1288680320517918	0.1260335284210965	0.06930635593856493	0.11211717384589548	0.06867757718653422	0.11109999591186437
0.7067980459565127	0.23351588064635484	0.23220346022224572	0.2616378396068781	0.2595660536386446	0.2786603146925108	0.27607951333233605	0.29753288195297295	0.2943464501384288	0.33963950718808844	0.3349546169418707	0.1288128967546148	0.1259796356490843	0.06901065739930345	0.11231149905272275	0.06838456346369526	0.11129256153802203
0.7110568597379514	0.23377831241145605	0.23246413254107612	0.26192009908061514	0.25984598340326703	0.27895358756600647	0.2763701255145586	0.2978375354110399	0.29464809370180683	0.339966581351076	0.33527798864676284	0.12875775014696997	0.12592573178357694	0.06871578823231772	0.11250545338269546	0.0680923716170625	0.11148475973980254
0.7153413350148182	0.2340412083305859	0.23272526566422364	0.2622028494738816	0.26012639995241527	0.2792473659781364	0.2766612386582213	0.2981427094049674	0.29495025276209186	0.34029420564322893	0.33560190450935895	0.1287025924316138	0.12587181702275577	0.06842174810282842	0.11269903294162731	0.06780100131448563	0.11167658665893754
0.7196516264105322	0.23430456762799626	0.23298685881927877	0.262486089881641	0.2604073023878791	0.2795416489460366	0.2769528517896077	0.2984484028662769	0.29525292626267813	0.3406223788085517	0.3359263632920504	0.12864742381046096	0.1258178915639768	0.06812853666099983	0.11289223381966451	0.0675104522088148	0.11186803842142012
0.7239878894801961	0.23456838951916922	0.23324891122511543	0.26276981938917526	0.2606886898018447	0.2798364354766214	0.2772449639248741	0.29875461471567877	0.29555611313626173	0.3409510995789523	0.33625136374528913	0.12859224448458145	0.12576395560377138	0.06783615354211747	0.11308505209112951	0.06722072393828071	0.11205911113781042
0.7283502807162107	0.23483267321078122	0.2335114220918541	0.26305403707204644	0.26097056127685525	0.2801317245665429	0.277537574070009	0.29906134386303107	0.2958598123047994	0.3412803666741985	0.33657690460754525	0.1285370546541986	0.1257100093378467	0.06754459836674798	0.11327748381474834	0.06693181612637744	0.11224980090291581
0.7327389575539218	0.2350974179006633	0.23377439062082386	0.2633387419960538	0.2612529158857711	0.2804275152021497	0.27783068122079146	0.2993685892072955	0.2961640226794655	0.34161017880187117	0.336902984605261	0.12848185451869487	0.12565605296108615	0.06725387074081368	0.11346952503327401	0.06664372838215371	0.11244010379584779
0.7371540783773028	0.235362622777765	0.23403781600452545	0.263623933217196	0.26153575269173046	0.28072380635944516	0.27812428436275094	0.29967634963649586	0.2964687431606105	0.34194053465732127	0.33722960245280764	0.128426644276608	0.12560208666754813	0.0669639702555962	0.11366117177342971	0.06635646030030529	0.11263001588011434
0.74159580252467	0.2356282870221156	0.2343016974265931	0.2639096097816304	0.2618190707481087	0.2810205970040454	0.2784183824711259	0.29998462402767495	0.29677397263771793	0.3422714329236238	0.3375567568524393	0.12837142412563168	0.1255481106504681	0.066674896488216	0.11385242004635643	0.066070011461278	0.11281953320338545
0.746064290294433	0.23589440980478663	0.2345660340617576	0.2641957707256321	0.2621028690984793	0.28131788609114	0.27871297451082255	0.3002934112468525	0.297079709989363	0.34260287227153285	0.33788444649425015	0.12831619426262023	0.12549412510225835	0.06638664900149749	0.11404326584720081	0.06578438143137788	0.11300865179750019
0.7505597029508803	0.2361609902878533	0.2348308250758074	0.2644824150755543	0.26238714677657315	0.28161567256544784	0.2790080594363737	0.3006027101489809	0.29738595408316926	0.34293485135943647	0.3382126700561282	0.12826095488358222	0.12544013021450873	0.06609922734399731	0.114233705154831	0.06549956976298077	0.11319736767854494
0.7550822027299987	0.23642802762435666	0.23509606962555174	0.26476954184778745	0.2626719028062388	0.2819139553611762	0.27930363619189746	0.30091251957790305	0.2976927037757668	0.343267368833311	0.33854142620371125	0.12820570618368554	0.12538612617798753	0.06581263105049828	0.11442373393240501	0.0652155759945714	0.11338567684663303
0.7596319528453285	0.23669552095826552	0.235361766858782	0.2650571500487187	0.26295713620140193	0.28221273340197994	0.2795997037110554	0.3012228383663101	0.29799995791274847	0.3436004233266766	0.3388707135903419	0.12815044835725914	0.12533211318263976	0.06552685964184235	0.11461334812697999	0.0649323996509068	0.11357357528602563
0.7642091174938536	0.23696346942443708	0.23562791591423396	0.26534523867469106	0.2632428459660251	0.28251200560091816	0.2798962609170116	0.3015336653356965	0.29830771532862854	0.3439340134605508	0.3392005308570221	0.12809518159778976	0.12527809141759158	0.065241912625158	0.11480254366947662	0.06465004024329346	0.11376105896527378
0.7688138618619275	0.2372318721485805	0.23589451592154972	0.2656338067119636	0.26352903109406783	0.2828117708604132	0.2801933067223914	0.3018449992963185	0.2986159748467994	0.3442681378434039	0.33953087663236975	0.1280399060979238	0.12522406107114778	0.06495778949401654	0.11499131647476446	0.06436849726939897	0.11394812383661446
0.7734463521312342	0.23750072824721588	0.23616156600123886	0.265922853136669	0.26381569056944526	0.28311202807220814	0.2804908400292379	0.3021568390471496	0.298924735279488	0.34460279507111263	0.339861749532571	0.12798462204947017	0.12517002233079347	0.06467448972859557	0.11517966244169742	0.06408777021364997	0.11413476583651061
0.7781067554847866	0.23777003682763842	0.2364290652646415	0.26621237691477506	0.26410282336598906	0.2834127761173257	0.28078885972897305	0.3024691833758392	0.29923399542771467	0.3449379837269162	0.3401931481613387	0.12792932964339887	0.1251159753831951	0.06439201279562567	0.11536757745280113	0.06380785854733872	0.11432098088553744
0.7827952401129585	0.23803979698787683	0.23669701281388775	0.2665023770020405	0.2643904284474044	0.28371401386602385	0.2810873647023535	0.3027820310586661	0.29954375408124767	0.34527370238136773	0.34052507110986296	0.12787402906984235	0.12506192041420114	0.06411035814863908	0.11555505737437244	0.06352876172850941	0.11450676488791345
0.7875119752195561	0.23831000781665687	0.2369654077418613	0.26679285234397726	0.264678504767232	0.2840157401777558	0.28138635381942945	0.30309538086049753	0.2998540100185623	0.34560994959229124	0.34085751695676964	0.12781872051809434	0.12500785760884153	0.0638295252282326	0.11574209805674229	0.06325047920239513	0.11469211373202626
0.792257131027923	0.2385806683933618	0.23723424913216	0.26708380187580705	0.2649670512688056	0.28431795390112674	0.28168582593950325	0.30340923153474514	0.300164762006797	0.34594672390473513	0.34119048426807325	0.12776340417661586	0.12495378715133036	0.06354951346197879	0.11592869533385652	0.06297301040138237	0.11487702329014127
0.7970308787870847	0.2388517777879929	0.23750353605905689	0.26737522452242124	0.2652560668852114	0.28462065387385144	0.2819857799110867	0.3037235818233207	0.3004760088017098	0.3462840238509254	0.3415239715971316	0.12770808023303068	0.1248997092250668	0.0632703222645965	0.1161148450233469	0.0626963547451318	0.11506148941835193
0.8018333907779276	0.23912333506113115	0.23777326758746226	0.2676671191983392	0.2655455505392479	0.28492383892271145	0.2822862145718593	0.3040384304565926	0.30078774914763556	0.346621847950221	0.3418579774846013	0.1276527488741282	0.12484562401263259	0.06299195103822441	0.11630054292673009	0.06242051164072393	0.11524550795658683
0.8066648403194178	0.23939533926389833	0.23804344277288403	0.2679594848076676	0.2658355011433837	0.28522750786351403	0.28258712874862574	0.3043537761533432	0.30109998177744224	0.34696019470906736	0.3421925004583911	0.12759741028586494	0.12479153169579742	0.06271439917230026	0.11648578482899552	0.06214548048282609	0.11542907472871633
0.8115254017748545	0.23966778943791678	0.2383140606613899	0.26825232024405754	0.26612591759971765	0.285531659501047	0.28288852125727454	0.30466961762072303	0.3014127054124884	0.3472990626209502	0.34252753903361766	0.12754206465336626	0.12473743245551827	0.062437666043926754	0.11667056649893226	0.061871260653795446	0.11561218554238195
0.8164152505581643	0.2399406846152718	0.23858512028956763	0.2685456243906652	0.26641679879993735	0.285836292629039	0.28319039090273457	0.30498595355420904	0.30172591876257876	0.3476384501663502	0.3428630917125593	0.12748671216092367	0.12468332647193806	0.062161751017850264	0.11685488368897978	0.061597851523757186	0.11579483618900355
0.8213345631402307	0.2402140238184712	0.23885662068448646	0.26883939612010876	0.2667081436252775	0.2861414060301143	0.2834927364789343	0.3053027826375596	0.3020396205259213	0.3479783558126965	0.3431991569846107	0.12743135299200054	0.12462921392438996	0.06188665344664912	0.11703873213514271	0.06132525245077858	0.11597702244379349
0.8262835170552626	0.2404878060604066	0.23912856086365802	0.26913363429442727	0.2669999509464794	0.2864469984757521	0.2837955567687576	0.30562010354277047	0.30235380938908385	0.3483187780143207	0.3435357333262371	0.12737598732922942	0.12457509499139731	0.061612372670900584	0.1172221075572395	0.06105346278095425	0.1161587400656856
0.8312622909072027	0.24076203034431373	0.2394009398349972	0.2694283377650394	0.2672922196237494	0.2867530687262428	0.28409885054400325	0.30593791493003175	0.3026684840269498	0.348659715212411	0.34387281920092877	0.12732061535441597	0.12452096985067203	0.06133890801906716	0.11740500565829137	0.06078248184856605	0.11633998479739915
0.8362710643761712	0.24103669566373298	0.23967375659678294	0.26972350537270123	0.2675849485067173	0.28705961553064396	0.28440261656534055	0.3062562154476827	0.30298364310267567	0.34900116583496554	0.3442104130591558	0.12726523724853794	0.1244668386791217	0.06106625880790162	0.11758742212511208	0.060512308976178986	0.11652075236528958
0.8413100182249524	0.24131180100247032	0.23994701013761932	0.2700191359474651	0.2678781364343959	0.28736663762673986	0.2847068535822686	0.30657500373216867	0.3032992852676466	0.34934312829674674	0.344548513338322	0.12720985319174702	0.12441270165284393	0.06079442434255	0.11776935262825816	0.06024294347476555	0.11670103847949065
0.8463793343055166	0.24158734533455758	0.24022069943639568	0.2703152283086373	0.2681717822351381	0.28767413374099715	0.2850115603330723	0.3068942784079965	0.30361540916143276	0.34968560099923546	0.3448871184627185	0.12715446336337127	0.12435855894713277	0.060523403916462826	0.11795079282155285	0.0599743846438443	0.11688083883380784
0.8514791955655843	0.2418633276242124	0.2404948234622484	0.27061178126473684	0.268465884726597	0.28798210258852186	0.28531673554478093	0.3072140380876903	0.3039320134117464	0.3500285823305837	0.3452262268434798	0.12709906794191295	0.12430441073647766	0.06025319681154784	0.11813173834221402	0.05970663177160418	0.1170601491057468
0.8566097860552276	0.2421397468257992	0.2407693811745202	0.2709087936134527	0.2687604427156835	0.2882905428730157	0.2856223779331249	0.3075342813717478	0.3042490966343968	0.35037207066556914	0.34556583687853654	0.12704366710505538	0.12425025719456252	0.059983802298596345	0.11831218481134442	0.05943968413498624	0.11723896495640673
0.861771290933513	0.24241660188378933	0.24104437152272196	0.2712062641416029	0.26905545499852496	0.2885994532867357	0.2859284862024931	0.30785500684859585	0.30456665743324807	0.3507160643655495	0.3459059469525706	0.12698826102965918	0.12419609849427264	0.059715219637077155	0.11849212783339169	0.05917354099977956	0.11741728203055857
0.8669638964751838	0.24269389173272105	0.2413197934464924	0.27150419162509243	0.26935092036042374	0.28890883251044763	0.2862350590458904	0.30817621309454596	0.30488469440017396	0.3510605617784146	0.34624655543696864	0.12693284989176432	0.12414193480768998	0.059447448075342635	0.11867156299617676	0.05890820162082022	0.11759509595653839
0.8721877900773816	0.24297161529716002	0.2415956458755588	0.2718025748288706	0.2696468375758152	0.2892186792133859	0.28654209514489454	0.30849789867375055	0.30520320611501467	0.35140556123854166	0.3465876606897765	0.1268774338665937	0.12408776630609833	0.05918048685083832	0.11885048587114255	0.05864366524209785	0.11777240234643926
0.877443160266411	0.24324977149165963	0.24187192772969796	0.2721014125068896	0.2699432054082269	0.2895289920532082	0.2868495931696143	0.30882006213815866	0.30552219114553353	0.3517510610667489	0.34692926105565447	0.12682201312855437	0.12403359315998312	0.05891433519011002	0.11902889201316924	0.058379931096833815	0.11794919679594784
0.8827301967045416	0.2435283592207208	0.24214863791869629	0.27240070340206274	0.27024002261023616	0.28983976967595426	0.2871575517786457	0.30914270202747124	0.30584164804737246	0.3520970595702488	0.3472713548658305	0.12676658785123474	0.12397941553903367	0.05864899230894949	0.11920677696049609	0.058116998407591325	0.11812547488425196
0.8880490901968541	0.24380737737875216	0.2424257753423097	0.27270044624622186	0.27053728792342835	0.29015101071600047	0.28746596961903	0.3094658168690976	0.30616157536400795	0.35244355504260133	0.3476139404380539	0.1267111582074123	0.12392523361214339	0.058384457412508084	0.11938413623481381	0.05785486638637849	0.11830123217416855
0.8934000326981257	0.24408682485003036	0.242703338890225	0.2730006397600753	0.270835000078356	0.29046271379601885	0.28777484532621006	0.3097894051781101	0.3064819716267077	0.35279054576366947	0.347957016076551	0.12665572436904984	0.1238710475474107	0.05812072969551707	0.1195609653413996	0.05759353423485436	0.11847646421215785
0.8987832173197573	0.24436670050865963	0.24298132744201936	0.27330128265316583	0.2711331577944958	0.2907748775269323	0.28808417752398846	0.3101134654572004	0.3068028353544867	0.35313802999957106	0.34830058007197867	0.12660028650729963	0.12381685751214408	0.0578578083422876	0.11973725976894656	0.05733300114437512	0.11865116652826657
0.904198838336744	0.2446470032185326	0.24325973986712085	0.2736023736238291	0.271431759780208	0.2910875005078731	0.28839396482448415	0.31043799619663626	0.3071241650540631	0.3534860060026342	0.34864463070137836	0.12654484479250544	0.12376266367285944	0.05759569252681729	0.11991301498942164	0.057073266296100655	0.11882533463607814
0.9096470911946843	0.2449277318332896	0.24353857502476936	0.27390391135915126	0.27173080473269434	0.2914005813261369	0.2887042058280896	0.3107629958742149	0.30744595921981466	0.35383447201135	0.34898916622813136	0.1264893993941995	0.12370846619528324	0.05733438141288971	0.12008822645822192	0.05681432886108695	0.11899896403269139
0.915128172516836	0.24520888519627845	0.2438178317639755	0.2742058945349253	0.27203029133795553	0.29171411855714213	0.28901489912342765	0.31108846295522036	0.3077682163337342	0.35418342625032606	0.34933418490191126	0.12643395048111247	0.12365426524435442	0.057073874154397686	0.12026288961439491	0.05655618800053119	0.11917205019896215
0.9206422801112097	0.24549046214051545	0.24409750892348267	0.2745083218156121	0.27233021827075093	0.2920281107643858	0.28932604328731004	0.3114143958923792	0.3080909348653869	0.3545328669302425	0.3496796849586407	0.126378498221165	0.12360006098422477	0.05681416989522958	0.12043699988034007	0.05629884286572917	0.11934458859921904
0.9261896129777101	0.24577246148864423	0.24437760533172537	0.27481119185429476	0.27263058419455466	0.29234255649940033	0.2896376368846925	0.3117407931258154	0.30841411327186513	0.3548827922478032	0.3500256646204435	0.12632304278147877	0.12354585357826349	0.056555267769414996	0.12061055266175202	0.056042292598213805	0.11951657468127053
0.931770371315315	0.24605488205289633	0.24465811980679078	0.27511450329263953	0.2729313877615161	0.2926574543017097	0.2899496784686336	0.3120676530830066	0.3087377499977454	0.35523320038569145	0.3503721220956006	0.1262675843283695	0.12349164318905351	0.056297166901273954	0.12078354334776265	0.05578653632998254	0.1196880038766821
0.9373847565293029	0.24633772263505063	0.24493905115637843	0.2754182547608511	0.2732326276124162	0.292972802698787	0.290262166580251	0.3123949741787399	0.30906184347504406	0.3555840895125228	0.3507190555785033	0.12621212302735677	0.12343742997839818	0.05603986640555192	0.12095596731099789	0.0555315731835222	0.11985887160057018
0.9430329712385201	0.24662098202639354	0.2452203981777602	0.27572244487763187	0.27353430237662696	0.2932886002060106	0.2905750997486795	0.31272275481506695	0.3093863921231739	0.35593545778279995	0.35106646324960883	0.1261566590431591	0.12338321410731923	0.05578336538760453	0.12112781990769861	0.05527740227182676	0.12002917325148132
0.9487152192826929	0.24690465900767883	0.24550215965774103	0.27602707225013945	0.27383641067206854	0.29360484532662257	0.29088847649102634	0.31305099338126063	0.30971139434890016	0.3562873033368663	0.3514143432753935	0.1261011925396997	0.12332899573606289	0.05552766294329459	0.12129909647727999	0.05502402269865314	0.12019890421162671
0.9544317057297852	0.24718875234908758	0.2457843343726187	0.27633213547394464	0.2741389511051687	0.2939215365516825	0.2912022953123309	0.3133796882537702	0.31003684854629665	0.35663962430085977	0.3517626938083088	0.12604572368010608	0.1232747750240959	0.05527275815917321	0.12146979234257316	0.05477143355863845	0.12036805984690346
0.9601826368833979	0.24747326081018775	0.24606692108814404	0.27663763313298917	0.2744419222708199	0.29423867236002704	0.29151655470551985	0.3137088377961778	0.31036275309670214	0.35699241878666804	0.3521115129867351	0.12599025262671368	0.1232205521301122	0.05501865011275342	0.12163990281003834	0.054519633937264445	0.12053663550673122
0.9659682202902156	0.24775818313989437	0.24634991855948107	0.2769435637995432	0.2747453227523378	0.29455625121822493	0.29183125315136565	0.31403844035915296	0.31068910636867597	0.35734568489188084	0.35246079893493537	0.1259347795410651	0.123166327212031	0.0547653378725137	0.12180942316965115	0.054268622911106235	0.12070462652412317
0.9717886647474951	0.2480435180764295	0.24663332553116757	0.2772499260341641	0.2750491511214202	0.29487427158053614	0.29214638911844304	0.31436849428041036	0.3110159067179559	0.3576994206997462	0.3528105497630123	0.1258793045839146	0.12311210042700187	0.05451282049788375	0.12197834869468238	0.054018399547860696	0.1208720282158211
0.9776441803106027	0.24832926434728145	0.2469171407370746	0.2775567183856533	0.27535340593810453	0.29519273188886513	0.2924619610630871	0.3146989978846639	0.3113431524874126	0.3580536242791233	0.35316076356686027	0.12582382791522784	0.12305787193140214	0.054261097039496775	0.12214667464186135	0.05376896290648858	0.12103883588211062
0.9835349783005937	0.24861542066916564	0.24720136290036746	0.27786393939101484	0.27565808575072637	0.2955116305727219	0.2927779674293496	0.315029949483584	0.3116708420070077	0.3584082936844374	0.35351143842812255	0.12576834969418585	0.12300364188084463	0.05401016653934576	0.12231439625169571	0.05352031203727137	0.1212050448068851
0.9894612713118381	0.24890198574798378	0.247485990733465	0.2781715875754136	0.2759631890958777	0.29583096604917575	0.29309440664895703	0.31536134737575316	0.3119989735937485	0.3587634269556342	0.35386257241414437	0.12571287007918414	0.12294941043017359	0.0537600280306485	0.12248150874778219	0.05327244598192493	0.1213706502576457
0.9954232732196957	0.24918895827878376	0.24777102293800038	0.2784796614521323	0.2762687144983648	0.29615073672281367	0.29341127714126725	0.3156931898466214	0.312327545551646	0.3591190221181341	0.3542141635779286	0.12565738922783642	0.12289517773347242	0.0535106805382739	0.12264800733763792	0.053025363773862466	0.12153564748581402
1.0014211991882311	0.24947633694572047	0.24805645820478164	0.2787881595225306	0.2765746604711686	0.2964709409856978	0.29372857731322866	0.3160254751684638	0.3126565561716706	0.35947507718278743	0.3545662099580913	0.12560190729697712	0.1228409439440573	0.053262123078557266	0.12281388721211073	0.052779064438048806	0.12170003172634125
1.0074552656779823	0.2497641204220147	0.24834229521375115	0.2790970802760025	0.2768810255154	0.2967915772173211	0.29404630555933514	0.3163582016003355	0.3129860037317088	0.35983159014582844	0.35491870957881566	0.12554642444266242	0.12278670921448882	0.05301435465961646	0.12297914354571304	0.05253354699126689	0.12186379819792847
1.013525690453769	0.2500523073699137	0.2486285326339467	0.27940642218993467	0.277187808120261	0.29711264378456625	0.29436446026158636	0.316691367388028	0.3133158864965203	0.3601885589888299	0.3552716604498083	0.12549094082017026	0.12273247369656706	0.052767374281266655	0.12314377149634481	0.0522888104421213	0.12202694210284903
1.0196326925925556	0.2503408964406506	0.24891516912346054	0.2797161837296638	0.2774950067630012	0.29743413904166044	0.2946830397894418	0.3170249707640254	0.3136462027176932	0.36054598167865837	0.3556250605662533	0.1254354565840068	0.12267823754133568	0.05252118093525482	0.12330776620560613	0.05204485379120527	0.122189458627183
1.0257764924913542	0.25062988627440563	0.2492022033294016	0.2800263633484365	0.2778026199088781	0.2977560613301352	0.29500204249978224	0.317359009947462	0.313976950633603	0.36090385616742904	0.35597890790876896	0.1253799718879045	0.12262400089908385	0.05227577360545865	0.12347112279895356	0.051801676031288935	0.12235134294103034
1.0319573118751795	0.2509192755002651	0.24948963388785428	0.280336959487366	0.2781106460111146	0.29807840897878257	0.2953214667368648	0.31769348314407714	0.3143081284693679	0.3612621803924611	0.3563332004433625	0.12532448688482575	0.12256976391934857	0.0520311512676912	0.12363383638516012	0.05155927614722344	0.12251259019804195
1.0381753738050519	0.25120906273618165	0.24977745942383947	0.28064797057539076	0.2784190835108571	0.2984011803036115	0.29564131083228196	0.31802838854617216	0.31463973443680565	0.3616209522762316	0.3566879361213847	0.12526900172696465	0.12251552675091684	0.05178731288998861	0.12379590205664215	0.05131765311612568	0.12267319553563993
1.0444309026860459	0.25149924658893474	0.25006567855127465	0.2809593950292331	0.278727930837136	0.2987243736078066	0.2959615731049182	0.3183637243325672	0.31497176673439126	0.36198016972633185	0.35704311287948765	0.12521351656574903	0.12246128954182459	0.05154425743279134	0.12395731488984296	0.051076805907545264	0.12283315407525919
1.05072412427539	0.25178982565409086	0.25035428987293523	0.28127123125335735	0.27903718640682235	0.2990479871816856	0.29628225186090956	0.318699488668558	0.31530422354721366	0.3623398306354222	0.3573987286395787	0.1251580315518434	0.12240705243936435	0.05130198384891216	0.12411806994473551	0.050836733483468066	0.12299246092203475
1.057055265690613	0.2520807985159632	0.2506432919804141	0.28158347763992864	0.2793468486245888	0.29937201930265633	0.29660334539359945	0.31903567970587243	0.31563710304693327	0.362699932881188	0.35775478130877725	0.12510254683514935	0.12235281559008196	0.051060491083603665	0.12427816226496446	0.05059743479845835	0.12315111116507182
1.0634245554177415	0.25237216374757276	0.25093268345408254	0.2818961325687706	0.27965691588286606	0.29969646823517426	0.29692485198349877	0.3193722955826265	0.31597040339173826	0.36306047432629424	0.3581112687793698	0.12504706256480813	0.12229857913978273	0.050819778074714606	0.12443758687791728	0.050358908799776	0.12330909987745287
1.0698322233195456	0.2526639199106079	0.251222462863051	0.2822091944073253	0.2799673865618038	0.30002133223070027	0.29724676989824245	0.3197093344232833	0.316304122726303	0.36342145281834226	0.3584681889287677	0.12499157888920524	0.12224434323353105	0.050579843752910136	0.12459633879512211	0.05012115442740139	0.12346642211613101
1.0762785006438331	0.2529560655553852	0.2515126287651297	0.28252266151061045	0.28027825902922904	0.30034660952765996	0.29756909739254855	0.32004679433860794	0.31663825918174426	0.36378286618982447	0.35882553961946123	0.12493609595596838	0.12219010801565082	0.05034068704155459	0.12475441301161538	0.04988417061429473	0.12362307292222141
1.0827636200317978	0.25324859922080956	0.2518031797067895	0.2828365322211789	0.2805895316406053	0.3006722983513986	0.29789183270817676	0.3203846734256255	0.3169728108755806	0.36414471225808115	0.35918331869897807	0.12488061391197315	0.12213587362973255	0.05010230685685357	0.12491180450628292	0.04964795628620067	0.12377904732056066
1.089287815526412	0.25354151943433506	0.2520941142231222	0.28315080486907723	0.2809012027389908	0.30099839691414154	0.2982149740738848	0.320722969767578	0.3173077759116877	0.364506988825256	0.359541523999838	0.12482513290334263	0.12208164021863278	0.04986470210814886	0.12506850824229332	0.04941251036200711	0.12393434032019712
1.0958513225808764	0.25383482471192526	0.25238543083780207	0.28346547777180514	0.28121327065499907	0.3013249034149519	0.2985385197053896	0.321061681433883	0.31764315238025737	0.36486969367825245	0.3599001533395106	0.12476965307545268	0.12202740792447433	0.049627871697779824	0.1252245191664798	0.049177831753766554	0.12408894691436245
1.1024543780671139	0.25412851355801425	0.2526771280630461	0.28378054923427376	0.2815257337067579	0.301651816039688	0.29886246780532383	0.3214008064800891	0.3179789383577558	0.3652328245886908	0.3602592045203717	0.12471417457293114	0.12197317688865238	0.04939181452125041	0.1253798322096742	0.04894391936672804	0.12424286208023716
1.1090972202843215	0.25442258446546634	0.25296920439957576	0.28409601754876496	0.28183859019986823	0.3019791329609619	0.2991868165631953	0.3217403429478347	0.31831513190688016	0.3655963793128625	0.36061867532965974	0.12465869753966144	0.1219189472518326	0.04915652946734639	0.12553444228679211	0.048710772099511246	0.1243960807793485
1.115780088967567	0.25471703591553824	0.2532616583365774	0.2844118809948906	0.28215183842736435	0.3023068523380981	0.299511564155346	0.3220802888648051	0.3186517310765182	0.36596035559168966	0.3609785635394343	0.12460322211878404	0.12186471915395768	0.048922015418213505	0.12568834429677622	0.04847838884414557	0.12454859795735018
1.1225032252964444	0.25501186637783874	0.25355448835166383	0.2847281378395518	0.28246547666967287	0.30263497231709147	0.29983670874491036	0.322420642244691	0.3189887339017047	0.3663247511506796	0.3613388669065316	0.12454774845270092	0.12181049273424492	0.048688271249464066	0.12584153312275959	0.04824676848620513	0.12470040854426401
1.1292668719037753	0.2553070743102903	0.2538476929108353	0.28504478633689817	0.28277950319457273	0.3029634910305668	0.30016224848177536	0.3227614010871458	0.3193261384035817	0.3666895636998829	0.3616995831725227	0.12449227668307497	0.1217562681311935	0.048455295830255096	0.12599400363200886	0.048015909904801646	0.12485150745422402
1.1360712728843656	0.2556026581590899	0.2541412704684411	0.2853618247282875	0.2830939162571557	0.3032924065977363	0.30048818150253725	0.32310256337774385	0.3196639425893555	0.36705479093385035	0.3620607100636713	0.12443680695083384	0.12170204548258086	0.048223088023373606	0.12614575067590295	0.04778581197274434	0.12500188958561864
1.1429166738038161	0.2558986163586699	0.25443521946714054	0.285679251242245	0.28340871409978474	0.30362171712435976	0.3008145059304632	0.3234441270879385	0.3200021444522558	0.36742043053159	0.3624222452908907	0.12438133939617191	0.12164782492547097	0.04799164668536804	0.126296769090267	0.04755647355673176	0.1251515498216591
1.1498033217073829	0.25619494733165965	0.2547295383378649	0.28599706409442305	0.2837238949520555	0.30395142070270237	0.30114121987544995	0.32378609017502086	0.3203407419714945	0.3677864801565247	0.3627841865497018	0.12432587415855377	0.12159360659621239	0.04776097066651275	0.12644705369496023	0.04732789351728783	0.12530048302974706
1.1567314651288954	0.2564916494888467	0.2550242254997787	0.2863152614875621	0.2840394570307559	0.3042815154114943	0.30146832143398294	0.3241284505820784	0.3206797331122243	0.3681529374564504	0.36314653152019216	0.12427041137671391	0.12153939063044171	0.04753105881110997	0.12659659929448708	0.04710007070884714	0.12544868406166643
1.1637013540997225	0.2567887212291379	0.2553192793602417	0.2866338416114482	0.28435539853982633	0.30461199931589056	0.30179580868909556	0.3244712062379523	0.3210191158254983	0.36851980006349255	0.36350927786697296	0.1242149511886619	0.12148517716308728	0.04730190995738326	0.12674540067757079	0.04687300397995031	0.12559614775393868
1.1707132401577995	0.25708616093952114	0.2556146983147703	0.2869528026428758	0.28467171767032023	0.30494287046742924	0.3021236797103304	0.32481435505719813	0.3213588880482282	0.3688870655940659	0.36387242323913793	0.12415949373168339	0.12143096632836868	0.04707352293760536	0.126893452617324	0.04664669217323336	0.12574286892750308
1.177767376356704	0.2573839669950268	0.2559104807469995	0.28727214274560586	0.2849884126003642	0.30527412690399136	0.3024519325536965	0.3251578949400432	0.32169904770314434	0.3692547316488308	0.3642359652702218	0.12410403914234241	0.12137675825980249	0.04684589657835048	0.12704074987174607	0.046421134125658625	0.1258888423882354
1.1848640172747877	0.25768213775869026	0.256206625028646	0.28759186007032767	0.28530548149512003	0.30560576664976236	0.30278056526163377	0.32550182377234727	0.3220395926987558	0.3696227958126544	0.36459990157815997	0.12404858755648444	0.12132255309020151	0.046619029700302406	0.12718728718292027	0.04619632866841883	0.12603406292653574
1.1920034190243662	0.25798067158151167	0.25650312951946774	0.2879119527546176	0.285622922506743	0.3059377877151876	0.30310957586296755	0.32584613942555923	0.3223805209293081	0.36999125565456525	0.3649642297652456	0.12399313910923747	0.12126835095167958	0.046392921118521	0.12733305927776684	0.04597227462698328	0.1261785253172576
1.1991858392609598	0.25827956680242037	0.2567999925672292	0.2882324189229016	0.2859407337743453	0.30627018809693773	0.3034389623728731	0.32619083975667995	0.3227218302747447	0.37036010872771596	0.3653289474180909	0.12393769393501705	0.12121415197565139	0.046167569642651785	0.12747806086830593	0.045748970821566814	0.1263222243208162
1.2064115371925936	0.2585788217482359	0.25709721250766193	0.2885532566864151	0.2862589134239563	0.30660296577786544	0.3037687227928356	0.32653592260821956	0.32306351860066757	0.3707293525693409	0.365694052107586	0.12388225216752459	0.1211599562928382	0.045942974076623955	0.12762228665064868	0.045526416066760333	0.12646515468193087
1.2136807735891502	0.2588784347336293	0.257394787664427	0.2888744641431633	0.2865774595684825	0.30693611872696586	0.30409885511060847	0.3268813858081579	0.3234055837582946	0.3710989847007141	0.366059541388857	0.12382681393975511	0.12110576403326724	0.045719133219026986	0.12776573130592084	0.045304609171857635	0.12660731113052748
1.2209938107917835	0.25917840406108694	0.25769271634907875	0.2891960393778831	0.28689637030767157	0.3072696448993379	0.30442935730017767	0.32722722716990443	0.3237480235844233	0.37146900262711097	0.3664254128012286	0.12377137938399495	0.12105157532627425	0.04549604586318168	0.1279083895003268	0.04508354894087674	0.12674868838149678
1.2283509127223842	0.25947872802087174	0.2579909968610261	0.2895179804620035	0.28721564372807057	0.30760354223614494	0.30476022732171903	0.3275734444922586	0.3240908359013886	0.3718394038377663	0.3667916638681811	0.12371594863182758	0.12099739030050947	0.04527371079721476	0.12805025588509267	0.044863234172584754	0.1268892811346234
1.2357523448931043	0.2597794048909869	0.25828962748749684	0.2898402854536084	0.28753527790299094	0.30793780866457626	0.3050914631215622	0.3279200355593708	0.32443401851702597	0.3722101858058358	0.3671582920973138	0.1236605218141339	0.12094320908393594	0.045052126804012715	0.12819132509623898	0.04464366366077854	0.12702908407529634
1.2431983744159416	0.2600804329371377	0.2585886065034995	0.29016295239739653	0.28785527089246804	0.30827244209780597	0.3054230626321513	0.32826699814070154	0.3247775692246303	0.37258134598835463	0.3675252949803033	0.12360509906109508	0.12088903180383315	0.044831292661299926	0.12833159175468722	0.044424836194117745	0.1271680918737701
1.2506892700123766	0.2603818104126944	0.2588879321717872	0.29048597932464376	0.28817562074322406	0.30860744043495547	0.3057550237720056	0.32861432999098344	0.3251214858029185	0.37295288182619907	0.36789266999286524	0.12354968050219746	0.12083485858680154	0.044611207142015274	0.12847105046709117	0.044206750556323726	0.12730629918566194
1.2582253020230734	0.26068353555865625	0.25918760274282066	0.2908093642531655	0.28849632548863063	0.30894280156105647	0.30608734444568225	0.32896202885018194	0.3254657660159901	0.3733247907440466	0.3682604145947154	0.12349426626623089	0.12078068955876087	0.044391869014077656	0.12860969582504111	0.043989405526300374	0.12744370065207988
1.2658067424176331	0.2609856066036137	0.2594876164547318	0.2911331051872785	0.2888173831486704	0.3092785233470094	0.30642002254373796	0.3293100924434569	0.32581040761328917	0.373697070150338	0.3686285262295308	0.12343885648129523	0.1207265248449567	0.04417327704044993	0.12874752240510645	0.043772799878080804	0.12758029089936684
1.2734338648044117	0.2612880217637112	0.25978797153328703	0.29145720011776144	0.2891387917298996	0.3096146036495466	0.30675305594269026	0.32965851848112226	0.3261554083295662	0.37406971743723616	0.368997002324911	0.12338345127480153	0.12067236456996307	0.04395542997955104	0.1288845247698518	0.04355693238103697	0.1277160645395483
1.2811069444403917	0.2615907792426127	0.2600886661918515	0.2917816470218207	0.28946054922541187	0.30995104031119614	0.30708644250498146	0.33000730465861056	0.32650076588483956	0.3744427299805901	0.3693658402923404	0.12332805077347266	0.12061820885767967	0.04373832658505705	0.12902069746717615	0.04334180179995073	0.12785101617036787
1.2888262582411194	0.2618938772314631	0.2603896986313532	0.29210644386305	0.2897826536148003	0.3102878311602414	0.3074201800789403	0.33035644865643277	0.3268464779843587	0.37481610513989594	0.3697350375271505	0.12327265510334942	0.12056405783134012	0.04352196560590471	0.12915603503012818	0.0431274068949854	0.12798514037508824
1.296592084790695	0.26219731390885376	0.2606910670402459	0.29243158859139495	0.2901051028641207	0.31062497401068384	0.3077542664987446	0.33070594814014065	0.3271925423185656	0.375189840258258	0.3701045914084813	0.12321726438978876	0.12050991161351181	0.04330634578662895	0.12929053197772333	0.042913746421795906	0.1281184317226547
1.3044047043518285	0.26250108744078515	0.2609927695944747	0.2927570791431149	0.29042789492585475	0.31096246666220734	0.308088699584384	0.3310558007602903	0.3275389565630581	0.3755639326623522	0.37047449929924503	0.12316187875747261	0.12045577032609989	0.04309146586736645	0.12942418281485857	0.0427008191316709	0.1282508847679864
1.312264398875954	0.26280519598063184	0.2612948044574399	0.2930829134407472	0.29075102773887435	0.3113003069001399	0.30842347714162394	0.33140600415240357	0.32788571837855296	0.3759383796623887	0.37084475854608867	0.12310649833040409	0.12040163409034799	0.042877324583738385	0.12955698203187183	0.04248862377157536	0.12838249405200486
1.320171452013404	0.2631096376691068	0.2615971697799618	0.2934090893930699	0.29107449922840467	0.3116384924954162	0.3087585969619687	0.33175655593693115	0.3282328254108486	0.376313178552074	0.371215366479357	0.12305112323191357	0.12034750302684165	0.042663920667116884	0.12968892410511756	0.042277159084211036	0.12851325410161252
1.3281261491236485	0.26341441063422527	0.26189986370024504	0.29373560489506567	0.2913983073059882	0.3119770212045419	0.30909405682262525	0.33210745371921596	0.3285802752907887	0.3766883266085746	0.37158632041305617	0.12299575358466067	0.12029337725551129	0.042451252844735166	0.12982000349717282	0.04206642380810166	0.12864315942981364
1.3361287772855897	0.2637195129912706	0.26220288434384464	0.29406245782788615	0.2917224498694492	0.31231589076955757	0.3094298544864668	0.3324586950894572	0.32892806563422644	0.37706382109248116	0.371957617644818	0.12294038951063724	0.12023925689563508	0.04223931983955964	0.12995021465641088	0.041856416677585884	0.1287722045356361
1.3441796253079266	0.26402494284275824	0.26250622982363003	0.2943896460588154	0.29204692480285804	0.31265509891800053	0.3097659877019964	0.3328102776226723	0.32927619404198766	0.37743965924777123	0.3723292554558636	0.12288503113116794	0.12018514206583977	0.042028120370517286	0.13007955201749155	0.04164713642303042	0.1289003839046785
1.352278983739575	0.2643306982784007	0.26280989823975115	0.29471716744123394	0.2923717299764956	0.3129946433628715	0.31010245420331317	0.3331621988786624	0.3296246580998355	0.3778158383017738	0.37270123111096776	0.12282967856691736	0.12013103288410511	0.041817653152584455	0.13020801000148197	0.04143858177086557	0.1290276920089326
1.3604271448801535	0.26463677737507396	0.26311388767960386	0.2950450198145847	0.2926968632468186	0.31333452180259713	0.31043925171007514	0.3335144564019761	0.3299734553784354	0.37819235546513447	0.3730735418584245	0.12277433193788773	0.12007692946776626	0.041607916896690966	0.13033558301552262	0.04123075144356392	0.12915412330672638
1.3686244027905345	0.2649431781967819	0.26341819621779555	0.2953732010043364	0.2930223224564243	0.3136747319209946	0.31077637792746504	0.3338670477218733	0.3303225834333189	0.37856920793177934	0.37344618493001097	0.12271899136342414	0.12002283193351473	0.041398910309982995	0.13046226545346684	0.04102364415977533	0.12927967224303671
1.3768710533034536	0.2652498987946224	0.26372282191611157	0.2957017088219491	0.2933481054340159	0.31401527138723784	0.31111383054615493	0.33421997035229095	0.3306720398048494	0.37894639287888016	0.37381915754095413	0.12266365696221766	0.11996874039740361	0.04119063209583018	0.13058805169575294	0.040817258634429976	0.1294043332496102
1.3851673940341884	0.2655569372067538	0.26402776282348117	0.2960305410648402	0.2936742099943686	0.3143561378558213	0.31145160724227255	0.3345732217918077	0.3310218220181874	0.3793239074668211	0.37419245688989555	0.12260832885230634	0.11991465497484745	0.04098308095380787	0.1307129361093473	0.04061159357872057	0.12952810074487786
1.3935137243912972	0.2658642914583598	0.26433301697594375	0.29635969551634844	0.29400063393829495	0.31469732896652575	0.3117897056773654	0.33492679952360876	0.3313719275832565	0.3797017488391628	0.374566080158858	0.12255300715107974	0.11986057578062799	0.040776255579888954	0.13083691304812817	0.04040664770024449	0.1296509691341683
1.4019103455874267	0.2661719595616173	0.26463858239661603	0.29668916994570155	0.2943273750526111	0.3150388423443843	0.31212812349836827	0.3352807010154526	0.33172235399470823	0.3800799141226096	0.37494002451321173	0.12249769197527957	0.11980650292889304	0.04057015466642255	0.1309599768527292	0.040202419703067704	0.1297729328099848
1.410357560650181	0.2664799395156621	0.2649444570956583	0.29701896210798057	0.29465443111010287	0.31538067559964744	0.31246685833756904	0.33563492371963616	0.33207309873189	0.38045840042697626	0.3753142871016412	0.12244238344100611	0.11975243653316482	0.04036477690225837	0.13108212185091617	0.03999890828776742	0.12989398615186332
1.4188556744330574	0.26678822930655555	0.2652506390702422	0.2973490697440874	0.2949817998694936	0.31572282632775045	0.3128059078125748	0.33598946507296085	0.3324241592588099	0.3808372048451539	0.37568886505611276	0.12238708166371538	0.11969837670633392	0.040160120972856816	0.13120334235766506	0.03979611215145695	0.1300141235264789
1.4274049936264492	0.26709682690725284	0.26555712630451755	0.29767949058071136	0.29530947907540933	0.3160652921092796	0.31314526952627897	0.3363443224967006	0.33277553302410545	0.3812163244530786	0.37606375549184173	0.12233178675822738	0.1196443235606725	0.03995618556017888	0.13132363267493474	0.03959402998794559	0.13013333928791582
1.4360058267687137	0.26740573027756886	0.2658639167695804	0.29801022233029517	0.2956374664583474	0.3164080705099378	0.31348494106682834	0.33669949339656696	0.33312721746100876	0.38159575630969783	0.37643895550725975	0.12227649883872552	0.11959027720782724	0.03975296934289574	0.13144298709201507	0.03939266048774215	0.13025162777780963
1.4446584842573071	0.2677149373641466	0.26617100842343994	0.298341262691003	0.29596575973464273	0.31675115908051305	0.3138249200075911	0.33705497516267713	0.3334792099873157	0.3819754974569391	0.3768144621839841	0.12222121801875949	0.11953623775882913	0.03955047099654152	0.13156139988608828	0.03919200233814735	0.13036898332526192
1.453363278359986	0.2680244461004252	0.2664783992109884	0.298672609346688	0.29629435660643705	0.31709455535684666	0.3141652039071234	0.3374107651695228	0.33383150800535355	0.3823555449196788	0.3771902725867869	0.12216594441125073	0.11948220532409314	0.03934868919338186	0.1316788653216321	0.03899205422329999	0.13048540024713162
1.4621205232260774	0.2683342544066072	0.26678608706396734	0.2990042599668592	0.2966232547616454	0.31743825685979876	0.3145057903091389	0.3377668607759357	0.33418410890194855	0.3827358957057099	0.37756638376356166	0.12211067812849218	0.11942818001342119	0.03914762260243876	0.13179537765047655	0.038792814824187616	0.13060087284792843
1.470930534897817	0.2686443601896272	0.26709406990093726	0.29933621220665013	0.2969524518739254	0.31778226109521684	0.3148466767424748	0.3381232593250573	0.33453701004839426	0.3831165468057121	0.37794279274529513	0.12205541928215263	0.11937416193600395	0.038947269889838765	0.13191093111279173	0.03859428281885968	0.1307153954203244
1.4797936313217521	0.26895476134312085	0.2674023456272469	0.29966846370678746	0.2972819456026458	0.3181265655539064	0.31518786072106403	0.3384799581443078	0.33489020880042186	0.38349749519322124	0.3783194965460364	0.12200016798327949	0.1193201512004256	0.038747629718741905	0.13202551993676082	0.03839645688238491	0.13082896224504736
1.48871013236022	0.2692654557473935	0.2677109121350013	0.30000101209355917	0.29761173359285514	0.3184711677115976	0.31552933974390074	0.3388369545453543	0.3352437024981683	0.38387873782459975	0.37869649216286705	0.12194492434230128	0.11926614791466665	0.03854870074922445	0.1321391383382391	0.03819933568684064	0.13094156759073883
1.4976803598028874	0.26957644126938896	0.26801976730303206	0.3003338549787835	0.29794181347525117	0.3188160650289145	0.3158711112950118	0.3391942458240798	0.33559748846614557	0.38426027163900556	0.3790737765758715	0.12188968846902969	0.11921215218610291	0.03835048163855248	0.13225178052147157	0.038002917901572175	0.13105320571475687
1.5067046373783677	0.2698877157626594	0.26832890899686673	0.30066698995977886	0.2982721828661504	0.31916125495134506	0.31621317284342615	0.33955182926055427	0.3359515640132122	0.3846420935583656	0.3794513467481093	0.12183446047266375	0.11915816412151436	0.03815297104123161	0.13236344067918537	0.03780720219306133	0.1311638708625864
1.5157832907659001	0.270199277067335	0.2686383350686984	0.3010004146193332	0.298602839367458	0.3195067349092111	0.31655552184314395	0.3399097021190042	0.33630592643254165	0.3850242004873448	0.3798291996255849	0.12177924046179242	0.11910418382708181	0.037956167608964364	0.1324741129924476	0.03761218722508275	0.1312735572683721
1.5249166476071065	0.2705111230100935	0.2689480433573566	0.30133412652567315	0.29893378056663816	0.3198525023176375	0.3168981557331079	0.3402678616477818	0.3366605730015947	0.38540658931331884	0.3802073321372213	0.1217240285443961	0.11905021140839356	0.037760069990774525	0.13258379163100642	0.0374178716588105	0.13138225915521673
1.5341050375178134	0.27082325140413127	0.2692580316882779	0.30166812323243564	0.29926500403668443	0.3201985545765239	0.31724107193717455	0.3406263050793382	0.3370155009820903	0.38578925690634663	0.38058574119483185	0.12166882482785228	0.11899624697044864	0.03756467683306397	0.13269247075333368	0.03722425415271502	0.13148997073472657
1.5433487920999491	0.27113566004913275	0.2695682978734756	0.30200240227863706	0.2995965073360905	0.3205448890705143	0.3175842678640827	0.3409850296301925	0.33737070761997573	0.3861722001191422	0.3809644236930923	0.1216136294189359	0.11894229061765597	0.03736998677964465	0.13280014450679545	0.03703133336277631	0.13159668620769338
1.5526482449535108	0.271448346731243	0.26987883971151255	0.3023369611886463	0.2999282880088224	0.32089150316896936	0.31792774090742887	0.3413440325009054	0.33772619014540006	0.38655541578704916	0.38134337650951566	0.1215584424238228	0.11888834245383864	0.03717599847185227	0.13290680702787228	0.03683910794254075	0.13170239976420817
1.5620037316886017	0.2717613092230371	0.27018965498747116	0.3026717974721537	0.30026034358428844	0.32123839422593736	0.31827148844563585	0.341703310876049	0.33808194577268585	0.3869389007280127	0.3817225965044245	0.1215032639480919	0.11883440258223994	0.03698271054851432	0.13301245244211657	0.03664757654298256	0.13180710558325615
1.5714155899375468	0.2720745452834928	0.2705007414729259	0.30300690862414487	0.3005926715773125	0.32158555958012613	0.3186155078419261	0.34206286192418195	0.3384379717003017	0.3873226517425549	0.38210208052092626	0.1214480940967311	0.11878047110552224	0.03679012164613482	0.13311707486461444	0.03645673781281644	0.13191079783351256
1.580884159367074	0.2723880526579622	0.27081209692591535	0.30334229212487096	0.3009252694881058	0.3219329965548766	0.3189597964442948	0.3424226827978199	0.3387942651108357	0.38770666561374834	0.3824818253848872	0.12139293297413614	0.1187265481257718	0.03659823039879484	0.13322066839969438	0.03626659039842295	0.13201347067330715
1.5904097816905756	0.27270182907814344	0.2711237190909144	0.3036779454398222	0.3012581348022399	0.32228070245813323	0.31930435158548265	0.34278277063341034	0.33915082317096884	0.3880909391071925	0.3828618279049083	0.12133778068411706	0.1186726337444997	0.036407035438340785	0.13332322714144595	0.036077132943891144	0.13211511825049627
1.5999928006804371	0.2730158722620535	0.2714356056988067	0.3040138660197001	0.3015912649906188	0.3226286745824199	0.3196491705829484	0.3431431225513054	0.3395076430314482	0.38847546897098734	0.3832420848722998	0.12128263732989801	0.11861872806264702	0.03621653539439862	0.13342474517387615	0.03588836409110385	0.13221573470286785
1.6096335621804478	0.2733301799140014	0.2717477544668589	0.30435005130039144	0.3019246575094539	0.32297691020481156	0.3199942507388439	0.34350373565573755	0.33986472182706323	0.3888602519357117	0.38362259306105906	0.12122750301412356	0.11856483118058658	0.036026728894380966	0.1335252165707388	0.03570028247980517	0.13231531415835462
1.6193324141182788	0.2736447497245604	0.2720601630986924	0.30468649870294096	0.3022583098002364	0.323325406586909	0.3203395893399876	0.34386460703479194	0.34022205667661876	0.3892452847143977	0.384003349227846	0.12117237783885694	0.11851094319812631	0.03583761456357948	0.13362463539587566	0.03551288674767861	0.13241385073506962
1.6290897065180392	0.2739595793705423	0.2723728292842584	0.3050232056335251	0.3025922192897121	0.3236741609748126	0.32068518365783977	0.3442257337603834	0.340579644682911	0.38963056400250906	0.38438435011196015	0.12111726190558951	0.11845706421451087	0.03564919102528563	0.13372299570366408	0.035326175530268955	0.13251133854132036
1.6389057915129117	0.2742746665149712	0.2726857506998111	0.30536016948342776	0.302926383389856	0.3240231705990988	0.321031030948476	0.3445871128882312	0.3409374829327032	0.39001608647791847	0.38476559243531916	0.12106215531523636	0.11840319432842555	0.03546145690071967	0.13382029153876118	0.035140147461195426	0.13260777167606363
1.6487810233578566	0.2745900088070573	0.27299892500788303	0.30569738762901355	0.30326079949784707	0.32437243267479315	0.32137712845256516	0.34494874145783516	0.34129556849670195	0.3904018488008853	0.38514707290243694	0.12100705816814568	0.11834933363799958	0.035274410809154944	0.13391651693635964	0.03495480117215877	0.1327031442290263
1.6587157584424002	0.2749056038821717	0.273312349857259	0.3060348574317037	0.3035954649960437	0.32472194440134794	0.32172347339534313	0.34531061649245187	0.3416538984295336	0.3907878476140349	0.38552878820040126	0.12095197056409691	0.1182954822408081	0.035088051367953454	0.13401166592247193	0.03477013529288442	0.1327974502805347
1.6687103553034934	0.2752214493618214	0.27362602288295135	0.3063725762379513	0.30393037725195926	0.32507170296261645	0.32207006298658997	0.3456727349990718	0.3420124697697215	0.39117407954233707	0.38591073499885437	0.12089689260230714	0.11824164023387625	0.03490237719261913	0.13410573251401559	0.034586148451341	0.1328906839021613
1.6787651746384535	0.2755375428536244	0.27393994170617636	0.3067105413792175	0.3042655336182392	0.3254217055268315	0.3224168944206071	0.34603509396839705	0.34237127953966323	0.3915605411930864	0.38629290994997234	0.12084182438143232	0.11818780771367826	0.03471738689689374	0.13419871071920397	0.034402839273692365	0.1329828391565826
1.6888805793179813	0.2758538819512854	0.274254103934329	0.30704875017194744	0.304600931432636	0.3257719492465812	0.322763964876194	0.3463976903748184	0.3427303247456095	0.3919472291558822	0.38667530968844527	0.12078676599957106	0.11813398477614806	0.034533079092684105	0.13429059453726921	0.034220206384338425	0.13307391009784908
1.6990569343992543	0.27617046423457225	0.2745685071609601	0.30738719991754837	0.3049365680179885	0.32612243125878654	0.323111271516626	0.3467605211763947	0.343089602377642	0.39233414000260963	0.38705793083145834	0.12073171755426601	0.11808017151667302	0.034349452390264545	0.13438137795905192	0.034038248406021765	0.13316389077153445
1.7092946071391046	0.27648728726929167	0.2748831489657522	0.3077258879023651	0.3052724406821969	0.32647314868468	0.32345881148963257	0.3471235833148308	0.34344910940965245	0.3927212702874211	0.38744076997867316	0.12067667914250875	0.1180263680301045	0.03416650539823429	0.13447105496709355	0.03385696395981164	0.13325277521486356
1.7195939670072704	0.27680434860726666	0.2751980269144973	0.3080648113976591	0.3056085467182023	0.3268240986297835	0.32380658192737527	0.3474868737154578	0.3438088427993221	0.3931086165467174	0.3878238237122098	0.12062165086074261	0.11797257441075588	0.03398423672357609	0.13455961953565776	0.03367635166521232	0.1333405574570392
1.7299553856997325	0.27712164578631343	0.2755131385590741	0.30840396765958605	0.30594488340396503	0.3271752781838875	0.3241545799464283	0.34785038928721207	0.34416879948810264	0.3934961752991322	0.3882070885966301	0.12056663280486407	0.11791879075240806	0.033802644971718365	0.13464706563099327	0.033496410140221755	0.13342723151943403
1.7403792371521247	0.2774391763302192	0.27582848143742544	0.3087433539291744	0.30628144800244245	0.32752668442102967	0.32450280264775677	0.34821412692261683	0.3445289764011957	0.39388394304551333	0.38859056117892	0.12051162507022926	0.11786501714831223	0.033621728746581425	0.1347333872116394	0.03331713800128533	0.13351279141554073
1.7508658975532332	0.27775693774871996	0.27614405307353723	0.3090829674323049	0.3066182377615694	0.32787831439947634	0.32485124711669733	0.3485780834977617	0.3448893704475345	0.39427191626890745	0.3889742379884734	0.12045662775165188	0.11781125369119129	0.03344148665064317	0.13481857822854693	0.03313853386342558	0.1335972311513487
1.76141574535857	0.2780749275374793	0.27645985097741665	0.3094228053796898	0.30695524991423684	0.3282301651617015	0.32519991042293844	0.3489422558722854	0.3452499785197649	0.3946600914345446	0.3893581155370774	0.12040164094341073	0.11775750047324397	0.033261917284942655	0.1349026326251206	0.032960596340281256	0.1336805447255358
1.7720291613040315	0.278393143178067	0.2767758726450714	0.30976286496685296	0.30729248167827317	0.3285822337343682	0.3255487896205021	0.3493066408893568	0.34561079749422824	0.3950484649898225	0.38974219031889623	0.12034666473924989	0.11770375758614678	0.03308301924912804	0.13498554433751764	0.03278332404406292	0.1337627261293619
1.7827065284196406	0.27871158213793784	0.2770921155584885	0.3101031433741096	0.30762993025642354	0.32893451712830934	0.3258978817477232	0.3496712353756579	0.34597182423094364	0.39543703336429253	0.3901264588104574	0.12029169923238481	0.11765002512106065	0.032904791141611156	0.13506730729515226	0.03260671558576611	0.13384376934748587
1.7934482320433673	0.27903024187041303	0.277408577185616	0.31044363776654926	0.3079675928363324	0.3292870123385118	0.3262471838272357	0.3500360361413681	0.3463330555735917	0.3958257929696467	0.3905109174706386	0.12023674451550265	0.11759630316862968	0.03272723155943247	0.13514791542024795	0.032430769575126916	0.1339236683577525
1.8042546598350382	0.27934911981465804	0.277725254980341	0.3107843452940147	0.3083054665905243	0.3296397163440949	0.3265966928659513	0.35040103998014466	0.34669448834949695	0.39621474019970304	0.39089556274065274	0.12018180068076505	0.1175425918189841	0.03255033909843341	0.13522736262856938	0.03225548462054384	0.13400241713107874
1.8151262017903238	0.27966821339566483	0.27804214638247254	0.311125263091086	0.3086435486763861	0.32999262610829794	0.326946405855044	0.35076624366911097	0.34705611936961406	0.3966038714303948	0.39128039104403756	0.12012686781981444	0.11748889116174802	0.03237411235330967	0.13530564282957158	0.03208085932935312	0.13408000963234912
1.8260632502548164	0.27998752002423233	0.27835924881772134	0.31146638827706163	0.30898183623615016	0.3303457385784599	0.32729631976993445	0.35113164396883817	0.3474179454285112	0.39699318301975695	0.3916653987866424	0.12007194602377383	0.11743520128603586	0.03219854991750104	0.13538274992606603	0.031906892307702606	0.13415643982011716
1.8370661999381863	0.28030703709694765	0.278676559697682	0.3118077179559417	0.3093203263968761	0.3306990506860051	0.3276464315702727	0.35149723762333196	0.3477799633043557	0.397382671307916	0.392050582356617	0.12001703538325242	0.11738152228046116	0.03202365038348809	0.13545867781541432	0.03173358216069744	0.13423170164713838
1.848135447928429	0.28062676199616915	0.278994076419816	0.3121492492164126	0.3096590162704366	0.3310525593464291	0.3279967381999248	0.35186302136001885	0.3481421697589017	0.39777233261708006	0.392435938124402	0.11996213598834572	0.11732785423313676	0.03184941234262162	0.13553342038891714	0.031560927492341406	0.13430578906024948
1.8592713937061955	0.28094669209000706	0.2793117963674324	0.31249097913182905	0.30999790295349927	0.3314062614592811	0.3283472365869556	0.35222899188973134	0.34850456153747444	0.3981621632515274	0.39282146244271804	0.11990724792864174	0.11727419723167833	0.03167583438519905	0.13560697153209134	0.0313889269056542	0.13437869600075203
1.8704744391592067	0.2812668247323082	0.2796297169096728	0.31283290476020015	0.31033698352751327	0.33176015390815145	0.32869792364361694	0.35259514590669716	0.3488671353689593	0.3985521594975991	0.39320715164655684	0.11985237129322432	0.11722055136320683	0.03150291510059766	0.13567932512535918	0.031217579002715823	0.13445041640478195
1.8817449885967616	0.2815871572626376	0.2799478354014938	0.31317502314417367	0.31067625505869295	0.3321142335606575	0.32904879626633254	0.3529614800885245	0.3492298879657886	0.3989423176236887	0.3935930020531725	0.11979750617067193	0.1171669167143534	0.03133065307726213	0.13575047504394178	0.031046882384641705	0.1345209442031674
1.8930834487643238	0.28190768700626423	0.2802661491836514	0.31351733131102233	0.3110157145980045	0.3324684972684306	0.32939985133568545	0.3533279910961929	0.3495928160239306	0.3993326338802363	0.39397900996207436	0.1197426526490658	0.11711329337126174	0.03115904690271698	0.13582041515804377	0.03087683565171062	0.1345902733220683
1.9044902288582053	0.2822284112741432	0.2805846555826852	0.31385982627262865	0.31135535918115204	0.332822941867103	0.3297510857164062	0.35369467557403983	0.34995591622287775	0.39972310449972026	0.39436517165501883	0.11968781081599036	0.11705968141958784	0.030988095163641205	0.13588913933320157	0.0307074374033256	0.13465839768283416
1.9159657405403292	0.2825493273629025	0.2809033519109038	0.31420250502547337	0.3116951858285647	0.3331775641762964	0.3301024962573595	0.3540615301497526	0.35031918522563793	0.400113725696651	0.39475148339600363	0.11963298075853745	0.11700608094450944	0.030817796445937518	0.13595664143060304	0.030538686238070767	0.13472531120226705
1.9275103979530908	0.2828704325548272	0.28122223546637004	0.31454536455062176	0.3120351915453835	0.333532360999611	0.33045407979153396	0.35442855143435703	0.3506826196787229	0.4005044936675664	0.39513794143126196	0.11957816256330757	0.1169524920307233	0.030648149334687957	0.13602291530700938	0.03037058075380017	0.13479100779314734
1.9391246177343011	0.28319172411784527	0.2815413035328871	0.31488840181371086	0.3123753733214492	0.3338873291246131	0.33080583313603124	0.35479573602220904	0.35104621621214044	0.40089540459102524	0.3955245419892567	0.11952335631641775	0.11689891476245318	0.03047915241426935	0.13608795481522407	0.030203119547678625	0.13485548136438297
1.9508088190322228	0.28351319930551455	0.2818605533799847	0.31523161376493947	0.31271572813129234	0.334242465322827	0.33115775309205675	0.3551630804909863	0.35140997143938585	0.40128645462760487	0.39591128128067765	0.11946856210349928	0.11684534922344732	0.030310804268351532	0.13615175380425626	0.030036301216089356	0.1349187258207465
1.9625634235206988	0.2838348553570088	0.2821799822629065	0.3155749973390553	0.31305625293411943	0.3345977663497233	0.33150983644490745	0.3555305814016793	0.3517738819574329	0.4016776399198956	0.3962981554984364	0.11941378000970342	0.11679179549698777	0.030143103479923994	0.13621430611951268	0.02987012435479741	0.1349807350636283
1.9743888554143678	0.2841566894971058	0.2824995874225974	0.31591854945534575	0.3133969446738059	0.33495322894471163	0.3318620799639662	0.35589823529858583	0.35213794434672874	0.40206895659250036	0.39668516081766414	0.11935901011970612	0.1167382536658884	0.029976048631422003	0.13627560560328789	0.02970458755903671	0.13504150299151263
1.9862855414839768	0.2844786989361746	0.2828193660856917	0.3162622670176279	0.3137378002788839	0.3353088498311319	0.3322144804026924	0.35626603870930357	0.35250215517118605	0.4024604007520312	0.3970722933957099	0.11930425251770826	0.1166847238125023	0.029809638304662656	0.13633564609477844	0.029539689423367932	0.1351010234993808
1.9982539110717792	0.2848008808701646	0.2831393154645015	0.3166061469142393	0.31407881666253457	0.33566462571624667	0.3325670344986132	0.35663398814472486	0.3528665109781774	0.402851968487109	0.39745954937213884	0.11924950728744062	0.11663120601872094	0.029643871080883955	0.13639442143006875	0.029375428541815296	0.13515929047941455
2.010294396107033	0.28512323248059335	0.28345943275700564	0.316950186018028	0.31441999072257804	0.3360205532912327	0.3329197389733173	0.3570020800990303	0.3532310082985301	0.40324365586836197	0.39784692486873124	0.11919477451216764	0.11657770036598124	0.029478745540849616	0.13645192544289841	0.029211803507982026	0.13521629782168532
2.0224074311215867	0.2854457509345378	0.28377971514684064	0.31729438118634673	0.3147613193414679	0.3363766292311773	0.3332725905324504	0.35737031104968614	0.3535956436465229	0.40363545894842784	0.39823441598948434	0.11914005427468903	0.11652420693526477	0.02931426026488637	0.13650815196491806	0.029048812914943767	0.13527203941363553
2.0345934532655616	0.2857684333846227	0.2841001598032889	0.3176387292610442	0.3151027993862812	0.3367328501950706	0.33362558586570606	0.3577386774574393	0.3539604135198803	0.4040273737619535	0.39862201882061093	0.11908534665734297	0.11647072580710394	0.029150413832788047	0.1365630948251635	0.028886455355298324	0.1353265091404694
2.0468529023231294	0.286091276969012	0.28442076388127063	0.3179832270684576	0.31544442770871306	0.3370892128258003	0.33397872164682313	0.3581071757663149	0.35432531439977094	0.4044193963255973	0.3990097294305432	0.11903065174201347	0.11641725706158539	0.028987204823993196	0.13661674785122102	0.028724729421339745	0.1353797008860127
2.059186220728381	0.28641427881139997	0.2847415245213354	0.31832787141940805	0.3157862011450707	0.33744571375014853	0.33433199453358103	0.3584758024036137	0.35469034275080513	0.4048115226380327	0.3993975438699339	0.1189759696101281	0.11636380077835115	0.02882463181759043	0.1366691048690427	0.02856363370493753	0.13543160853230063
2.0715938535812968	0.2867374360210029	0.2850624388496532	0.3186726591091939	0.31612811651626743	0.3378023495787873	0.33468540116779516	0.3588445537799102	0.3550554950210323	0.40520374867995096	0.39978545817166083	0.1189213003426633	0.11631035703660268	0.028662693392345062	0.13672015970344376	0.02840316679764321	0.1354822259600752
2.084076248663807	0.28706074569255136	0.28538350397800777	0.31901758691758647	0.3164701706278187	0.3381591169062767	0.3350389381753149	0.35921342628905356	0.3554207676419415	0.4055960704140663	0.40017346835083056	0.11886664402015121	0.11625692591510446	0.02850138812667069	0.1367699061780172	0.02824332729073653	0.13553154704929682
2.0966338564559543	0.28738420490628325	0.2857047170037889	0.3193626516088257	0.3168123602698364	0.33851601231106015	0.3353926021660211	0.3595824163081647	0.35578615702845995	0.4059884837851201	0.400561570404783	0.11881200072267567	0.11620350749218768	0.0283407145986736	0.13681833811534716	0.028084113775168618	0.1355795656787535
2.109267130152151	0.2877078107279369	0.28602607500998617	0.31970784993161544	0.317154682217027	0.3388730323554644	0.3357463897338232	0.35995152019763893	0.35615165957895417	0.40638098471988826	0.4009497603130978	0.11875737052988469	0.11615010184575227	0.02818067138635172	0.13686544933813138	0.027925524841707627	0.13562627572703434
2.1219765256775314	0.28803156020874543	0.28634757506518355	0.32005317861912275	0.3174971332286874	0.33923017358569957	0.3361002974566603	0.36032073430114714	0.3565172716752314	0.4067735691271876	0.4013380340376007	0.11870275352098542	0.11609670905327182	0.028021257067409877	0.1369112336684566	0.02776755908091566	0.13567167107245837
2.1347625017044103	0.2883554503854317	0.2866692142235541	0.32039863438897337	0.31783971004870376	0.3395874325318563	0.33645432189649926	0.3606900549456368	0.3568829896825413	0.40716623289788356	0.4017263875223714	0.11864814977475267	0.1160433291917947	0.027862470219352176	0.13695568492831	0.027610215083155865	0.1357157455932878
2.147625519668832	0.288679478280203	0.2869909895248549	0.32074421394325187	0.31818240940554887	0.33994480570790797	0.33680845959933586	0.36105947844133623	0.35724880994957875	0.40755897190489887	0.4021148166937516	0.11859355936953071	0.11598996233794988	0.027704309419652517	0.1369987969405173	0.027453491438711453	0.1357584931683249
2.160566043787228	0.28900364090074765	0.2873128979944239	0.3210899139685	0.31852522801228295	0.3403022896117128	0.33716270709519675	0.3614290010817577	0.35761472880848855	0.4079517820032238	0.4025033174603547	0.11853898238323593	0.11593660856794821	0.02754677324556809	0.1370405635280747	0.027297386737686224	0.13579990767667027
2.1735845410731627	0.2893279352402304	0.2876349366431755	0.3214357311357157	0.318868162566551	0.3406598807250127	0.33751706089813904	0.36179861914370137	0.35798074257486723	0.40834465902992506	0.4028918857130748	0.11848441889336352	0.11588326795758697	0.02738986027428858	0.13708097851481682	0.027141899570114703	0.1358399829983341
2.1866814813541975	0.2896523582772912	0.28795710246759876	0.3217816621003559	0.31921120975058564	0.34101757551343886	0.33787151750625544	0.3621683288872617	0.358346847547771	0.40873759880415944	0.40328051732509873	0.11842986897698536	0.11582994058225345	0.02723356908302854	0.1371200357262552	0.026987028526049173	0.1358787130148187
2.199857337288837	0.2899769069760415	0.28827939244975503	0.32212770350233516	0.31955436623120786	0.34137537042651467	0.33822607340167676	0.3625381265558322	0.35871304000972004	0.40913059712718364	0.40366920815191826	0.11837533271075824	0.11577662651692555	0.027077898248913712	0.13715772898891032	0.026832772195465537	0.13591609160883422
2.213112584383593	0.2903015782860632	0.288601803557276	0.3224738519660288	0.31989762865982746	0.34173326189765824	0.33858072505057557	0.3629080083761129	0.3590793162267054	0.4095236497823688	0.40405795403134115	0.11832081017092592	0.11572332583618036	0.026922846349082263	0.1371940521311501	0.026679129168352134	0.13595211266471097
2.2264477010101436	0.29062636914240814	0.2889243327433634	0.32282010410027595	0.3202409936724477	0.34209124634418964	0.3389354689031717	0.3632779705581187	0.359445672448197	0.4099167525352142	0.40444675078350645	0.11826630143332208	0.11567003861419244	0.02676841196072921	0.13722899898345986	0.02652609803474526	0.13598677006896764
2.2398631684225956	0.290951276465597	0.28924697694678836	0.323166456498382	0.320584457889667	0.3424493201673344	0.3392903013937374	0.3636480092951862	0.3598121049071511	0.4103099011333624	0.4048355942108983	0.11821180657337356	0.11561676492474053	0.026614593661095753	0.13726256337857023	0.026373677384748717	0.13602005771041092
2.2533594707748548	0.29127629716162007	0.2895697330918924	0.32351290573812297	0.32092801791668435	0.3428074797522321	0.33964521894060445	0.3640181207639842	0.36017860982002003	0.4107030913066142	0.4052244800983612	0.11815732566610518	0.11556350484120798	0.026461390027574083	0.1372947391521251	0.02622186580856578	0.13605196948043385
2.2669370951380965	0.2916014281219386	0.289892598088588	0.32385944838175074	0.32127167034330345	0.3431657214679426	0.34000021794617064	0.3643883011245241	0.3605451833867629	0.4110963187669472	0.4056134042131176	0.11810285878614311	0.11551025843659102	0.02630879963759014	0.13732552014229782	0.02607066189650986	0.13608249927338534
2.2805965315183476	0.29192666622348595	0.290215568832361	0.3242060809759985	0.3216154117439381	0.3435240416674533	0.34035529479690846	0.3647585465201692	0.36091182179085424	0.41148957920853213	0.4060023623047836	0.11804840600771488	0.11545702578349629	0.026156821068767044	0.1373549001907861	0.025920064239068452	0.1361116409869254
2.294338272874165	0.29225200832867027	0.29053864220427233	0.32455280005208637	0.3219592386776193	0.34388243668769014	0.34071044586337373	0.36512885307764925	0.36127852119929815	0.41188286830775245	0.4063913501053888	0.1179939674046615	0.11540380695414917	0.026005452898900216	0.1373828731427693	0.025770071426840957	0.1361393885218405
2.308162815134429	0.292577451285377	0.29086181507096137	0.3248996021257291	0.32230314768800095	0.34424090284952474	0.3410656675002136	0.3654992169070694	0.36164527776263833	0.4122761817232222	0.40678036332939366	0.1179395430504296	0.11535060202039463	0.02585469370599469	0.1374094328473774	0.02562068205067547	0.13616573578313762
2.3220706572162446	0.2929029919269735	0.2911850842846503	0.32524648369714426	0.32264713530336947	0.34459943645778784	0.34142095604617995	0.3658696341019275	0.3620120876149738	0.4126695150958103	0.4071693976737125	0.11788513301808445	0.11529741105370192	0.02570454206827577	0.13743457315784724	0.025471894701677655	0.13619067667990237
2.336062301042938	0.29322862707231323	0.2915084466831478	0.32559344125106016	0.32299119803665083	0.34495803380127765	0.3417763078241382	0.36624010073912633	0.36237894687397093	0.4130628640486584	0.4075584488177315	0.1178307373803092	0.11524423412516692	0.025554996564194354	0.13745828793180692	0.025323707971139697	0.13621420512552618
2.3501382515621807	0.29355435352573983	0.2918318990898548	0.3259404712567256	0.3233353323854208	0.34531669115277375	0.3421317191410799	0.366610612878989	0.3627458516408801	0.4134562241872055	0.40794751242333294	0.11777635620940856	0.11519107130551713	0.025406055772501546	0.13748057103180145	0.02517612045065043	0.13623631503820377
2.3642990167642037	0.29388016807709455	0.29215543831377017	0.3262875701679198	0.32367953483191453	0.34567540476904945	0.342487186288136	0.3669811665652757	0.36311279800055063	0.4138495910992118	0.40833658413491775	0.11772198957731408	0.11513792266511459	0.025257718272291285	0.13750141632563384	0.025029130732150406	0.13625700034144472
2.378545107700138	0.29420606750172223	0.2924790611494977	0.32663473442296437	0.32402380184303836	0.3460341708908867	0.342842705540591	0.36735175782520113	0.36347978202144876	0.41424296035478253	0.4087256595794301	0.11766763755558657	0.11508478827395963	0.025109982642934625	0.1375208176864362	0.02488273740784308	0.13627625496381768
2.392877038500453	0.2945320485604776	0.29280276437725244	0.3269819604447332	0.3243681298703806	0.34639298574308885	0.3431982731578953	0.36772238266945106	0.3638467997556735	0.4146363275063934	0.4091147343663812	0.1176133002154207	0.11503166820169272	0.02496284746416677	0.13753876899312445	0.024736939070274744	0.1362940728396751
2.4072953263935135	0.2948581079997351	0.29312654476286987	0.3273292446406676	0.324712515350224	0.3467518455344982	0.3435538853836828	0.36809303709220326	0.36421384723897726	0.41502968808891894	0.40950380408787673	0.1175589776276478	0.11497856251760322	0.024816311316085304	0.13755526413068253	0.024591734312451763	0.13631044790980695
2.4218004917242455	0.2951842425513956	0.2934503990578144	0.3276765834027871	0.3250569547035608	0.34711074645800993	0.3439095384457872	0.36846371707114467	0.36458092049078406	0.41542303761965765	0.40989286431864397	0.11750466986273961	0.11492547129062462	0.024670372779223015	0.13757029699068823	0.024447121727696697	0.13632537412095758
2.436393057972914	0.2955104489328975	0.2937743239991881	0.32802397310770537	0.32540144433610424	0.3474696846905928	0.3442652285562566	0.36883441856749477	0.36494801551421013	0.4158163715983632	0.41028191061605895	0.11745037699081401	0.11487239458934659	0.024525030434510597	0.13758386147144108	0.02430309990976376	0.13633884542672092
2.4510735517740176	0.29583672384722626	0.2940983163097422	0.3283714101166449	0.3257459806383058	0.34782865639330346	0.3446209519113746	0.36920513752602513	0.36531512829608637	0.4162096855072729	0.4106709385201766	0.11739609908163504	0.11481933248201487	0.024380282863322833	0.13759595147827497	0.024159667452890332	0.13635085578789585
2.46584250293529	0.2961630639829253	0.29442237269788696	0.3287188907754529	0.32609055998536984	0.34818765771130883	0.34497670469167696	0.3695758698750838	0.3656822548069791	0.4166029748111389	0.41105994355376063	0.11734183620462052	0.11476628503653406	0.024236128647528332	0.1376065609242687	0.02401682295173302	0.13636139917248613
2.4807004444568266	0.2964894660141082	0.2947464898577045	0.32906641141461807	0.32643517873727085	0.348546684773904	0.34533248306197234	0.3699466115266177	0.36604939100121453	0.4169962349572604	0.41144892122231563	0.1172875884288438	0.11471325232047352	0.024092566369454005	0.13761568373000443	0.023874565001458237	0.1363704695563115
2.4956479125503126	0.2968159266004707	0.29507066446896046	0.32941396834928816	0.3267798332387704	0.3489057336945337	0.3456882831713625	0.3703173583761973	0.36641653281690206	0.4173894613755167	0.41183786701411806	0.11723335582303719	0.11466023440106932	0.02394959461194368	0.13762331382429238	0.023732892197738664	0.13637806092326343
2.510685446658382	0.29714244238730386	0.29539489319711737	0.32976155787928807	0.32712451981943574	0.3492648005708137	0.3460441011532642	0.37068810630304216	0.3667836761759599	0.4177826494784001	0.4122267764002509	0.11717913845559769	0.11460723134522956	0.023807211958384755	0.1376294451446256	0.023591803136772782	0.13638416726571734
2.5258135894740787	0.2974690100055091	0.2957191726933496	0.3301091762891402	0.3274692347936596	0.34962388148455464	0.3463999331254316	0.3710588511700485	0.3671508169841414	0.4181757946610534	0.41261564483463786	0.11712493639459041	0.11455424321953643	0.02366541699274549	0.13763407163733632	0.023451296415316847	0.13638878258478826
2.54103288696045	0.2977956260716118	0.2960434995945568	0.33045681984808356	0.3278139744606789	0.34998297250178445	0.34675577518997924	0.3714295888238138	0.36751795113106167	0.41856889230130395	0.4130044677540783	0.1170707497077486	0.11450127009025275	0.02352420829948798	0.13763718725765273	0.023311370630677786	0.1363919008906862
2.556343888370238	0.29812228718777756	0.29636787052338076	0.3308044848100951	0.3281587351045971	0.3503420696727721	0.3471116234334066	0.3718003150946689	0.367885074490226	0.4189619377597023	0.41339324057828547	0.11701657846248627	0.11444831202332358	0.02338358446373512	0.13763878597075063	0.023172024380752276	0.13639351620305717
2.571747146265715	0.2984489899418287	0.29669228208822135	0.3311521674139128	0.3285035129944054	0.35070116903205595	0.347467473926623	0.37217102579670436	0.36825218291905804	0.4193549263795606	0.41378195870992307	0.11696242272589125	0.11439536908437833	0.023243544071222644	0.13763886175163975	0.023033256264080038	0.13639362255156584
2.5872432165386163	0.29877573090726134	0.29701673088325364	0.3314998638830566	0.3288483043840052	0.35106026659846684	0.3478233227249748	0.3725417167278028	0.3686192722589315	0.4197478534869923	0.4141706175346445	0.11690828256473912	0.11434244133874065	0.02310408570829381	0.13763740858561846	0.02289506487981008	0.1363922139760092
2.602832658430207	0.29910250664326343	0.2973412134884463	0.33184757042585417	0.32919310551223263	0.3514193583751585	0.34817916586827125	0.37291238366966944	0.3689863383351998	0.42014071439095274	0.41455921242113386	0.11685415804548949	0.11428952885142579	0.022965207961965106	0.1376344204686859	0.02275744882772912	0.13638928452667187
2.6185160345514573	0.29942931369473336	0.2976657264695797	0.3321952832354637	0.3295379126028817	0.3517784403496328	0.3485349993808129	0.3732830223878645	0.3693533769572283	0.4205335043832808	0.4149477387211448	0.11680004923429543	0.11423663168714901	0.02282690941991028	0.1376298914077836	0.022620406708316665	0.13638482826495135
2.6342939109033563	0.29975614859230043	0.29799026637826687	0.33254299848990165	0.3298827218647314	0.35213750849377196	0.34889081927142157	0.3736536286318377	0.3697203839184285	0.42092621873874336	0.41533619176954656	0.11674595619700409	0.11418374991032701	0.022689188670513616	0.1376238154214775	0.022483937122721898	0.1363788392634433
2.6501668568973313	0.3000830078523446	0.29831482975197265	0.3328907123520671	0.33022752949157064	0.35249655876386693	0.34924662153346886	0.3740241981349617	0.37008735499629053	0.4213188527150782	0.4157245668843641	0.11669187899916328	0.11413088358508304	0.022552044302841523	0.13761618653987284	0.02234803867278856	0.13637131160636784
2.666135445375801	0.3004098879770178	0.29863941311403586	0.33323842096977035	0.33057233166222577	0.352855587100649	0.3496024021449081	0.3743947266145677	0.3704542859524194	0.4217114015530397	0.4161128593668239	0.11663781770602331	0.11407803277525196	0.022415474906713584	0.1376069988055093	0.02221270996109226	0.13636223939008119
2.6822002526328483	0.30073678545426713	0.29896401297369113	0.3335861204757618	0.3309171245405901	0.3532145894293234	0.3499581570683058	0.37476520977198347	0.37082117253257135	0.4221038604764465	0.4165010645014009	0.11658377238254312	0.11402519754438155	0.02227947907270078	0.1375962462733753	0.022077949590977752	0.1363516167234735
2.6983618584350144	0.30106369675785644	0.2992886258260919	0.3339338069877597	0.33126190427565094	0.3535735616596002	0.3503138822508757	0.3751356432925691	0.37118801046668937	0.42249622469222775	0.41688917755586374	0.11652974309339366	0.11397237795573721	0.022144055392075757	0.13758392301119216	0.021943756166484363	0.13633943772802581
2.71462084604223	0.3013906183473915	0.2996132481523345	0.3342814766084821	0.33160666700152114	0.3539324996857301	0.35066957362450996	0.37550602284575707	0.371554795468944	0.4228884893904738	0.41727719378132433	0.11647572990296107	0.11391957407231035	0.02200920245697624	0.1375700231004231	0.021810128292468534	0.13632569653856308
2.730977802228858	0.30171754666834444	0.2999378764194831	0.33462912542567735	0.33195140883747026	0.3542913993865407	0.3510252271058183	0.3758763440850923	0.37192152323777117	0.42328064974448537	0.4176651084122871	0.11642173287535328	0.1138667859568159	0.021874918860303794	0.1375545406360743	0.021677064574596727	0.13631038730369482
2.747433317304874	0.30204447815207885	0.3002625070805942	0.33497674951215617	0.3322961258879549	0.35465025662547034	0.35138083859616037	0.3762466026482717	0.3722881894559122	0.4236727009108256	0.41805291666669775	0.11636775207440131	0.11381401367170144	0.02174120319573447	0.13753746972712122	0.021544563619277923	0.13629350418560193
2.763987985137163	0.30237140921587696	0.3005871365747447	0.3353243449258252	0.332640814242654	0.3550090672506073	0.35173640398168415	0.37661679415718774	0.3726547897904571	0.42406463802937205	0.4184406137459984	0.11631378756366655	0.113761257279149	0.0216080540578254	0.13751880449726173	0.021412624033798622	0.1362750413611451
2.780642403170963	0.3026983362629668	0.30091176132705794	0.33567190770972116	0.3329854699765011	0.35536782709472753	0.3520919191333643	0.37698691421797026	0.3730213198928858	0.42445645622337175	0.41882819483517797	0.11625983940644151	0.11370851684108105	0.021475470041941946	0.137498539084973	0.021281244426264223	0.13625499302192168
2.797397172451417	0.30302525568255034	0.3012363777487324	0.3360194338920455	0.3333300891497196	0.35572653197533405	0.3524473799070407	0.37735695842103223	0.3733877753991116	0.42484815059949516	0.4192156551028271	0.11620590766576003	0.11365579241916154	0.021343449744344767	0.137476667644151	0.02115042340563278	0.13623335337463516
2.8142528976452668	0.30335216384983293	0.30156098223707123	0.33636691948620145	0.3336746678078592	0.3560851776946979	0.35280278214345867	0.3777269223411135	0.37375415192952743	0.42523971624789375	0.41960298970119414	0.11615199240439457	0.11360308407480438	0.021211991762157822	0.1374531843444231	0.021020159581734532	0.13621011664150728
2.831210187062679	0.3036790571260537	0.3018855711755116	0.3367143604908308	0.33401920198183266	0.3564437600398995	0.35315812166830995	0.37809680153732866	0.374120445089051	0.42563114824225745	0.4199901937662422	0.11609809368486516	0.11355039186917493	0.02108109469338082	0.13742808337144652	0.020890451565282575	0.13618527706091754
2.848269652679189	0.30400593185851554	0.3022101409336561	0.3370617528898515	0.3343636876879529	0.3568022747828706	0.3535133942922755	0.37846659155321377	0.3744866504671712	0.42602244163987263	0.4203772624177052	0.11604421156944379	0.1134977158631951	0.020950757136921183	0.13740135892747674	0.020761297967895942	0.13615882888755948
2.865431910157798	0.3043327843806182	0.30253468786730403	0.33740909265249774	0.3347081209279729	0.35716071768043894	0.35386859581106833	0.37883628791677526	0.3748527636379976	0.42641359148168384	0.42076419075915017	0.11599034612015623	0.11344505611754828	0.020820977692638465	0.1373730052318365	0.02063269740208895	0.1361307663928244
2.882697578871184	0.3046596110118905	0.30285920831848484	0.33775637573336	0.335052497689125	0.3575190844743731	0.3542237220054777	0.37920588614054035	0.37521878016030824	0.4268045927923546	0.42115097387803463	0.1159364973987884	0.11339241269268276	0.020691754961291053	0.13734301652107206	0.02050464848130673	0.1361010838653982
2.900067281924058	0.3049864080580243	0.3031836986154916	0.33810359807242607	0.33539681394416293	0.3578773708914271	0.3545787686414149	0.37957538172160815	0.3755846955776024	0.42719544058033027	0.42153760684577174	0.115882665466892	0.11333978564881703	0.020563087544578806	0.13731138704945067	0.020377149819962526	0.13606977561170197
2.9175416461756507	0.3053131718109087	0.30350815507291523	0.33845075559512255	0.3357410656514021	0.35823557264338846	0.3549337314699605	0.3799447701417005	0.37595050541814967	0.42758612983790234	0.42192408471779036	0.11582885038578757	0.1132871750459442	0.020434974045217658	0.13727811108979893	0.020250200033398613	0.13603683595607663
2.9351213022623317	0.3056398985486669	0.3038325739916807	0.33879784421236026	0.3360852487547641	0.3585936854271269	0.35528860622741	0.38031404686721776	0.3763162051950442	0.42797665554127406	0.4223104025336013	0.11577505221656892	0.11323458094383543	0.020307413066856128	0.1372431829333891	0.0201237977379094	0.13600225924125198
2.952806884620376	0.30596658453569187	0.30415695165908296	0.33914485982057724	0.33642935918382	0.3589517049246418	0.35564338863532446	0.38068320734929173	0.37668179040625893	0.4283670126506277	0.42269655531686307	0.11572127102010851	0.11318200340204733	0.020180403214128617	0.1372065968904792	0.019997941550819576	0.13596603982917088
2.970599031508854	0.3062932260226837	0.30448128434882454	0.3394917983017837	0.3367733928538363	0.35930962680311407	0.35599807440058046	0.3810522470238413	0.37704725653469995	0.42875719611019114	0.42308253807544816	0.11566750685706191	0.11312944247992257	0.020053943092683824	0.13716834729099503	0.019872630090400634	0.13592817210084718
2.9884983850326714	0.30661981924668913	0.3048055683210542	0.33983865552361037	0.3371173456658197	0.35966744671495665	0.35635265921541903	0.3814211613116309	0.37741259904826274	0.42914720084830943	0.4234683458015116	0.11561375978787278	0.11307689823659808	0.01992803130919718	0.13712842848482865	0.019747861975941916	0.1358886504570762
3.006505591165733	0.30694636043114043	0.3051297998224062	0.34018542733935414	0.3374612135065661	0.3600251602978684	0.35670713875750004	0.3817899456183274	0.3777778133998908	0.42953702177751457	0.4238539734715616	0.11556002987277775	0.11302437073100773	0.019802666471351316	0.13708683484217943	0.01962363582776483	0.13584746931888958
3.0246212997742656	0.3072728457858957	0.3054539750860402	0.3405321095880284	0.33780499224870725	0.3603827631748858	0.35706150868995395	0.38215859533456015	0.378142895027633	0.4299266537945976	0.4242394160465291	0.11550631717181034	0.11297186002188832	0.019677847187843156	0.1370435607538809	0.019499950267206856	0.13580462312799568
3.0428461646402667	0.3075992715072806	0.3057780903316835	0.3408786980944113	0.3381486777507618	0.36074025095443957	0.3574157646614374	0.38252710583598154	0.37850783935470494	0.4303160917806823	0.42462466847184216	0.11545262174480862	0.11291936616778342	0.019553572068478076	0.1369986006324666	0.019376803916644647	0.13576010634710656
3.0611808434850984	0.3079256337781313	0.30610214176567263	0.34122518866909823	0.3384922658571849	0.3610976192304107	0.35776990230618727	0.3828954724833291	0.37887264178954916	0.43070533060130156	0.4250097256774982	0.11539894365141667	0.11286688922704811	0.01942983972409351	0.13695194891197104	0.01925419539952067	0.13571391346053474
3.079625997993227	0.3082519287678368	0.3064261255809964	0.34157157710855257	0.33883575239841945	0.36145486358218676	0.35812391724407955	0.3832636906224879	0.37923729772589726	0.43109436510647137	0.42539458257813956	0.11534528295109096	0.11281442925785409	0.019306648766578505	0.13690360004844138	0.019132123340325435	0.135666038974378
3.0981822938360946	0.3085781526323843	0.30675003795734124	0.3419178591951594	0.33917913319094983	0.3618119795747207	0.3584778050806843	0.3836317555845556	0.379601802542835	0.4314831901307703	0.42577923407313045	0.1152916397031059	0.11276198631819628	0.019183997808944753	0.1368535485208895	0.019010586364631266	0.13561647741735783
3.116850400696155	0.3089043015144044	0.30707387506113526	0.3422640306972797	0.3395224040373549	0.36216896275859134	0.3588315614073279	0.3839996626859083	0.37996615160486535	0.4318718004934189	0.4261636750466345	0.11523801396655868	0.11270956046589421	0.01906188546527332	0.13680178883109306	0.018889583099111817	0.13556522334096144
3.135630992291033	0.30923037154321753	0.30739763304559575	0.34261008736930537	0.33986556072636337	0.3625258086700624	0.3591851818011506	0.3843674072282665	0.38033034026197693	0.43226019099835894	0.4265479003676951	0.1151844058003738	0.1126571517586028	0.018940310350737732	0.13674831550444821	0.018769112171511892	0.1355122713199961
3.1545247463978408	0.30955635883488136	0.3077213080507755	0.34295602495171607	0.34020859903291006	0.362882512831146	0.3595386618251702	0.38473498449876414	0.38069436384970823	0.43264835643433674	0.4269319048903144	0.11513081526330915	0.11260476025380779	0.018819271081671474	0.1366931230904953	0.018649172210686515	0.13545761595294437
3.1735323448776414	0.3098822594922394	0.30804489620361164	0.3433018391711365	0.3405515147181921	0.36323907074966566	0.359891997028342	0.38510238977001765	0.38105821768921944	0.4330362915749858	0.4273156834535375	0.11507724241396088	0.11255238600884297	0.01869876627552003	0.1366362061632458	0.018529761846618698	0.13540125186270302
3.192654473700048	0.3102080696049708	0.30836839361797513	0.3436475257403959	0.3408943035297289	0.3635954779193208	0.3602451829456258	0.3854696183001971	0.3814218970873608	0.4334239911789129	0.42769923088153455	0.11502368731076794	0.11250002908088576	0.01857879455080713	0.13657755932122484	0.018410879710421213	0.13534317369681048
3.211891822967991	0.31053378524964054	0.3086917963947204	0.3439930803585869	0.34123696120141983	0.36395172981975	0.3605982150980483	0.3858366653330976	0.3817853973367433	0.43381144998978266	0.42808254198368617	0.1149701500120196	0.11244768952696615	0.018459354527275096	0.13651717718889245	0.018292524434304624	0.13528337612780206
3.2312450869426166	0.31085940248975147	0.30901510062173804	0.3443384987111278	0.34157948345360656	0.3643078219166033	0.36095108899277045	0.3862035260982133	0.38214871371581327	0.4341986627364078	0.42846561155467144	0.11491663057585719	0.11239536740397334	0.018340444825806657	0.13645505441647288	0.018174694651678536	0.13522185385414787
3.2507149640683446	0.3111849173757968	0.3093383023740063	0.3446837764698242	0.3419218659931336	0.36466374966160436	0.3613038001231557	0.38657019581081176	0.3825118414889235	0.4345856241328359	0.4288484343745534	0.11486312906028297	0.11234306276865663	0.01822206406841076	0.13639118568018205	0.01805738899707343	0.135158601600196
3.2703021569980693	0.3115103259453134	0.3096613977136445	0.3450289092929314	0.34226410451341144	0.36501950849262366	0.36165634396883684	0.38693666967200924	0.38287477590641056	0.4349723288784425	0.4292310052088696	0.11480964552316446	0.11229077567763737	0.01810421087828651	0.1363255656833786	0.017940606106181534	0.13509361411691145
3.2900073726185273	0.3118356242229377	0.30998438268996875	0.3453738928252215	0.342606194694482	0.36537509383374717	0.3620087159957878	0.38730294286885	0.38323751220467034	0.4353587716580219	0.4296133188087244	0.11475618002224038	0.11223850618740656	0.017986883879824944	0.13625818915667764	0.017824344615869236	0.13502688618230252
3.3098313220758016	0.3121608082204608	0.3103072533395466	0.3457187226980473	0.34294813220308185	0.36573050109534977	0.36236091165639334	0.38766901057438236	0.3836000456062355	0.4357449471418819	0.42999536991087906	0.1147027326151235	0.11218625435433723	0.017870081698617923	0.13618905085860433	0.017708603164193093	0.13495841260201757
3.329774720800988	0.31248587393688537	0.3106300056862541	0.3460633945294098	0.34328991269271036	0.3660857256741675	0.3627129263895232	0.388034867947741	0.3839623713198556	0.43613084998593815	0.430377153237847	0.11464930335931114	0.11213402023468677	0.01775380296142437	0.13611814557572188	0.01759338039039804	0.13488818820968618
3.349838288536016	0.31281081735848454	0.3109526357413337	0.34640790392402665	0.3436315318036969	0.3664407629533718	0.3630647556206041	0.3884005101342268	0.3843244845405762	0.43651647483181233	0.4307586634979885	0.11459589231218668	0.11208180388460157	0.017638046296218235	0.13604546812355522	0.01747867493489963	0.13481620786734538
3.370022749359618	0.3131356344588599	0.311275139503453	0.3467522464734012	0.34397298516326963	0.3667956083026459	0.36341639476169596	0.38876593226539014	0.3846863804498218	0.43690181630692976	0.43113989538560865	0.11454249953102798	0.11202960536012489	0.017522810332195604	0.13597101334676154	0.01736448543935154	0.1347424664661503
3.390328831713469	0.31346032119900263	0.311597512958765	0.3470964177558935	0.34431426838562573	0.36715025707826104	0.3637678392115678	0.38913112945911515	0.3850480542154781	0.4372868690246182	0.43152084358105397	0.1144891250730123	0.11197742471720146	0.01740809369977292	0.13589477611989764	0.017250810546588724	0.13466695892664404
3.4107572684284713	0.3137848735273547	0.31191975208096906	0.3474404133367922	0.3446553770720029	0.367504704623156	0.36411908435577506	0.38949609681970465	0.3854095009919776	0.4376716275842123	0.4319015027508147	0.11443576899522111	0.1119252620116844	0.017293895030601192	0.1358167513478179	0.01713764890068603	0.13458968019943995
3.431308796751202	0.314109287379871	0.31224185283137296	0.34778422876838744	0.3449963068107512	0.3678589462670154	0.36447012556673897	0.3898608294379674	0.38577071592038414	0.43805608657115397	0.4322818675476242	0.11438243135464782	0.11187311729933988	0.017180212957548235	0.13573693396594422	0.01702499914692801	0.13451062526554836
3.4519841583705158	0.3144335586800831	0.31256381115895615	0.34812785959004483	0.3453370531774082	0.3682129773263513	0.36482095820382615	0.39022532239130636	0.3861316941284806	0.4384402405570973	0.43266193261056274	0.11432911220820466	0.11182099063585141	0.017067046114741302	0.13565531894107608	0.016912859931844437	0.13442978913705872
3.47278409944432	0.31475768333916415	0.3128856230004347	0.3484713013282824	0.34567761173477274	0.36856679310458523	0.3651715776134308	0.39058957074380807	0.3864924307308586	0.43882408410001594	0.4330416925651623	0.11427581161272468	0.11176888207683092	0.016954393137536883	0.13557190127178842	0.016801229903199655	0.13434716685743808
3.4937093706264992	0.31508165725599446	0.3132072842803265	0.3488145494968459	0.34601797803298195	0.3689203888921318	0.36552197912905665	0.3909535695463336	0.38685292082900696	0.43920761174431017	0.43342114202351256	0.11422252962497186	0.11171679167781923	0.016842252662584656	0.13548667598894326	0.016690107710003232	0.13426275350218475
3.514760727094002	0.31540547631722826	0.31352879091101743	0.34915759959678766	0.34635814760958783	0.36927375996648387	0.36587215807140183	0.39131731383661156	0.38721315951140356	0.43959081802091576	0.4338002755843683	0.11416926630164681	0.11166471949429578	0.016730623327774197	0.13539963815635758	0.01657949200251352	0.13417654417929725
3.535938928574102	0.31572913639736255	0.3138501387928302	0.349500447116546	0.34669811598963757	0.3696269015922989	0.36622210974844377	0.39168079863933164	0.38757314185360936	0.43997369744741605	0.43417908783325937	0.11411602169939157	0.1116126655816839	0.016619503772261623	0.1353107828709028	0.016469381432258956	0.13408853402982857
3.557244739371806	0.3160526333588055	0.3141713238140925	0.34984308753202586	0.3470378786857523	0.3699798090214853	0.36657182945552663	0.3920440189662397	0.38793286291836093	0.4403562445281531	0.4345575733426006	0.11406279587479638	0.11156062999535565	0.016508892636474926	0.13522010526332906	0.016359774652018544	0.13399871822822718
3.578678928397448	0.31637596305194754	0.3144923418512072	0.3501855163066802	0.34737743119820863	0.3703324774932931	0.3669213124754483	0.39240696981623496	0.3882923177556671	0.44073845375434323	0.43493572667180486	0.11400958888440833	0.11150861279064071	0.01639878856214949	0.1351276004989188	0.016250670315843152	0.1339070919830192
3.600242269194432	0.3166991213152322	0.31481318876872416	0.3505277288915941	0.3477167690150221	0.37068490223440326	0.367270554078551	0.3927696461754678	0.38865150140290583	0.4411203196041915	0.4353135423673976	0.11395640078473418	0.1114566140228294	0.016289190192294356	0.13503326377782798	0.01614206707908039	0.13381365053743366
3.6219355399671502	0.3170221039752297	0.31513386041941166	0.35086972072556916	0.3480558876120294	0.37103707845902006	0.367619549522812	0.3931320430174399	0.38901040888492283	0.4415018365430107	0.4356910149631311	0.11390323163224916	0.11140463374718348	0.016180096171190428	0.13493709033539858	0.016033963598339085	0.13371838916964407
3.643759523609069	0.31734490684671013	0.315454352644331	0.3512114872352082	0.3483947824529758	0.37138900136896263	0.36796829405393516	0.39349415530310533	0.3893690352141321	0.4418829990233388	0.4360681389801041	0.11385008148340593	0.11135267201893886	0.01607150514442779	0.13483907544292606	0.01592635853150881	0.13362130319332266
3.6657150077309777	0.31766752573271856	0.31577466127291026	0.3515530238350034	0.34873344898959896	0.37174066615376117	0.36831678290544434	0.3938559779809721	0.3897273753906159	0.44226380148506084	0.43644490892687765	0.1137969503946365	0.11130072889331538	0.015963415758927013	0.1347392144084978	0.01581925053777944	0.13352238795837934
3.6878027846894206	0.3179899564246516	0.3160947821230208	0.35189432592742464	0.3490718826617189	0.3720920679907523	0.3686650112987796	0.3942175059872074	0.39008542440222865	0.4426442383555305	0.4368213192995985	0.11374383842236223	0.11124880442551918	0.01585582666288765	0.13463750257692197	0.01571263827766245	0.13342163885158698
3.710023651615288	0.31831219470233507	0.3164147110010543	0.3522353889030093	0.3494100788973263	0.37244320204517556	0.36901297444339287	0.3945787342457434	0.39044317722470184	0.44302430404969506	0.4371973645821199	0.1136907456230012	0.11119689867075419	0.01574873650583264	0.1345339353306656	0.01560652041294297	0.13331905129668087
3.732378410442586	0.31863423633410204	0.316734443702001	0.3525762081404534	0.34974803311267255	0.3727940634702735	0.3693606675368455	0.3949396576683832	0.3908006288217494	0.44340399297022093	0.4375730392461262	0.11363767205297211	0.11114501168422766	0.01564214393859409	0.13442850809019546	0.015500895606690435	0.1332146207549414
3.7548678679373717	0.3189560770768725	0.31705397600952856	0.3529167790067027	0.3500857407123615	0.37314464740738956	0.3697080857649063	0.39530027115490957	0.3911577741451739	0.44378329950761974	0.43794833775125724	0.11358461776870585	0.1110931435211555	0.01553604761333105	0.13432121631460348	0.015395762523343848	0.13310834272634509
3.777492835726878	0.3192777126762353	0.3173733036960638	0.3532570968570486	0.3504231970894434	0.37349494898607205	0.3700552243016557	0.3956605695931956	0.39151460813497724	0.44416221804037953	0.4383232545452371	0.11353158282664833	0.11104129423676933	0.015430446183543722	0.13421205550231718	0.01529111982862652	0.13300021274955043
3.8002541303288	0.31959913886652985	0.31769242252287394	0.35359715703522215	0.3507603976255082	0.3738449633241752	0.3704020783095833	0.39602054785931656	0.39187112571947025	0.44454074293509466	0.4386977840640025	0.11347856728327103	0.11098946388632722	0.015325338304036151	0.13410102119131295	0.01518696618956028	0.1328902264022389
3.823152573180761	0.319920351370929	0.31801132824014944	0.3539369548734899	0.351097337690782	0.3741946855279646	0.370748642939694	0.39638020081766157	0.3922273218153843	0.44491886854659796	0.43907192073183254	0.11342557119507714	0.11093765252511656	0.015220722630967742	0.13398810895988333	0.015083300274518763	0.13277837930235137
3.8461889906699622	0.32024134590152487	0.31833001658708837	0.3542764856927527	0.351434012644223	0.37454411069222215	0.3710949133316118	0.39673952332104906	0.39258319132798414	0.44529658921809523	0.43944565896148186	0.11337259461860799	0.11088586020846383	0.015116597821823063	0.13387331442709183	0.014980120753200765	0.13266466710813063
3.8693642141629967	0.32056211815941377	0.3186484832919825	0.35461574480264474	0.35177041783362184	0.3748932339003538	0.3714408846136865	0.3970985102108438	0.3929387291511844	0.4456738992813019	0.4398189931543151	0.11331963761045348	0.11083408699174095	0.015012962535443819	0.13375663325356868	0.014877426296632024	0.13254908551895994
3.892679080035866	0.3208826638347841	0.3189667240723033	0.3549547275016336	0.3521065485956995	0.37524205022449847	0.37178655190310145	0.3974571563170732	0.3932939301676645	0.4460507930565805	0.4401919177004417	0.113266700227257	0.11078233293037357	0.014909815432003093	0.13363806114169563	0.01477521557716166	0.1324316302755193
3.9161344297041563	0.32120297860700375	0.31928473463479035	0.35529342907712264	0.3524424002562096	0.3755905547256375	0.3721319103059815	0.397815456458547	0.3936487892489872	0.44642726485307915	0.44056442697885356	0.11321378252572398	0.11073059807984784	0.01480715517303377	0.13351759383641593	0.014673487268487051	0.13231229716073756
3.9397311096534064	0.32152305814471094	0.31960251067554035	0.355631844805554	0.3527779681300404	0.375938742453707	0.3724769549175053	0.39817340544297863	0.39400330125571864	0.44680330896887477	0.44093651535756506	0.11316088456263111	0.11067888249572014	0.014704980421408997	0.1333952271257317	0.01457224004564317	0.132191082000233
3.963469971469652	0.32184289810590383	0.3199200478800972	0.3559699699525136	0.35311324752131845	0.37628660844771	0.3728216808220159	0.3985309980671069	0.3943574610375477	0.447178919691114	0.4413081771937526	0.11310800639483214	0.11062718623362233	0.01460328984137238	0.13327095684130086	0.014471472585012357	0.13206798066275383
3.987351871870168	0.32216249413803344	0.32023734192354436	0.3563077997728373	0.35344823372351514	0.37663414773583237	0.3731660830931353	0.3988882291168203	0.39471126343341056	0.44755409129615986	0.441679406833899	0.11305514807926696	0.11057550934926993	0.01450208209851489	0.1331447788589486	0.014371183564324319	0.13194298906100244
4.01137767273438	0.3224818418780967	0.32055438847059725	0.35664532951071737	0.3537829220195517	0.3769813553355574	0.37351015679387894	0.3992450933672829	0.3950647032716132	0.4479288180497369	0.44205019861393635	0.11300230967297253	0.11052385189847137	0.014401355859794407	0.1330166890993496	0.014271371662644583	0.13181610315182013
4.035548241134971	0.32280093695273127	0.3208711831756974	0.3569825543998131	0.3541173076819083	0.37732822625378476	0.3738538969767717	0.3996015855830604	0.395417775369959	0.4483030942070807	0.4424205468593937	0.1129494912330849	0.11047221393713802	0.014301109793545486	0.13288668352846855	0.014172035560409135	0.131687318937054
4.059864449369175	0.32311977497831096	0.3211877216831083	0.35731946966335953	0.3544513859727333	0.37767475548694873	0.37419729868396695	0.3999577005182501	0.39577047453587344	0.4486769140130873	0.4427904458855438	0.11289669281685413	0.11042059552128597	0.014201342569436726	0.1327547581580859	0.014073173939406658	0.13155663246419635
4.08432717499025	0.3234383515610433	0.32150399962701154	0.3576560705142804	0.3547851521439538	0.3780209380211381	0.3745403569473651	0.4003134329166099	0.39612279556653573	0.4490502717024654	0.4431598899975534	0.11284391448164764	0.11036899670705234	0.014102052858512515	0.13262090904649426	0.01397478548276787	0.13142403982662643
4.108937300839158	0.32375666229706784	0.32182001263160537	0.3579923521553003	0.3551186014373891	0.3783667688322196	0.374883066788735	0.40066877751169233	0.3964747332490073	0.44942316149989076	0.44352887349063536	0.11279115628496485	0.11031741755069559	0.014003239333232997	0.13248513229939363	0.013876868874993953	0.131289537164335
4.133695715076422	0.3240747027725564	0.32213575631120334	0.3583283097790603	0.3554517290848625	0.37871224288596167	0.37522542321983576	0.4010237290269755	0.39682628236036555	0.4497955776201606	0.44389739065020156	0.11273841828443794	0.110265858108614	0.013904900667380815	0.13234742406976352	0.013779422801954766	0.1311531206647203
4.15860331121418	0.3243924685638126	0.322451226270335	0.3586639385682326	0.35578453030831786	0.37905735513815714	0.37556742124254205	0.40137828217599997	0.39717743766783536	0.4501675142683526	0.4442654357520179	0.1126857005378488	0.11021431843734364	0.013807035536130385	0.132207780558943	0.013682445950868427	0.13101478656285792
4.183660988148428	0.3247099552373759	0.32276641810384843	0.3589992336956397	0.35611700031993604	0.3794021005347535	0.37590905584896767	0.40173243166250555	0.3975281939289271	0.45053896563998286	0.44463300306236175	0.11263300310313247	0.11016279859357574	0.013709642616062112	0.13206619801739805	0.013585937010332394	0.1308745311422399
4.208869650191461	0.3250271583501241	0.32308132739701173	0.3593341903243719	0.35644913432225234	0.3797464740119781	0.3762503220215946	0.40208617218056897	0.39787854589157073	0.45090992592116813	0.44500008683818054	0.11258032603838886	0.11011129863415928	0.01361272058507712	0.13192267274446579	0.01348989467029682	0.13073235073530043
4.2342302071045115	0.3253440734493785	0.323395949725619	0.35966880360790837	0.3567809275082765	0.3800904704964687	0.37659121473339924	0.40243949841474397	0.39822848829425644	0.45128038928878816	0.44536668132725277	0.11252766940189037	0.11005981861611396	0.013516268122509167	0.13177720108996027	0.01339431762208676	0.1305882417239559
4.259743574130585	0.3256606960730103	0.3237102806560954	0.3600030686902391	0.357112375061613	0.3804340849054061	0.37693172894798466	0.4027924050402045	0.3985780158661751	0.45165034991065095	0.44573278076835043	0.11247503325209374	0.11000835859664186	0.013420283909054476	0.13162977945420096	0.013299204558407496	0.13044220054051436
4.285410672027485	0.3259770217495477	0.32402431574560353	0.3603369807059871	0.35744347215658406	0.380777312146645	0.3772718596197112	0.403144886722886	0.39892712332735675	0.4520198019456591	0.4460983793914027	0.11242241764764795	0.1099569186331259	0.013324766626778839	0.13148040428851004	0.013204554173332994	0.13029422366784615
4.311232427101037	0.32629304599828485	0.3243380505421527	0.3606705347805347	0.3577742139583528	0.38112014711884906	0.3776116016938294	0.4034969381196315	0.39927580538881885	0.4523887395439794	0.4464634714176632	0.11236982264740197	0.10990549878315414	0.013229714959170025	0.131329072096392	0.013110365162291693	0.13014430764009433
4.337209771238533	0.3266087643293924	0.324651480584708	0.3610037260301491	0.3581045956230493	0.3814625847116285	0.3779509501066149	0.4038485538783393	0.39962405675270757	0.45275715684721235	0.44682805105987766	0.11231724831041898	0.10985409910451656	0.013135127591077378	0.13117577943356196	0.013016636222112687	0.1299924490435842
4.363343641942354	0.3269241722440283	0.32496460140330136	0.36133654956210953	0.35843461229789664	0.38180461980567487	0.3782898997855056	0.4041997286381094	0.3999718721124467	0.45312504798856534	0.44719211252245405	0.11226469469598271	0.10980271965522251	0.01304100320872248	0.13102052290858524	0.01292336605098221	0.12983864451683758
4.389634982363801	0.32723926523445096	0.3252774085191433	0.361669000474837	0.35876425912133875	0.38214624727290175	0.37862844564923726	0.40455045702939496	0.40031924615288467	0.45349240709302624	0.44755565000163405	0.11221216186360988	0.10975136049350769	0.012947340499751547	0.1308632991840284	0.01283055334846317	0.12968289075169537
4.416084741337141	0.32755403878413347	0.32558989744473754	0.36200107385802566	0.35909353122317184	0.3824874619765861	0.3789665826079859	0.4049007336741538	0.4006661735504464	0.4538592282775411	0.4479186576856678	0.11215964987305711	0.1097000216778442	0.012854138153194583	0.13070410497662976	0.012738196815515579	0.12952518449384343
4.442693873413836	0.3278684883678785	0.32590206368399466	0.3623327647927736	0.3594224237246734	0.38282825877150944	0.3793043055635061	0.4052505531860018	0.40101264897328326	0.4542255056511907	0.44828112975498763	0.11210715878433523	0.10964870326695111	0.012761394859438724	0.13054293705756947	0.012646295154453924	0.12936552254306832
4.469463338897009	0.32818260945193567	0.32621390273234907	0.36266406835171766	0.3597509317387364	0.38316863250410094	0.37964160940927527	0.40559991017036773	0.40135866708142753	0.45459123331537155	0.4486430603823877	0.11205468865771662	0.10959740531980419	0.012669109310286863	0.13037979225389051	0.012554847068997788	0.12920390175438
4.49639410387609	0.3284963974941195	0.3265254100768765	0.3629949795991678	0.3600790503700028	0.3835085780125856	0.3799784890306376	0.4059487992246512	0.401704222526948	0.45495640536397836	0.4490044437332032	0.11200223955374937	0.10954612789564763	0.012577280198945218	0.13021466744874033	0.012463851264200798	0.12904031903791235
4.523487140261684	0.32880984794392853	0.32683658119641246	0.3633254935912444	0.360406774714999	0.3838480901271289	0.3803149393049476	0.40629721493837956	0.4020493099541055	0.45532101588358687	0.4493652739654897	0.11194981153326337	0.10949487105400374	0.012485906219992238	0.1300475595817545	0.012373306446538557	0.1288747713603442
4.550743425820648	0.3291229562426669	0.3271474115616728	0.36365560537601666	0.36073409986227406	0.384187163669987	0.38065095510172164	0.4066451518933704	0.40239392399951257	0.45568505895364186	0.44972554523020947	0.11189740465738558	0.1094436348546813	0.012394986069394598	0.12987846564985261	0.012283211323866894	0.1287072557451836
4.578163944211368	0.32943571782356557	0.32745789663537545	0.3639853099936414	0.3610610208925366	0.3845257934556553	0.380986531282783	0.4069926046638913	0.4027380592922937	0.4560485286466422	0.4500852516714144	0.11184501898754841	0.109392419357793	0.012304518444516965	0.1297073827079629	0.012193564605390783	0.1285377692729952
4.605749685019276	0.32974812811190657	0.3277680318723626	0.3643146024765049	0.36138753287879666	0.38486397429102265	0.38132166270241435	0.40733956781682557	0.40308171045424657	0.4564114190283336	0.45044438742643433	0.11179265458550426	0.10934122462375889	0.012214502044143316	0.12953430786981812	0.012104365001717632	0.12836630908257973
4.633501643792551	0.33006018252514774	0.3280778127197259	0.3646434778493661	0.3617136308865064	0.385201700975524	0.3816563442075094	0.40768603591183616	0.4034248721000063	0.45677372415789885	0.45080294662606624	0.11174031151333103	0.10929005071332246	0.012124935568412987	0.12935923830799823	0.012015611224836853	0.1281928723713861
4.6614208220780515	0.3303718764730486	0.3283872346169316	0.3649719311295003	0.3620393099737039	0.3855389683012947	0.3819905706377273	0.40803200350153435	0.4037675388372114	0.45713543808815227	0.4511609233947651	0.11168798983345056	0.1092388976875603	0.012035817718881958	0.12918217125505294	0.011927301988115424	0.12801745639607987
4.689508227457455	0.33068320535779855	0.3286962929959474	0.3652999573268453	0.3623645651911571	0.38587577105332915	0.38232433682564676	0.4083774651316483	0.4041097052666696	0.4574965548657359	0.4515183118508366	0.11163568960863723	0.10918776560789469	0.011947147198484664	0.1290031040038997	0.011839436006284565	0.12784005847311164
4.717764873583629	0.3309941645741455	0.32900498328137096	0.3656275514441484	0.3626893915825115	0.3862121040096374	0.3826576375969244	0.4087224153411926	0.4044513659825281	0.4578570685313164	0.4518751061066332	0.11158341090202814	0.10913665453610241	0.01185892271154998	0.12882203390850577	0.011752011995485923	0.1276606759796124
4.746191780217212	0.3313047495095261	0.32931330089055977	0.3659547084771159	0.36301378418443586	0.3865479619414068	0.3829904677704529	0.4090668486626429	0.40479251557244333	0.4582169731197862	0.45223130026875	0.11153115377713975	0.1090855645343313	0.011771142963813652	0.12863895838472672	0.011665028673219169	0.12747930635370608
4.774789973263409	0.33161495554419806	0.3296212412337619	0.36628142341456366	0.363337738026773	0.3868833396131633	0.3833228221585211	0.4094107596221087	0.40513314861775357	0.4585762626604642	0.4525868884382253	0.11147891829787551	0.1090344956651089	0.01168380666239166	0.12845387491059057	0.01157848475837131	0.1272959470953765
4.803560484809025	0.3319247780513725	0.32992879971424915	0.3666076912385687	0.3636612481326914	0.38721823178293474	0.3836546955669764	0.40975414273951	0.40547325969365394	0.45893493117730105	0.4529418647107401	0.11142670452854138	0.10898344799135455	0.01159691251579531	0.1282667810271363	0.011492378971203365	0.1271105957668368
4.832504353159697	0.3322342123973493	0.3302359717284498	0.36693350692462273	0.3639843095188353	0.3875526332024163	0.38398608279538754	0.4100969925287555	0.40581284336937107	0.4592929726890841	0.4532962231768222	0.11137451253385945	0.10893242157639521	0.011510459233916137	0.12807767433899642	0.01140671003336724	0.12692324999356686
4.861622622877388	0.33254325394165196	0.3305427526660845	0.3672588654417878	0.3643069171954806	0.3878865386171367	0.3843169786372116	0.41043930349792085	0.40615189420834114	0.4596503812096455	0.4536499579220507	0.11132234237897663	0.10888141648397343	0.011424445528056104	0.12788655251515024	0.011321476667895958	0.1267339074646543
4.890916344818065	0.33285189803716625	0.33084913791030335	0.3675837617528532	0.3646290661666901	0.38821994276662797	0.3846473778799592	0.41078107014943216	0.4064904067683905	0.4600071507480733	0.45400306302726395	0.11127019412948173	0.10883043277826393	0.011338870110900956	0.1276934132894354	0.011236677599169909	0.12654256593317825
4.9203865761696335	0.3331601400302773	0.3311551228378224	0.3679081908144926	0.3649507514304695	0.38855284038459414	0.3849772753053628	0.4111222869802478	0.4068283756019147	0.46036327530892207	0.4543555325687669	0.11121806785141848	0.1087794705238848	0.011253731696527325	0.12749825446132945	0.011152311552980798	0.12634922321754516
4.950034380490085	0.333467975261011	0.3314607028190645	0.3682321475774258	0.3652719679789273	0.3888852261990847	0.38530666568954963	0.4114629484820433	0.4071657952560638	0.4607187488924285	0.45470736061854444	0.11116596361129456	0.10872852978591159	0.011169029000387631	0.12730107389621992	0.01106837725649168	0.12615387720165927
4.979860827745887	0.3337753990631745	0.33176587321829926	0.3685556269865782	0.3655927107984347	0.3892170949326656	0.38563554380321036	0.4118030491413994	0.4075026602729257	0.46107356549472633	0.45505854124447326	0.11111388147610278	0.10867761062988954	0.011084760739324295	0.12710186952647007	0.01098487343821919	0.12595652583537742
5.009866994350591	0.3340824067644998	0.33207062939378534	0.36887862398124527	0.36591297486978686	0.38954844130259725	0.38596390441177464	0.41214258343998955	0.4078389651897134	0.46142771910806607	0.45540906851053703	0.11106182151332826	0.10862671312184889	0.011000925631591052	0.12690063935212947	0.010901798828083287	0.12575716713574536
5.040053963203681	0.3343889936867876	0.33237496669791405	0.3692011334952569	0.36623275516836673	0.3898792600210099	0.3862917422755861	0.4124815458547713	0.4081747045389528	0.4617812037210344	0.4557589364770446	0.11100978379096672	0.10857583732831676	0.010917522396797885	0.12669738144110454	0.01081915215735929	0.1255557991871541
5.070422823729659	0.3346951551460525	0.33267888047735417	0.3695231504571427	0.36655204666430985	0.39020954579508255	0.38661905215007886	0.4128199308581772	0.40850987284867374	0.4621340133187769	0.4561081392008481	0.11095776837753657	0.10852498331633327	0.010834549755966094	0.12649209393028116	0.010736932158694756	0.12535242014203618
5.100974671917351	0.3350008864526717	0.3329823660731984	0.36984466979030184	0.36687084432267103	0.39053929332722354	0.3869458287859559	0.41315773291831104	0.40884446464260155	0.4624861418832236	0.45645667073556634	0.11090577534209399	0.10847415115346486	0.010752006431482108	0.12628477502587998	0.010655137566128126	0.12514702822191737
5.131710610359471	0.33530618291153097	0.33328541882111096	0.37016568641316955	0.3671891431035924	0.39086849731525203	0.3872720669293712	0.4134949464991418	0.40917847444035044	0.4628375833933139	0.4568045251318057	0.11085380475425058	0.10842334090781672	0.010669891147117916	0.1260754230042096	0.010573767115054977	0.12493962171757289
5.1626317482924104	0.3356110398221771	0.3335880340514767	0.37048619523939114	0.3675069379624726	0.39119715245258213	0.3875977613221093	0.41383156606070276	0.4095118967576201	0.46318833182522706	0.45715169643738796	0.11080185668418334	0.1083725526480524	0.010588202628035503	0.12586403621243392	0.01049281954222181	0.12473019898966697
5.193739201636265	0.3359154524789671	0.3338902070895516	0.3708061911779924	0.3678242238501386	0.3915252534284085	0.38792290670177004	0.41416758605928994	0.40984472610639244	0.4635383811526124	0.4574981786975769	0.11074993120265303	0.10832178644340451	0.010506939600777976	0.12565061306905534	0.010412293585790877	0.12451875847020233
5.225034093035115	0.3362194161712225	0.33419193325561525	0.371125669133555	0.368140995713019	0.39185279492789327	0.3882474978019561	0.4145030009476656	0.41017695699513124	0.4638877253468228	0.4578439659553084	0.11069802838102177	0.10827104236369	0.010426100793258897	0.12543515206469635	0.01033218798525315	0.12430529866209383
5.256517551897525	0.336522926183382	0.3344932078651229	0.37144462400639155	0.36845724849331657	0.39217977163235485	0.38857152935245554	0.4148378051752587	0.4105085839289826	0.46423635837714905	0.458189052251422	0.11064614829126287	0.10822032047932975	0.010345684934777388	0.12521765176263955	0.01025250148147272	0.12408981814039066
5.288190714437326	0.33682597779515827	0.3347940262288616	0.37176305069272386	0.36877297712918694	0.3925061782194589	0.3888949960794357	0.4151719931883729	0.41083960140997966	0.46458427421105863	0.4585334316248958	0.11059429100598292	0.1081696208613602	0.010265690756000367	0.12499811079956658	0.010173232816685918	0.12387231555298683
5.320054723714605	0.337128566281694	0.33509438365310573	0.3720809440848612	0.3690881765549145	0.39283200936340995	0.38921789270562945	0.4155055594303913	0.41117000393724445	0.46493146681443365	0.4588770981130809	0.11054245659843334	0.10811894358144782	0.010186116988983862	0.12477652788632554	0.010094380734494202	0.12365278962109016
5.352110729676963	0.337430686913721	0.3353942754397743	0.37239829907138133	0.36940284170109156	0.3931572597351468	0.38954021395053157	0.4158384983419877	0.4114997860071977	0.4652779301518137	0.4592200457519417	0.11049064514253198	0.10806828871191239	0.010106962367146366	0.12455290180841416	0.010015943979844621	0.12343123913990439
5.384359889201005	0.33773233495771887	0.33569369688659	0.37271511053731265	0.3697169674948002	0.39348192400253684	0.38986195453058786	0.416170804361335	0.41182894211376503	0.4656236581866393	0.45956226857629434	0.11043885671287457	0.10801765632573616	0.010028225625285714	0.12432723142667612	0.009937921299056462	0.12320766297928287
5.41680336613411	0.33803350567607754	0.3359926432872404	0.3730313733643184	0.3700305488597944	0.3938059968305748	0.39018310915939647	0.41650247192431944	0.41215746674858844	0.46596864488149786	0.4599037606200513	0.11038709138475457	0.10796704649658337	0.009949905499563982	0.12409951567809685	0.009860311439816805	0.1229820600846665
5.44944233133642	0.3383341943272584	0.3362911099315381	0.3733470824308811	0.3703435807166833	0.3941294728815812	0.39050367254790036	0.4168334954647541	0.4124853544012378	0.46631288419837147	0.46024451591646326	0.11033534923418123	0.1079164592988182	0.009872000727518149	0.12386975357638619	0.009783113151144107	0.12275442947718318
5.482277962723094	0.3386343961659599	0.336589092105586	0.37366223261249154	0.3706560579831183	0.3944523468154043	0.3908236394045899	0.4171638694145971	0.41281259955942634	0.4666563700988882	0.46058452849836906	0.1102836303378959	0.10786589480752108	0.009794510048054761	0.12363794421260366	0.009706325183448605	0.1225247702550405
5.515311445306831	0.33893410644328187	0.33688658509193997	0.3739768187818357	0.370967975573979	0.3947746132896219	0.39114300443570255	0.4174935882041676	0.4131391967092243	0.466999096544574	0.46092379239844233	0.1102319347733901	0.10781535309850479	0.009717432201433063	0.12340408675579795	0.00962994628844882	0.12229308159322727
5.548543971240616	0.33923332040689247	0.337183584169776	0.3742908358089859	0.3712793284015628	0.39509626695974626	0.3914617623454238	0.417822646262367	0.41346514033527837	0.46734105749710686	0.4612623016494434	0.11018026261892327	0.10776483424833465	0.009640765929289863	0.12316818045393063	0.009553975219246169	0.12205936274517626
5.581976739860765	0.33953203330119697	0.3374800846150575	0.37460427856159334	0.37159011137577524	0.395417302479431	0.3917799078360955	0.41815103801690184	0.4137904249210314	0.4676822469185756	0.4616000502844725	0.11012861395354276	0.1077143383343462	0.009564509974627988	0.12293022463434511	0.00947841073030009	0.12182361304304834
5.615610957730194	0.3398302403675073	0.33777608170070367	0.37491714190508085	0.37190031940432267	0.3957377145006788	0.3920974356084185	0.4184787578945069	0.41411504494894336	0.4680226587717368	0.4619370323372261	0.11007698885710152	0.10766386543466168	0.009488663081807402	0.12269021870447716	0.009403251577397853	0.12158583189810201
5.649447838681973	0.34012793684421305	0.33807157069676064	0.3752294207028385	0.37220994739290525	0.3960574976740511	0.3924143403616625	0.4188058003211707	0.4144389949007143	0.46836228702027805	0.46227324184225344	0.11002538741027666	0.10761341562820895	0.009413223996525666	0.12244816215226706	0.00932849651766432	0.12134601880150342
5.6834886038631165	0.3404251179669533	0.33836654687057155	0.3755411098164203	0.3725189902454121	0.3963766466488784	0.3927306167938731	0.41913215972236384	0.41476226925751075	0.46870112562907984	0.4626086728352159	0.1099738096945901	0.10756298899474472	0.009338191465860568	0.12220405454735328	0.009254144309602808	0.1211041733254632
5.717734481778674	0.34072177896879235	0.33866100548695194	0.37585220410574344	0.37282744286411973	0.39669515607347683	0.3930462596020881	0.41945783052326946	0.4150848625001926	0.469039168564483	0.46294331935315136	0.10992225579242838	0.10751258561486736	0.00926356423824437	0.1219578955414562	0.00918019371304446	0.1208602951233928
5.75218670833605	0.3410179150803934	0.338954941808362	0.37616269842928757	0.3731353001498887	0.3970130205953596	0.3933612634825445	0.419782807149013	0.4154067691095413	0.46937640979455564	0.46327717543473546	0.1098707257870607	0.10746220557004175	0.009189341063461143	0.12170968486910283	0.009106643489143806	0.12061438393052981
5.786846526889619	0.3413135215301961	0.33924835109508417	0.3764725876442971	0.37344255700236617	0.3973302348614574	0.3936756231308986	0.4201070840248976	0.41572798356649227	0.4697128432893635	0.46361023512055083	0.10981921976266205	0.10741184894261546	0.009115520692646761	0.12145942234828055	0.009033492400432941	0.12036643956521687
5.821715188285586	0.34160859354459505	0.3395412286053992	0.37678186660698465	0.3737492083201856	0.39764679351833393	0.39398933324243945	0.42043065557663817	0.41604850035236657	0.47004846302124326	0.46394249245335367	0.10976773780433123	0.1073615158158414	0.009042101878273812	0.1212071078809771	0.008960739210741586	0.12011646192874537
5.856793950907131	0.3419031263481184	0.3398335695957658	0.377090530172736	0.37405524900117154	0.3979626912124083	0.3943023885123082	0.4207535162305997	0.4163683139491066	0.4703832629650766	0.46427394147834594	0.10971627999811426	0.10731120627389826	0.008969083374172016	0.1209527414541185	0.008888382685250384	0.11986445100652077
5.892084080719833	0.3421971151636099	0.3401253693210002	0.37739857319631664	0.3743606739425436	0.39827792259017586	0.39461478363571795	0.42107566041403593	0.41668741883951177	0.47071723709856733	0.46460457624344703	0.10966484643102498	0.1072609204019113	0.008896463935524679	0.12069632314018008	0.008816421590485568	0.11961040686891522
5.927586851317345	0.3424905552124111	0.34041662303445813	0.3777059905320804	0.3746654780411251	0.3985924822984342	0.39492651330817696	0.4213970825553306	0.41700580950747795	0.4710503794025211	0.4649343907995714	0.10961343719106516	0.10721065828597079	0.008824242318855369	0.12043785309789712	0.00874485469430919	0.11935432967173654
5.963303543967366	0.34278344171454533	0.34070732598821774	0.37801277703418024	0.37496965619355044	0.39890636498450677	0.39523757222571126	0.42171777708424163	0.4173234804382382	0.4713826838611266	0.4652633792009041	0.1095620523672488	0.10716042001315715	0.008752417282018143	0.12017733157266264	0.008673680765880043	0.1190962196563845
5.999235447657878	0.34307576988890215	0.34099747343326337	0.37831892755677776	0.37527320329647346	0.3992195652964717	0.39554795508508894	0.42203773843214404	0.4176404261186033	0.4717141444622392	0.4655915355051805	0.109510692049623	0.10711020567156251	0.008680987584219757	0.11991475889757908	0.008602898575705176	0.11883607715127198
6.035383859143656	0.3433675349534251	0.34128706061967196	0.37862443695425857	0.3755761142467821	0.39953207788339035	0.3958576565840495	0.422356961032279	0.4179566410372085	0.4720447551976679	0.4659188537739706	0.10945935632929188	0.10706001535031072	0.00860995198599479	0.11965013549387038	0.008532506895627456	0.11857390257242173
6.071750082993084	0.34365873212529974	0.34157608279680024	0.3789293000814465	0.3758783839418097	0.3998438973955391	0.3961666714215318	0.4226754393200029	0.41827211968475864	0.4723745100634633	0.4662453280729608	0.10940804529844118	0.10700984913958313	0.008539309249218974	0.11938346187177729	0.008462504498796264	0.11830969642365119
6.108335431635222	0.3439493566211422	0.34186453521347254	0.3792335117938193	0.37618000727955	0.4001550184846416	0.39647499429790434	0.42299316773303536	0.4185868565542759	0.4727034030602077	0.46657095247224195	0.10935675905035687	0.1069597071306398	0.008469058137105634	0.11911473863115418	0.008392890159692357	0.11804345929769511
6.145141225407182	0.3442394036571913	0.3421524131181723	0.3795370669477289	0.37648097915887496	0.40046543580410415	0.39678261991519886	0.42331014071171624	0.41890084614135054	0.47303142819330923	0.466895721046598	0.10930549767945481	0.10690958941584092	0.008399197414197701	0.11884396646215123	0.008323662654107444	0.1177751918766603
6.182168792601758	0.34452886844950004	0.3424397117592313	0.3798399604006191	0.37678129447975095	0.4007751440092517	0.3970895429773431	0.42362635269925697	0.41921408294439255	0.47335857947329635	0.46721962787579635	0.10925426128130106	0.10685949608867616	0.008329725846363267	0.118571146145797	0.00825482075917261	0.11750489493307725
6.2194194695153895	0.3448177462141298	0.34272642638502454	0.38014218701124824	0.377080948143461	0.4010841377575661	0.39739575819039974	0.4239417981419992	0.4195265614648863	0.4736848509161162	0.4675426670448824	0.10920304995263988	0.1068094272437826	0.008260642200797363	0.11829627855483693	0.008186363253307682	0.11723256932981485
6.256894600496366	0.34510603216734514	0.34301255224416277	0.38044374163991235	0.3773799350528228	0.40139241170892587	0.39770126026279906	0.42425647148967277	0.41983827620764497	0.474010236543434	0.46786483264447437	0.10915186379141543	0.10675938297697599	0.008191945246028176	0.1180193646543728	0.008118288916248773	0.11695821602138778
6.294595537993358	0.3453937215258106	0.34329808458568917	0.38074461914866936	0.37767825011241585	0.40169996052584905	0.39800604390558436	0.4245703671956568	0.42014922168106994	0.4743347303829352	0.4681861187710618	0.10910070289680115	0.1067093633852684	0.008123633751902837	0.11774040550255904	0.00805059652906337	0.11668183605469551
6.332523642604218	0.34568080950678814	0.3435830186592754	0.38104481440156573	0.3779758882288021	0.4020067788737356	0.3983101038326486	0.4248834797172413	0.4204593923974094	0.4746583264686306	0.46850651952730504	0.10904956736922244	0.10665936856690157	0.008055706489585646	0.11745940225112861	0.007983284874119256	0.1164034305693491
6.370680283125076	0.3459672913283374	0.3438673497154208	0.38134432226486514	0.37827284431075564	0.4023128614211131	0.39861343476098154	0.42519580351589314	0.4207687828730205	0.47498101884116334	0.46882602902233933	0.10899845731038492	0.10660939862136476	0.00798816223157317	0.1171763561464445	0.007916352735094279	0.1161230007985381
6.40906683659976	0.3462531622095153	0.3441510730056515	0.38164313760727686	0.3785691132694886	0.40261820283988503	0.39891603141091087	0.4255073330575219	0.4210773876286332	0.4753028015481179	0.46914464137207773	0.10894737282330269	0.10655945364942773	0.007920999751665825	0.1168912685297272	0.007849798896953253	0.11584054806932897
6.447684688369473	0.3465384173705785	0.3444341837827212	0.3819412553001882	0.37886469001888073	0.4029227978055776	0.3992178885063511	0.4258180628127476	0.421385201189615	0.47562366864433125	0.4694623506995197	0.10889631401232175	0.10650953375316445	0.007854217824983856	0.11660414083813464	0.007783622145987934	0.11555607380415722
6.486535232122802	0.34682305203318736	0.34471667730081473	0.3822386702178974	0.3791595694757117	0.4032266409975932	0.3995190007750521	0.4261279872571725	0.42169221808623886	0.47594361419220804	0.46977915113506025	0.1088452809831507	0.10645963903597919	0.007787815227969119	0.11631497460523121	0.007717821269785041	0.11526957952078476
6.525619869945995	0.3471070614206104	0.34499854881575076	0.38253537723784775	0.37945374655989333	0.4035297270994603	0.3998193629488478	0.4264371008716529	0.42199843285395383	0.4762626322620365	0.47009503681680187	0.10879427384288944	0.10640976960263826	0.007721790738361101	0.1160237714617125	0.007652395057222705	0.11498106683313836
6.564940012373588	0.3473904407579296	0.3452797935851873	0.38283137124086336	0.3797472161947027	0.40383205079909	0.4001189697639098	0.42674539814257323	0.42230384003365345	0.47658071693230597	0.47041000189086785	0.10874329270005734	0.10635992555929376	0.007656143135215565	0.11573053313608739	0.007587342298488231	0.11469053745227598
6.604497078439295	0.34767318527224955	0.3455604068688287	0.3831266471113884	0.38003997330702083	0.40413360678903026	0.4004178159610002	0.4270528735621223	0.42260843417195226	0.47689786229002984	0.47072404051172007	0.10869233766461966	0.10631010701351387	0.007590871198890348	0.1154352614553602	0.007522661785043461	0.11439799318652888
6.644292495727218	0.3479552901929056	0.345840383928633	0.3834211997377254	0.38033201282756757	0.40443438976672547	0.4007158962857264	0.42735952162857266	0.42291220982145944	0.4772140624310677	0.47103714684247683	0.10864140884802231	0.10626031407431487	0.007525973711060452	0.11513795834585494	0.0074583523096682924	0.11410343594283745
6.684327700423376	0.3482367507516739	0.3461197200290215	0.38371502401227686	0.38062332969114315	0.4047343944347751	0.401013205488801	0.4276653368465601	0.42321516154105593	0.477529311460452	0.47134931505523436	0.10859050636321953	0.10621054685218398	0.007461449454702063	0.11483862583386895	0.007394412666435812	0.11380686772716331
6.724604137367524	0.3485175621829836	0.3463984104370895	0.38400811483178793	0.3809139188368674	0.4050336155011965	0.4013097383262984	0.42797031372736577	0.42351728389617427	0.477843603492716	0.471660539331391	0.10853963032470319	0.10616080545911583	0.0073972972140730064	0.11453726604584347	0.0073308416506741025	0.11350829064463142
6.76512326010531	0.3487977197241291	0.34667645042281725	0.38430046709759064	0.3812037752084224	0.40533204767968517	0.40160548955991554	0.42827444678920035	0.42381857145907925	0.47815693265222364	0.4719708138619713	0.108488780848536	0.10611109000864176	0.007333515774743837	0.11423388120978473	0.007267638059028414	0.11320770690107906
6.805886530940724	0.3490772186154853	0.34695383525928525	0.3845920757158497	0.381492893754298	0.40562968568988406	0.4019004539572371	0.4285777305574911	0.42411901880915104	0.478469293073504	0.4722801328479561	0.10843795805238414	0.10606140061585628	0.007270103923596949	0.11392847365583236	0.007204800689432744	0.11290511880336851
6.846895420988873	0.34935605410072273	0.34723056022288634	0.3848829355978105	0.3817812694280351	0.40592652425764725	0.40219462629199704	0.4288801595651694	0.4244186205331705	0.47878067890158527	0.47258849050061225	0.10838716205554785	0.10601173739745662	0.007207060448783054	0.11362104581633048	0.00714232834108941	0.11260052875987014
6.888151410229076	0.3496342214270247	0.3475066205935441	0.3851730416600483	0.3820688971884756	0.4062225581153096	0.4024880013443469	0.4291817283529614	0.42471737122560616	0.4790910842923345	0.4728958810418261	0.10833639297899579	0.10596210047176746	0.007144384139767368	0.11331160022724873	0.007080219814482369	0.11229393928124409
6.92965598755826	0.3499117158453054	0.3477820116549285	0.38546238882471845	0.3823557720000093	0.4065177820019578	0.4027805739011212	0.42948243146967846	0.4250152654889025	0.47940050341279516	0.47320229870443764	0.10828565094539458	0.10591248995877764	0.007082073787298526	0.11300013952842392	0.007018473911377221	0.11198535298125023
6.971410650844719	0.35018853261042987	0.34805672869467497	0.38575097201980935	0.38264188883282435	0.40681219066370156	0.40307233875611	0.4297822634725139	0.42531229793377123	0.4797089304415321	0.47350773773257987	0.10823493607914962	0.10586290598017392	0.007020128183412133	0.11268666646442682	0.006957089434835417	0.11167477257760083
7.01341690698215	0.3504646669814351	0.34833076700460464	0.3860387861793966	0.38292724266316147	0.40710577885394844	0.40336329071032884	0.43008121892733736	0.4256084631794847	0.48001635956897604	0.4738121923820176	0.10818424850643367	0.10581334865937095	0.006958546121428988	0.11237118388498857	0.006896065189163636	0.11136220089190374
7.055676271944047	0.35074011422175116	0.3486041218809446	0.38632582624389705	0.38321182847356466	0.40739854133367803	0.4036534245722909	0.43037929240899253	0.42590375585416923	0.48032278499777004	0.4741156569204904	0.10813358835522603	0.10576381812154997	0.006897326395961301	0.11205369474608062	0.006835399979965295	0.11104764085119712
7.098190270838397	0.35101486959942685	0.34887678862455235	0.38661208716032885	0.3834956412531387	0.4076904728717221	0.40394273515828494	0.4306764785015992	0.42619817059510395	0.48062820094312136	0.4744181256280579	0.10808295575534575	0.10571431449369252	0.006836467802921575	0.11173420211059693	0.006775092614119238	0.11073109548829052
7.1409604379627405	0.3512889283873531	0.3491487625411373	0.386897563882568	0.38377867599780496	0.4079815682450425	0.40423121729264916	0.43097277179885335	0.42649170204901776	0.48093260163315205	0.47471959279744697	0.10803235083848889	0.10566483790461456	0.006775969139469318	0.11141270914832546	0.00671514189975575	0.11041256794209175
7.183988316859528	0.35156228586348903	0.3494200389414873	0.38718225137160944	0.3840609277105595	0.40827182223901076	0.4045188658080512	0.43126816690433206	0.42678434487239025	0.4812359813092551	0.4750200527344007	0.10798177373826649	0.10561538848500457	0.006715829204071433	0.11108921913748304	0.006655546646280541	0.11009206145865846
7.227275460371831	0.35183493731109033	0.349690613141695	0.3874661445958287	0.3843423914017343	0.4085612296476944	0.4048056755457672	0.43156265843179903	0.4270760937317554	0.48153833422645104	0.47531949975803106	0.10793122459024104	0.10556596636745931	0.006656046796464032	0.11076373546501372	0.006596305664366753	0.1097695793918092
7.270823430699384	0.3521068780189375	0.3499604804633844	0.3877492385312458	0.38462306208925756	0.40884978527413796	0.40509164135596487	0.4318562410055128	0.4273669433040046	0.4818396546537476	0.47561792820117366	0.10788070353196534	0.10551657168652079	0.006596620717666646	0.11043626162724252	0.006537417765978049	0.1094451252042461
7.31463379945495	0.3523781032815658	0.3502296362339415	0.3880315281617914	0.3849029347989171	0.4091374839306528	0.40537675809798857	0.4321489092605372	0.4276568882766947	0.482139936874503	0.4759153324107445	0.10783021070302012	0.10546720457871693	0.006537549769966233	0.11010680123060013	0.006478881764303779	0.10911870246710009
7.358708147721062	0.35264860839949647	0.35049807578674275	0.38831300847957045	0.38518200456462565	0.4094243204391017	0.40566102064064014	0.4324406578430522	0.42794592334835513	0.48243917518678914	0.476211706748099	0.1077797462450581	0.10541786518259647	0.00647883275691985	0.10977535799221982	0.006420696473805165	0.10879031486133783
7.403048066107065	0.35291838867946995	0.3507657944613878	0.38859367448513427	0.38546026642868614	0.4097102896311919	0.40594442386247126	0.4327314814106692	0.42823404322879977	0.48273736390375993	0.4765070455893946	0.10772931030183883	0.10536855363877305	0.006420468483373298	0.1094419357409464	0.0063628607102268475	0.10845996617884168
7.447655154806527	0.35318743943467856	0.35103278760393136	0.38887352118774765	0.38573771544206015	0.40999538634876503	0.4062269626520697	0.43302137463274526	0.42852124263943786	0.4830344973540207	0.47680134332595464	0.10767890301927197	0.10531927008996071	0.006362455755434482	0.10910653841767726	0.006305373290546257	0.10812766032215393
7.49253102365499	0.3534557559850024	0.3512990505671177	0.389152543605662	0.3860143466646371	0.4102796054440919	0.40650863190835057	0.4333103321907024	0.42880751631358965	0.4833305698820001	0.4770945943646347	0.1076285245454584	0.10527001468101793	0.006304793380477847	0.10876917007595921	0.006248233033012696	0.10779340130569892
7.537677292188054	0.35372333365724473	0.35156457871061497	0.389430736766386	0.38629015516550474	0.41056294178016545	0.4067894265408486	0.4335983487783467	0.4290928589968017	0.4836255758483245	0.47738679312819204	0.1075781750307364	0.10522078755898748	0.006247480167143493	0.10842983488291225	0.006191438757125134	0.10745719325637992
7.583095589699846	0.3539901677853709	0.3518293674012527	0.3897080957069632	0.38656513602322223	0.4108453902310005	0.4070693414700132	0.4338854191021908	0.42937726544716615	0.48391950963019614	0.4776779340556581	0.10752785462771929	0.10517158887313961	0.006190514925347834	0.10808853711992583	0.006134989283641978	0.10711904041413334
7.628787555301809	0.3542562537107453	0.3520934120132584	0.3899846154742455	0.38683928432609355	0.4111269456819301	0.40734837162750304	0.43417153788177676	0.42966073043563985	0.4842123656217718	0.4779680116027108	0.10747756349134223	0.10512241877501374	0.0061338964662569495	0.10774528118298576	0.006078883434570415	0.10677894713261082
7.674754837981857	0.35452158678237194	0.35235670792849655	0.3902602911251715	0.38711259517244284	0.41140760302990725	0.40762651195648486	0.4344566998500027	0.4299432487463673	0.4845041382345452	0.4782570202420525	0.10742730177890832	0.10507327741846374	0.0060776236023141195	0.10740007158376841	0.006023120033165519	0.10643691787988985
7.720999096663877	0.35478616235713584	0.3526192505367089	0.3905351177270466	0.3873850636708916	0.4116873571838069	0.4079037574119314	0.4347408997534497	0.43022481517700456	0.48479482189773193	0.4785449544637886	0.1073770696501289	0.10502416495970203	0.006021695147221173	0.10705291295006703	0.005967697903946245	0.10609295723928369
7.767522000267617	0.35504997580004505	0.35288103523575537	0.39080909035782196	0.3876566849406378	0.4119662030647298	0.40818010296092516	0.43502413235271253	0.4305054245390454	0.48508441105865624	0.478831808775809	0.10732686726717561	0.10497508155734248	0.005966109915939377	0.10670381002650231	0.005912615872674998	0.10574706990973937
7.814325227768903	0.35531302248447383	0.3531420574318563	0.3910822041063781	0.38792745411173474	0.4122441356063081	0.408455543582958	0.4353063924227312	0.43078507165814933	0.48537290018314166	0.4791175777041721	0.10727669479472492	0.10492602737245049	0.005910866724689434	0.10635276767511925	0.005857872766354966	0.10539926070643446
7.861410468260233	0.3555752977924074	0.35340231253983595	0.39135445407280717	0.38819736632537344	0.41252114975501275	0.40873007427023783	0.4355876747531235	0.4310637513744715	0.48566028375590165	0.4794022557934915	0.10722655240000534	0.10487700256858597	0.005855964390937274	0.10599979087589873	0.0058034674132407815	0.10504953456181454
7.908779421011744	0.35583679711468763	0.35366179598336717	0.39162583536869955	0.3884664167341649	0.4127972404704614	0.4090036900279939	0.4358679741485222	0.4313414585429944	0.4859465562809359	0.47968583760732425	0.10717644025284728	0.10482800731185325	0.005801401733426026	0.10564488472803646	0.005749398642833192	0.10469789652583472
7.956433795532517	0.3560975158512601	0.3539205031952171	0.3918963431174296	0.3887346005024249	0.4130724027257323	0.4092763858747848	0.4361472854289114	0.431618188033862	0.48623171228192685	0.4799683177285632	0.10712635852573066	0.10477904177094886	0.005747177572160034	0.10528805445019884	0.005695665285879059	0.10434435176701129
8.004375311632296	0.3563574494114219	0.3541784296174945	0.3921659724544441	0.3890019128064609	0.41334663150767414	0.4095481568428089	0.4364256034299679	0.43189393473271626	0.48651574630264044	0.4802496907598306	0.10707630739383937	0.10473010611721052	0.005693290728368439	0.10492930538080714	0.0056422661743606994	0.10398890557267748
8.052605699483543	0.3566165932140708	0.3544355707018967	0.39243471852755163	0.38926834883485734	0.41361992181722085	0.409818997978214	0.43670292300339986	0.43216869354103316	0.4867986529073269	0.48052995132387416	0.1070262870351066	0.10468120052466774	0.005639740024554918	0.10456864297920276	0.005589200141510098	0.10363156334985035
8.101126699683881	0.3568749426879553	0.3546919219099599	0.39270257649721374	0.3895339037887673	0.413892268669708	0.41008890434141215	0.43697923901729374	0.43244245937646447	0.4870804266811278	0.4808090940639672	0.10697629763027397	0.1046323251700915	0.005586524284473704	0.10420607282630101	0.005536466021800024	0.10327233062596974
8.149940063318896	0.35713249327192637	0.35494747871330856	0.3929695415368385	0.38979857288219966	0.4141636670951904	0.41035787100739324	0.43725454635645733	0.4327152271731774	0.48736106223048203	0.4810871136443087	0.10692633936293709	0.10458348023304889	0.005533642333126032	0.10384160062493208	0.005484062650947585	0.10291121304940987
8.199047552025359	0.3573892404151894	0.3552022365939074	0.3932356088330726	0.3900623513423144	0.41443411213876125	0.4106258930660426	0.4375288399227681	0.43298699188219997	0.48764055418353675	0.48136400475042823	0.10687641241960594	0.10453466589595181	0.005481092996772574	0.10347523220087851	0.0054319888658973525	0.10254821638997669
8.248450938054788	0.3576451795775583	0.3554561910443132	0.3935007735860992	0.39032523440971295	0.4147035988608738	0.41089296562245664	0.43780211463552327	0.433257748471766	0.48791889719056064	0.4816397620895934	0.10682651698975594	0.10448588234411638	0.005428875102919228	0.10310697350308828	0.005380243504834681	0.10218334653964689
8.298152004337403	0.35790030622970914	0.3557093375679278	0.3937650310099323	0.3905872173387343	0.41497212233766295	0.41115908379726496	0.43807436543178935	0.4335274919276606	0.4881960859243569	0.48191438039121587	0.10677665326588495	0.10443712976580949	0.00537698748031179	0.10273683060457017	0.005328825407197257	0.10181660951369054
8.348152544546481	0.3581546158534367	0.3559616716792546	0.39402837633271776	0.3908482953977515	0.41523967766127073	0.4114242427269516	0.43834558726675815	0.4337962172535742	0.48847211508068494	0.48218785440726786	0.10672682144357094	0.10438840835231428	0.005325428958961709	0.10236480970309003	0.005277733413647567	0.10144801145051474
8.398454363163072	0.3584081039419103	0.35621318890415127	0.394290804797031	0.3911084638694676	0.41550625994017193	0.4116884375641761	0.4386157751140998	0.4340639194714481	0.4887469793786772	0.48246017891269144	0.10667702172152861	0.10433971829797717	0.0052741983701132256	0.10199091712163977	0.005226966366079111	0.10107755861265844
8.449059275541144	0.3586607659999319	0.35646388478008856	0.39455231166017934	0.3913677180512166	0.41577186429950175	0.4119516634781005	0.438884923966321	0.43433059362183296	0.4890206735612645	0.48273134870581846	0.10662725430166821	0.10429105980027258	0.0052232945462691305	0.10161515930924736	0.005176523107636832	0.10070525738765923
8.49996910797308	0.3589125975441946	0.3567137548564066	0.3948128921945044	0.39162605325526195	0.4160364858813859	0.4122139156547143	0.4391530288351243	0.43459623476423986	0.48929319239560126	0.4830013586087891	0.10657751938915645	0.10424243305985655	0.005172716321173887	0.10123754284154529	0.005126402482683368	0.10033111428820973
8.551185697755594	0.35916359410354226	0.356962794694574	0.3950725416876861	0.39188346480910025	0.4163001198452711	0.41247518929716276	0.4394200847517691	0.43486083797750064	0.48956453067349354	0.48327020346797356	0.10652781719247628	0.10419383828062895	0.005122462529813632	0.10085807442126793	0.0050766033368288	0.099955135953266
8.602710893256043	0.35941375121923	0.35721099986844684	0.3953312554430479	0.3921399480557623	0.4165627613682579	0.4127354796260771	0.4396860867674347	0.4351243983601247	0.4898346832118305	0.4835378781543966	0.10647814792348988	0.10414527566979384	0.005072532008434827	0.10047676087920365	0.005027124516926218	0.0995773291485591
8.654546553979111	0.3596630644451869	0.35745836596453046	0.39558902877986507	0.3923954983541195	0.41682440564543566	0.412994781879906	0.4399510299535864	0.43538691103066207	0.4901036448530186	0.4838043775641652	0.10642851179750043	0.10409674543792165	0.005022923594510953	0.1000936091743938	0.004977964871029972	0.09919770076656675
8.706694550633951	0.3599115293482762	0.3577048885822385	0.39584585703366965	0.3926501110791883	0.41708504789021744	0.4132530913152458	0.44021490940234015	0.43564837112806326	0.4903714104654156	0.48406969661889737	0.10637890903331795	0.10404824779900847	0.004973636126773151	0.09970862639524114	0.004929123248455181	0.09881625782814751
8.759156765201672	0.36015914150856115	0.3579505633341584	0.3961017355565639	0.3929037816224391	0.41734468333467956	0.41351040320717974	0.44047772022683446	0.43590877381204773	0.49063797494377276	0.4843338302661554	0.10632933985332284	0.10399978297054349	0.004924668445189351	0.09932181975970877	0.004880598499753752	0.09843300748281081
8.811935091003267	0.3604058965195677	0.3581953858463118	0.3963566597175284	0.3931565053921025	0.4176033072298983	0.4137667128496102	0.44073945756159905	0.43616811426346763	0.4909033332096735	0.4845967734798796	0.10627980448353364	0.10395135117357386	0.00487601939098159	0.09893319661632916	0.00483238947668907	0.09804795700878799
8.865031432767935	0.3606517899885514	0.35843935175842045	0.39661062490273635	0.39340827781348164	0.41786091484629445	0.4140220155555979	0.4410001165629295	0.43642638768467845	0.4911674802119801	0.4848585212608273	0.10623030315367331	0.10390295263276891	0.0048276878066029205	0.0985427644443746	0.004784495032267966	0.09766111381426867
8.918447706701835	0.3608968175367617	0.35868245672417076	0.39686362651586476	0.3936590943292621	0.418117501473971	0.4142763066577012	0.44125969240926005	0.43668358929990797	0.4914304109272785	0.48511906863701154	0.10618083609724017	0.10385458757648712	0.004779672535761836	0.09815053085489467	0.004736914020728733	0.09727248543778444
8.972185840557227	0.36114097479971086	0.35892469641148045	0.3971156599784125	0.3939089503998249	0.418373062423063	0.4145295815083167	0.44151818030154244	0.43693971435563056	0.49169212036033016	0.485378410664145	0.1061314035515739	0.10380625623684799	0.004731972423413833	0.0977565035913841	0.004689645297550005	0.0968820795491041
9.02624777370205	0.3613842574274404	0.35916606650276417	0.3973667207300134	0.3941578415035602	0.4186275930240789	0.4147818354800234	0.4417755754636229	0.43719475812093944	0.4919526035445219	0.4856365424260847	0.10608200575793188	0.10375795884979629	0.004684586315735206	0.0973606905295128	0.00464268771943166	0.09648990394923374
9.080635457189915	0.3616266610847903	0.3594065626952019	0.39761680422875584	0.3944057631371824	0.4188810886282491	0.41503306396592354	0.44203187314262343	0.43744871588792483	0.4922118555423226	0.48589345903528003	0.10603264296155734	0.10370969565517917	0.00463751306017679	0.09696309967917216	0.0045960401443085885	0.09609596657153929
9.135350853830497	0.36186818145166966	0.359646180701008	0.39786590595150145	0.39465271081604764	0.41913354460787705	0.4152832623799921	0.4422870686093256	0.4377015829720514	0.4924698714457417	0.48614915563322425	0.10598331541175648	0.10366146689681234	0.004590751505416435	0.09656373918384986	0.004549701431359132	0.09570027548231508
9.190395938260405	0.362108814223325	0.3598849162476994	0.3981140213942045	0.3948986800744698	0.4193849563566859	0.41553242615742114	0.442541157158552	0.4379533547125376	0.49272664637678715	0.4864036273909071	0.10593402336196905	0.10361327282255672	0.004544300501371001	0.09616261732169562	0.004503670440977547	0.0953028388810111
9.245772697014415	0.3623485551106132	0.36012276507836644	0.39836114607223355	0.39514366646604093	0.4196353192901744	0.4157805507549703	0.4427941341095554	0.4382040264727393	0.49298217548793033	0.48665686950927084	0.1058847670698491	0.10356511368439385	0.0044981588992270005	0.09575974250650177	0.004457946034805982	0.09490366510124204
9.301483128597186	0.3625873998402727	0.3603597229519435	0.39860727552069464	0.3953876655639513	0.41988462884596867	0.4160276316513163	0.4430459948064062	0.43845359364053205	0.49323645396257226	0.4869088772196694	0.10583554679734078	0.10351698973849761	0.004452325551397518	0.09535512328770324	0.004412527075712713	0.09450276261127044
9.357529243555355	0.3628253441551961	0.36059578564348116	0.3988524052947541	0.39563067296131027	0.4201328804841782	0.4162736643474057	0.4432967346183821	0.4387020516286982	0.49348947701551105	0.48715964578432996	0.1057863628107578	0.10346890124531691	0.004406799311539977	0.09494876835101707	0.004367412427809914	0.09410014001446143
9.413913064550128	0.36306238381470396	0.3608309489444177	0.3990965309699655	0.39587268427146993	0.42038006968775105	0.4165186443668078	0.4435463489403605	0.43894939587531295	0.4937412398934141	0.4874091704968161	0.10573721538086077	0.10342084846964845	0.004361579034559249	0.09454068651940872	0.004322600956427447	0.09369580604990801
9.47063662643026	0.36329851459481843	0.361065208662853	0.39933964814259393	0.39611369512834815	0.42062619196283474	0.41676256725606936	0.4437948331932136	0.43919562184413613	0.4939917378752921	0.48765744668249555	0.10568810478294612	0.10337283168072377	0.004316663576618307	0.09413088675356107	0.00427809152813996	0.09328976959302793
9.527701976305488	0.36353373228853847	0.36129856062382165	0.3995817524299447	0.396353701186754	0.4208712428391341	0.4170054285850715	0.4440421828242023	0.43944072502500114	0.49424096627297603	0.4879044696990094	0.1056390312969217	0.10332485115228456	0.004272051795120468	0.09371937815238596	0.00423388301076022	0.09288203965628838
9.585111173620431	0.3637680327061153	0.36153100066956817	0.3998228394706926	0.39659269812271514	0.4211152178702745	0.417247223947388	0.4442883933073762	0.4396847009342101	0.49448892043159676	0.48815023493674414	0.10558999520739551	0.10327690716266706	0.004227742548707614	0.09330616995337948	0.004189974273338226	0.09247262538984558
9.642866290228868	0.3640014116753283	0.3617625246598218	0.40006290492521057	0.3968306816338038	0.42135811263416184	0.41748794896064495	0.44453346014397227	0.4399275451149287	0.49473559573006815	0.48839473781930753	0.10554099680376303	0.10322899999488964	0.004183734697279284	0.09289127153357413	0.004146364186154994	0.09206153608157308
9.700969410468568	0.3642338650417618	0.3619931284720719	0.4003019444759019	0.3970676474394664	0.4215999227333506	0.41772759926688047	0.44477737886281626	0.4401692531375817	0.49498098758157094	0.48863797380400453	0.1054920363802907	0.10318112993673254	0.0041400271019989	0.09247469241034878	0.0041030516207296586	0.09164878115819874
9.75942263123647	0.3644653886690832	0.3622228080018453	0.4005399538275324	0.39730359128135306	0.4218406437954085	0.41796617053290885	0.4450201450207272	0.44040982060025463	0.4952250914340433	0.4888799383823198	0.10544311423620803	0.10313329728083237	0.004096618625259563	0.09205644224121556	0.004060035449824806	0.09123437018570257
9.818228062064373	0.3646959784393197	0.3624515591629823	0.40077692870756293	0.3975385089236491	0.42208027147328236	0.41820365845068347	0.44526175420292197	0.44064924312909237	0.4954679027706693	0.48912062708040005	0.10539423067579912	0.10308550232476524	0.004053508130703598	0.09163653082471512	0.004017314547441586	0.09081831286987097
9.877387825195074	0.3649256302531378	0.36267937788791504	0.4010128648664851	0.3977723961534064	0.42231880144566863	0.41844005873766327	0.4455022020234239	0.4408875163787024	0.49570941711037464	0.48936003545953954	0.10534538600849475	0.10303774537113938	0.004010694483243871	0.09121496810149665	0.0039748877888259315	0.09040061905692198
9.936904055658934	0.36515434003012215	0.3629062601279451	0.4012477580781564	0.3980052487808774	0.42255622941738424	0.41867536713717884	0.4457414841254702	0.4411246360325597	0.4959496300083219	0.4895981591166699	0.10529658054896333	0.10299002672768719	0.0039681765490398035	0.09079176415426105	0.003932754050460119	0.08998129873387484
9.996778901350961	0.36538210370905516	0.36313220185352296	0.4014816041401374	0.39823706263984915	0.42279255111973707	0.4189095794188012	0.4459795961819255	0.4413605978034131	0.49618853705641175	0.48983499368485145	0.10524781461721176	0.10294234670735843	0.003925953195490717	0.09036692920832934	0.003890912210066766	0.08956036202920359
10.05701452310831	0.36560891724819666	0.3633571990545259	0.4017143988740281	0.39846783358797777	0.4230277623108995	0.4191426913787113	0.44621653389569205	0.4415953974336927	0.4964261338837831	0.4900705348337666	0.10519908853867989	0.10289470562841697	0.003884023291282457	0.08994047363290747	0.0038493611466177136	0.08913781921339137
10.117613094788254	0.3658347766255656	0.363581247740539	0.4019461381258101	0.398697557507127	0.42326185877628575	0.4193746988400712	0.44645229300012756	0.4418290306959214	0.49666241615732043	0.49030477827021907	0.10515040264433823	0.10284710381453559	0.003842385706343432	0.08951240794102944	0.0038080997403397987	0.08871368069993935
10.178576803346665	0.3660596778392205	0.36380434394113476	0.40217681776618314	0.39892623030370433	0.4234948363289249	0.41960559765339933	0.4466868692594599	0.4420614933931258	0.4968973795821618	0.4905377197386321	0.10510175727079271	0.10279954159489511	0.0038010393118477204	0.08908274278975625	0.003767126872692206	0.0882879570449262
10.239907848916916	0.3662836169075401	0.36402648370615354	0.402406433690908	0.3991538479089991	0.4237266908098396	0.4198353836969393	0.4469202584692063	0.44229278135924965	0.497131019902208	0.4907693550215523	0.1050531527603845	0.10275201930428678	0.003759982980251486	0.08865148898161124	0.0037264414263833423	0.08786065894817341
10.301608444889292	0.36650658986950685	0.364247663105985	0.4026349818211489	0.39938040627952387	0.42395741808842635	0.4200640528770407	0.4471524564565952	0.4425228904595716	0.49736333290063917	0.49099967994015564	0.10500458946129616	0.10270453728321337	0.0037192155852561193	0.08821865746453739	0.003686042285388602	0.08743179725419736
10.363680817990868	0.3667285927849881	0.36446787823184895	0.40286245810381494	0.3996059013973536	0.4241870140628339	0.4202916011285338	0.44738345908098637	0.4427518165911194	0.4975943144004301	0.491228690354755	0.10495606772765712	0.10265709587798998	0.0036787360018366577	0.08778425933262213	0.0036459283349215	0.08700138295176885
10.426127208365882	0.3669496217350194	0.36468712519607793	0.40308885851190585	0.39983032927046747	0.42441547466034757	0.42051802441510744	0.44761326223429765	0.4429795556830927	0.49782396026487064	0.491456382165313	0.10490758791965331	0.1026096954408575	0.003638543106236014	0.08734830582685049	0.0036060984614443292	0.08656942717495042
10.488949869656532	0.3671696728220864	0.3649054001323986	0.4033141790448562	0.4000536859330924	0.4246427958377709	0.4207433187296892	0.4478418618414286	0.4432061036972815	0.49805226639808864	0.49168275131195527	0.10485915040363379	0.10256233633008159	0.003598635775956982	0.08691080833501985	0.0035665515526881464	0.08613594120386381
10.552151069084381	0.36738874217041007	0.3651226991962146	0.40353841572888216	0.4002759674460453	0.4248689735818112	0.42096748009482715	0.44806925386069113	0.4434314566284907	0.4982792287455764	0.49190779377548915	0.1048107555522274	0.1025150189100692	0.003559012889780444	0.08647177839299047	0.003527286497639448	0.08570093646487464
10.615733087532126	0.36760682592622823	0.3653390185648896	0.4037615646173276	0.4004971698970786	0.4250940039094655	0.4211905045630717	0.4482954342842376	0.4436556105049643	0.498504843294718	0.4921315055779227	0.10476240374445424	0.10246774355147621	0.0035196733277453873	0.08603122768455762	0.003488302186536618	0.08526442453113248
10.679698219625935	0.36782392025808075	0.3655543544380297	0.4039836217910128	0.4007172894012257	0.42531788286840705	0.4214123882173593	0.4485203991384935	0.44387856138881315	0.4987291060753229	0.49235388278298803	0.10471409536584268	0.10242051063132346	0.003480615971175549	0.08558916804253158	0.0034495975108850274	0.08482641712318184
10.744048773818252	0.368040021357093	0.36576870303776715	0.4042045833585828	0.4009363221011466	0.42554060653737613	0.42163312717139795	0.4487441444845904	0.4441003053764413	0.49895201316015997	0.49257492149666887	0.10466583080854729	0.10237332053310914	0.003441839702670535	0.08514561144897925	0.0034111713634561447	0.08438692610948806
10.808787072471103	0.3682551254372603	0.3659820606090438	0.40442444545685735	0.4011542641674754	0.4257621710265683	0.4218527175700535	0.4489666664188018	0.4443208385989786	0.4991735606654958	0.49279461786772777	0.10461761047146886	0.10232617364693135	0.0034033434061009338	0.0847005700357073	0.003373022638276879	0.0839459635067783
10.87391545193992	0.36846922873573246	0.3661944234198949	0.40464320425118194	0.40137111179916934	0.4259825724780274	0.4220711555897369	0.44918796107298103	0.4445401572227116	0.4993937447516353	0.4930129680882395	0.10456943476037803	0.1022790703696028	0.003365125966624305	0.08425405608491587	0.003335150230654005	0.0835035414808516
10.93943626265785	0.3686823275130982	0.3664057877617326	0.4048608559357787	0.40158686122385656	0.4262018070660372	0.4222884374387951	0.44940802461499935	0.4447582574495175	0.49961256162346646	0.493229968394126	0.10452130408803817	0.10223201110477496	0.0033271862706696353	0.08380608202936912	0.003297553037162171	0.08305967234683465
11.00535186922059	0.3688944180536698	0.3666161499496302	0.40507739673409887	0.40180150869818676	0.4264198709975155	0.42250455935789905	0.44962685324918766	0.44497513551730067	0.49983000753100704	0.49344561506569384	0.10447321887433421	0.1021849962630628	0.003289523205961764	0.08335666045348944	0.0032602299556381276	0.0826143685695655
11.071664650471687	0.3691054966657679	0.36682550632260635	0.40529282289917606	0.40201505050818137	0.4266367605124113	0.4227195176204369	0.4498444432167788	0.4451907877004295	0.5000460787699549	0.4936599044281762	0.10442517954639936	0.10213802626217032	0.0032521356615116126	0.08290580409338588	0.003223179885199823	0.08216764276427568
11.138376999588447	0.36931555968200674	0.3670338532439089	0.4055071307139807	0.40222748296958555	0.426852471884099	0.4229333085329058	0.4500607907963537	0.44540521031017655	0.5002607716822421	0.4938728328522769	0.10437718653874964	0.10209110152701915	0.0032150225276192934	0.08245352583747945	0.00318640172625706	0.0817195076974997
11.205491324168262	0.36952460345957905	0.3672411871013002	0.4057203164917749	0.40243880242822044	0.4270670014197796	0.42314592843530935	0.4502758923042865	0.4456183996951593	0.5004740826565913	0.49408439675471805	0.10432924029341308	0.1020442224898784	0.003178182695874554	0.08199983872702887	0.0031498943804866286	0.0812699762868192
11.273010046315514	0.36973262438053994	0.3674475043073395	0.40593237657646597	0.4026490052603358	0.42728034546087623	0.4233573737015483	0.4504897440951934	0.4458303522417829	0.5006860081290745	0.4942945925987891	0.10428134126007274	0.10199738959049853	0.0031416150591598857	0.08154475595635802	0.0031136567508425195	0.08081906160136043
11.340935602728974	0.36993961885209303	0.36765280129966904	0.4061433073429659	0.40285808787296473	0.42749250038343756	0.4235676407398209	0.4507023425623833	0.4460410643746863	0.500896544583678	0.49450341689490285	0.10423348989619786	0.10195060327624747	0.003105318511673616	0.0810882908741064	0.0030776877415807924	0.08036677686311577
11.409270444789758	0.37014558330687475	0.367857074541297	0.4063531051975463	0.4030660467042769	0.42770346259853975	0.42377672599301985	0.4509136841383092	0.4462505325571872	0.5011056885528672	0.49471086620114924	0.10418568666718811	0.10190386400224725	0.003069291948896602	0.08063045698261817	0.0030419862582338197	0.07991313544640377
11.478017038649782	0.37035051420323833	0.3680603205208821	0.40656176657819676	0.403272878223935	0.4279132285526865	0.4239846259391303	0.4511237652950231	0.4464587532917318	0.5013134366181559	0.4949169371238574	0.10413793204651935	0.10185717223151583	0.0030335342676166555	0.08017126793900786	0.003006551207632935	0.07945815087900598
11.547177865320764	0.3705544080255399	0.3682625357530181	0.4067692879549835	0.4034785789334504	0.4281217947282165	0.4241913370916328	0.4513325825446309	0.4466657231203444	0.5015197854106805	0.4951216263181576	0.1040902265158852	0.10181052843510764	0.0029980443659383127	0.07971073755592784	0.0029713814979106523	0.07900183684260753
11.616755420763786	0.3707572612844214	0.36846371677851697	0.4069756658304085	0.40368314536654	0.42832915764370755	0.4243968559999033	0.45154013243975094	0.44687143862508033	0.5017247316117743	0.49532493048854775	0.10404257056535016	0.10176393309226162	0.002962821143275285	0.07924887980152562	0.002936476038483793	0.0785442071726834
11.686752215979308	0.37095907051709576	0.3686638601646929	0.40718089673976887	0.40388657408948275	0.4285353138543838	0.42460117924961527	0.4517464115739721	0.44707589642847856	0.5019282719535482	0.4955268463894628	0.10399496469349685	0.10171738669054801	0.0029278635003526787	0.07878570880002655	0.002901833740077464	0.07808527585945058
11.75717077709787	0.37115983228763033	0.3688629625056457	0.40738497725151807	0.404088861701479	0.4287402599525232	0.4248043034631457	0.45195141658231663	0.4472790931940184	0.5021304032194722	0.49572737082584706	0.10394740940758318	0.10167088972601798	0.0028931703392087726	0.07832123883214592	0.00286745351472506	0.07762505704836542
11.82801364547121	0.3713595431872313	0.3690610204225445	0.40758790396762656	0.4042900048350079	0.42894399256786625	0.4250062252999786	0.45215514414170205	0.4474810256265764	0.5023311222449623	0.49592650065373073	0.10389990522369698	0.10162444270335885	0.0028587405632070073	0.0778554843357	0.0028333342757651536	0.07716356504026578
11.899283377763982	0.371558199834526	0.3692580305639102	0.40778967352394313	0.40449000015618725	0.42914650836802715	0.4252069414571126	0.45235759097140704	0.44768169047288614	0.5025304259179693	0.4961242327808084	0.10385245266691856	0.10157804613604907	0.002824573077037762	0.07738845990603238	0.002799474937850377	0.07670081429208153
11.970982546046038	0.37175579887584725	0.369453989605899	0.407990282590558	0.4046888443651333	0.42934780405890466	0.42540644866946753	0.4525587538335377	0.447881084521999	0.5027283111795722	0.49632056416702236	0.10380505227147999	0.10153170054651711	0.0027906667867187984	0.0769201802964119	0.002765874416945202	0.0762368194169909
12.043113737885237	0.37195233698551533	0.36964889425258346	0.408189727872165	0.40488653419632054	0.4295478763850953	0.4256047437102932	0.45275862953349627	0.4480792046057465	0.5029247750245733	0.49651549182514765	0.10375770458093164	0.10148540646630337	0.0027570205996005903	0.07645066041845894	0.0027325316303401515	0.07577159518515941
12.115679556440844	0.3721478108661209	0.36984274123623634	0.40838800610842574	0.4050830664189441	0.42974672213030624	0.4258018233915802	0.4529572149204517	0.4482760475992069	0.5031198145020999	0.49670901282138247	0.10371041014831024	0.10143916443622474	0.002723633424365879	0.07597991534251491	0.00269944549664336	0.07530515652393888
12.188682620557461	0.372342217248806	0.3700355273176104	0.4085851140743322	0.4052784378372785	0.4299443381177708	0.42599768456446885	0.45315450688781184	0.4484716104211686	0.5033134267162045	0.49690112427593863	0.10366316953631138	0.10139297500654236	0.002690504171036334	0.07550796029809703	0.002666614935781908	0.07483751851816578
12.26212556485955	0.3725355528935461	0.37022724928622025	0.4087810485805718	0.40547264529104227	0.4301407212106635	0.426192324119662	0.4533505023736971	0.4486658900346012	0.5035056088264744	0.49709182336363983	0.10361598331746233	0.10134683873713218	0.0026576317509836578	0.07503481067453777	0.0026340388690373473	0.07436869641141186
12.336011039846525	0.3727278145894313	0.370417903960624	0.408975806473893	0.40566568565575933	0.43033586831251897	0.4263857389878408	0.45354519836141827	0.4488588834471244	0.5036963580486407	0.49728110731452035	0.10356885207430132	0.10130075619765692	0.002625015076923809	0.0745604820211554	0.00260171621900529	0.0738987056051883
12.41034171198835	0.3729189991549462	0.37060748818870154	0.40916938463746916	0.40585755584312094	0.4305297763676477	0.4265779261400727	0.4537385918799514	0.44905058771147904	0.5038856716551909	0.497468973414427	0.10352177639955548	0.10125472796774551	0.002592653062920558	0.07408499004760927	0.002569645909624718	0.07342756166006836
12.485120263821853	0.37310910343824943	0.3707959988479358	0.4093617799912651	0.40604825280135076	0.43072244236155705	0.42676888258823387	0.4539306800044205	0.4492409999260033	0.5040735469759896	0.49765541900562765	0.10347475689632944	0.1012087546371718	0.002560544624397032	0.07360835062461035	0.002537826866189974	0.07295528029632692
12.560349394047481	0.3732981243174533	0.37098343284569024	0.4095529894924033	0.4062377735155668	0.4309138633213705	0.42695860538541963	0.45412145985657587	0.4494301172351046	0.5042599813988948	0.4978404414874187	0.10342779417828549	0.10116283680603579	0.0025286886781463735	0.07313057978436177	0.0025062580153192293	0.07248187739337197
12.63603181762671	0.37348605870090235	0.3711697871194891	0.40974301013552994	0.4064261150081469	0.4311040363162511	0.42714709162636466	0.45431092860528083	0.44961793682974033	0.5044449723703882	0.4980240383167414	0.10338088886984247	0.1011169750849534	0.0024970841423144208	0.07265169372050195	0.0024749382850086654	0.07200736899145
12.712170265880024	0.37367290352745053	0.37135505863729273	0.4099318389531818	0.406613274339092	0.4312929584578206	0.42733433844786195	0.4544990834669937	0.4498044559478941	0.5046285173961984	0.498206207008796	0.10333404160636314	0.10107117009524322	0.002465729936421024	0.07217170878882939	0.002443866604596945	0.07153177129092114
12.78876748658549	0.3738586557667388	0.37153924439777714	0.41011947301615476	0.40679924860639244	0.4314806269005862	0.42752034302917946	0.4546859217062577	0.44998967187505956	0.5048106140419372	0.4983869451376659	0.10328725303435497	0.10102542246912273	0.002434624981354272	0.07169064150755844	0.002413041904781199	0.07105510065308351
12.865826244077915	0.37404331241947064	0.37172234143060773	0.4103059094338686	0.4069840349463913	0.4316670388423614	0.4277051025924831	0.4548714406361868	0.4501735819447194	0.5049912599337328	0.4985662503369387	0.10324052381167073	0.10097973284990022	0.0024037681993829274	0.07120850855778826	0.002382463117629463	0.07057737360074157
12.943349319348618	0.3742268705176879	0.371904346796716	0.41049114535473713	0.40716763053415067	0.431852191524695	0.4278886144032564	0.4550556376189587	0.45035618353883305	0.5051704527588706	0.4987441203003365	0.10319385460771287	0.1009341018921809	0.002373158514171525	0.07072532678428445	0.0023521291765784547	0.07009860681822033
13.0213395101458	0.37440932712504543	0.37208525758857425	0.4106751779665358	0.4073500325838175	0.4320360822332962	0.42807087577072384	0.4552385100663065	0.45053747408832123	0.5053481902664375	0.49892055278234737	0.10314724610364104	0.10088853026206587	0.0023427948507617202	0.07024111319512372	0.002322039016446009	0.06961881715221807
13.099799631075467	0.3745906793370839	0.37226507093046834	0.4108580044967692	0.4075312383489897	0.43221870829846154	0.42825188404827447	0.45542005544001357	0.4507174510735547	0.5055244702679675	0.4990955455988605	0.10310069899258686	0.10084301863736081	0.0023126761355887204	0.06975588496244711	0.0022921915734204212	0.06913802161155047
13.178732513703073	0.3747709242815035	0.37244378397877154	0.4110396222130404	0.40771124512308143	0.43240006709550427	0.4284316366338849	0.4556002712524087	0.4508961120248443	0.5056992906380962	0.4992690966278071	0.1030542139798655	0.10079756770778901	0.00228280129648617	0.06926965942280106	0.00226258578507732	0.06865623736794646
13.258141006655675	0.3749500591184342	0.37262139392221527	0.41122002842341926	0.4078900502396902	0.4325801560451826	0.42861013097054557	0.45577915506686567	0.4510734545229316	0.5058726493152123	0.499441203809801	0.10300779178320019	0.1007521781752028	0.0022531692626941435	0.06878245407759209	0.002233220590385887	0.06817348175638926
13.338027975724735	0.37512808104070733	0.37279789798216045	0.411399220476811	0.40806765107296267	0.4327589726141317	0.42878736454668687	0.45595670449830206	0.4512494761994841	0.5060445443021202	0.4996118651487888	0.10296143313294308	0.10070685075380696	0.0022237789648635875	0.06829428659342796	0.0022040949297092993	0.06768977227540063
13.418396303969553	0.3753049872741242	0.3729732934128666	0.4115771957633258	0.4082440450379622	0.4329365143152939	0.428963334896606	0.4561329172136815	0.4514241747375889	0.5062149736667027	0.49978107871269917	0.10291513877230317	0.10066158617037632	0.00219462933504877	0.06780517480207493	0.002175207744809615	0.06720512658733924
13.49924889182131	0.37548077507772504	0.3731475775017614	0.41175395171464757	0.4084192295910351	0.4331127787083503	0.4291380396008953	0.4563077909325182	0.45159754787225176	0.5063839355425872	0.49994884263409833	0.1028689094575811	0.10061638516448723	0.0021657193067303737	0.0673151367014242	0.0021465579788544353	0.06671956251878441
13.580588657187745	0.37565544174405563	0.373320747569707	0.4119294858044034	0.40859320223017764	0.43328776340015573	0.42931147628687083	0.4564813234273809	0.45176959339089473	0.5065514281298197	0.5001151551108506	0.10282274595839988	0.10057124848874557	0.002137047814821713	0.06682419045577603	0.0021181445764257845	0.06623309806097666
13.662418535558457	0.37582898459943315	0.37349280097126686	0.41210379554853266	0.408765960495403	0.4334614660451722	0.4294836426290028	0.4566535125244019	0.45194030913385735	0.5067174496955386	0.5002800144067785	0.10277664905795014	0.10052617690902213	0.0021086137956491946	0.06633235439542773	0.0020899664835143383	0.06574575136993133
13.744741480110864	0.37600140100421003	0.3736637350949702	0.4122768785056554	0.4089375019691079	0.4336338843459019	0.429654536349345	0.456824356103785	0.45210969299489917	0.5068819985746551	0.5004434188523328	0.10273061955323327	0.10048117120469244	0.0020804161869873994	0.06583964701796674	0.0020620226475438486	0.06525754076719181
13.827560461816718	0.37617268835303896	0.3738335473635764	0.4124487322774438	0.4091078242764407	0.43380501605332655	0.42982415521796885	0.45699385210031884	0.4522777429217058	0.50704507317054	0.5006053668452636	0.10268465825530991	0.10043623216888106	0.002052453928055975	0.06534608698827071	0.0020343120173600404	0.06476848473968744
13.910878469549415	0.3763428440751323	0.37400223523433657	0.41261935450898896	0.40927692508566715	0.43397485896734156	0.42999249705339293	0.45716199850388767	0.452444456916393	0.5072066719557097	0.5007658568512945	0.1026387659895541	0.10039136060870771	0.002024725959507645	0.06485169313839378	0.0020068335432381623	0.06427860194021662
13.9946985101918	0.3765118656345237	0.3741697961992545	0.4127887428891723	0.4094448021085381	0.434143410937194	0.43015955972301856	0.45732879335998816	0.45260983303601693	0.5073667934725199	0.5009248874048035	0.10259294359591084	0.1003465573455416	0.00199723122345441	0.06435648446841924	0.0019795861768971967	0.06378791118793004
14.079023608744702	0.37667975053032715	0.3743362277853467	0.4129568951510329	0.4096114531006565	0.4343106698619212	0.4303253411435622	0.4574942347702458	0.4527738693930838	0.5075254363338647	0.5010824571095077	0.10254719192916101	0.10030182321525828	0.0019699686634733204	0.06386048014677215	0.0019525688715020806	0.06329643146850117
14.163856808436103	0.37684649629699274	0.3745015275548993	0.41312380907213764	0.4097768758618431	0.43447663369079065	0.43048983928149204	0.4576583208929336	0.4529365641560607	0.5076825992238768	0.5012385646391502	0.10250151185918645	0.10025715906850018	0.0019429372246082544	0.06336369951054621	0.0019257805816783602	0.06280418193489368
14.24920117083096	0.3770121005045642	0.3746656931057259	0.41328948247495023	0.40994106823650595	0.4346413004237405	0.43065305215346433	0.45782104994349376	0.45309791554989165	0.5078382808986359	0.5013932087381954	0.10245590427124347	0.10021256577094141	0.0019161358533650308	0.06286616206526219	0.0018992202634877664	0.06231118190646612
14.335059775941703	0.3771765607589311	0.37482872207142043	0.41345391322719927	0.41010402811400326	0.43480466811181756	0.4308149778267553	0.45798242019505964	0.45325792185651237	0.5079924801868784	0.5015463882225241	0.10241037006624108	0.10016804420356687	0.0018895634977251774	0.06236788748559263	0.0018728868744597449	0.06181745087023671
14.421435722339384	0.3773398747020817	0.3749906121216116	0.4136170992422464	0.4102657534290121	0.43496673485762194	0.4309756144197042	0.45814242997898036	0.453416581415367	0.5081451959907136	0.5016981019801361	0.102364910161023	0.10012359526293892	0.0018632191071676907	0.06186889561611508	0.0018467793736189897	0.061323008481892316
14.50833212726552	0.37750204001235427	0.3751513609622142	0.4137790384794565	0.4104262421618947	0.43512749881574914	0.4311349601021502	0.4583010776853491	0.45357389262392983	0.5082964272863457	0.5018483489718578	0.10231952548865465	0.10007921986148376	0.0018371016326574896	0.06136920647094257	0.0018208967214374816	0.06082787456423944
14.595752126744532	0.3776630544046839	0.3753109663356776	0.41393972894456404	0.4105854923390631	0.43528695819323254	0.4312930130958673	0.4584583617635296	0.45372985393822474	0.5084461731247971	0.5019971282320519	0.10227421699871572	0.10003491892777672	0.0018112100266498565	0.06086884023409311	0.0017952378798771207	0.06033206910862532
14.683698875697011	0.37782291563085124	0.37546942602123534	0.414099168690042	0.4107435020333472	0.43544511124998747	0.43144977167500964	0.45861428072268906	0.4538844638733513	0.5085944326326414	0.5021444388693345	0.10222898565760016	0.09999069340683325	0.0017855432431059803	0.060367817259958656	0.001769801812398164	0.05983561227554901
14.772175548053516	0.37798162147972536	0.3756267378351489	0.41425735581546796	0.4109002693643564	0.43560195629925613	0.4316052341665479	0.4587688331323289	0.4540377210040073	0.508741205012735	0.5022902800672935	0.10218383244881896	0.09994654426040857	0.0017601002375067232	0.05986615807390194	0.0017445874839476794	0.05933852439393661
14.861185336869132	0.3781391697775077	0.3757828996309528	0.4144142884678934	0.41105579249884877	0.4357574917080547	0.43175939895071236	0.45892201762282064	0.4541896239650178	0.508886489544961	0.5024346510852168	0.10213875837330678	0.09990247246729413	0.0017348799668397419	0.05936388337188703	0.0017195938609781969	0.05884082596224971
14.95073145443871	0.3782955583879725	0.3759379092996967	0.41456996484220854	0.41121006965109314	0.4359117158976166	0.4319122644614342	0.45907383288594217	0.4543401714518647	0.5090302855869716	0.5025775512588204	0.10209376444974086	0.09985847902363215	0.001709881389614143	0.058861014021005076	0.0016948199114494855	0.05834253764840014
15.040817132412794	0.37845078521270503	0.37609176477018463	0.4147243831815099	0.41136309908323465	0.4360646273438422	0.43206382918678854	0.4592242776754168	0.45448936222121755	0.5091725925749401	0.5027189800009849	0.10204885171485877	0.09981456494322435	0.0016851034658840192	0.058357571060270175	0.0016702646048405434	0.05784368029001996
15.131445621914246	0.3786048481913383	0.37624446400921263	0.4148775417774659	0.4115148791056583	0.436216224577746	0.4322140916694369	0.4593733508074533	0.45463719509146644	0.5093134100243156	0.5028589368024948	0.10200402122378416	0.09977073125785228	0.0016605451572280217	0.05785357570006511	0.0016459269121482656	0.05734427489483096
15.222620193655578	0.3787577453017869	0.37639600502180504	0.4150294389706826	0.41166540807735313	0.4363665061859036	0.43236305050707213	0.4595210511612902	0.45478366894325845	0.5094527375305844	0.5029974212327841	0.10195927405036216	0.09972697901760232	0.0016362054267724524	0.05734904932276663	0.0016218058059078722	0.05684434264094307
15.31434413805701	0.3789094745604785	0.3765463858514464	0.4151800731510682	0.4118146844062738	0.43651547081090253	0.43251070435286304	0.45966737767973903	0.45492878272003395	0.5095905747700354	0.5031344329406874	0.10191461128749461	0.0996833092911976	0.0016120832391979256	0.056844013483328126	0.0015979002601809178	0.05634390487691121
15.406620765365147	0.3790600340225843	0.3766956045803138	0.41532944275819844	0.4119627065497052	0.4366631171517915	0.4326570519158985	0.4598123293697324	0.45507253542856696	0.5097269215005327	0.5032699716551947	0.101870034047485	0.09963972316633274	0.0015881775607482496	0.056338489909222744	0.0015742092505797167	0.05584298312224689
15.499453405772549	0.3792094217822445	0.37684365932950503	0.41547754628167965	0.412109473014623	0.4368094439645319	0.43280209196163577	0.4599559053028728	0.45521492613950537	0.5098617775622911	0.5034040371862131	0.10182554346239062	0.09959622175001717	0.0015644873592290942	0.05583250050062816	0.0015507317542704513	0.05534159906753189
15.592845409537835	0.3793576359727937	0.3769905482592636	0.41562438226151305	0.4122549823580559	0.4369544500624469	0.432945823312345	0.4600981046159846	0.45535595398791584	0.5099951428786612	0.5035366294253326	0.10178114068437945	0.09955280616892592	0.0015410116040155408	0.055326067330611295	0.0015274667499673988	0.0548397745744893
15.686800147106629	0.3795046747669824	0.3771362695692038	0.4157699492884569	0.4123992331874455	0.43709813431667477	0.4330882448475573	0.4602389265116658	0.4554956181738286	0.5101270174569149	0.5036677483465989	0.10173682688609105	0.0995094775697563	0.0015177492660707337	0.05481921264583889	0.0015044132179649061	0.054337531676864614
15.781321009233178	0.37965053637719576	0.3772808214985308	0.4159142460043878	0.4125422241610084	0.4372404956566214	0.4332293555045145	0.46037837025884526	0.455633917962785	0.5102574013890412	0.50379739400729	0.10169260326101294	0.09946623711958408	0.0014946993179489887	0.05431195886656326	0.001481570140121402	0.053834892579814664
15.87641140710273	0.3797952190556706	0.37742420232625934	0.41605727110266433	0.41268395398809365	0.4373815330704134	0.4333691542786139	0.4605164351933397	0.45577085268638795	0.5103862948525464	0.5039255665486992	0.10164847102385079	0.0994230860062404	0.001471860733793573	0.05380432858660811	0.0014589364998731646	0.05333187966054709
15.972074772454643	0.3799387210947087	0.377566410371429	0.41619902332848574	0.4128244214295433	0.43752124560535094	0.43350764022386096	0.46065312071841363	0.4559064217428531	0.5105136981112582	0.5040522661969253	0.1016044314109171	0.09938002543868091	0.001449232489358021	0.05329634457396537	0.0014365112822627424	0.05282851546908773
16.06831455770623	0.3800810408268876	0.3777074439933176	0.4163395014792526	0.41296362529804975	0.4376596323683635	0.4336448124533188	0.4607884263053421	0.4560406245975641	0.5106396115161393	0.5041774932636655	0.1015604856805216	0.09933705664737205	0.0014268135620119082	0.05278802977115049	0.0014142934739123092	0.05232482272748484
16.165134236077357	0.3802221766252684	0.3778473015916506	0.41647870440492624	0.4131015644585136	0.4377966925264649	0.43378067013955596	0.46092235149397465	0.4561734607836278	0.510764035506105	0.5043012481470168	0.1015166351133678	0.0992941808846787	0.0014046029307364094	0.052279407294832936	0.00139228206305253	0.051820824330633286
16.262537301715792	0.3803621269036002	0.377985981606808	0.4166166310083861	0.41323823782839936	0.43793242530720694	0.43391521251510073	0.46105489589330145	0.45630492990243265	0.5108869706088462	0.5044235313322828	0.10147288101296038	0.09925139942526105	0.0013825995761416188	0.05177050043650411	0.0013704760395323312	0.05131654334665825
16.36052726982327	0.38050089011652183	0.3781234825200291	0.4167532802457885	0.41337364437809254	0.43806682999913793	0.4340484388728905	0.4611860591820235	0.45643503162421056	0.5110084174416613	0.5045443433927855	0.10142922470601672	0.09920871356647913	0.001360802480482981	0.05126133266288946	0.0013488743948162352	0.050812003016659446
16.459107676782416	0.38063846475976104	0.3782598028536126	0.4168886511269221	0.41350778313125414	0.43819990595225855	0.43418034856672544	0.46131584110912366	0.4565637656885991	0.5111283767122929	0.5046636849906847	0.10138566754289051	0.09916612462880281	0.0013392106276537419	0.050751927615721115	0.0013274761219963516	0.0503072267552227
16.55828208028434	0.3807748493703284	0.3783949411711147	0.417022742715564	0.41364065316517334	0.4383316525784794	0.43431094101171974	0.4614442414944393	0.45669113190520655	0.5112468492197707	0.5047815568778034	0.10134221089799585	0.09912363395623391	0.0013178230032018234	0.05024230911220684	0.0013062802158048115	0.049802238150604694
16.658054059457015	0.3809100425267108	0.37852889607754364	0.41715555412983485	0.4137722536111231	0.43846206935207876	0.43444021568475655	0.46157126022924	0.4568171301541804	0.5113638358552623	0.5048979598964584	0.10129885617024713	0.0990812429167286	0.0012966385943316006	0.04973250114511529	0.0012852856726186523	0.04929706096511666
16.758427214994473	0.3810440428490581	0.37866166621955055	0.41728708454255137	0.41390258365471005	0.438591155810161	0.43456817212494137	0.4616968972768043	0.45694176038677586	0.5114793376029293	0.5050128949802997	0.10125560478350182	0.099038952902634	0.001275656389924329	0.04922252788320236	0.0012644914904633708	0.048791719134740674
16.859405169286727	0.381176848999369	0.37879325028561733	0.4174173331815798	0.4140316425362262	0.43871891155311665	0.43469480993405485	0.46182115267300133	0.4570650226259291	0.5115933555407916	0.5051263631551532	0.10121245818701266	0.09899676533113248	0.0012548753805341484	0.04871241367131063	0.0012438966690271336	0.048286236769925495
16.960991566550526	0.38130845968167315	0.3789236470062413	0.4175462993301875	0.41415942955099977	0.4388453362450808	0.4348201287770103	0.46194402652687483	0.45718691696683156	0.5117058908415977	0.5052383655398749	0.10116941785589045	0.09895468164468914	0.0012342945584031817	0.048202183030397805	0.0012235002096776526	0.04778063815588496
17.063190072960847	0.38143887364220724	0.3790528551541151	0.41767398232739267	0.41428594404974334	0.4389704296143941	0.4349441283823083	0.4620655190212275	0.4573074435775066	0.5118169447737028	0.505348903347206	0.10112648529157146	0.09891270331151153	0.001213912917472193	0.04769186065821884	0.001203301115451083	0.04727494775220009
17.166004376783235	0.38156808966959016	0.3791808735443044	0.4178003815683147	0.41441118543890226	0.4390941914540639	0.4350668085424917	0.4621856304132106	0.4574266026993897	0.5119265187019539	0.5054579778846403	0.10108366202229585	0.09887083182601879	0.0011937294533814757	0.047181471429084354	0.0011832983910688988	0.04676919019337333
17.26943818850684	0.3816961065949924	0.3793077010344208	0.4179254965045208	0.41453515318100026	0.43921662162222447	0.4351881691146032	0.46230436103491374	0.45754439464790936	0.5120346140885815	0.5055655905552958	0.10104094960359608	0.09882906870931726	0.0011737431634850637	0.04667104039408798	0.0011634910429565437	0.046263390289027484
17.37349524097843	0.3818229232923026	0.3794333365247917	0.4180493266443747	0.4146578467949864	0.43933772004259936	0.4353082100206422	0.4624217112939593	0.45766081981307283	0.5121412324941003	0.5056717428587943	0.10099834961879015	0.09878741550968505	0.0011539530468582804	0.04616059278157536	0.0011438780792394354	0.04575757302414729
17.478179289537028	0.3819485386782894	0.37955777895862525	0.4181718715533799	0.41477926585657854	0.43945748670496393	0.43542693124802223	0.46253768167409753	0.4577758786600518	0.5122463755782153	0.505776436392148	0.10095586367948996	0.09874587380306549	0.0011343581043052886	0.04565015399718675	0.0011244585097571758	0.045251763559178926
17.583494112149474	0.3820729517127596	0.3796810273221721	0.41829313085452613	0.41489940999860603	0.43957592166560777	0.43554433285002964	0.46265227273580645	0.4578895717297722	0.5123500451007387	0.5058796728506533	0.10091349342611401	0.09870444519357091	0.0011149573383733014	0.04513974962402756	0.0011052313460724328	0.04474598723020051
17.689443509546752	0.3821961613987119	0.3798030806448833	0.41841310422863026	0.41501827891135235	0.4396930250477984	0.435660414946281	0.4627654851168922	0.45800189963950677	0.5124522429225116	0.5059814540287942	0.10087124052841286	0.0986631313139949	0.0010957497533605753	0.044629405423165736	0.0010861956014802665	0.04424026954922056
17.79603130536116	0.3823181667824866	0.37992393799956287	0.4185317914146802	0.4151358723428947	0.43980879704224624	0.4357751777231839	0.4628773195330942	0.4581128630834703	0.5125529710063365	0.5060817818211515	0.10082910668600001	0.098621933826336	0.0010767343553146347	0.04411914733317701	0.001067350291013014	0.04373463620426321
17.90326134626431	0.38243896695390994	0.380043598502517	0.41864919221017227	0.4152521900994428	0.4399232379075657	0.4358886214343945	0.4629877767786906	0.4582224628334152	0.5126522314179138	0.5061806582233185	0.10078709362889915	0.098580854422326	0.0010579101520535872	0.04360900147094071	0.001048694431450059	0.04322911305945354
18.011137502105942	0.3825585610464354	0.38016206131369834	0.4187653064714519	0.4153672320456768	0.4400363479707446	0.43600074640127884	0.46309685772710935	0.4583306997392334	0.512750026326793	0.5062780853328287	0.10074520311809516	0.09853989482397492	0.001039276153175006	0.043098994131639756	0.0010302270413427017	0.04272372615575648
18.119663666053608	0.3826769482372796	0.3802793256368468	0.41888013411404923	0.4154809981050835	0.44014812762760525	0.4361115530133744	0.46320456333154064	0.4584375747295591	0.5128463580073263	0.5063740653500891	0.10070343694610202	0.0984990567841211	0.001020831370059927	0.042589151789002244	0.0010119471409930636	0.04221850171028052
18.228843754733095	0.3827941277475531	0.38039539071962397	0.41899367511301594	0.4155934882602897	0.4402585773432746	0.43622104172884746	0.4633108946255519	0.4585430888123732	0.5129412288396338	0.5064686005793214	0.10066179693753323	0.09845834208699349	0.001002574815884616	0.04207950109531566	0.0009938537524902813	0.04171346611715876
18.338681708369887	0.38291009884238697	0.3805102558537448	0.4191059295032578	0.4157047025533969	0.4403676976526462	0.4363292130749598	0.46341585272370667	0.458647243075614	0.5130346413105775	0.5065616934295133	0.1006202849496915	0.09841775254878407	0.0009845055056301177	0.04157006888172532	0.0009759458997169457	0.04120864594777629
18.44918149093129	0.38302486083105497	0.38062392037510323	0.41921689737986834	0.4158146410863114	0.4404754891608516	0.43643606764852655	0.46351943882218555	0.45875003868778697	0.5131265980147436	0.5066533464153776	0.10057890287316062	0.09837729001823145	0.0009666224560895831	0.04106088215850434	0.0009582226083335588	0.04070406795007386
18.56034709026951	0.38313841306708873	0.380736383663893	0.4193265788984579	0.41592330402107364	0.4405819525437232	0.43654160611637977	0.4636216541994109	0.4588514768985794	0.5132171016554338	0.5067435621583198	0.10053765263241729	0.09833695637721493	0.000948924685884478	0.04055196811519579	0.00094068290581939	0.0401997590497416
18.672182518265565	0.3832507549483905	0.38084764514472436	0.4194349742754841	0.41603069158018785	0.440687088548267	0.4366458292158322	0.46372250021667544	0.45895155903947926	0.5133061550456662	0.5068323433874155	0.10049653618644803	0.09829675354135996	0.0009314112154672483	0.040043354120669505	0.0009233258214698115	0.03969574635007689
18.784691810974078	0.38336188591733783	0.38095770428673426	0.41954208378857644	0.4161368040469463	0.4407908979931258	0.4367487377551405	0.4638219783187708	0.4590502865243928	0.5133937611091863	0.5069196929403957	0.10045555552938147	0.09825668346065274	0.0009140810671313115	0.03953506772337789	0.0009061503864031817	0.03919205713198437
18.897879028768923	0.38347180546088583	0.3810665606036932	0.41964790777686484	0.41624164176575573	0.44089338176905296	0.43685033261396866	0.4639200900346232	0.45914766085027187	0.5134799228814867	0.5070056137646439	0.10041471269112595	0.09821674812007268	0.0008969332650310413	0.03902713665181068	0.0008891556335668405	0.03868871885399017
19.01174825648978	0.3835805131106609	0.38117421365410425	0.41975244664130007	0.4163452051424582	0.4409945408393779	0.43695061474385133	0.46401683697793067	0.4592436835977372	0.5135646435108369	0.5070901089181993	0.10037400973803184	0.0981769495402287	0.0008799668351768819	0.0385195888142249	0.0008723405977615339	0.03818575915305189
19.126303603589555	0.3836880084430517	0.3812806630412994	0.41985570084497653	0.41644749464465347	0.44109437624047865	0.43704958516866166	0.46411222084780207	0.45933835643171067	0.5136479262593237	0.5071731815707723	0.1003334487735511	0.09813728977801273	0.0008631808054588852	0.038012452299298616	0.000855704315638306	0.037683205844274426
19.241549204282624	0.383794291079292	0.38138590841352776	0.41995767091345165	0.4165485108020167	0.44119288908225085	0.4371472449850728	0.46420624342940253	0.4594316811020465	0.5137297745039013	0.5072548350047689	0.1002930319389207	0.09809777092726303	0.0008465742056449344	0.03750575537583245	0.0008392458257171498	0.037181086921265205
19.357489217694134	0.38389936068553965	0.3814899494640401	0.42005835743506265	0.4166482542066159	0.44129008054857866	0.4372435953630283	0.46429890659459966	0.45952365944416973	0.5138101917374522	0.5073350726163255	0.10025276141385386	0.09805839511944336	0.0008301460673965089	0.03699952649316174	0.0008229641683901168	0.03667943055619105
19.474127828010037	0.38400321697294804	0.38159278593116636	0.42015776106124286	0.416746725513227	0.44138595189780583	0.437338637546203	0.4643902123026155	0.4596142933797146	0.513889181569859	0.5074138979163536	0.10021263941724588	0.09801916452433	0.0008138954242862262	0.03649379428168231	0.000806858385924647	0.03617826509957922
19.59146924462811	0.3841058596977324	0.38169441759838746	0.4202558825068337	0.4168439254396461	0.44148050446320924	0.43743237285247294	0.46448016260067887	0.4597035849171681	0.513966747729085	0.5074913145315947	0.10017266820789045	0.09798008135071597	0.0007978213117951771	0.03598858755256629	0.0007909275225033152	0.03567761908188061
19.709517702309874	0.38420728866122955	0.3817948442944016	0.4203527225503972	0.4169398547670008	0.4415737396534688	0.4375248026743842	0.46456875962468536	0.4597915361525174	0.5140428940622699	0.5075673262056879	0.10013285008521415	0.09794114784712624	0.0007819227673289131	0.03548393529798943	0.0007751706242031808	0.03517752121210549
19.828277461333414	0.38430750370995165	0.3818940658931836	0.42044828203452334	0.41703451434005867	0.4416656589531421	0.4376159284796161	0.46465600559985837	0.4598781492698995	0.5141176245368337	0.5076419368002449	0.10009318739002344	0.09790236630254756	0.0007661988302303246	0.03497986669165698	0.0007595867390131072	0.03467800037859092
19.94775280764713	0.38440650473563276	0.3819920823140384	0.4205425618661383	0.4171279050675333	0.4417562639231368	0.4377057518114534	0.4647419028414138	0.45996342654225536	0.5141909432415924	0.5077151502959404	0.1000536825052603	0.0978637390471715	0.0007506485417900777	0.03447641108886046	0.0007441749168537459	0.034179085649398644
20.067948053024427	0.3845042916752697	0.38208889352164843	0.4206355630168077	0.4172200279223885	0.44184555620118593	0.43779427428925194	0.46482645375523063	0.46004737033198817	0.5142628543878875	0.5077869707936099	0.10001433785678143	0.0978252684531537	0.0007352709452497219	0.03397359802640665	0.0007289342095819773	0.03368080627231507
20.188867535219305	0.38460086451115444	0.38218449952611283	0.4207272865230379	0.4173108839421407	0.44193353750231956	0.437881497608911	0.4649096608385224	0.4601299830916234	0.5143333623107246	0.5078574025153613	0.09997515591414602	0.0977869569353809	0.0007200650858152358	0.03347145722288758	0.0007138636710006807	0.03318319167502182
20.31051561812294	0.38469622327090247	0.3822789003829818	0.4208177334865765	0.41740047422915727	0.44202020961934174	0.4379674235433394	0.4649915266805154	0.46021126736447554	0.5144024714699269	0.5079264498056981	0.09993613919141944	0.09774880695226387	0.0007050300106838936	0.032970018579646876	0.0006989623568693926	0.03268627146523784
20.432896691921076	0.3847903680274714	0.38237209619328383	0.4209069050747098	0.41748879995095495	0.4421055744233072	0.4380520539429289	0.46507205396313045	0.4602912257853174	0.514470186451301	0.5079941171326555	0.0998972902479927	0.09771082100653479	0.0006901647690298329	0.03246931217991289	0.0006842293249198494	0.03219007543128782
20.55601517325261	0.3848832988991735	0.3824640871035444	0.4209948025205558	0.4175758623404933	0.4421896338639938	0.43813539073602326	0.46515124546166714	0.46036986108105177	0.5145365119678134	0.5080604090889458	0.09985861168941991	0.09767300164606389	0.0006754684120262588	0.03196936828936714	0.0006696636348615392	0.031694633541803796
20.679875505368887	0.38497501604968065	0.3825548733057991	0.4210814271233569	0.4176616626964671	0.4422723899703819	0.4382174359293901	0.4652291040454939	0.46044717607139046	0.5146014528607815	0.5081253303931205	0.09982010616826767	0.09763535146469478	0.0006609399928612092	0.03147021735678379	0.0006552643483885845	0.031199975946023528
20.804482158294064	0.38506551968802266	0.3826444550375986	0.42116678024876875	0.41774620238359567	0.44235384485113033	0.4382981916086912	0.46530563267874164	0.4605231736695348	0.51466501410108	0.5081888858907414	0.09978177638498288	0.09759787310309065	0.0006465785667417734	0.030971890013674397	0.0006410305292001706	0.030706132974302136
20.92983962898646	0.38515481006857627	0.382732832582007	0.42125086332914774	0.41782948283291055	0.44243400069505434	0.4383776599389573	0.46538083442100275	0.4605978568828615	0.5147272007903562	0.5082510805555688	0.09974362508877657	0.09756056924959701	0.0006323831909089694	0.030474417074927374	0.0006269612430098714	0.030213135138183134
21.055952441500814	0.3852428874910478	0.3828200062675912	0.4213336778638332	0.41791150554203843	0.44251285977160415	0.438455843165059	0.46545471242803316	0.46067122881361344	0.5147880181622643	0.5083119194907595	0.09970565507852659	0.09752344264112793	0.0006183529246446273	0.029977829538765377	0.0006130555575480923	0.029721013130384222
21.18282514715158	0.38532975230044747	0.38290597646840385	0.42141522541942916	0.4179922720754834	0.44259042443134317	0.43853274361218103	0.4655272699524602	0.4607432926595934	0.5148474715837098	0.5083714079300802	0.09966786920369514	0.09748649606405929	0.0006044868292829353	0.029482158586830565	0.0005993125425813872	0.029229797825266246
21.31046232467717	0.3854154048870545	0.3829907436039578	0.42149550763008314	0.4180717840649045	0.44266669710642687	0.4386083636862957	0.46559851034449445	0.4608140517148633	0.5149055665561121	0.5084295512391361	0.09963027036526304	0.09744973235514773	0.0005907839682286475	0.028987435585051458	0.0005857312699233397	0.028739520279160047
21.438868580405217	0.3854998456863761	0.3830743081391922	0.42157452619775954	0.41815004320939375	0.44274168031108546	0.4386827058746392	0.465668437052647	0.4608835093704486	0.5149623087166788	0.5084863549166118	0.09959286151668748	0.09741315440245922	0.000577243406961081	0.02849369208328767	0.0005723108134410015	0.028250211730252772
21.568048548418737	0.38558307517909507	0.38315667058443065	0.42165228289251333	0.41822705127574583	0.4428153766421007	0.4387557727461839	0.4657370536244508	0.4609516691150451	0.5150177038396972	0.5085418245955263	0.09955564566487118	0.09737676514632447	0.0005638642130487703	0.028000959815756232	0.0005590502490648852	0.027761903598843674
21.69800689072348	0.3856650938910124	0.3832378314953311	0.4217287795527585	0.41830281009873055	0.4428877887792917	0.43882756695211667	0.4658043637071882	0.46101853453573466	0.5150717578378412	0.508595966044507	0.09951862587115555	0.09734056758030678	0.0005506454561592378	0.027509270701344235	0.0005459486548125003	0.02727462748808307
21.828748297416116	0.38574590239297646	0.3833177914728267	0.4218040180855329	0.4183773215813581	0.44295891948599214	0.43889809122631457	0.46587037104862145	0.4610841093187009	0.515124476763492	0.5086487851690741	0.0994818052523312	0.0973045647521884	0.0005375862080694294	0.027018656843679878	0.0005330051107801381	0.026788415183418124
21.960277486853503	0.38582550130080817	0.38339655116305754	0.42187800046676327	0.41845058769514276	0.4430287716095373	0.43896734838582024	0.4659350794977315	0.4611483972499535	0.5151758668100789	0.508700288012943	0.09944518698166598	0.09726875976498023	0.0005246855426821462	0.026529150531615642	0.0005202186991744018	0.02630329865370129
22.092599205822967	0.38590389127521224	0.3834741112572948	0.42195072874152234	0.4185226104803646	0.44309734808174356	0.4390353413313235	0.46599849300545926	0.46121140221605705	0.5152259343134322	0.5087504807593436	0.09940877428995781	0.09723315577794642	0.0005119425360304852	0.026040784239356185	0.0005075885043124284	0.02581931005093452
22.225718229713628	0.385981073021683	0.3835504724918546	0.42202220502428633	0.4185933920463258	0.44316465191939575	0.4391020730476356	0.46606061562545387	0.4612731282048639	0.5152746857531573	0.5087993697323542	0.09937257046660253	0.0971977560076516	0.0004993562662980455	0.02555359062685625	0.0004951136126278843	0.0253364817101982
22.359639362688714	0.38605704729039764	0.38362563564800184	0.42209243149918746	0.4186629345716038	0.44323068622472955	0.4391675466041702	0.46612145151482665	0.4613335793062531	0.5153221277540231	0.508846961398252	0.09933657886068682	0.09716256372902973	0.00048692581382336897	0.02506760253993434	0.0004827931127011631	0.024854846150972776
22.494367437858962	0.3861318148761016	0.38369960155184707	0.4221614104202629	0.41873124030430414	0.4432954541859184	0.4392317651554245	0.4661810049349099	0.4613927597128768	0.5153682670873687	0.508893262366883	0.09930080288210025	0.09712758227647003	0.00047465026111281894	0.024582853010613803	0.0004706260952540564	0.02437443607647083
22.629907317457054	0.386205376617983	0.38377237107423007	0.42222914411169993	0.4187983115623048	0.4433589590775586	0.439294731941457	0.4662392802520216	0.46145067372090665	0.5154131106725298	0.5089382793930457	0.09926524600267027	0.09709281504492513	0.00046252869285723364	0.024099375257549127	0.0004586116531657414	0.023895284374162884
22.766263893012997	0.3862777333995368	0.3838439451305969	0.42229563496808004	0.4188641507335025	0.4434212042611578	0.4393564502883711	0.46629628193823697	0.46150732573079395	0.5154566655782822	0.5089820193778967	0.09922991175731477	0.09705826549104406	0.0004505601959399197	0.023617202686253336	0.0004467488814874354	0.023417424116260577
22.903442085530802	0.386348886148419	0.38391432468086373	0.4223608854546148	0.41892876027605047	0.4434821931856217	0.43941692360879536	0.46635201457216524	0.4615627202480284	0.5154989390243038	0.5090244893703705	0.09919480374522664	0.09702393713432429	0.00043874385944908667	0.023136368889339565	0.0004350368774526103	0.02294088855978771
23.041446845665973	0.3864188358362908	0.3839835107292738	0.42242489810738293	0.4189921427185964	0.4435419293877434	0.43947615540236773	0.4664064828397338	0.461616861883908	0.5155399383826584	0.5090656965686228	0.0991599256310721	0.09698983355828714	0.0004270787746885052	0.022656907646904756	0.00042347474048964884	0.02246571114714868
23.180283153904217	0.3864875834786495	0.38405150432423957	0.42248767553355887	0.41905430066051386	0.4436004164926926	0.4395341492562186	0.4664596915349762	0.46166975535631083	0.5155796711792962	0.5091056483214865	0.09912528114621745	0.0969559584116752	0.00041556403518949736	0.022178852926671766	0.00041206157223405704	0.021991925506270604
23.31995602074116	0.3865551301346516	0.38411830655817786	0.42254922041164167	0.4191152367721325	0.44365765821450537	0.4395909088454557	0.46651164556083075	0.46172140549047797	0.5156181450955769	0.5091443521299546	0.09909087408998032	0.09692231540967611	0.00040419873672825624	0.021702238884756753	0.0004007964765375682	0.021519565450930145
23.460470486863187	0.3866214769069219	0.3841839185673319	0.42260953549167624	0.41917495379496134	0.4437136583565773	0.43964643793364916	0.46656234992994106	0.4617718172197983	0.5156553679698127	0.5091818156486768	0.09905670833090166	0.0968889083351692	0.0003929819773371701	0.02122709986595339	0.0003896785594832419	0.0210486649811088
23.60183162332936	0.3866866249413527	0.38424834153158244	0.4226686235954744	0.41923345454191147	0.4437684208121549	0.439700740373318	0.4666118097654679	0.4618209955866031	0.5156913477988329	0.50921804668748	0.09902278780804556	0.09685574103999382	0.00038191285730704294	0.02075347040347708	0.00037870692939567796	0.0205792582833908
23.744044531754422	0.3867505754268896	0.38431157667424776	0.4227264876168267	0.4192907418975121	0.44382194956482757	0.4397538201064172	0.4666600303019047	0.46186894574296483	0.5157260927395692	0.509253053212909	0.09898911653232874	0.09682281744624556	0.0003709904792090768	0.020281385220030756	0.00036788069684901004	0.020111379731034162
23.887114344492932	0.3868133295953081	0.3843736252618717	0.4227831305217159	0.41934681881812275	0.44387424868902403	0.4398056811648248	0.4667070168859028	0.46191567295150604	0.5157596111106654	0.5092868433497887	0.09895569858786687	0.09679014154760288	0.0003602139479093047	0.01981087922811753	0.0003571989746915527	0.01964506388495124
24.031046224824397	0.38687488872097403	0.3844344886039996	0.4228385553485208	0.4194016883321436	0.4439253223505065	0.43985632767083394	0.46675277497710116	0.4619611825862126	0.5157919113941072	0.5093194253828074	0.09892253813335611	0.09675771741066864	0.00034958237056947894	0.01934198752982752	0.00034666087804913204	0.019180345493680306
24.175845367139747	0.3869352541205941	0.3844941680529423	0.42289276520821906	0.41945535354021785	0.44397517480686577	0.4399057638376398	0.46679731014896625	0.4620054801332544	0.5158230022368769	0.509350807758123	0.09888963940347828	0.09672554917634794	0.0003390948566692753	0.01887474541801737	0.0003362655243346335	0.018717259493598704
24.32151699712871	0.3869944271529545	0.3845526650035275	0.4229457632845856	0.4195078176154338	0.4440238104080215	0.43995399396983303	0.4668406280896393	0.4620485711918158	0.5158528924526335	0.5093809990849941	0.09885700671033358	0.0966936410612491	0.0003287505180207262	0.0184091883765376	0.00032601203326776407	0.018255841009860774
24.468066371968433	0.3870524092186423	0.3846099808928382	0.4229975528343825	0.419559083803519	0.4440712335967184	0.4400010224638911	0.46688273460278956	0.46209046147493155	0.5158815910234126	0.509410008137431	0.09882464444490727	0.09666199735911507	0.00031854846876977483	0.017945352080204202	0.00031589952688149125	0.017796125356269954
24.61549878051318	0.38710920175975816	0.3846661171999381	0.4230481371875499	0.41960915542303084	0.44411744890902694	0.44004685380867137	0.46692363560847666	0.46213115681033007	0.5159091071013555	0.509437843855873	0.09879255707855382	0.09663062244228073	0.0003084878254171475	0.017483272395793392	0.00030592712953780854	0.017338148036031953
24.763819543485244	0.3871648062596117	0.3847210754455842	0.42309751974738724	0.41965803586554445	0.44416246097484363	0.4400914925859064	0.4669633371440231	0.46217066314128746	0.5159354500104635	0.5094645153488906	0.09876074916452772	0.09659952076316151	0.0002985677068292336	0.017022985382240563	0.0002960939679390595	0.016881944742166866
24.91303401366693	0.38721922424240646	0.3847748571919252	0.4231457039907326	0.41970572859583255	0.44420627451839395	0.44013494347069904	0.4670018453648919	0.4622089865274869	0.5159606292483757	0.509490031894912	0.0987292253395293	0.0965686968557721	0.0002887872342558495	0.016564527291492936	0.0002863991711430369	0.016427551358006554
25.063147576093755	0.38727245727290754	0.38482746404218715	0.4231926934681377	0.4197522371520449	0.4442488943587364	0.44017721123202036	0.46703916654557603	0.4622461331458884	0.5159846544881772	0.5095144029439769	0.09869799032528773	0.09653815533727096	0.0002791455313295721	0.016107934568239557	0.000276841870574529	0.015975003957692024
25.214165648248784	0.38732450695609544	0.3848788976403422	0.42323849180403217	0.41979756514587613	0.444290325410264	0.4402183007332073	0.46707530708049355	0.462282109291605	0.516007535580231	0.5095376381195129	0.09866704893018287	0.09650790090954554	0.00026964172408860954	0.01565324385104816	0.0002674212000299825	0.015524338806201854
25.366093680258146	0.38737537493680607	0.38492915967076674	0.4232831026968908	0.41984171626273675	0.44433057268321463	0.4402582169324611	0.4671102734848955	0.46231692137879016	0.5160292825540419	0.5095597472201449	0.09863640605088693	0.09647793836081751	0.00026027494099811754	0.015200491973232033	0.00025813629570503593	0.015075592360688006
25.518937155087716	0.3874250628993561	0.3849782518578819	0.4233265299193901	0.4198846942619118	0.44436964128417694	0.44029696488335124	0.4671440723957804	0.4623505759415337	0.516049905620147	0.5095807402215282	0.09860606667404778	0.09644827256729449	0.0002510443129370987	0.01474971596204	0.00024898629619340973	0.01462880127026267
25.672701588741027	0.3874735725671495	0.38502617596577937	0.42336877731856043	0.41992650297671885	0.44440753641659636	0.4403345497353134	0.4671767105728193	0.462383079634764	0.5160694151720354	0.5096006272782094	0.09857603587800644	0.09641890849483861	0.00024194897324059106	0.014300953040915942	0.00023997034251110883	0.014184002377021443
25.827392530458226	0.38752090570227277	0.3850729337978337	0.4234098488159341	0.4199671463146599	0.4444442633812923	0.4403709767341584	0.4672081948992909	0.462414439235165	0.5160878217881001	0.5096194187255207	0.09854631883454384	0.09638985120068327	0.00023298805770077813	0.013854240629186165	0.00023108757810441638	0.013741232716640184
25.983015562916506	0.38756706410507014	0.38511852719629586	0.423449748407686	0.4200066282575651	0.4444798275769641	0.4404062512225732	0.4672385323830256	0.4624446616420982	0.516105136233619	0.5096371250815002	0.09851692081066901	0.09636110583517969	0.00022416070456454662	0.013409616342130448	0.00022233714885300238	0.013300529518076587
26.139576302431465	0.3876120496137042	0.38516295804187267	0.4234884801647698	0.4200449528617339	0.4445142345007065	0.4404403786406289	0.4672677301573618	0.46247375387853634	0.5161213694627687	0.5096537570488433	0.09848784717044284	0.09633267764357646	0.00021546605457345436	0.012967117992729982	0.00021371820310234213	0.012861930205446015
26.297080399159835	0.38765586410370073	0.3852062282532903	0.42352604823304907	0.42008212425807007	0.44454748974852654	0.4404733645262906	0.46729579548211153	0.4625017230920094	0.5161365326206715	0.5096693255168879	0.09845910337683453	0.09630457196784122	0.00020690325096595075	0.012526783592093693	0.00020522989166660288	0.012425472398078341
26.455533537303385	0.38769850948747253	0.3852483397868388	0.4235624568334197	0.4201181466522102	0.44457959901586	0.44050521451592634	0.46732273574453614	0.46252857655555635	0.5161506370454734	0.5096838415636288	0.098430694993621	0.09627679424851124	0.00019847143948115153	0.01208865134920245	0.00019687136783730352	0.0119911939108448
26.614941435314055	0.38773998771383006	0.38528929463590145	0.42359771026192844	0.42015302432464596	0.44461056809808785	0.44053593434481847	0.4673485584603351	0.4625543216686929	0.5161636942704595	0.5096973164577675	0.09840262768732598	0.09624935002659377	0.00019016976838548416	0.011652759672642787	0.00018864178740352067	0.0115591327552238
26.77530984610034	0.3877803007674708	0.38532909483046546	0.4236318128898861	0.4201867616308418	0.44464040289106105	0.4405655298476782	0.46737327127464495	0.4625789659583858	0.5161757160262014	0.5097097616607931	0.09837490722919236	0.09622224494549263	0.0001819973884853443	0.011219147171161126	0.00018054030866254678	0.011129327139897782
26.93664455723489	0.3878194506684522	0.3853677424366153	0.4236647691639712	0.4202193630013452	0.4446691093916201	0.44059400695916007	0.46739688196305	0.4626025170800419	0.5161867142427436	0.5097211888291003	0.0983475394972038	0.09619548475298556	0.0001739534531302045	0.010787852653805885	0.0001725660924334349	0.010701815471378495
27.098951391163432	0.38785743947164475	0.38540523955600764	0.4236965836063307	0.4202508329418914	0.44469669369812104	0.4406213717143798	0.46741939843260566	0.4626249828185066	0.5161967010518241	0.5097316098161425	0.09832053047814165	0.0961690753032357	0.0001660371182343745	0.010358915131206459	0.000164718302073652	0.010276636355115443
27.26223620541477	0.387894269266166	0.38544158832532655	0.42372726081467144	0.4202811760335009	0.44472316201096085	0.4406476302494344	0.4674408287228734	0.4626463710890753	0.5162056887891341	0.5097410366746195	0.09829388626968924	0.09614302255884827	0.000158247542290324	0.009932373816184281	0.0001569961034850742	0.009853828595581149
27.426504892812353	0.3879299421747953	0.38547679091572157	0.4237568054623467	0.4203103969325718	0.44474852063310766	0.4406727888019204	0.4674611810069684	0.4626666899385156	0.5162136899966158	0.509749481658703	0.09826761308257466	0.09611733259296555	0.00015058388638244935	0.00950826812494654	0.00014939866513374866	0.009433431197649611
27.59176338168682	0.38796446035336873	0.38551084953222486	0.4237852222984353	0.42033850037096454	0.44477277597063114	0.44069685371146167	0.4674804635926211	0.4626859475461054	0.5162207174248021	0.5097569572263044	0.0982417172427636	0.0960920115914127	0.00014304531419506716	0.009086637677114595	0.00014192515806010775	0.00901548336710789
27.758017636089992	0.38799782599015215	0.3855437664131475	0.4238125161478127	0.42036549115607913	0.44479593453323407	0.44071983142022964	0.46749868492325	0.46270415222467914	0.5162267840351928	0.5097634760413743	0.09821620519369466	0.09606706585488273	0.0001356309920335086	0.008667522297415076	0.0001345747558976207	0.008600024511679294
27.925273656010095	0.3880300413051952	0.3855755438294579	0.4238386919112171	0.4203913741709273	0.4448180029347907	0.44074172847347715	0.4675158535790517	0.4627213124216912	0.5162319030026772	0.5097690509762491	0.09819108349856415	0.09604250180116809	0.00012834008883877424	0.008250962016390417	0.00012734663488145337	0.008187094241861814
28.09353747758831	0.3880611085496621	0.385606184084137	0.42386375456530684	0.4204161543741964	0.4448389878938822	0.4407625515200623	0.4675319782781003	0.4627374367202904	0.5162360877179966	0.5097736951140358	0.09816635884265305	0.09601832596744021	0.00012117177618908848	0.007836997070668872	0.00012023997385890439	0.007776732371397088
28.2628151733366	0.38809103000514134	0.3856356895115123	0.4238877091627091	0.4204398368003055	0.44485889623433705	0.4407823073129852	0.4675470678774646	0.4627525338404091	0.5162393517902512	0.509777421751038	0.09814203803571266	0.0959945450125763	0.00011412522832854322	0.007425667904854549	0.00011325395431249774	0.0073689789188620125
28.43311285235687	0.3881198079829334	0.3856640624765721	0.4239105608320648	0.42046242655945565	0.44487773488577553	0.4408010027099202	0.46756113137433963	0.4627666126398682	0.5162417090494541	0.5097802443992288	0.09811812801439103	0.09597116571953859	0.00010719962217753398	0.007017015172181118	0.0001063877603706409	0.006963874108421919
28.604436660561465	0.38814744482331465	0.3856913053742548	0.4239323147780619	0.42048392883767155	0.4448955108841539	0.44081864467375625	0.4675741779071916	0.4627796821154936	0.5162431735491286	0.5097821767887654	0.09809463584471531	0.09594819499779673	0.00010039413734119762	0.006611079735336034	9.964057881850508e-05	0.00656145837058375
28.77679278089485	0.3881739428947782	0.3857174206287168	0.4239529762814626	0.42050434889683524	0.44491223137231295	0.4408352402731334	0.4675862167569199	0.46279175140424955	0.5162437595689552	0.5097832328705499	0.09807156872462781	0.09592563988580816	9.370795612828609e-05	0.006207902667625831	9.301159911134782e-05	0.006161772343148186
28.950187433556945	0.38819930459325047	0.38574241069257637	0.42397255069912243	0.4205236920747134	0.444927903600529	0.440850796682988	0.46759725734803453	0.46280282978438775	0.5162434816174661	0.5097834268188381	0.09804893398657193	0.09590350755354743	8.714026356693161e-05	0.005807525254326151	8.650001339471913e-05	0.005764856872886526
29.124626876227456	0.38822353234128404	0.38576627804613434	0.4239910434640004	0.42054196378497377	0.44494253492706826	0.4408653211850974	0.46760730924985	0.46281292667661145	0.5162423544347909	0.5097827730338955	0.09802673910013764	0.09588180530509498	8.069024740997577e-05	0.0054099889931080725	8.010501651356527e-05	0.0053707530159528005
29.30011740429177	0.3882466285872242	0.3857890251965696	0.42400846008516113	0.4205591695171979	0.44495613281874136	0.4408788211686284	0.4676163821776965	0.4628220516452557	0.5162403929954528	0.5097812861447026	0.09800499167476279	0.09586054058127001	7.435709816383529e-05	0.005015335596212367	7.382580602510735e-05	0.004979502039176964
29.476665351068124	0.3882685958043511	0.3858106546771094	0.4240248061477687	0.42057531483687965	0.44496870485146817	0.4408913041306879	0.4676244859941465	0.46283021439948446	0.5162376125112168	0.5097789810117122	0.0979836994624858	0.09583972096233433	6.814000909582951e-05	0.004623606991216889	6.766158222082375e-05	0.004591145421613874
29.654277088036206	0.3882894364899941	0.3858311690461749	0.4240400873130704	0.4205904053854206	0.44498025871083646	0.44090277767687946	0.46763163071026187	0.46283742479450585	0.516234028433994	0.5097758727296565	0.09796287036076975	0.09581935417074297	6.203817624084174e-05	0.004234845321619218	6.161154813466574e-05	0.004205724855438575
29.832959025067048	0.38830915316462156	0.38585057088650093	0.4240543093183739	0.4206044468801141	0.4449908021926702	0.44091324952185906	0.4676378264868571	0.4628436928328029	0.5162296564588004	0.5097719766304109	0.0979425124153748	0.09579944807395657	5.6050798430851145e-05	0.0038490929492098758	5.567490955660226e-05	0.003823282246955273
30.0127176106544	0.3883277483708996	0.3858688628042256	0.4240674779770114	0.42061744511411797	0.4450003432036	0.4409227274898965	0.4676430836357814	0.46284902866538374	0.5162245125267707	0.5097673082859082	0.09792263382330237	0.09578001068732273	5.017707730003984e-05	0.0034663924547118086	4.9850875050383436e-05	0.0034438597182884223
30.193559332147448	0.38834522467272653	0.38588604742795707	0.42407959917829813	0.42062940595642423	0.4450088897616354	0.44093121951544034	0.46764741262122084	0.4628534425930508	0.5162186128282343	0.509761883511114	0.09790324293579702	0.09576105017700605	4.441621730522094e-05	0.003086786639556749	4.4138655968861684e-05	0.003067499608647495
30.37549071598484	0.3883615846542365	0.38590212740780977	0.4240906788874801	0.4206403353518139	0.44501644999674395	0.44093873364368524	0.46765082406101993	0.4628569450676875	0.5162119738058503	0.5097557183670567	0.09788434826141497	0.0957425748629924	3.876742573494241e-05	0.0027103185268941843	3.8537466463983705e-05	0.002694244475307528
30.55851832793038	0.38837683091877223	0.38591710541441065	0.4241007231456689	0.4206502393208032	0.4450230321514292	0.44094527803114303	0.46765332872802257	0.46285954669356477	0.5162046121578009	0.5097488291639173	0.09786595846916508	0.09572459322215583	3.322991272347586e-05	0.002337031362912967	3.304652350499815e-05	0.0023241370954281138
30.742648773309874	0.3883909660878313	0.38593098413787924	0.4241097380697721	0.4206591239595833	0.4450286445813165	0.44095086094621877	0.4676549375514348	0.46286125822867	0.5161965448410535	0.5097412324641821	0.09784808239170777	0.09570711389139105	2.7802891279682385e-05	0.0019669686193992675	2.7665046897773493e-05	0.0019572204676450156
30.92788869724955	0.3884039927999779	0.38594376628677474	0.4241177298524087	0.4206669954399454	0.44503329575574424	0.44095549076979024	0.467655661618209	0.46286209058605277	0.5161877890746838	0.5097329450858553	0.09783072902863431	0.09569014567081595	2.248557728967704e-05	0.0016001739943192206	2.2392259288572802e-05	0.0015935378129228184
31.114244784915854	0.3884159137097255	0.3859554545870136	0.4241247047618158	0.42067386000919904	0.445036994258353	0.4409591759957887	0.4676555121744488	0.462862054835195	0.5161783623432685	0.5097239841057394	0.09781390754981252	0.09567369752704469	1.7277189530373604e-05	0.0012366914132684315	1.7227386190032945e-05	0.0012331325766865575
31.30172376175672	0.38842673148638424	0.3859660517807545	0.4241306691417441	0.42067972399007836	0.44503974878768404	0.44096192523178945	0.4676545006268373	0.46286116220340096	0.5161682824003444	0.5097143668627769	0.09779762729880831	0.09565777859653106	1.2176949694131523e-05	0.0008765650320015084	1.2169655988936157e-05	0.0008760484301717497
31.4903323937443	0.3884364488128791	0.3859755606252531	0.42413562941134303	0.4206845937806373	0.44504156815778184	0.4409637471995992	0.46765263854408917	0.46285942407721065	0.5161575672719405	0.5097041109614662	0.09778189779638277	0.09564239818899042	7.1840824047431084e-06	0.0005198392378389372	7.218299963751562e-06	0.0005223292719165329
31.68007748761912	0.38844506838453036	0.38598398389168037	0.424139592065034	0.4206884758541347	0.4450424612987998	0.44096465073585506	0.4676499376584254	0.4628568520038356	0.5161462352601804	0.5096932342753417	0.09776672874406632	0.0956275657908924	2.2978152176555966e-06	0.0001665586506192085	2.372552305729414e-06	0.00017201923019172227
31.870965891135747	0.3884525929078012	0.3859913243639104	0.424142563672371	0.42069137675890855	0.44504243725760806	0.4409646447926242	0.4676464098670725	0.46285345769261915	0.5161343049469623	0.5096817549505289	0.0977521300278152	0.09561329106903453	-2.4826213449458123e-06	-0.00018323187431690258	-2.3683498733273467e-06	-0.00017483733610390573
32.063004493309954	0.3884590250990092	0.38599758483727054	0.4241445508778933	0.4206933031182373	0.445041505198414	0.44096373843800774	0.4676420672337888	0.4628492530165194	0.5161217951977115	0.5096696914093727	0.09773811172174353	0.09559958387419314	-7.157993785478212e-06	-0.0005294872445915644	-7.005166525742013e-06	-0.0005181958353261962
32.25620022466719	0.3884643676830012	0.3860027681172573	0.42414556040095996	0.4206942616301893	0.44503967440337905	0.4409619408567509	0.4676369219904119	0.4628442500136185	0.5161087251652156	0.5096570623541398	0.09772468409194424	0.09558645424486165	-1.1729065623855561e-05	-0.0008721621296388093	-1.1538654645981694e-05	-0.0008580114411245177
32.45056005749291	0.38846862339179056	0.3860068770182163	0.4241455990355772	0.42069425906746283	0.4450369542732448	0.44095926135085817	0.46763098653844004	0.46283846088865777	0.5160951142935387	0.5096438867708027	0.0977118576003996	0.09557391241106522	-1.6196597365514265e-05	-0.0012112109574218266	-1.5969568260221223e-05	-0.001194239090509086
32.64609100608406	0.38847179496315665	0.38600991436198334	0.42414467365021086	0.42069330227721047	0.44503335432796637	0.44095570934021233	0.46762427345063223	0.4628318980145974	0.5160809823220194	0.5096301839328995	0.09769964290896538	0.0955619687982667	-2.056134649475183e-05	-0.0015465879132818827	-2.029865840591505e-05	-0.0015268334819040774
32.84280012700226	0.38847388513920444	0.3860118829764881	0.42414279118758536	0.42069139818085194	0.44502888420734554	0.4409512943632008	0.46761679547264423	0.4628245739342054	0.5160663492893542	0.5096159734054793	0.09768805088346512	0.09555063403136173	-2.4824067461182153e-05	-0.0018782469377924826	-2.4526673118474562e-05	-0.0018557490730444215
33.040694519328454	0.388474896664884	0.3860127856943183	0.42413995866447046	0.420688553773876	0.44502355367167457	0.44094602607734484	0.4676085655246875	0.4628165013616731	0.5160512355377692	0.5096012750491309	0.09767709259786034	0.09553991893875834	-2.8985511651091755e-05	-0.002206141723789301	-2.8654357418833598e-05	-0.0021809400791568123
33.239781324919136	0.3884748322864689	0.38601262535124325	0.4241361831714552	0.42068477612562544	0.44501737260238516	0.44093991425993606	0.46759959670322143	0.4628076931842592	0.5160356617172833	0.5095861090240992	0.09766677933852261	0.09552983455655616	-3.304642738144459e-05	-0.0025302257149206753	-3.268245328680308e-05	-0.0025023604702028024
33.44006772866406	0.3884736947499917	0.38601140478469714	0.4241314718727038	0.42068007237907157	0.44501035100269987	0.44093296880867955	0.4675899022826746	0.46279816246396505	0.5160196487900619	0.509570495794491	0.09765712260860909	0.0955203921328198	-3.7007559880564145e-05	-0.002850452103032808	-3.6611699655519914e-05	-0.0028199639692303435
33.64156095874556	0.3884714867996367	0.38600912683221805	0.4241258320057022	0.42067444975057183	0.44500249899829414	0.44092519974233907	0.4675794957171967	0.4627879224392365	0.5160032180348688	0.5095544561325716	0.09764813413252559	0.09551160313194682	-4.086965126948172e-05	-0.003166773825697078	-4.044283239013069e-05	-0.0031337040497021462
33.84426828689945	0.38846821117608793	0.38600579432984655	0.424119270880987	0.420667915529618	0.4449938268379615	0.44091661720139447	0.4675683906424453	0.4627769865267022	0.5159863910516173	0.5095380111231601	0.0976398258605051	0.09550347923913761	-4.4633440542840574e-05	-0.0034791435636520873	-4.417658426514315e-05	-0.0034435339327814063
34.04819702867729	0.3884638706148313	0.3860014101104762	0.42411179588186043	0.42066047707856286	0.4449843448942884	0.4409072314487003	0.46755660087740225	0.46276536832293863	0.5159691897660189	0.5095211821681176	0.09763220997328047	0.09549603236497312	-4.829966355801574e-05	-0.0037875137386009783	-4.7813684960651415e-05	-0.003749406585853876
34.25335454371064	0.38845846784441024	0.385995977002161	0.424103414464088	0.42065214183233723	0.4449740636643311	0.440897052870152	0.4675441404262275	0.46275308160627177	0.5159516364343409	0.5095039909909382	0.0976252988868791	0.09548927465009302	-5.186905301157729e-05	-0.004091836510127678	-5.1354861037022914e-05	-0.00405127471913147
34.45974823597649	0.38845200558463366	0.3859894978263756	0.4240941341555848	0.42064291729815045	0.44496299377030624	0.4408860919753612	0.4675310234801461	0.46274014033861055	0.5159337536482689	0.5094864596414437	0.09761910525751227	0.09548321846998223	-5.5342338421526804e-05	-0.004392063773039467	-5.4800835913360046e-05	-0.004349090782937992
34.66738555406454	0.3884444865447331	0.38598197539622675	0.42408396255607883	0.42063281105517386	0.44495114596028223	0.4408743593983365	0.46751726441937136	0.4627265586673175	0.5159155643398791	0.5094686105005833	0.09761364198659582	0.09547787643987547	-5.8720246116639174e-05	-0.004688147155036404	-5.81523298606168e-05	-0.0046428069656485604
34.87627399144595	0.3884359134214721	0.38597341251461564	0.4240729073367642	0.42062183075420784	0.4449385311088812	0.44086186589816984	0.46750287781506655	0.46271235092711155	0.5158970917867273	0.5094504662853434	0.09760892222587607	0.09547326141977036	-6.200349920959525e-05	-0.004980038013144394	-6.141005997783999e-05	-0.004932375190563221
35.086421086743854	0.3884262888972015	0.3859638119723504	0.42406097623993405	0.42060998411733425	0.44492516021798995	0.4408486223597331	0.4674878784313429	0.4626975316420122	0.5158783596170523	0.5094320500537703	0.09760495938267892	0.09546938651956242	-6.519281758055051e-05	-0.005267687430915657	-6.457474017129705e-05	-0.005217747112553184
35.29783442400536	0.3884156156378619	0.38595317654620626	0.4240481770785947	0.42059727893755117	0.44491104441747553	0.44083463979438203	0.46747228122729867	0.4626821155273182	0.5158593918151005	0.5094133852101076	0.0976017671252899	0.09546626510429536	-6.82889178662549e-05	-0.0055510462158849805	-6.764708114559426e-05	-0.005498874116071306
35.51052163297529	0.38840389629093275	0.3859415089969316	0.424034517736065	0.4205837230783872	0.44489619496590993	0.4408199293406636	0.46745610135909715	0.46266611749162634	0.5158402127265752	0.5093944955100537	0.09759935938845091	0.09546391079954566	-7.129251343385157e-05	-0.0058300648957185786	-7.062779038147227e-05	-0.005775707311443057
35.72449038937153	0.3883911334833245	0.38592881206720187	0.42402000616555574	0.42056932447350304	0.4448806232513062	0.440804502265039	0.46743935418208893	0.46264955263889274	0.5158208470642145	0.5093754050661441	0.0975977503789961	0.09546233749692615	-7.42043143593385e-05	-0.006104693714888754	-7.35175721098269e-05	-0.006048197531384858
35.93974841516195	0.3883773298192135	0.3859150884795146	0.4240046503897295	0.4205540911262703	0.4448643407918594	0.44078836996260895	0.46742205525297287	0.4626324362705309	0.5158013199134975	0.5093561383532562	0.09759695458161537	0.09546155935972182	-7.702502741957495e-05	-0.006374882632130152	-7.631712730660212e-05	-0.006316295328716137
36.15630347884324	0.3883624878778175	0.38590034093402836	0.42398845850024103	0.4205380311093327	0.44484735923669727	0.4407715439578491	0.4674042203320054	0.46261478388755733	0.5157816567384911	0.5093367202142479	0.09759698676476448	0.09546159082866847	-7.975535606141726e-05	-0.0066405813157501825	-7.902715366503443e-05	-0.006579950972152915
36.374163395721176	0.3883466102111122	0.38588457210634297	0.42397143865726006	0.4205211525641491	0.4448296903666444	0.44075403590535733	0.4673858653852528	0.4625966111927777	0.5157618833878308	0.5093171758657298	0.09759786198670556	0.09546244662785883	-8.239600038795203e-05	-0.006901739140957375	-8.164834557655709e-05	-0.0068391144429824635
36.59333602819267	0.3883296993414835	0.385867784645218	0.4239535990889706	0.42050346370051495	0.44481134609498785	0.4407358575906058	0.46736700658689184	0.46257793409301895	0.515742026100852	0.5092975309039742	0.09759959560170582	0.0954641417707984	-8.494765714295305e-05	-0.007158305186251823	-8.418139411559e-05	-0.00709373543176639
36.813829286029524	0.38831175775931714	0.38584998117023	0.4239349480910499	0.4204849727960641	0.4447923384682596	0.4407170209307059	0.46734766032155667	0.46255876870141016	0.5157221115138616	0.5092778113109685	0.09760220326637815	0.09546669156660804	-8.741101967879583e-05	-0.007410228228437177	-8.662698701966676e-05	-0.007343763334532127
37.03565112666392	0.3882927879205228	0.38583116426936453	0.42391549402612816	0.4204656881957485	0.44477267966702827	0.4406975379751806	0.46732784318673753	0.46253913133970703	0.5157021666665709	0.5092580434606143	0.09760570094617618	0.09547011162637371	-8.978677794557743e-05	-0.007657456739849522	-8.898580866678607e-05	-0.007589147248893369
37.25880955547555	0.388272792243991	0.3858113364965442	0.423895245323222	0.4204456183112986	0.44475238200669626	0.4406774209067488	0.467307571995229	0.4625190385406708	0.5156822190086788	0.5092382541250795	0.09761010492205387	0.0954744178696536	-9.207561846835688e-05	-0.007899938883795699	-9.125854005709311e-05	-0.007829835970085242
37.483312626080554	0.3882517731089804	0.3857905003690877	0.4238742104771499	0.4204247716206595	0.44473145793831503	0.4406566820421189	0.4672868637776315	0.46249850705049345	0.5156622964066219	0.5092184704813031	0.09761543179727801	0.09547962653114256	-9.427822432406252e-05	-0.008137622510346887	-9.34458587925624e-05	-0.008065777987098954
37.70916844062219	0.38822973285243334	0.38576865836509966	0.42385239804791824	0.42040315666740313	0.44470992004940446	0.44063533383279346	0.46726573578490743	0.4624775538312776	0.5156424271504882	0.5091987201176641	0.09762169850442338	0.09548575416750464	-9.639527512517176e-05	-0.00837045515221746	-9.554843905557053e-05	-0.008296921478148533
37.93638515006311	0.38820667376622114	0.3857458129207914	0.4238298166600908	0.4203807820601223	0.444687781064789	0.44061338886588575	0.46724420549099266	0.4624561960635714	0.515622639961109	0.5091790310408162	0.09762892231252154	0.09549281766436755	-9.842744699062322e-05	-0.008598384019947503	-9.756695159135464e-05	-0.008523214307047056
38.164970954479706	0.3881825980943111	0.38572196642772466	0.4238064750021254	0.420357656471793	0.4446650538474432	0.4405908598649442	0.4672222905954654	0.4624344511489556	0.5156029639973205	0.5091594316826895	0.09763712083440486	0.09550083424349866	-0.00010037541253160587	-0.008821355997667979	-9.950206368147807e-05	-0.008744604017906
38.39493410335793	0.3881575080298586	0.38569712122998406	0.423782381825691	0.42033378863911924	0.4446417513993489	0.4405677596907956	0.4672000090262746	0.4624123367126917	0.5155834288634165	0.5091399509076738	0.09764631203422161	0.09550982147015145	-0.00010223984082591286	-0.00903931763826904	-0.00010135443912329123	-0.00896103783091462
38.626282895891045	0.38813140571221943	0.3856712796212698	0.423757545944957	0.42030918736184714	0.44461788686236675	0.4405441013423925	0.46717737894253036	0.46238987060642595	0.5155640646167854	0.5091206180199791	0.09765651423514173	0.09551979726060057	-0.00010402139739074112	-0.009252215157957266	-0.00010312473821594281	-0.00917246263816196
38.859025681279114	0.38810429322388096	0.38564444384191127	0.4237319762358543	0.4202838615020555	0.4445934735191213	0.4405198979576779	0.4671544187373564	0.46236707091095663	0.5155449017757445	0.5091014627711867	0.09766774612725976	0.09553077988986598	-0.00010572074416814736	-0.009459994431992413	-0.00010481361772685105	-0.00937882499783882
39.09317085903034	0.3880761725873089	0.38561661607580067	0.42370568163530975	0.4202578199834191	0.4445685247938951	0.44049516281446255	0.46713114704080805	0.46234395593906324	0.5155259713275749	0.5090825153679928	0.09768002677569365	0.09554278799962874	-0.00010733853949884686	-0.009662600989173598	-0.00010642173087604956	-0.009580071129704493
39.328726879264174	0.38804704576170945	0.38558779844724017	0.4236786711404524	0.42023107179044306	0.44454305425354235	0.44046990933131375	0.46710758272285546	0.4623205442383985	0.5155073047367641	0.5090638064801504	0.09769337562888493	0.09555584060634777	-0.00010887543809323663	-0.00985998000605548	-0.00010794972731187347	-0.00977614690992823
39.56570224301631	0.3880169146397015	0.3855579930177046	0.42365095380779055	0.42020362596767025	0.4445170756084133	0.4404441510684593	0.46708374489643956	0.4622968545944505	0.5154889339534618	0.5090453672486184	0.09770781252711669	0.0955699571095851	-0.00011033209101596331	-0.010052076302130786	-0.00010939825308697859	-0.009966997865632266
39.80410550254544	0.387985781043899	0.3855272017825142	0.4236225387523571	0.4201754916188581	0.44449060271329305	0.440417901728705	0.46705965292059465	0.4622729060335704	0.5154708914221597	0.509027229293924	0.0977233577112439	0.09558515730054065	-0.00011170914565339363	-0.010238834333335944	-0.00011076795063369449	-0.010152569169122216
40.04394526164196	0.3879536467233997	0.3854954266674174	0.4235934351468258	0.4201466779061261	0.44446364956835954	0.4403911751583684	0.4670353264036485	0.46224871782607263	0.5154532100905962	0.5090094247247413	0.09774003183164975	0.09560146137080584	-0.00011300724569274223	-0.010420198186679386	-0.00011205945874270817	-0.010332805632813802
40.28523017593832	0.38792051335017685	0.3854626695250783	0.4235636522205944	0.42011719404907183	0.4444362303201509	0.4403639853482232	0.46701078520649614	0.4622243094894083	0.5154359234188991	0.5089919861466999	0.09775785595743282	0.09561888992134483	-0.00011422703109709165	-0.0105961115739035	-0.00011327341253752898	-0.010507651702766907
40.52796895322162	0.38788638251537383	0.385428932131469	0.42353319925883615	0.42008704932385493	0.444408359262556	0.4403363464344662	0.46698604944595135	0.46219970079141304	0.5154190653889705	0.5089749466714252	0.0977768515858256	0.09563746397170417	-0.00011536913807552729	-0.01076651782524607	-0.00011441044344329132	-0.010677051452603337
40.77217035374772	0.3878512557254948	0.3853942161821609	0.4235020856015157	0.4200562530622489	0.4443800508378149	0.44030827269969386	0.46696113949817963	0.462174911753633	0.5154026705141229	0.5089583399258197	0.09779704065186572	0.09565720496946134	-0.00011643419906215424	-0.010931359883016967	-0.00011547117917420913	-0.010840948578078269
41.017843190557436	0.38781513439849197	0.3853585232885147	0.4234703206423719	0.42002481465065644	0.4443513196375422	0.44027977857389755	0.46693607600221404	0.4621499626547307	0.5153867738489741	0.5089422000615949	0.09781844553831236	0.09567813479992442	-0.00011742284268434489	-0.011090580294663255	-0.00011645624369605034	-0.010999286389591134
41.26499632979458	0.38777801985974564	0.3853218549737663	0.4234379138278635	0.4199927435290941	0.44432218040376426	0.44025087863547896	0.4669108798635576	0.4621248740339752	0.515371410999613	0.5089265617650589	0.09784108908582817	0.09570027579607816	-0.00011833569373398412	-0.011244121205891133	-0.00011736625720137894	-0.011152007805890207
41.51363869102594	0.3877399133379324	0.3852842126690014	0.42340487465607934	0.4199600491901368	0.4442926480299785	0.44022158761227825	0.4668855722578724	0.46209966669481545	0.5153566181340377	0.5089114602671712	0.0978649946034201	0.09572365074879698	-0.00011917337314548693	-0.011391924353787886	-0.00011820183608768353	-0.011299055347521403
41.763779247563185	0.38770081596077927	0.385245597709023	0.42337121267560857	0.41992674117782886	0.4442627375622258	0.44019192038262384	0.46686017463476215	0.46207436170854405	0.5153424319928823	0.5088969313538725	0.09789018587916636	0.09574828291732301	-0.00011993649796449013	-0.011533931059318547	-0.00011896359292418168	-0.011440371129182836
42.0154270267867	0.3876607287507006	0.3852060113280986	0.4233369374843739	0.41989282908655273	0.44423246420018975	0.44016189197640027	0.46683470872164645	0.4620489804180492	0.5153288899004391	0.5088830113766953	0.09791668719121491	0.09577419604002592	-0.00012062568131243623	-0.011670082219325195	-0.00011965213642606276	-0.011575896852775713
42.26859111047143	0.38761965262031556	0.3851654546555959	0.42330205872842214	0.4198583225598633	0.4442018432983104	0.44013151757613433	0.4668091965277361	0.46202354444166355	0.5153160297759852	0.5088697372636715	0.09794452331908966	0.09580141434544391	-0.00012124153236492408	-0.011800318299179935	-0.00012026807142484497	-0.01170557379967363
42.523280635114425	0.38757758836783796	0.38512392871149137	0.42326658610067547	0.41982323128927734	0.44417089036692176	0.4401008125181031	0.4667836603481052	0.46199807567710854	0.5153038901454253	0.5088571465305404	0.09797371955528432	0.09582996256362598	-0.00012178465631673685	-0.011924579324414708	-0.00012081199884150795	-0.01182934282313397
42.77950479226489	0.3875345366723413	0.38508143440175546	0.4232305293396383	0.4197875650130235	0.4441396210734096	0.4400697922934602	0.4667581227678691	0.46197259630553744	0.5152925101532596	0.508845277292271	0.09800430171717636	0.09585986593777127	-0.00012225565434986763	-0.012042804872322677	-0.00012128451564963338	-0.011947144339728766
43.03727282885567	0.3874904980888898	0.3850379725136112	0.42319389822806036	0.41975133351474925	0.4441080512433924	0.4400384725493877	0.46673260666646915	0.46194712879568595	0.5152819295748914	0.5088341682749085	0.09803629615925945	0.09589115023618952	-0.0001226551236052087	-0.012154934063460132	-0.00012168621485231235	-0.01205891832148609
43.29659404753705	0.38744547304353427	0.3849935437106561	0.4231567025915541	0.4197145466221817	0.4440761968619238	0.440006869090264	0.46670713522206786	0.4619216959081236	0.5152721888292794	0.508823858827754	0.0980697297857081	0.09592384176457802	-0.00012298365714336068	-0.012260905552352597	-0.00012201768544617408	-0.012164604287235647
43.55747780701245	0.3873994618281685	0.3849481485278507	0.42311895229716606	0.41967721420574505	0.4440440740747217	0.43997499787886085	0.46668173191605944	0.46189632069962255	0.5152633289919566	0.5088143889358933	0.09810463006328249	0.09595796737864129	-0.00012324184391587778	-0.012360657518570406	-0.00012227951238485968	-0.012264141293030661
43.81993352237618	0.38735246459523953	0.3849017873663632	0.42308065725189786	0.4196393461771291	0.44401169918941746	0.43994287503756085	0.4666564205376965	0.46187102652763373	0.5152553918084152	0.50880579923308	0.09814102503458817	0.09599355449704469	-0.00012343026872896345	-0.012454127657022696	-0.0001224722765559294	-0.012357467924033472
44.08397066545326	0.387304481352313	0.3848544604882725	0.4230418274011802	0.41960095248780926	0.4439790886768359	0.43991051684959726	0.46663122518884137	0.4618458370548848	0.5152484197078838	0.5087981310149929	0.09817894333169619	0.09603063111473374	-0.00012354951220683308	-0.012541253168024014	-0.00012259655474100573	-0.012444522284539516
44.349598765141174	0.3872555119564806	0.3848061680111176	0.42300247272729147	0.4195620431275165	0.4439462591722958	0.43987793976032336	0.4666061702888406	0.46182077625409834	0.5152424558174984	0.5087914262528747	0.09821841419014304	0.09606922581661494	-0.00012360015075785213	-0.012621970747346722	-0.00012265291957813673	-0.012525241987731306
44.6168274077539	0.3872055561086153	0.3847569099022967	0.4229626032477279	0.4195226281226572	0.44391322747694234	0.4398451603785056	0.46658128057953374	0.46179586841283604	0.5152375439768923	0.5087857276075665	0.0982594674633152	0.09610936779161304	-0.0001235827565326808	-0.012696216575136532	-0.00012264193953159808	-0.012599564146242415
44.88566623736761	0.387154613347459	0.3847066859733047	0.42292222901351406	0.419482717534676	0.4438800105591049	0.43981219547764205	0.46655658113039294	0.4617711381384731	0.5152337287532083	0.5087810784439554	0.09830213363723606	0.09615108684712872	-0.00012349789739229955	-0.012763926305751738	-0.00012256417884859427	-0.01266742536100196
45.15612495616904	0.3871026830435462	0.38465549587380865	0.4228813601074612	0.4194423214583669	0.44384662555568316	0.4397790619973147	0.4665320973438044	0.46174661036330666	0.5152310554565563	0.5087775228458442	0.0983464438457626	0.0961944134238889	-0.00012334613686337814	-0.012825035055939793	-0.00012242019752950473	-0.012728761711088055
45.42821332480542	0.387049764392954	0.38460333908555355	0.4228400066423635	0.41940145002012574	0.44381308977356604	0.4397457770445595	0.466507854960494	0.4617223103498037	0.5152295701559305	0.5087751056312635	0.0983924298862161	0.09623937861122334	-0.0001231280340986407	-0.01287947739314177	-0.00012221055128558422	-0.012783508742316485
45.701941162736816	0.3869958564108728	0.38455021491609387	0.4227981787591365	0.4193601133761436	0.44377942069107884	0.4397123578952793	0.4664838800650993	0.46169826369599093	0.5152293196955965	0.5087738723682356	0.09844012423544311	0.09628601416276428	-0.0001228441438374528	-0.012927187323938938	-0.00012193579149277767	-0.01283160145499096
45.97731834859046	0.3869409579249958	0.3844961224923473	0.4227558866248939	0.4193183217105409	0.4437456359594631	0.43967882199567704	0.46646019909190045	0.4616744963409965	0.515230351711975	0.5087738693910144	0.09848956006634177	0.0963343525125985	-0.0001224950163595251	-0.012968098280907725	-0.00012159646516218814	-0.01287297429300338
46.25435482051728	0.38688506756871804	0.38444106075396184	0.4227131404309566	0.4192760852334381	0.4437117534043916	0.43964518696372606	0.4664368388307052	0.46165103457074247	0.5152327146510325	0.508775143816811	0.09854077126485207	0.09638442679187248	-0.00012208119744272494	-0.013002143110114162	-0.00012119311489000584	-0.012907561130745648
46.533060576550575	0.38682818377413986	0.3843850284464925	0.42266995039079963	0.41923341417896165	0.44367779102751376	0.43961147059067157	0.4664138264329028	0.46162790502379764	0.5152364577861973	0.5087777435630247	0.09859379244743509	0.09643627084587629	-0.00012160322832110992	-0.013029254058068318	-0.00012072627881498654	-0.012935295260334101
46.813445674966815	0.38677030476487007	0.384328024114382	0.42262632673792844	0.4191903188031836	0.4436437670080388	0.4395776908425674	0.4663911894176874	0.4616051346973946	0.5152416312368263	0.5087817173650013	0.09864865897905417	0.09648991925161572	-0.00012106164563163713	-0.013049362757215022	-0.00012019649057670723	-0.012956109378578162
47.09552023464871	0.38671142854862156	0.384270046093737	0.4225822797236844	0.4191468093819916	0.44360969970435665	0.43954386586184546	0.466368955678457	0.461582750953617	0.5152482859872333	0.5087871147943306	0.09870540699167352	0.09654540733589392	-0.00012045698136864402	-0.013062400211893532	-0.00011960427926793749	-0.012969935573195812
47.37929443545016	0.3866515529095924	0.38421109250489743	0.4225378196149796	0.41910289620888946	0.44357560765569465	0.4395100139689244	0.4663471534893984	0.461560781525765	0.5152564739063084	0.5087939862777111	0.09876407340329638	0.09660277119391765	-0.00011978976283655296	-0.013068296783814048	-0.00011895016938656688	-0.0129767053085601
47.66477851856398	0.38659067540062536	0.384151161244786	0.42249295669195247	0.4190585895927207	0.44354150958381394	0.43947615366385395	0.466325811512257	0.46153925452489836	0.5152662477677432	0.5088023831163941	0.09882469593755494	0.09666204770844117	-0.00011906051259868988	-0.013066982176709985	-0.00011823468078875354	-0.01297634941104775
47.951982786891236	0.3865287933351415	0.38409024997903884	0.42244770124554926	0.41901389985531984	0.4435074243947465	0.4394423036279993	0.4663049588033069	0.46151819844657466	0.5152776612708876	0.5088123575062371	0.09888731314387701	0.09672327456947782	-0.00011826974841822047	-0.013058385419796537	-0.00011745832863674366	-0.012968798053762498
48.24091760541319	0.38646590377883655	0.38402835613390346	0.4224020635750229	0.41896883732908313	0.44347337118057756	0.43940848272576544	0.4662846248205214	0.4614976421777787	0.5152907690622612	0.5088239625583809	0.09895196441824236	0.09678649029458494	-0.00011741798321163177	-0.013042434852152951	-0.0001166216233475792	-0.012953980740817883
48.53159340156531	0.3864020035411357	0.38396547688789967	0.4223560539853495	0.4189234123544588	0.44343936922126437	0.4393747100063639	0.4662648394309553	0.46147761500405543	0.5153056267577429	0.50883725232058	0.09901869002455785	0.09685173424974843	-0.00011650572498900225	-0.013019058105442127	-0.00011572507053780878	-0.012931826290838444
48.82402066561362	0.38633708916639803	0.38390160916323696	0.4223096827845595	0.4188776352773529	0.44340543798650883	0.4393410047056227	0.4662456329183447	0.4614581466168551	0.5153222909654649	0.5088522817992067	0.0990875311166617	0.0969190466708951	-0.00011553347679404968	-0.01298818208584862	-0.00011476917097386075	-0.012902262820560395
49.11820995103327	0.3862711569248611	0.3838367496169759	0.4222629602809782	0.418831516446448	0.4433715971376703	0.4393073862478388	0.46622703599093074	0.46143926712109223	0.5153408193094358	0.5088691069819562	0.09915852976098816	0.09698846868603916	-0.00011450173665139562	-0.012949732956826665	-0.0001137544205073171	-0.012865217726698575
49.41417187488941	0.38620420280331963	0.3837708946319314	0.4222158967803755	0.41878506621043454	0.4433378665297284	0.4392738742476829	0.46620907978952036	0.46142100704293265	0.5153612704539229	0.5088877848612775	0.0992317289599147	0.0970600423380927	-0.0001134109974960662	-0.012903636118977602	-0.00011268131002228898	-0.012820617668197087
49.71191711822035	0.38613622249552937	0.3837040403073049	0.4221685025830236	0.41873829491514697	0.4433042662133006	0.439240488512144	0.4661917958957873	0.46140339733781327	0.515383704128622	0.5089083734585602	0.09930717267580151	0.09713381060836952	-0.00011226174711187475	-0.012849816190907859	-0.00011155032537213394	-0.01276838854752782
50.01145642642306	0.3860672113923235	0.38363618244903697	0.42212078798065	0.4186912129006046	0.44327081643670524	0.4392072490425322	0.4661752163408241	0.4613864693987032	0.5154081811546406	0.5089309318491013	0.09938490585577414	0.09720981744079553	-0.00011105446807135877	-0.012788196989333755	-0.00011036194731217641	-0.01270845549036892
50.3128006096408	0.38599716457143907	0.3835673165598748	0.4220727632532971	0.41864383049795567	0.4432375376480826	0.4391741760365294	0.4661593736139585	0.46137025506461715	0.515434763471333	0.508955520187889	0.09946497445725098	0.09728810776685468	-0.00010978963765806427	-0.012718701507210994	-0.00010911665144075489	-0.012640742826391715
50.61596054315354	0.38592607678703633	0.38349743782914036	0.42202443866607003	0.4185961580263154	0.4432044504975725	0.4391412898902923	0.46614430067183305	0.46135478662938806	0.5154635141640141	0.5089821997362267	0.09954742547424997	0.09736872753130267	-0.00010846772780226388	-0.012641251892262062	-0.00010781490813072114	-0.012565174067901808
50.9209471677702	0.38585394245890703	0.38342654112219293	0.42197582446578014	0.41854820578950075	0.44317157583954675	0.4391086112006136	0.4661300309477725	0.4613400968507105	0.5154944974925875	0.509011032889236	0.0996323069645123	0.09745172371866692	-0.00010708920500579477	-0.01255576942423886	-0.00010645718245627656	-0.012481671887925927
51.22777149022361	0.3857807556613569	0.3833546209695731	0.4219269308774747	0.4184999840726535	0.4431389347349059	0.4390761607671409	0.46611659836143676	0.4613262189594617	0.5155277789211248	0.5090420832042689	0.09971966807745561	0.09753714438056366	-0.00010565453026567528	-0.0124621744913469	-0.00010504393412358315	-0.01239015809784405
51.53644458356769	0.38570651011175566	0.38328167155582193	0.4218777681008516	0.4184515031387529	0.4431065484534346	0.43904395959465364	0.46610403732877664	0.46131318666931664	0.5155634251484327	0.5090754154302686	0.09980955908299496	0.0976250386638634	-0.00010416415899594522	-0.012360386565688941	-0.00010357561739393617	-0.012290553623813594
51.84697758757708	0.38563119915873945	0.3832076867079585	0.42182834630655197	0.4184027732250073	0.44307443847622646	0.43901202889540514	0.46609238277230536	0.4613010341866622	0.5156015041396463	0.5091110955381115	0.09990203140127302	0.09771545683973826	-0.00010261854094228973	-0.012250324177600191	-0.00010205268100793585	-0.012182778482738854
52.15938170914916	0.3855548157700571	0.3831326598836096	0.4217786756323315	0.41835380453912685	0.4430426264981733	0.4389803900915252	0.4660816701316898	0.46128979622082356	0.515642085158888	0.5091491907519723	0.09999713763330384	0.09780845033361232	-0.00010101812010543387	-0.012131904890026135	-0.00010047556810399705	-0.012066751756705685
52.47366822270851	0.3854773525200471	0.3830565841587775	0.4217287661791004	0.41830460725546964	0.4430111344305235	0.43894906481749507	0.46607193537468355	0.4612795079946167	0.5156852388030372	0.5091897695817514	0.10009493159259956	0.09790407175605907	-9.936333464499736e-05	-0.012005045270328196	-9.884471613252899e-05	-0.011942391566790889
52.789848470613855	0.3853988015767324	0.3829794522152338	0.4216786280068322	0.41825519151105806	0.4429799844035188	0.4389180749226873	0.4660632150084087	0.4612702052552382	0.5157310370366536	0.5092329018566087	0.10019546833778778	0.09800237493467769	-9.765461679378529e-05	-0.011869660862330988	-9.716055677533308e-05	-0.011809615046288968
53.107933863567155	0.38531915468852146	0.38290125632752703	0.4216282711303336	0.41820556740146064	0.4429491987690985	0.4388874424739799	0.4660555460909994	0.46126192428550306	0.5157795532280989	0.5092786587596446	0.10029880420626969	0.09810341494697714	-9.589239276408534e-05	-0.011725666156920056	-9.542351585023479e-05	-0.011668338312006199
53.42793588102576	0.38523840317050134	0.38282198834959086	0.42157770551487306	0.41815574497653246	0.44291880010368917	0.4388571897584466	0.46604896624362585	0.4612547019154478	0.515830862186908	0.5093271128637776	0.10040499684895264	0.09820724815432019	-9.407708264086434e-05	-0.011572974560195348	-9.363401321971221e-05	-0.01151847643484416
53.74986607161648	0.3851565378903095	0.38274163970093955	0.4215269410716607	0.41810573423601555	0.4428888112110753	0.43882733928612355	0.46604351366290886	0.4612485755343109	0.5158850402024592	0.5093783381688671	0.10051410526610051	0.09831393223694626	-9.220910029050788e-05	-0.011411498362932093	-9.179246269286345e-05	-0.011359943409431139
54.073736053552395	0.38507354925356974	0.38266020135243684	0.4214759876531764	0.41805554512498594	0.44285925512534857	0.438797913792859	0.46603922713374385	0.46124358310290525	0.515942165083995	0.5094324101401293	0.10062618984434253	0.09842352623013349	-9.028885325235159e-05	-0.011241148706901072	-8.989927192804004e-05	-0.011192652122517188
54.399557515052166	0.384989427188876	0.3825776638116215	0.42142485504833777	0.4180051875291463	0.442830155113954	0.43876893624324415	0.4660361460425455	0.461239763166398	0.5160023162020514	0.509489405747899	0.10074131239487939	0.09853609056153274	-8.831674262121947e-05	-0.011061835549625698	-8.795484232571038e-05	-0.011016514319791781
54.727342214761876	0.38490416113231296	0.38249401710757824	0.42137355297750845	0.4179546712699612	0.4428015346808231	0.4387404298336366	0.46603431039093685	0.46123715486751565	0.516065574531352	0.5095494035087987	0.10085953619293671	0.09865168708971377	-8.629316293995437e-05	-0.010873467629068045	-8.595956891588319e-05	-0.010831440570981954
55.057101982179326	0.38481774001149255	0.38240925077533544	0.42132209108733193	0.41790400609962447	0.4427734175696046	0.4387124179952731	0.46603376080989334	0.46123579796018865	0.516132022695229	0.5096124835283652	0.10098092601851527	0.09877037914397732	-8.421850208129023e-05	-0.010675952426481672	-8.391384025352444e-05	-0.010637340235263082
55.38884871808102	0.3847301522290905	0.382323353839773	0.4212704789453919	0.41785320169585194	0.4427458277669909	0.4386849243974733	0.46603453857436405	0.4612357328236533	0.5162017450116305	0.509678727545198	0.10110554819848169	0.09889223156548312	-8.209314112139765e-05	-0.010469196127104397	-8.181803829643286e-05	-0.010434121423443798
55.722594394951685	0.38464138564587097	0.38223631479902653	0.42121872603469207	0.4178022676565021	0.44271878950615445	0.43865797295095005	0.46603668561838857	0.4612370004770334	0.5162748275407892	0.5097482189766952	0.10123347065004898	0.09901731074973105	-7.991745420532492e-05	-0.010253103578961031	-7.967253827867449e-05	-0.01022169095868719
56.058351057416104	0.3845514275631739	0.382148121607367	0.421166841747945	0.41775121349400735	0.4426923272702887	0.43863158781121775	0.4660402445507297	0.46123964259441363	0.5163513581346124	0.5098210429664392	0.10136476292571235	0.09914568469045881	-7.769180842487344e-05	-0.01002757825209244	-7.747770858901326e-05	-0.009999954337132522
56.39613082267415	0.38446026470485134	0.3820587616575388	0.42111483538166655	0.4177000486296151	0.4426664657962577	0.4386057933821087	0.4660452586710406	0.46124370152043126	0.5164314264878729	0.5098972864333039	0.10149949625968226	0.09927742302501102	-7.541656366960581e-05	-0.009792522193521336	-7.523391063746221e-05	-0.009768815685617938
56.7359458809379	0.38436788319863296	0.3819682217625393	0.42106271613006835	0.4176487823874318	0.44264123007837153	0.43858061431940154	0.4660517719865918	0.46124922028640497	0.5165151241912763	0.5099770381223595	0.10163774361588042	0.09941259708123039	-7.309207248407112e-05	-0.009547835981663866	-7.294149871539535e-05	-0.009528177717783137
57.07780849587155	0.3842742685568986	0.38187648813681585	0.42101049307874006	0.4175974239882612	0.4426166453722742	0.438556075534567	0.46605982922957867	0.4612562426270194	0.5166025447864819	0.5100603886576445	0.10177957973755981	0.09955127992592823	-7.071867991614855e-05	-0.009293418678723242	-7.060081984910926e-05	-0.00927794168831042
57.42173100503407	0.3841794056568408	0.3817835463768645	0.4209581751981146	0.4175459825432288	0.44259273719896736	0.43853220219863476	0.4660694758750336	0.46126481299759586	0.5166937838231667	0.5101474305968935	0.10192508119860814	0.09969354641501214	-6.829672335639803e-05	-0.009029167780497005	-6.821221365405084e-05	-0.009018007345858337
57.7677258203244	0.38408327871999176	0.3816893814412074	0.4209057713367083	0.41749446704718673	0.44256953134895977	0.4385090197461852	0.46608075815936817	0.4612749765919656	0.5167889389182153	0.5102382584883002	0.10207432645660378	0.09983947324531565	-6.582653237718894e-05	-0.008754979165018995	-6.577601217772067e-05	-0.008748272883494224
58.115805428429454	0.3839858712910952	0.3815939776297242	0.4208532902141263	0.41744288637188914	0.4425470538865596	0.4384865538794747	0.46609372309957225	0.46128677936097356	0.5168881098171322	0.5103329689294019	0.10222739590769629	0.09998913900820694	-6.3308428557729e-05	-0.00847074703801809	-6.329253973014204e-05	-0.008468634886199311
58.465982391274686	0.3838871662162998	0.38149731856232183	0.42080074041382864	0.41739124925893234	0.44252533115430825	0.43846483057270114	0.46610841851309603	0.461300268031644	0.5169913984577731	0.5104316606281876	0.10238437194337387	0.10014262424505027	-6.0742725304430145e-05	-0.008176363876302162	-6.076211272232346e-05	-0.008178988278146448
58.818269346477535	0.3837871456206481	0.38139938715690935	0.420748130375642	0.41733956431244484	0.4425043897775675	0.4384438760764044	0.4661248930384455	0.4613154901270253	0.5170989090364959	0.5105344344665153	0.10254533900920827	0.10030001150459009	-5.812972766539026e-05	-0.007871720369237778	-5.81850394822947e-05	-0.007879226265629313
59.172679007803275	0.38368579088483906	0.3813001656066628	0.4206954683880146	0.4172878399915285	0.4424842566692597	0.43842371692202997	0.4661431961565212	0.4613324939867538	0.5172107480768403	0.5106413935659503	0.10271038366564328	0.10046138540232817	-5.546973213188533e-05	-0.00755670535660613	-5.556162006936649e-05	-0.007569240278414213
59.52922416562417	0.3835830826212347	0.38119963535654716	0.42064276257999916	0.41723608460242967	0.44246495903477856	0.4384043799266353	0.4661633782127279	0.46135132878835877	0.517327024500847	0.5107526433561262	0.10287959465090825	0.10062683268199	-5.276302643320019e-05	-0.007231205764284709	-5.289214608494852e-05	-0.007248919908931839
59.887917687380885	0.3834790006490878	0.3810977770790739	0.4205900209129573	0.41718430629043896	0.4424465243770649	0.4383858921977701	0.46618549043989826	0.4613720445693456	0.5174478497031375	0.5108682916457459	0.10305306294616363	0.10079644227915102	-5.000988932823969e-05	-0.006895106537655238	-5.0176900463050345e-05	-0.00691815284736208
60.24877251804685	0.3833735239689597	0.38099457064926345	0.42053725117197405	0.4171325130315072	0.44242898050186524	0.43836828113852244	0.4662095849820533	0.4613946922500876	0.5175733376278758	0.5109884486963358	0.10323088184293724	0.10097030538711294	-4.721059037704478e-05	-0.0065482905707625605	-4.7416157262003544e-05	-0.006576824815269333
60.6118016805955	0.3832666307362998	0.38088999511878546	0.42048446095696956	0.4170807126235645	0.4424123555231771	0.4383515744527448	0.4662357149190441	0.46141932365756205	0.5177036048487444	0.5111132272988832	0.1034131470129742	0.10114851552512753	-4.43653897086449e-05	-0.006190638633043477	-4.461018144386042e-05	-0.006224819495585621
60.97701827647021	0.383158298234159	0.3807840286892476	0.4204316576735032	0.41702891267753445	0.4423966778688897	0.4383358001504654	0.46626393429211255	0.4614459915499705	0.5178387706520727	0.5112427428534865	0.10359995658057893	0.10133116860906463	-4.1474537775032516e-05	-0.005822029292389175	-4.1759228641580215e-05	-0.005862018459495744
61.34443548605718	0.3830485028450012	0.38067664868460016	0.42037884852324825	0.41697712060803	0.4423819762866309	0.438320986553496	0.4662942981304059	0.4614747496422749	0.5179789571232607	0.5113771134521519	0.10379141119756613	0.10151836302461438	-3.8538275101807073e-05	-0.005442338835550231	-3.8863544916112325e-05	-0.0054883010897555096
61.71406656916102	0.38293722002158564	0.3805678315226268	0.42032604049413597	0.416925343623722	0.4423682798498234	0.4383071623012433	0.466326862478495	0.46150565263269816	0.518124289236652	0.5115164599648895	0.10398761412092095	0.1017101997031402	-3.5556832014727036e-05	-0.005051441183383076	-3.592336650137806e-05	-0.005103544500499879
62.085924865483435	0.382824424256882	0.38045755268548603	0.42027324035014907	0.4168735887173631	0.4423556179639736	0.4382943563567351	0.46636168442493375	0.4615387562302245	0.5182748949490145	0.5116609061292537	0.10418867129328112	0.10190678220028848	-3.253042835871245e-05	-0.004649207802771116	-3.293891954225803e-05	-0.004707623453910514
62.46002379510434	0.38271008905298576	0.38034578668927127	0.4202204546207537	0.41682186265545956	0.4423440203731874	0.43828259801286634	0.46639882213191236	0.461574117183151	0.5184309052967996	0.5118105786434944	0.10439469142636966	0.10210821677747214	-2.945927321329478e-05	-0.004235507615661049	-2.9910419816259193e-05	-0.0043004102726627025
62.83637685896657	0.38259418688899555	0.38023250705254985	0.4201676895899568	0.4167701719675732	0.44233351716693403	0.43827191689888323	0.46643833486604735	0.4616117933087307	0.5185924544973552	0.5119656072634846	0.10460578608748808	0.10231461248634649	-2.634356457575926e-05	-0.003810206901320612	-2.6838072439416827e-05	-0.003881774747483746
63.21499763936286	0.38247668918781685	0.3801176862638474	0.4201149512849754	0.4167185229352418	0.44232413878707166	0.43826234298710975	0.46648028303036465	0.46165184352396066	0.5187596800542811	0.5121261249036027	0.10482206978920688	0.102526081256405	-2.318348904417622e-05	-0.0033731691960525723	-2.3722071562759517e-05	-0.0034515840413718024
63.59589980042612	0.3823575662818511	0.3800012957480387	0.4200622454645009	0.41666692158050467	0.4423159160351343	0.4382539065999332	0.4665247281975282	0.4616943278775684	0.5189327228671241	0.5122922677417627	0.10504366008239391	0.10274273798583093	-1.997922148255782e-05	-0.002924255187451763	-2.0562600054341296e-05	-0.0030097025890256646
63.979097088622495	0.38223678737752875	0.3798833058315992	0.42000957760654495	0.41661537365401363	0.4423088800799097	0.4382466384170546	0.4665717331443697	0.4617393075832441	0.5191117273456188	0.5124641753287811	0.10527067765271325	0.10296470063573784	-1.6730924660812718e-05	-0.0024633226027361843	-1.7359829163288154e-05	-0.0025559919909738937
64.36460333324754	0.3821143205186469	0.37976368570668395	0.41995695289585067	0.4165638846227195	0.4423030624653085	0.43824056948302703	0.4666213618877822	0.4617868450541854	0.5192968415286966	0.5126419907022969	0.10550324642075386	0.10319209032795257	-1.3438748891481112e-05	-0.0019902260931417004	-1.411391816441565e-05	-0.002090310902488568
64.75243244692527	0.38199013254846304	0.3796424033939838	0.4199043762108513	0.4165124596571144	0.4422984951185453	0.4382357312150855	0.46667367972203727	0.4618370039390068	0.5194882172084901	0.5128258605054623	0.10574149364593884	0.10342503144648225	-1.010283163527248e-05	-0.0015048171114244724	-1.0825013994741894e-05	-0.0016125149180368226
65.14259842611021	0.38186418907050357	0.37951942570431524	0.41985185211016374	0.41646110361801286	0.4422952103586476	0.43823215541128857	0.4667287532575952	0.4618898491590827	0.5196860100595802	0.5130159351106343	0.1059855500343764	0.10366365174283976	-6.723297095279079e-06	-0.0010069437835937833	-7.493250867018908e-06	-0.0011224564495506684
65.53511535159264	0.3817364544080353	0.37939471819889875	0.41979938481858964	0.4164098210428551	0.4422932409053055	0.43822987425898297	0.46678665046147577	0.4619454469473895	0.5198903797737409	0.5132123687483153	0.10623554985084219	0.10390808244538786	-3.3002557878747396e-06	-0.0004964507747615698	-4.118749859172155e-06	-0.000619984597605594
65.92999738900669	0.3816068915621545	0.37926824514827484	0.41974697821261925	0.41635861613151526	0.44229261988808094	0.43822892034361727	0.46684744069926387	0.46200386488891426	0.5201014902004557	0.5134153196416007	0.10649163103504433	0.10415845837287133	1.6619590570421394e-07	2.6820852113473848e-05	-7.016184894181876e-07	-0.00010494501763957942
66.32725878934137	0.38147546216843925	0.37913996948980827	0.4196946358054048	0.41630749273159207	0.4422933808559945	0.4382293266579052	0.46691119477882853	0.46206517196270985	0.5203195094934924	0.5136249501464042	0.10675393532239386	0.10441491805234109	3.675976215866683e-06	0.0005630337852267076	2.758049728934786e-06	0.0004228202207769982
66.72691388945532	0.3813421264521123	0.37900985278372623	0.4196423607311932	0.41625645432316694	0.44229555778751184	0.4382311266113735	0.4669779849958359	0.46212943858567	0.5205446102638379	0.513841426897754	0.10702260836945542	0.1046776038416449	7.229018476495597e-06	0.0011123546189395483	6.260175762440312e-06	0.0009634727831553391
67.12897711259382	0.3812068431816597	0.3788778551676373	0.4195901557291927	0.41620550400300366	0.4422991851009399	0.4382343540403032	0.4670478851811418	0.46219673665810823	0.5207769697393145	0.5140649209624608	0.10729779988429883	0.10494666205670149	1.0825271647973977e-05	0.0016749540180285294	9.80469554978658e-06	0.0015171782250575916
67.53346296890952	0.38106956962084787	0.3787439353094732	0.41953802312685334	0.41615464446817274	0.44230429766526963	0.4382390432180869	0.4671209707501568	0.4622671396112282	0.5210167699312208	0.5142956079984824	0.10757966376196876	0.10522224310376618	1.4464700869853964e-05	0.002251006890531926	1.3391560520492618e-05	0.002084106156203802
67.94038605598601	0.38093026147907666	0.3786080503587942	0.419485964822537	0.4161038779990751	0.4423109308114748	0.4382452288660258	0.4671973187542774	0.46234072245657803	0.5212641978083481	0.5145336684213248	0.10786835822530523	0.10550450161691961	1.814728803284371e-05	0.002840692568184977	1.7020738145023806e-05	0.002664430412863794
68.3497610593647	0.3807888728600106	0.3784701558963975	0.41943398226755746	0.41605320644184424	0.4423191203442961	0.4382529461645868	0.46727700793448557	0.4624175618375808	0.5215194454787597	0.5147792875778424	0.10816404597135129	0.10579359660100117	2.1873032390651304e-05	0.003444194998238004	2.0692212507333885e-05	0.0032583292391308305
68.7616027530747	0.38064535620841916	0.37833020588216326	0.41938207644756204	0.4160026311901006	0.4423289025545403	0.4382622307651455	0.46736011877722394	0.4624977360832516	0.5217827103797301	0.5150326559278182	0.10846689432361044	0.10608969158025996	2.564195119647561e-05	0.00406170294350261	2.4405984915265577e-05	0.0038659854781002423
69.17592600016614	0.3804996622551614	0.37818815260107247	0.4193302478632299	0.41595215316603484	0.44234031423190884	0.43827311880224035	0.46744673357265704	0.462581325264199	0.5220541954762696	0.5152939692337247	0.10877707539042157	0.10639295475295708	2.9454080375690417e-05	0.004693410194221315	2.8162074531934422e-05	0.004487586772313534
69.59274575324658	0.3803517399602456	0.37804394660732893	0.4192784965102668	0.4159017728007939	0.44235339267840235	0.4382856469063621	0.4675369364754425	0.462668411251035	0.5223341094686914	0.5155634287591047	0.10909476622972422	0.10670355915221802	3.3309475236942276e-05	0.005339515791206395	3.196051905152153e-05	0.005123325775969079
70.01207705502031	0.38020153645388943	0.3778975366665099	0.4192268218586575	0.4158514900141404	0.4423681757223131	0.43829985221731516	0.4676308135681314	0.46275907777530445	0.5226226670096861	0.5158412414760097	0.1094201490205264	0.1070216828134056	3.7208211216221976e-05	0.006000224260120035	3.5801375406929736e-05	0.005773400377890425
70.43393503883172	0.38004899697550637	0.37774886969567567	0.4191752228311612	0.41580130419336153	0.44238470173285294	0.4383157723981704	0.467728452927336	0.4628534104930687	0.5229200889314253	0.516127620281993	0.10975341124136588	0.10734750894833095	4.1150384666011064e-05	0.006675745859780591	3.96847205119677e-05	0.0064380139365880495
70.85833492921113	0.3798940648105421	0.37759789070135635	0.41912369778100955	0.4157512141713937	0.4424030096354405	0.43833344564985294	0.4678299446928045	0.46295149705127475	0.5232266024832193	0.5164227842271557	0.1100947458561166	0.1076812261266171	4.5136113684396406e-05	0.007366296843130726	4.3610652051606635e-05	0.007117375528807202
71.2852920424243	0.3797366812250752	0.3774445427153384	0.419072244468782	0.41570121820413736	0.44242313892769136	0.43835291072639215	0.4679353811395514	0.46305342715705144	0.5235424415803063	0.5167269587517943	0.1104443515074728	0.10802302846454699	4.916553898970388e-05	0.00807209973282852	4.757928930676503e-05	0.007811700210609729
71.71482178702524	0.37957678539810236	0.37728876672816436	0.4190208600384261	0.41565131394692434	0.44244512969614314	0.4383742069508715	0.46804485675319774	0.4631592926500838	0.5238678470643717	0.5170403759352186	0.11080243271847003	0.10837311582176114	5.32388248419835e-05	0.008793383611916283	5.159077403205092e-05	0.008521209294030996
72.14693966441222	0.3794143143514175	0.37713050162026174	0.41896954099238837	0.41560149843011207	0.4424690226337622	0.43839737423212227	0.4681584683086945	0.46326918757822855	0.5242030669764476	0.5173632747563537	0.11116920010244538	0.10873169400617219	5.735616001945054e-05	0.009530384431428729	5.564527137713604e-05	0.009246130638729255
72.58166126938723	0.379249202876995	0.3769696840906091	0.41891828316582375	0.4155517680337646	0.44249485905827407	0.4384224530821952	0.4682763149526001	0.46338320827653284	0.5245483568428666	0.5176959013667727	0.11154487058182107	0.10909897498748962	6.151775884588595e-05	0.010283345334656246	5.974297085969971e-05	0.009986698959693285
73.01900229071879	0.37908138346178316	0.37680624858284534	0.41886708169984715	0.4155021184613886	0.44252268093136227	0.4384494846346598	0.4683984982891031	0.463501453449842	0.5249039799750029	0.5180385093768465	0.11192966761615225	0.10947517711977484	6.572386227776672e-05	0.011052517000280204	6.388408739765872e-05	0.010743156153196765
73.45897851170821	0.3789107862098074	0.37664012720872614	0.4188159310137877	0.4154525447126867	0.44255253087878876	0.4384785106637772	0.4685251224699834	0.4636240242591802	0.5252702077835656	0.518391360155743	0.11232382143987917	0.10986052537345688	6.997473904896134e-05	0.011838158004479737	6.806886239124621e-05	0.011515751640430949
73.90160581075892	0.37873733876148524	0.3764712496688251	0.4187648247764138	0.4154030410552896	0.4425844522114826	0.4385095736045914	0.4686562942887286	0.4637510244121081	0.525647320108268	0.518754723146057	0.1127275693102633	0.11025525157727657	7.427068688475869e-05	0.012640535204667458	7.229756487342476e-05	0.012304742731359397
74.34690016194996	0.3785609662100425	0.3762995431703748	0.41871375587608106	0.41535360099542756	0.4426184889476626	0.43854271657400246	0.46879212327902325	0.46388256025727037	0.5260356055637464	0.5191288761938918	0.11314115576600711	0.11065959467064533	7.861203378589643e-05	0.013459924145365676	7.657049272585814e-05	0.013110395010244247
74.79487763561212	0.3783815910149267	0.37612493234213956	0.4186627163897706	0.41530421724750166	0.4426546858360438	0.4385779833928675	0.4689327218178501	0.46401874088335754	0.5264353619026553	0.519514105895281	0.11356483289707947	0.11107380096692768	8.2999139379758e-05	0.01429660948699052	8.088797396083036e-05	0.013932982742531408
75.24555439890803	0.3781991329120986	0.3759473391462067	0.41861169755096816	0.41525488170251135	0.44269308838019744	0.4386154186091987	0.46907820523345445	0.46415967822272314	0.5268468963969318	0.5199107079598839	0.1139988606263132	0.11149812442819161	8.743239635755629e-05	0.01515088546086929	8.525036808049169e-05	0.014772789306462641
75.6989467164156	0.37801350882108736	0.3757666827865759	0.41856068971634436	0.41520558539529095	0.44273374286413214	0.4386550675225153	0.4692286919184373	0.4643054871599106	0.5272705262382824	0.5203189875929566	0.11444350700335515	0.11193282695200926	9.191223199300769e-05	0.016023056351201603	8.965806751248806e-05	0.015630107649712954
76.15507095071504	0.37782463274868544	0.3755828796144297	0.4185096823311874	0.41515631847051765	0.4427766963791682	0.4386969762094247	0.4693843034482613	0.46445628564536134	0.5277065789590186	0.5207392598966637	0.11489904851159521	0.11237817867089407	9.643910974777015e-05	0.01691343700503012	9.41114991344083e-05	0.016505240773867058
76.61394356297929	0.3776324156891569	0.37539584302995566	0.41845866389354447	0.41510707014743414	0.44282199685217993	0.4387411915505027	0.4695451647054714	0.464612194814589	0.5281553928744427	0.5211718502918692	0.11536577038872874	0.11283445826503026	0.00010101353097297094	0.0178223533734041	9.861112588427368e-05	0.017398502247644387
77.07558111356816	0.3774367655208265	0.37520548338058696	0.4184076219170179	0.415057828683243	0.44286969307529406	0.438787761258552	0.46971140400994876	0.46477333911312946	0.5286173175480597	0.5216170949616147	0.11584396696165092	0.11330195328896613	0.00010563603671637223	0.018750143085952686	0.00010315744847033681	0.018310216751387998
77.54000026262605	0.3772375868989151	0.3750117078555323	0.4183565428921717	0.4150085813351205	0.4429198347371297	0.4388367339083245	0.46988315325554064	0.46493984642758796	0.5290927142809906	0.5220753413175876	0.11633394199641038	0.1137809605129784	0.00011030720963195462	0.019697156059706344	0.00010775100717957953	0.01924072065470739
78.00721777068286	0.3770347811444789	0.37481442037644574	0.41830541224648976	0.4149593143207965	0.4429724724556737	0.43888815896779276	0.47006054805342806	0.46511184822313123	0.5295819566270419	0.5225469484909545	0.11683600906401065	0.11427178627987337	0.00011502767600712893	0.02066375514547758	0.00011239238379784355	0.0201903626294353
78.47725049925933	0.3768282461293043	0.3746135214840968	0.41825421430283627	0.4149100127776468	0.4430276578128942	0.43894208683107167	0.47024372788261404	0.4652894796877928	0.5300854309349958	0.5230322878490411	0.11735049192286484	0.11477474687801971	0.00011979810791362677	0.021650316814984194	0.00011708220364603505	0.02115950430092539
78.95011541147531	0.3766178761566121	0.37440890822088596	0.41820293223636085	0.4148606607202403	0.4430854433911999	0.4389985688530879	0.4704328362479516	0.4654728798839835	0.5306035369197926	0.5235317435394394	0.11787772491879636	0.11529016893146346	0.00012461922549206195	0.0226572318906193	0.00012182113774178438	0.022148520939921923
79.42582957266194	0.37640356183740836	0.37420047400904993	0.4181515480297901	0.4148112409962873	0.44314588281186257	0.43905765738611185	0.47062802084613947	0.46566219190762437	0.5311366882643894	0.5240457130632318	0.11841805340348438	0.11581838980801151	0.00012949179937166155	0.023684906320710297	0.00012660990509366643	0.02315780219798569
79.90441015097758	0.37618518996232325	0.37398810852439485	0.4181000424270471	0.41476173524092136	0.4432090307755216	0.4391194058182646	0.47082943374016123	0.4658575630553479	0.5316853132542122	0.5245746078791383	0.11897183417235177	0.11635975804625052	0.00013441665324676055	0.02473376200475741	0.00013144927513675242	0.02418775288909103
80.38587441802741	0.3759626433687694	0.373771697565388	0.41804839488513806	0.4147121238292617	0.4432749431049122	0.4391838686141279	0.4710372315426621	0.4660591450002435	0.5322498554462483	0.5251188540405299	0.11953943592291628	0.1169146338024903	0.00013939466660994881	0.025804237670968178	0.00013634007032070627	0.025238793821600325
80.87023974948666	0.3757358008032461	0.37355112291743586	0.41799658352424224	0.4146623858271856	0.44334367678994896	0.4392511013575929	0.4712515756087946	0.4662670939766531	0.5328307743749778	0.5256788928673798	0.12012123973470802	0.11748338931871287	0.00014442677765896805	0.026896789810223254	0.00014128316886424797	0.02631136268382761
81.35752362572781	0.375504536778609	0.37332626221216714	0.417944585075939	0.41461249894024726	0.4434152900353279	0.43932116079709044	0.47147263223910285	0.46648157097455606	0.5334285462974985	0.5262551816553777	0.12071763957192169	0.11806640941264743	0.00014951398638879398	0.0280118936711915	0.00014627950767809317	0.02740591498655931
81.8477436324513	0.3752687214261231	0.373096988781537	0.41789237482950914	0.4145624394606777	0.44348984231080196	0.4393941048933582	0.47170057289305156	0.4667027419441267	0.534043664980372	0.5268481944245981	0.12132904281003379	0.11866409199118302	0.00015465735787895118	0.029150044319976587	0.0001513300854793509	0.02852292506737797
82.34091746132043	0.37502822034210587	0.3728631715065593	0.4178399265762403	0.41451218221239344	0.4435673944043124	0.43946999286991145	0.4719355744138477	0.4669307780110768	0.5346766425309096	0.5274584227102832	0.12195587078769618	0.11927684858838566	0.00015985802579476793	0.03031175776982309	0.00015643596610365185	0.02966288716116594
82.83706291059936	0.37478289442896323	0.3726246746604685	0.417787212551663	0.4144617004939432	0.4436480084781593	0.43954888526639574	0.47217781926524527	0.46716585570344327	0.535328010275803	0.528086376398489	0.1225985593853058	0.11990510492947297	0.00016511719611317366	0.03149757218574223	0.00016159828203371474	0.03082631654159229
83.33619788579601	0.37453259973041836	0.37238135774610953	0.4177342033756527	0.41441096601932126	0.44373174812841876	0.4396308439950146	0.472427495781082	0.4674081571905322	0.5359983196902497	0.5287325846095597	0.1232575596317276	0.12054930152219237	0.00017043615109457733	0.03270804917011105	0.00016681823815567487	0.0320137507386562
83.83834040030794	0.37427718726072057	0.37213307532734147	0.41768086799031934	0.41435994885657035	0.4438186784478211	0.4397159324002346	0.4726847984283312	0.4676578705347682	0.5366881433809275	0.5293975966326042	0.12393333834073546	0.1212098942771204	0.00017581625351170693	0.033943775134176235	0.00017209711576271491	0.033225750838212775
84.34350857607244	0.3740165028276229	0.3718796768542419	0.41762717359561174	0.4143086173640992	0.4439088660923251	0.4398042153219946	0.4729499280845291	0.46791518995726505	0.53739807612646	0.5300819829143968	0.12462637877886232	0.12188735515851934	0.00018125895116344326	0.03520536276360531	0.00017743627682687002	0.03446290287024567
84.85172064422062	0.37375038684890455	0.37162100648188556	0.4175730855825604	0.4142569381246362	0.44400237935164294	0.4398957591626543	0.4732230923304812	0.4681803161179764	0.5381287359792724	0.530786336106391	0.12533718136642433	0.1225821728674626	0.00018676578168547175	0.036493452583812314	0.00018283716854994303	0.03572581929134344
85.36299494573534	0.37347867416221275	0.37135690288246953	0.4175185674640825	0.41420487587673827	0.4440992882239828	0.4399906319579391	0.4735045057592271	0.46845345641136443	0.5388807654330523	0.5315112721738084	0.12606626441361896	0.12329485355909137	0.00019233837768634077	0.03780871463325752	0.0001883013282251711	0.037015140569664595
85.87734993211305	0.3732011938279914	0.3710871990505507	0.41746358080327084	0.41415239344377835	0.44419966449530446	0.44008890345215923	0.4737943903023132	0.46873482527857685	0.5396548326603574	0.5322574315710872	0.12681416489371933	0.12402592159593497	0.00019797847222979836	0.0391518502531909	0.00019383038842324396	0.03833153687973834
86.39480416602983	0.3729177689252566	0.37081172210114893	0.41740808513908706	0.4140994516603233	0.44430358182340124	0.44019064517799794	0.4740929755744935	0.4690246445372036	0.5404516328252692	0.533025480488302	0.12758143925550694	0.12477592033940305	0.0002036879046938278	0.04052359400309058	0.00019942608253536998	0.0396757099162528
86.91537632201124	0.37262821633997656	0.3705302930604741	0.41735203790938097	0.4140460092958252	0.44441111582715026	0.4402959305411948	0.4744004992380689	0.4693231437297626	0.5412718894763845	0.5338161121735397	0.12836866427723737	0.12554541298165728	0.00020946862703102864	0.04192471571136025	0.00020509025069709308	0.04104839483579781
87.43908518710603	0.37233234654580616	0.37024272664901875	0.41729539437115637	0.4139920229755399	0.4445223441812944	0.44040483491046584	0.4747172073881634	0.4696305604921464	0.5421163560258662	0.5346300483366131	0.1291764379645854	0.12633498342023838	0.00021532271045832108	0.04335602267063621	0.00021082484611617547	0.042450362335515024
87.9659496615646	0.3720299633769191	0.36994883105675846	0.4172381075180027	0.4139374470985884	0.4446373467171484	0.4405174357130336	0.47504335496032984	0.4699471409433581	0.5429858173207369	0.5354680406399321	0.13000538049517318	0.12714523717798115	0.0002212523526186616	0.04481836199232703	0.0002166319418497875	0.0438824208824542
88.4959887595208	0.37172086379268465	0.36964840771019675	0.4171801279946156	0.4138822337530804	0.4447562055296659	0.4406338125361795	0.4753792061619895	0.4702731400979599	0.5438810913131061	0.5363308722828257	0.1308561352124673	0.12797680237090145	0.0002272598852464669	0.04631262313061768	0.00022251373805187713	0.04534541910244627
89.0292216096782	0.37140483763391746	0.36934125103098325	0.4171214040083275	0.41382633262821306	0.4448790050913166	0.4407540472352393	0.4757250349293193	0.4706088223027739	0.5448030308365841	0.5372193596861314	0.1317293696720139	0.12883033072695732	0.00023334778237021903	0.047839740589907365	0.00022847256973423935	0.04684024834322997
89.56566745600044	0.3710816673704409	0.3690271481858319	0.4170618812375723	0.41376969092326527	0.44500583237328	0.4408782240485298	0.4760811254113297	0.47095446169948524	0.545752525496733	0.5381343542844335	0.13262577674319292	0.12970649865874379	0.00023951866910754127	0.04940069683190984	0.00023451091508458477	0.04836784542614225
90.1053456584057	0.37075112783968917	0.36870587882746114	0.41700150273720976	0.41371225325340605	0.44513677697449217	0.4410064297197023	0.47644777248300846	0.47131034271493155	0.5467305036840815	0.5390767444339587	0.13354607576988672	0.13060600839342426	0.000245775331087994	0.050996525397295045	0.00024063140437613484	0.04992919560000075
90.6482756934654	0.37041298597607586	0.36837721482627583	0.41694020884063854	0.41365396155223805	0.4452719312591276	0.4411387536280829	0.4768252822895571	0.47167676058099856	0.5477379347189507	0.5400474574448125	0.13449101379369957	0.13152958916341004	0.0002521207245599899	0.05262831426020398	0.00024683682952947317	0.051525335716561926
91.19447715510712	0.37006700053085617	0.36804091999250416	0.41687793705862924	0.41359475497099873	0.44541139050315076	0.44127528792759557	0.4772139728239007	0.4720540218861994	0.5487758311381382	0.5410474617469911	0.1354613668436139	0.13247799846156952	0.0002585579872396715	0.054297209435816285	0.0002531301543686193	0.05315735764366991
91.74396975532183	0.3697129217822076	0.3676967497885091	0.41681462197481817	0.41353456977435143	0.4455552530506212	0.4414161276949118	0.4776141745398377	0.4724424451611717	0.5498452511343926	0.5420777692004237	0.13645794129625455	0.13345202336497972	0.0002650904499538198	0.056004418860723604	0.00025951452563122146	0.05482641193715665
92.29677332487483	0.369350491235252	0.3673444510309829	0.41675019513779793	0.41347333923269236	0.445703620480493	0.4415613710875333	0.47802623100337355	0.47284236150051545	0.5509473011605598	0.5431394375601917	0.1374815753112274	0.13445248193156376	0.00027172164915140185	0.05775121657003979	0.00026599328479770534	0.05653371179271005
92.85290781402206	0.3689794413117498	0.36698376158274193	0.4166845849497614	0.4134109935109181	0.4458565977847166	0.44171111951256353	0.478450499585003	0.4732541152235882	0.5520831387113585	0.5442335731090747	0.13853314034631714	0.13548022467423526	0.0002784553403494261	0.05953894719685593	0.0002725699808031612	0.05828053730267868
93.41239329322968	0.36859949502919315	0.3666144100338378	0.4166177165516522	0.41334745955359353	0.44601429355851546	0.4418654778070014	0.4788873521959233	0.4736780645770849	0.5532539752968949	0.5453613334706439	0.13961354275768648	0.13653613611752363	0.0002852955125934309	0.06136903082058609	0.0002792483837085191	0.06006824004248301
93.97524995389855	0.3682103656690342	0.36623611537170164	0.4165495117047882	0.41328266096647626	0.446176820203787	0.4420245544304448	0.47933717607141463	0.47411458248247207	0.5544610796233194	0.5465239306173334	0.14072372549059978	0.13762113644202106	0.0002922464040178152	0.06324296819548181	0.0002860324994101715	0.06189824801644761
94.54149810909283	0.36781175643379144	0.36584858664004904	0.4164798886689414	0.4132165178943601	0.44634429414666155	0.44218846167119175	0.47980037460489444	0.4745640573315955	0.5557057809974413	0.5477226340892375	0.14186466986659166	0.13873618322237685	0.0002993125186020462	0.06516234639262564	0.0002929265854756391	0.06377207099342286
95.11115819427312	0.36740336009278013	0.3654515225862741	0.4164087620768625	0.4131489468952124	0.44651683607034276	0.44235731586678473	0.4802773682364474	0.47502689383406416	0.5569894729736857	0.5489587744408381	0.14303739747345887	0.13988227326500505	0.00030649864422099826	0.06712884489067505	0.0002999351682034246	0.06569130626692754
95.68425076803395	0.3669848586162322	0.36504461129707383	0.4163360428052573	0.41307986081059445	0.4466945711644482	0.4425312376401685	0.48076859539996153	0.4755035139203212	0.5583136172635037	0.5502337469344754	0.144242972164942	0.14106044455213068	0.0003138098720981142	0.06914424215514714	0.00030706306101291325	0.06765764487776948
96.26079651284576	0.36655592279757687	0.364627529822055	0.4162616378422433	0.41300916863236864	0.44687762939218034	0.442710352152704	0.4812745135333541	0.47599435770464626	0.5596797479292552	0.5515490155011569	0.14548250217747066	0.14227177829930698	0.0003212516177994451	0.07121042275265665	0.00031431538427456607	0.0696728783391336
96.84081623580131	0.36611621186367593	0.3641999437850895	0.41618545015133257	0.4129367753657174	0.44706614577678894	0.4428947893754173	0.4817956001567704	0.4764998845127076	0.5610894758867174	0.5529061169912716	0.1467571423719381	0.1435174011340903	0.00032882964388419866	0.07332938504475806	0.0003216975867156302	0.07173890591157317
97.42433086936633	0.36566537307282293	0.36376150698320203	0.41610737853200946	0.41286258188851854	0.44726026070888836	0.4430846843799739	0.4823323540240556	0.4770205739786811	0.5625444937426977	0.5543066657399506	0.14806809660908035	0.14479848740414347	0.00033655008436622724	0.07550324951512266	0.00032921546853464934	0.07385774247558174
98.01136147213543	0.3652030413003425	0.3633118609727954	0.4160273174770039	0.4127864848071461	0.4474601202763715	0.4432801776510079	0.4828852963532896	0.47755692721740967	0.5640465809968644	0.5557523584742547	0.1494166202677262	0.14611626162371963	0.0003444194711554327	0.07773426779056081	0.00033687520637459833	0.076031527057836
98.60192922959182	0.3647288386116517	0.36285063464304274	0.41594515702638807	0.4127083763087963	0.4476658766187979	0.44348141542158437	0.48345497214267935	0.4781094680775524	0.5655976096397819	0.5572449795920389	0.15080402291590808	0.14747200106814892	0.00035244476264773006	0.08002483241689617	0.0003446833803310012	0.0782625320710224
99.1960554548718	0.3642423738226814	0.36237744377630937	0.4158607826186671	0.4126281440104715	0.4478776883083185	0.44368855003374325	0.4840419515786904	0.4786787444822287	0.5671995501823797	0.5587864068453554	0.15223167114564426	0.14886703852676375	0.00036063337466063494	0.08237748746162765	0.00035264700317172437	0.08055317333440826
99.79376158953411	0.36374324204758773	0.3618918905954943	0.4157740749390651	0.41254567080478893	0.44809572075938775	0.4439017403262477	0.4846468315439225	0.47926532986424336	0.5688544781556666	0.5603786174645731	0.15370099158309025	0.15030276522551703	0.0003689932139331331	0.08479494002091315	0.0003607735519736144	0.08290602094712085
100.39506920433367	0.36323102423373343	0.3613935632982297	0.4156849097652677	0.41246083470282946	0.4483201466697322	0.4441211520518654	0.48527023723293494	0.47986982470364803	0.5705645811235114	0.562023694763114	0.15521347408669833	0.15178063393149624	0.0003775327144261986	0.08728007271744787	0.00036907100239913504	0.08532381109640141
101.00000000000001	0.3627052866839657	0.3608820355779169	0.4155931578109257	0.41237350867428696	0.4485511464952761	0.4443469583267319	0.4859128238850015	0.4804928581761065	0.5723321662557856	0.5637238352668464	0.15677067514711251	0.15330216225252255	0.00038186157358622766	0.0885399308050178	0.00037327621024439006	0.08654929459335775
