# Supplementary material for: White matter micro- and macrostructure brain charts for the human lifespan
Source: Nature. 2026 May 13;655(8124):979–89. doi: 10.1038/s41586-026-10454-2 (PMC13391363; doi:10.1038/s41586-026-10454-2)
Supplement: Supplementary file 12 — Centiles trajectories of brain charts. SDT.T9.1–5 contain the brain charts for the global metrics; SDT.T9.6–509 contain the brain charts for the tract-specific metrics (unnormalized); and SDT.T9.510–1157 contain the brain charts for the tract-specific macrostructural metrics (normalized). Included in each table are the male and female centile trajectories for the 2.5th, 25th, 50th, 75th and 97.5th percentiles; the interquartile range normalized by the 50th centile; and the derivatives of the 50th centiles with respect to both age and log(age). Charts are sampled in logarithmically spaced intervals. Age is reported in years, while centile trajectory values are reported in metric-specific units: diffusivities in mm2 s−1, volume in mm3, surface area in mm2, average length in mm, and FA is dimensionless (unitless). [file 41586_2026_10454_MOESM12_ESM.zip › plotted_curves/SDT.T9.156-ICP_left_md-mean_curve_metrics.csv]

ages	male_0.025th_percentile	female_0.025th_percentile	male_0.25th_percentile	female_0.25th_percentile	male_0.5th_percentile	female_0.5th_percentile	male_0.75th_percentile	female_0.75th_percentile	male_0.975th_percentile	female_0.975th_percentile	male_normalized_quantile_range	fwmale_normalized_quantile_range	male_median_centile_d_age	male_median_centile_d_log_age	female_median_centile_d_age	female_median_centile_d_log_age
0.25	0.0008834251868239493	0.0008976959343310716	0.0009668713389485845	0.000982699892075768	0.00101409727210286	0.0010308160665031003	0.001063873619144559	0.0010815371027951405	0.0011663519827873974	0.0011859798148512429	0.09565382223623184	0.09588248954506891	-0.00019749654217399715	-0.00011403031968698186	-0.00020075254549229362	-0.00011591026702783259
0.25150637576242696	0.0008831660178496134	0.0008974325787712845	0.0009665876895293151	0.00098241159906046	0.001013799768098566	0.0010305136577343252	0.0010635615123454278	0.001081219814089791	0.0011660098121015839	0.0011856318859819804	0.09565382225130321	0.09588248956017684	-0.00019709377993520905	-0.00011413921228697887	-0.00020034314316130786	-0.00011602095487256436
0.2530218281966045	0.0008829063538911855	0.0008971687202314904	0.0009663034983711812	0.0009821227554375359	0.0010135016958947856	0.0010302106713985112	0.0010632488094572013	0.0010809019193984862	0.0011656669879082271	0.001185283292607693	0.09565382226660256	0.09588248957551329	-0.00019628672494420574	-0.0001143567650772892	-0.0001995227827541468	-0.00011624209432126165
0.25454641199404576	0.000882646196005106	0.0008969043597851926	0.000966018766630415	0.000981833362382155	0.0010132030567042282	0.0010299071087283584	0.0010629355117521156	0.0010805834200145821	0.001165323511602116	0.0011849340361466398	0.09565382228213344	0.09588248959108099	-0.00019548147146708494	-0.00011457385149341026	-0.00019870425356105503	-0.00011646275970680908
0.2560801821758082	0.0008823855452548834	0.0008966394985130824	0.0009657334954709849	0.0009815434210773417	0.0010129038517477159	0.001029602970964819	0.0010626216205109184	0.0010802643172400936	0.001164979384587371	0.0011845841180265727	0.0956538222978991	0.09588248960688474	-0.0001946780263806236	-0.00011479046843343443	-0.00019788756257216322	-0.00011668294787617328
0.25762319409447826	0.0008821244027110577	0.0008963741375029911	0.0009654476860645536	0.0009812529327139399	0.0010126040822541437	0.0010292982593570457	0.0010623071370228251	0.0010799446123856398	0.0011646346082773962	0.0011842335396846802	0.09565382231390383	0.09588248962292813	-0.0001938763964729473	-0.00011500661281002578	-0.00019707271668822912	-0.00011690265569144764
0.2591755034361701	0.0008818627694511702	0.0008961082778498686	0.0009651613395904495	0.0009809618984905847	0.0010123037494604436	0.0010289929751623643	0.0010619920625854846	0.001079624306770414	0.0011642891840948424	0.0011838823025675529	0.0956538223301512	0.09588248963921385	-0.0001930765884436414	-0.0001152222815495596	-0.0001962597227185836	-0.000117121880028076
0.2607371662225343	0.0008816006465597345	0.0008958419206557443	0.0009648744572356287	0.000980670319613662	0.0010120028546115485	0.0010286871196462312	0.0010616763985049386	0.0010793034017221423	0.0011639431134715587	0.0011835304081311375	0.09565382234664421	0.09588248965574732	-0.0001922786089016415	-0.00011543747159176165	-0.0001954485873816303	-0.00011734061777546323
0.2623082388127803	0.0008813380351282008	0.0008955750670297036	0.0009645870401946404	0.0009803781972972801	0.001011701398960359	0.0010283806940822031	0.001061360146095587	0.0010789818985770475	0.0011635963978485616	0.0011831778578406987	0.0956538223633892	0.09588248967253128	-0.00019148246436773153	-0.00011565217989079057	-0.0001946393173052896	-0.00011755886583739161
0.2638887779057103	0.0008810749362549278	0.0008953077180878452	0.0009642990896695954	0.0009800855327632267	0.001011399383767701	0.0010280736997518927	0.0010610433066801446	0.0010786597986798066	0.0011632490386759805	0.0011828246531707714	0.09565382238038769	0.09588248968957096	-0.00019068816127443267	-0.00011586640341484933	-0.00019383191902827557	-0.00011777662113218734
0.26547884054176485	0.0008808113510451489	0.0008950398749532559	0.0009640106068701272	0.000979792327240939	0.001011096810302295	0.0010277661379449366	0.0010607258815896084	0.0010783371033835137	0.0011629010374130267	0.0011824707956051212	0.09565382239764506	0.09588248970686988	-0.00018989570596433802	-0.00011608013914585213	-0.00019302639899781981	-0.00011799388059202665
0.2670784841050822	0.0008805472806109398	0.0008947715387559772	0.0009637215930133603	0.0009794985819674665	0.0010107936798407157	0.0010274580099589555	0.001060407872163215	0.0010780138140496407	0.0011625523955279436	0.0011821162866367003	0.09565382241516487	0.09588248972443132	-0.0001891051046932768	-0.00011629338408064571	-0.0001922227635726692	-0.00011821064116410152
0.26868776632556873	0.000880282726071185	0.000894502710632968	0.0009634320493238697	0.0009792042981874322	0.0010104899936673533	0.0010271493170995155	0.0010600892797484013	0.0010776899320479965	0.0011622031144979653	0.0011817611277676026	0.09565382243295176	0.09588248974226056	-0.00018831636362581783	-0.00011650613522856679	-0.0001914210190189225	-0.00011842689980848253
0.2703067452809827	0.0008800176885515547	0.0008942333917280811	0.0009631419770336566	0.0009789094771530049	0.0010101857530743878	0.0010268400606800994	0.001059770105700774	0.0010773654587566952	0.0011618531958092822	0.001181405320509029	0.09565382245100998	0.09588248976036322	-0.00018752948883860032	-0.00011671838961341274	-0.0001906211715138606	-0.00011864265350006176
0.2719354793990299	0.0008797521691844625	0.0008939635831920247	0.0009628513773821028	0.000978614120123859	0.0010098809593617395	0.0010265302420220583	0.0010594503513840611	0.0010770403955621076	0.0011615026409569908	0.001181048866381236	0.09565382246934372	0.09588248977874105	-0.00018674448632238771	-0.0001169301442748294	-0.00018982322714677924	-0.00011885789922957968
0.27357402745947257	0.0008794861691090355	0.0008936932861823251	0.0009625602516159379	0.0009783182283671329	0.0010095756138370354	0.0010262198624545777	0.0010591300181700778	0.0010767147438588223	0.0011611514514450506	0.0011806917669134908	0.09565382248795881	0.09588248979739918	-0.00018596136197679414	-0.00011714139626428643	-0.00018902719191449258	-0.00011907263399985046
0.2752224485962505	0.0008792196894710873	0.0008934225018633087	0.0009622686009892126	0.0009780218031574057	0.0010092697178155808	0.0010259089233146472	0.00105880910743869	0.0010763885050496184	0.0011607996287862493	0.001180334023644042	0.09565382250685729	0.09588248981634356	-0.00018518012161339303	-0.00011735214264779747	-0.00018823307172460835	-0.0001192868548287318
0.27688080229961526	0.0008789527314230835	0.000893151231406053	0.0009619764267632532	0.0009777248457766535	0.0010089632726203127	0.0010255974259470136	0.0010584876205777746	0.0010760616805454127	0.0011604471745021569	0.0011799756381200611	0.09565382252604542	0.0958824898355777	-0.0001844007709579376	-0.00011756238050683598	-0.00018744087239741525	-0.00011950055874954124
0.2785491484182772	0.0008786852961241054	0.000892879475988366	0.0009616837302066292	0.0009774273575142139	0.0010086562795817648	0.0010252853717041465	0.0010581655589831749	0.0010757342717652254	0.001160094090123077	0.0011796166118976065	0.0956538225455271	0.09588248985510611	-0.0001836233156466971	-0.00011777210693600382	-0.00018665059966105346	-0.00011971374280839164
0.28022754716156506	0.0008784173847398234	0.0008926072367947488	0.0009613905125951218	0.0009771293396667543	0.0010083487400380348	0.001024972761946206	0.001057842924058672	0.001075406280136145	0.0011597403771880154	0.0011792569465415843	0.09565382256530815	0.09588248987493449	-0.00018284776122756696	-0.0001179813190434198	-0.00018586225915584453	-0.00011992640406635613
0.2819160591015993	0.000878148998442464	0.0008923345150163613	0.0009610967752116874	0.0009768307935382324	0.0010080406553347459	0.001024659598040997	0.0010575197172159392	0.0010750777070932815	0.001159386037244632	0.0011788966436256966	0.09565382258539175	0.09588248989506677	-0.00018207411316123467	-0.00011819001395196871	-0.00018507585643257052	-0.00012013853959885745
0.28361474517547763	0.0008778801384107754	0.0008920613118509963	0.0009608025193464197	0.0009765317204398649	0.0010077320268250085	0.0010243458813639396	0.0010571959398745065	0.0010747485540797343	0.0011590310718491987	0.0011785357047324066	0.09565382260578428	0.09588248991550734	-0.0001813023768222899	-0.00011839818879927355	-0.00018429139695363972	-0.00012035014649580678
0.2853236666874746	0.0008776108058299966	0.0008917876285030375	0.0009605077462965161	0.0009762321216900833	0.0010074228558693819	0.001024031613298024	0.0010568715934617182	0.0010744188225465464	0.0011586754825665551	0.001178174131452888	0.0956538226264902	0.09588248993626318	-0.0001805325574958938	-0.00011860584073583591	-0.0001835088860926426	-0.00012056122186165918
0.2870428853112538	0.0008773410018918279	0.0008915134661834334	0.0009602124573662458	0.0009759319986145079	0.001007113143835845	0.001023716795233779	0.0010565466794127019	0.001074088513952669	0.0011583192709700727	0.0011778119253869864	0.09565382264751592	0.09588248995733804	-0.00017976466038205352	-0.00011881296692747845	-0.00018272832913407422	-0.00012077176281466429
0.28877246309209376	0.0008770707277943904	0.0008912388261096639	0.0009599166538669077	0.0009756313525459076	0.0010068028920997456	0.001023401428569232	0.0010562211991703154	0.0010737576297649236	0.0011579624386416011	0.0011774490881431773	0.09565382266886327	0.09588248997873845	-0.00017899869059323503	-0.00011901956455381835	-0.00018194973127494407	-0.00012098176648808745
0.2905124624491269	0.0008767999847422046	0.0008909637095057031	0.0009596203371168018	0.0009753301848241622	0.0010064921020437796	0.0010230855147098697	0.001055895154185127	0.0010734261714579532	0.0011576049871714397	0.0011770856213385154	0.09565382269054055	0.09588249000046632	-0.00017823465315364162	-0.00011922563080768445	-0.0001811730976228887	-0.00012119123002893306
0.29226294617759224	0.0008765287739461517	0.0008906881176019959	0.0009593235084411905	0.0009750284967962298	0.0010061807750579423	0.0010227690550686068	0.0010555685459153615	0.0010730941405142002	0.0011572469181582836	0.0011767215265986043	0.09565382271255245	0.09588249002253228	-0.0001774725530021004	-0.00011943116289692135	-0.0001803984331973374	-0.00012140015059841636
0.294023977451102	0.0008762570966234465	0.0008904120516354161	0.0009590261691722666	0.0009747262898161139	0.0010058689125394993	0.0010224520510657429	0.0010552413758268709	0.0010727615384238495	0.0011568882332091898	0.0011763568055575425	0.09565382273490439	0.09588249004493615	-0.00017671239499139624	-0.00011963615804361227	-0.00017962574293189926	-0.0001216085253733512
0.29579561982392083	0.0008759849539975939	0.0008901355128492376	0.000958728320649113	0.0009744235652448166	0.0010055565158929407	0.0010221345041289238	0.0010549136453930866	0.0010724283666847993	0.0011565289339395244	0.0011759914598578833	0.09565382275760048	0.09588249006768795	-0.00017595418388760553	-0.00011984061348352393	-0.0001788550316707549	-0.00012181635154373538
0.29757793723326015	0.0008757123472983748	0.0008898585024931031	0.0009584299642176733	0.0009741203244503188	0.001005243586529956	0.0010218164156931115	0.0010545853560949936	0.0010720946268026204	0.0011561690219729361	0.0011756254911505935	0.0956538227806489	0.0958824900907903	-0.0001751979243705959	-0.00012004452646663388	-0.00017808630417082139	-0.00012202362631394403
0.29937099400158496	0.0008754392777617962	0.0008895810218229875	0.0009581311012307113	0.0009738165688075283	0.0010049301258693848	0.0010214977872005395	0.0010542565094210756	0.001071760320290513	0.001155808498941294	0.001175258901095009	0.09565382280405248	0.09588249011425076	-0.00017444362103513633	-0.00012024789425740812	-0.000177319565102807	-0.00012223034690364565
0.3011748548389356	0.00087516574663007	0.000889303072101169	0.0009578317330477798	0.0009735122996982557	0.0010046161353371905	0.0010211786201006778	0.0010539271068672922	0.001071425448669272	0.0011554473664846618	0.0011748916913587911	0.09565382282781952	0.09588249013807505	-0.000173691278389565	-0.0001204507141337463	-0.00017655481904960135	-0.0001224365105459424
0.30298958484526295	0.0008748917551515793	0.0008890246545961965	0.0009575318610351861	0.0009732075185111763	0.001004301616366417	0.001020858915850197	0.0010535971499370305	0.001071090013467246	0.0011550856262512487	0.0011745238636178862	0.09565382285195406	0.09588249016226763	-0.00017294090085762104	-0.0001206529833881198	-0.00017579207050749668	-0.00012264211448839712
0.30481524951277783	0.0008746173045808431	0.0008887457705828558	0.0009572314865659523	0.0009729022266417899	0.0010039865703971548	0.0010205386759129294	0.0010532666401410708	0.0010707540162202972	0.001154723279897367	0.0011741554195564788	0.09565382287646451	0.09588249018683527	-0.0001721924927778895	-0.00012085469932732185	-0.00017503132388652087	-0.00012284715599333862
0.3066519147283146	0.0008743423961784847	0.000888466421342133	0.0009569306110197837	0.000972596425492388	0.0010036709988765016	0.001020217901759831	0.0010529355789975416	0.0010704174584717629	0.0011543603290873885	0.0011737863608669514	0.09565382290135391	0.09588249021178505	-0.00017144605840285765	-0.00012105585927116302	-0.00017427258350960484	-0.00012305163233666816
0.3084996467757088	0.0008740670312112078	0.0008881866081611937	0.0009566292357830374	0.0009722901164720238	0.0010033549032585326	0.001019896594868948	0.001052603968031895	0.0010700803417724202	0.001153996775493711	0.0011734166892498428	0.0956538229266299	0.09588249023712254	-0.00017070160190219008	-0.00012125646055455297	-0.00017351585361535804	-0.00012325554080952483
0.31035851233818973	0.0008737912109517491	0.0008879063323333348	0.0009563273622486756	0.0009719833009964638	0.001003038285004252	0.0010195747567253715	0.001052271808776851	0.0010697426676804349	0.0011536326207967006	0.001173046406413799	0.09565382295230014	0.0958824902628529	-0.0001699591273603973	-0.00012145650052644563	-0.00017276113835518192	-0.00012345887871673122
0.3122285785007863	0.0008735149366788623	0.0008876255951579666	0.0009560249918162447	0.0009716759804881658	0.001002721145581568	0.001019252388821211	0.0010519391027723713	0.0010694044377613403	0.001153267866684664	0.0011726755140755388	0.09565382297836898	0.09588249028898505	-0.00016921863877744636	-0.0001216559765492009	-0.0001720084417947132	-0.00012366164337695995
0.3141099127527488	0.0008732382096772756	0.0008873443979405714	0.0009557221258918317	0.0009713681563762365	0.0010024034864652485	0.0010189294926555483	0.0010516058515656168	0.0010690656535879831	0.0011529025148538014	0.001172304013959804	0.0956538230048437	0.09588249031552322	-0.00016848014006926038	-0.00012185488599886218	-0.00017125776791515612	-0.00012386383212373286
0.31600258298998396	0.0008729610312376672	0.0008870627419926756	0.0009554187658880335	0.0009710598300963971	0.0010020853091368932	0.001018606069734407	0.0010512720567109125	0.001068726316740494	0.0011525365670081642	0.0011719319077993248	0.09565382303173209	0.09588249034247609	-0.00016774363506938395	-0.00012205322626684945	-0.000170509120613338	-0.00012406544230533778
0.3179066575175057	0.0008726834026566242	0.0008867806286318104	0.0009551149132239144	0.0009707510030909453	0.001001766615084881	0.0010182821215707059	0.0010509377197696966	0.0010683864288062372	0.0011521700248596069	0.0011715591973347618	0.09565382305903952	0.09588249036984829	-0.0001670091275273733	-0.00012225099475776657	-0.00016976250369959978	-0.00012426647128280233
0.3198222050518999	0.0008724053252366217	0.0008864980591814941	0.0009548105693249868	0.0009704416768087281	0.0010014474058043549	0.0010179576496842377	0.0010506028423105046	0.0010680459913797898	0.0011518028901277594	0.001171185884314686	0.09565382308677327	0.09588249039764837	-0.0001662766211089628	-0.0001224481888896789	-0.00016901792090107115	-0.00012446691643244745
0.32174929472380437	0.0008721268002859833	0.0008862150349711812	0.0009545057356231585	0.0009701318527050955	0.0010011276827971661	0.0010176326556016121	0.001050267425908908	0.0010677050060628828	0.0011514351645399712	0.0011708119704955133	0.09565382311493965	0.09588249042588283	-0.00016554611939845199	-0.000122644806095612	-0.00016827537586078245	-0.0001246667751445829
0.32368799608040405	0.0008718478291188526	0.0008859315573362472	0.0009542004135567117	0.0009698215322418766	0.001000807447571852	0.0010173071408562393	0.0010499314721474937	0.0010673634744643788	0.0011510668498312786	0.0011704374576414797	0.0956538231435464	0.09588249045455814	-0.00016481762589626303	-0.0001228408438215256	-0.00016753487213672091	-0.0001248660448231187
0.3256383790879404	0.0008715684130551611	0.0008856476276179434	0.0009538946045702595	0.0009695107168873334	0.0010004867016435908	0.0010169811069882747	0.0010495949826158147	0.0010670213982002222	0.0011506979477443585	0.0011700623475245859	0.0956538231726014	0.09588249048368314	-0.00016409114402171632	-0.00012303629952800654	-0.00016679641320505034	-0.00012506472288700832
0.32760051413423674	0.0008712885534205976	0.0008853632471633744	0.0009535883101147199	0.0009691994081161361	0.0010001654465341704	0.0010166545555445967	0.0010492579589103596	0.0010666787788934067	0.0011503284600294884	0.0011696866419245659	0.09565382320211072	0.09588249051326327	-0.00016336667711175368	-0.00012323117068935296	-0.00016606000245700248	-0.00012526280676841695
0.3295744720312385	0.0008710082515465725	0.0008850784173254582	0.0009532815316472698	0.0009688876074093198	0.0009998436837719482	0.00101632748807876	0.0010489204026345065	0.0010663356181739346	0.0011499583884445018	0.0011693103426288353	0.09565382323208313	0.0958824905433072	-0.0001626442284214935	-0.00012342545479324118	-0.00016532564320231868	-0.00012546029391435898
0.33156032401756863	0.0008707275087701949	0.0008847931394629016	0.0009529742706313247	0.0009685753162542535	0.0009995214148918214	0.0010159999061509638	0.0010485823153984963	0.0010659919176787774	0.0011495877347547547	0.0011689334514324555	0.09565382326252539	0.09588249057382209	-0.00016192380112442506	-0.00012361914934125307	-0.00016459333866608583	-0.0001256571817845331
0.33355814176109866	0.000870446326434232	0.0008845074149401653	0.0009526665285364942	0.0009682625361446084	0.0009991986414351836	0.0010156718113280181	0.0010482436988193855	0.0010656476790518433	0.0011492165007330763	0.0011685559701380926	0.09565382329344495	0.0958824906048157	-0.0001612053983142403	-0.00012381225184965317	-0.0001638630919928996	-0.00012585346785426443
0.33556799736153503	0.0008701647058870818	0.0008842212451274278	0.0009523583068385473	0.0009679492685803124	0.000998875364949893	0.0010153432051832963	0.0010479045545210104	0.0010653029039439273	0.0011488446881597278	0.0011681779005559651	0.09565382332485091	0.09588249063629672	-0.00016048902300314083	-0.0001240047598476124	-0.00016313490624553229	-0.00012604914961281133
0.3375899633530214	0.000869882648482744	0.0008839346314005605	0.0009520496070193873	0.0009676355150675277	0.0009985515869902351	0.0010150140892967092	0.0010475648841339537	0.0010649575940126844	0.001148472298822367	0.0011677992445038139	0.0956538233567501	0.09588249066827234	-0.0001597746781226428	-0.00012419667087798514	-0.00016240878440296203	-0.00012624422456170015
0.3396241127067558	0.0008696001555807854	0.0008836475751410932	0.0009517404305670075	0.000967321277118608	0.0009982273091168896	0.0010146844652546667	0.001047224689295502	0.001064611750922585	0.0011480993345160016	0.001167420003806855	0.09565382338915113	0.09588249070075086	-0.00015906236652482586	-0.00012438798249789218	-0.00016168472936431422	-0.00012643869021780607
0.3416705188336247	0.0008693172285463085	0.0008833600777361807	0.0009514307789754629	0.0009670065562520681	0.0009979025328968893	0.0010143543346500371	0.0010468839716496106	0.0010642653763448806	0.0011477257970429517	0.0011670401802977382	0.09565382342206223	0.09588249073374126	-0.00015835209098138958	-0.00012457869227758267	-0.00016096274394741816	-0.00012663254411168778
0.343729255586852	0.000869033868749925	0.0008830721405785732	0.0009511206537448362	0.0009666913539925479	0.000997577259903592	0.0010140236990821157	0.0010465427328468673	0.001063918471957562	0.0011473516882128073	0.001166659775816505	0.09565382345549144	0.09588249076725047	-0.0001576438541847358	-0.00012476879780082273	-0.0001602428308886683	-0.00012682578378703235
0.34580039726466444	0.0008687500775677205	0.000882783765066588	0.0009508100563812023	0.0009663756718707779	0.0009972514917166383	0.0010136925601565876	0.0010462009745444542	0.0010635710394453265	0.0011469770098423873	0.001166278792210551	0.09565382348944787	0.09588249080128851	-0.0001569376587490512	-0.00012495829666600566	-0.00015952499284568877	-0.00012701840680276466
0.3478840186129729	0.000868465856381223	0.0008824949526040701	0.0009504989883965914	0.0009660595114235425	0.000996925229921918	0.0010133609194854856	0.0010458586984061064	0.0010632230804995322	0.0011466017637556977	0.001165897231334576	0.09565382352394054	0.09588249083586393	-0.00015623350720930795	-0.00012514718648459766	-0.0001588092323951129	-0.00012721041073088246
0.34998019482807	0.0008681812065773754	0.0008822057046003656	0.0009501874513089618	0.0009657428741936496	0.0009965984761115343	0.001013028778687164	0.0010455159061020798	0.0010628745968181662	0.0011462259517838929	0.0011655150950505495	0.09565382355897692	0.09588249087098454	-0.00015553140202112514	-0.00012533546488061043	-0.00015809555203261105	-0.00012740179315609557
0.352089001559344	0.0008678961295485076	0.0008819160224702948	0.0009498754466421642	0.0009654257617298973	0.0009962712318837752	0.001012696139386259	0.0010451725993091173	0.0010625255901058094	0.0011458495757652374	0.0011651323852276704	0.09565382359456755	0.09588249090665948	-0.00015483134556240619	-0.00012552312949223876	-0.00015738395417666529	-0.00012759255167849037
0.3542105149120084	0.0008676106266922933	0.000881625907634111	0.0009495629759259046	0.0009651081755870321	0.000995943498843068	0.001012363003213647	0.0010448287797104028	0.0010621760620735917	0.0011454726375450584	0.0011647491037423204	0.09565382363072124	0.0958824909429	-0.00015413334013472668	-0.00012571017797194384	-0.00015667444116537754	-0.00012778268391078207
0.35634481144984936	0.0008673246994117359	0.0008813353615174818	0.000949250040695716	0.0009647901173257276	0.0009956152785999498	0.0010120293718064214	0.001044484448995531	0.0010618260144391613	0.0011450951389757116	0.0011643652524780286	0.09565382366744617	0.09588249097971295	-0.00015343738796097517	-0.00012589660798464908	-0.00015596701525838474	-0.00012797218747956363
0.35849196819798806	0.0008670383491151253	0.0008810443855514447	0.0009489366424929199	0.0009644715885125361	0.0009952865727710324	0.0010116952468078428	0.0010441396088604683	0.0010614754489266414	0.0011447170819165393	0.0011639808333254256	0.09565382370475319	0.09588249101710947	-0.00015274349118771235	-0.00012608241720926672	-0.00015526167863821883	-0.00012816106002588867
0.36065206264566085	0.0008667515772160112	0.0008807529811723856	0.0009486227828645954	0.0009641525907198654	0.0009949573829789642	0.0010113606298673137	0.0010437942610075144	0.0010611243672665972	0.0011443384682338258	0.0011635958481822028	0.0956538237426509	0.09588249105509883	-0.00015205165188444947	-0.00012626760333753206	-0.00015455843340803077	-0.00012834929920310656
0.3628251727490157	0.0008664643851331776	0.0008804611498220066	0.0009483084633635474	0.0009638331255259421	0.0009946277108524013	0.0010110255226403392	0.0010434484071452717	0.0010607727711959977	0.0011439592998007658	0.0011632102989530793	0.09565382378115005	0.09588249109369	-0.00015136187204342622	-0.00012645216407405901	-0.0001538572815939221	-0.00012853690267866646
0.3650113769339257	0.000866176774290608	0.000880168892947293	0.000947993685548276	0.0009635131945147767	0.0009942975580259702	0.0010106899267884936	0.0010431020489886065	0.0010604206624581789	0.0011435795784974217	0.001162824187549752	0.09565382382025966	0.09588249113289314	-0.00015067415358327452	-0.00012663609713822743	-0.0001531582251448338	-0.000128723868133368
0.36721075409881926	0.0008658887461174513	0.0008798762120004823	0.000947678450982932	0.0009631927992761306	0.0009939669261402263	0.0010103538439793828	0.0010427551882586056	0.0010600680428028064	0.0011431993062106752	0.0011624375158908605	0.0956538238599907	0.0958824911727189	-0.00014998849834554906	-0.00012681940026149086	-0.00015246126593357334	-0.0001289101932619996
0.3694233836175272	0.0008656003020480049	0.0008795831084390378	0.0009473627612372982	0.0009628719414054809	0.0009936358168416337	0.0010100172758866098	0.0010424078266825514	0.001059714913985837	0.0011428184848342024	0.0011620502859019438	0.09565382390035311	0.09588249121317813	-0.00014930490809683672	-0.00012700207118870876	-0.00015176640575526035	-0.00012909587577172865
0.37164934534214805	0.0008653114435216667	0.0008792895837256142	0.0009470466178867478	0.0009625506225039973	0.0009933042317825152	0.0010096802241897449	0.0010420599659938777	0.0010593612777694901	0.0011424371162684212	0.0011616624995154068	0.09565382394135725	0.09588249125428012	-0.0001486233845294782	-0.00012718410767839639	-0.00015107364632976905	-0.00012928091338387793
0.3738887196059291	0.0008650221719829225	0.0008789956393280268	0.0009467300225122152	0.0009622288441784896	0.0009929721726210307	0.001009342690574281	0.001041711607932138	0.001059007135922196	0.0011420552024204594	0.001161274158670467	0.09565382398301382	0.09588249129603645	-0.00014794392926012478	-0.00012736550750092057	-0.00015038298930217242	-0.00012946530383342592
0.3761415872261661	0.000864732488881306	0.0008787012767192265	0.0009464129767001631	0.0009619066080413944	0.0009926396410211375	0.0010090046767316071	0.0010413627542429696	0.0010586524902185762	0.0011416727452041166	0.0011608852653131295	0.0956538240253339	0.09588249133845793	-0.00014726654383287463	-0.00012754626844105332	-0.00014969443624049394	-0.0001296490448674803
0.3784080295071193	0.0008644423956713711	0.0008784064973772644	0.0009460954820425481	0.0009615839157107306	0.000992306638652554	0.0010086661843589717	0.0010410134066780531	0.0010582973424393962	0.0011412897465398152	0.0011604958213961372	0.0956538240683277	0.09588249138155557	-0.00014659122971771854	-0.00012772638829611216	-0.00014900798863917708	-0.00012983213424702655
0.3806881282429484	0.0008641518938126641	0.0008781113027852635	0.0009457775401367901	0.0009612607688100689	0.0009919731671907313	0.001008327215159447	0.0010406635669950846	0.0010579416943715318	0.0011409062083545744	0.0011601058288789362	0.09565382411200883	0.09588249142534026	-0.00014591798831078973	-0.00012790586487604338	-0.00014832364791753094	-0.0001300145697462063
0.38298196572066395	0.0008638609847696933	0.0008778156944313902	0.0009454591525857425	0.0009609371689685027	0.0009916392283168156	0.0010079877708418959	0.0010403132369577323	0.001057585547807937	0.0011405221325819623	0.0011597152897276344	0.09565382415638476	0.0958824914698233	-0.00014524682093619568	-0.00012808469600406047	-0.00014764141542164544	-0.00013019634915245604
0.3852896247230969	0.0008635696700119004	0.0008775196738088213	0.0009451403209976537	0.0009606131178206084	0.0009913048237176164	0.0010076478531209356	0.0010399624183356085	0.0010572289045476017	0.0011401375211620608	0.0011593242059149606	0.09565382420147073	0.095882491515017	-0.0001445777288447414	-0.00012826287951589466	-0.0001469612924230035	-0.0001303774702657856
0.38761118853188686	0.0008632779510136297	0.0008772232424157205	0.0009448210469861427	0.0009602886170064226	0.000990969955085573	0.0010073074637169089	0.0010396111129042302	0.0010568717663955241	0.0011397523760414273	0.0011589325794202317	0.09565382424727709	0.09588249156093313	-0.00014391071321628868	-0.00012844041326090516	-0.00014628328012039615	-0.00013055793089974954
0.3899467409304866	0.0008629858292540983	0.0008769264017551983	0.0009445013321701599	0.000959963668171398	0.0009906346241187168	0.0010069666043558414	0.0010392593224449816	0.0010565141351626638	0.0011393666991730514	0.0011585404122293026	0.09565382429381547	0.09588249160758348	-0.00014324577515839598	-0.0001286172951006359	-0.00014560737963992265	-0.00013073772888078095
0.39229636620718694	0.000862693306217373	0.0008766291533352948	0.0009441811781739616	0.0009596382729663837	0.0009902988325206459	0.0010066252767694179	0.001038907048745087	0.0010561560126659188	0.001138980492516326	0.0011581477063345386	0.09565382434109904	0.09588249165497945	-0.00014258291570698467	-0.0001287935229090098	-0.00014493359203474054	-0.000130916862048025
0.3946601491581577	0.0008624003833923328	0.0008763314986689409	0.0009438605866270745	0.0009593124330475812	0.0009899625820004845	0.001006283482694939	0.0010385542935975672	0.0010557974007280797	0.0011385937580369984	0.0011577544637347682	0.09565382438913868	0.09588249170313415	-0.00014192213582767121	-0.00012896909457327244	-0.000144261918286398	-0.0001310953282537275
0.3970381750905084	0.0008621070622726476	0.0008760334392739347	0.0009435395591642666	0.0009589861500765204	0.0009896258742728562	0.0010059412238752966	0.0010382010588012142	0.0010554383011778024	0.0011382064977071434	0.0011573606864352531	0.09565382443794902	0.09588249175206173	-0.0001412634364152121	-0.00012914400799263204	-0.00014359235930427872	-0.00013127312536248548
0.39943052982536675	0.0008618133443567463	0.0008757349766729093	0.0009432180974255151	0.0009586594257200275	0.0009892887110578466	0.0010055985020589338	0.0010378473461605485	0.0010550787158495687	0.0011378187135051173	0.0011569663764476414	0.09565382448754146	0.09588249180177327	-0.000140606818295419	-0.00012931826108014688	-0.000142924915927517	-0.00013145025125266274
0.4018372997009759	0.0008615192311477851	0.0008754361123933052	0.0009428962030559719	0.0009583322616501883	0.0009889510940809688	0.001005255318999813	0.0010374931574857857	0.0010547186465836506	0.0011374304074155185	0.0011565715357899312	0.09565382453792888	0.09588249185228163	-0.00013995228222302147	-0.0001294918517598942	-0.00014225958892397084	-0.00013162670381472452
0.40425857157581063	0.0008612247241536273	0.0008751368479673409	0.0009425738777059392	0.0009580046595443196	0.0009886130250731406	0.001004911676457385	0.0010371384945928109	0.0010543580952260794	0.0011370415814291619	0.0011561761664864373	0.09565382458912625	0.09588249190360153	-0.0001392998288838876	-0.00012966477796874654	-0.00014159637899033295	-0.0001318024809510987
0.4066944328317112	0.0008609298248868073	0.0008748371849319856	0.0009422511230308342	0.0009576766210849407	0.0009882745057706406	0.001004567576196557	0.0010367833593031336	0.0010539970636286099	0.00113665223754303	0.00115578027056775	0.0956538246411453	0.0958824919557455	-0.00013864945889618951	-0.00012983703765709342	-0.00014093528675468425	-0.00013197758057809095
0.4091449713770379	0.000860634534864505	0.0008745371248289272	0.0009419279406911558	0.000957348147959735	0.0009879355379150813	0.001004223019987653	0.0010364277534438589	0.0010536355536486814	0.0011362623777602383	0.0011553838500706936	0.09565382469400133	0.09588249200872759	-0.00013800117280865498	-0.00013000862878648212	-0.00014027631277541142	-0.0001321520006242749
0.411610275649843	0.00086033885560852	0.0008742366692045485	0.0009416043323524616	0.0009570192418615237	0.0009875961232533779	0.0010038780096063885	0.0010360716788476551	0.0010532735671493895	0.001135872004090003	0.0011549869070382962	0.09565382474770708	0.09588249206256272	-0.00013735497110231587	-0.00013017954933133846	-0.00013961945754153993	-0.00013232573903060318
0.41409043462106226	0.0008600427886452394	0.0008739358196098926	0.000941280299685328	0.0009566899044882351	0.0009872562635377126	0.0010035325468338316	0.0010357151373527162	0.0010529111059994478	0.001135481118547599	0.0011545894435197445	0.0956538248022782	0.095882492117264	-0.0001367108541910078	-0.000130349797278273	-0.0001389647214730394	-0.00013249879374999107
0.41658553779772634	0.0008597463355056143	0.000873634577600643	0.00094095584436533	0.0009563601375428739	0.000986915960525506	0.0010031866334563792	0.0010353581308027318	0.0010525481720731584	0.001135089723154324	0.001154191461570355	0.09565382485772667	0.09588249217284553	-0.00013606882242100937	-0.00013051937062591445	-0.00013831210492229462	-0.00013267116274839896
0.41909567522619073	0.0008594494977251286	0.0008733329447370864	0.0009406309680729981	0.0009560299427334828	0.0009865752159793836	0.0010028402712657135	0.0010350006610468513	0.001052184767250371	0.0011346978199374632	0.0011537929632515274	0.09565382491407043	0.09588249222932418	-0.00013542887607176368	-0.00013068826738474315	-0.00013766160817371698	-0.00013284284400386093
0.4216209374953856	0.0008591522768437766	0.0008730309225840929	0.0009403056724938052	0.0009556993217731256	0.0009862340316671473	0.0010024934620587818	0.001034642729939656	0.001051820893416457	0.001134305410930258	0.001153393950630718	0.09565382497132216	0.09588249228671318	-0.00013479101535757154	-0.0001308564855784511	-0.00013701323144418853	-0.00013301383550654022
0.42416141574008476	0.000858854674406025	0.0008727285127110817	0.0009399799593181174	0.0009553682763798443	0.000985892409361735	0.0010021462076377533	0.0010342843393411146	0.0010514565524622692	0.0011339124981718553	0.0011529944257813928	0.09565382502949753	0.09588249234502713	-0.00013415524042584281	-0.0001310240232416382	-0.00013636697488461635	-0.00013318413525970074
0.4267172016441951	0.0008585566919608005	0.0008724257166919969	0.0009396538302411812	0.0009550368082766329	0.0009855503508412037	0.0010017985098099945	0.0010339254911165656	0.0010510917462841132	0.0011335190837072897	0.0011525943907829959	0.09565382508861171	0.09588249240428438	-0.00013352155135887278	-0.0001311908784212834	-0.00013572283857815615	-0.00013335374127762534
0.42928838744406506	0.0008582583310614483	0.0008721225361052789	0.0009393272869630797	0.0009547049191914118	0.0009852078578886825	0.001001450370388036	0.001033566187136671	0.0010507264767837124	0.0011331251695874314	0.001152193847720915	0.09565382514868175	0.09588249246449902	-0.00013288994817484134	-0.00013135704917685564	-0.00013508082254290454	-0.00013352265158739218
0.43187506593181346	0.0008579595932657152	0.0008718189725338368	0.0009390003311887138	0.0009543726108569913	0.000984864932292354	0.001001101791189539	0.0010332064292773921	0.0010503607458681725	0.0011327307578689614	0.00115179279868644	0.09565382520972283	0.09588249252568541	-0.00013226043082603667	-0.00013152253357856525	-0.00013444092673112196	-0.00013369086422820864
0.4344773304586784	0.0008576604801357184	0.0008715150275650217	0.0009386729646277669	0.0009540398850110415	0.0009845215758454166	0.0010007527740372654	0.001032846219419954	0.001049994555449953	0.0011323358506143322	0.0011513912457767313	0.09565382527175173	0.09588249258786308	-0.00013163299920135318	-0.00013168732970891828	-0.00013380315102917706	-0.00013385837725021776
0.4370952749383861	0.0008573609932379181	0.0008712107027906008	0.0009383451889946786	0.0009537067433960727	0.0009841777903460587	0.0010004033207590506	0.0010324855594508152	0.0010496279074468354	0.001131940449891734	0.0011509891910947846	0.09565382533478507	0.095882492651047	-0.00013100765312643037	-0.00013185143566257773	-0.0001331674952603501	-0.0001340251887171906
0.4397289938505404	0.0008570611341430932	0.0008709059998067231	0.0009380170060086114	0.0009533731877593882	0.0009838335775974206	0.00100005343318776	0.0010321244512616306	0.0010492608037818787	0.0011315445577750537	0.001150586636749385	0.09565382539883942	0.09588249271525436	-0.00013038439236345845	-0.00013201484954566967	-0.00013253395918275124	-0.00013419129670394492
0.4423785822440318	0.0008567609044263143	0.0008706009202139051	0.0009376884173934288	0.0009530392198530736	0.0009834889394075728	0.0009997031131612744	0.0010317628967492273	0.001048893246383405	0.0011311481763438493	0.001150183584855087	0.09565382546393084	0.09588249278050208	-0.0001297632166113727	-0.0001321775694753946	-0.00013190254249026423	-0.0001343566992964007
0.4450441357404687	0.0008564603056669137	0.0008702954656169919	0.0009373594248776574	0.0009527048414339537	0.0009831438775894802	0.000999352362522447	0.0010314008978155663	0.0010485252371849531	0.0011307513076833074	0.001149780037532169	0.0956538255300784	0.09588249284680819	-0.00012914412550762977	-0.00013233959358127656	-0.0001312732448144338	-0.00013452139459349532
0.44772575053762753	0.0008561593394484656	0.0008699896376251368	0.0009370300301944649	0.0009523700542635694	0.000982798393960973	0.0009990011831190779	0.0010310384563677142	0.0010481567781252521	0.0011303539538842118	0.0011493759969065972	0.09565382559729982	0.09588249291419036	-0.00012852711862715305	-0.0001325009200038585	-0.00013064606572313342	-0.0001346853807048798
0.4504235234129248	0.0008558580073587561	0.0008696834378517759	0.0009367002350816311	0.0009520348601081496	0.0009824524903447192	0.0009986495768038843	0.0010306755743178116	0.0010477878711481915	0.0011299561170429102	0.0011489714651100004	0.09565382566561241	0.09588249298266709	-0.00012791219548372035	-0.0001326615468952297	-0.00013002100472242484	-0.00013484865575266736
0.4531375517269096	0.0008555563109897552	0.0008693768679145953	0.0009363700412815155	0.0009516992607385764	0.0009821061685681913	0.0009982975454344654	0.0010303122535830396	0.0010474185182027809	0.0011295577992612767	0.00114856644427962	0.0956538257350344	0.09588249305225609	-0.00012729935553085214	-0.00013282147241966413	-0.00012939806125644715	-0.00013501121787037884
0.4558679334267773	0.0008552542519375957	0.0008690699294355106	0.0009360394505410303	0.0009513632579303636	0.0009817594304636359	0.0009979450908732773	0.0010299484960855907	0.0010470487212431278	0.0011291590026466783	0.0011481609365582889	0.09565382580558646	0.09588249312297555	-0.00012668859816042377	-0.00013298069475151109	-0.0001287772347068339	-0.00013517306520202665
0.45861476704990445	0.0008549518318025443	0.000868762624040642	0.0009357084646116186	0.0009510268534636242	0.0009814122778680516	0.0009975922149876035	0.0010295843037526388	0.001046678482228405	0.0011287597293119461	0.0011477549440943957	0.09565382587728487	0.09588249319484665	-0.00012607992270435853	-0.00013313921207658286	-0.0001281585243950445	-0.00013533419590419649
0.4613781517274047	0.0008546490521889788	0.0008684549533602804	0.0009353770852492176	0.0009506900491230414	0.0009810647126231515	0.0009972389196495196	0.0010292196785163066	0.0010463078031228115	0.0011283599813753343	0.0011473484690418376	0.09565382595015015	0.0958824932678872	-0.00012547332843565462	-0.00013329702259273768	-0.00012754192958192023	-0.0001354946081447428
0.4641581871877068	0.0008543459147053592	0.0008681469190288705	0.0009350453142142336	0.0009503528466978436	0.000980716736575338	0.000996885206735869	0.001028854622313635	0.0010459366858955501	0.0011279597609604919	0.0011469415135600043	0.09565382602420278	0.09588249334211667	-0.00012486881456802434	-0.00013345412450851968	-0.00012692744946812828	-0.00013565430010262225
0.4669549737601532	0.0008540424209642044	0.0008678385226849786	0.0009347131532715166	0.0009500152479817707	0.0009803683515756717	0.000996531078128229	0.0010284891370865524	0.0010455651325207908	0.0011275590701964248	0.0011465340798137275	0.09565382609946237	0.09588249341755625	-0.00012426638025597736	-0.00013361051604340868	-0.00012631508319413398	-0.00013581326996786602
0.46976861237862133	0.0008537385725820663	0.0008675297659712728	0.0009343806041903329	0.0009496772547730552	0.0009800195594798459	0.000996176535712888	0.0010281232247818478	0.0010451931449776462	0.001127157911217468	0.0011461261699732622	0.09565382617594857	0.09588249349422547	-0.0001236660245959864	-0.00013376619542798673	-0.0001257048298416441	-0.0001359715159420516
0.4725992045851658	0.000853434371179508	0.0008672206505344912	0.0009340476687443342	0.0009493388688743828	0.0009796703621481537	0.0009958215813808072	0.0010277568873511358	0.0010448207252501318	0.0011267562861632485	0.0011457177862142396	0.09565382625368238	0.09588249357214546	-0.00012306774662645958	-0.00013392116090343853	-0.00012509668843360688	-0.00013612903623769212
0.4754468525336833	0.0008531298183810746	0.0008669111780254241	0.0009337143487115344	0.0009490000920928763	0.000979320761445466	0.000995466217027602	0.0010273901267508331	0.0010444478753271476	0.0011263541971786573	0.0011453089307176462	0.09565382633268636	0.0958824936513388	-0.00012247154532887827	-0.00013407541072246731	-0.0001244906579340732	-0.00013628582907812548
0.47831165899359906	0.0008528249158152702	0.0008666013500988791	0.0009333806458742789	0.0009486609262400604	0.0009789707592411936	0.0009951104445535043	0.0010270229449421192	0.001044074597202435	0.001125951646413809	0.0011448996056697795	0.0956538264129799	0.0958824937318246	-0.00012187741962829679	-0.0001342289431489896	-0.0001238867372504171	-0.00013644189269854112
0.4811937273535759	0.0008525196651145324	0.0008662911684136685	0.0009330465620192202	0.0009483213731318361	0.0009786203574092657	0.000994754265863338	0.0010266553438909153	0.0010437008928745558	0.0011255486360240137	0.001144489813262224	0.09565382649458547	0.09588249381362614	-0.00012128536839203785	-0.00013438175645644201	-0.00012328492523167034	-0.00013659722534445362
0.4840931616252451	0.0008522140679152111	0.0008659806346325717	0.0009327120989372919	0.0009479814345884552	0.0009782695578281029	0.00099439768286649	0.0010262873255678538	0.0010433267643468582	0.0011251451681697504	0.0011440795556918097	0.0956538265775255	0.09588249389676454	-0.000120695390431802	-0.00013453384892919695	-0.00012268522066979926	-0.0001367518252717581
0.4870100664469608	0.0008519081258575427	0.000865669750422323	0.0009323772584236797	0.0009476411124344924	0.0009779183623805858	0.0009940406974768851	0.0010259188919482466	0.001042952213627452	0.0011247412450166262	0.0011436688351605915	0.0956538266618236	0.09588249398126476	-0.0001201074845041672	-0.00013468521886292328	-0.0001220876223007039	-0.00013690569074781278
0.4899445470875755	0.0008516018405856239	0.000865358517453576	0.0009320420422777973	0.0009473004084988211	0.0009775667729540285	0.0009936833116129511	0.0010255500450120551	0.001042577242729173	0.0011243368687353479	0.0011432576538758057	0.09565382674750057	0.09588249406714706	-0.0001195216493106166	-0.0001348358645637815	-0.00012149212880474547	-0.00013705882005116132
0.49289670945023945	0.0008512952137473885	0.0008650469374008869	0.0009317064523032562	0.0009469593246145782	0.00097721479144015	0.000993325527197595	0.001025180786743864	0.0010422018536695547	0.0011239320415016903	0.0011428460140498412	0.09565382683458147	0.09588249415443707	-0.00011893788349789935	-0.0001349857843483404	-0.00012089873880616331	-0.0001372112114704227
0.4958666600762229	0.0008509882469945839	0.0008647350119426851	0.0009313704903078454	0.0009466178626191477	0.0009768624197350488	0.0009929673461581748	0.0010248111191328516	0.0010418260484708018	0.0011235267654964658	0.0011424339179002096	0.09565382692308898	0.09588249424315703	-0.0001183561856583637	-0.0001351349765433274	-0.00012030745087418526	-0.00013736286330479075
0.4988545061487607	0.0008506809419827511	0.0008644227427612535	0.0009310341581035006	0.0009462760243541303	0.0009765096597391747	0.0009926087704264723	0.0010244410441727634	0.0010414498291597615	0.0011231210429054905	0.001142021367649512	0.0956538270130494	0.09588249433333138	-0.00011777655433073408	-0.0001352834394859337	-0.00011971826352341619	-0.00013751377386411745
0.5018603554969207	0.0008503733003711949	0.0008641101315427007	0.0009306974575062829	0.0009459338116653145	0.0009761565133573026	0.0009922498019386643	0.0010240705638618797	0.0010410731977678921	0.0011227148759195575	0.0011416083655254076	0.09565382710448543	0.09588249442498614	-0.00011719898800008344	-0.00013543117152348128	-0.00011913117521414329	-0.0001376639414685521
0.5048843165994948	0.0008500653238229658	0.0008637971799769433	0.0009303603903363508	0.0009455912264026561	0.0009758029824985063	0.0009918904426352985	0.0010236996802029912	0.0010406961563312366	0.0011223082667344033	0.0011411949137605849	0.09565382719742133	0.09588249451814605	-0.00011662348509935971	-0.00013557817101397807	-0.00011854618435291897	-0.0001378133644485413
0.5079264985889148	0.0008497570140048332	0.0008634838897576765	0.0009300229584179307	0.0009452482704202502	0.0009754490690761281	0.0009915306944612633	0.0010233283952033687	0.001040318706890394	0.001121901217550676	0.0011407810145927261	0.09565382729188505	0.09588249461283621	-0.00011605004400924712	-0.0001357244363260346	-0.00011796328929408739	-0.00013796204114605026
0.5109870112551897	0.0008494483725872621	0.0008631702625823472	0.0009296851635792996	0.0009449049455763007	0.0009750947750077549	0.0009911705593657575	0.0010229567108747354	0.001039940851490485	0.0011214937305739046	0.001140366670264475	0.09565382738790082	0.09588249470908111	-0.00011547866305761101	-0.00013586996583717093	-0.00011738248833831344	-0.00013810996991242552
0.5140659650498691	0.0008491394012443955	0.000862856300152144	0.0009293470076527555	0.0009445612537331025	0.0009747401022151947	0.000990810039302273	0.001022584629233241	0.001039562592181137	0.0011210858080144752	0.0011399518830234143	0.09565382748549456	0.09588249480691002	-0.00011490934052119095	-0.00013601475793534323	-0.00011680377973341538	-0.00013825714910828402
0.5171634710900281	0.0008488301016540257	0.0008625420041719602	0.000929008492474592	0.0009442171967570116	0.0009743850526244463	0.0009904491362285619	0.0010222121522994356	0.0010391839310164436	0.0011206774520875924	0.0011395366551220283	0.09565382758469594	0.09588249490634808	-0.00011434207462635015	-0.00013615881101927685	-0.00011622716167666858	-0.00013840357710626083
0.5202796411622786	0.0008485204754975725	0.0008622273763503785	0.0009286696198850761	0.0009438727765184209	0.0009740296281656728	0.0009900878521066085	0.0010218392820982348	0.001038804870054943	0.0011202686650132535	0.001139120988817672	0.09565382768552855	0.09588249500742305	-0.00011377686354852035	-0.00013630212349710624	-0.0001156526323133622	-0.00013854925228820592
0.5234145877268029	0.0008482105244600643	0.0008619124183996478	0.0009283303917284193	0.0009435279948917346	0.0009736738307731793	0.000989726188902608	0.001021466020658902	0.0010384254113595898	0.001119859449016219	0.0011387048863725467	0.0956538277880234	0.09588249511016357	-0.00011321370541278464	-0.00013644469378662483	-0.00011508018973774292	-0.00013869417304579468
0.5265684239214125	0.0008479002502301122	0.0008615971320356536	0.0009279908098527595	0.0009431828537553453	0.0009733176623853851	0.000989364148586937	0.0010210923700150166	0.0010380455569977253	0.001119449806325983	0.0011382883500536645	0.09565382789220728	0.09588249521459621	-0.0001126525982945159	-0.00013658652031514618	-0.00011450983199365328	-0.0001388383377806668
0.5297412635656308	0.0008475896544998916	0.0008612815189779088	0.0009276508761101331	0.0009428373549916089	0.0009729611249448015	0.0009890017331341306	0.0010207183322044494	0.0010376653090410565	0.001119039739176745	0.0011378713821328227	0.09565382799810854	0.09588249532075073	-0.00011209354022034823	-0.0001367276015203922	-0.00011394155707472597	-0.00013898174490428739
0.5329332211648017	0.000847278738965113	0.0008609655809495177	0.0009273105923564474	0.0009424915004868166	0.0009726042203979997	0.0009886389445228547	0.0010203439092693312	0.001037284669565622	0.0011186292498073754	0.0011374539848865704	0.09565382810575675	0.09588249542865745	-0.0001115365291683712	-0.00013686793584982704	-0.0001133753629259937	-0.00013912439283886302
0.5361444119142209	0.0008469675053250101	0.0008606493196771586	0.0009269699604514645	0.0009421452921311737	0.0009722469506955921	0.0009882757847358775	0.0010199691032560351	0.0010369036406517658	0.0011182183404613941	0.0011370361605961806	0.09565382821518197	0.095882495538345	-0.00011098156306754703	-0.00013700752175949127	-0.00011281124744258464	-0.0001392662800154265
0.5393749517032939	0.0008466559552823086	0.0008603327368910662	0.0009266289822587719	0.0009417987318187786	0.0009718893177922059	0.000987912255760051	0.001019593916215143	0.001036522224384119	0.0011178070133869397	0.0011366179115476233	0.09565382832641389	0.09588249564984364	-0.00011042863979970896	-0.00013714635771602812	-0.00011224920847088815	-0.00013940740487441983
0.5426249571197181	0.0008463440905432118	0.0008600158343250047	0.0009262876596457593	0.0009414518214475912	0.0009715313236464553	0.0009875483595862815	0.0010192183502014218	0.0010361404228515629	0.0011173952708367345	0.0011361992400315333	0.09565382843948368	0.09588249576318471	-0.00010987775719956128	-0.00013728444219562874	-0.00011168924380985934	-0.0001395477658671096
0.5458945454536906	0.0008460319128173725	0.0008596986137162442	0.0009259459944835945	0.000941104562919414	0.0009711729702209181	0.0009871840982095027	0.0010188424072737963	0.001035758238147208	0.0011169831150680642	0.0011357801483431827	0.09565382855442339	0.09588249587839935	-0.00010932891305368009	-0.00013742177368220032	-0.00011113135121007534	-0.00013968736145295035
0.5491838347021408	0.0008457194238178814	0.0008593810768055482	0.0009256039886472099	0.0009407569581398693	0.0009708142594821195	0.000986819473628659	0.0010184660894953326	0.0010353756723683707	0.0011165705483427515	0.0011353606387824562	0.095653828671264	0.09588249599552037	-0.00010878210510317787	-0.00013755835067050248	-0.00011057552837526186	-0.00013982619010174946
0.5524929435729888	0.000845406625261234	0.00085906322533714	0.0009252616440152605	0.0009404090090183717	0.0009704551934004918	0.0009864544878466688	0.0010180893989331949	0.0010349927276165386	0.0011161575729271157	0.0011349407136538113	0.0956538287900385	0.0958824961145787	-0.00010823733104375899	-0.0001376941716653146	-0.00011002177296295934	-0.00013996425029327852
0.55582199148943	0.0008450935188673165	0.0008587450610586905	0.0009249189624701181	0.0009400607174681059	0.000970095773950362	0.0009860891428704085	0.0010177123376586355	0.0010346094059973528	0.0011157441910919577	0.0011345203752662638	0.0956538289107787	0.09588249623560907	-0.00010769458852366576	-0.00013782923517804968	-0.00010947008258266333	-0.0001401015405145256
0.5591710985942444	0.0008447801063593901	0.0008584265857212942	0.0009245759458978429	0.0009397120854060103	0.0009697360031099301	0.000985723440710692	0.0010173349077469693	0.0010342257096205832	0.0011153304051125306	0.0011340996259333548	0.0956538290335202	0.09588249635864392	-0.00010715387514736996	-0.0001379635397310286	-0.00010892045479929391	-0.00014023805926344224
0.5625403857541326	0.0008444663894640558	0.0008581078010794481	0.0009242325961881563	0.0009393631147527429	0.0009693758828612336	0.0009853573833822334	0.0010169571112775364	0.001033841640600095	0.0011149162172685045	0.001133678467973119	0.09565382915829526	0.09588249648371759	-0.00010661518847485119	-0.00013809708385578712	-0.00010837288713286264	-0.00014037380504758334
0.565929974564078	0.0008441523699112475	0.000857788708891028	0.0009238889152344244	0.0009390138074326639	0.0009690154151901345	0.0009849909729036336	0.00101657895033369	0.0010334572010538307	0.0011145016298439471	0.0011332569037080607	0.0956538292851394	0.0958824966108666	-0.0001060785260208752	-0.0001382298660917436	-0.00010782737705691825	-0.00014050877638197012
0.569339987351735	0.000843838049434207	0.0008574693109172744	0.0009235449049336343	0.0009386641653738191	0.0009686546020862922	0.0009846242112973554	0.0010162004270027683	0.001033072393103785	0.0011140866451272958	0.0011328349354651295	0.09565382941408852	0.09588249674012415	-0.00010554388525732539	-0.0001383618849881696	-0.0001072839220018218	-0.0001406429717922819
0.5727705471818436	0.0008435234297694595	0.0008571496089227658	0.0009232005671863696	0.0009383141905079031	0.000968293445543138	0.0009842571005896931	0.0010158215433760658	0.0010326872188759731	0.0011136712654113278	0.0011324125655756848	0.09565382954517777	0.0958824968715276	-0.00010501126361212032	-0.00013849313910255234	-0.00010674251935299806	-0.0001407763898119696
0.5762217778606706	0.0008432085126568029	0.0008568296046754028	0.0009228559038967924	0.0009379638847702528	0.0009679319475578587	0.0009838896428107618	0.0010154423015488168	0.001032301680500418	0.0011132554929931394	0.0011319897963754804	0.09565382967844446	0.09588249700511357	-0.0001044806584710456	-0.00013862362700195474	-0.0001062031664530727	-0.00014090902898453161
0.5796938039404782	0.0008428932998392746	0.0008565092999463801	0.0009225109169726153	0.0009376132500998101	0.0009675701101313624	0.0009835218399944557	0.0010150627036201619	0.0010319157801111105	0.0011128393301741086	0.0011315666302046216	0.09565382981392555	0.09588249714091956	-0.00010395206717697669	-0.0001387533472617941	-0.00010566586060137273	-0.0001410408878621261
0.5831867507240184	0.0008425777930631455	0.0008561886965101772	0.0009221656083250874	0.0009372622884391142	0.0009672079352682694	0.0009831536941784446	0.0010146827516931331	0.0010315295198460002	0.0011124227792598817	0.001131143069407557	0.09565382995165844	0.09588249727898222	-0.00010342548703001775	-0.000138882298464843	-0.00010513059905331579	-0.0001411719650039056
0.5867007442690553	0.000842261994077895	0.0008558677961445355	0.0009218199798689699	0.0009369110017342719	0.0009668454249768828	0.000982785207404141	0.0010143024478746292	0.0010311429018469665	0.0011120058425603458	0.0011307191163330438	0.09565383009168255	0.09588249741934157	-0.00010290091529030487	-0.00013901047920489296	-0.00010459737902385191	-0.000141302258980458
0.5902359113929144	0.0008419459046361856	0.0008555466006304276	0.0009214740335225091	0.0009365593919349337	0.0009664825812691608	0.0009824163817166733	0.0010139217942753823	0.0010307559282597876	0.0011115885223895886	0.001130294773334114	0.09565383023403598	0.09588249756203669	-0.00010237834917609101	-0.00013913788808272987	-0.00010406619768535408	-0.00014143176836969862
0.5937923796770596	0.000841629526493854	0.0008552251117520553	0.000921127771207425	0.0009362074609942787	0.0009661194061607073	0.000982047219164875	0.0010135407930099496	0.001030368601234126	0.0011111708210658955	0.0011298700427680639	0.09565383037876006	0.0958824977071073	-0.00010185778586466188	-0.00013926452370777165	-0.00010353705216858966	-0.0001415604917578417
0.597370277471697	0.0008413128614098825	0.0008549033312968139	0.0009207811948488831	0.0009358552108689891	0.0009657559016707364	0.0009816777218012507	0.0010131594461966777	0.0010299809229235009	0.0011107527409117022	0.001129444926996415	0.09565383052589406	0.09588249785459459	-0.00010133922249350169	-0.00013939038469801268	-0.00010300993956374738	-0.00014168842774009427
0.6009697339004076	0.0008409959111463877	0.0008545812610552883	0.0009204343063754766	0.0009355026435192346	0.0009653920698220635	0.0009813078916819649	0.0010127777559576889	0.0010295928954852688	0.0011103342842535896	0.0011290194283848998	0.09565383067548155	0.09588249800453884	-0.00010082265616009889	-0.00013951546967963524	-0.00010248485692082587	-0.00014181557492051744
0.6045908788648067	0.0008406786774685964	0.0008542589028212155	0.0009200871077192066	0.0009351497609086379	0.0009650279126410716	0.0009809377308668057	0.0010123957244188501	0.0010292045210805907	0.0011099154534222415	0.0011285935493034226	0.09565383082756117	0.09588249815698427	-0.00010030808392311186	-0.00013963977728764787	-0.0001019618012497725	-0.00014194193191133242
0.6082338430492322	0.0008403611621448282	0.0008539362583914836	0.000919739600815456	0.000934796565004272	0.0009646634321576976	0.000980567241419179	0.0010120133537097568	0.001028815801874421	0.0011094962507524307	0.0011281672921260488	0.09565383098217864	0.09588249831197154	-9.97955028009534e-05	-0.0001397633061637482	-0.00010144076951956738	-0.000142067497331283
0.611898757925461	0.0008400433669464813	0.0008536133295661058	0.0009193917876029812	0.0009344430577766294	0.0009642986304054129	0.0009801964254060806	0.0010116306459637121	0.0010284267400354826	0.0011090766785829974	0.001127740659230977	0.09565383113937602	0.09588249846954623	-9.928490977498261e-05	-0.00013988605495943163	-0.00010092175866227571	-0.00014219226981046496
0.6155857557574533	0.0008397252936480052	0.0008532901181481924	0.0009190436700238763	0.0009340892411995985	0.0009639335094211908	0.0009798252848980643	0.0010112476033176943	0.0010280373377362325	0.0011086567392568085	0.0011273136530005005	0.09565383129919751	0.09588249862975097	-9.877630178842245e-05	-0.00014000802233418708	-0.00010040476557052203	-0.0001423162479859963
0.6192949696061266	0.0008394069440268891	0.0008529666259439496	0.0009186952500235641	0.0009337351172504517	0.0009635680712454974	0.0009794538219692374	0.0010108642279123463	0.0010276475971528552	0.0011082364351207505	0.0011268862758210011	0.0956538314616897	0.09588249879263122	-9.826967574555479e-05	-0.0001401292069538873	-9.988978709751795e-05	-0.00014243943050154528
0.6230265333341571	0.0008390883198636443	0.0008526428547626487	0.0009183465295507752	0.0009333806879098194	0.0009632023179222671	0.000979082038697231	0.0010104805218919487	0.0010272575204652327	0.001107815768525701	0.001126458530082916	0.09565383162689708	0.09588249895823442	-9.776502851491231e-05	-0.00014024960749398074	-9.93768200599765e-05	-0.00014256181601057794
0.6267805816108112	0.0008387694229417806	0.0008523188064166107	0.0009179975105575227	0.0009330259551616734	0.0009628362514988779	0.0009787099371631786	0.0010100964874043962	0.0010268671098569231	0.0011073947418264974	0.0011260304181807143	0.0956538317948665	0.09588249912660671	-9.726235692747442e-05	-0.00014036922263707674	-9.886586123700192e-05	-0.0001426834031744706
0.6305572499168048	0.0008384502550477958	0.0008519944827211914	0.0009176481949990902	0.000932670920993305	0.0009624698740261384	0.0009783375194516966	0.0010097121266011825	0.0010264763675151389	0.0011069733573819246	0.001125601942512873	0.09565383196564559	0.0958824992977951	-9.676165777838808e-05	-0.00014048805107377826	-9.835690737086678e-05	-0.00014280419066226013
0.634356674549194	0.0008381308179711483	0.0008516698854947569	0.0009172985848340032	0.0009323155873953035	0.0009621031875582585	0.0009779647876508627	0.0010093274416373692	0.001026085295630723	0.0011065516175546818	0.0011251731054818528	0.09565383213928227	0.09588249947184768	-9.62629278263849e-05	-0.00014060609150221004	-9.784995516656791e-05	-0.00014292417714997785
0.6381789926262927	0.0008378111135042539	0.0008513450165586769	0.0009169486820240212	0.0009319599563615452	0.0009617361941528404	0.0009775917438522021	0.0010089424346715792	0.0010256938963981383	0.00110612952471137	0.0011247439094940815	0.09565383231582754	0.09588249964881487	-9.576616379494696e-05	-0.0001407233426280463	-9.734500129379708e-05	-0.00014304336132259232
0.642024342092622	0.0008374911434424513	0.0008510198777372918	0.0009165984885341096	0.0009316040298891609	0.0009613688958708473	0.0009772183901506546	0.0010085571078659583	0.0010253021720154297	0.0011057070812224578	0.001124314356959918	0.09565383249532833	0.09588249982874734	-9.527136237288958e-05	-0.0001408398031655933	-9.684204238685767e-05	-0.00014316174187301023
0.6458928617238878	0.0008371709095839987	0.0008506944708579072	0.0009162480063324241	0.000931247809978529	0.0009610012947765909	0.0009768447286445654	0.0010081714633861697	0.0010249101246842145	0.001105284289462265	0.0011238844502936382	0.09565383267783789	0.09588250001169378	-9.47785202139867e-05	-0.00014095547183556878	-9.634107504408185e-05	-0.0001432793175006608
0.6497846911319898	0.0008368504137300502	0.0008503687977507739	0.0009158972373902921	0.000930891298633249	0.000960633392937709	0.0009764707614356607	0.0010077855034013635	0.0010245177566096592	0.0011048611518089395	0.0011234541919134128	0.0956538328634072	0.0958825001977074	-9.428763393749817e-05	-0.00014107034736621227	-9.584209582905179e-05	-0.00014339608691285588
0.6536999707700591	0.0008365296576846407	0.0008500428602490694	0.0009155461836821957	0.0009305344978601267	0.0009602651924251496	0.0009760964906290309	0.0010073992300841633	0.0010241250700004595	0.0011044376706444376	0.0011230235842412805	0.09565383305208922	0.0958825003868416	-9.379870012912739e-05	-0.00014118442849309076	-9.534510127158502e-05	-0.00014351204882490087
0.6576388419375281	0.0008362086432546689	0.0008497166601888796	0.0009151948471857525	0.0009301774096691535	0.0009598966953131481	0.000975721918333106	0.0010070126456106425	0.0010237320670688165	0.001104013848354497	0.0011225926297031273	0.09565383324393693	0.09588250057914956	-9.331171534192328e-05	-0.00014129771396054203	-9.485008786744298e-05	-0.000143627201959734
0.661601446785229	0.0008358873722498774	0.0008493901994091821	0.0009148432298816911	0.0009298200360734871	0.0009595279036792047	0.0009753470466596398	0.0010066257521603001	0.0010233387500304173	0.0011035896873286123	0.0011221613307286615	0.09565383343900578	0.09588250077468552	-9.282667609541995e-05	-0.0001414102025190933	-9.43570520788306e-05	-0.00014374154504742664
0.6655879283205246	0.0008355658464828424	0.0008490634797518329	0.0009144913337538428	0.0009294623790894347	0.0009591588196040744	0.0009749718777236889	0.0010062385519160493	0.001022945121104417	0.0011031651899600235	0.0011217296897513955	0.09565383363735143	0.09588250097350574	-9.234357887633049e-05	-0.000141521892926183	-9.386599033481269e-05	-0.00014385507682526666
0.6695984304124688	0.0008352440677689538	0.0008487365030615452	0.0009141391607891196	0.0009291044407364347	0.0009587894451717412	0.0009745964136435959	0.001005851047064192	0.0010225511825134178	0.001102740358645686	0.0011212977092086227	0.09565383383902896	0.09588250117566718	-9.186242013940749e-05	-0.00014163278394671575	-9.337689903132773e-05	-0.00014396779603723098
0.6736330977969988	0.0008349220379263967	0.0008484092711858793	0.0009137867129774958	0.0009287462230370404	0.0009584197824694049	0.0009742206565409711	0.001005463239794404	0.0010221569364834491	0.0011023151957862544	0.0011208653915413967	0.0956538340440972	0.0958825013812262	-9.138319630772052e-05	-0.0001417428743525906	-9.288977453279779e-05	-0.0001440797014355677
0.6776920760821589	0.0008345997587761424	0.0008480817859752183	0.0009134339923119911	0.0009283877280168978	0.0009580498335874573	0.0009738446085406682	0.0010050751322997096	0.0010217623852439473	0.001101889703786055	0.001120432739194506	0.09565383425261342	0.09588250159024228	-9.090590377355823e-05	-0.0001418521629236169	-9.240461317186477e-05	-0.00014419079177954708
0.6817755117533548	0.000834277232141923	0.0008477540492827553	0.0009130810007886504	0.0009280289577047304	0.0009576796006194655	0.0009734682717707714	0.0010046867267764657	0.0010213675310277355	0.00110146388505307	0.0011199997546164546	0.09565383446463828	0.0958825018027748	-9.043053889770669e-05	-0.00014196064844551604	-9.192141124926556e-05	-0.0001443010658349897
0.6858835521786408	0.0008339544598502238	0.0008474260629644808	0.0009127277404065334	0.0009276699141323217	0.0009573090856621572	0.0009730916483625744	0.0010042980254243456	0.001020972376071007	0.001101037741998918	0.0011195664402594452	0.09565383468023218	0.09588250201888564	-8.99570980105735e-05	-0.00014206832971128125	-9.144016503506713e-05	-0.00014441052237512686
0.6900163456140378	0.0008336314437302623	0.0008470978288791616	0.0009123742131676888	0.0009273105993344985	0.0009569382908153975	0.0009727147404505623	0.0010039090304463127	0.0010205769226133026	0.001100611277038825	0.0011191327985793486	0.09565383489945625	0.09588250223863487	-8.948557741253471e-05	-0.00014217520552087248	-9.096087076855552e-05	-0.0001445191601799345
0.6941740412088835	0.0008333081856139776	0.0008467693488883287	0.0009120204210771456	0.0009269510153491124	0.0009565672181821766	0.0009723375501723955	0.001003519744048611	0.0010201811728974956	0.001100184492591616	0.0011186988320356943	0.09565383512237341	0.09588250246208584	-8.901597337397649e-05	-0.00014228127468021712	-9.048352465886034e-05	-0.0001446269780360776
0.6983567890112157	0.0008329846873360116	0.000846440624856259	0.0009116663661428935	0.0009265911642170233	0.0009561958698685894	0.0009719600796688896	0.001003130168440742	0.001019785129169771	0.0010997573910796873	0.001118264543091643	0.0956538353490466	0.09588250268930334	-8.854828213683552e-05	-0.00014238653600348594	-9.000812288550986e-05	-0.0001447339747374654
0.702564739973187	0.0008326609507336905	0.0008461116586499627	0.0009113120503758573	0.0009262310479820833	0.0009558242479838139	0.0009715823310839987	0.0010027403058354412	0.0010193887936796057	0.001099329974928981	0.001117829934213967	0.09565383557954281	0.09588250292035051	-8.808249991336392e-05	-0.00014249098831026208	-8.95346615984588e-05	-0.00014484014908447418
0.7067980459565127	0.0008323369776470209	0.0008457824521391648	0.0009109574757898991	0.0009258706686911164	0.0009554523546401049	0.0009712043065647982	0.0010023501584486734	0.0010189921686797536	0.0010989022465689835	0.0011173950078730303	0.09565383581392671	0.09588250315529682	-8.761862288754474e-05	-0.00014259463042692877	-8.90631369191569e-05	-0.00014494549988475214
0.7110568597379514	0.0008320127699186598	0.0008454530071962923	0.0009106026444017833	0.0009255100283939068	0.0009550801919527637	0.0009708260082614635	0.0010019597284995992	0.00101859525642622	0.0010984742084326825	0.0011169597665427685	0.09565383605226545	0.09588250339420598	-8.71566472157026e-05	-0.00014269746118728	-8.859354494027138e-05	-0.0001450500259523868
0.7153413350148182	0.000831688329393914	0.0008451233256964571	0.0009102475582311715	0.0009251491291431781	0.0009547077620401307	0.0009704474383272586	0.001001569018210569	0.0010181980591782538	0.0010980458629565664	0.0011165242127006703	0.09565383629462824	0.09588250363714933	-8.669656902571266e-05	-0.00014279947943010574	-8.812588172577018e-05	-0.00014515372610679478
0.7196516264105322	0.0008313636579207171	0.0008447934095174458	0.0009098922193006048	0.0009247879729945826	0.0009543350670235663	0.0009700685989185184	0.0010011780298071014	0.0010178005791983235	0.0010976172125805972	0.0011160883488277604	0.09565383654108386	0.09588250388419549	-8.623838441861043e-05	-0.00014290068400146794	-8.766014331232364e-05	-0.00014525659917502542
0.7239878894801961	0.0008310387573496158	0.0008444632605396983	0.0009095366296354841	0.0009244265620066798	0.000953962109027432	0.0009696894921946276	0.0010007867655178631	0.0010174028187520997	0.0010971882597481902	0.001115652177408572	0.09565383679170324	0.09588250413541503	-8.57820894687722e-05	-0.00014300107375425641	-8.719632570991509e-05	-0.00014535864399156662
0.7283502807162107	0.0008307136295337572	0.0008441328806462957	0.000909180791264056	0.0009240648982409179	0.000953588890179074	0.0009693101203180032	0.0010003952275746547	0.0010170047801084353	0.0010967590069061953	0.0011152157009311314	0.09565383704655954	0.09588250439088208	-8.532768022365134e-05	-0.00014310064754685659	-8.673442490061967e-05	-0.00014545985939556916
0.7327389575539218	0.0008303882763288739	0.000843802271722951	0.0009088247062174007	0.0009237029837616308	0.0009532154126088106	0.0009689304854540867	0.0010000034182123926	0.0010166064655393562	0.0010963294565048832	0.0011147789218869458	0.09565383730572423	0.09588250465066786	-8.487515270427792e-05	-0.0001431994042435658	-8.627443683992264e-05	-0.00014556024423273417
0.7371540783773028	0.0008300626995932734	0.0008434714356579866	0.0009084683765294139	0.0009233408206360077	0.0009528416784499141	0.0009685505897713183	0.0009996113396690959	0.001016207877320036	0.0010958996109979244	0.001114341842770974	0.09565383756927343	0.09588250491484887	-8.442450290660486e-05	-0.0001432973427157591	-8.581635745784355e-05	-0.00014565979735600698
0.74159580252467	0.0008297369011878152	0.0008431403743423242	0.0009081118042367886	0.0009229784109340869	0.000952467689838592	0.0009681704354411249	0.0009992189941858604	0.0010158090177287819	0.001095469472842365	0.001113904466081613	0.09565383783728261	0.09588250518349992	-8.397572680109155e-05	-0.00014339446184083449	-8.536018265815903e-05	-0.00014575851762380077
0.746064290294433	0.0008294108829759071	0.0008428090896694721	0.0009077549913790052	0.0009226157567287349	0.0009520934489139741	0.0009677900246379033	0.000998826384006851	0.001015409889047018	0.0010950390444986163	0.0011134667943206798	0.09565383810982875	0.09588250545669945	-8.352882033287046e-05	-0.00014349076050165777	-8.490590831949918e-05	-0.0001458564039010235
0.7505597029508803	0.0008290846468234835	0.0008424775835355066	0.0009073979399983124	0.0009222528600956352	0.0009517189578180973	0.0009674093595390033	0.0009984335113792813	0.0010150104935592675	0.0010946083284304343	0.0011130288299933894	0.09565383838699223	0.09588250573452568	-8.308377942273237e-05	-0.00014358623758745082	-8.445353029504221e-05	-0.00014595345505821755
0.7550822027299987	0.0008287581945989989	0.0008421458578390656	0.0009070406521397164	0.0009218897231132723	0.0009513442186958875	0.0009670284423247156	0.000998040378553397	0.0010146108335531401	0.0010941773271049009	0.0011125905756083436	0.09565383866885101	0.0958825060170601	-8.264059996683504e-05	-0.00014368089199282008	-8.400304441370798e-05	-0.00014604966997230906
0.7596319528453285	0.0008284315281734098	0.000841813914481325	0.0009066831298509645	0.0009215263478629138	0.0009509692336951494	0.0009666472751782497	0.0009976469877824633	0.0010142109113193078	0.001093746042992408	0.001112152033677504	0.09565383895548704	0.0958825063043838	-8.219927783822967e-05	-0.00014377472261917212	-8.355444648022736e-05	-0.00014614504752630264
0.7642091174938536	0.0008281046494201593	0.0008414817553659964	0.0009063253751825268	0.000921162736428602	0.000950594004966541	0.0009662658602857252	0.0009972533413227425	0.001013810729151496	0.0010933144785666364	0.0011117132067161822	0.09565383924698341	0.09588250659657792	-8.175980888601442e-05	-0.00014386772837343687	-8.310773227501733e-05	-0.0001462395866084487
0.7688138618619275	0.0008277775602151726	0.0008411493823993044	0.0009059673901875869	0.0009207988908971311	0.0009502185346635712	0.0009658841998361522	0.0009968594414334847	0.0010134102893464662	0.0010928826363045421	0.0011112740972430185	0.09565383954342514	0.09588250689373036	-8.13221889358895e-05	-0.0001439599081674292	-8.26628975556104e-05	-0.00014633328611382557
0.7734463521312342	0.0008274502624368332	0.0008408167974899764	0.0009056091769220273	0.0009204348133580394	0.0009498428249425757	0.0009655022960214158	0.0009964652903769078	0.001013009594203994	0.0010924505186863391	0.0011108347077799616	0.09565383984489578	0.09588250719592407	-8.08864137915033e-05	-0.00014405126091995846	-8.221993805590522e-05	-0.00014642614494245199
0.7781067554847866	0.0008271227579659793	0.0008404840025492341	0.0009052507374444115	0.0009200705059035926	0.0009494668779627054	0.0009651201510362662	0.0009960708904181857	0.0010126086460268632	0.0010920181281954793	0.0011103950408522603	0.09565384015148505	0.09588250750324796	-8.045247923352261e-05	-0.00014414178555424706	-8.177884948723513e-05	-0.0001465181620003142
0.7827952401129585	0.0008267950486858863	0.0008401509994907741	0.0009048920738159741	0.0009197059706287678	0.0009490906958859143	0.0009647377670782971	0.0009956762438254306	0.0010122074471208419	0.0010915854673186403	0.001109955098988437	0.09565384046328194	0.09588250781579147	-8.00203810211314e-05	-0.00014423148100034533	-8.133962753892332e-05	-0.00014660933619972671
0.7875119752195561	0.0008264671364822511	0.0008398177902307547	0.0009045331881006019	0.0009193412096312411	0.0009487142808769363	0.0009643551463479334	0.0009952813528696731	0.0010118059997946693	0.0010911525385457013	0.001109514884720273	0.09565384078037581	0.09588250813364504	-7.959011489160062e-05	-0.00014432034619313305	-8.090226787778321e-05	-0.00014669966645769472
0.792257131027923	0.0008261390232431878	0.0008394843766877903	0.0009041740823648286	0.0009189762250113763	0.0009483376351032836	0.0009639722910484206	0.0009948862198248586	0.0010114043063600441	0.0010907193443697376	0.0011090744005827979	0.09565384110285836	0.09588250845690036	-7.916167656048245e-05	-0.00014440838007209744	-8.046676614900661e-05	-0.00014678915169688556
0.7970308787870847	0.0008258107108592103	0.0008391507607829327	0.0009038147586778137	0.0009186110188722058	0.000947960760735223	0.0009635892033858049	0.0009944908469678249	0.0010110023691316046	0.0010902858872869953	0.0011086336491142649	0.09565384143082492	0.09588250878565194	-7.873506172316469e-05	-0.00014449558158374787	-8.003311797673274e-05	-0.00014687779084582298
0.8018333907779276	0.0008254822012232193	0.0008388169444396624	0.0009034552191113328	0.0009182455933194225	0.0009475836599457648	0.0009632058855689228	0.0009940952365782858	0.0010106001904269183	0.001089852169796879	0.0011081926328561414	0.09565384176436816	0.09588250911999575	-7.83102660541074e-05	-0.00014458194967911786	-7.960131896413147e-05	-0.00014696558283827654
0.8066648403194178	0.0008251534962304926	0.0008384829295838693	0.0009030954657397604	0.0009178799504613622	0.0009472063349106484	0.0009628223398093838	0.000993699390938822	0.001010197772566461	0.0010894181944019342	0.0011077513543530872	0.09565384210358809	0.09588250946002713	-7.788728520753685e-05	-0.00014466748331448676	-7.917136469394459e-05	-0.00014705252661362245
0.8115254017748545	0.0008248245977786712	0.0008381487181438519	0.0009027355006400635	0.0009175140924089915	0.0009468287878083308	0.000962438568321559	0.0009933033123348633	0.0010097951178736086	0.0010889839636078335	0.0011073098161529411	0.09565384244858191	0.09588250980584688	-7.746611481784793e-05	-0.00014475218145160174	-7.874325072859678e-05	-0.0001471386211165382
0.8164152505581643	0.0008244955077677483	0.0008378143120502939	0.0009023753258917824	0.0009171480212758931	0.0009464510208199686	0.0009620545733225645	0.0009929070030546736	0.0010093922286746172	0.0010885494799233587	0.0011068680208067038	0.0956538427994489	0.0958825101575562	-7.704675049999277e-05	-0.0001448360430572615	-7.831697261065362e-05	-0.00014722386529658626
0.8213345631402307	0.0008241662281000595	0.0008374797132362597	0.0009020149435770213	0.0009167817391782605	0.0009460730361294103	0.0009616703570322526	0.0009925104653893426	0.0010089891072986145	0.0010881147458603893	0.001106425970868526	0.09565384315629373	0.09588251051525505	-7.662918784950845e-05	-0.00014491906710317748	-7.789252586302975e-05	-0.0001473082581085472
0.8262835170552626	0.0008238367606802663	0.0008371449236371804	0.0009016543557804336	0.0009164152482348735	0.0009456948359231779	0.000961285921673193	0.0009921137016327632	0.0010085857560775812	0.0010876797639338817	0.001105983668895689	0.09565384351921938	0.09588251087905017	-7.621342244357177e-05	-0.00014500125256683427	-7.746990598997416e-05	-0.00014739179851291917
0.8312622909072027	0.0008235071074153496	0.00083680994519084	0.0009012935645892124	0.0009160485505670917	0.0009453164223904554	0.0009609012694706625	0.0009917167140816243	0.0010081821773463356	0.0010872445366618584	0.0011055411174485878	0.09565384388833069	0.09588251124904648	-7.579944984052733e-05	-0.00014508259843010185	-7.704910847664004e-05	-0.00014747448547491881
0.8362710643761712	0.000823177270214595	0.000836474779837368	0.000900932572093072	0.0009156816482988443	0.0009449377977230775	0.0009605164026526301	0.0009913195050353942	0.0010077783734425267	0.001086809066565392	0.0011050983190907212	0.09565384426373731	0.09588251162535227	-7.538726558060926e-05	-0.00014516310367992946	-7.663012878986186e-05	-0.00014755631796503632
0.8413100182249524	0.0008228472509895832	0.0008361394295192227	0.0009005713803842448	0.0009153145435566113	0.0009445589641155145	0.0009601313234497448	0.0009909220767963087	0.0010073743467066123	0.0010863733561685888	0.0011046552763886732	0.09565384464554662	0.09588251200807704	-7.497686518637137e-05	-0.00014524276730815133	-7.621296237809994e-05	-0.00014763729495798072
0.8463793343055166	0.0008225170516541796	0.0008358038961811864	0.0009002099915574597	0.0009149472384694168	0.0009441799237648611	0.000959746034095325	0.0009905244316693576	0.001006970099481853	0.0010859374079985778	0.0011042119919121008	0.0956538450338728	0.09588251239733295	-7.456824416277041e-05	-0.00014532158831137565	-7.579760467242569e-05	-0.00014771741543426198
0.8514791955655843	0.0008221866741245211	0.0008354681817703481	0.000899848407709937	0.0009145797351688133	0.0009438006788708237	0.00095936053682534	0.0009901265719622692	0.0010065656341142924	0.001085501224585492	0.0011037684682337157	0.09565384542882756	0.09588251279323357	-7.416139799795718e-05	-0.0001453995656916507	-7.538405108649393e-05	-0.00014779667837913624
0.8566097860552276	0.000821856120319006	0.0008351322882360964	0.0008994866309413718	0.0009142120357888698	0.0009434212316357042	0.0009589748338784028	0.0009897284999854994	0.0010061609529527478	0.0010850648084624567	0.0011033247079292722	0.09565384583052716	0.09588251319589593	-7.3756322162985e-05	-0.0001454766984550493	-7.497229701670938e-05	-0.0001478750827825226
0.861771290933513	0.0008215253921582833	0.000834796217530105	0.000899124663353926	0.000913844142466162	0.000943041584264395	0.0009585889274957533	0.0009893302180522196	0.001005756058348795	0.0010846281621655753	0.0011028807135775517	0.09565384623908926	0.09588251360543712	-7.335301211233713e-05	-0.00014555298561211294	-7.456233784283728e-05	-0.0001479526276388643
0.8669638964751838	0.0008211944915652466	0.0008344599716063286	0.0008987625070522161	0.0009134760573397604	0.0009426617389643615	0.0009582028199212513	0.0009889317284783024	0.001005350952656757	0.0010841912882339165	0.001102436487760351	0.09565384665463257	0.09588251402197626	-7.295146328488433e-05	-0.00014562842617915628	-7.41541689281422e-05	-0.00014802931194757285
0.8721877900773816	0.0008208634204650112	0.0008341235524209829	0.0008984001641432954	0.0009131077825512147	0.0009422816979456287	0.0009578165134013581	0.0009885330335823058	0.0010049456382336893	0.0010837541892094933	0.0011019920330624653	0.09565384707727946	0.09588251444563621	-7.255167110324645e-05	-0.00014570301917604667	-7.374778562002637e-05	-0.00014810513471286146
0.877443160266411	0.0008205321807849204	0.0008337869619325427	0.0008980376367366552	0.0009127393202445479	0.0009419014634207762	0.0009574300101851298	0.000988134135685472	0.0010045401174393702	0.0010833168676372637	0.0011015473520716765	0.09565384750715476	0.09588251487654086	-7.215363097461125e-05	-0.0001457767636273699	-7.334318325009914e-05	-0.000148180094943412
0.8827301967045416	0.0008202007744545197	0.0008334502021017237	0.0008976749269442006	0.0009123706725662393	0.0009415210376049191	0.0009570433125241993	0.0009877350371116993	0.0010041343926362844	0.0010828793260651008	0.0011011024473787366	0.09565384794438306	0.09588251531481745	-7.175733829149766e-05	-0.0001458496585630964	-7.294035713466263e-05	-0.00014825419165276355
0.8880490901968541	0.0008198692034055564	0.0008331132748914777	0.0008973120368802442	0.0009120018416652162	0.0009411404227156981	0.0009566564226727709	0.0009873357401875408	0.0010037284661896125	0.0010824415670437888	0.0011006573215773567	0.09565384838909544	0.09588251576059488	-7.136278843085375e-05	-0.00014592170301616636	-7.253930257440644e-05	-0.00014832742385784137
0.8934000326981257	0.0008195374695719684	0.0008327761822669833	0.0008969489686615032	0.000911632829692847	0.0009407596209732745	0.0009562693428876069	0.0009869362472421917	0.001003322340467221	0.001082003593127013	0.0011002119772641952	0.09565384884141928	0.09588251621400212	-7.096997675534733e-05	-0.00014599289602432175	-7.214001485575383e-05	-0.00014839979058098307
0.8987832173197573	0.0008192055748898706	0.0008324389261956311	0.000896585724407076	0.0009112636388029212	0.0009403786346003101	0.000955882075428013	0.0009865365606074737	0.0010029160178396473	0.0010815654068713377	0.0010997664170388412	0.0956538493014887	0.09588251667517365	-7.057889861396272e-05	-0.00014606323663077236	-7.174248925097271e-05	-0.000148471290849439
0.904198838336744	0.0008188735212975464	0.0008321015086470135	0.0008962223062384361	0.0009108942711516416	0.0009399974658219587	0.0009554946225558273	0.000986136682617824	0.0010025095006800857	0.0010811270108361981	0.0010993206435037997	0.09565384976943984	0.0958825171442461	-7.018954934120969e-05	-0.00014613272388194765	-7.134672101760664e-05	-0.00014854192369384567
0.9096470911946843	0.0008185413107354398	0.000831763931592921	0.0008958587162794235	0.0009105247288976199	0.0009396161168658582	0.0009551069865354139	0.0009857366156102842	0.0010021027913643828	0.0010806884075838879	0.001098874659264486	0.09565385024541023	0.09588251762135691	-6.9801924258317e-05	-0.00014620135682869018	-7.095270539969611e-05	-0.000148611688149336
0.915128172516836	0.0008182089451461427	0.0008314261970073266	0.0008954949566562328	0.0009101550142018567	0.0009392345899621146	0.000954719169633645	0.000985336361924489	0.001001695892271017	0.0010802495996795438	0.0010984284669292052	0.09565385072953927	0.09588251810664634	-6.941601867307967e-05	-0.00014626913452597812	-7.056043762777853e-05	-0.00014868058325553934
0.9206422801112097	0.0008178764264743914	0.0008310883068663783	0.0008951310294974044	0.0009097851292277375	0.0009388528873432969	0.0009543311741198964	0.0009849359239026568	0.001001288805781094	0.0010798105896911406	0.0010979820691091444	0.0956538512219697	0.0958825186002573	-6.90318278801505e-05	-0.00014633605603250888	-7.016991291880492e-05	-0.00014874860805524914
0.9261896129777101	0.0008175437566670505	0.0008307502631483924	0.000894766936933812	0.0009094150761410242	0.0009384710112444231	0.0009539430022660348	0.0009845353038895768	0.0010008815342783348	0.00107937138018947	0.0010975354684183611	0.09565385172284759	0.09588251910233371	-6.864934716231674e-05	-0.00014640212041261425	-6.978112647791634e-05	-0.00014881576159769816
0.931770371315315	0.0008172109376731021	0.000830412067833834	0.0008944026810986498	0.0009090448571098279	0.0009380889639029444	0.000953554656346397	0.0009841345042325919	0.001000474080149055	0.0010789319737481296	0.0010970886674737613	0.09565385223231966	0.09588251961302753	-6.826857178925116e-05	-0.00014646732673312401	-6.939407349683402e-05	-0.00014888204293447838
0.9373847565293029	0.0008168779714436504	0.0008300737229053229	0.0008940382641274338	0.0009086744743046277	0.0009377067475587479	0.0009531661386377986	0.0009837335272816022	0.0010000664457821694	0.0010784923729435195	0.0010966416688951033	0.09565385275053585	0.09588252013248495	-6.788949701863611e-05	-0.0001465316740649758	-6.900874915491406e-05	-0.00014894745112081775
0.9430329712385201	0.0008165448599318938	0.000829735230347611	0.0008936736881579748	0.0009083039298982318	0.0009373243644541329	0.000952777451419506	0.0009833323753890382	0.0009996586335691672	0.001078052580354819	0.0010961944753049707	0.09565385327765126	0.09588252066086325	-6.751211809670477e-05	-0.00014659516148360363	-6.862514862007729e-05	-0.00014901198521702352
0.9487152192826929	0.0008162116050931313	0.0008293965921475822	0.0008933089553303864	0.0009079332260657898	0.0009369418168338104	0.0009523885969732383	0.0009829310509098619	0.0009992506459041105	0.0010776125985639856	0.0010957470893287703	0.0956538538138192	0.09588252119831576	-6.713643025806071e-05	-0.0001466577880680775	-6.824326704840677e-05	-0.00014907564428712217
0.9544317057297852	0.0008158782088847458	0.0008290578102942361	0.0008929440677870621	0.000907562364984766	0.0009365591069448856	0.0009519995775831458	0.0009825295562015507	0.000998842485183616	0.001077172430155734	0.0010952995135947148	0.09565385435920015	0.09588252174500327	-6.67624287264551e-05	-0.00014671955290182503	-6.786309958484171e-05	-0.0001491384273993035
0.9601826368833979	0.0008155446732661944	0.0008287188867786861	0.0008925790276726713	0.0009071913488349418	0.000936176237036852	0.00095161039553581	0.0009821278936240855	0.0009984341538068493	0.0010767320777175307	0.0010948517507338136	0.09565385491395367	0.09588252230108586	-6.639010871425932e-05	-0.00014678045507110493	-6.748464136285826e-05	-0.0001492003336247827
0.9659682202902156	0.0008152110001990068	0.0008283798235941443	0.0008922138371341504	0.0009068201797983999	0.0009357932093615825	0.000951221053120227	0.0009817260655399463	0.0009980256541755146	0.0010762915438395804	0.001094403803379862	0.09565385547824506	0.09588252286672946	-6.601946542335313e-05	-0.0001468404936661727	-6.710788750531604e-05	-0.00014926136203893825
0.9717886647474951	0.0008148771916467711	0.0008280406227359201	0.0008918484983206937	0.0009064488600595183	0.0009354100261733184	0.0009508315526278036	0.0009813240743140994	0.0009976169886938423	0.0010758508311148184	0.0010939556741694303	0.09565385605224105	0.09588252344210027	-6.565049404583245e-05	-0.00014689966778169694	-6.673283312484679e-05	-0.000149321511721201
0.9776441803106027	0.0008145432495751249	0.0008277012862014017	0.0008914830133837389	0.0009060773918049554	0.0009350266897286554	0.0009504418963523385	0.0009809219223139809	0.0009972081597685776	0.001075409942138891	0.0010935073657418464	0.09565385663611074	0.09588252402736999	-6.528318976319059e-05	-0.00014695797651509412	-6.635947332368775e-05	-0.0001493807817545545
0.9835349783005937	0.0008142091759517538	0.0008273618159900615	0.0008911173844769672	0.0009057057772236506	0.000934643202286545	0.0009500520865900244	0.0009805196119095014	0.0009967991698089768	0.0010749688795101589	0.001093058880739197	0.09565385723002892	0.09588252462271125	-6.491754774747005e-05	-0.000147015418967944	-6.598780319419517e-05	-0.00014943917122539618
0.9894612713118381	0.0008138749727463716	0.0008270222141034309	0.0008907516137562835	0.0009053340185068038	0.000934259566108271	0.0009496621256394266	0.000980117145473019	0.000996390021226788	0.0010745276458296695	0.0010926102218063033	0.09565385783417173	0.09588252522830085	-6.455356316148464e-05	-0.00014707199424571216	-6.561781781939946e-05	-0.0001494966792245367
0.9954232732196957	0.000813540641930725	0.0008266824825451071	0.000890385703379819	0.0009049621178478744	0.0009338757834574526	0.0009492720158014824	0.000979714525379342	0.0009959807164362478	0.0010740862437011605	0.0010921613915907187	0.09565385844871618	0.09588252584431793	-6.419123115818104e-05	-0.0001471277014560013	-6.524951227257492e-05	-0.0001495533048451736
1.0014211991882311	0.0008132061854785765	0.0008263426233207357	0.000890019655507914	0.0009045900774425701	0.00093349185660003	0.0009488817593794883	0.0009793117540057164	0.0009955712578540712	0.0010736446757310444	0.0010917123927427165	0.0956538590738463	0.0958825264709455	-6.38305468824707e-05	-0.0001471825397115767	-6.488288161826672e-05	-0.0001496090471849454
1.0074552656779823	0.0008128716053656996	0.0008260026384380078	0.0008896534723031111	0.0009042178994888367	0.0009331077878042518	0.0009484913586790906	0.0009789088337318116	0.0009951616478994403	0.0010732029445283914	0.0010912632279152785	0.09565385970974719	0.09588252710837103	-6.347150547018898e-05	-0.0001472365081276461	-6.451792091212438e-05	-0.00014966390534437712
1.013525690453769	0.0008125369035698722	0.0008256625299066482	0.0008892871559301511	0.0009038455861868532	0.0009327235793406749	0.0009481008160082784	0.0009785057669397198	0.0009947518889939938	0.0010727610527049335	0.0010908138997640865	0.09565386035660826	0.09588252775678109	-6.31141020485948e-05	-0.00014728960582252593	-6.415462520135973e-05	-0.00014971787842793516
1.0196326925925556	0.0008122020820708665	0.0008253222997384111	0.0008889207085559589	0.0009034731397390182	0.0009323392334821491	0.000947710133677372	0.0009781025560139387	0.0009943419835618218	0.0010723190028750433	0.0010903644109475086	0.09565386101462103	0.09588252841637117	-6.275833173728651e-05	-0.00014734183191858485	-6.379298952505219e-05	-0.00014977096554333325
1.0257764924913542	0.0008118671428504452	0.0008249819499470689	0.0008885541323496383	0.0009031005623499455	0.0009319547525038103	0.0009473193139990154	0.000977699203341368	0.0009939319340294519	0.001071876797655728	0.0010899147641265934	0.09565386168398253	0.09588252908733663	-6.24041896481603e-05	-0.0001473931855416888	-6.343300891421821e-05	-0.00014982316580144928
1.0319573118751795	0.0008115320878923467	0.0008246414825484084	0.0008881874294824619	0.0009027278562264559	0.0009315701386830697	0.0009469283592881693	0.0009772957113112944	0.0009935217428258434	0.001071434439666617	0.0010894649619650574	0.09565386236489068	0.09588252976987573	-6.205167088507713e-05	-0.00014744366582000734	-6.307467839236636e-05	-0.00014987447831679712
1.0381753738050519	0.0008111969191822875	0.0008243008995602193	0.0008878206021278673	0.0009023550235775628	0.0009311853942996124	0.0009465372718620974	0.0009768920823153924	0.0009931114123823755	0.0010709919315299596	0.0010890150071292731	0.0956538630575492	0.09588253046419404	-6.170077054490353e-05	-0.00014749327188540162	-6.271799297541403e-05	-0.00014992490220677723
1.0444309026860459	0.0008108616387079457	0.0008239602030022889	0.0008874536524614428	0.0009019820666144754	0.0009308005216353796	0.000946146054040366	0.0009764883187477044	0.0009927009451328435	0.0010705492758706044	0.0010885649022882673	0.09565386376216381	0.095882531170497	-6.135148371760879e-05	-0.00014754200287311892	-6.236294767207606e-05	-0.00014997443659164889
1.05072412427539	0.0008105262484589605	0.0008236193948963983	0.0008870865826609255	0.0009016089875505813	0.000930415522974568	0.0009457547081448292	0.0009760844230046413	0.0009922903435134443	0.001070106475316001	0.0010881146501137051	0.0956538644789447	0.09588253188899425	-6.100380548595963e-05	-0.00014758985792087675	-6.200953748450311e-05	-0.00015002308059591796
1.057055265690613	0.000810190750426923	0.0008232784772663068	0.0008867193949061921	0.0009012357886014398	0.0009300304006036192	0.0009453632364996218	0.0009756803974849706	0.0009918796099627712	0.0010696635324961854	0.0010876642532798807	0.09565386520810511	0.09588253261990234	-6.065773092667204e-05	-0.00014763683617008416	-6.165775740805957e-05	-0.0001500708333464218
1.0634245554177415	0.000809855146605366	0.0008229374521377522	0.0008863520913792465	0.0009008624719847795	0.0009296451568112094	0.000944971641431154	0.0009752762445898048	0.000991468746921804	0.0010692204500437682	0.0010872137144637092	0.09565386594986244	0.0958825333634371	-6.031325511030028e-05	-0.00014768293676570288	-6.130760243179545e-05	-0.0001501176939734672
1.0698322233195456	0.0008095194389897603	0.0008225963215384387	0.0008859846742642157	0.000900489039920484	0.0009292597938882419	0.0009445799252680985	0.0009748719667225966	0.000991057756833901	0.0010687772305939297	0.0010867630363447182	0.09565386670443961	0.09588253411982155	-5.997037310087605e-05	-0.00014772815885424895	-6.095906753869618e-05	-0.00015016366161030303
1.0762785006438331	0.00080918362957751	0.0008222550874980351	0.0008856171457473479	0.0009001154946305895	0.0009288743141278466	0.0009441880903413886	0.0009744675662891336	0.000990646642144791	0.0010683338767844125	0.0010863122216050395	0.09565386747205999	0.09588253488928082	-5.962907995679667e-05	-0.0001477725015855691	-6.061214770582135e-05	-0.00015020873539309254
1.0827636200317978	0.0008088477203679408	0.000821913752048163	0.0008852495080169955	0.0008997418383392731	0.0009284887198253623	0.000943796138984204	0.0009740630456975247	0.000990235405302566	0.0010678903912555101	0.0010858612729293974	0.09565386825295409	0.09588253567204662	-5.928937073154672e-05	-0.00014781596411381215	-6.026683790454068e-05	-0.00015025291446060796
1.089287815526412	0.0008085117133622943	0.0008215723172223944	0.0008848817632636124	0.0008993680732728517	0.000928103013278333	0.0009434040735319719	0.0009736584073581934	0.0009898240487576718	0.001067446776650055	0.0010854101930051045	0.09565386904735473	0.09588253646835093	-5.895124047269884e-05	-0.0001478585455943482	-5.9923133100991954e-05	-0.00015029619795486893
1.0958513225808764	0.000808175610563727	0.0008212307850562415	0.0008845139136797487	0.0008989942016597685	0.0009277171967865043	0.0009430118963223488	0.0009732536536838742	0.000989412574962901	0.0010670030356134182	0.0010849589845220477	0.0956538698554999	0.09588253727843196	-5.8614684222926816e-05	-0.0001479002451857947	-5.958102825667777e-05	-0.00015033858502197517
1.1024543780671139	0.0008078394139772959	0.0008208891575871487	0.0008841459614600412	0.0008986202257305845	0.0009273312726518114	0.0009426196096952184	0.0009728487870896006	0.0009890009863733813	0.0010665591707934954	0.0010845076501726802	0.09565387067763115	0.09588253810253318	-5.827969702047742e-05	-0.0001479410620502386	-5.924051832752186e-05	-0.00015038007480888682
1.1090972202843215	0.0008075031256099572	0.0008205474368544942	0.0008837779088012059	0.0008982461477179812	0.0009269452431783713	0.0009422272159926875	0.000972443809992698	0.0009885892854465759	0.0010661151848406982	0.0010840561926520201	0.09565387151399429	0.09588253894090004	-5.7946273898809575e-05	-0.00014798099535195952	-5.890159826490993e-05	-0.00015042066646567265
1.115780088967567	0.0008071667474705596	0.0008202056248995758	0.0008834097579020337	0.0008978719698567441	0.0009265591106724803	0.0009418347175590749	0.0009720387248127794	0.0009881774746422706	0.0010656710804079503	0.0010836046146576372	0.09565387236484064	0.09588253979378523	-5.761440988706623e-05	-0.00014802004425787385	-5.8564263016355755e-05	-0.00015046035914631495
1.1225032252964444	0.0008068302815698349	0.0008198637237656057	0.0008830415109633816	0.0008974976943837599	0.0009261728774426025	0.0009414421167409021	0.0009716335339717325	0.0009877655564225639	0.0010652268601506747	0.0010831529188896408	0.09565387323042304	0.09588254066144239	-5.728410001043516e-05	-0.00014805820793784008	-5.822850752512654e-05	-0.000150499152007183
1.1292668719037753	0.0008064937299203954	0.0008195217354977069	0.0008826731701881656	0.0008971233235380079	0.0009257865457993655	0.0009410494158868897	0.0009712282398937196	0.0009873535332518648	0.0010647825267267913	0.001082701108050678	0.09565387411100425	0.09588254154413313	-5.6955339290204465e-05	-0.00014809548556407592	-5.789432673029837e-05	-0.00015053704420656122
1.1360712728843656	0.000806157094536727	0.0008191796621429072	0.0008823047377813579	0.0008967488595605594	0.0009254001180555528	0.0009406566173479513	0.0009708228450051641	0.0009869414075968854	0.0010643380827967028	0.0010822491848459259	0.09565387500684583	0.09588254244212	-5.662812274412343e-05	-0.0001481318763118522	-5.7561715567269744e-05	-0.00015057403490550958
1.1429166738038161	0.0008058203774351826	0.0008188375057501312	0.000881936215949975	0.0008963743046945604	0.0009250135965260961	0.0009402637234771856	0.0009704173517347461	0.0009865291819266305	0.0010638935310232915	0.00108179715198308	0.09565387591821738	0.09588254335567552	-5.630244538654128e-05	-0.0001481673793584104	-5.72306689685248e-05	-0.00015061012326869627
1.1498033217073829	0.0008054835806339772	0.0008184952683701919	0.0008815676069030776	0.0008959996611852324	0.0009246269835280712	0.0009398707366298642	0.0009700117625133977	0.0009861168587123883	0.001063448874071912	0.0010813450121723452	0.09565387684539167	0.09588254428507167	-5.5978302228892884e-05	-0.00014820199388446142	-5.6901181863106e-05	-0.0001506453084628434
1.1567314651288954	0.000805146706153176	0.0008181529520557904	0.0008811989128517552	0.0008956249312798679	0.0009242402813806854	0.0009394776591634342	0.0009696060797742882	0.000985704440427732	0.0010630041146103778	0.0010808927681264368	0.0956538777886473	0.09588254523058716	-5.5655688279240834e-05	-0.0001482357190719652	-5.657324917671125e-05	-0.00015067958965614414
1.1637013540997225	0.0008048097560147034	0.0008178105588615087	0.0008808301360091324	0.0008952501172278179	0.0009238534924052824	0.0009390844934375071	0.0009692003059528321	0.0009852919295485075	0.0010625592553089658	0.0010804404225605647	0.09565387874826893	0.09588254619250781	-5.533459854323297e-05	-0.00014826855410587925	-5.6246865832887405e-05	-0.00015071296602098272
1.1707132401577995	0.0008044727322423209	0.0008174680908438006	0.0008804612785903508	0.0008948752212804883	0.0009234666189253231	0.0009386912418138495	0.0009687944434866651	0.0009848793285528242	0.0010621142988403946	0.0010799879781924282	0.09565387972454413	0.09588254717112235	-5.501502802414404e-05	-0.0001483004981740199	-5.592202675221147e-05	-0.00015074543673071483
1.177767376356704	0.0008041356368616316	0.0008171255500609908	0.0008800923428125725	0.0008945002456913404	0.0009230796632663888	0.0009382979066563852	0.0009683884948156501	0.0009844666399210565	0.0010616692478798303	0.0010795354377422144	0.09565388071776477	0.09588254816672284	-5.469697172291732e-05	-0.00014833155046614643	-5.559872685333145e-05	-0.0001507770009623044
1.1848640172747877	0.0008037984719000708	0.0008167829385732628	0.0008797233308949644	0.0008941251927158668	0.0009226926277561679	0.0009379044903311759	0.0009679824623818647	0.0009840538661358244	0.0010612241051048696	0.0010790828039325781	0.09565388172823222	0.09588254917961177	-5.4380424638164615e-05	-0.0001483617101739887	-5.527696105264712e-05	-0.0001508076578945472
1.1920034190243662	0.0008034612393869042	0.0008164402584426622	0.0008793542450587058	0.0008937500646116121	0.00092230551472446	0.0009375109952064306	0.0009675763486296017	0.0009836410096820051	0.0010607788731955433	0.001078630079488653	0.09565388275624954	0.0958825502100911	-5.4065381767054443e-05	-0.0001483909764921354	-5.495672426451825e-05	-0.00015083740670795986
1.1991858392609598	0.0008031239413532162	0.0008160975117330845	0.0008789850875269667	0.0008933748636381397	0.0009219183265031557	0.0009371174236524867	0.0009671701560053496	0.0009832280730467085	0.0010603335548342965	0.001078177267138027	0.09565388380212562	0.09588255125847417	-5.3751838105228766e-05	-0.00014841934861775652	-5.463801140220825e-05	-0.00015086624658700032
1.2064115371925936	0.0008027865798319115	0.0008157547005102711	0.0008786158605249157	0.0008929995920570467	0.0009215310654262434	0.0009367237780418089	0.0009667638869578027	0.0009828150587192816	0.0010598881527059951	0.0010777243696107473	0.09565388486617671	0.09588255232507407	-5.343978864642829e-05	-0.00014844682574924328	-5.432081737699601e-05	-0.00015089417671665384
1.2136807735891502	0.0008024491568577061	0.0008154118268418077	0.0008782465662797069	0.0008926242521319477	0.0009211437338297971	0.0009363300607489871	0.0009663575439378434	0.0009824019691913012	0.0010594426694979094	0.0010772713896393103	0.09565388594872325	0.0958825534102138	-5.312922838364431e-05	-0.000148473407087929	-5.4005137099161216e-05	-0.0001509211962850976
1.2209938107917835	0.0008021116744671246	0.0008150688927971126	0.0008778772070204781	0.0008922488461284713	0.0009207563340519723	0.0009359362741507225	0.0009659511293985402	0.0009819888069565635	0.0010589971078997149	0.0010768183299586535	0.09565388705008979	0.09588255451421951	-5.282015230881343e-05	-0.0001484990918374507	-5.3690965478164765e-05	-0.00015094730448270144
1.2283509127223842	0.0008017741346984899	0.0008147259004474391	0.0008775077849783394	0.0008918733763142566	0.0009203688684329982	0.000935542420625829	0.0009655446457951407	0.0009815755745110843	0.0010585514706034766	0.0010763651933061503	0.09565388817061045	0.09588255563742536	-5.25125554129216e-05	-0.00014852387920291643	-5.337829742246836e-05	-0.0001509725005018614
1.2357523448931043	0.0008014365395919278	0.0008143828518658628	0.0008771383023863796	0.0008914978449589444	0.0009199813393151787	0.0009351485025552226	0.0009651380955850721	0.0009811622743530852	0.0010581057603036585	0.0010759119824216023	0.09565388931062274	0.09588255678016867	-5.2206432686323356e-05	-0.00014854776839157147	-5.3067127839812045e-05	-0.00015099678353661106
1.2431983744159416	0.0008010988911893521	0.0008140397491272857	0.0008767687614796489	0.0008911222543341774	0.0009195937490428791	0.0009347545223219222	0.000964731481227925	0.0009807489089829994	0.0010576599796970993	0.0010754587000472394	0.09565389047046974	0.09588255794279568	-5.190177911927607e-05	-0.00014857075861324232	-5.275745163769996e-05	-0.00015102015278325998
1.2506892700123766	0.0008007611915344676	0.0008136965943084245	0.0008763991644951593	0.0008907466067135902	0.0009192060999625262	0.0009343604823110376	0.0009643248051854573	0.0009803354809034552	0.0010572141314830208	0.0010750053489277053	0.09565389165050418	0.09588255912565657	-5.159858970182202e-05	-0.00014859284907997594	-5.244926372387215e-05	-0.00015104260744172593
1.2582253020230734	0.000800423442672758	0.0008133533894878036	0.000876029513671878	0.0008903709043728016	0.0009188183944225973	0.0009339663849097625	0.0009639180699215784	0.0009799219926192719	0.0010567682183630106	0.0010745519318100523	0.09565389285107995	0.0958825603291091	-5.129685942384388e-05	-0.00014861403900523484	-5.2142559005402545e-05	-0.00015106414671187118
1.2658067424176331	0.0008000856466514898	0.0008130101367457605	0.0008756598112507268	0.0008899951495894184	0.0009184306347736231	0.0009335722325073818	0.0009635112779023585	0.0009795084466374627	0.001056322243041028	0.001074098451443745	0.09565389407256157	0.09588256155351806	-5.0996583275245144e-05	-0.00014863432760373052	-5.183733238957322e-05	-0.00015108476979547314
1.2734338648044117	0.0007997478055197028	0.0008126668381644344	0.0008752900594745724	0.0008896193446430274	0.0009180428233681786	0.0009331780274952542	0.0009631044315960103	0.0009790948454672219	0.0010558762082233904	0.001073644910580644	0.09565389531531711	0.09588256279925059	-5.069775624702566e-05	-0.00014865371409436556	-5.1533578784929146e-05	-0.0001511044758988611
1.2811069444403917	0.0007994099213282013	0.0008123234958277554	0.0008749202605882177	0.0008892434918151783	0.0009176549625608703	0.0009327837722668061	0.000962697533472885	0.000978681191619916	0.001055430116618764	0.0010731913119750006	0.09565389657972322	0.09588256406668672	-5.040037333008118e-05	-0.00014867219769582052	-5.1231293099703035e-05	-0.0001511232642275595
1.2888262582411194	0.0007990719961295626	0.000811980111821459	0.0008745504168384119	0.0008888675933894025	0.0009172670547083501	0.0009323894692175417	0.0009622905860054806	0.0009782674876090936	0.0010549839709381732	0.0010727376583834628	0.09565389786616303	0.0958825653562081	-5.010442951624422e-05	-0.00014868977762902413	-5.0930470243223946e-05	-0.0001511411339899793
1.296592084790695	0.0007987340319781175	0.0008116366882330594	0.0008741805304738271	0.0008884916516511839	0.0009168791021692893	0.0009319951207450181	0.0009618835916684164	0.0009778537359504613	0.0010545377738949782	0.0010722839525650527	0.09565389917502569	0.09588256666820649	-4.980991979859628e-05	-0.00014870645311768071	-5.0631105125993614e-05	-0.00015115808439680745
1.3044047043518285	0.0007983960309299576	0.0008112932271518613	0.0008738106037450711	0.0008881156688879737	0.000916491107304391	0.0009316007292488578	0.0009614765529384459	0.0009774399391618937	0.0010540915282048838	0.001071830197281178	0.09565390050670568	0.09588256800307729	-4.951683917113481e-05	-0.0001487222233866603	-5.0333192659353376e-05	-0.00015117411465981334
1.312264398875954	0.000798057995042924	0.0008109497306689478	0.0008734406389046661	0.0008877396473891714	0.0009161030724763708	0.0009312062971307309	0.0009610694722944392	0.0009770260997634202	0.0010536452365859207	0.0010713763952956122	0.09565390186160881	0.09588256936122713	-4.922518262927972e-05	-0.0001487370876627203	-5.0036727756386234e-05	-0.00015118922399348644
1.320171452013404	0.0007977199263766093	0.0008106062008771788	0.0008730706382070601	0.0008873635894461299	0.0009157150000499666	0.000930811826794359	0.0009606623522173893	0.0009766122202772233	0.001053198901758454	0.0010709225493744988	0.09565390324014535	0.09588257074306684	-4.893494516974156e-05	-0.0001487510451738394	-4.9741705331389496e-05	-0.00015120341161328765
1.3281261491236485	0.0007973818269923459	0.0008102626398711854	0.0008727006039086106	0.0008869874973521468	0.0009153268923919225	0.0009304173206455055	0.0009602551951903959	0.0009761983032276314	0.0010527525264451664	0.001070468662286342	0.09565390464273209	0.09588257214901368	-4.8646121791257046e-05	-0.00014876409515074407	-4.9448120300436826e-05	-0.00015121667673662076
1.3361287772855897	0.0007970436989532095	0.00080991904974737	0.0008723305382675883	0.0008866113734024608	0.0009149387518709908	0.000930022781091976	0.0009598480036986718	0.0009757843511411201	0.0010523061133710632	0.0010700147368020061	0.09565390606979529	0.09588257357949649	-4.835870749418658e-05	-0.00014877623682496566	-4.915596758159335e-05	-0.00015122901858280469
1.3441796253079266	0.0007967055443240097	0.0008095754326038939	0.0008719604435441661	0.000886235219894247	0.0009145505808579249	0.0009296282105436073	0.00095944078022953	0.000975370366546299	0.0010518596652634598	0.0010695607756947033	0.09565390752176876	0.09588257503494814	-4.807269728111102e-05	-0.0001487874694302005	-4.886524209498505e-05	-0.00015124043637265716
1.352278983739575	0.0007963673651712909	0.0008092317905406837	0.000871590322000422	0.0008858590391266136	0.0009141623817254756	0.0009292336114122704	0.0009590335272723837	0.0009749563519739146	0.0010514131848519805	0.0010691067817399957	0.09565390899909187	0.09588257651581154	-4.778808615660962e-05	-0.00014879779220133837	-4.857593876275018e-05	-0.00015125092932821715
1.3604271448801535	0.0007960291635633237	0.000808888125659421	0.0008712201759003301	0.0008854828334005994	0.000913774156848389	0.0009288389861118621	0.0009586262473187421	0.000974542309956842	0.0010509666748685547	0.0010686527577157886	0.09565391050221407	0.09588257802253461	-4.7504869127738825e-05	-0.00014880720437504547	-4.828805250987195e-05	-0.00015126049667427144
1.3686244027905345	0.0007956909415701048	0.0008085444400635371	0.0008708500075097577	0.0008851066050191629	0.000913385908603399	0.0009284443370582981	0.0009582189428622027	0.0009741282430300798	0.0010505201380474104	0.0010681987064023223	0.09565391203159174	0.09588257955557665	-4.722304120424736e-05	-0.0001488157051898753	-4.800157826370666e-05	-0.00015126913763655048
1.3768710533034536	0.0007953527012633518	0.0008082007358582163	0.0008704798190964624	0.0008847303562871887	0.0009129976393692244	0.0009280496666695153	0.0009578116163984507	0.0009737141537307513	0.0010500735771250696	0.0010677446305821737	0.09565391358768949	0.09588258111540311	-4.694259739850687e-05	-0.00014882329388585247	-4.771651095427515e-05	-0.00015127685144197822
1.3851673940341884	0.0007950144447164968	0.0008078570151503845	0.0008701096129300858	0.000884354089511474	0.0009126093515265652	0.0009276549773654633	0.0009574042704252513	0.0009733000445980922	0.0010496269948403437	0.0010672905330402454	0.09565391517098044	0.09588258270248748	-4.6663532725726986e-05	-0.0001488299697040285	-4.743284551476934e-05	-0.00015128363731978234
1.3935137243912972	0.0007946761740046903	0.0008075132800487112	0.0008697393912821525	0.0008839778070007297	0.0009122210474581001	0.000927260271568101	0.0009569969074424502	0.0009728859181734535	0.0010491803939343325	0.001066836416563767	0.09565391678194701	0.09588258431731395	-4.638584220408026e-05	-0.00014883573188706478	-4.71505768811914e-05	-0.00015128949449996765
1.4019103455874267	0.0007943378912047913	0.0008071695326636031	0.0008693691564260688	0.0008836015110655766	0.000911832729548481	0.0009268655517013959	0.0009565895299519679	0.0009724717770002939	0.0010487337771504178	0.0010663822839422881	0.09565391842107789	0.09588258596037263	-4.6109520855222574e-05	-0.0001488405796795933	-4.686969999306151e-05	-0.0001512944222144541
1.410357560650181	0.0007939995983953638	0.000806825775107202	0.000868998910637108	0.000883225204018541	0.0009114444001843281	0.0009264708201913144	0.0009561821404577912	0.0009720576236241771	0.0010482871472342562	0.0010659281379676736	0.09565392008887377	0.09588258763216351	-4.583456370391842e-05	-0.00014884451232702323	-4.659020979325135e-05	-0.00015129841969666047
1.4188556744330574	0.0007936612976566791	0.0008064820094933804	0.0008686286561924224	0.0008828488881740486	0.0009110560617542307	0.0009260760794658242	0.0009557747414659781	0.0009716434605927679	0.001047840506933781	0.0010654739814341008	0.09565392178584116	0.09588258933319763	-4.556096577863766e-05	-0.00014884752907662335	-4.631210122812979e-05	-0.00015130148618108796
1.4274049936264492	0.0007933229910707058	0.0008061382379377383	0.0008682583953710272	0.0008824725658484266	0.0009106677166487364	0.0009256813319548861	0.0009553673354846456	0.0009712292904558269	0.0010473938589991942	0.0010650198171380549	0.09565392351249695	0.09588259106399039	-4.528872211148616e-05	-0.00014884962917699474	-4.6035369247882096e-05	-0.00015130362090379212
1.4360058267687137	0.0007929846807211117	0.0008057944625576012	0.0008678881304538027	0.0008820962393598946	0.0009102793672603558	0.0009252865800904541	0.0009549599250239726	0.0009708151157652102	0.0010469472061829636	0.0010645656478783265	0.0956539252693682	0.09588259282507118	-4.501782773833063e-05	-0.0001488508118777654	-4.576000880671116e-05	-0.00015130482310260485
1.4446584842573071	0.0007926463686932539	0.0008054506854720126	0.000867517863723489	0.0008817199110285628	0.0009098910159835517	0.0009248918263064658	0.0009545525125961907	0.0009704009390748598	0.0010465005512398187	0.0010641114764560016	0.09565392705699047	0.09588259461697554	-4.474827769909706e-05	-0.0001488510764300066	-4.548601486263626e-05	-0.00015130509201591313
1.453363278359986	0.0007923080570741881	0.000805106908801739	0.0008671475974646867	0.0008813435831764312	0.0009095026652147424	0.0009244970730388492	0.0009541451007155867	0.0009699867629408088	0.0010460538969267498	0.0010636573056744718	0.09565392887590823	0.09588259644025135	-4.448006703786783e-05	-0.0001488504220864273	-4.521338237801348e-05	-0.00015130442688388035
1.4621205232260774	0.0007919697479526501	0.0008047631346692571	0.000866777333963848	0.000880967258127383	0.0009091143173522908	0.0009241023227255071	0.0009537376918984927	0.0009695725899211684	0.0010456072460029984	0.0010632031383394122	0.09565393072667525	0.0958825982954535	-4.421319080306907e-05	-0.0001488488481007355	-4.494210631975082e-05	-0.00015130282694841846
1.470930534897817	0.0007916314434190629	0.0008044193651987574	0.000866407075509275	0.0008805909382071828	0.0009087259747965084	0.0009237075778063228	0.0009533302886632881	0.0009691584225761309	0.0010451606012300595	0.0010627489772587922	0.09565393260985845	0.09588260018314837	-4.394764404744983e-05	-0.0001488463537278606	-4.467218165892656e-05	-0.00015130029145180024
1.4797936313217521	0.0007912931455655313	0.0008040756025161388	0.0008660368243911192	0.0008802146257434716	0.0009083376399496462	0.0009233128407231532	0.0009529228935303928	0.0009687442634679634	0.0010447139653716744	0.0010622948252428654	0.09565393452603171	0.09588260210391307	-4.368342182842211e-05	-0.00014884293822411965	-4.4403603371483136e-05	-0.00015129681963813035
1.48871013236022	0.0007909548564858396	0.0008037318487490047	0.0008656665829013776	0.000879838323065768	0.0009079493152158964	0.0009229181139198257	0.0009525155090222673	0.0009683301151610063	0.0010442673411938323	0.0010618406851041668	0.0956539364757804	0.09588260405833314	-4.342051920790818e-05	-0.00014883860084627387	-4.4136366438067565e-05	-0.00015129241075226285
1.4976803598028874	0.0007906165782754469	0.0008033881060266657	0.0008652963533338876	0.0008794620325054623	0.0009075610030013883	0.0009225233998421376	0.0009521081376634068	0.0009679159802216713	0.001043820731464761	0.0010613865596575134	0.09565393845970088	0.09588260604700674	-4.31589312531247e-05	-0.00014883334085347144	-4.387046584433674e-05	-0.00015128706404052283
1.5067046373783677	0.000790278313031484	0.0008030443764801264	0.0008649261379843256	0.0008790857563958125	0.0009071727057141794	0.0009221287009378488	0.0009517007819803368	0.0009675018612184331	0.0010433741389549247	0.0010609324517199957	0.09565394047839781	0.09588260807054076	-4.289865303606227e-05	-0.00014882715750563769	-4.3605896581158654e-05	-0.00015128077875087298
1.5157832907659001	0.000789940062852754	0.000802700662242092	0.0008645559391502036	0.0008787094970719411	0.000906784425764261	0.0009217340196566807	0.0009512934445016146	0.0009670877607218292	0.0010429275664370252	0.0010604783641109752	0.09565394253248942	0.09588261012955394	-4.263967963362425e-05	-0.00014882005006258692	-4.334265364433487e-05	-0.00015127355413127597
1.5249166476071065	0.0007896018298397271	0.0008023569654469622	0.0008641857591308692	0.0008783332568708382	0.0009063961655635528	0.0009213393584503177	0.0009508861277578253	0.0009666736813044617	0.0010424810166859977	0.001060024299652087	0.09565394462260335	0.09588261222467588	-4.238200612845938e-05	-0.0001488120177871033	-4.308073203541929e-05	-0.0001512653894321092
1.5341050375178134	0.0007892636160945361	0.0008020132882308255	0.0008638156002274946	0.0008779570381313482	0.000906007927525893	0.0009209447197723922	0.0009504788342815727	0.0009662596255409833	0.001042034492478999	0.0010595702611672266	0.09565394674938016	0.09588261435654763	-4.2125627608462224e-05	-0.000148803059942193	-4.282012676127406e-05	-0.00015125628390422197
1.5433487920999491	0.0007889254237209783	0.0008016696327314631	0.0008634454647430857	0.0008775808431941773	0.0009056197140670469	0.0009205501060784982	0.0009500715666074857	0.0009658455960081071	0.0010415879965954195	0.001059116251482559	0.09565394891346929	0.09588261652582243	-4.187053916687028e-05	-0.00014879317579125084	-4.256083283415979e-05	-0.00015124623679857452
1.5526482449535108	0.000788587254824511	0.0008013260010883411	0.0008630753549824697	0.0008772046744018856	0.0009052315276046959	0.0009201555198261762	0.000949664327272209	0.0009654315952845946	0.0010411415318168687	0.0010586622734265068	0.09565395111553357	0.09588261873316338	-4.161673590284687e-05	-0.000148782364599781	-4.2302845272616796e-05	-0.00015123524736904148
1.5620037316886017	0.0007882491115122465	0.000800982395442608	0.0008627052732522972	0.0008768285340988847	0.0009048433705584384	0.0009197609634749136	0.0009492571188144043	0.0009650176259512566	0.001040695100927178	0.0010582083298297496	0.09565395335624803	0.09588262097924677	-4.136421292139786e-05	-0.0001487706256338983	-4.2046159100903036e-05	-0.00015122331486958074
1.5714155899375468	0.0007879109958929523	0.0008006388179370952	0.0008623352218610366	0.0008764524246314344	0.000904455245349785	0.0009193664394861437	0.0009488499437747431	0.0009646036905909487	0.001040248706712393	0.0010577544235252216	0.09565395563629932	0.09588262326476062	-4.111296533339942e-05	-0.00014875795816085557	-4.17907693492231e-05	-0.00015121043855503835
1.580884159367074	0.0007875729100770482	0.0008002952707163113	0.0008619652031189764	0.000876076348347643	0.0009040671544021574	0.0009189719503232417	0.0009484428046959093	0.0009641897917885702	0.0010398023519607776	0.0010573005573481095	0.09565395795638529	0.09588262559040453	-4.0862988255632726e-05	-0.00014874436144798886	-4.1536671053908625e-05	-0.00015119661768098203
1.5904097816905756	0.0007872348561766061	0.0007999517559264448	0.00086159521933822	0.0008757003075974645	0.0009036791001408895	0.0009185774984515262	0.000948035704122595	0.0009637759321310664	0.0010393560394628097	0.0010568467341358538	0.09565396031721697	0.0958826279568938	-4.0614276811352934e-05	-0.00014872983476474366	-4.1283859257751354e-05	-0.00015118185150447827
1.5999928006804371	0.0007868968363053404	0.0007996082757153543	0.0008612252728326798	0.0008753243047326927	0.000903291084993215	0.0009181830863382485	0.0009476286446014943	0.0009633621142074128	0.0010389097720111702	0.0010563929567281361	0.0956539627195186	0.09588263036495094	-4.036682613004633e-05	-0.00014871437738089854	-4.103232900997539e-05	-0.00015116613928353728
1.6096335621804478	0.0007865588525786166	0.0007992648322325739	0.0008608553659180815	0.0008749483421069622	0.0009029031113882777	0.0009177887164525986	0.0009472216286813081	0.0009629483406086279	0.001038463552400756	0.001055939227966887	0.09565396516402776	0.09588263281531716	-4.012063134758298e-05	-0.0001486979885672035	-4.0782075366334325e-05	-0.00015114948027691866
1.6193324141182788	0.0007862209071134374	0.0007989214276293015	0.0008604855009119555	0.0008745724220757427	0.0009025151817571168	0.000917394391265696	0.0009468146589127333	0.0009625346139277583	0.0010380173834286615	0.0010554855506962754	0.09565396765149439	0.09588263530874355	-3.987568760652205e-05	-0.00014868066759554655	-4.053309338920841e-05	-0.0001511318737444367
1.6290897065180392	0.0007858830020284503	0.0007985780640584083	0.000860115680133641	0.0008741965469963426	0.0009021272985326756	0.0009170001132505932	0.0009464077378484682	0.0009621209367598857	0.0010375712678941894	0.0010550319277627138	0.09565397018268114	0.09588263784599511	-3.9631990055882804e-05	-0.00014866241373781564	-4.028537814768085e-05	-0.00015111331894590574
1.6389057915129117	0.000785545139443941	0.0007982347436744279	0.0008597459059042787	0.0008738207192279018	0.0009017394641497923	0.0009166058848822715	0.0009460008680432072	0.0009617073117021212	0.0010371252085988412	0.0010545783620148524	0.09565397275836685	0.09588264042785133	-3.9389533851817704e-05	-0.00014864322626798043	-4.0038924718002744e-05	-0.0001510938151432495
1.6487810233578566	0.0007852073214818287	0.0007978914686335561	0.0008593761805468106	0.0008734449411313886	0.0009013516810451985	0.0009162117086376345	0.0009455940520536351	0.0009612937413535994	0.0010366792083463154	0.001054124856303573	0.09565397537934037	0.09588264305510573	-3.91483141571336e-05	-0.00014862310445998284	-3.9793728183364074e-05	-0.0001510733615989468
1.6587157584424002	0.0007848695502656695	0.0007975482410936495	0.0008590065063859776	0.0008730692150696019	0.0009009639516575212	0.0009158175869955127	0.0009451872924384325	0.0009608802283154815	0.00103623326994251	0.0010536714134819945	0.09565397804640957	0.09588264572856466	-3.8908326141701144e-05	-0.00014860204758843087	-3.954978363382433e-05	-0.00015105195757483814
1.6687103553034934	0.0007845318279206534	0.0007972050632142268	0.0008586368857483191	0.0008726935434071691	0.000900576278427277	0.0009154235224366604	0.0009447805917582675	0.0009604667751909545	0.001035787396195516	0.0010532180364054692	0.09565398076039226	0.09588264844905005	-3.866956498273233e-05	-0.00014858005492951465	-3.930708616717293e-05	-0.00015102960233573381
1.6787651746384535	0.0007841941565735951	0.0007968619371564568	0.0008582673209621658	0.0008723179285105358	0.0009001886637968696	0.000915029517443745	0.0009443739525757944	0.0009600533845852192	0.0010353415899156146	0.0010527647279315717	0.09565398352212397	0.09588265121739895	-3.843202586449601e-05	-0.00014855712575956304	-3.9065630888311664e-05	-0.00015100629514594455
1.6888805793179813	0.0007838565383529435	0.0007965188650831702	0.0008578978143576462	0.0008719423727479767	0.0008998011102105922	0.0009146355745013595	0.0009439673774556572	0.000959640059105502	0.001034895853915282	0.0010523114909201119	0.09565398633245405	0.09588265403446201	-3.819570397858851e-05	-0.00014853325935521022	-3.8825412909511414e-05	-0.00015098203527014187
1.6990569343992543	0.0007835189753887734	0.0007961758491588458	0.0008575283682666786	0.0008715668784895838	0.0008994136201146221	0.0009142416960960082	0.0009435608689644818	0.0009592268013610434	0.0010344501910091817	0.001051858328233121	0.09565398919224631	0.09588265690110692	-3.7960594524301394e-05	-0.0001485084549948945	-3.858642735097423e-05	-0.0001509568219748847
1.7092946071391046	0.000783181469812781	0.0007958328915496153	0.0008571589850229701	0.0008711914481072683	0.0008990261959570184	0.0009138478847161109	0.0009431544296708764	0.0009588136139630976	0.0010340046040141636	0.0010514052427348557	0.09565399210238107	0.09588265981821396	-3.7726692708489606e-05	-0.00014848271195747054	-3.8348669340479424e-05	-0.0001509306545271205
1.7195939670072704	0.000782844023758286	0.0007954899944232565	0.0008567896669620121	0.0008708160839747569	0.0008986388401877212	0.0009134541428519973	0.0009427480621454268	0.0009584004995249331	0.001033559095749261	0.0010509522372917932	0.09565399506375484	0.09588266278668257	-3.749399374548129e-05	-0.00014845602952176518	-3.8112134013494614e-05	-0.0001509035321937413
1.7299553856997325	0.0007825066393602329	0.0007951471599491988	0.000856420416421089	0.0008704407884675939	0.0008982515552585523	0.0009130604729959123	0.0009423417689607036	0.0009579874606618327	0.0010331136690356966	0.001050499314772635	0.09565399807727913	0.09588266580742748	-3.7262492857466356e-05	-0.0001484284069674935	-3.7876816513363054e-05	-0.00015087545424249948
1.7403792371521247	0.0007821693187551813	0.0007948043902985154	0.0008560512357392621	0.0008700655639631349	0.0008978643436232105	0.0009126668776420069	0.0009419355526912483	0.0009575744999910857	0.001032668326696871	0.001050046478048299	0.09565400114388284	0.09588266888137924	-3.703218527472546e-05	-0.00014839984357567504	-3.7642711991817124e-05	-0.00015084641994278503
1.7508658975532332	0.0007818320640813089	0.0007944616876439201	0.0008556821272573803	0.0008696904128405478	0.000897477207737269	0.0009122733592863377	0.0009415294159135809	0.0009571616201319887	0.0010322230715583654	0.0010495937299919197	0.09565400426450929	0.09588267200948276	-3.680306623536633e-05	-0.0001483703386275237	-3.740981560845097e-05	-0.00015081642856390465
1.76141574535857	0.0007814948774784108	0.0007941190541597714	0.0008553130933180694	0.0008693153374808103	0.0008970901500581776	0.0009118799204268688	0.0009411233612061953	0.0009567488237058482	0.0010317779064479438	0.00104914107347885	0.09565400744012283	0.09588267519270366	-3.657513098550419e-05	-0.0001483398914042533	-3.717812253098418e-05	-0.00015078547937522058
1.7720291613040315	0.0007811577610878976	0.0007937764920220696	0.000854944136265739	0.0008689403402667087	0.00089670317304526	0.0009114865635634693	0.000940717391149558	0.0009563361133359755	0.0010313328341955462	0.0010486885113866586	0.09565401067170057	0.09588267843202407	-3.634837477973357e-05	-0.00014830850118885408	-3.6947627935775273e-05	-0.00015075357164778813
1.7827065284196406	0.0007808207170527869	0.0007934340034084484	0.0008545752584465701	0.0008685654235828333	0.000896316279159707	0.0009110932911979066	0.0009403115083261023	0.0009559234916476816	0.0010308878576332863	0.001048236046595121	0.09565401396023912	0.09588268172844276	-3.6122792880670385e-05	-0.00014827616726387216	-3.671832700732902e-05	-0.00015072070465244058
1.7934482320433673	0.0007804837475177147	0.0007930915904981863	0.0008542064622085269	0.0008681905898155861	0.0008959294708645861	0.0009107001058338548	0.0009399057153202389	0.0009555109612682863	0.001030442979595461	0.001047783681986235	0.09565401730675391	0.09588268508297576	-3.589838055939598e-05	-0.00014824288891285287	-3.649021493880994e-05	-0.00015068687766092714
1.8042546598350382	0.0007801468546289198	0.0007927492554721879	0.0008538377499013409	0.0008678158413531645	0.000895542750624827	0.0009103070099768814	0.0009395000147183384	0.000955098524827103	0.0010299982029185327	0.0010473314204441993	0.09565402071227794	0.09588268849665917	-3.567513309558901e-05	-0.00014820866541986888	-3.626328693198677e-05	-0.00015065208994530233
1.8151262017903238	0.0007798100405342545	0.0007924070005130003	0.0008534691238765239	0.0008674411805855759	0.0008951561209072321	0.0009099140061344586	0.0009390944091087446	0.0009546861849554523	0.001029553530441144	0.0010468792648554315	0.09565402417786112	0.09588269197054658	-3.5453045777331105e-05	-0.00014817349606940922	-3.603753819735045e-05	-0.00015061634077856434
1.8260632502548164	0.000779473307383173	0.0007920648278047967	0.0008531005864873532	0.0008670666099046226	0.0008947695841804654	0.0009095210968159476	0.0009386889010817635	0.0009542739442866455	0.001029108965004105	0.0010464272181085485	0.09565402770457607	0.09588269550571	-3.523211390148162e-05	-0.00014813738014657352	-3.581296395422512e-05	-0.00015057962943404446
1.8370661999381863	0.0007791366573267381	0.0007917227395333846	0.0008527321400888827	0.0008666921317039098	0.0008943831429150591	0.0009091282845326124	0.0009382834932296668	0.0009538618054559972	0.0010286645094503984	0.0010459752830943839	0.0956540312935091	0.09588269910324243	-3.501233277362209e-05	-0.00014810031693693326	-3.558955943066405e-05	-0.00015054195518493518
1.848135447928429	0.0007788000925176129	0.0007913807378862007	0.0008523637870379298	0.0008663177483788385	0.0008939967995834057	0.0009087355717976066	0.0009378781881466881	0.0009534497711008142	0.0010282201666251775	0.0010455234627059714	0.09565403494577071	0.09588270276425545	-3.4793697708188076e-05	-0.00014806230572647627	-3.5367319863949254e-05	-0.00015050331730590005
1.8592713937061955	0.0007784636151100645	0.0007910388250523073	0.000851995529693083	0.0008659434623266097	0.0008936105566597623	0.0009083429611259789	0.0009374729884290244	0.0009530378438603991	0.001027775939375763	0.0010450717598385533	0.09565403866248909	0.09588270648987855	-3.4576204028372026e-05	-0.0001480233458010516	-3.5146240500202874e-05	-0.00015046371507121403
1.8704744391592067	0.0007781272272599637	0.0007906970032223968	0.0008516273704146986	0.0008655692759462171	0.0008932244166202481	0.0009079504550346698	0.0009370678966748366	0.0009526260263760506	0.001027331830551648	0.0010446201773895774	0.09565404244481462	0.09588271028126664	-3.4359847066602056e-05	-0.0001479834364478405	-3.492631659496315e-05	-0.0001504231477564011
1.8817449885967616	0.000777790931124776	0.0007903552745887843	0.0008512593115648966	0.0008651951916384499	0.0008928383819428401	0.0009075580560425082	0.0009366629154842407	0.0009522143212910552	0.0010268878430044904	0.0010441687182586935	0.09565404629391441	0.09588271413958943	-3.414462216448644e-05	-0.00014794257695466273	-3.470754341281662e-05	-0.0001503816146367909
1.8930834487643238	0.0007774547288635651	0.0007900136413454104	0.0008508913555075586	0.0008648212118058906	0.0008924524551073731	0.0009071657666702162	0.0009362580474593131	0.0009518027312506949	0.0010264439795881115	0.0010437173853477563	0.09565405021098163	0.09588271806604104	-3.3930524672536044e-05	-0.00014790076660886609	-3.4489916227765927e-05	-0.00015033911498840702
1.9044902288582053	0.0007771186226369961	0.0007896721056878371	0.0008505235046083342	0.0008644473388529128	0.000892066638595543	0.0009067735894404002	0.0009358532952040905	0.0009513912589022413	0.001026000243158505	0.0010432661815608223	0.0956540541972271	0.09588272206183737	-3.371754995055293e-05	-0.00014785800469785393	-3.427343032317426e-05	-0.0001502956480873563
1.9159657405403292	0.0007767826146073278	0.0007893306698132495	0.0008501557612346351	0.0008640735751856836	0.0008916809348909027	0.0009063815268775593	0.0009354486613245666	0.0009509799068949568	0.0010255566365738285	0.0010428151098041518	0.09565405825388322	0.09588272612821372	-3.3505693367900935e-05	-0.0001478142905107782	-3.405808099190416e-05	-0.0001502512132102174
1.9275103979530908	0.0007764467069384113	0.0007889893359204522	0.0008497881277556292	0.0008636999232121573	0.0008912953464788577	0.0009059895815080751	0.00093504414842869	0.0009505686778800912	0.0010251131626944007	0.0010423641729862046	0.09565406238220854	0.09588273026642923	-3.3294950303290605e-05	-0.00014776962333651333	-3.384386353655344e-05	-0.00015020580963454044
1.9391246177343011	0.0007761109017956933	0.0007886481062098674	0.0008494206065422492	0.0008633263853420764	0.0008909098758466711	0.0009055977558602164	0.0009346397591263662	0.000950157574510884	0.0010246698243827099	0.0010419133740176428	0.09565406658347957	0.09588273447776798	-3.308531614479304e-05	-0.00014772400246385042	-3.3630773269198444e-05	-0.000150159436637598
1.9508088190322228	0.0007757752013462124	0.0007883069828835375	0.0008490531999671835	0.0008629529639869745	0.0008905245254834598	0.0009052060524641356	0.0009342354960294552	0.0009497465994425599	0.0010242266245034041	0.001041462715811327	0.09565407085899937	0.09588273876353055	-3.2876786290061966e-05	-0.00014767742718188592	-3.3418805511636895e-05	-0.00015011209349685695
1.9625634235206988	0.0007754396077585989	0.0007879659681451193	0.0008486859104048834	0.0008625796615601713	0.000890139297880196	0.0009048144738518721	0.0009338313617517726	0.0009493357553323349	0.001023783565923301	0.001041012201282321	0.0956540752100903	0.09588274312504705	-3.266935614670147e-05	-0.0001476298967813261	-3.320795559555445e-05	-0.00015006377949031147
1.9743888554143678	0.0007751041232030694	0.000787625064199888	0.0008483187402315495	0.0008622064804767695	0.0008897541955296979	0.0009044230225573454	0.0009334273589090838	0.0009489250448394065	0.0010233406515113713	0.001040561833347886	0.09565407963810335	0.09588274756366956	-3.246302113172478e-05	-0.000147581410551767	-3.2998218862594075e-05	-0.0001500144938968162
1.9862855414839768	0.0007747687498514347	0.0007872842732547302	0.0008479516918251481	0.0008618334231536605	0.0008893692209266447	0.0009040317011163583	0.0009330234901191131	0.0009485144706249595	0.00102289788413876	0.0010401116149274837	0.09565408414440933	0.09588275208077264	-3.225777667199142e-05	-0.00014753196778324873	-3.278959066428666e-05	-0.00014996423599489273
1.9982539110717792	0.0007744334898770887	0.0007869435975181468	0.0008475847675653929	0.0008614604920095167	0.0008889843765675591	0.0009036405120665944	0.0009326197580015323	0.0009481040353521628	0.0010224552666787665	0.0010396615489427733	0.09565408873040757	0.09588275667775824	-3.2053618204380685e-05	-0.00014748156776692167	-3.258206636211347e-05	-0.00014991300506328464
2.010294396107033	0.0007740983454550153	0.0007866030392002521	0.0008472179698337587	0.000861087689464797	0.0008885996649508189	0.0009032494579476201	0.0009322161651779674	0.0009476937416861711	0.0010220128020068575	0.0010392116383176153	0.0956540933975178	0.0958827613560511	-3.185054117558345e-05	-0.00014743020979357535	-3.237564132779064e-05	-0.00014986080038151273
2.0224074311215867	0.0007737633187617801	0.0007862626005127687	0.000846851301013467	0.0008607150179417379	0.0008882150885766477	0.0009028585413008788	0.0009318127142719932	0.0009472835922941198	0.001021570493000658	0.0010387618859780648	0.09565409814719053	0.0958827661171041	-3.164854104232423e-05	-0.00014737789315419358	-3.217031094312345e-05	-0.00014980762122876468
2.0345934532655616	0.0007734284119755387	0.0007859222836690333	0.0008464847634894993	0.0008603424798643641	0.0008878306499471225	0.0009024677646696978	0.0009314094079091403	0.000946873589845133	0.0010211283425399602	0.0010383122948523834	0.09565410298089953	0.09588277096239463	-3.144761327139589e-05	-0.00014732461713998224	-3.196607060009654e-05	-0.00014975346688433921
2.0468529023231294	0.0007730936272760269	0.0007855820908839913	0.000846118359648586	0.000859970077658478	0.0008874463515661658	0.0009020771305992812	0.0009310062487168853	0.0009464637370103131	0.0010206863535067142	0.001037862867871024	0.09565410790014417	0.09588277589342532	-3.124775333981922e-05	-0.00014727038104297985	-3.176291570127637e-05	-0.0001496983366289506
2.059186220728381	0.0007727589668445628	0.0007852420243741916	0.0008457520918792087	0.0008595978137516597	0.0008870621959395488	0.0009016866416367093	0.0009306032393246563	0.000946054036462745	0.0010202445287850336	0.0010374136079666398	0.09565411290645286	0.095882780911729	-3.1048956734787414e-05	-0.00014721518415497514	-3.156084165943651e-05	-0.00014964222974273023
2.0715938535812968	0.0007724244328640476	0.0007849020863577956	0.0008453859625715998	0.0008592256905732725	0.0008866781855748887	0.0009012963003309427	0.0009302003823638302	0.0009456444908774977	0.0010198028712611925	0.0010369645180740839	0.09565411800138053	0.0958827860188635	-3.0851218953666104e-05	-0.00014715902576775686	-3.1359843897564577e-05	-0.0001495851455051156
2.084076248663807	0.0007720900275189651	0.0007845622790545701	0.0008450199741177454	0.0008588537105544585	0.000886294322981653	0.0009009061092328217	0.000929797680467736	0.0009452351029316226	0.0010193613838236327	0.0010365156011304098	0.09565412318650898	0.09588279121641581	-3.065453550418762e-05	-0.000147101905173197	-3.115991784956307e-05	-0.00014952708319732055
2.0966338564559543	0.0007717557529953753	0.0007842226046858842	0.000844654128911377	0.0008584818761281349	0.0008859106106711537	0.0009005160708950572	0.0009293951362716493	0.0009448258753041503	0.0010189200693629535	0.001036066860074865	0.09565412846345034	0.09588279650600215	-3.0458901904666102e-05	-0.00014704382166422225	-3.0961058959749765e-05	-0.00014946804210008713
2.109267130152151	0.0007714216114809196	0.0007838830654747159	0.0008442884293479767	0.000858110189729001	0.0008855270511565474	0.0009001261878722425	0.0009289927524127955	0.0009444168106760932	0.001018478930771916	0.0010356182978489001	0.09565413383384537	0.09588280188926351	-3.0264313683685262e-05	-0.00014698477453312098	-3.076326268286467e-05	-0.00014940802149365773
2.1219765256775314	0.0007710876051648182	0.0007835436636456446	0.0008439228778247762	0.0008577386537935289	0.0008851436469528392	0.0008997364627208447	0.0009285905315303497	0.000944007911730447	0.00101803797094545	0.0010351699173961654	0.09565413929936346	0.0958828073678773	-3.0070766380355107e-05	-0.00014692476307232027	-3.056652448470837e-05	-0.00014934702065971805
2.1347625017044103	0.0007707537362378669	0.0007832044014248514	0.0008435574767407533	0.0008573672707599695	0.0008847604005768778	0.0008993468979992049	0.0009281884762654335	0.0009435991811521848	0.001017597192780642	0.0010347217216625066	0.09565414486170429	0.09588281294354506	-2.9878255544520116e-05	-0.00014686378657513544	-3.037083984158695e-05	-0.00014928503887906563
2.147625519668832	0.0007704200068924383	0.0007828652810401227	0.000843192228496633	0.0008569960430683503	0.0008843773145473557	0.0008989574962675428	0.0009277865892611171	0.0009431906216282641	0.0010171565991767444	0.0010342737135959747	0.09565415052259846	0.09588281861800174	-2.9686776736495557e-05	-0.00014680184433421561	-3.0176204240645044e-05	-0.00014922207543291433
2.160566043787228	0.000770086419322483	0.0007825263047208421	0.0008428271354948892	0.0008566249731604713	0.0008839943913848125	0.0008985682600879507	0.0009273848731624198	0.0009427822358476198	0.0010167161930351742	0.0010338258961468166	0.0956541562838058	0.09588282439301334	-2.9496325527351985e-05	-0.00014673893564259854	-2.998261318003237e-05	-0.00014915812960294983
2.1735845410731627	0.0007697529757235229	0.0007821874746979963	0.00084246220013974	0.0008562540634799096	0.0008836116336116299	0.0008981791920243958	0.0009269833306163099	0.0009423740265011692	0.0010162759772595128	0.0010333782722674824	0.09565416214712155	0.09588283027037711	-2.930689749885279e-05	-0.00014667505979309992	-2.979006216859842e-05	-0.00014909320067021947
2.1866814813541975	0.0007694196782926596	0.0007818487932041722	0.0008420974248371529	0.0008558833164720182	0.0008832290437520374	0.0008977902946427224	0.0009265819642717045	0.0009419659962818119	0.001015835954755507	0.001032930844912625	0.09565416811436997	0.0958828362519229	-2.9118488243669305e-05	-0.0001466102160792293	-2.9598546726357366e-05	-0.00014902728791646447
2.199857337288837	0.000769086529228562	0.0007815102624735512	0.0008417328119948357	0.0008555127345839203	0.000882846624332103	0.0008974015705106452	0.0009261807767794647	0.0009415581478844235	0.0010153961284310648	0.001032483617039094	0.09565417418740899	0.09588284233951258	-2.8931093365366922e-05	-0.00014654440379471834	-2.9408062384377043e-05	-0.0001489603906237036
2.213112584383593	0.0007687535307314743	0.0007811718847419173	0.0008413683640222452	0.0008551423202645156	0.0008824643778797415	0.000897013022197755	0.000925779770792404	0.0009411504840058641	0.0010149565011962638	0.001032036591605946	0.09565418036813048	0.09588284853504304	-2.8744708478245506e-05	-0.000146477622232577	-2.921860468470261e-05	-0.0001488925080735115
2.2264477010101436	0.0007684206850032125	0.0007808336622466482	0.0008410040833305802	0.000854772075964474	0.0008820823069247102	0.0008966246522755153	0.0009253789489652816	0.0009407430073449718	0.0010145170759633456	0.0010315897715744364	0.0956541866584602	0.09588285484044508	-2.8559329207547557e-05	-0.00014640987068567646	-2.9030169180419008e-05	-0.00014882363954699107
2.2398631684225956	0.0007680879942471672	0.0007804955972267235	0.0008406399723327895	0.0008544020041362459	0.0008817004139986135	0.000896236463317268	0.0009249783139548107	0.0009403357206025704	0.0010140778556467246	0.001031143159908033	0.09565419306035833	0.09588286125768118	-2.8374951189742703e-05	-0.0001463411484481647	-2.88427514360326e-05	-0.00014875378432654962
2.2533594707748548	0.0007677554606682931	0.000780157691922712	0.0008402760334435578	0.0008540321072340448	0.000881318701634892	0.0008958484578982213	0.000924577868419644	0.0009399286264814583	0.001013638843162975	0.001030696759572397	0.09565419957581972	0.09588286778875314	-2.819157007225015e-05	-0.00014627145481363457	-2.8656347027262996e-05	-0.00014868294169423368
2.2669370951380965	0.0007674230864731194	0.0007798199485767816	0.0008399122690793202	0.0008536623877138615	0.000880937172368836	0.0008954606385954627	0.0009241776150203908	0.0009395217276864204	0.0010132000414308448	0.0010302505735354022	0.09565420620687569	0.09588287443569819	-2.8009181513508064e-05	-0.00014620078907523482	-2.84709515409598e-05	-0.0001486111109317012
2.2805965315183476	0.0007670908738697422	0.0007794823694326927	0.00083954868165825	0.0008532928480334573	0.0008805558287375743	0.0008950730079879495	0.0009237775564196048	0.0009391150269242181	0.0010127614533712488	0.001029804604767123	0.09565421295559551	0.09588288120058715	-2.782778118327195e-05	-0.00014612915052697462	-2.828656057543566e-05	-0.0001485382913209432
2.294338272874165	0.0007667588250678268	0.0007791449567358019	0.0008391852736002678	0.0008529234906523666	0.0008801746732800815	0.0008946855686565151	0.0009233776952817903	0.0009387085269035981	0.0010123230819072727	0.0010293588562398464	0.09565421982408212	0.09588288808553012	-2.7647364762350968e-05	-0.00014605653846203048	-2.8103169740334444e-05	-0.00014846448214383967
2.308162815134429	0.0007664269422786076	0.0007788077127330557	0.0008388220473270351	0.0008525543180318923	0.000879793708537174	0.0008942983231838646	0.0009229780342734029	0.0009383022303352878	0.001011884929964175	0.0010289133309280614	0.09565422681448046	0.09588289509267699	-2.74679279428508e-05	-0.00014598295217410628	-2.7920774656776948e-05	-0.00014838968268243713
2.3220706572162446	0.000766095227714884	0.0007784706396729939	0.0008384590052619572	0.0008521853326351108	0.000879412937051512	0.0008939112741545768	0.0009225785760628447	0.0009378961399319961	0.0010114470004693832	0.0010284680318084702	0.09565423392896964	0.09588290222421338	-2.7289466428187525e-05	-0.00014590839095685038	-2.7739370957263754e-05	-0.0001483138922184768
2.336062301042938	0.0007657636835910219	0.0007781337398057498	0.0008380961498301787	0.0008518165369268693	0.000879032361367598	0.0008935244241551054	0.0009221793233204698	0.0009374902584084154	0.0010110092963524996	0.0010280229618599825	0.09565424116977271	0.09588290948236472	-2.7111975933084148e-05	-0.00014583285410382785	-2.7558954285897275e-05	-0.00014823711003394968
2.3501382515621807	0.0007654323121229545	0.0007777970153830455	0.0008377334834585898	0.0008514479333737847	0.000878651984031778	0.0008931377757737754	0.000921780278718582	0.0009370845884812207	0.0010105718205452984	0.0010275781240637184	0.0956542485391492	0.09588291686939808	-2.6935452183685094e-05	-0.00014575634090868705	-2.737952029834706e-05	-0.00014815933541073578
2.3642990167642037	0.000765101115528179	0.0007774604686581954	0.0008373710085758204	0.0008510795244442447	0.0008782718075922404	0.0008927513316007875	0.0009213814449314354	0.0009366791328690702	0.0010101345759817321	0.0010271335214030108	0.09565425603940018	0.09588292438762014	-2.675989091740008e-05	-0.00014567885066457675	-2.720106466187061e-05	-0.00014808056763104815
2.378545107700138	0.0007647700960257582	0.0007771241018861005	0.000837008727612245	0.0008507113126084067	0.0008778918345990196	0.0008923650942282128	0.0009209828246352387	0.0009362738942926035	0.0010096975655979272	0.0010266891568634024	0.09565426367286944	0.09588293203937788	-2.6585287883219844e-05	-0.00014560038266484	-2.7023583055216238e-05	-0.00014800080597579535
2.392877038500453	0.0007644392558363189	0.0007767879173232561	0.0008366466429999783	0.0008503433003382014	0.0008775120676039909	0.0008919790662500034	0.0009205844205081481	0.0009358688754744513	0.0010092607923321876	0.0010262450334326575	0.0956542714419396	0.09588293982706406	-2.64116388417647e-05	-0.00014552093620387452	-2.6847071169105313e-05	-0.00014792004972752348
2.4072953263935135	0.0007641085971820471	0.0007764519172277383	0.0008362847571728711	0.0008499754901073219	0.000877132509160871	0.0008915932502619743	0.0009201862352302714	0.0009354640791392168	0.0010088242591249933	0.0010258011541007437	0.09565427934904218	0.09588294775311051	-2.6238939564854347e-05	-0.00014544051057402418	-2.667152470579512e-05	-0.00014783829816791827
2.4218004917242455	0.0007637781222866995	0.0007761161038592204	0.0008359230725665265	0.0008496078843912399	0.0008767531618252275	0.0008912076488618262	0.0009197882714836746	0.0009350595080135015	0.0010083879689190096	0.0010253575218598567	0.09565428739664565	0.09588295581999673	-2.6067185836038675e-05	-0.00014535910506863203	-2.649693937925926e-05	-0.0001477555505781658
2.436393057972914	0.0007634478333755878	0.0007757804794789542	0.0008355615916182799	0.000849240485667192	0.0008763740281544646	0.0008908222646491244	0.000919390531952371	0.0009346551648258826	0.001007951924659076	0.0010249141397044017	0.09565429558726707	0.09588296403024184	-2.5896373450559618e-05	-0.00014527671898109662	-2.6323310915388892e-05	-0.00014767180623992404
2.4510735517740176	0.0007631177326755894	0.0007754450463497855	0.0008352003167672126	0.0008488732964141862	0.0008759951107078365	0.0008904371002253177	0.0009189930193223318	0.0009342510523069307	0.0010075161292922208	0.0010244710106310085	0.09565430392346776	0.09588297238641606	-2.572649821522971e-05	-0.00014519335160484426	-2.6150635051822718e-05	-0.00014758706443462888
2.46584250293529	0.0007627878224151375	0.0007751098067361395	0.0008348392504541425	0.0008485063191129977	0.000875616412046435	0.0008900521581937215	0.0009185957362814771	0.0009338471731891966	0.0010070805857676482	0.0010240281376385234	0.09565431240785476	0.09588298089113147	-2.555755594850842e-05	-0.0001451090022325241	-2.597890753818291e-05	-0.00014750132444402153
2.4807004444568266	0.0007624581048242331	0.0007747747629040321	0.0008344783951216353	0.0008481395562461737	0.0008752379347332045	0.000889667441159532	0.0009181986855196894	0.0009334435302072227	0.001006645297036755	0.0010235855237280154	0.09565432104308205	0.0958829895470487	-2.5389542480533378e-05	-0.00014502367015695183	-2.580812413583225e-05	-0.00014741458554889952
2.4956479125503126	0.0007621285821344305	0.0007744399171210601	0.0008341177532139897	0.0008477730102980299	0.0008748596813329274	0.0008892829517298172	0.0009178018697287997	0.0009330401260975392	0.0010062102660531181	0.0010231431719027785	0.09565432983185346	0.09588299835687757	-2.5222453653276494e-05	-0.0001449373546712207	-2.5638280618196785e-05	-0.0001473268470308653
2.510685446658382	0.0007617992565788479	0.0007741052716564073	0.0008337573271772522	0.0008474066837546509	0.0008744816544122367	0.0008888986925135225	0.0009174052916026002	0.0009326369635986629	0.0010057754957725075	0.0010227010851683294	0.09565433877691823	0.09588300732337446	-2.505628532044335e-05	-0.0001448500550678411	-2.54693727705195e-05	-0.0001472381081701335
2.5258135894740787	0.0007614701303921568	0.0007737708287808417	0.0008333971194592058	0.0008470405791038923	0.0008741038565396059	0.0008885146661214713	0.0009170089538368362	0.000932234045451103	0.0010053409891528772	0.0010222592665324148	0.09565434788107689	0.09588301644934662	-2.4891033347535646e-05	-0.00014476177063960094	-2.5301396390186442e-05	-0.00014714836824808453
2.54103288696045	0.0007611412058105917	0.0007734365907667105	0.0008330371325093769	0.0008466746988353778	0.0008737262902853588	0.000888130875166359	0.0009166128591292128	0.0009318313743973558	0.0010049067491543768	0.0010218177190050035	0.09565435714717949	0.0958830257376505	-2.4726693611840794e-05	-0.00014467250067864978	-2.5134347286692033e-05	-0.00014705762654612653
2.556343888370238	0.0007608124850719405	0.0007731025598879455	0.0008326773687790293	0.000846309045440498	0.0008733489582216625	0.0008877473222627582	0.0009162170101793924	0.0009314289531819094	0.0010044727787393447	0.0010213764455982977	0.09565436657813021	0.09588303519119748	-2.456326200260539e-05	-0.00014458224447733148	-2.496822128131293e-05	-0.00014696588234397456
2.571747146265715	0.0007604839704155533	0.0007727687384200624	0.0008323178307211736	0.0008459436214124183	0.0008729718629225329	0.0008873640100271231	0.0009158214096889982	0.0009310267845512455	0.0010040390808723173	0.0010209354493267311	0.09565437617688105	0.09588304481294725	-2.4400734420886028e-05	-0.0001444910013279066	-2.4803014207604168e-05	-0.0001468731349224539
2.5872432165386163	0.0007601556640823292	0.0007724351286401534	0.0008319585207905546	0.0008455784292460681	0.0008725950069638303	0.0008869809410777786	0.0009154260603616111	0.0009306248712538345	0.001003605658520023	0.0010204947332069683	0.09565438594644203	0.09588305460591487	-2.4239106779736647e-05	-0.00014439877052235817	-2.4638721911201394e-05	-0.00014677938356189024
2.602832658430207	0.000759827568314729	0.000772101732826897	0.0008315994414436642	0.0008452134714381509	0.0008722183929232647	0.0008865981180349346	0.0009150309649027736	0.000930223216040145	0.0010031725146513897	0.0010200543002579108	0.09565439588987146	0.09588306457316932	-2.4078375004076696e-05	-0.00014430555135258594	-2.44753402498972e-05	-0.0001466846275425815
2.6185160345514573	0.000759499685356765	0.0007717685532605463	0.0008312405951387295	0.000844848750487135	0.0008718420233803921	0.0008862155435206713	0.0009146361260199894	0.0009298218216626337	0.0010027396522375447	0.0010196141535006936	0.09565440601028895	0.09588307471783432	-2.3918535030888893e-05	-0.00014421134311051742	-2.431286509365152e-05	-0.0001465888661446868
2.6342939109033563	0.0007591720174540049	0.0007714355922229368	0.0008308819843357226	0.0008444842688932606	0.0008714659009166165	0.0008858332201589543	0.0009142415464227247	0.0009294206908757575	0.0010023070742518141	0.0010191742959586927	0.0956544163108661	0.09588308504309181	-2.375958280904228e-05	-0.00014411614508730297	-2.4151292324504914e-05	-0.00014649209864739388
2.6501668568973313	0.0007588445668535718	0.000771102851997484	0.000830523611496355	0.0008441200291585377	0.0008710900281151926	0.0008854511505756251	0.0009138472288224093	0.0009290198264359668	0.0010018747836697316	0.001018734730657524	0.09565442679483376	0.09588309555217846	-2.360151429947263e-05	-0.00014401995657428723	-2.3990617836866512e-05	-0.00014639432433080635
2.666135445375801	0.0007585173358041402	0.0007707703348691783	0.0008301654790840801	0.0008437560337867462	0.0008707144075612226	0.0008850693373984061	0.0009134531759324374	0.0009286192311017108	0.0010014427834690311	0.001018295460625046	0.0956544374654798	0.09588310624839126	-2.344432547520675e-05	-0.0001439227768627871	-2.383083753737525e-05	-0.00014629554247452825
2.6822002526328483	0.0007581903265559371	0.00077043804312459	0.0008298075895640915	0.0008433922852834324	0.0008703390418416589	0.0008846877832568978	0.000913059390468167	0.0009282189076334326	0.0010010110766296564	0.001017856488891358	0.095654448326152	0.0958831171350854	-2.328801232130001e-05	-0.0001438246052438974	-2.367194734487557e-05	-0.0001461957523578028
2.6983618584350144	0.0007578635413607426	0.000770105979051865	0.0008294499454033248	0.0008430287861559158	0.0008699639335453027	0.0008843064907825829	0.0009126658751469224	0.0009278188587935777	0.0010005796661337572	0.0010174178184888093	0.09565445938025686	0.09588312821567711	-2.313257083489534e-05	-0.00014372544100824114	-2.351394319049724e-05	-0.00014609495325948463
2.71462084604223	0.0007575369824718878	0.0007697741449407269	0.0008290925490704556	0.000842665538913285	0.0008695890852628077	0.0008839254626088252	0.0009122726326879969	0.0009274190873465896	0.0010001485549656973	0.0010169794524519961	0.09565447063126675	0.09588313949364259	-2.297799702524403e-05	-0.00014362528344646908	-2.335682101771777e-05	-0.00014599314445870593
2.730977802228858	0.0007572106521442546	0.0007694425430824747	0.0008287354030359033	0.0008423025460663969	0.0008692144995866769	0.000883544701370869	0.0009118796658126493	0.0009270195960589138	0.0009997177461120504	0.0010165413938177641	0.09565448208271049	0.0958831509725242	-2.2824286913733505e-05	-0.00014352413184898216	-2.3200576782352045e-05	-0.00014589032523423806
2.747433317304874	0.0007568845526342759	0.0007691111757699811	0.0008283785097718264	0.000841939810127879	0.0008688401791112664	0.0008831642097058415	0.0009114869772441084	0.0009266203876989957	0.0009992872425616073	0.001016103645625213	0.09565449373818488	0.09588316265592499	-2.26714365339116e-05	-0.0001434219855059593	-2.304520645253147e-05	-0.00014578649486426953
2.763987985137163	0.0007565586861999316	0.0007687800452976939	0.000828021871752126	0.00084157733361213	0.0008684661264327832	0.0008827839902527529	0.0009110945697075733	0.0009262214650372854	0.0009988570473053742	0.0010156662109156946	0.09565450560134994	0.09588317454751379	-2.2519441931496964e-05	-0.0001433188437074684	-2.2890706008794198e-05	-0.00014568165262743293
2.780642403170963	0.0007562330551007535	0.000768449153961635	0.0008276654914524461	0.0008412151190353173	0.0008680923441492877	0.000882404045652495	0.0009107024459302145	0.0009258228308462348	0.0009984271633365785	0.0010152290927328193	0.09565451767593097	0.0958831866510247	-2.2368299164392952e-05	-0.00014321470574316097	-2.2737071444029616e-05	-0.00014557579780144492
2.797397172451417	0.0007559076615978195	0.0007681185040594003	0.0008273093713501699	0.0008408531689153789	0.0008677188348606935	0.0008820243785478463	0.0009103106086411745	0.0009254244879003042	0.000997997593650667	0.001014792294122458	0.09565452996572309	0.0958831989702626	-2.221800430269802e-05	-0.00014310957090271637	-2.258429876352691e-05	-0.00014546892966413316
2.8142528976452668	0.0007555825079537563	0.0007677880978901576	0.0008269535139244243	0.0008404914857720245	0.0008673456011687676	0.0008816449915834676	0.0009099190605715678	0.000925026438975958	0.000997568341245312	0.0010143558181327404	0.09565454247458623	0.0958832115090969	-2.206855342869185e-05	-0.00014300343847511998	-2.2432383985086096e-05	-0.00014536104749351964
2.831210187062679	0.0007552575964327371	0.0007674579377546434	0.0008265979216560785	0.0008401300721267314	0.0008669726456771333	0.0008812658874059043	0.0009095278044544855	0.0009246286868516665	0.0009971394091204105	0.0010139196678140613	0.09565455520645189	0.09588322427146863	-2.1919942636998424e-05	-0.00014289630774974582	-2.2281323138854947e-05	-0.0001452521505666271
2.848269652679189	0.0007549329293004812	0.0007671280259551694	0.0008262425970277422	0.0008397689305027512	0.000866599970991266	0.0008808870686635896	0.0009091368430249936	0.0009242312343079121	0.0009967108002780897	0.001013483846219081	0.09565456816532354	0.09588323726138957	-2.1772168034436823e-05	-0.00014278817801544053	-2.213111226745043e-05	-0.00014514223816045058
2.865431910157798	0.0007546085088242521	0.0007667983647956146	0.0008258875425237684	0.0008394080634251027	0.0008662275797184996	0.0008805085380068414	0.0009087461790201341	0.0009238340841271827	0.0009962825177227048	0.0010130483564027286	0.09565458135527445	0.09588325048294309	-2.16252257400594e-05	-0.00014267904856060665	-2.1981747425982995e-05	-0.00014503130955201282
2.882697578871184	0.0007542843372728619	0.0007664689565814312	0.0008255327606302537	0.0008390474734205794	0.0008658554744680226	0.0008801302980878659	0.0009083558151789289	0.0009234372390939822	0.000995854564460848	0.0010126132014222067	0.09565459478045263	0.09588326394028748	-2.1479111885311375e-05	-0.00014256891867409083	-2.1833224682101665e-05	-0.00014491936401822558
2.900067281924058	0.0007539604169166609	0.0007661398036196352	0.0008251782538350328	0.0008386871630177403	0.0008654836578508797	0.0008797523515607538	0.0009079657542423747	0.0009230407019948204	0.000995426943501342	0.0010121783843369861	0.0956546084450804	0.09588327763765553	-2.1333822613753273e-05	-0.00014245778764332417	-2.1685540115862212e-05	-0.0001448064008352512
2.9175416461756507	0.00075363675002755	0.0007658109082188142	0.0008248240246276898	0.0008383271347469211	0.0008651121324799777	0.000879374701081488	0.0009075759989534559	0.0009226444756182254	0.0009949996578552554	0.001011743908208819	0.09565462235345691	0.09588329157935477	-2.1189354081387057e-05	-0.00014234565475637617	-2.153868981976531e-05	-0.00014469241927866916
2.9351213022623317	0.0007533133388789657	0.0007654822726891247	0.0008244700754995463	0.0008379673911402268	0.0008647409009700759	0.0008789973493079396	0.0009071865520571319	0.0009222485627547412	0.0009945727105358903	0.0010113097761017358	0.09565463650995736	0.09588330576977448	-2.1045702456555515e-05	-0.0001422325193010665	-2.139266989904451e-05	-0.00014457741862491935
2.952806884620376	0.0007529901857458916	0.0007651538993422841	0.0008241164089436698	0.0008376079347315322	0.0008643699659377976	0.0008786202988998669	0.00090679741630035	0.0009218529661969225	0.0009941461045587976	0.001010875991082045	0.0956546509190373	0.09588332021337859	-2.0902863919886744e-05	-0.00014211838056485404	-2.124747647141295e-05	-0.0001444613981500531
2.970599031508854	0.0007526672929048467	0.0007648257904915785	0.0008237630274548659	0.0008372487680564833	0.0008639993300016196	0.0008782435525189184	0.0009064085944320358	0.0009214576887393423	0.0009937198429417684	0.0010104425562183408	0.0956546655852325	0.0958833349147133	-2.0760834664328848e-05	-0.00014200323783461477	-2.1103105666955835e-05	-0.0001443443571285119
2.9884983850326714	0.0007523446626338968	0.0007644979484518617	0.000823409933529691	0.0008368898936525021	0.0008636289957818866	0.0008778671128286385	0.0009060200892031079	0.0009210627331785975	0.0009932939287048501	0.0010100094745815072	0.09565468051315919	0.0958833498784071	-2.0619610895084017e-05	-0.0001418870903963365	-2.0959553628418365e-05	-0.00014422629483523686
3.006505591165733	0.0007520222972126439	0.0007641703755395482	0.0008230571296664402	0.0008365313140587794	0.0008632589659008012	0.000877490982494459	0.0009056319033664687	0.0009206681023133017	0.0009928683648703378	0.001009576749244716	0.09565469570751882	0.09588336510917211	-2.0479188830028333e-05	-0.00014176993753800549	-2.0816816511219638e-05	-0.00014410721054577968
3.0246212997742656	0.0007517001989222269	0.0007638430740726146	0.0008227046183651496	0.0008361730318162743	0.0008628892429824232	0.0008771151641837043	0.0009052440396770056	0.0009202737989440864	0.0009924431544627778	0.0010091443832834289	0.09565471117309703	0.09588338061180524	-2.033956469917053e-05	-0.00014165177854558175	-2.0674890483244474e-05	-0.00014398710353449862
3.0428461646402667	0.0007513783700453236	0.0007635160463706045	0.0008223524021276035	0.0008358150494677251	0.0008625198296526813	0.0008767396605655931	0.0009048565008915996	0.0009198798258736121	0.000992018300508979	0.0010087123797754077	0.0956547269147641	0.09588339639118867	-2.0200734744825477e-05	-0.00014153261270416495	-2.0533771724916272e-05	-0.00014386597307514126
3.0611808434850984	0.0007510568128661512	0.000763189294754618	0.000822000483457329	0.0008354573695576364	0.0008621507285393651	0.0008763644743112388	0.0009044692897691224	0.0009194861859065594	0.0009915938060380087	0.0010082807418007086	0.09565474293747923	0.0958834124522948	-2.006269522187784e-05	-0.0001414124392999372	-2.039345642935661e-05	-0.00014374381844206585
3.079625997993227	0.000750735529670459	0.0007628628215473193	0.000821648864859595	0.0008350999946322884	0.0008617819422721281	0.0008759896080936466	0.0009040824090704375	0.0009190928818496358	0.0009911696740811957	0.0010078494724416918	0.09565475924629226	0.09588342880018304	-1.992544239752883e-05	-0.0001412912576184422	-2.0253940802180542e-05	-0.00014362063890854815
3.0981822938360946	0.000750414522745535	0.0007625366290729312	0.0008212975488414159	0.0008347429272397334	0.0008614134734824888	0.0008756150645877223	0.0009036958615584031	0.0009186999165115784	0.0009907459076721372	0.0010074185747830236	0.09565477584634301	0.09588344544000685	-1.9788972551459255e-05	-0.00014116906694519593	-2.01152210617013e-05	-0.00014349643374819698
3.116850400696155	0.0007500937943801966	0.0007622107196572331	0.0008209465379115475	0.0008343861699297924	0.0008610453248038279	0.0008752408464702609	0.0009033096499978694	0.0009183072927031471	0.000990322509846695	0.0010069880519116706	0.09565479274286368	0.0958834623770113	-1.9653281975576253e-05	-0.00014104586656438212	-1.997729343878804e-05	-0.00014337120223414934
3.135630992291033	0.0007497733468648005	0.0007618850956275658	0.0008205958345804955	0.0008340297252540648	0.0008606774988713991	0.0008748669564199613	0.0009029237771556902	0.0009179150132371384	0.0009898994836430104	0.0010065579069169189	0.09565480994118106	0.09588347961653526	-1.9518366974287382e-05	-0.00014092165576048976	-1.984015417689014e-05	-0.00014324494363870954
3.1545247463978408	0.0007494531824912299	0.0007615597593128242	0.0008202454413605035	0.0008336735957659184	0.000860309998322317	0.0008744933971174156	0.0009025382458007115	0.0009175230809283766	0.0009894768321014927	0.001006128142890363	0.09565482744671859	0.09588349716401567	-1.9384223864500616e-05	-0.0001407964338183687	-1.9703799532186372e-05	-0.0001431176572348758
3.1735323448776414	0.0007491333035529021	0.0007612347130434596	0.0008198953607655621	0.0008333177840204943	0.0008599428257955668	0.0008741201712451159	0.0009021530587037821	0.0009171314985937203	0.0009890545582648333	0.0010056987629259156	0.0956548452649979	0.09588351502498779	-1.9250848975433527e-05	-0.00014067020002175856	-1.9568225773394093e-05	-0.00014298934229475813
3.192654473700048	0.0007488137123447629	0.000760909959151476	0.0008195455953114059	0.0008329622925747077	0.0008595759839320006	0.0008737472814874525	0.0009017682186377506	0.0009167402690520612	0.0009886326651780035	0.0010052697701198085	0.09565486340163872	0.09588353320508346	-1.9118238648759e-05	-0.00014054295365426017	-1.94334291818421e-05	-0.00014285999809002248
3.211891822967991	0.0007484944111632898	0.000760585499970436	0.0008191961475155158	0.0008326071239872472	0.0008592094753743414	0.0008733747305307183	0.0009013837283774711	0.0009163493951243307	0.0009882111558882608	0.0010048411675705998	0.09565488186236283	0.09588355171003902	-1.8986389238567075e-05	-0.00014041469399930784	-1.929940605150185e-05	-0.000142729623892085
3.2312450869426166	0.0007481754023064858	0.0007602613378354488	0.0008188470198971136	0.0008322522808185727	0.0008588433027671808	0.000873002521063105	0.0009009995906997995	0.0009159588796334961	0.0009877900334451498	0.001004412958379173	0.09565490065299627	0.09588357054569445	-1.8855297111375346e-05	-0.00014028542033991953	-1.9166152689025634e-05	-0.00014259821897247282
3.2507149640683446	0.0007478566880738812	0.0007599374750831784	0.0008184982149771685	0.0008318977656309175	0.0008584774687569827	0.0008726306557747066	0.0009006158083835999	0.0009155687254045632	0.0009873693009005077	0.0010039851456487415	0.09565491977946965	0.0958835897179937	-1.8724958646111622e-05	-0.00014015513195878015	-1.9033665413656364e-05	-0.00014246578260210252
3.2703021569980693	0.0007475382707665332	0.0007596139140518389	0.0008181497352783937	0.0008315435809882896	0.0008581119759920816	0.0008722591373575194	0.0009002323842097418	0.0009151789352645819	0.0009869489613084641	0.001003557732484854	0.09565493924781848	0.09588360923298883	-1.859537023418331e-05	-0.0001400238281385746	-1.890194055726574e-05	-0.0001423323140515298
3.2900073726185273	0.0007472201526870218	0.0007592906570811906	0.0008178015833252474	0.0008311897294564684	0.0008577468271226848	0.0008718879685054434	0.0008998493209611077	0.0009147895120426422	0.0009865290177254495	0.001003130721995395	0.09565495906419119	0.0958836290968406	-1.846652827937334e-05	-0.00013989150816134943	-1.8770974464364654e-05	-0.0001421978125910328
3.3098313220758016	0.000746902336139452	0.000758967706512544	0.0008174537616439312	0.0008308362136030063	0.0008573820248008726	0.0008715171519142825	0.0008994666214225877	0.0009144004585698793	0.0009861094732101956	0.0010027041172905897	0.0956549792348446	0.09588364931582198	-1.8338429197951173e-05	-0.00013975817130915114	-1.864076349213442e-05	-0.00014206227749094524
3.329774720800988	0.0007465848234294502	0.0007586450646887558	0.000817106272762393	0.0008304830359972305	0.0008570175716805985	0.0008711466902817446	0.0008990842883810849	0.0009140117776794752	0.0009856903308237375	0.0010022779214830086	0.09565499976614744	0.09588366989631796	-1.8211069418544445e-05	-0.00013962381686341563	-1.8511304010319224e-05	-0.00014192570802062932
3.349838288536016	0.0007462676168641625	0.000758322733954226	0.0008167591192103239	0.000830130199210241	0.0008566534704176925	0.0008707765863074455	0.000898702324625518	0.0009136234722066599	0.0009852715936294206	0.0010018521376875713	0.09565502066458646	0.09588369084482927	-1.808444538217366e-05	-0.00013948844410474615	-1.838259240128856e-05	-0.00014178810344905868
3.370022749359618	0.0007459507187522584	0.0007580007166549036	0.0008164123035191641	0.0008297777058149125	0.000856289723669862	0.0008704068426929075	0.0008983207329468244	0.0009132355449887138	0.0009848532646929064	0.0010014267690215501	0.09565504193676355	0.09588371216797346	-1.7958553542439526e-05	-0.0001393520523148284	-1.825462506016909e-05	-0.00014164946304615067
3.390328831713469	0.0007456341314039212	0.0007576790151382728	0.0008160658282220924	0.0008294255583858888	0.000855926334096685	0.0008700374621415568	0.0008979395161379524	0.0009128479988649656	0.0009844353470821656	0.0010010018186045674	0.0956550635893995	0.09588373387248907	-1.7833390365287055e-05	-0.0001392146407742656	-1.8127398394601757e-05	-0.0001415097860801573
3.4107572684284713	0.0007453178571308534	0.0007573576317533649	0.0008157196958540368	0.0008290737594995924	0.0008555633043596226	0.0008696684473587332	0.0008975586769938761	0.0009124608366768013	0.000984017843867495	0.0010005772895586124	0.09565508562933825	0.09588375596523425	-1.7708952329002076e-05	-0.0001390762087628561	-1.8000908824891e-05	-0.00014136907181977465
3.431308796751202	0.0007450018982462723	0.0007570365688507461	0.000815373908951668	0.0008287223117342128	0.0008552006371220108	0.000869299801051679	0.0008971782183115866	0.0009120740612676566	0.0009836007581215116	0.0010001531850080303	0.09565510806354506	0.09588377845319275	-1.7585235924415937e-05	-0.0001389367555609533	-1.7875152783966564e-05	-0.00014122731953297718
3.4519841583705158	0.0007446862570649111	0.0007567158287825261	0.000815028470053404	0.0008283712176697198	0.000854838335049066	0.0008689315259295534	0.0008967981428901013	0.0009116876754830302	0.0009831840929191628	0.0009997295080795413	0.095655130899112	0.09588380134347332	-1.7462237654679996e-05	-0.000138796280448078	-1.7750126717286374e-05	-0.00014108452848715647
3.47278409944432	0.0007443709359030117	0.000756395413902347	0.0008146833816994044	0.0008280204798878511	0.0008544764008078837	0.0008685636247034222	0.0008964184535304605	0.0009113016821704746	0.0009827678513377246	0.0009993062619022312	0.09565515414326005	0.09588382464331331	-1.7339954035442556e-05	-0.00013865478270377873	-1.762582708312796e-05	-0.00014094069795056452
3.4937093706264992	0.0007440559370783302	0.000756075326565387	0.0008143386464315745	0.0008276701009721183	0.0008541148370674391	0.000868196100086262	0.0008960391530357301	0.000910916084179603	0.0009823520364568095	0.0009988834496075614	0.09565517780333879	0.09588384836008075	-1.7218381594630294e-05	-0.00013851226160668806	-1.7502250352147836e-05	-0.00014079582718962147
3.514760727094002	0.0007437412629101328	0.000755755569128361	0.0008139942667935674	0.0008273200835078104	0.0008537536464985924	0.000867828954792967	0.0008956602442110076	0.0009105308843620959	0.000981936651358374	0.000998461074329379	0.09565520188683	0.09588387250127728	-1.709751687268765e-05	-0.0001383687164357439	-1.7379393007738858e-05	-0.0001406499154712748
3.535938928574102	0.0007434269157191915	0.0007554361439495116	0.0008136502453307753	0.0008269704300819837	0.000853392831774081	0.0008674621915403387	0.0008952817298634187	0.0009101460855716909	0.0009815216991267122	0.0009980391392039058	0.09565522640135522	0.09588389707453826	-1.6977356422444995e-05	-0.00013822414646949555	-1.7257251545953894e-05	-0.00014050296206277735
3.557244739371806	0.0007431128978277857	0.0007551170533886134	0.0008133065845903382	0.000826621143283469	0.0008530323955685293	0.0008670958130470946	0.0008949036128021205	0.0009097616906641936	0.0009811071828484676	0.0009976176473697558	0.09565525135466804	0.09588392208763785	-1.685789680902494e-05	-0.00013807855098568744	-1.7135822475231738e-05	-0.00014035496622927246
3.578678928397448	0.000742799211559699	0.0007547982998069715	0.0008129632871211408	0.0008262722257028726	0.0008526723405584442	0.0008667298220338708	0.0008945258958383069	0.0009093777024974831	0.0009806931056126392	0.000997196601967937	0.09565527675466526	0.09588394754849319	-1.6739134610047057e-05	-0.00013793192926234155	-1.701510231674752e-05	-0.00014020592723687497
3.600242269194432	0.000742485859240219	0.0007544798855674156	0.0008126203554738095	0.0008259236799325703	0.0008523126694222168	0.0008663642212232142	0.0008941485817852043	0.0009089941239315007	0.0009802794705105775	0.0009967760061418503	0.09565530260938497	0.09588397346515964	-1.6621066415443975e-05	-0.00013778428057684144	-1.689508760427741e-05	-0.00014005584435156093
3.6219355399671502	0.0007421728431961318	0.0007541618130343013	0.000812277792200716	0.0008255755085667107	0.0008519533848401246	0.000865999013339591	0.000893771673458078	0.0009086109578282631	0.0009798662806359962	0.000996355863037299	0.09565532892701038	0.09588399984584169	-1.6503688827499557e-05	-0.00013763560420607113	-1.6775774884063288e-05	-0.00013990471683789085
3.643759523609069	0.0007418601657557289	0.0007538440845735096	0.0008119355998559788	0.0008252277142012181	0.0008515944894943322	0.0008656342011093857	0.0008933951736742364	0.0009082282070518636	0.0009794535390849754	0.0009959361758024928	0.09565535571587302	0.09588402669889093	-1.6386998460949515e-05	-0.0001374858994272754	-1.6657160715024405e-05	-0.00013975254396142445
3.6657150077309777	0.0007415478292487908	0.0007535267025524367	0.0008115937809954529	0.000824880299433783	0.0008512359860688879	0.0008652697872608966	0.0008930190852530233	0.0009078458744684629	0.00097904124895596	0.0009955169475880468	0.09565538298445586	0.09588405403280788	-1.627099194279405e-05	-0.00013733516551678315	-1.6539241668570015e-05	-0.00013959932498652794
3.6878027846894206	0.0007412358360066012	0.0007532096693400057	0.000811252338176744	0.0008245332668638724	0.0008508778772497329	0.0008649057745243468	0.000892643411015832	0.0009074639629463083	0.000978629413349773	0.000995098181546996	0.0956554107413932	0.09588408185625012	-1.6155665912346434e-05	-0.00013718340175034038	-1.6422014328599382e-05	-0.00013944505917690142
3.710023651615288	0.0007409241883619347	0.0007528929873066529	0.0008109112739591974	0.0008241866190927226	0.0008505201657246946	0.0008645421656318766	0.0008922681537860985	0.0009070824753557222	0.0009782180353696147	0.0009946798808347906	0.09565543899547652	0.09588411017803004	-1.6041017021378723e-05	-0.00013703060740422046	-1.630547529168913e-05	-0.00013928974579707765
3.732378410442586	0.0007406128886490563	0.0007525766588243315	0.0008105705909039018	0.000823840358723344	0.0008501628541834903	0.0008641789633175471	0.0008918933163893079	0.0009067014145691107	0.000977807118121068	0.000994262048609307	0.09565546775565692	0.0958841390071178	-1.5927041933927466e-05	-0.00013687678175408613	-1.6189621166846913e-05	-0.00013913338411042364
3.7548678679373717	0.0007403019392037223	0.0007522606862665071	0.0008102302915736895	0.0008234944883605136	0.0008498059453177272	0.0008638161703173418	0.0008915189016529921	0.0009063207834609611	0.000977396664712103	0.0009938446880308472	0.09565549703104308	0.09588416835264779	-1.5813737326307586e-05	-0.0001367219240748785	-1.6074448575632838e-05	-0.00013897597338022316
3.777492835726878	0.0007399913423631775	0.0007519450720081582	0.0008098903785331346	0.000823149010610784	0.0008494494418209061	0.000863453789369166	0.0008911449124067385	0.0009059405849078498	0.0009769866782530843	0.0009934278022621487	0.09565552683091312	0.09588419822391757	-1.5701099887192177e-05	-0.0001365660336416774	-1.5959954152097028e-05	-0.00013881751286945465
3.8002541303288	0.0007396811004661498	0.0007516298184257709	0.0008095508543485533	0.0008228039280824752	0.0008490933463884164	0.0008630918232128495	0.0008907713514821854	0.0009055608217884393	0.000976577161856772	0.000993011394468387	0.09565555716471005	0.09588422863039354	-1.5589126317539642e-05	-0.0001364091097292297	-1.5846134542817775e-05	-0.00013865800184090227
3.823152573180761	0.0007393712158528513	0.0007513149278973376	0.0008092117215880024	0.0008224592433856785	0.0008487376617175435	0.0008627302745901438	0.0008903982217130273	0.0009051814969834832	0.0009761681186383276	0.0009925954678171786	0.09565558804204861	0.09588425958171404	-1.5477813330545126e-05	-0.00013625115161147727	-1.573298640680787e-05	-0.000138497439556573
3.8461889906699622	0.0007390616908649754	0.0007510004028023594	0.0008088729828212823	0.0008221149591322556	0.0008483823905074653	0.0008623691462447299	0.0008900255259350186	0.0009048026133758272	0.000975759551715321	0.000992180025478593	0.09565561947271724	0.09588429108768916	-1.536715765171337e-05	-0.00013609215856244528	-1.5620506415615215e-05	-0.0001383358252787792
3.8693642141629967	0.0007387525278456966	0.0007506862455218327	0.0008085346406199356	0.0008217710779358347	0.0008480275354592556	0.0008620084409222082	0.000889653266985974	0.00090442417385041	0.0009753514642077369	0.0009917650706251465	0.09565565146668026	0.09588432315830926	-1.5257156018848306e-05	-0.00013593212985615888	-1.5508691253249968e-05	-0.0001381731582694723
3.892679080035866	0.0007384437291396612	0.0007503724584382596	0.0008081966975572406	0.0008214276024118168	0.00084767309927588	0.0008616481613701112	0.0008892814477057658	0.0009040461812942688	0.0009749438592379716	0.0009913506064318182	0.09565568403408277	0.09588435580374215	-1.5147805181969787e-05	-0.00013577106476594936	-1.539753761604229e-05	-0.00013800943778913277
3.9161344297041563	0.0007381352970929915	0.000750059043935638	0.000807859156208219	0.0008210845351773704	0.0008473190846622041	0.0008612883103378978	0.0008889100709363345	0.0009036686385965409	0.0009745367399308465	0.000990936636076052	0.09565571718525338	0.09588438903434247	-1.503910190325114e-05	-0.00013560896256437083	-1.528704221294072e-05	-0.0001378446630996566
3.9397311096534064	0.0007378272340532819	0.000749746004399459	0.0008075220191496336	0.0008207418788514291	0.0008469654943249896	0.0008609288905769523	0.0008885391395216876	0.0009032915486484593	0.000974130109413613	0.0009905231627377557	0.0956557509307067	0.0958844228606494	-1.4931042957251617e-05	-0.0001354458225249211	-1.517720176527626e-05	-0.00013767883346191279
3.963469971469652	0.0007375195423695949	0.0007494333422167058	0.000807185288959983	0.0008203996360546975	0.0008466123309728927	0.0008605699048405899	0.0008881686563078986	0.0009029149143433647	0.0009737239708159498	0.0009901101895993145	0.09565578528114846	0.09588445729339344	-1.4823625130618023e-05	-0.00013528164391979347	-1.5068013006686032e-05	-0.00013751194813596546
3.987351871870168	0.0007372122243924596	0.0007491210597758539	0.0008068489682195069	0.0008200578094096468	0.0008462595973164729	0.0008602113558840561	0.0008877986241431133	0.0009025387385767025	0.0009733183272699791	0.000989697719845595	0.09565582024747642	0.09588449234349904	-1.4716845222171454e-05	-0.00013511642602054286	-1.495947268323125e-05	-0.00013734400638154565
4.01137767273438	0.0007369052824738698	0.0007488091594668648	0.000806513059510186	0.0008197164015405151	0.0008459072960681875	0.0008598532464645288	0.0008874290458775526	0.0009021630242460275	0.0009729131819102652	0.0009892857566639497	0.09565585584078487	0.09588452802208908	-1.4610700043063418e-05	-0.00013495016810000093	-1.4851577553494366e-05	-0.00013717500745935585
4.035548241134971	0.0007365987189672766	0.0007484976436811805	0.0008061775654157309	0.0008193754150733041	0.0008455554299423901	0.0008594955793411113	0.0008870599243635073	0.0009017877742509998	0.0009725085378738182	0.000988874303244216	0.09565589207237092	0.09588456434048562	-1.4505186416494814e-05	-0.00013478286942950057	-1.474432438833273e-05	-0.00013700495062915485
4.059864449369175	0.0007362925362275934	0.0007481865148117286	0.0008058424885215962	0.0008190348526357814	0.0008452040016553402	0.0008591383572748438	0.0008866912624553522	0.0009014129914933943	0.0009721043983001077	0.0009884633627787337	0.09565592895373526	0.09588460131021673	-1.4400301177799196e-05	-0.00013461452927987505	-1.4637709970857782e-05	-0.00013683383514920266
4.08432717499025	0.0007359867366111862	0.0007478757752529129	0.0008055078314149708	0.000818694716857483	0.0008448530139251963	0.0008587815830286998	0.0008863230630095381	0.0009010386788771031	0.0009717007663310614	0.0009880529384623444	0.09565596649658475	0.09588463894301778	-1.4296041174519103e-05	-0.00013444514692237397	-1.453173109666056e-05	-0.00013666166027903603
4.108937300839158	0.000735681322475876	0.0007475654274006132	0.0008051735966847801	0.0008183550103697052	0.0008445024694720207	0.000858425259367584	0.0008859553288846002	0.0009006648393081321	0.0009712976451110743	0.0009876430334923973	0.0956560047128394	0.09588467725083712	-1.4192403266329728e-05	-0.00013427472162805265	-1.4426384573645173e-05	-0.00013648842527752558
4.133695715076422	0.0007353762961809282	0.0007472554736521794	0.0008048397869216817	0.0008180157358055077	0.0008441523710177753	0.0008580693890583362	0.000885588062941154	0.0009002914756946065	0.0009708950377870094	0.0009872336510687542	0.09565604361463316	0.09588471624583879	-1.4089384324948717e-05	-0.00013410325266707823	-1.432166722193165e-05	-0.00013631412940270926
4.15860331121418	0.0007350716600870592	0.0007469459164064336	0.0008045064047180716	0.0008176768957997158	0.0008438027212863307	0.0008577139748697331	0.0008852212680419083	0.0008999185909467766	0.0009704929475082143	0.0009868247943938002	0.09565608321432204	0.0958847559404071	-1.3986981234181267e-05	-0.00013393073930922927	-1.4217575874008598e-05	-0.00013613877191293033
4.183660988148428	0.0007347674165564265	0.000746636758063662	0.0008041734526680786	0.0008173384929889135	0.000843453523003459	0.0008573590195724845	0.0008848549470516568	0.0008995461879770127	0.0009700913774265156	0.0009864164666724441	0.0956561235244818	0.09588479634714926	-1.3885190890003396e-05	-0.00013375718082508925	-1.411410737463259e-05	-0.000135962352066199
4.208869650191461	0.0007344635679526259	0.0007463280010256123	0.0008038409333675612	0.0008170005300114466	0.0008431047788968367	0.0008570045259392386	0.0008844891028372848	0.0008991742696998138	0.0009696903306962293	0.0009860086711121292	0.0956561645579189	0.09588483747890177	-1.3784010200357244e-05	-0.00013358257648396488	-1.401125858077612e-05	-0.00013578486911988707
4.2342302071045115	0.0007341601166406923	0.0007460196476954922	0.000803508849414114	0.0008166630095074219	0.0008427564916960491	0.0008566504967445805	0.0008841237382677743	0.0008988028390318067	0.0009692898104741718	0.0009856014109228357	0.09565620632766965	0.09588487934873124	-1.3683436085248218e-05	-0.00013340692555516287	-1.3909026361638016e-05	-0.0001356063223309778
4.259743574130585	0.0007338570649870915	0.000745711700477967	0.0008031772034070592	0.0008163259341187067	0.0008424086641325852	0.0008562969347650352	0.0008837588562142003	0.0008984318988917538	0.0009688898199196564	0.0009851946893170917	0.09565624884700684	0.09588492196994339	-1.3583465476717238e-05	-0.00013323022730765688	-1.3807407598705884e-05	-0.00013542671095662095
4.285410672027485	0.0007335544153597212	0.0007454041617791515	0.0008028459979474542	0.0008159893064889252	0.0008420612989398446	0.000855943842779064	0.00088339445954974	0.0008980614522005466	0.0009684903621945106	0.0009847885095099762	0.09565629212944031	0.09588496535608095	-1.3484095318774814e-05	-0.00013305248101017075	-1.3706399185658968e-05	-0.0001352460342539663
4.311232427101037	0.0007332521701279033	0.0007450970340066098	0.0008025152356380815	0.0008156531292634584	0.0008417143988531324	0.0008555912235670679	0.00088303055114967	0.0008976915018812143	0.0009680914404630725	0.0009843828747191233	0.09565633618872822	0.09588500952093398	-1.3385322567494723e-05	-0.00013287368593159488	-1.3605998028319577e-05	-0.00013506429147921994
4.337209771238533	0.0007329503316623826	0.0007447903195693519	0.000802184919083453	0.0008153174050894454	0.0008413679666096631	0.0008552390799113897	0.0008826671338913717	0.0008973220508589271	0.0009676930578922042	0.0009839777881647353	0.0956563810388766	0.09588505447854198	-1.3287144190861355e-05	-0.00013269384133998696	-1.3506201044680838e-05	-0.00013488148188844917
4.363343641942354	0.0007326489023353226	0.0007444840208778282	0.0008018550508898102	0.0008149821366157811	0.0008410220049485608	0.0008548874145963121	0.0008823042106543325	0.0008969531020609955	0.0009672952176512948	0.0009835732530695856	0.09565642669414191	0.09588510024319648	-1.3189557168832161e-05	-0.00013251294650365453	-1.3407005164955271e-05	-0.00013469760473808212
4.389634982363801	0.0007323478845203012	0.0007441781403439235	0.000801525633665117	0.000814647326493111	0.0008406765166108583	0.0008545362304080578	0.0008819417843201474	0.0008965846584168716	0.0009668979229122679	0.000983169272659022	0.09565647316904213	0.09588514682944906	-1.3092558493282141e-05	-0.00013233100069012793	-1.3308407331397848e-05	-0.0001345126592834367
4.416084741337141	0.0007320472805923098	0.0007438726803809613	0.0008011966700190671	0.0008143129773738405	0.0008403315043395015	0.0008541855301347949	0.0008815798577725261	0.0008962167228581604	0.0009665011768495899	0.0009827658501609846	0.09565652047835572	0.09588519425211416	-1.2996145167976092e-05	-0.00013214800316668773	-1.3210404498385786e-05	-0.00013432664477980305
4.442693873413836	0.0007317470929277427	0.0007435676434036907	0.0008008681625630765	0.0008139790919121225	0.0008399869708793464	0.0008538353165666326	0.0008812184338972893	0.0008958492983186115	0.0009661049826402761	0.0009823629888060005	0.09565656863712722	0.09588524252627337	-1.290031420864493e-05	-0.00013196395320103083	-1.3112993632449776e-05	-0.0001341395604828044
4.469463338897009	0.0007314473239044013	0.0007432630318282854	0.000800540113910283	0.0008136456727638616	0.0008396429189771601	0.0008534855924956227	0.0008808575155823758	0.0008954823877341276	0.0009657093434638953	0.0009819606918271976	0.09565661766067679	0.09588529166728225	-1.2805062642824369e-05	-0.00013177885005996592	-1.3016171712117858e-05	-0.00013395140564709251
4.49639410387609	0.0007311479759014839	0.0007429588480723431	0.0008002125266755498	0.0008133127225867144	0.0008392993513816246	0.0008531363607157637	0.0008804971057178447	0.000895115994042768	0.0009653142625025815	0.0009815589624603113	0.09565666756459816	0.09588534169077301	-1.2710387509976342e-05	-0.00013159269301069032	-1.29199357280195e-05	-0.00013376217952756897
4.523487140261684	0.0007308490512995819	0.000742655094554874	0.0007998854034754548	0.0008129802440400846	0.0008389562708433308	0.0008527876240229957	0.0008801372071958731	0.0008947501201847471	0.0009649197429410344	0.0009811578039436888	0.09565671836477009	0.09588539261266002	-1.2616285861345028e-05	-0.0001314054813196519	-1.282428268280407e-05	-0.00013357188137877452
4.550743425820648	0.0007305505524806796	0.0007423517736963032	0.0007995587469283028	0.000812648239785121	0.0008386136801147879	0.0008524393852152063	0.0008797778229107676	0.0008943847691024395	0.0009645257879665359	0.000980757219518301	0.09565677007735507	0.09588544444914796	-1.2522754759956845e-05	-0.00013121721425279897	-1.2729209591107876e-05	-0.00013338051045491683
4.578163944211368	0.0007302524818281465	0.000742048887918462	0.0007992325596541095	0.0008123167124847225	0.0008382715819504174	0.0008520916470922278	0.0008794189557589586	0.0008940199437403848	0.0009641324007689482	0.0009803572124277462	0.09565682271881194	0.09588549721673192	-1.2429791280724536e-05	-0.00013102789107685697	-1.26347134795958e-05	-0.00013318806601025912
4.605749685019276	0.0007299548417267316	0.0007417464396445837	0.0007989068442746127	0.0008119856648035286	0.0008379299791065548	0.0008517444124558383	0.0008790606086390081	0.0008936556470452852	0.0009637395845407272	0.000979957785918258	0.09565687630589317	0.09588555093220652	-1.2337392510291048e-05	-0.0001308375110577742	-1.2540791386860678e-05	-0.00013299454729859272
4.633501643792551	0.0007296576345625604	0.0007414444312993014	0.0007985816034132611	0.0008116550994079249	0.0008375888743414515	0.0008513976841097647	0.000878702784451609	0.0008932918819660146	0.0009633473424769263	0.000979558943238717	0.0956569308556571	0.09588560561267022	-1.2245555547017381e-05	-0.00013064607346099932	-1.2447440363451065e-05	-0.00013279995357337593
4.6614208220780515	0.0007293608627231334	0.0007411428653086406	0.0007982568396952208	0.000811325018966036	0.0008372482704152764	0.0008510514648596797	0.000878345486099593	0.0008929286514536154	0.0009629556777752092	0.0009791606876406532	0.09565698638546972	0.09588566127553065	-1.2154277501025962e-05	-0.00013045357755209208	-1.235465747182786e-05	-0.0001326042840880115
4.689508227457455	0.0007290645285973135	0.0007408417441000152	0.000797932555747367	0.0008109954261477284	0.0008369081700901124	0.0008507057575132065	0.0008779887164879264	0.0008925659584613066	0.0009625645936358518	0.0009787630223782597	0.09565704291301105	0.09588571793851046	-1.2063555494164213e-05	-0.00013026002259661218	-1.2262439786386858e-05	-0.0001324075380957357
4.717764873583629	0.0007287686345753304	0.0007405410701022228	0.0007976087541982879	0.000810666323624606	0.0008365685761299617	0.0008503605648799141	0.0008776324785237199	0.0008922038059444833	0.0009621740932617558	0.0009783659507083954	0.09565710045628138	0.09588577561965357	-1.1973386659928226e-05	-0.00013006540785948095	-1.2170784393403244e-05	-0.0001322097148499235
4.746191780217212	0.0007284731830487661	0.000740240845745437	0.0007972854376782792	0.0008103377140700084	0.0008362294913007421	0.0008500158897713217	0.0008772767751162254	0.0008918421968607179	0.0009617841798584515	0.000977969475890595	0.09565715903360567	0.0958858343373282	-1.1883768143520004e-05	-0.00012986973260584178	-1.2079688390960464e-05	-0.0001320108136029785
4.774789973263409	0.0007281781764105587	0.0007399410734612081	0.0007969626088193451	0.0008100096001590143	0.0008358909183702905	0.0008496717350008993	0.0008769216091768444	0.0008914811341697712	0.0009613948566341092	0.0009775736011870808	0.09565721866364187	0.0958858941102362	-1.1794697101758997e-05	-0.00012967299610053273	-1.1989148889031756e-05	-0.00013181083360788715
4.803560484809025	0.0007278836170549864	0.0007396417556824491	0.0007966402702551925	0.0008096819845684293	0.000835552860108361	0.0008493281033840638	0.0008765669836191243	0.0008911206208335831	0.0009610061267995452	0.0009771783298627647	0.09565727936538478	0.09588595495741827	-1.1706170703101176e-05	-0.00012947519760814208	-1.1899163009412503e-05	-0.00013160977411738606
4.832504353159697	0.000727589507377675	0.0007393428948434363	0.0007963184246212357	0.0008093548699767931	0.000835215319286627	0.0008489849977381846	0.000876212901358768	0.0008907606598162863	0.0009606179935682336	0.0009767836651852606	0.09565734115817187	0.09588601689826058	-1.1618186127552305e-05	-0.00012927633639278624	-1.1809727885584917e-05	-0.00013140763438304615
4.861622622877388	0.000727295849775583	0.0007390444933798058	0.0007959970745545902	0.0008090282590643795	0.0008348782986786834	0.0008486424208825839	0.0008758593653136355	0.0008904012540842061	0.0009602304601563139	0.0009763896104248983	0.09565740406169261	0.09588607995249535	-1.1530740566772016e-05	-0.0001290764117191645	-1.1720840662889781e-05	-0.00013120441365727098
4.890916344818065	0.0007270026466469957	0.0007387465537285382	0.0007956762226940692	0.0008087021545131825	0.00083454180106004	0.0008483003756385317	0.0008755063784037402	0.0008900424066058599	0.0009598435297825951	0.0009759961688547191	0.09565746809599021	0.0958861441402181	-1.1443831223941978e-05	-0.00012887542285167086	-1.1632498498434507e-05	-0.00013100011119265842
4.9203865761696335	0.0007267099003915261	0.0007384490783279619	0.0007953558716801853	0.0008083765590069249	0.0008342058292081302	0.0008479588648292507	0.0008751539435512604	0.0008896841203519624	0.0009594572056685692	0.0009756033437504956	0.09565753328147256	0.09588620948188327	-1.1357455313729461e-05	-0.0001286733690537556	-1.1544698560966501e-05	-0.0001307947262406406
4.950034380490085	0.0007264176134101046	0.0007381520696177432	0.0007950360241551484	0.0008080514752310548	0.0008338703859023068	0.0008476178912799165	0.0008748020636805396	0.0008893263982954325	0.0009590714910384213	0.0009752111383907387	0.09565759963891594	0.09588627599831727	-1.127161006234112e-05	-0.00012847024958950737	-1.145743803097031e-05	-0.00013058825805306595
4.979860827745887	0.0007261257881049711	0.0007378555300388802	0.00079471668276286	0.0008077269058727374	0.0008335354739238436	0.0008472774578176558	0.0008744507417180868	0.0008889692434113898	0.0009586863891190323	0.0009748195560567039	0.09565766718947315	0.09588634371072416	-1.1186292707437984e-05	-0.0001282660637222377	-1.137071410052884e-05	-0.00013038070588081152
5.009866994350591	0.0007258344268796756	0.0007375594620336991	0.0007943978501489172	0.000807402853620863	0.000833201096055937	0.0008469375672715526	0.0008740999805925849	0.0008886126586771655	0.0009583019031399969	0.0009744286000324062	0.09565773595467877	0.0958864126406903	-1.1101500498203118e-05	-0.00012806081071603526	-1.1284523973491625e-05	-0.0001301720689760033
5.040053963203681	0.000725543532139063	0.0007372638680458423	0.0007940795289606023	0.0008070793211660334	0.000832867255083701	0.0008465982224726367	0.0008737497832348869	0.0008882566470722949	0.0009579180363336235	0.0009740382736046199	0.09565780595645824	0.0958864828101919	-1.101723069521672e-05	-0.0001278544898344336	-1.1198864865301361e-05	-0.00012996234659029549
5.070422823729659	0.0007252531062892732	0.0007369687505202669	0.000793761721846887	0.000806756311200567	0.0008325339537941748	0.0008462594262538969	0.0008734001525780245	0.0008879012115785316	0.0009575347919349511	0.0009736485800628988	0.0956578772171331	0.0958865542416059	-1.0933480570438775e-05	-0.0001276471003405777	-1.1113734002912365e-05	-0.0001297515379744263
5.100974671917351	0.0007249631517377324	0.0007366741119032353	0.0007934444314584278	0.0008064338264184942	0.0008322011949763173	0.0008459211814502724	0.0008730510915572102	0.0008875463551798436	0.0009571521731817538	0.0009732595226995776	0.09565794975943022	0.09588662695771205	-1.0850247407276706e-05	-0.00012743864149816764	-1.1029128624931092e-05	-0.00012953964237963356
5.131710610359471	0.0007246736708931458	0.0007363799546423111	0.0007931276604475642	0.0008061118695155564	0.0008318689814210099	0.000845583490898659	0.0008727026031098371	0.0008871920808624196	0.0009567701833145528	0.0009728711048097898	0.09565802360648416	0.09588670098170167	-1.0767528500387619e-05	-0.00012722911256957126	-1.0945045981456542e-05	-0.00012932665905668328
5.1626317482924104	0.0007243846661654935	0.0007360862811863494	0.0007928114114683169	0.0008057904431892018	0.0008315373159210603	0.0008452463574379052	0.0008723546901754897	0.0008868383916146735	0.0009563888255766307	0.0009724833296914714	0.09565809878185186	0.0958867763371884	-1.0685321155867386e-05	-0.00012701851281818333	-1.0861483334160052e-05	-0.00012911258725678554
5.193739201636265	0.000724096139966019	0.0007357930939854888	0.0007924956871763815	0.0008054695501385829	0.0008312062012711934	0.0008449097839088145	0.0008720073556959379	0.0008864852904272426	0.0009560081032140308	0.0009720962006453729	0.09565817530951573	0.09588685304821043	-1.0603622691103196e-05	-0.0001268068415072876	-1.0778437956163872e-05	-0.00012889742623051204
5.225034093035115	0.0007238080947072253	0.0007355003954911501	0.0007921804902291307	0.0008051491930645547	0.000830875640268061	0.0008445737731541457	0.0008716606026151479	0.0008861327802929983	0.0009556280194755779	0.0009717097209750722	0.09565825321389246	0.09588693113924462	-1.052243043474406e-05	-0.000126594097899696	-1.0695907132100141e-05	-0.00012868117522882305
5.256517551897525	0.0007235205328028667	0.0007352081881560197	0.0007918658232856086	0.0008048293746696712	0.000830545635710235	0.0008442383280186104	0.0008713144338792798	0.0008857808642070404	0.0009552485776128814	0.0009713238939869799	0.09565833251983956	0.0958870106352062	-1.0441741726709489e-05	-0.0001263802812583592	-1.0613888158062315e-05	-0.0001284638335028454
5.288190714437326	0.0007232334566679402	0.0007349164744340502	0.0007915516890065297	0.0008045100976581825	0.0008302161903982128	0.0008439034513488755	0.0008709688524366949	0.0008854295451667092	0.0009548697808803505	0.0009709387229903548	0.09565841325266465	0.09588709156146588	-1.0361553918113164e-05	-0.0001261653908456173	-1.0532378341475065e-05	-0.00012824540030262344
5.320054723714605	0.0007229468687186818	0.0007346252567804483	0.000791238090054276	0.000804191364736034	0.0008298873071344153	0.0008435691459935656	0.0008706238612379595	0.0008850788261715842	0.0009544916325352033	0.0009705542112973138	0.09565849543813487	0.09588717394385024	-1.0281864371327123e-05	-0.00012594942592453195	-1.045137500119142e-05	-0.00012802587487853456
5.352110729676963	0.0007226607713725536	0.0007343345376516685	0.0007909250290928914	0.0008038731786108624	0.0008295589887231856	0.0008432354148032591	0.0008702794632358438	0.0008847287102234906	0.0009541141358374773	0.0009701703622228427	0.0956585791024827	0.09588725780865491	-1.0202670459910634e-05	-0.00012573238575802614	-1.0370875467492768e-05	-0.00012780525648162233
5.384359889201005	0.0007223751670482394	0.0007340443195054026	0.0007906125087880824	0.0008035555419919886	0.0008292312379707904	0.0008429022606304886	0.0008699356613853296	0.0008843792003264983	0.0009537372940500382	0.000969787179084804	0.09565866427241534	0.09588734318265299	-1.0123969568539073e-05	-0.00012551426960866197	-1.029087708195181e-05	-0.00012758354436259722
5.41680336613411	0.0007220900581656338	0.0007337546048005754	0.0007903005318072128	0.0008032384575904212	0.0008289040576854208	0.0008425696863297429	0.0008695924586436121	0.0008840302994869292	0.0009533611104385958	0.0009694046652039539	0.09565875097512377	0.09588743009309951	-1.0045759093036885e-05	-0.00012529507673922358	-1.021137719746032e-05	-0.00012736073777191992
5.44944233133642	0.0007218054471458363	0.0007334653959973322	0.0007899891008192994	0.000802921928118848	0.0008285774506771904	0.0008422376947574647	0.000869249857970103	0.0008836820107133583	0.0009529855882717108	0.0009690228239039482	0.09565883923829249	0.09588751856774395	-9.968036440332478e-06	-0.00012507480641224533	-1.0132373178178833e-05	-0.0001271368359598568
5.482277962723094	0.0007215213364111429	0.0007331766955570339	0.0007896782184950147	0.0008026059562916382	0.0008282514197581382	0.0008419062887720553	0.0008689078623264372	0.0008833343370166234	0.0009526107308208113	0.0009686416585113618	0.095658929090105	0.09588760863483978	-9.890799028390573e-06	-0.0001248534578901228	-1.005386239950369e-05	-0.00012691183817661877
5.515311445306831	0.000721237728385035	0.0007328885059422464	0.0007893678875066766	0.0008022905448248341	0.0008279259677422267	0.0008415754712338703	0.000868566474676473	0.0008829872814098207	0.0009522365413602002	0.0009682611723556924	0.09565902055925704	0.09588770032314939	-9.814044286286794e-06	-0.0001246310304357512	-9.975842248136427e-06	-0.00012668574367311058
5.548543971240616	0.0007209546254921749	0.00073260082961673	0.0007890581105282486	0.0008019756964361481	0.0008276010974453408	0.0008412452450052189	0.0008682256979862959	0.0008826408469083117	0.0009518630231670668	0.0009678813687693766	0.09565911367496212	0.09588779366195777	-9.737769654110523e-06	-0.00012440752331210891	-9.898310121948459e-06	-0.00012645855169990394
5.581976739860765	0.0007206720301583903	0.0007323136690454333	0.0007887488902353358	0.0008016614138449636	0.0008272768116852892	0.0008409156129503678	0.0008678855352242243	0.0008822950365297298	0.0009514901795215026	0.0009675022510878022	0.09565920846696414	0.09588788868107909	-9.66197258292674e-06	-0.00012418293578184136	-9.821263429989763e-06	-0.00012623026150757055
5.615610957730194	0.0007203899448106714	0.0007320270266944807	0.0007884402293051799	0.0008013476997723245	0.0008269531132818042	0.0008405865779355365	0.0008675459893608115	0.0008819498532939788	0.0009511180137065098	0.0009671238226493184	0.09565930496554573	0.09588798541086814	-9.586650534748262e-06	-0.00012395726710739963	-9.744699592438566e-06	-0.00012600087234659885
5.649447838681973	0.000720108371877159	0.0007317409050311676	0.0007881321304166595	0.0008010345569409384	0.0008266300050565429	0.0008402581428289025	0.0008672070633688512	0.0008816053002232432	0.0009507465290080179	0.0009667460867952528	0.09565940320153611	0.09588808388223025	-9.511800982568708e-06	-0.00012373051655181766	-9.668616040615224e-06	-0.00012577038346761604
5.6834886038631165	0.0007198273137871337	0.0007314553065239449	0.0007878245962502817	0.0008007219880751682	0.0008263074898330832	0.0008399303105005958	0.0008668687602233795	0.0008812613803419847	0.0009503757287148898	0.0009663690468699189	0.09565950320632453	0.09588818412662745	-9.437421410293106e-06	-0.00012350268337804615	-9.593010216954467e-06	-0.0001255387941216657
5.717734481778674	0.0007195467729710097	0.0007311702336424131	0.000787517629488181	0.0008004099959010299	0.0008259855704369279	0.000839603083822702	0.00086653108290168	0.0008809180966769535	0.0009500056161189428	0.0009659927062206341	0.09565960501186797	0.09588828617609556	-9.363509312677182e-06	-0.00012327376684881375	-9.51787957489958e-06	-0.00012530610355909744
5.75218670833605	0.0007192667518603202	0.0007308856888573112	0.0007872112328141152	0.0008000985831461894	0.0008256642496955022	0.0008392764656692625	0.0008661940343832877	0.0008805754522571859	0.0009496361945149549	0.00096561706819773	0.09565970865070234	0.09588839006324572	-9.290062195388069e-06	-0.00012304376622748747	-9.443221578983932e-06	-0.00012507231103089933
5.786846526889619	0.0007189872528877106	0.0007306016746405043	0.0007869054089134588	0.0007997877525399562	0.0008253435304381525	0.0008389504589162711	0.0008658576176499903	0.0008802334501140127	0.0009492674672006805	0.0009652421361545656	0.09565981415595264	0.09588849582128325	-9.217077574884616e-06	-0.00012281268077710128	-9.369033704754656e-06	-0.0001248374157885035
5.821715188285586	0.0007187082784869276	0.0007303181934649771	0.0007866001604732045	0.00079947750681328	0.0008250234154961495	0.0008386250664416755	0.0008655218356858375	0.0008798920932810614	0.0009488994374768645	0.0009648679134475432	0.09565992156134306	0.09588860348401489	-9.144552978431267e-06	-0.00012258050976055035	-9.295313438685907e-06	-0.0001246014170823706
5.856793950907131	0.0007184298310928089	0.0007300352478048207	0.0007862954901819536	0.0007991678486987496	0.0008247039077026857	0.0008383002911253805	0.0008651866914771413	0.0008795513847942618	0.0009485321086472578	0.000964494403436123	0.09566003090121011	0.09588871308585727	-9.072485944077238e-06	-0.000122347252441396	-9.222058278230902e-06	-0.000124364314163683
5.892084080719833	0.0007181519131412694	0.0007297528401352208	0.0007859914007299135	0.0007988587809305834	0.0008243850098928747	0.000837976135849241	0.0008648521880124795	0.000879211327691848	0.0009481654840186249	0.0009641216094828324	0.09566014221051111	0.09588882466185258	-9.000874020666932e-06	-0.00012211290808367137	-9.149265731844478e-06	-0.0001241261062847332
5.927586851317345	0.0007178745270692936	0.000729470972932446	0.0007856878948088926	0.0007985503062446269	0.0008240667249037491	0.0008376526034970636	0.0008645183282827001	0.0008788719250143621	0.0009477995669007613	0.0009637495349532819	0.09566025552483605	0.09588893824767637	-8.929714767652586e-06	-0.00012187747595013287	-9.076933318728081e-06	-0.00012388679269584313
5.963303543967366	0.0007175976753149277	0.0007291896486738435	0.0007853849751123022	0.0007982424273783523	0.0008237490555742698	0.0008373296969546148	0.0008641851152809335	0.0008785331798046654	0.0009474343606065163	0.0009633781832161897	0.09566037088042119	0.09588905387965123	-8.859005755260801e-06	-0.00012164095530475816	-9.005058569058755e-06	-0.00012364637264902778
5.999235447657878	0.0007173213603172552	0.0007289088698378147	0.0007850826443351366	0.0007979351470708445	0.0008234320047453096	0.0008370074191096043	0.0008638525520025793	0.0008781950951079302	0.0009470698684517881	0.0009630075576433776	0.09566048831415844	0.09588917159475725	-8.788744564397141e-06	-0.00012140334541207998	-8.933639023864237e-06	-0.0001234048453966352
6.035383859143656	0.000717045584516402	0.0007286286389038155	0.0007847809051739866	0.0007976284680628069	0.000823115575259667	0.0008366857728516995	0.000863520641445329	0.000877857673971657	0.0009467060937555595	0.0009626376616098029	0.09566060786360722	0.09588929143064386	-8.71892878654551e-06	-0.00012116464553577067	-8.862672234913674e-06	-0.00012316221019020857
6.071750082993084	0.0007167703503535107	0.0007283489583523359	0.0007844797603270213	0.0007973223930965475	0.000822799769962057	0.0008363647610725159	0.0008631893866091588	0.0008775209194456697	0.0009463430398398976	0.0009622684984935647	0.09566072956700897	0.09588941342564362	-8.649556023820199e-06	-0.00012092485494036298	-8.79215576477313e-06	-0.00012291846628187386
6.108335431635222	0.0007164956602707388	0.000728069830664895	0.0007841792124939917	0.0007970169249159818	0.0008224845916991159	0.0008360443866656233	0.0008628587904963393	0.0008771848345821273	0.0009459807100299794	0.0009619000716759248	0.09566085346329556	0.09588953761878281	-8.580623888901698e-06	-0.00012068397289022315	-8.722087186770894e-06	-0.00012267361292392365
6.145141225407182	0.0007162215167112371	0.0007277912583240191	0.0007838792643762187	0.0007967120662666205	0.0008221700433193972	0.0008357246525265384	0.0008625288561114363	0.0008768494224355211	0.0009456191076540998	0.0009615323845413182	0.09566097959210573	0.09588966404979396	-8.51213000500721e-06	-0.0001204419986497729	-8.652464084971459e-06	-0.0001224276493692611
6.182168792601758	0.0007159479221191455	0.0007275132438132396	0.0007835799186765957	0.0007964078198955687	0.0008218561276733752	0.0008354055615527297	0.0008621995864613208	0.0008765146860626859	0.0009452582360436933	0.0009611654404773734	0.09566110799379526	0.09588979275913163	-8.444072005935749e-06	-0.00012019893148468297	-8.583284054133888e-06	-0.00012218057487073386
6.2194194695153895	0.0007156748789395728	0.0007272357896170688	0.0007832811780995718	0.0007961041885515189	0.0008215428476134355	0.0008350871166436122	0.0008618709845551645	0.0008761806285227992	0.0009448980985333431	0.0009607992428749263	0.09566123870945314	0.09588992378798046	-8.376447535912018e-06	-0.00011995477065990245	-8.514544699637222e-06	-0.00012193238868132839
6.256894600496366	0.0007154023896185912	0.0007269588982209965	0.0007829830453511608	0.0007958011749847463	0.0008212302059938876	0.0008347693207005527	0.0008615430534044553	0.0008758472528773914	0.0009445386984608066	0.000960433795128039	0.09566137178090997	0.09589005717827417	-8.309254249629777e-06	-0.00011970951544071351	-8.446243637534254e-06	-0.00012168309005439193
6.294595537993358	0.000715130456603214	0.000726682572111469	0.0007826855231389235	0.0007954987819471016	0.0008209182056709509	0.0008344521766268619	0.0008612157960229939	0.0008755145621903437	0.0009441800391670235	0.0009600691006340132	0.09566150725075727	0.09589019297270332	-8.242489812274392e-06	-0.00011946316509350852	-8.378378494499489e-06	-0.00012143267824396564
6.332523642604218	0.0007148590823413894	0.0007264068137758778	0.0007823886141719677	0.0007951970121920064	0.0008206068495027627	0.0008341356873277987	0.0008608892154268989	0.0008751825595278991	0.0009438221239961356	0.0009597051627934103	0.09566164516235479	0.09589033121473438	-8.17615189932508e-06	-0.00011921571888351412	-8.31094690769904e-06	-0.00012118115250339678
6.370680283125076	0.000714588269281985	0.0007261316257025504	0.0007820923211609445	0.0007948958684744496	0.0008202961403493767	0.0008338198557105706	0.0008605633146346205	0.0008748512479586664	0.0009434649562955084	0.0009593419850100701	0.09566178555985161	0.09589047194861991	-8.11023819672664e-06	-0.0001189671760775668	-8.243946524913795e-06	-0.00012092851208711508
6.40906683659976	0.0007143180198747687	0.000725857010380725	0.0007817966468180354	0.000794595353550977	0.000819986081072756	0.0008335046846843264	0.0008602380966669311	0.0008745206305536205	0.0009431085394157392	0.0009589795706911232	0.09566192848819312	0.09589061521941383	-8.044746400738545e-06	-0.00011871753594230872	-8.177375004433593e-06	-0.00012067475624988333
6.447684688369473	0.000714048336570401	0.0007255829703005461	0.000781501593856954	0.0007942954701796878	0.0008196766745367805	0.0008331901771601622	0.0008599135645469434	0.0008741907103861138	0.0009427528767106842	0.0009586179232470164	0.09566207399314113	0.09589076107298841	-7.979674217936661e-06	-0.00011846679774474289	-8.111230015022536e-06	-0.00012041988424663086
6.486535232122802	0.0007137792218204159	0.0007253095079530426	0.0007812071649929331	0.000793996221120226	0.0008193679236072381	0.0008328763360511149	0.0008595897213001064	0.0008738614905318743	0.0009423979715374691	0.0009582570460915216	0.09566222212128694	0.09589090955604584	-7.915019365150808e-06	-0.00011821496075192783	-8.04550923589123e-06	-0.00012016389533250904
6.525619869945995	0.00071351067807721	0.0007250366258301183	0.0007809133629427252	0.0007936976091337789	0.0008190598311518334	0.0008325631642721666	0.000859266569954218	0.0008735329740690187	0.0009420438272565144	0.000957896942641765	0.09566237292006576	0.09589106071613498	-7.850779569516797e-06	-0.00011796202423181024	-7.98021035666556e-06	-0.00011990678876297456
6.564940012373588	0.0007132427077940187	0.0007247643264245286	0.0007806201904245874	0.0007933996369830651	0.000818752400040174	0.0008322506647402397	0.00085894411353942	0.0008732051640780504	0.0009416904472315458	0.000957537616318237	0.09566252643777216	0.09589121460166568	-7.786952568417452e-06	-0.000117707987453336	-7.915331077424856e-06	-0.00011964856379476085
6.604497078439295	0.0007129753134249086	0.0007244926122298727	0.0007803276501582832	0.0007931023074323292	0.0008184456331437793	0.0008319388403741948	0.0008586223550882116	0.0008728780636418672	0.0009413378348296178	0.0009571790705448158	0.09566268272357457	0.0958913712619258	-7.723536109328216e-06	-0.00011745284968397995	-7.850869108544031e-06	-0.00011938921968393523
6.644292495727218	0.0007127084974247622	0.0007242214857405719	0.0007800357448650716	0.000792805623247338	0.000818139533336079	0.0008316276940948358	0.0008583012976354545	0.0008725516758457701	0.0009409859934211353	0.0009568213087487873	0.09566284182753527	0.09589153074709676	-7.66052794995073e-06	-0.00011719661019274352	-7.786822170721339e-06	-0.00011912875568673154
6.684327700423376	0.0007124422622492547	0.0007239509494518571	0.000779744477267701	0.0007925095871953719	0.000817834103492407	0.000831317228824904	0.000857980944218374	0.0008722260037774647	0.000940634926379869	0.0009564643343608656	0.09566300380062269	0.09589169310826715	-7.597925858127824e-06	-0.0001169392682491277	-7.723187995021738e-06	-0.00011886717106104894
6.724604137367524	0.0007121766103548439	0.0007236810058597481	0.0007794538500904032	0.0007922142020452143	0.0008175293464900044	0.0008310074474890761	0.0008576612978765667	0.0008719010505270676	0.0009402846370829763	0.0009561081508152081	0.09566316869472744	0.09589185839745533	-7.535727611826179e-06	-0.00011668082312327188	-7.659964322790161e-06	-0.00011860446506509192
6.76512326010531	0.0007119115441987472	0.0007234116574610355	0.0007791638660588818	0.0007919194705671479	0.000817225265208014	0.0008306983530139639	0.0008573423616520036	0.0008715768191871092	0.0009399351289110198	0.0009557527615494413	0.09566333656268262	0.09589202666761786	-7.4739309990513175e-06	-0.00011642127408531544	-7.597148905537018e-06	-0.00011834063695656538
6.805886530940724	0.0007116470662389326	0.0007231429067532707	0.000778874527900312	0.0007916253955329485	0.0008169218625274852	0.0008303899483281173	0.0008570241385890411	0.0008712533128525478	0.0009395864052479926	0.00095539817000468	0.09566350745827881	0.0958921979726751	-7.412533817856282e-06	-0.00011616062040575859	-7.53473950500759e-06	-0.00011807568599386808
6.846895420988873	0.0007113831789340913	0.0007228747562347396	0.0007785858383433273	0.0007913319797158734	0.0008166191413313668	0.0008300822363620178	0.0008567066317344194	0.0008709305346207666	0.0009392384694813345	0.0009550443796255496	0.09566368143627961	0.09589237236752347	-7.351533876332958e-06	-0.00011589886135604521	-7.4727338931768195e-06	-0.00011780961143667557
6.888151410229076	0.0007111198847436288	0.0007226072084044483	0.0007782978001180158	0.000791039225890657	0.0008163171045045103	0.0008297752200480782	0.0008563898441372747	0.0008706084875915823	0.0009388913250019564	0.000954691393860205	0.0956638585524424	0.09589254990805214	-7.290928992542689e-06	-0.00011563599620792453	-7.411129852152171e-06	-0.0001175424125451352
6.92965598755826	0.000710857186127641	0.0007223402657621038	0.0007780104159559078	0.0007907471368334977	0.0008160157549336644	0.0008294689023206408	0.0008560737788491405	0.0008702871748672509	0.0009385449752042575	0.000954339216160353	0.09566403886353715	0.09589273065116793	-7.230716994526681e-06	-0.00011537202423408943	-7.349925174109442e-06	-0.00011727408857886701
6.971410650844719	0.0007105950855468965	0.0007220739308080967	0.0007777236885899717	0.0007904557153220599	0.0008157150955074757	0.0008291632861159816	0.0008557584389239537	0.0008699665995524774	0.0009381994234861513	0.0009539878499812809	0.0956642224273595	0.09589291465480514	-7.17089572018631e-06	-0.00011510694470664995	-7.289117661334402e-06	-0.00011700463879846246
7.01341690698215	0.0007103335854628224	0.0007218082060434793	0.0007774376207546085	0.0007901649641354561	0.0008154151291164908	0.0008288583743723008	0.0008554438274180662	0.0008696467647544169	0.0009378546732490908	0.0009536372987818708	0.09566440930275373	0.0958931019779498	-7.111463017401079e-06	-0.00011484075689963125	-7.228705126257479e-06	-0.00011673406246665019
7.055676271944047	0.0007100726883374745	0.0007215430939699444	0.0007771522151856315	0.0007898748860542392	0.0008151158586531446	0.0008285541700297219	0.0008551299473902416	0.0008693276735826774	0.0009375107278980784	0.0009532875660246233	0.09566459954963517	0.0958932926806561	-7.052416743898518e-06	-0.00011457346008753033	-7.168685391250804e-06	-0.0001164623588451319
7.098190270838397	0.0007098123966335291	0.0007212785970898117	0.0007768674746202737	0.0007895854838603987	0.0008148172870117694	0.0008282506760302973	0.000854816801901667	0.0008690093291493371	0.0009371675908417039	0.0009529386551756884	0.09566479322899708	0.0958934868240701	-6.9937547671483635e-06	-0.00011430505354381726	-7.109056288628207e-06	-0.00011618952719558151
7.1409604379627405	0.0007095527128142592	0.0007210147179060042	0.0007765834017971704	0.000789296760337352	0.0008145194170885909	0.0008279478953180031	0.0008545043940159632	0.0008686917345689443	0.0009368252654921636	0.0009525905697048857	0.09566499040294547	0.09589368447044343	-6.935474964530827e-06	-0.00011403553654451559	-7.0498156607926715e-06	-0.00011591556678217096
7.183988316859528	0.0007092936393435076	0.000720751458922022	0.0007762999994563479	0.0007890087182699298	0.0008142222517817194	0.0008276458308387312	0.0008541927267991791	0.0008683748929585193	0.0009364837552652753	0.0009522433130857222	0.09566519113470887	0.09589388568315549	-6.877575223190879e-06	-0.00011376490836595421	-6.990961360028164e-06	-0.00011564047686901668
7.227275460371831	0.0007090351786856741	0.0007204888226419303	0.0007760172703392206	0.0007887213604443712	0.0008139257939911563	0.0008273444855402976	0.0008538818033198093	0.0008680588074375701	0.000936143063580513	0.0009518968887954286	0.09566539548866394	0.09589409052673818	-6.8200534399497775e-06	-0.00011349316828421219	-6.932491248492698e-06	-0.00011536425672037387
7.270823430699384	0.0007087773333056929	0.0007202268115703302	0.0007757352171885779	0.0007884346896483124	0.0008136300466187897	0.0008270438623724333	0.0008535716266487949	0.0008677434811280914	0.0009358031938610286	0.0009515513003149741	0.09566560353035451	0.0958942990668913	-6.7629075213779255e-06	-0.0001132203155766176	-6.874403198273843e-06	-0.00011508690560205204
7.31463379945495	0.0007085201056690068	0.0007199654282123418	0.0007754538427485804	0.0007881487086707806	0.0008133350125683917	0.0008267439642867852	0.0008532621998595323	0.0008674289171545759	0.0009354641495336757	0.0009512065511290996	0.0956658153265093	0.09589451137050471	-6.706135383732423e-06	-0.00011294634952135896	-6.816695091236072e-06	-0.00011480842277977743
7.358708147721062	0.0007082634982415511	0.0007197046750735792	0.0007751731497647418	0.0007878634203021794	0.0008130406947456172	0.0008264447942369158	0.000852953526027878	0.0008671151186440192	0.0009351259340290371	0.0009508626447263393	0.09566603094507091	0.09589472750568358	-6.649734952924105e-06	-0.00011267126939740191	-6.7593648191040245e-06	-0.00011452880752069183
7.403048066107065	0.0007080075134897228	0.0007194445546601265	0.0007748931409839228	0.0007875788273342808	0.0008127470960579999	0.0008261463551782961	0.000852645608232155	0.0008668020887259257	0.0009347885507814452	0.0009505195845990484	0.09566625045521368	0.09589494754176721	-6.593704164467237e-06	-0.00011239507448407293	-6.702410283375773e-06	-0.00011424805909265867
7.447655154806527	0.0007077521538803688	0.0007191850694785172	0.0007746138191543278	0.0007872949325602173	0.0008124542194149555	0.0008258486500683089	0.000852338449553165	0.0008664898305323183	0.0009344520032290198	0.0009501773742434294	0.09566647392736341	0.09589517154935165	-6.538040963491656e-06	-0.0001121177640621418	-6.645829395286393e-06	-0.00011396617676412424
7.49253102365499	0.0007074974218807497	0.0007189262220357087	0.0007743351870254802	0.0007870117387744664	0.0008121620677277708	0.0008255516818662422	0.0008520320530741843	0.0008661783471977405	0.000934116294813678	0.0009498360171595597	0.09566670143322602	0.09589539960031339	-6.482743304640423e-06	-0.00011183933741235053	-6.589620075742042e-06	-0.00011368315980381238
7.537677292188054	0.0007072433199585305	0.0007186680148390615	0.0007740572473482296	0.0007867292487728497	0.0008118706439096144	0.0008252554535332948	0.0008517264218809858	0.0008658676418592731	0.0009337814289811823	0.0009494955168514244	0.09566693304580569	0.09589563176783125	-6.427809152111455e-06	-0.00011155979381655134	-6.533780255406699e-06	-0.0001133990074821678
7.583095589699846	0.0007069898505817427	0.0007184104503963062	0.0007737800028747254	0.0007864474653525082	0.0008115799508755206	0.0008249599680325613	0.0008514215590618311	0.0008655577176565283	0.0009334474091811498	0.000949155876826933	0.09566716883943124	0.09589586812641264	-6.3732364796124236e-06	-0.00011127913255798427	-6.478307874572056e-06	-0.0001131137190704401
7.628787555301809	0.0007067370162187688	0.0007181535312155294	0.0007735034563584168	0.0007861663913119037	0.0008112899915423978	0.0008246652283290434	0.0008511174677074889	0.0008652485777316694	0.0009331142388670917	0.0009488171005979629	0.09566740888977926	0.09589610875191608	-6.319023270280957e-06	-0.00011099735291988932	-6.423200883122829e-06	-0.00011282729384004542
7.674754837981857	0.0007064848193383122	0.0007178972598051388	0.0007732276105540367	0.0007858860294508022	0.00081100076882902	0.0008243712373896373	0.0008508141509112365	0.0008649402252294107	0.0009327819214964381	0.0009484791916803759	0.09566765327389848	0.09589635372157417	-6.2651675167418874e-06	-0.00011071445418744941	-6.368457240599201e-06	-0.00011253973106442605
7.720999096663877	0.0007062332624093731	0.000717641638673841	0.00077295246821759	0.0007856063825702595	0.0008107122856560262	0.0008240779981831357	0.0008505116117688686	0.0008646326632970263	0.0009324504605305652	0.0009481421535940548	0.09566790207023693	0.09589660311402302	-6.2116672209892865e-06	-0.00011043043564609722	-6.314074916026827e-06	-0.0001122510300167745
7.767522000267617	0.0007059823479012244	0.0007173866703306159	0.0007726780321063454	0.0007853274534726176	0.0008104245449459188	0.0008237855136802275	0.0008502098533787042	0.0008643258950843608	0.0009321198594348309	0.0009478059898629333	0.09566815535866155	0.09589685700932146	-6.1585203943621825e-06	-0.00011014529658170957	-6.260051887977541e-06	-0.00011196118997156002
7.814325227768903	0.0007057320782833833	0.0007171323572846898	0.0007724043049788242	0.000785049244961487	0.0008101375496230629	0.0008234937868534912	0.0008499088788416001	0.000864019923743836	0.0009317901216786038	0.0009474707040150262	0.09566841322049187	0.09589711548898282	-6.1057250575966004e-06	-0.00010985903628221716	-6.20638614456763e-06	-0.00011167021020502821
7.861410468260233	0.0007054824560255807	0.0007168787020455017	0.0007721312895947805	0.0007847717598417333	0.0008098513026136766	0.0008232028206773919	0.0008496086912609471	0.0008637147524304553	0.0009314612507352841	0.0009471362995824587	0.09566867573852096	0.09589737863599868	-6.053279240724949e-06	-0.0001095716540361058	-6.1530756833415995e-06	-0.00011137808999381327
7.908779421011744	0.0007052334835977412	0.0007166257071226842	0.0007718589887152023	0.0007844950009194708	0.0008095658068458377	0.0008229126181282829	0.00084930929374269	0.0008634103843018166	0.0009311332500823517	0.0009468027801015022	0.0956689429970407	0.09589764653486421	-6.001180983060406e-06	-0.00010928314913288828	-6.100118511266975e-06	-0.00011108482861549307
7.956433795532517	0.0007049851634699473	0.0007163733750260283	0.000771587405102283	0.0007842189710020429	0.0008092810652494712	0.000822623182184399	0.0008490106893953252	0.0008631068225181166	0.0009308061232013824	0.0009464701491126037	0.09566921508187701	0.09589791927160915	-5.9494283331500836e-06	-0.00010899352086321534	-6.047512644751646e-06	-0.00011079042534928307
8.004375311632296	0.0007047374981124159	0.0007161217082654543	0.0007713165415194245	0.0007839436728980143	0.0008089970807563569	0.0008223345158258544	0.0008487128813299186	0.0008628040702421625	0.0009304798735780925	0.0009461384101604199	0.09566949208040873	0.0958981969338235	-5.898019348743802e-06	-0.00010870276851784877	-5.995256109512029e-06	-0.0001104948794742322
8.052605699483543	0.0007044904899954685	0.0007158707093509916	0.0007710464007312165	0.0007836691094171613	0.0008087138563001201	0.0008220466220346457	0.000848415872660109	0.0008625021306393824	0.0009301545047023663	0.0009458075667938558	0.09566977408160066	0.09589847961068394	-5.846952096830518e-06	-0.00010841089139032589	-5.943346940647659e-06	-0.00011019819027166533
8.101126699683881	0.0007042441415894982	0.0007156203807927327	0.0007707769855034195	0.0007833952833704448	0.0008084313948162273	0.0008217595037946373	0.0008481196665021133	0.0008622010068778243	0.000929830020068287	0.0009454776225660888	0.09567006117603262	0.09589876739298839	-5.796224653535978e-06	-0.00010811788877432282	-5.891783182604762e-06	-0.00010990035702446166
8.149940063318896	0.0007039984553649409	0.0007153707251008126	0.00077050829860296	0.0007831221975700106	0.0008081496992419889	0.0008214731640915675	0.0008478242659747422	0.0008619007021281737	0.0009295064231741767	0.0009451485810346102	0.095670353455927	0.09589906037317839	-5.745835104098429e-06	-0.00010782375996484794	-5.840562889025333e-06	-0.0001096013790153616
8.199047552025359	0.0007037534337922476	0.0007151217447853775	0.0007702403427979119	0.000782849854829169	0.0008078687725165506	0.0008211876059130436	0.0008475296741994033	0.0008616012195637609	0.0009291837175226278	0.0009448204457612619	0.0956706510151784	0.09589935864537505	-5.695781542859948e-06	-0.0001075285042579921	-5.789684122830402e-06	-0.00010930125552885417
8.248450938054788	0.0007035090793418487	0.000714873442356549	0.0007699731208574832	0.0007825782579623825	0.0008075886175808953	0.0008209028322485373	0.000847235894300113	0.0008613025623605688	0.0009288619066205393	0.0009444932203122692	0.09567095394938566	0.09589966230540628	-5.646062073210931e-06	-0.00010723212095103962	-5.739144956161055e-06	-0.00010899998585089943
8.298152004337403	0.000703265394484123	0.0007146258203243932	0.0007697066355520014	0.0007823074097852501	0.0008073092373778357	0.0008206188460893818	0.0008469429294035039	0.0008610047336972415	0.0009285409939791538	0.0009441669082582799	0.09567126235588262	0.09589997145083806	-5.5966748075987616e-06	-0.00010693460934277366	-5.688943470340269e-06	-0.00010869756926851215
8.348152544546481	0.0007030223816893672	0.000714378881198886	0.0007694408896529026	0.0007820373131144937	0.0008070306348520135	0.0008203356504287691	0.000846650782638836	0.0008607077367550956	0.0009282209831140938	0.0009438415131743989	0.0956715763337677	0.09590028618100746	-5.547617867470572e-06	-0.00010663596873319858	-5.639077755838218e-06	-0.0001083940050701504
8.398454363163072	0.0007027800434277584	0.0007141326274898814	0.0007691758859327117	0.0007817679707679423	0.0008067528129498941	0.0008200532482617449	0.000846359457138002	0.0008604115747181263	0.0009279018775453956	0.000943517038640229	0.09567189598393631	0.09590060659705175	-5.498889383229871e-06	-0.0001063361984233735	-5.58954591222717e-06	-0.00010808929254521593
8.449059275541144	0.0007025383821693259	0.0007138870617070766	0.0007689116271650299	0.0007814993855645185	0.0008064757746197665	0.0008197716425852098	0.0008460689560355429	0.0008601162507730234	0.000927583680797555	0.0009431934882399099	0.0956722214091189	0.09590093280194573	-5.4504874942174625e-06	-0.00010603529771580078	-5.54034604820057e-06	-0.00010778343098502563
8.49996910797308	0.0007022974003839112	0.0007136421863599741	0.0007686481161245188	0.0007812315603242185	0.0008061995228117352	0.000819490836397907	0.0008457792824686503	0.0008598217681091721	0.0009272663963995569	0.0009428708655621537	0.09567255271390593	0.09590126490053119	-5.4024103487079755e-06	-0.00010573326591456489	-5.491476281479363e-06	-0.00010747641968186783
8.551185697755594	0.0007020571005411361	0.0007133980039578509	0.0007683853555868868	0.0007809644978681017	0.0008059240604777205	0.0008192108327004298	0.0008454904395771829	0.0008595281299186718	0.0009269500278849226	0.0009425491742002905	0.09567289000478682	0.09590160299955332	-5.3546561038387425e-06	-0.00010543010232491601	-5.442934738818933e-06	-0.0001071682579294464
8.602710893256043	0.0007018174851103657	0.0007131545170097159	0.0007681233483288696	0.0007806982010182698	0.0008056493905714522	0.0008189316344952069	0.000845202430503671	0.0008592353393963397	0.0009266345787917446	0.0009422284177523058	0.09567323339018324	0.09590194720769402	-5.307222925575103e-06	-0.00010512580625335333	-5.3947195559744116e-06	-0.00010685894502335258
8.654546553979111	0.0007015785565606727	0.0007129117280242775	0.0007678620971282176	0.0007804326725978549	0.0008053755160484692	0.0008186532447865073	0.0008449152583933314	0.0008589433997397255	0.0009263200526627301	0.000941908599820882	0.09567358298048453	0.0959022976356065	-5.2601089887364255e-06	-0.00010482037700826341	-5.346828877626081e-06	-0.00010654848025962171
8.706694550633951	0.0007013403173607989	0.0007126696395099062	0.000767601604763676	0.0007801679154309999	0.0008051024398661105	0.0008183756665804331	0.0008446289263940738	0.0008586523141491208	0.0009260064530452416	0.0009415897240134454	0.09567393888808426	0.09590265439595294	-5.213312476907636e-06	-0.00010451381389944836	-5.299260857453102e-06	-0.00010623686293731449
8.759156765201672	0.0007011027699791185	0.0007124282539745883	0.0007673418740149704	0.0007799039323428382	0.0008048301649835161	0.0008180989028849105	0.0008443434376565126	0.0008583620858275647	0.0009256937834913393	0.0009412717939421997	0.09567430122741401	0.09590301760343992	-5.166831582425341e-06	-0.00010420611623784826	-5.25201365797999e-06	-0.00010592409235590794
8.811935091003267	0.0007008659168835986	0.0007121875739258993	0.0007670829076627896	0.0007796407261594857	0.0008045586943616202	0.0008178229567096969	0.0008440587953339781	0.0008580727179808643	0.0009253820475578242	0.0009409548132241829	0.09567467011498178	0.09590338737485413	-5.120664506357009e-06	-0.00010389728333642934	-5.205085450600902e-06	-0.00010561016781671095
8.865031432767935	0.0007006297605417618	0.000711947601870951	0.0007668247084887665	0.0007793782997080103	0.0008042880309631484	0.0008175478310663644	0.0008437750025825278	0.0008577842138175972	0.0009250712488062826	0.0009406387854812986	0.09567504566941275	0.09590376382910651	-5.074809458453268e-06	-0.00010358731450929581	-5.158474415576167e-06	-0.00010529508862297532
8.918447706701835	0.0007003943034206426	0.0007117083403163598	0.0007665672792754606	0.0007791166558164255	0.0008040181777526134	0.0008172735289683063	0.0008434920625609544	0.0008574965765491255	0.000924761390803129	0.0009403237143403715	0.09567542801148285	0.09590414708725939	-5.029264657124485e-06	-0.00010327620907238377	-5.112178741914324e-06	-0.00010497885407870222
8.972185840557227	0.0007001595479867522	0.0007114697917682037	0.0007663106228063427	0.0007788557973136662	0.0008037491376963106	0.000817000053430726	0.0008432099784308014	0.0008572098093896108	0.0009244524771196545	0.000940009603433191	0.09567581726416033	0.0959045372725772	-4.984028329419951e-06	-0.00010296396634315585	-5.0661966274727355e-06	-0.00010466146349083494
9.02624777370205	0.0006999254967060312	0.0007112319587319742	0.0007660547418657736	0.0007785957270295679	0.0008034809137623138	0.0008167274074706331	0.0008429287533563713	0.0008569239155560202	0.0009241445113320703	0.0009396964563965547	0.0956762135526452	0.09590493451056215	-4.939098711009664e-06	-0.00010265058564140617	-5.020526278807537e-06	-0.00010434291616745472
9.080635457189915	0.0006996921520438092	0.0007109948437125397	0.0007657996392389818	0.0007783364477948527	0.0008032135089204679	0.0008164555941068418	0.0008426483905047353	0.000856638898268139	0.0009238374970215534	0.0009393842768723199	0.09567661700441205	0.0959053389289897	-4.8944740461062675e-06	-0.00010233606628803904	-4.975165911164092e-06	-0.00010402321141780857
9.135350853830497	0.0006994595164647647	0.0007107584492141	0.0007655453177120542	0.0007780779624411063	0.0008029469261423901	0.0008161846163599659	0.0008423688930457511	0.0008563547607485881	0.0009235314377743	0.0009390730685074532	0.09567702774924554	0.09590575065796023	-4.850152587435562e-06	-0.00010202040760531883	-4.930113748506486e-06	-0.00010370234855378024
9.190395938260405	0.0006992275924328775	0.000710522777740139	0.0007652917800719069	0.0007778202738007588	0.000802681168401462	0.00081591447725241	0.0008420902641520704	0.0008560715062228283	0.0009232263371815696	0.000938762834954077	0.09567744591929017	0.09590616982993166	-4.8061325962755336e-06	-0.00010170360891795238	-4.885368023426449e-06	-0.00010338032688861354
9.245772697014415	0.000698996382411387	0.000710287831793385	0.0007650390291062709	0.0007775633847070664	0.000802416238672824	0.0008156451798083713	0.000841812506999153	0.0008557891379191808	0.0009229221988397373	0.0009384535798695249	0.09567787164908759	0.09590659657976866	-4.762412342383497e-06	-0.00010138566955295025	-4.840926977143362e-06	-0.0001030571457378282
9.301483128597186	0.0006987658888627404	0.0007100536138757544	0.0007647870676036663	0.000777307297994085	0.0008021521399333698	0.0008153767270538261	0.0008415356247652746	0.00085550765906883	0.0009226190263503397	0.0009381453069163836	0.09567830507562235	0.09590703104478321	-4.718990103944054e-06	-0.00010106658883843322	-4.796788859473024e-06	-0.00010273280441885912
9.357529243555355	0.000698536114248556	0.0007098201264883171	0.0007645358983533898	0.0007770520164966564	0.0008018888751617454	0.0008151091220165335	0.0008412596206315461	0.0008552270729058474	0.0009223168233201323	0.0009378380197625588	0.09567874633836344	0.09590747336478135	-4.675864167515316e-06	-0.00010074636610377108	-4.752951928718371e-06	-0.0001024073022499461
9.413913064550128	0.0006983070610295708	0.0007095873721312395	0.0007642855241454883	0.0007767975430503845	0.0008016264473383437	0.0008148423677260273	0.0008409844977819252	0.0008549473826671981	0.0009220155933611427	0.000937531722081321	0.0956791955793151	0.09590792368210503	-4.633032828112171e-06	-0.00010042500068169202	-4.709414451789171e-06	-0.00010208063855268734
9.47063662643026	0.0006980787316655896	0.0007093553533037372	0.0007640359477707353	0.0007765438804916084	0.0008013648594452931	0.000814576467213606	0.0008407102594032234	0.0008546685915927523	0.0009217153400907142	0.0009372264175513564	0.09567965294305805	0.09590838214168201	-4.590494389090927e-06	-0.00010010249190675613	-4.666174704061506e-06	-0.00010175281265059621
9.527701976305488	0.0006978511286154409	0.0007091240725040264	0.0007637871720206133	0.0007762910316573858	0.0008011041144664581	0.0008143114235123335	0.000840436908685125	0.0008543907029253036	0.0009214160671315704	0.0009369221098568293	0.09568011857679837	0.09590884889107154	-4.548247162084254e-06	-9.977883911452268e-05	-4.623230969333543e-06	-0.00010142382386821303
9.585111173620431	0.0006976242543369251	0.0007088935322292731	0.00076353919968729	0.0007760389993854699	0.0008008442153874343	0.0008140472396570328	0.0008401644488202005	0.0008541137199105824	0.0009211177781118651	0.0009366188026874375	0.09568059263041642	0.09590932408051188	-4.506289467045427e-06	-9.945404164313221e-05	-4.580581539855889e-06	-0.00010109367153265936
9.642866290228868	0.0006973981112867653	0.0007086637349755436	0.0007632920335635975	0.0007757877865142859	0.0008005851651955399	0.0008137839186842788	0.0008398928830039181	0.0008538376457972692	0.0009208204766652436	0.0009363164997384673	0.09568107525651084	0.09590980786296911	-4.464619632192808e-06	-9.912809883305673e-05	-4.538224716302969e-06	-0.00010076235497383235
9.700969410468568	0.0006971727019205521	0.0007084346832377446	0.0007630456764430054	0.000775537395882903	0.0008003269668798121	0.0008135214636323913	0.0008396222144346587	0.000853562483837004	0.0009205241664308936	0.0009360152047108499	0.09568156661045388	0.09591030039418653	-4.423235993973422e-06	-9.880101002676667e-05	-4.496158807685419e-06	-0.0001004298735232112
9.75942263123647	0.0006969480286926937	0.0007082063795095776	0.0007628001311195992	0.0007752878303310177	0.0008000696234309996	0.0008132598775414334	0.000839352446313729	0.0008532882372844091	0.0009202288510536072	0.0009357149213112278	0.0956820668504382	0.09591080183273579	-4.382136897044739e-06	-9.84727745691194e-05	-4.4543821313552945e-06	-0.00010009622651435679
9.818228062064373	0.0006967240940563617	0.0007079788262834808	0.0007625554003880573	0.0007750390926989243	0.0007998131378415584	0.0008129991634532023	0.0008390835818453783	0.0008530149093970982	0.0009199345341838405	0.0009354156532520088	0.09568257613752919	0.0959113123400678	-4.341320694218297e-06	-9.814339180697074e-05	-4.41289301298959e-06	-9.976141328385535e-05
9.877387825195074	0.0006965009004634353	0.0007077520260505706	0.0007623114870436245	0.0007747911858274887	0.0007995575131056453	0.0008127393244112228	0.0008388156242368101	0.0008527425034356919	0.0009196412194777722	0.0009351174042514304	0.09568309463571643	0.09591183208056757	-4.300785746440619e-06	-9.781286108920262e-05	-4.37168978649656e-06	-9.942543316954211e-05
9.936904055658934	0.0006962784503644489	0.0007075259813005932	0.0007620683938820904	0.0007745441125581328	0.0007993027522191139	0.0008124803634607475	0.0008385485766982022	0.0008524710226638378	0.0009193489105973697	0.0009348201780336255	0.09568362251196917	0.0959123612216011	-4.260530422780205e-06	-9.74811817674448e-05	-4.330770794063431e-06	-9.908828551241644e-05
9.996778901350961	0.0006960567462085316	0.0007073006945218556	0.0007618261236997576	0.0007742978757327938	0.000799048858179504	0.0008122222836487395	0.0008382824424427149	0.0008522004703482177	0.0009190576112104443	0.0009345239783286787	0.09568415993628966	0.09591289993357828	-4.220553100380692e-06	-9.714835319532544e-05	-4.290134386076595e-06	-9.874996965550387e-05
10.05701452310831	0.0006958357904433525	0.0007070761682011799	0.0007615846792934278	0.0007740524781939121	0.0007987958339860417	0.0008119650880238801	0.0008380172246865152	0.0008519308497585748	0.0009187673249907254	0.0009342288088727029	0.09568470708176356	0.09591344839000304	-4.1808521644322305e-06	-9.681437472941479e-05	-4.249778921092996e-06	-9.841048494413362e-05
10.117613094788254	0.0006956155855150576	0.0007068524048238295	0.000761344063460359	0.0007738079227843951	0.0007985436826396249	0.0008117087796365474	0.0008377529266487816	0.0008516621641677164	0.0009184780556179137	0.0009339346734078927	0.09568526412462418	0.09591400676752757	-4.141426008151539e-06	-9.647924572825373e-05	-4.209702765866144e-06	-9.806983072721542e-05
10.178576803346665	0.0006953961338682178	0.000706629406873461	0.0007611042789982551	0.0007735642123475943	0.0007982924071428264	0.0008114533615388212	0.0008374895515517339	0.0008513944168515424	0.0009181898067777589	0.0009336415756826021	0.09568583124430537	0.09591457524601632	-4.102273032715112e-06	-9.61429655526036e-05	-4.1699042951969315e-06	-9.772800635438061e-05
10.239907848916916	0.0006951774379457597	0.0007064071768320521	0.0007608653287052264	0.0007733213497272757	0.0007980420104998796	0.0008111988367844725	0.0008372271026206376	0.0008511276110890558	0.000917902582162119	0.00093334951945141	0.0956864086235003	0.09591515400860033	-4.0633916473086645e-06	-9.580553356711152e-05	-4.130381892028176e-06	-9.738501117939613e-05
10.301608444889292	0.0006949595001889047	0.0007061857171798443	0.000760627215379767	0.0007730793377675919	0.0007977924957166726	0.0008109452084289531	0.0008369655830838233	0.0008508617501623782	0.0009176163854690306	0.0009330585084751864	0.09568699644821801	0.09591574324173455	-4.0247802689918205e-06	-9.54669491373683e-05	-4.091133947351812e-06	-9.704084455808282e-05
10.363680817990868	0.0006947423230371154	0.0007059650303952777	0.0007603899418207307	0.0007728381793130554	0.0007975438658007494	0.0008106924795293958	0.0008367049961727133	0.0008505968373567754	0.000917331220402786	0.0009327685465211716	0.0956875949078498	0.09591634313526463	-3.986437322746686e-06	-9.512721163251747e-05	-4.0521588601516445e-06	-9.66955058483987e-05
10.426127208365882	0.0006945259089280162	0.0007057451189549238	0.0007601535108272907	0.000772597877208507	0.0007972961237612894	0.0008104406531446023	0.0008364453451218237	0.0008503328759606658	0.0009170470906739913	0.0009324796373630433	0.09568820419522672	0.09591695388248134	-3.9483612414310115e-06	-9.47863204244781e-05	-4.013455037463198e-06	-9.634899441215983e-05
10.488949869656532	0.00069431026029734	0.0007055259853334192	0.0007599179251989234	0.0007723584342990836	0.0007970492726091141	0.0008101897323350353	0.0008361866331687949	0.0008500698692656436	0.0009167639999996531	0.0009321917847809903	0.09568882450668133	0.0959175756801917	-3.910550465694926e-06	-9.444427488686236e-05	-3.97502089424448e-06	-9.600130961304187e-05
10.552151069084381	0.0006940953795788566	0.0007053076320033994	0.0007596831877353697	0.0007721198534301969	0.0007968033153566718	0.0008099397201628172	0.0008359288635544041	0.0008498078205664968	0.000916481952103244	0.0009319049925617933	0.09568945604211579	0.09591820872877149	-3.873003444040783e-06	-9.41010743972237e-05	-3.936854853393325e-06	-9.565245081769036e-05
10.615733087532126	0.0006938812692043036	0.0007050900614354271	0.000759449301236607	0.0007718821374474897	0.0007965582550180314	0.0008096906196917152	0.0008356720395225818	0.0008495467331612247	0.0009162009507147789	0.0009316192644988956	0.09569009900506195	0.09591885323224487	-3.835718632745101e-06	-9.37567183358079e-05	-3.898955345755205e-06	-9.530241739649781e-05
10.679698219625935	0.0006936679316033183	0.0007048732760979219	0.0007592162685028198	0.0007716452891968136	0.0007963140946088753	0.0008094424339871371	0.0008354161643204341	0.0008492866103510557	0.0009159209995708932	0.0009313346043924829	0.09569075360274933	0.0959195093983372	-3.798694495813458e-06	-9.341120608533093e-05	-3.861320809991388e-06	-9.495120872149432e-05
10.744048773818252	0.0006934553692033693	0.000704657278457092	0.0007589840923343647	0.0007714093115241956	0.0007960708371464933	0.0008091951661161268	0.0008351612411982614	0.0008490274554404713	0.0009156421024149198	0.0009310510160495661	0.09569142004617676	0.09592017743854986	-3.761929504953604e-06	-9.306453703122886e-05	-3.823949692623174e-06	-9.459882416817944e-05
10.808787072471103	0.0006932435844296827	0.0007044420709768572	0.0007587527755317451	0.0007711742072758022	0.0007958284856497746	0.0008089488191473506	0.0008349072734095764	0.0008487692717372214	0.0009153642629969722	0.0009307685032840607	0.09569209855017072	0.09592085756822785	-3.7254221395997475e-06	-9.271671056271247e-05	-3.786840448010212e-06	-9.424526311549442e-05
10.87391545193992	0.0006930325797051673	0.0007042276561187766	0.0007585223208955668	0.0007709399792979098	0.0007955870431391959	0.0008087033961510935	0.0008346542642111227	0.000848512062552347	0.0009150874850740189	0.0009304870699168676	0.09569278933346811	0.09592155000662828	-3.68917088680934e-06	-9.23677260713518e-05	-3.7499915382785062e-06	-9.389052494521155e-05
10.93943626265785	0.0006928223574503455	0.0007040140363419701	0.0007582927312265192	0.0007707066304368661	0.0007953465126368216	0.0008084589001992472	0.0008344022168629003	0.0008482558312001993	0.0009148117724099731	0.0009302067197759585	0.09569349261877627	0.095922254976995	-3.653174241276952e-06	-9.201758295199203e-05	-3.7134014333082763e-06	-9.353460904226729e-05
11.00535186922059	0.0006926129200832704	0.0007038012141030452	0.0007580640093253296	0.0007704741635390605	0.0007951068971662858	0.0008082153343653065	0.0008341511346281778	0.0008480005809984605	0.0009145371287757706	0.0009299274566964624	0.09569420863284961	0.09592297270662614	-3.6174307053073868e-06	-9.166628060297555e-05	-3.6770686106871175e-06	-9.317751479426262e-05
11.071664650471687	0.000692404270019456	0.0007035891918560161	0.0007578361579927343	0.0007702425814508868	0.0007948681997527923	0.0008079727017243581	0.0008339010207735225	0.0008477463152681677	0.0009142635579494625	0.0009296492845207539	0.0956949376065677	0.0959237034269526	-3.581938788735882e-06	-9.131381842497621e-05	-3.640991555697859e-06	-9.281924159249e-05
11.138376999588447	0.0006921964096717933	0.0007033779720522241	0.000757609180029443	0.0007700118870187097	0.0007946304234231027	0.0008077310053530736	0.0008336518785688153	0.0008474930373337328	0.0009139910637162957	0.0009293722070985397	0.09569567977500303	0.09592444737360893	-3.546697008979284e-06	-9.096019582291448e-05	-3.605168761316828e-06	-9.245978883201666e-05
11.205491324168262	0.0006919893414504719	0.0007031675571402559	0.0007573830782361023	0.0007697820830888212	0.0007943935712055257	0.0008074902483296957	0.0008334037112872734	0.000847240750522962	0.0009137196498688036	0.0009290962282869498	0.09569643537750001	0.09592520478651612	-3.5117038909423734e-06	-9.060541220456964e-05	-3.569598728126247e-06	-9.209915591071316e-05
11.273010046315514	0.0006917830677628989	0.0007029579495658593	0.0007571578554132584	0.000769553172507413	0.0007941576461299132	0.0008072504337340383	0.0008331565222054745	0.0008469894581670843	0.0009134493202068998	0.0009288213519506306	0.09569720465775608	0.09592597590995393	-3.476957966990976e-06	-9.024946698074632e-05	-3.5342799642942846e-06	-9.17373422295309e-05
11.340935602728974	0.0006915775910136168	0.0007027491517718635	0.0007569335143613234	0.0007693251581205339	0.0007939226512276484	0.0008070115646474699	0.0008329103146033787	0.0008467391636007695	0.0009131800785379678	0.0009285475819618398	0.09569798786389558	0.0959267609926417	-3.442457776983189e-06	-8.989235956657904e-05	-3.499210985601943e-06	-9.137434719388993e-05
11.409270444789758	0.0006913729136042135	0.0007025411661980859	0.0007567100578805303	0.0007690980427740487	0.0007936885895316346	0.0008067736441529066	0.0008326650917643477	0.0008464898701621525	0.0009129119286769515	0.0009282749222005378	0.09569878524855618	0.09592756028782198	-3.4082018681566226e-06	-8.953408937992235e-05	-3.4643903153355055e-06	-9.101017021190261e-05
11.478017038649782	0.0006911690379332465	0.0007023339952812507	0.0007564874887709052	0.0007688718293136061	0.000793455464076293	0.0008065366753348055	0.000832420856975175	0.00084624158119286	0.0009126448744464602	0.0009280033765544927	0.09569959706896496	0.09592837405333922	-3.374188795145748e-06	-8.917465584218354e-05	-3.4298164843099554e-06	-9.064481069565034e-05
11.547177865320764	0.0006909659663961448	0.0007021276414548951	0.0007562658098322183	0.0007686465205845927	0.0007932232778975461	0.0008063006612791506	0.0008321776135261042	0.0008459943000380305	0.0009123789196768565	0.000927732948919371	0.09570042358702785	0.09592920255172549	-3.340417119958479e-06	-8.881405837868339e-05	-3.3954880308238733e-06	-9.027826806093375e-05
11.616755420763786	0.0006907637013851272	0.0007019221071492834	0.0007560450238639504	0.0007684221194320954	0.0007929920340328134	0.0008060656050734473	0.0008319353647108571	0.000845748030046344	0.0009121140682063612	0.0009274636431988471	0.0957012650694123	0.09593004605028738	-3.3068854119206598e-06	-8.845229641821217e-05	-3.3614035006021906e-06	-8.991054172663437e-05
11.686752215979308	0.0006905622452891068	0.0007017173947913097	0.0007558251336652497	0.0007681986287008606	0.0007927617355209982	0.0008058315098067115	0.0008316941138266548	0.0008455027745700438	0.0009118503238811523	0.0009271954633047021	0.0957021217876321	0.09593090482118966	-3.2735922476795354e-06	-8.80893693936402e-05	-3.3275614468265477e-06	-8.954163111624114e-05
11.75717077709787	0.0006903616004935992	0.0007015135068044062	0.0007556061420348895	0.0007679760512352489	0.0007925323854024792	0.0008055983785694573	0.0008314538641742452	0.0008452585369649625	0.0009115876905554684	0.0009269284131569269	0.09570299401813998	0.09593177914154712	-3.240536211123954e-06	-8.772527674094643e-05	-3.2939604300598335e-06	-8.917153565693448e-05
11.82801364547121	0.0006901617693806327	0.000701310445608446	0.0007553880517712307	0.0007677543898791954	0.0007923039867191028	0.0008053662144536895	0.0008312146190579295	0.000845015320590549	0.0009113261720917152	0.0009266624966838332	0.09570388204241331	0.09593266929351216	-3.207715893410387e-06	-8.736001790046743e-05	-3.2605990182158276e-06	-8.880025477936426e-05
11.899283377763982	0.0006899627543286446	0.0007011082136196472	0.0007551708656721732	0.0007675336474761665	0.000792076542514168	0.0008051350205528927	0.0008309763817855864	0.0008447731288098965	0.000911065772360568	0.000926397717822163	0.09570478614705007	0.09593357556436814	-3.1751298929169613e-06	-8.699359231670312e-05	-3.2274757865531287e-06	-8.842778791856576e-05
11.970982546046038	0.0006897645577123903	0.0007009068132504711	0.000754954586535115	0.000767313826869112	0.0007918500558324194	0.0008049047999620201	0.0008307391556686977	0.0008445319649897664	0.0009108064952410861	0.0009261340805171935	0.09570570662385745	0.0959344982466225	-3.1427768151679955e-06	-8.662599943717875e-05	-3.194589317623113e-06	-8.805413451312694e-05
12.043113737885237	0.0006895671819028425	0.0007007062469095241	0.0007547392171569115	0.0007670949309004232	0.0007916245297200395	0.0008046755557774855	0.0008305029440223832	0.0008442918325006214	0.0009105483446208222	0.0009258715887228589	0.09570664376995204	0.09593543763810473	-3.11065527288084e-06	-8.62572387144156e-05	-3.161938201269067e-06	-8.76792940065485e-05
12.115679556440844	0.000689370629267084	0.000700506517001449	0.0007545247603338214	0.0007668769624118853	0.0007913999672246294	0.0008044472910971456	0.0008302677501654157	0.0008440527347166459	0.0009102913243959304	0.0009256102464018567	0.0957075978878522	0.09593639404205635	-3.0787638858938843e-06	-8.588730960465418e-05	-3.129521034561135e-06	-8.730326584577286e-05
12.188682620557461	0.0006891749021682152	0.0007003076259268281	0.000754311218861471	0.0007666599242446339	0.0007911763713952086	0.0008042200090203008	0.0008300335774202627	0.0008438146750157852	0.0009100354384712913	0.000925350057525775	0.0957085692855796	0.095937367767237	-3.047101281107578e-06	-8.55162115675212e-05	-3.0973364217729005e-06	-8.692604948165594e-05
12.26212556485955	0.0006889800029652398	0.0007001095760820695	0.0007540985955348016	0.0007664438192391022	0.0007909537452821981	0.0008039937126476729	0.0008298004291131076	0.000843577656779767	0.0009097806907606217	0.000925091026075205	0.09570955827675726	0.0959383591280228	-3.0156660925477474e-06	-8.514394406849979e-05	-3.0653829744195504e-06	-8.654764437099338e-05
12.336011039846525	0.0006887859340129614	0.000699912369859299	0.0007538868931480198	0.0007662286502349749	0.0007907320919374066	0.0008037684050813964	0.0008295683085738774	0.0008433416833941315	0.0009095270851865936	0.0009248331560398607	0.09571056518071418	0.09593936844450544	-2.984456961265848e-06	-8.477050657673679e-05	-3.0336593111182295e-06	-8.616804997332861e-05
12.41034171198835	0.0006885926976618733	0.0006997160096462521	0.000753676114494555	0.0007660144200711405	0.0007905114144140247	0.0008035440894250133	0.0008293372191362784	0.0008431067582482683	0.0009092746256809595	0.0009245764514187132	0.09571159032258637	0.09594039604260197	-2.9534725352843225e-06	-8.439589856484853e-05	-3.002164057630541e-06	-8.578726575339535e-05
12.485120263821853	0.0006884002962580518	0.0006995204978261592	0.0007534662623670073	0.0007658011315856362	0.0007902917157666134	0.0008033207687834517	0.0008291071641378259	0.0008428728847354395	0.0009090233161846781	0.0009243209162201053	0.09571263403342649	0.09594144225415785	-2.922711469632161e-06	-8.402011951039179e-05	-2.970895846803566e-06	-8.540529117970208e-05
12.560349394047481	0.0006882087321430403	0.0006993258367776335	0.0007532573395570974	0.0007655887876156082	0.0007900729990510893	0.000803098446263026	0.0008288781469198733	0.0008426400662528237	0.0009087731606480381	0.0009240665544618952	0.09571369665030909	0.09594250741705469	-2.892172426334494e-06	-8.364316889666878e-05	-2.9398533185681294e-06	-8.50221257260586e-05
12.63603181762671	0.0006880180076537278	0.0006991320288745476	0.0007530493488556107	0.0007653773909972422	0.0007898552673247095	0.0008028771249714106	0.0008286501708276394	0.0008424083062015309	0.0009085241630307815	0.0009238133701715694	0.09571477851644071	0.09594359187532175	-2.86185407429463e-06	-8.326504621014585e-05	-2.9090351199318604e-06	-8.463776887182584e-05
12.712170265880024	0.0006878281251222459	0.0006989390764859177	0.0007528422930523563	0.0007651669445657237	0.0007896385236460698	0.0008026568080176366	0.0008284232392102536	0.0008421776079866493	0.0009082763273022475	0.0009235613673863897	0.09571587998127355	0.09594469597924776	-2.8317550893053323e-06	-8.288575094189676e-05	-2.8784399048378123e-06	-8.42522200989182e-05
12.78876748658549	0.0006876390868758378	0.0006987469819757877	0.000752636174936103	0.0007649574511551807	0.0007894227710750836	0.0008024374985120814	0.0008281973554207757	0.0008419479750172769	0.0009080296574414952	0.0009233105501535285	0.09571700140061697	0.09594582008549665	-2.8018741540522876e-06	-8.250528258818557e-05	-2.8480663342485973e-06	-8.386547889521756e-05
12.865826244077915	0.0006874508952367437	0.0006985557477030951	0.0007524309972945331	0.0007647489135986282	0.0007892080126729748	0.0008022191995664483	0.0008279725228162407	0.0008417194107065516	0.0009077841574374475	0.0009230609225302016	0.0957181431367573	0.09594696455721997	-2.7722099580724732e-06	-8.212364065049438e-05	-2.8179130760969465e-06	-8.347754475399038e-05
12.943349319348618	0.0006872635525220699	0.0006983653760215532	0.0007522267629141802	0.0007645413347279112	0.0007889942515022577	0.000802001914293759	0.0008277487447576802	0.0008414919184716895	0.0009075398312890208	0.0009228124885838158	0.09571930555857021	0.09594812976418	-2.7427611976943087e-06	-8.174082463469068e-05	-2.7879788052085144e-06	-8.308841717247217e-05
13.0213395101458	0.0006870770610436734	0.000698175869279521	0.0007520234745803814	0.0007643347173736508	0.0007887814906267352	0.0008017856458083405	0.0008275260246101727	0.0008412655017340207	0.0009072966830052773	0.0009225652523921113	0.09572048904164818	0.09594931608286668	-2.7135265760246455e-06	-8.135683405124938e-05	-2.7582622033235638e-06	-8.26980956534773e-05
13.099799631075467	0.0006868914231080231	0.0006979872298198685	0.0007518211350772159	0.0007641290643651821	0.0007885697331114757	0.0008015703972258083	0.0008273043657428677	0.0008410401639190228	0.0009070547166055606	0.0009223192180433044	0.09572169396841558	0.09595052389662322	-2.684504802965247e-06	-8.097166841689041e-05	-2.7287619590657397e-06	-8.23065797053435e-05
13.178732513703073	0.0006867066410160743	0.000697799459979849	0.0007516197471874431	0.0007639243785304985	0.0007883589820228039	0.0008013561716630551	0.0008270837715290247	0.0008408159084563607	0.0009068139361196458	0.0009220743896362428	0.09572292072826129	0.09595175359576888	-2.6556945950939603e-06	-8.058532725199741e-05	-2.699476767855334e-06	-8.19138688406551e-05
13.258141006655675	0.0006865227170631397	0.0006976125620909634	0.0007514193136924541	0.0007637206626961912	0.0007881492404282908	0.0008011429722382399	0.0008268642453460568	0.0008405927387799265	0.0009065743455878924	0.0009218307712805577	0.09572416971766023	0.09595300557773034	-2.6270946757158894e-06	-8.019781008286597e-05	-2.6704053319431126e-06	-8.151996257751981e-05
13.338027975724735	0.0006863396535387449	0.0006974265384788179	0.0007512198373722025	0.0007635179196873874	0.0007879405113967326	0.0008009308020707698	0.0008266457905755591	0.0008403706583278729	0.0009063359490613891	0.0009215883670968164	0.09572544134030339	0.09595428024716535	-2.598703774807018e-06	-7.980911644106525e-05	-2.6415463603730177e-06	-8.11248604399295e-05
13.418396303969553	0.0006861574527264997	0.0006972413914629901	0.000751021321005149	0.0007633161523276904	0.0007877327979981447	0.0008007196642812873	0.0008264284106033555	0.0008401496705426579	0.0009060987506021182	0.0009213471812166831	0.09572673600723179	0.09595557801609876	-2.570520628979514e-06	-7.941924586329918e-05	-2.612898568924056e-06	-8.072856195678879e-05
13.49924889182131	0.0006859761169039489	0.00069705712335688	0.000750823767368194	0.0007631153634391108	0.0007875261033037411	0.000800509561991658	0.0008262121088195323	0.0008399297788710815	0.0009058627542831051	0.0009211072177830795	0.09572805413697089	0.09595689930405993	-2.5425439814886694e-06	-7.90281978925167e-05	-2.5844606801250433e-06	-8.033106666310852e-05
13.580588657187745	0.0006857956483424371	0.0006968737364675661	0.0007506271792366178	0.0007629155558420065	0.0007873204303859219	0.0008003004983249505	0.0008259968886184798	0.0008397109867643261	0.0009056279641885839	0.000920868480950345	0.09572939615566425	0.09595824453821332	-2.514772582131418e-06	-7.863597207583006e-05	-2.55623142317047e-06	-7.993237409878451e-05
13.662418535558457	0.0006856160493069612	0.0006966912330956624	0.0007504315593840192	0.0007627167323550188	0.000787115782318264	0.0008000924764054315	0.0008257827533989381	0.0008394932976780045	0.0009053943844141674	0.000920630974884415	0.09573076249721449	0.0959596141535027	-2.487205187287969e-06	-7.824256796656881e-05	-2.528209533933512e-06	-7.95324838095135e-05
13.744741480110864	0.0006854373220560183	0.0006965096155351596	0.0007502369105822414	0.0007625188957950017	0.0007869121621754986	0.0007998854993585399	0.0008255697065640325	0.0008392767150721946	0.0009051620190670024	0.0009203947037629812	0.09573215360342882	0.09596100859278998	-2.4598405598914505e-06	-7.784798512436297e-05	-2.5003937549556224e-06	-7.913139534776459e-05
13.827560461816718	0.0006852594688414591	0.0006963288860732767	0.0007500432356013143	0.0007623220489769537	0.0007867095730335001	0.0007996795703108775	0.0008253577515213187	0.0008390612424114877	0.0009049308722659488	0.0009201596717756691	0.09573356992415455	0.09596242830700476	-2.4326774693411712e-06	-7.745222311353328e-05	-2.4727828353415804e-06	-7.87291082703645e-05
13.910878469549415	0.0006850824919083341	0.0006961490469903035	0.0007498505372093808	0.0007621261947139537	0.0007865080179692733	0.0007994746923901964	0.000825146891682829	0.0008388468831650334	0.000904700948141755	0.0009199258831242201	0.0957350119174372	0.0959638737552869	-2.4057146915347147e-06	-7.705528150478425e-05	-2.4453755308054617e-06	-7.832562214069028e-05
13.9946985101918	0.000684906393494734	0.0006959701005594399	0.0007496588181726295	0.0007619313358170857	0.0007863075000609327	0.0007992708687253756	0.0008249371304651118	0.0008386336408065819	0.0009044722508372284	0.0009196933420226642	0.09573648004966094	0.09596534540513904	-2.3789510088393154e-06	-7.665715987534294e-05	-2.4181706036368114e-06	-7.792093652889132e-05
14.079023608744702	0.0006847311758316314	0.0006957920490466352	0.0007494680812552239	0.0007617374750953682	0.0007861080223876889	0.0007990681024464108	0.0008247284712892792	0.0008384215188145322	0.0009042447845074195	0.0009194620526975092	0.09573797479570664	0.09596684373258017	-2.3523852100068576e-06	-7.625785780748795e-05	-2.3911668226208466e-06	-7.751505101033507e-05
14.163856808436103	0.0006845568411427234	0.000695614894710422	0.0007492783292192332	0.0007615446153556828	0.0007859095880298363	0.0007988663966843968	0.0008245209175810554	0.0008382105206719776	0.0009040185533198081	0.0009192320193879261	0.09573949663910417	0.09596836922229775	-2.326016090194692e-06	-7.58573748896596e-05	-2.364362963054936e-06	-7.71079651666895e-05
14.24920117083096	0.0006843833916442594	0.0006954386398017491	0.0007490895648245574	0.0007613527594026992	0.0007857122000687327	0.0007986657545715118	0.0008243144727708214	0.0008380006498667576	0.0009037935614544883	0.0009190032463459454	0.09574104607219217	0.09596992236781252	-2.2998424509543605e-06	-7.545571071754242e-05	-2.3377578067156415e-06	-7.669967858636717e-05
14.335059775941703	0.0006842108295448761	0.0006952632865638083	0.0007489017908288493	0.0007611619100388	0.0007855158615867825	0.0007984661792409985	0.0008241091402936608	0.0008377919098915016	0.0009035698131043585	0.0009187757378366433	0.09574262359628072	0.09597150367163224	-2.2738631001465934e-06	-7.505286489217777e-05	-2.311350141830093e-06	-7.629019086427546e-05
14.421435722339384	0.0006840391570454269	0.0006950888372318601	0.0007487150099874476	0.0007609720700640001	0.0007853205756674251	0.0007982676738271487	0.000823904923589415	0.0008375843042436811	0.0009033473124753194	0.0009185494981383463	0.09574422972181179	0.0959731136454237	-2.2480768519499844e-06	-7.464883702085201e-05	-2.2851387630144077e-06	-7.587950160090062e-05
14.50833212726552	0.0006838683763388064	0.0006949152940330614	0.0007485292250532939	0.0007607832422758776	0.0007851263453951141	0.00079807024146529	0.0008237018261027285	0.0008373778364256667	0.0009031260637864716	0.0009183245315428374	0.09574586496852816	0.09597475281017649	-2.2224825268419082e-06	-7.424362671801243e-05	-2.2591224712988425e-06	-7.54676104040286e-05
14.595752126744532	0.0006836984896097732	0.0006947426591862746	0.0007483444387768548	0.0007605954294694834	0.0007849331738553008	0.0007978738852917602	0.0008234998512831014	0.0008371725099447683	0.0009029060712703175	0.0009181008423555506	0.0957475298656459	0.09597642169637229	-2.1970789515672953e-06	-7.383723360479544e-05	-2.233300074089631e-06	-7.505451688871734e-05
14.683698875697011	0.0006835294990347683	0.0006945709349018919	0.0007481606539060448	0.0007604086344372671	0.0007847410641344157	0.0007976786084438964	0.0008232990025849396	0.0008369683283132966	0.0009026873391729655	0.0009178784348957916	0.09574922495202147	0.09597812084415973	-2.171864959077917e-06	-7.342965730827711e-05	-2.2076703850865825e-06	-7.464022067532605e-05
14.772175548053516	0.0006833614067817316	0.0006944001233816462	0.0007479778731861434	0.0007602228599689926	0.0007845500193198559	0.0007974844140600166	0.0008230992834676134	0.0008367652950486183	0.0009024698717543459	0.00091765731349695	0.09575095077633726	0.09597985080353601	-2.1468393885427928e-06	-7.302089746263896e-05	-2.1822322243212483e-06	-7.422472139193004e-05
14.861185336869132	0.0006831942150099136	0.0006942302268184168	0.0007477960993597131	0.0007600381088516544	0.0007843600424999607	0.000797291305279399	0.000822900697395504	0.0008365634136732052	0.0009022536732884172	0.0009174374825067153	0.09575270789727242	0.09598161213451799	-2.1220010853204366e-06	-7.26109537093067e-05	-2.1569844181161535e-06	-7.380801867398756e-05
14.95073145443871	0.000683027925869686	0.0006940612473960359	0.0007476153351665152	0.0007598543838693894	0.0007841711367639983	0.0007970992852422636	0.0008227032478380649	0.0008363626877146949	0.0009020387480633919	0.0009172189462872981	0.09575449688369228	0.09598340540733538	-2.097348900893803e-06	-7.219982569575678e-05	-2.1319257990284196e-06	-7.339011216322966e-05
15.040817132412794	0.0006828625415023461	0.0006938931872890952	0.0007474355833434264	0.0007596716878033962	0.0007839833052021477	0.0007969083570897581	0.0008225069382698772	0.0008361631207059483	0.0009018251003819563	0.000917001709215664	0.09575631831483192	0.09598523120260942	-2.07288169290238e-06	-7.178751307757025e-05	-2.1070552058523664e-06	-7.297100150921443e-05
15.131445621914246	0.0006826980640399175	0.0006937260486627368	0.0007472568466243478	0.0007594900234318383	0.0007837965509054737	0.0007967185239639312	0.0008223117721707036	0.0008359647161851055	0.0009016127345614927	0.0009167857756837562	0.09575817278048655	0.09598709011155025	-2.0485983250788722e-06	-7.137401551732259e-05	-2.082371483588287e-06	-7.255068636874418e-05
15.222620193655578	0.0006825344956049494	0.0006935598336724517	0.0007470791277401189	0.0007593093935297606	0.0007836108769659165	0.0007965297890077211	0.0008221177530255498	0.000835767477695648	0.0009014016549343176	0.000916571150098737	0.09576006088120537	0.09598898273614495	-2.0244976672066997e-06	-7.095933268425059e-05	-2.0578734833878037e-06	-7.212916640561562e-05
15.31434413805701	0.0006823718383103126	0.0006933945444638718	0.0007469024294184289	0.0007591298008689945	0.0007834262864762667	0.0007963421553649313	0.0008219248843247259	0.0008355714087864596	0.0009011918658479143	0.0009163578368832257	0.09576198322848813	0.09599090968935957	-2.0005785951260693e-06	-7.054346425508506e-05	-2.0335600625512665e-06	-7.170644129075865e-05
15.406620765365147	0.0006822100942589904	0.0006932301831725577	0.0007467267543837234	0.0007589512482180681	0.000783242782530151	0.0007961556261802162	0.0008217331695639075	0.0008353765130118907	0.0009009833716651741	0.0009161458404755465	0.09576394044498795	0.09599287159533695	-1.976839990704485e-06	-7.012640991449492e-05	-2.009430084517344e-06	-7.128251070387392e-05
15.499453405772549	0.0006820492655438609	0.0006930667519237733	0.0007465521053571097	0.0007587737383421022	0.000783060368222006	0.0007959702045990518	0.0008215426122441922	0.0008351827939318143	0.0009007761767646369	0.0009159351653299699	0.09576593316471083	0.09599486908960506	-1.9532807418081236e-06	-6.970816935505941e-05	-1.985482418802309e-06	-7.085737433162875e-05
15.592845409537835	0.000681889354247485	0.0006929042528322781	0.0007463784850562614	0.0007585972740027283	0.0007828790466470619	0.0007957858937677264	0.0008213532158721684	0.0008349902551117031	0.0009005702855407441	0.0009157258159169799	0.09576796203322975	0.09599690281928057	-1.92989974225153e-06	-6.928874227613013e-05	-1.961715940993966e-06	-7.043103186882282e-05
15.686800147106629	0.0006817303624418846	0.0006927426880020891	0.000746205896195328	0.0007584218579579733	0.0007826988209013244	0.0007956026968333092	0.0008211649839599817	0.0008347989001226818	0.0009003657024040948	0.0009155177967235174	0.09577002770789132	0.09599897344328709	-1.9066958917802676e-06	-6.886812838460821e-05	-1.9381295327048145e-06	-7.000348301761106e-05
15.781321009233178	0.0006815722921883177	0.0006925820595262639	0.0007460343414848312	0.0007582474929621744	0.0007825196940815529	0.0007954206169436425	0.0008209779200254001	0.0008346087325416098	0.0009001624317817035	0.0009153111122532629	0.09577213085803617	0.0960010816325694	-1.883668096099543e-06	-6.84463273970537e-05	-1.9147220815772525e-06	-6.957472748894689e-05
15.87641140710273	0.0006814151455370455	0.0006924223694866539	0.0007458638236315593	0.0007580741817658632	0.0007823416692852324	0.0007952396572473036	0.0008207920275918731	0.0008344197559511327	0.0008999604781172566	0.0009151057670268841	0.09577427216521676	0.0960032280703119	-1.860815266768387e-06	-6.802333903674351e-05	-1.8914924812350048e-06	-6.914476500161082e-05
15.972074772454643	0.0006812589245271042	0.0006922636199536836	0.0007456943453384798	0.0007579019271156782	0.0007821647496105661	0.0007950598208936021	0.0008206073101886156	0.000834231973939772	0.0008997598458713961	0.0009149017655823345	0.09577645232341954	0.09600541345216403	-1.8381363211944501e-06	-6.759916303458735e-05	-1.868439631238887e-06	-6.871359528212717e-05
16.06831455770623	0.0006811036311860669	0.0006921058129860917	0.000745525909304623	0.0007577307317542418	0.0007819889381564428	0.0007948811110325426	0.0008204237713506674	0.00083404539010198	0.0008995605395219831	0.000914699112475111	0.09577867203929753	0.09600763848647274	-1.8156301826713003e-06	-6.717379913137589e-05	-1.845562437131909e-06	-6.8281218066929e-05
16.165134236077357	0.0006809492675297968	0.0006919489506306941	0.0007453585182249792	0.0007575605984200634	0.0007818142380224185	0.00079470353081481	0.0008202414146189674	0.0008338600080382214	0.0008993625635643795	0.0009144978122785523	0.09578093203240041	0.09600990389451043	-1.7932957802604607e-06	-6.674724707497748e-05	-1.8228598103135069e-06	-6.78476330992217e-05
16.262537301715792	0.0006807958355622062	0.0006917930349221328	0.0007451921747903972	0.0007573915298474293	0.0007816406523086978	0.0007945270833917485	0.0008200602435404294	0.0008336758313550489	0.0008991659225117368	0.0009142978695841287	0.09578323303540785	0.09601221041071413	-1.7711320488235024e-06	-6.631950662208674e-05	-1.8003306680768397e-06	-6.741284013142557e-05
16.36052726982327	0.0006806433372750029	0.0006916380678826184	0.0007450268816874652	0.0007572235287662884	0.0007814681841161058	0.0007943517719153351	0.000819880261668014	0.000833492863665177	0.0008989706208952824	0.0009140992890017333	0.09578557579437878	0.09601455878292892	-1.7491379289873502e-06	-6.589057753839112e-05	-1.777973933578432e-06	-6.697683892484263e-05
16.459107676782416	0.0006804917746474346	0.0006914840515216697	0.0007448626415984085	0.0007570565979021392	0.0007812968365460704	0.0007941775995381595	0.0008197014725608067	0.0008333111085875589	0.0008987766632646191	0.0009139020751599891	0.09578796106898767	0.09601694977265052	-1.727312367106118e-06	-6.546045959787694e-05	-1.7557885358156222e-06	-6.65396292502396e-05
16.55828208028434	0.0006803411496460295	0.0006913309878358464	0.0007446994572009684	0.000756890739975914	0.0007811266127005954	0.0007940045694133949	0.0008195238797840937	0.0008331305697474654	0.0008985840541880244	0.0009137062327065494	0.09579038963278211	0.09601938415527876	-1.7056543152333542e-06	-6.502915258321806e-05	-1.7337734095658475e-06	-6.610121088651555e-05
16.658054059457015	0.0006801914642243324	0.0006911788788084864	0.0007445373311682957	0.0007567259577038654	0.000780957515682243	0.0007938326846947846	0.0008193474869094468	0.0008329512507765729	0.0008983927982527632	0.0009135117663084238	0.09579286227343252	0.09602186272037264	-1.6841627311237756e-06	-6.459665628649747e-05	-1.7119274953901129e-06	-6.566158362181218e-05
16.758427214994473	0.0006800427203226298	0.0006910277264094215	0.0007443762661688218	0.0007565622537974383	0.0007807895485941017	0.000793661948536607	0.0008191722975147948	0.0008327731553130337	0.0008982029000653933	0.0009133186806522851	0.09579537979299478	0.09602438627190939	-1.6628365781851291e-06	-6.416297050892972e-05	-1.6902497395939603e-06	-6.522074725343052e-05
16.859405169286727	0.0006798949198676815	0.0006908775325947086	0.0007442162648661492	0.0007563996309631611	0.0007806227145397712	0.0007934923640936636	0.0008189983151845173	0.0008325962870015772	0.0008980143642520954	0.0009131269804448087	0.09579794300817528	0.09602695562855083	-1.6416748254404617e-06	-6.372809506013932e-05	-1.6687390942166265e-06	-6.477870158821952e-05
16.960991566550526	0.0006797480647724363	0.000690728299306331	0.0007440573299189261	0.0007562380919025074	0.0007804570166233334	0.0007933239345212405	0.000818825543509521	0.0008324206494935779	0.000897827195458991	0.0009129366704129913	0.09580055275059415	0.09602957162391117	-1.6206764475367938e-06	-6.329202976002035e-05	-1.6473945169993842e-06	-6.433544644277034e-05
17.063190072960847	0.0006796021569357488	0.0006905800284719211	0.0007438994639807216	0.00075607763931178	0.0007802924579493277	0.0007931566629750959	0.0008186539860873298	0.0008322462464471568	0.0008976413983524797	0.000912747755304502	0.09580320986706595	0.09603223510683455	-1.59984042470045e-06	-6.285477443745968e-05	-1.6262149713443426e-06	-6.389098164272244e-05
17.166004376783235	0.0006794571982420865	0.0006904327220044551	0.0007437426696998993	0.0007559182758819783	0.0007801290416227288	0.0007929905526114264	0.0008184836465221709	0.0008320730815272651	0.000897456977619576	0.0009125602398880196	0.09580591521987773	0.09603494694167358	-1.5791657427175441e-06	-6.24163289311419e-05	-1.605199426321386e-06	-6.344530702395712e-05
17.26943818850684	0.0006793131905612367	0.0006902863818019577	0.000743586949719492	0.0007557600042986678	0.0007799667707489178	0.0007928256065868457	0.0008183145284250661	0.0008319011584057756	0.0008972739379682554	0.0009123741289535886	0.09580866968707041	0.09603770800857366	-1.558651392888008e-06	-6.197669308899423e-05	-1.5843468566009537e-06	-6.299842243184806e-05
17.37349524097843	0.0006791701357480063	0.0006901410097471915	0.0007434323066770691	0.0007556028272418499	0.000779805648433663	0.0007926618280583578	0.0008181466354139249	0.00083173048076158	0.0008970922841278078	0.0009121894273129794	0.09581147416273382	0.09604051920376494	-1.5382963720320976e-06	-6.153586676918565e-05	-1.563656242457509e-06	-6.255032772164992e-05
17.478179289537028	0.0006790280356419087	0.0006899966077073482	0.0007432787432046019	0.0007554467473858234	0.0007796456777830858	0.0007924992201833315	0.000817979971113632	0.0008315610522806812	0.0008969120208491947	0.0009120061398000518	0.09581432955729617	0.09604338143985809	-1.5180996824635043e-06	-6.109384984015476e-05	-1.5431265697573963e-06	-6.210102275963636e-05
17.583494112149474	0.0006788868920668599	0.0006898531775337244	0.0007431262619283314	0.0007552917673990448	0.0007794868619036406	0.0007923377861194688	0.0008178145391561496	0.0008313928766562885	0.0008967331529054164	0.0009118242712711274	0.09581723679782946	0.09604629564614656	-1.4980603319390481e-06	-6.065064218016558e-05	-1.5227568299011618e-06	-6.165050742196199e-05
17.689443509546752	0.0006787467068308506	0.0006897107210614044	0.0007429748654686276	0.0007551378899439926	0.000779329203902084	0.0007921775290247846	0.0008176503431806093	0.0008312259575889222	0.0008965556850918829	0.0009116438266053744	0.09582019682835347	0.09604926276891278	-1.4781773336426315e-06	-6.0206243677390914e-05	-1.5025460197875574e-06	-6.119878159396852e-05
17.79603130536116	0.0006786074817256332	0.0006895692401089292	0.0007428245564398543	0.0007549851176770272	0.0007791727068854543	0.000792018452057579	0.000817487386833417	0.0008310602987865139	0.0008963796222268016	0.0009114648107051939	0.09582321061014631	0.09605228377173727	-1.4584497061622542e-06	-5.976065423024535e-05	-1.4824931418352255e-06	-6.074584517273829e-05
17.90326134626431	0.0006784692185263833	0.0006894287364779539	0.0007426753374502202	0.0007548334532482361	0.0007790173739610379	0.000791860558376404	0.0008173256737683509	0.000830895903964507	0.0008962049691515577	0.0009112872284966142	0.09582627912206793	0.0960553596358252	-1.4388764734939163e-06	-5.9313873748551016e-05	-1.462597203950606e-06	-6.029169806659462e-05
18.011137502105942	0.000678331918991364	0.0006892892119529121	0.0007425272111016365	0.0007546828993012893	0.0007788632082363436	0.0007917038511400382	0.0008171652076466643	0.0008307327768459622	0.0008960317307311117	0.0009111110849296934	0.09582940336087765	0.09605849136032692	-1.4194566649809032e-06	-5.886590215270493e-05	-1.4428572194620168e-06	-5.983634019368633e-05
18.119663666053608	0.0006781955848615882	0.0006891506683006631	0.0007423801799895668	0.0007545334584732952	0.0007787102128190735	0.0007915483335074606	0.0008170059921371926	0.0008305709211616691	0.0008958599118544038	0.0009109363849789335	0.09583258434156998	0.09606167996266422	-1.4001893152877642e-06	-5.841673937281855e-05	-1.423272207116185e-06	-5.9379771482820365e-05
18.228843754733095	0.0006780602178604664	0.0006890131072701401	0.0007422342467028846	0.0007543851333946411	0.0007785583908171005	0.0007913940086378212	0.0008168480309164645	0.0008304103406502557	0.000895689517434768	0.0009107631336436991	0.0958358230977029	0.0960649264788751	-1.381073464399446e-06	-5.7966385350910477e-05	-1.4038411910743433e-06	-5.89219918749051e-05
18.338681708369887	0.0006779258196934501	0.000688876530591986	0.000742089413823707	0.000754237926688836	0.0007784077453384301	0.0007912408796904077	0.0008166913276688049	0.0008302510390582962	0.0008955205524103437	0.0009105913359486424	0.09583912068174892	0.09606823196395285	-1.362108157589633e-06	-5.7514840039851745e-05	-1.3845632008688616e-06	-5.846300132186788e-05
18.44918149093129	0.0006777923920476732	0.0006887409399781837	0.0007419456839272494	0.000754091840972356	0.0007782582794911802	0.0007910889498246204	0.0008165358860864533	0.0008300930201404302	0.0008953530217445106	0.0009104209969441408	0.09584247816543687	0.09607159749219499	-1.3432924453786813e-06	-5.706210340322704e-05	-1.3654372713707216e-06	-5.800279978662726e-05
18.56034709026951	0.000677659936591583	0.0006886063371216842	0.0007418030595816633	0.0007539468788544806	0.0007781099963835469	0.0007909382221999409	0.0008163817098696786	0.0008299362876594782	0.0008951869304263228	0.0009102521217067422	0.09584589664011198	0.09607502415756092	-1.3246253835509647e-06	-5.660817541719432e-05	-1.3464624427756387e-06	-5.754138724384239e-05
18.672182518265565	0.0006775284549745602	0.0006884727236960231	0.0007416615433478696	0.0007538030429371289	0.0007779628991237722	0.0007907886999759018	0.0008162288027268891	0.0008297808453865615	0.0008950222834709469	0.0009100847153396166	0.09584937721709524	0.09607851307403346	-1.3061060330794155e-06	-5.6153056068319884e-05	-1.3276377605806432e-06	-5.707876367982978e-05
18.784691810974078	0.0006773979488265439	0.000688340101354928	0.0007415211377794049	0.000753660335814689	0.0007778169908201224	0.0007906403863120558	0.000816077168374763	0.0008296266971012237	0.0008948590859201278	0.000909918782973019	0.09585292102805182	0.09608206537599233	-1.287733460132029e-06	-5.569674535513269e-05	-1.3089622755715034e-06	-5.661492909334043e-05
18.897879028768923	0.000677268419757634	0.0006882084717319253	0.0007413818454222415	0.0007535187600738508	0.0007776722745808474	0.0007904932843679419	0.0008159268105383602	0.0008294738465915522	0.0008946973428426364	0.0009097543297647575	0.09585652922536968	0.0960856822185823	-1.2695067360419393e-06	-5.523924328793006e-05	-1.2904350437568067e-06	-5.614988349414429e-05
19.01174825648978	0.0006771398693577033	0.0006880778364399376	0.0007412436688146301	0.0007533783182934332	0.0007775287535141596	0.0007903473973030621	0.0008157777329512562	0.0008293222976543153	0.0008945370593347548	0.0009095913609006817	0.09586020298253664	0.09608936477810787	-1.2514249372896392e-06	-5.4780549889221763e-05	-1.2720551263861735e-06	-5.568362690472339e-05
19.126303603589555	0.0006770122991959848	0.0006879481970708657	0.0007411066104869112	0.0007532390130442014	0.0007773864307281912	0.0007902027282768383	0.000815629939355658	0.0008291720540950764	0.0008943782405207439	0.0009094298815951608	0.09586394349453665	0.09609311425241336	-1.2334871454756577e-06	-5.432066519378553e-05	-1.2538215899198998e-06	-5.5216159360105266e-05
19.241549204282624	0.0006768857108206645	0.0006878195551951766	0.0007409706729613517	0.000753100846888694	0.0007772453093309732	0.0007900592804485892	0.0008154834335025471	0.0008290231197283415	0.0008942208915533416	0.000909269897091594	0.09586775197824421	0.09609693186128956	-1.2156924472776255e-06	-5.385958924797318e-05	-1.2357335059790843e-06	-5.474748090719683e-05
19.357489217694134	0.0006767601057584626	0.000687691912361472	0.0007408358587519586	0.0007529638223810359	0.0007771053924303966	0.0007899170569774924	0.0008153382191518006	0.0008288754983776844	0.0008940650176142598	0.0009091114126629134	0.09587162967282467	0.0961008188468722	-1.1980399344676228e-06	-5.3397322111486956e-05	-1.217789951357337e-06	-5.4277591606338715e-05
19.474127828010037	0.0006766354855142027	0.0006875652700960535	0.0007407021703642929	0.0007528279420667502	0.00077696668313418	0.0007897760610225515	0.0008151943000723319	0.0008287291938758871	0.0008939106239146927	0.0009089544336121037	0.09587557784015616	0.09610477647406125	-1.180528703841055e-06	-5.293386385579746e-05	-1.1999900079522584e-06	-5.380649152950112e-05
19.59146924462811	0.000676511851570382	0.0006874396299024839	0.0007405696102952924	0.0007526932084825747	0.0007768291845498419	0.0007896362957425685	0.0008150516800422309	0.0008285842100650859	0.00089375771569584	0.0009087989652727374	0.09587959776524026	0.09610880603093847	-1.163157857230531e-06	-5.24692145655592e-05	-1.1823327627953628e-06	-5.333418076283736e-05
19.709517702309874	0.0006763892053867214	0.0006873149932611257	0.0007404381810330704	0.000752559624156259	0.0007766928997846592	0.0007894977642960977	0.0008149103628488975	0.0008284405507969041	0.0008936062982294309	0.000908645013009504	0.0958836907566359	0.09611290882919629	-1.145926501469434e-06	-5.200337433844404e-05	-1.1648173079870268e-06	-5.286065940504625e-05
19.828277461333414	0.000676267548399722	0.0006871913616286961	0.0007403078850567351	0.0007524271916063784	0.0007765578319456405	0.0007893604698414259	0.0008147703522891949	0.0008282982199326125	0.00089345637681827	0.0009084925822187746	0.09588785814688976	0.09611708620457744	-1.1288337483494199e-06	-5.153634328444734e-05	-1.14744274067307e-06	-5.238592756742766e-05
19.94775280764713	0.0006761468820221974	0.0006870687364377863	0.000740178724836181	0.0007522959133421252	0.000776423984139489	0.0007892244155365266	0.0008146316521695899	0.0008281572213432687	0.0008933079567967862	0.0009083416783291541	0.09589210129298772	0.09612133951731829	-1.1118787146390668e-06	-5.106812152763651e-05	-1.1302081630573321e-06	-5.190998537590863e-05
20.067948053024427	0.0006760272076428096	0.0006869471190963893	0.0007400507028318951	0.00075216579186311	0.0007762913594725658	0.0007890896045390296	0.0008144942663063046	0.0008280175589098741	0.0008931610435315914	0.000908192306802055	0.09589642157680145	0.09612567015259976	-1.0950605220413738e-06	-5.0598709205929016e-05	-1.1131126823613405e-06	-5.143283297012746e-05
20.188867535219305	0.0006759085266255888	0.0006868265109874105	0.00073992382149475	0.0007520368296591457	0.0007761599610508545	0.0007889560400061798	0.0008143581985254677	0.0008278792365235258	0.0008930156424220558	0.0009080444731322799	0.09590082040555131	0.09613007952101618	-1.0783782971317442e-06	-5.012810646914945e-05	-1.0961554107670642e-06	-5.095447050246227e-05
20.31051561812294	0.0006757908403094538	0.0006867069134681797	0.0007397980832658023	0.0007519090292100511	0.0007760297919799342	0.0007888237250948119	0.0008142234526632783	0.0008277422580855873	0.000892871758900898	0.0009078981828486276	0.09590529921227609	0.09613456905903982	-1.061831171398752e-06	-4.9656313482165926e-05	-1.079335465427756e-06	-5.047489813952977e-05
20.432896691921076	0.0006756741500077039	0.0006865883278699377	0.0007396734905760691	0.0007517823929854188	0.0007759008553649285	0.0007886926629613015	0.0008140900325661531	0.0008276066275078366	0.0008927293984347666	0.0009077534415144863	0.09590985945631386	0.09613914022950439	-1.0454182811890644e-06	-4.9183330423557825e-05	-1.0626519684545088e-06	-4.999411606257387e-05
20.55601517325261	0.000675558457007531	0.0006864707554973308	0.0007395500458463291	0.0007516569234444087	0.0007757731543104847	0.0007885628567615373	0.0008139579420909042	0.0008274723487126444	0.0008925885665248654	0.0009076102547284651	0.09591450262378526	0.09614379452209273	-1.0291387676779513e-06	-4.870915748564353e-05	-1.0461040468620446e-06	-4.9512124466855045e-05
20.679875505368887	0.0006754437625694887	0.0006863541976278784	0.0007394277514868862	0.0007515326230355168	0.0007756466919207226	0.0007884343096508763	0.0008138271851048895	0.0008273394256331353	0.0008924492687075576	0.000907468628125017	0.0959192302280939	0.09614853345383483	-1.012991776864515e-06	-4.823379487539636e-05	-1.029690832564812e-06	-4.902892356209443e-05
20.804482158294064	0.0006753300679269813	0.0006862386555114493	0.0007393066098973603	0.0007514094941963532	0.0007755214712992099	0.0007883070247841126	0.0008136977654861978	0.0008272078622133674	0.000892311510555011	0.0009073285673750905	0.09592404381043386	0.09615335856961629	-9.969764595330922e-07	-4.775724281380622e-05	-1.0134114623474959e-06	-4.8544513572695847e-05
20.92983962898646	0.000675217374285723	0.0006861241303697089	0.0007391866234664524	0.0007512875393534067	0.0007753974955489129	0.0007881810053154323	0.0008135696871238103	0.0008270776624085035	0.0008921752976758309	0.0009071900781867804	0.09592894494029969	0.09615827144269412	-9.810919712454486e-07	-4.727950153676774e-05	-9.97265077842032e-07	-4.8058894737829094e-05
21.055952441500814	0.0006751056828231993	0.0006860106233955748	0.0007390677945717165	0.0007511667609218148	0.0007752747677721685	0.0007880562543983819	0.0008134429539177865	0.0008269488301849993	0.0008920406357157296	0.0009070531663060065	0.09593393521601977	0.09616327367522524	-9.653374723108538e-07	-4.6800571295080307e-05	-9.812508255193676e-07	-4.7572067312290356e-05
21.18282514715158	0.0006749949946881044	0.0006858981357526413	0.0007389501255793214	0.0007510471613051141	0.0007751532910706346	0.0007879327751858176	0.0008133175697794362	0.0008268213695207746	0.0008919075303581846	0.0009069178375171849	0.09593901626528502	0.09616836689880132	-9.497121277574593e-07	-4.6320452354225994e-05	-9.653678566300464e-07	-4.7084031565058915e-05
21.31046232467717	0.0006748853109997906	0.0006857866685746207	0.0007388336188438145	0.0007509287428950105	0.0007750330685452625	0.0007878105708298825	0.0008131935386315141	0.0008266952844054206	0.0008917759873251352	0.0009067840976439436	0.09594418974570111	0.09617355277499938	-9.342151073153844e-07	-4.5839144994619385e-05	-9.496153272211226e-07	-4.659478778112902e-05
21.438868580405217	0.0006747766328476799	0.0006856762229647383	0.0007387182767078742	0.000750811508071114	0.0007749141032962471	0.0007876896444819457	0.0008130708644083996	0.0008265705788403716	0.00089164601237767	0.0009066519525498126	0.09594945734533962	0.09617883299593635	-9.188455854149818e-07	-4.535664951318963e-05	-9.339923981036349e-07	-4.6104336261565404e-05
21.568048548418737	0.0006746689612906851	0.0006855667999951551	0.0007386041015020625	0.000750695459200699	0.0007747963984229901	0.0007875699992925794	0.000812949551056292	0.0008264472568391172	0.0008915176113167435	0.0009065214081389677	0.09595482078330672	0.0961842092848393	-9.036027411152801e-07	-4.4872966220826926e-05	-9.184982347944931e-07	-4.5612677321643647e-05
21.69800689072348	0.0006745622973566161	0.0006854584007063464	0.0007384910955445753	0.0007505805986384405	0.0007746799570240646	0.0007874516384115075	0.0008128296025334136	0.000826325322427395	0.0008913907899839054	0.0009063924703569618	0.09596028181032326	0.09618968339662247	-8.884857581269688e-07	-4.4388095444963804e-05	-9.031320075602797e-07	-4.511981129451392e-05
21.828748297416116	0.0006744566420415609	0.0006853510261064881	0.0007383792611409749	0.0007504669287261514	0.0007745647821971633	0.0007873345649875637	0.0008127110228101958	0.0008262047796433942	0.0008912655542620321	0.0009062651451914798	0.0959658422093092	0.09619525711847683	-8.734938247781376e-07	-4.390203752907551e-05	-8.878928913235752e-07	-4.462573852784257e-05
21.960277486853503	0.00067435199630928	0.0006852446771708274	0.0007382686005839413	0.0007503544517925187	0.0007744508770390672	0.0007872187821686581	0.000812593815869502	0.000826085632537973	0.0008911419100760927	0.0009061394386731141	0.09597150379598741	0.0962009322704768	-8.58626133975679e-07	-4.341479283220817e-05	-8.727800656946165e-07	-4.413045938664317e-05
22.092599205822967	0.0006742483610905615	0.0006851393548410338	0.0007381591161529924	0.000750243170152824	0.0007743382446455957	0.0007871042931017196	0.0008124779857068192	0.0008259678851748587	0.0008910198633939096	0.0009060153568761408	0.09597726841948954	0.09620671070618672	-8.438818832113594e-07	-4.29263617302833e-05	-8.577927149318321e-07	-4.363397425252713e-05
22.225718229713628	0.0006741457372825886	0.0006850350600245514	0.0007380508101142186	0.0007501330861086755	0.0007742268881115682	0.0007869911009326671	0.0008123635363304856	0.0008258515416308795	0.0008908994202269524	0.0009058929059193338	0.09598313796298735	0.09621259431328986	-8.292602745063084e-07	-4.2436744614821054e-05	-8.429300278945707e-07	-4.313628352281551e-05
22.359639362688714	0.0006740441257482803	0.0006849317935939265	0.0007379436847200068	0.0007500242019477211	0.0007741168105307608	0.0007868792088063562	0.0008122504717619026	0.0008257366059961761	0.0008907805866311375	0.0009057720919667722	0.09598911434431773	0.096218585014218	-8.147605144235952e-07	-4.194594189485534e-05	-8.281911980613163e-07	-4.263738761281499e-05
22.494367437858962	0.0006739435273156213	0.000684829556386129	0.0007378377422087504	0.0007499165199433587	0.0007740080149958589	0.0007867686198665389	0.0008121387960357562	0.0008256230823744347	0.0008906633687076435	0.0009056529212286775	0.09599519951663982	0.0962246847668102	-8.003818140344017e-07	-4.145395399651752e-05	-8.135754234897888e-07	-4.213728695479091e-05
22.629907317457054	0.0006738439427769825	0.0006847283492018601	0.0007377329848045686	0.0007498100423544473	0.0007739005045984152	0.0007866593372558152	0.0008120285132002458	0.0008255109748831166	0.0008905477726037464	0.0009055353999622641	0.09600139546908538	0.09623089556496554	-7.861233888690165e-07	-4.096078136167636e-05	-7.990819067835511e-07	-4.16359819979395e-05
22.766263893012997	0.0006737453728884331	0.0006846281728048446	0.0007376294147170137	0.0007497047714250083	0.0007737942824288089	0.0007865513641155928	0.0008119196273173208	0.0008254002876536975	0.0008904338045136776	0.0009054195344726112	0.09600770422743723	0.09623721943932054	-7.719844589320138e-07	-4.0466424450297245e-05	-7.847098550733608e-07	-4.1133473208637694e-05
22.903442085530802	0.0006736478183690262	0.0006845290279211164	0.0007375270341407704	0.0007496007093839234	0.0007736893515761931	0.0007864447035860388	0.0008118121424629122	0.0008252910248319086	0.0008903214706794829	0.000905305331113545	0.09601412785481024	0.0962436584579332	-7.57964248679268e-07	-3.9970883740469976e-05	-7.704584800323488e-07	-4.062976107263583e-05
23.041446845665973	0.0006735512799000834	0.0006844309152382733	0.0007374258452553504	0.0007494978584446159	0.0007735857151284523	0.0007863393588060261	0.0008117060627271759	0.0008251831905779772	0.0008902107773919147	0.0009051927962885357	0.096020668452353	0.09625021472698704	-7.44061986971984e-07	-3.9474159727131974e-05	-7.563269977966559e-07	-4.0124846091948996e-05
23.180283153904217	0.0006734557581244588	0.0006843338354047474	0.0007373258502247891	0.0007493962208047519	0.0007734833761721567	0.0007862353329131019	0.0008116013922147424	0.0008250767890668941	0.0008901017309913342	0.0009050819364516361	0.0960273281599546	0.09625689039150152	-7.302769070563139e-07	-3.897625292262341e-05	-7.423146289762747e-07	-3.9618728787271795e-05
23.31995602074116	0.0006733612536457967	0.0006842377890290267	0.0007372270511973267	0.0007492957986459047	0.0007733823377925177	0.0007861326290434224	0.0008114981350449702	0.0008249718244886516	0.0008899943378686367	0.0009049727581084025	0.09603410915697552	0.09626368763605522	-7.166082465763675e-07	-3.8477163858546826e-05	-7.284205986533149e-07	-3.911140969883875e-05
23.460470486863187	0.0006732677670277576	0.0006841427766788881	0.000737129450305084	0.0007491965941332352	0.0007732826030733314	0.0007860312503317159	0.0008113962953521968	0.0008248683010485237	0.0008898886044661845	0.0009048652678168672	0.09604101366298291	0.09627060868553762	-7.030552475182673e-07	-3.797689308418506e-05	-7.146441362891956e-07	-3.8602889383065886e-05
23.60183162332936	0.0006731752987932593	0.0006840487988806113	0.0007370330496637477	0.0007490986094151657	0.0007731841750969432	0.0007859311999112354	0.0008112958772860147	0.0008247662229673291	0.0008897845372787808	0.0009047594721885184	0.09604804393850379	0.09627765580588912	-6.896171561962712e-07	-3.747544116705637e-05	-7.009844757792892e-07	-3.809316841679733e-05
23.744044531754422	0.0006730838494236691	0.0006839558561181587	0.0007369378513722235	0.0007490018466230246	0.0007730870569441881	0.0007858324809136989	0.0008111968850115281	0.0008246655944816995	0.0008896821428546358	0.0009046553778892885	0.09605520228579588	0.0962848313048851	-6.762932232462666e-07	-3.697280869394137e-05	-6.874408554065174e-07	-3.758224739608407e-05
23.887114344492932	0.0006729934193580079	0.0006838639488323674	0.0007368438575123076	0.0007489063078707163	0.0007729912516943493	0.0007857350964692492	0.0008110993227096363	0.0008245664198443703	0.0008895814277963775	0.0009045529916405818	0.09606249104962732	0.09629213753291356	-6.630827035945461e-07	-3.646899627055e-05	-6.740125178044884e-07	-3.707012693560108e-05
24.031046224824397	0.000672904008992121	0.0006837730774201049	0.0007367510701483338	0.0007488119952543603	0.0007728967624251013	0.0007856390497063972	0.0008110031945773081	0.000824468703324458	0.0008894823987620607	0.0009044523202203113	0.09606991261807726	0.0962995768837757	-6.499848564330869e-07	-3.5964004521660264e-05	-6.606987099462211e-07	-3.6556807669729796e-05
24.175845367139747	0.0006728156186778471	0.0006836832422334192	0.0007366594913268283	0.0007487189108519407	0.0007728035922124674	0.0007855443437519753	0.0008109085048278746	0.0008243724492077591	0.0008893850624662193	0.000904353370463963	0.09607746942334743	0.09630715179550052	-6.369989451948319e-07	-3.545783409078518e-05	-6.474986831202928e-07	-3.604229025203076e-05
24.32151699712871	0.000672728248722162	0.0006835944435786708	0.000736569123076151	0.0007486270567229367	0.0007727117441307642	0.0007854509817310844	0.0008108152576913201	0.0008242776617970464	0.0008892894256809211	0.0009042561492656759	0.09608516394258994	0.0963148647511785	-6.241242375528214e-07	-3.4950485641838114e-05	-6.344116929252012e-07	-3.552657535679793e-05
24.468066371968433	0.000672641899386306	0.0006835066817156395	0.0007364799674061246	0.000748536434907951	0.0007726212212525506	0.0007853589667670382	0.0008107234574145785	0.0008241843454123708	0.0008891954952368544	0.0009041606635793449	0.09609299869875772	0.09632271827980465	-6.113600053807289e-07	-3.444195985816134e-05	-6.214369992216598e-07	-3.500966367767089e-05
24.61549878051318	0.0006725565708849014	0.0006834199568566314	0.0007363920263076719	0.0007484470474283356	0.0007725320266485776	0.000785268301981318	0.000810633108261844	0.0008240925043913813	0.0008891032780244343	0.0009040669204197583	0.09610097626145948	0.09633071495714765	-5.987055247402839e-07	-3.393225744319217e-05	-6.085738661308626e-07	-3.449155592885611e-05
24.763819543485244	0.0006724722633850452	0.0006833342691655506	0.0007363053017524303	0.0007483588962858019	0.0007724441633877336	0.0007851789904935114	0.000810544214514878	0.000824002143089634	0.0008890127809949308	0.0009039749268637354	0.09610909924784175	0.09633885740662487	-5.861600758647924e-07	-3.342137912093479e-05	-5.958215620162702e-07	-3.3972252845654305e-05
24.91303401366693	0.0006723889770053901	0.0006832496187569651	0.0007362197956923693	0.0007482719834620293	0.0007723576345369917	0.0007850910354212625	0.0008104567804733325	0.000823913265880923	0.0008889240111616195	0.0009038846900513092	0.09611737032348543	0.09634714830020479	-5.73722943117503e-07	-3.290932563515536e-05	-5.831793594445779e-07	-3.345175518351673e-05
25.063147576093755	0.0006723067118152059	0.0006831660056951489	0.0007361355100593988	0.0007481863109182683	0.0007722724431613596	0.000785004439880217	0.0008103708104550746	0.0008238258771576119	0.0008888369756009619	0.0009037962171869263	0.0961257922033158	0.09635559035931737	-5.613934149976789e-07	-3.239609775079755e-05	-5.706465351740068e-07	-3.293006371896112e-05
25.214165648248784	0.0006722254678334181	0.0006830834299931093	0.0007360524467649661	0.0007481018805949296	0.0007721885923238186	0.0007849192069839672	0.0008102863087965165	0.0008237399813309724	0.0008887516814537994	0.0009037095155406645	0.0961343676525336	0.09636418635579115	-5.491707841102401e-07	-3.1881696253871494e-05	-5.582223701430279e-07	-3.240717925015457e-05
25.366093680258146	0.0006721452450276392	0.0006830018916115886	0.0007359706076996527	0.0007480186944111702	0.000772106085085275	0.0007848353398439939	0.0008102032798529605	0.0008236555828315294	0.0008886681359265836	0.0009036245924494839	0.09614309948756479	0.09637293911280038	-5.370543471423447e-07	-3.1366121951481585e-05	-5.459061494426064e-07	-3.1883102596913515e-05
25.518937155087716	0.0006720660433131666	0.0006829213904580571	0.0007358899947327518	0.0007479367542644696	0.0007720249245044991	0.0007847528415696118	0.0008101217279989398	0.0008235726861094165	0.0008885863462926174	0.0009035414553185006	0.09615199057702888	0.09638185150583821	-5.250434048399699e-07	-3.0849375671798684e-05	-5.336971622845431e-07	-3.135783460006536e-05
25.672701588741027	0.0006719878625519752	0.0006828419263856775	0.0007358106097118544	0.0007478560620302018	0.0007719451136380752	0.0007846717152679141	0.0008100416576285813	0.0008234912956347399	0.0008885063198933451	0.0009034601116222898	0.09616104384272323	0.09639092646370408	-5.131372619927334e-07	-3.0331458264837297e-05	-5.215947019884641e-07	-3.083137612253095e-05
25.827392530458226	0.0006719107025516812	0.000682763499192254	0.0007357324544624122	0.0007477766195611957	0.0007718666555403388	0.0007845919640437128	0.0008099630731559613	0.0008234114158979449	0.0008884280641396383	0.0009033805689062106	0.09617026226062929	0.09640016696950943	-5.013352274213165e-07	-2.981237060259434e-05	-5.095980659792186e-07	-3.030372805029602e-05
25.983015562916506	0.0006718345630644886	0.0006826861086191578	0.0007356555307873009	0.0007476984286872834	0.0007717895532633237	0.0007845135909994784	0.0008098859790154796	0.0008233330514101938	0.0008883515865131372	0.0009033028347877597	0.09617964886193822	0.09640957606171124	-4.896366139436371e-07	-2.929211357904915e-05	-4.977065557430771e-07	-2.977489129107891e-05
26.139576302431465	0.0006717594437861161	0.0006826097543502351	0.0007355798404663712	0.000747621491214851	0.0007717138098567007	0.0007844365992352859	0.0008098103796622346	0.0008232562067037526	0.0008882768945676004	0.0009032269169579587	0.09618920673409649	0.09641915683515367	-4.780407383618394e-07	-2.8770688110635323e-05	-4.859194768112515e-07	-2.9244866775385292e-05
26.297080399159835	0.0006716853443547015	0.0006825344360106909	0.0007355053852559956	0.0007475458089263707	0.0007716394283677221	0.0007843609918487506	0.0008097362795724139	0.0008231808863323847	0.0008882039959302924	0.0009031528231827612	0.09619893902187143	0.09642891244214095	-4.665469214414769e-07	-2.824809513621296e-05	-4.7423613873951234e-07	-2.871365545631388e-05
26.455533537303385	0.0006716122643496867	0.000682460153165956	0.0007354321668886012	0.000747471383579933	0.0007715664118411595	0.0007842867719349744	0.0008096636832436854	0.0008231070948717556	0.0008881328983033969	0.0009030805613045001	0.0962088489284395	0.09643884609352259	-4.5515448789850213e-07	-2.7724335617873574e-05	-4.6265585510732107e-07	-2.818125831102747e-05
26.614941435314055	0.0006715402032906768	0.00068238690532052	0.0007353601870721988	0.0007473982169087532	0.0007714947633192447	0.0007842139425864739	0.0008095925951956025	0.000823034836919838	0.0008880636094654584	0.0009030101392433485	0.09621893971649205	0.09644896105981231	-4.438627663585007e-07	-2.7199410540079683e-05	-4.5117794348183485e-07	-2.7647676340086802e-05
26.77530984610034	0.0006714691606362864	0.0006823146919167594	0.0007352894474898991	0.0007473263106206938	0.0007714244858416126	0.0007841425068931298	0.0008095230199700178	0.0008229641170973386	0.0008879961372728581	0.0009029415649988328	0.09622921470937103	0.09645926067231227	-4.3267108935235443e-07	-2.6673320910636233e-05	-4.3980172537367093e-07	-2.711291056622933e-05
26.93664455723489	0.000671399135782951	0.0006822435123337294	0.0007352199497994253	0.0007472556663977588	0.0007713555824452365	0.0007840724679421221	0.0008094549621315023	0.0008228949400481279	0.0008879304896613169	0.0009028748466513601	0.09623967729221365	0.09646974832427428	-4.2157879331537404e-07	-2.614606776205064e-05	-4.2852652626813176e-07	-2.6576962037810903e-05
27.098951391163432	0.000671330128063721	0.0006821733658859311	0.0007351516956326037	0.0007471862858955776	0.0007712880561643636	0.0007840038288178615	0.0008093884262677743	0.0008228273104396701	0.0008878666746474261	0.0009028099923637823	0.09625033091313756	0.09648042747207725	-4.1058521853135424e-07	-2.561765214975642e-05	-4.173516755688264e-07	-2.603983182661307e-05
27.26223620541477	0.0006712621367470364	0.000682104251822069	0.000735084686594865	0.0007471181707428997	0.0007712219100304596	0.0007839365926019349	0.0008093234169901432	0.0008227612329634853	0.0008878047003302223	0.0009027470103830002	0.09626117908442987	0.09649130163642636	-3.9968970912259913e-07	-2.5088075152890355e-05	-4.0627650658509387e-07	-2.55015210288978e-05
27.426504892812353	0.0006711951610354712	0.0006820361693237651	0.000735018924264716	0.0007470513225410507	0.0007711571470721414	0.0007838707623730333	0.0008092599389339559	0.0008226967123355942	0.0008877445748927839	0.0009026859090415865	0.09627222538377724	0.0965023744035817	-3.888916130499222e-07	-2.455733787537495e-05	-3.9530035652332943e-07	-2.4962030765907084e-05
27.59176338168682	0.0006711292000644542	0.0006819691175042634	0.0007349544101932124	0.0007469857428634017	0.000771093770315114	0.0007838063412068928	0.0008091979967590583	0.0008226337532969957	0.000887686306603866	0.0009026266967594591	0.09628347345551194	0.09651364942660753	-3.781902820792528e-07	-2.4025441446057227e-05	-3.8442256645272385e-07	-2.4421362183557616e-05
27.758017636089992	0.0006710642529009652	0.0006819030954070992	0.0007348911459034199	0.0007469214332548153	0.0007710317827821043	0.0007837433321762247	0.0008091375951502612	0.0008225723606141391	0.0008876299038195663	0.000902569382045578	0.0962949270118786	0.09652513042664544	-3.675850717660238e-07	-2.3492387018375638e-05	-3.736424812961561e-07	-2.3879516453273464e-05
27.925273656010095	0.0006710003185422064	0.0006818381020047451	0.0007348291328898615	0.0007468583952310882	0.0007709711874927984	0.0007836817383506532	0.0008090787388178223	0.000822512539079418	0.0008875753749850321	0.0009025139734996824	0.09630658983433715	0.09653682119421655	-3.5707534141830866e-07	-2.2958175770193545e-05	-3.6295944979810105e-07	-2.3336494771347693e-05
28.09353747758831	0.0006709373959142513	0.0006817741361972352	0.0007347683726179616	0.0007467966302783772	0.0007709119874637772	0.0007836215627966471	0.0008090214324979369	0.0008224542935116671	0.0008875227286362002	0.0009024604798140675	0.09631846577488107	0.09654872559054808	-3.4666045410462754e-07	-2.2422808905186997e-05	-3.523728245202924e-07	-2.2792298360191365e-05
28.2628151733366	0.0006708754838706547	0.000681711196810752	0.0007347088665234674	0.00074673613985262	0.0007708541857084462	0.0007835628085774519	0.000808965680953238	0.0008223976287566729	0.0008874719734015697	0.0009024089097753908	0.09633055875739398	0.09656084754892262	-3.3633977663009504e-07	-2.1886287653344327e-05	-3.418819618178706e-07	-2.2246928468583338e-05
28.43311285235687	0.000670814581191047	0.0006816492825961947	0.0007346506160118708	0.0007466769253789378	0.0007707977852369682	0.0007835054787530205	0.0008089114889733038	0.0008223425496876959	0.0008874231180040161	0.0009023592722665235	0.09634287277901661	0.09657319107606349	-3.261126794934857e-07	-2.1348613269162042e-05	-3.314862218090249e-07	-2.1700386370809843e-05
28.604436660561465	0.0006707546865797032	0.0006815883922277148	0.0007345936224578158	0.000746618988251037	0.0007707427890562026	0.0007834495763799492	0.0008088588613751917	0.0008222890612060063	0.0008873761712626518	0.0009023115762684414	0.09635541191156118	0.09658576025353756	-3.159785368889688e-07	-2.0809787033698735e-05	-3.2118496836545246e-07	-2.115267336783022e-05
28.77679278089485	0.0006706957986640646	0.0006815285243012232	0.0007345378872044893	0.0007465623298305854	0.0007706892001696278	0.0007833951045114025	0.0008088078030039606	0.0008222371682414253	0.0008873311420947054	0.0009022658308621494	0.09636818030293476	0.09659855923919486	-3.0593672669569985e-07	-2.026981025510244e-05	-3.10977569100649e-07	-2.060379078797081e-05
28.950187433556945	0.0006706379159932529	0.0006814696773328651	0.0007344834115630059	0.0007465069514465887	0.0007706370215772772	0.0007833420661970455	0.0008087583187332256	0.0008221868757528834	0.000887288039517464	0.0009022220452306525	0.09638118217860842	0.0966115922686295	-2.9598663043575377e-07	-1.9728684267444896e-05	-3.008633953321786e-07	-2.0053739985925745e-05
29.124626876227456	0.0006705810370365423	0.0006814118497574721	0.0007344301968117804	0.0007464528543947478	0.0007705862562756681	0.0007832904644829739	0.000808710413465712	0.0008221381887289916	0.0008872468726502407	0.0009021802286609699	0.09639442184309957	0.0966248636566786	-2.861276332611143e-07	-1.9186410431526468e-05	-2.9084182207343365e-07	-1.9502522343756157e-05
29.30011740429177	0.0006705251601818062	0.0006813550399269753	0.0007343782441958861	0.0007464000399368092	0.0007705369072577334	0.0007832403024116412	0.000808664092133832	0.0008220911121886228	0.0008872076507163943	0.0009021403905461879	0.09640790368150184	0.09663837779894179	-2.7635912395107196e-07	-1.864299013584758e-05	-2.809122280210581e-07	-1.89501392717506e-05
29.476665351068124	0.0006704702837339278	0.0006812992461087888	0.0007343275549263972	0.0007463485092998939	0.0007704889775127452	0.0007831915830217843	0.0008086193597002598	0.0008220456511815041	0.0008871703830453825	0.0009021025403875563	0.09642163216103082	0.0966521391733403	-2.6668049488186643e-07	-1.8098424796442192e-05	-2.710739955224216e-07	-1.8396592207647888e-05
29.654277088036206	0.0006704164059131853	0.0006812444664841658	0.0007342781301797283	0.0007462982636758224	0.0007704424700262474	0.0007831443093483548	0.0008085762211585355	0.000822001810788829	0.000887135079074869	0.000902066687796636	0.0964356118326083	0.09666615234170393	-2.5709114199589517e-07	-1.755271585604512e-05	-2.613265105548025e-07	-1.784188261655384e-05
29.832959025067048	0.0006703635248535996	0.0006811906991465172	0.0007342299710969526	0.0007462493042204255	0.0007703973877799839	0.0007830984844224444	0.0008085346815336733	0.0008219595961238784	0.000887101748352872	0.000902032842497489	0.09644984733247983	0.09668042195138613	-2.475904648043155e-07	-1.7005864786145963e-05	-2.516691627253882e-07	-1.7286011993050687e-05
30.0127176106544	0.000670311638601254	0.0006811379420996929	0.0007341830787831085	0.0007462016320528304	0.0007703537337518205	0.0007830541112712063	0.0008084947458827817	0.0008219190123326522	0.0008870704005399545	0.0009020010143289096	0.09646434338385863	0.09669495273692211	-2.3817786636319213e-07	-1.6457873086545005e-05	-2.4210134524048355e-07	-1.67289818600036e-05
30.193559332147448	0.000670260745112573	0.0006810861932562405	0.000734137454306496	0.0007461552482547518	0.0007703115109156753	0.0007830111929177854	0.0008084564192957052	0.0008218800645945249	0.000887041045411468	0.0009019712132467158	0.09647910479861016	0.0967097495217084	-2.288527532479101e-07	-1.5908742285380972e-05	-2.3262245488295946e-07	-1.6170793769254566e-05
30.37549071598484	0.0006702108422525708	0.0006810354504356122	0.0007340930986979502	0.0007461101538697498	0.0007702707222414401	0.0007829697323812379	0.0008084197068956709	0.0008218427581229042	0.000887013692859839	0.000901943449326078	0.0964941364789705	0.09672481721972785	-2.1961453553279164e-07	-1.5358473938992256e-05	-2.2323189199664056e-07	-1.5611449301539126e-05
30.55851832793038	0.0006701619277930727	0.000680985711362357	0.0007340500129501202	0.0007460663499024913	0.0007702313706949123	0.0007829297326764603	0.0008083846138399624	0.0008218070981659167	0.0008869883528969186	0.0009019177327639121	0.0965094434192891	0.09674016083730046	-2.104626267854584e-07	-1.4807069633304693e-05	-2.1392906047589672e-07	-1.5050950067430069e-05
30.742648773309874	0.0006701139994108777	0.00068093697366425	0.0007340081980167039	0.0007460238373179757	0.000770193459237708	0.0007828911968141048	0.0008083511453205912	0.0008217730900070942	0.000886965035656356	0.0009018940738813037	0.096525030707827	0.09675578547488117	-2.0139644404384635e-07	-1.4254530983859315e-05	-2.0471336773355067e-07	-1.4489297707115378e-05
30.92788869724955	0.0006700670546859108	0.000680889234870413	0.0007339676548116996	0.0007459826170407718	0.0007701569908271952	0.0007828541278005097	0.0008083193065650009	0.0008217407389660924	0.0008869437513960554	0.0009018724831260124	0.09654090352856899	0.09677169632887922	-1.9241540778931754e-07	-1.3700859634951934e-05	-1.9558422469177078e-07	-1.392649389064804e-05
31.114244784915854	0.0006700210910993206	0.0006808424924093694	0.0007339283842086169	0.0007459426899542123	0.0007701219684164097	0.0007828185286376125	0.0008082891028367758	0.0008217100503994085	0.0008869245105006637	0.000901852971075	0.09655706716309594	0.09678789869353091	-1.8351894193711915e-07	-1.3146057261326227e-05	-1.865410457612543e-07	-1.3362540318667682e-05
31.30172376175672	0.0006699761060315439	0.0006807967436070809	0.0007338903870396902	0.0007459040568995926	0.0007700883949539808	0.0007827844023228777	0.0008082605394363692	0.0008216810297011305	0.0008869073234841204	0.000901835548437043	0.09657352699247364	0.09680439796280198	-1.747064738181689e-07	-1.259012556753536e-05	-1.7758324882431384e-07	-1.2797438722428334e-05
31.4903323937443	0.0006699320967603273	0.0006807519856849303	0.0007338536640950624	0.0007458667186753434	0.0007700562733840501	0.0007827517518492096	0.0008082336217018471	0.0008216536823036891	0.0008868922009922637	0.0009018202260553791	0.09659028849920066	0.09682119963232666	-1.6597743415129942e-07	-1.2033066288358318e-05	-1.687102552092902e-07	-1.2231190863687402e-05
31.68007748761912	0.0006698890604587207	0.0006807082157576756	0.0007338182161219684	0.000745830676036194	0.0007700256066461947	0.0007827205802048794	0.0008082083550096546	0.0008216280136786428	0.0008868791538054953	0.0009018070149104284	0.09660735726918028	0.0968383093013967	-1.5733125704586043e-07	-1.1474881189965647e-05	-1.5992148968144507e-07	-1.1663798535427317e-05
31.870965891135747	0.0006698469941930073	0.0006806654308313477	0.0007337840438238824	0.000745795929692307	0.0007699963976753406	0.0007826908903734355	0.0008081847447753843	0.0008216040293374611	0.0008868681928414939	0.0009017959261225592	0.09662473899374269	0.09685573267498329	-1.4876737996485576e-07	-1.0915572069031265e-05	-1.5121638041997593e-07	-1.1095263562299618e-05
32.063004493309954	0.0006698058949206169	0.0006806236278011196	0.0007337511478596657	0.0007457624803084115	0.0007699686494016898	0.0007826626853336285	0.0008081627964545839	0.0008215817348323467	0.0008868593291580043	0.0009017869709549305	0.09664243947171136	0.09687347556580579	-1.4028524370412673e-07	-1.035514075287125e-05	-1.4259435900283723e-07	-1.0525587800513936e-05
32.25620022466719	0.0006697657594879792	0.0006805828034491211	0.0007337195288426912	0.0007457303285029053	0.000769942364750633	0.0007826359680593212	0.0008081425155435626	0.0008215611357570559	0.0008868525739556727	0.0009017801608163818	0.09666046461149766	0.09689154389643753	-1.3188429239278585e-07	-9.793589100831612e-06	-1.340548603820206e-07	-9.954773137976769e-06
32.45056005749291	0.0006697265846283381	0.0006805429544422166	0.0007336891873399456	0.000745699474846949	0.0007699175466426708	0.0007826107415194128	0.0008081239075802277	0.0008215422377477555	0.000886847938580955	0.0009017755072644024	0.09667882043325901	0.09690994370146293	-1.2356397347456846e-07	-9.230919004676874e-06	-1.255973228727128e-07	-9.382821495096394e-06
32.64609100608406	0.0006696883669595186	0.0006805040773297293	0.0007336601238711174	0.0007456699198635324	0.0007698941979933224	0.0007825870086777458	0.0008081069781449315	0.0008215250464838857	0.000886845434529079	0.0009017730220081464	0.09669751307108808	0.09692868112967741	-1.1532373766164582e-07	-8.66713238689698e-06	-1.1722118813464744e-07	-8.809734824755111e-06
32.84280012700226	0.0006696511029816607	0.0006804661685411305	0.0007336323389076756	0.0007456416640265348	0.0007698723217130568	0.0007825647724930289	0.0008080917328613532	0.000821509567689052	0.0008868450734470909	0.0009017727169115397	0.09671654877525238	0.09694776244632583	-1.071630389485028e-07	-8.102231202872234e-06	-1.0892590114781886e-07	-8.235515112559044e-06
33.040694519328454	0.0006696147890748821	0.0006804292243836632	0.0007336058328719087	0.0007456147077597492	0.0007698519207071903	0.0007825440359187437	0.0008080781773973748	0.0008214958071319287	0.0008868468671369423	0.0009017746039964287	0.09673593391447982	0.09696719403540213	-9.908133458266452e-08	-7.536217440623494e-06	-1.0071091020207382e-07	-7.660164377198964e-06
33.239781324919136	0.0006695794214969203	0.0006803932410399382	0.000733580606135968	0.0007455890514359076	0.0007698329978758184	0.000782524801903066	0.000808066317466008	0.0008214837706271963	0.0008868508275586753	0.0009017786954458261	0.09675567497829612	0.09698698240198407	-9.107808503910908e-08	-6.969093120423597e-06	-9.257566687347583e-08	-7.0836846707000856e-06
33.44006772866406	0.0006695449963807018	0.0006803582145654602	0.0007335566590208726	0.0007455646953756647	0.0007698155561137153	0.0007825070733887698	0.0008080561588263142	0.0008214734640364822	0.0008868569668336545	0.0009017850036072037	0.09677577857940393	0.09700713417462493	-8.315275402872441e-08	-6.400860296990052e-06	-8.45196260112948e-08	-6.5060780786441175e-06
33.64156095874556	0.000669511509731878	0.0006803241408861206	0.0007335339917955036	0.0007455416398465813	0.0007697995983102552	0.000782490853313148	0.0008080477072843654	0.0008214648932693422	0.0008868652972478833	0.0009017935409958818	0.09679625145612288	0.09702765610779215	-7.530480844865177e-08	-5.831521057403366e-06	-7.654224571849132e-08	-5.927346720613347e-06
33.84426828689945	0.0006694789574263014	0.0006802910157956181	0.000733512604675578	0.0007455198850620668	0.0007697851273493225	0.0007824761446079147	0.0008080409686942173	0.000821458064284246	0.0008868758312553941	0.0009018043202984728	0.09681710047486909	0.09704855508436046	-6.753371837794897e-08	-5.261077521967472e-06	-6.864298733111687e-08	-5.347492750246152e-06
34.04819702867729	0.0006694473352074509	0.0006802588349528509	0.0007334924978225983	0.0007454994311803216	0.0007697721461092267	0.0007824629501991253	0.0008080359489589108	0.0008214529830896057	0.000886888581481716	0.0009018173543764257	0.09683833263269981	0.09706983811815623	-5.983895706197784e-08	-4.689531845486483e-06	-6.082131539728031e-08	-4.7665183551259815e-06
34.25335454371064	0.0006694166386838055	0.0006802275938792297	0.0007334736713427846	0.0007454802783032421	0.0007697606574626094	0.0007824512730070794	0.0008080326540314904	0.0008214496557448092	0.0008869035607274113	0.0009018326562696297	0.09685995505989783	0.09709151235655253	-5.2220000908501096e-08	-4.11688621740347e-06	-5.307669768321935e-08	-4.184425758724242e-06
34.45974823597649	0.0006693868633261579	0.0006801972879559478	0.000733456125285975	0.0007454624264753031	0.0007697506642763551	0.00078244111594623	0.0008080310899160479	0.0008214480883612861	0.0008869207819717011	0.0009018502392001062	0.09688197502262763	0.09711358508312945	-4.4676329441061674e-08	-3.5431428608845295e-06	-4.5408605118873666e-08	-3.6012172182076085e-06
34.66738555406454	0.0006693580044648801	0.0006801679124211964	0.0007334398596445208	0.0007454458756824339	0.0007697421694115052	0.0007824324819250989	0.0008080312626687983	0.0008214482871036043	0.0008869402583761721	0.0009018701165757956	0.09690439992563386	0.0971360637203786	-3.7207425300066904e-08	-2.9683040336514477e-06	-3.7816511807209005e-08	-3.016895026491939e-06
34.87627399144595	0.0006693300572871217	0.0006801394623673093	0.00073342487435214	0.0007454306258508477	0.0007697351757231632	0.0007824253738461747	0.000808033178399166	0.0008214502581905756	0.0008869620032885629	0.000901892301994408	0.09692723731500476	0.09715895583247468	-2.9812774227392855e-08	-2.3923720289809047e-06	-3.029989500318367e-08	-2.4314615123532946e-06
35.086421086743854	0.0006693030168339589	0.0006801119327378613	0.0007334111692827626	0.0007454166768458663	0.0007697296860604047	0.0007824197946058281	0.0008080368432709116	0.0008214540078964072	0.0008869860302466397	0.0009019168092473812	0.09695049488099476	0.09718226912810582	-2.249186504253188e-08	-1.8153491751216055e-06	-2.2858235082089812e-08	-1.8449190394287385e-06
35.29783442400536	0.0006692768779974766	0.0006800853183246947	0.0007333987442493395	0.0007454040284707105	0.000769725703266184	0.0007824157470942138	0.0008080422635032732	0.0008214595425518631	0.0008870123529821609	0.0009019436523239206	0.09697418046090726	0.09720601146335887	-1.524418962546223e-08	-1.2372378356828584e-06	-1.549101553911976e-08	-1.2572700080759613e-06
35.51052163297529	0.0006692516355177902	0.0006800596137648893	0.0007333875990026381	0.0007453926804652684	0.0007697232301772432	0.0007824132341951775	0.0008080494453721414	0.0008214668685454628	0.0008870409854249306	0.0009019728454151305	0.0969983020420353	0.09723019084467233	-8.069242903637613e-09	-6.580404100786641e-07	-8.197722962044116e-09	-6.685168544851017e-07
35.72449038937153	0.0006692272839800076	0.000680034813537666	0.0007333777332300021	0.0007453826325048363	0.0007697222696240173	0.0007824122587861622	0.0008080583952112598	0.0008214759923247035	0.0008870719417069456	0.0009020044029182424	0.09702286776467653	0.09725481543185274	-9.665228322547348e-10	-7.775933358322717e-08	-9.778470158160885e-10	-7.866205142814664e-08
35.93974841516195	0.0006692038178111221	0.0006800109119612243	0.0007333691465540961	0.0007453738841988374	0.0007697228244305404	0.0007824128237381105	0.000808069119413452	0.0008214869203973149	0.0008871052361666378	0.0009020383394409424	0.0970478859251975	0.09727989354115445	6.064469623093954e-09	5.036029220306659e-07	6.169119566535805e-09	5.122918909916674e-07
36.15630347884324	0.0006691812312768426	0.000679987903189512	0.0007333618385316122	0.000745366435089504	0.0007697248974143505	0.0007824149319153677	0.0008080816244318793	0.0008214996593325353	0.0008871408833532142	0.0009020746698057896	0.09707336497918266	0.0973054336484295	1.3024230499647516e-08	1.0860438489079804e-06	1.324368101838537e-08	1.1043424265888557e-06
36.374163395721176	0.0006691595184783566	0.0006799657812089328	0.0007333558086519625	0.0007453602846505515	0.0007697284913863951	0.0007824185861755908	0.0008080959167813322	0.0008215142157624343	0.0008871788980310979	0.0009021134090547534	0.09709931354463909	0.0973314443923399	1.991325286046161e-08	1.669560902278766e-06	2.0246338542544498e-08	1.6974869715413732e-06
36.59333602819267	0.0006691386733490183	0.0006799445398349673	0.000733351056335932	0.0007453554322857974	0.0007697336091509342	0.0007824237893696423	0.000808112003039541	0.000821530596383243	0.0008872192951844722	0.0009021545724538331	0.09712574040527487	0.09735793457764873	2.673202680329896e-08	2.254151500069579e-06	2.7177590327526202e-08	2.291722904002036e-06
36.813829286029524	0.0006691186896509735	0.0006799241727087429	0.0007333475809343095	0.0007453518773277747	0.0007697402535054421	0.0007824305443414987	0.0008081298898485272	0.0008215488079567382	0.0008872620900219245	0.0009021981754978057	0.09715265451385019	0.09738491317857687	3.348103948860176e-08	2.8398130239859487e-06	3.403793158028752e-08	2.887047565514056e-06
37.03565112666392	0.0006690995609717091	0.0006799046732935145	0.0007333453817264928	0.000745349619036309	0.0007697484272405161	0.0007824388539281506	0.0008081495839159916	0.0008215688573116504	0.0008873072979812132	0.0009022442339150757	0.09718006499560593	0.09741238934223531	4.016077514578005e-08	3.4265428175417334e-06	4.082785452406111e-08	3.483458258707328e-06
37.25880955547555	0.0006690812807205231	0.0006798860348710727	0.0007333444579190542	0.0007453486565970542	0.0007697581331397691	0.0007824487209594999	0.0008081710920167162	0.0008215907513450981	0.0008873549347341248	0.0009022927636726315	0.0972079811517566	0.09744037239213557	4.677171508860739e-08	4.014338186392186e-06	4.754784842654451e-08	4.0809522484086536e-06
37.483312626080554	0.0006690638421249292	0.0006798682505380818	0.0007333448086442861	0.0007453489891200162	0.0007697693739797398	0.000782460148258265	0.0008081944209940211	0.0008216144970240719	0.0008874050161914636	0.0009023437809811325	0.09723641246307244	0.09746887183177394	5.3314337748397445e-08	4.603196399138865e-06	5.4198399613561085e-08	4.679526760781316e-06
37.70916844062219	0.0006690472382269707	0.0006798513132023242	0.0007333464329587069	0.0007453506156380258	0.0007697821525297886	0.0007824731386398741	0.0008082195777612427	0.0008216401013869357	0.0008874575585081477	0.0009023973023000992	0.09726536859353645	0.09749789734829667	5.978911867291978e-08	5.193114685997369e-06	6.077999148792514e-08	5.279178983769173e-06
37.93638515006311	0.0006690314618794699	0.0006798352155788814	0.0007333493298415442	0.0007453535351052005	0.0007697964715520009	0.0007824876949123718	0.0008082465693032532	0.0008216675715449871	0.0008875125780884301	0.0009024533443432447	0.09729485939407764	0.09752745881624726	6.61965305480839e-08	5.784090238381001e-06	6.729310454613863e-08	5.8799060660696956e-06
38.164970954479706	0.000669016505742177	0.0006798199501862169	0.0007333534981931734	0.0007453577463953481	0.0007698123338010828	0.0007825038198763089	0.0008082754026780144	0.0008216969146840295	0.0008875700915912402	0.0009025119240839105	0.09732489490640014	0.09755756630139954	7.253704321984016e-08	6.376120209899971e-06	7.37382163903174e-08	6.481705117383774e-06
38.39493410335793	0.0006690023622778561	0.0006798055093421826	0.0007333589368335373	0.0007453632483003607	0.0007698297420242669	0.0007825215163246483	0.0008083060850181704	0.0008217281380660035	0.0008876301159356527	0.0009025730587606511	0.09735548536688074	0.09758823006466817	7.881112371174379e-08	6.969201715584239e-06	8.011580176245196e-08	7.084573209081846e-06
38.626282895891045	0.0006689890237482692	0.000679791885159934	0.0007333656445005198	0.0007453700395285567	0.0007698486989612053	0.0007825407870426591	0.0008083386235326787	0.0008217612490306468	0.0008876926683064905	0.0009026367658829379	0.09738664121056988	0.09761946056611828	8.501923622668967e-08	7.5633318308010455e-06	8.642633253226444e-08	7.688507371733655e-06
38.859025681279114	0.000668976482210077	0.0006797790695437543	0.0007333736198482889	0.0007453781187029934	0.0007698692073438703	0.0007825616348078098	0.0008083730255084775	0.0008217962549971927	0.0008877577661600493	0.0009027030632370027	0.09741837307527146	0.09765126846905411	9.116184217987204e-08	8.15850759222636e-06	9.267027773168617e-08	8.293504596357248e-06
39.09317085903034	0.0006689647295106549	0.000679767054184794	0.0007333828614456028	0.0007453874843597417	0.0007698912698964516	0.000782584062389669	0.0008084092983121997	0.0008218331634661177	0.0008878254272299762	0.0009027719688918228	0.0974506918057244	0.0976836646442101	9.723940020854235e-08	8.75472599753957e-06	9.884810358087859e-08	8.899561835307157e-06
39.328726879264174	0.000668953757283811	0.000679755830556711	0.0007333933677740836	0.0007453981349461297	0.000769914889335255	0.0007826080725498023	0.0008084474493919224	0.0008218719820209295	0.0008878956695332737	0.0009028435012052505	0.09748360845786552	0.09771666017402766	1.0325236618567019e-07	9.351984004285496e-06	1.0496027348346273e-07	9.50667599985966e-06
39.56570224301631	0.0006689435569454108	0.0006797453899112119	0.0007334051372264446	0.0007454100688189337	0.0007699400683685948	0.0007826336680416613	0.000808487486278964	0.0008219127183299898	0.0008879685113764554	0.0009029176788302815	0.09751713430320537	0.09775026635703557	1.0920119324834936e-07	9.950278531317691e-06	1.1100724806056318e-07	1.0114843961600561e-05
39.80410550254544	0.000668934119688909	0.0006797357232735046	0.0007334181681046911	0.000745423284242549	0.0007699668096966998	0.000782660851610488	0.0008085294165897241	0.000821955380148399	0.0008880439713618546	0.0009029945207214912	0.09755128083328723	0.09778449471232548	1.1508633180083369e-07	1.0549606457410654e-05	1.1698948515948167e-07	1.0724062551925595e-05
40.04394526164196	0.0006689254364807746	0.0006797268214376391	0.000733432458618267	0.0007454377793870992	0.0007699951160115976	0.0007826896259932001	0.0008085732480275643	0.0008219999753199075	0.000888122068394072	0.0009030740461416054	0.09758605976426171	0.0978193569841355	1.2090822953036637e-07	1.1149964620538189e-05	1.2290743987061065e-07	1.1334328561374285e-05
40.28523017593832	0.0006689174980558213	0.0006797186749617525	0.0007334480068821709	0.0007454535523265227	0.0007700249899970174	0.0007827199939182926	0.0008086189883847409	0.0008220465117788913	0.0008882028216865927	0.0009031562746682488	0.09762148304155842	0.09785486514653162	1.2666733144057335e-07	1.1751349820038337e-05	1.2876156454239528e-07	1.1945638739851994e-05
40.52796895322162	0.0006689102949124313	0.000679711274163201	0.0007334648109150313	0.0007454706010366043	0.000770056434328286	0.0007827519581057244	0.0008086666455443866	0.0008220949975523612	0.0008882862507685609	0.0009032412262008447	0.09765756284466771	0.09789103140819926	1.3236407984929498e-07	1.2353758814087623e-05	1.345523088058364e-07	1.255798979657441e-05
40.77217035374772	0.0006689038173076694	0.0006797046091135912	0.0007334828686371311	0.00074548892339297	0.0007700894516722169	0.0007827855212668192	0.0008087162274825297	0.0008221454407620371	0.0008883723754917129	0.0009033289209676946	0.09769431159202671	0.09792786821735053	1.3799891441916047e-07	1.2957188321310875e-05	1.402801195916209e-07	1.3171378400705924e-05
41.017843190557436	0.0006688980552522961	0.0006796986696336948	0.000733502177868398	0.0007455085171690357	0.0007701240446870145	0.0007828206861041556	0.0008087677422701836	0.0008221978496264614	0.0008884612160374956	0.000903419379533225	0.09773174194603192	0.09796538826673533	1.4357227215932265e-07	1.3561635019171403e-05	1.4594544112730284e-07	1.3785801179028168e-05
41.26499632979458	0.0006688929985056541	0.0006796934452882454	0.0007335227363263377	0.0007455293800339056	0.0007701602160221556	0.0007828574553114562	0.0008088211980754626	0.0008222522324631687	0.0008885527929243371	0.000903512622805405	0.09776986681815152	0.09800360449877724	1.4908458745126196e-07	1.416709554458162e-05	1.5154871497915362e-07	1.4401254717993917e-05
41.51363869102594	0.0006688886365704541	0.0006796889253806293	0.0007335445416239353	0.0007455515095502342	0.000770197968318296	0.0007828958315734874	0.0008088766031657754	0.000822308597690915	0.0008886471270151216	0.0009036086720433654	0.09780869937416918	0.09804253011082222	1.5453629207328942e-07	1.4773566494902246e-05	1.570903800619198e-07	1.5017735563532808e-05
41.763779247563185	0.0006688849586874359	0.000679685098947445	0.0007335675912675004	0.0007455749031720291	0.0007702373042071576	0.0007829358175659485	0.000808933965910059	0.0008223669538319567	0.0008887442395248328	0.0009037075488651918	0.09784825303954456	0.0980821785605169	1.5992781519620983e-07	1.5381044425749613e-05	1.6257087263882308e-07	1.5635240218997426e-05
42.0154270267867	0.0006688819538299057	0.0006796819547529413	0.0007335918826544642	0.0007455995582424084	0.0007702782263114236	0.0007829774159553609	0.0008089932947810698	0.0008224273095143842	0.0008888441520283886	0.0009038092752559096	0.09788854150489881	0.09812256357130479	1.6525958341563098e-07	1.5989525852327935e-05	1.6799062635929063e-07	1.6253765147078436e-05
42.26859111047143	0.0006688796106981555	0.0006796794812833372	0.0007336174130711295	0.0007456254719913125	0.000770320737244632	0.0007830206293989663	0.0008090545983577371	0.000822489673474525	0.0008889468864686794	0.0009039138735756827	0.09792957873163277	0.09816369913805736	1.7053202076280569e-07	1.6599007248846442e-05	1.733500722682791e-07	1.6873306769388252e-05
42.523280635114425	0.0006688779177137497	0.0006796776667409995	0.0007336441796903704	0.0007456526415331523	0.0007703648396110688	0.0007830654605446132	0.0008091178853275732	0.0008225540545593955	0.000889052465164796	0.0009040213665681993	0.09797137895767274	0.09820559953283997	1.757455487297853e-07	1.7209485049657358e-05	1.7864963882253775e-07	1.7493861466100213e-05
42.77950479226489	0.0006688768630136888	0.0006796764990385013	0.0007336721795692788	0.0007456810638644233	0.0007704105360056662	0.000783111912030656	0.00080918316448915	0.0008226204617292282	0.0008891609108204799	0.0009041317773692861	0.09801395670335934	0.09824827931080309	1.8090058626811858e-07	1.7820955647090964e-05	1.838897519040525e-07	1.8115425575448985e-05
43.03727282885567	0.000668876434444423	0.0006796759657925274	0.0007337014096467495	0.0007457107358612387	0.0007704578290138856	0.0007831599864858362	0.0008092504447546217	0.0008226889040600439	0.0008892722465327616	0.0009042451295157169	0.09805732677746674	0.09829175331622657	1.859975498133548e-07	1.8433415392565822e-05	1.8907083483674265e-07	1.873799539439669e-05
43.29659404753705	0.0006688766195557484	0.0006796760543176553	0.0007337318667410264	0.0007457416542768321	0.0007705067212116211	0.0007832096865291856	0.0008093197351523355	0.0008227593907463114	0.0008893864958008427	0.0009043614469542677	0.09810150428337232	0.09833603668870015	1.9103685331887076e-07	1.90468605979488e-05	1.9419330841746914e-07	1.9361567179299044e-05
43.55747780701245	0.0006688774055945495	0.0006796767516199849	0.0007337635475471786	0.0007457738157389862	0.0007705572151650897	0.0007832610147699113	0.0008093910448294946	0.000822831931103661	0.0008895036825351898	0.0009044807540509863	0.09814650462537429	0.09838114486945479	1.9601890824351084e-07	1.9661287533168093e-05	1.992575909106134e-07	1.9986137144129e-05
43.81993352237618	0.0006688787794983966	0.0006796780443906172	0.0007337964486345223	0.0007458072167474091	0.0007706093134307213	0.0007833139738072897	0.0008094643830548878	0.0008229065345716695	0.0008896238310668586	0.0009046030756006993	0.09819234351515287	0.09842709360784144	2.0094412358433004e-07	2.027669242751773e-05	2.042640980836393e-07	2.061170146236413e-05
44.08397066545326	0.0006688807278890017	0.0006796799189989923	0.0007338305664439857	0.0007458418536710464	0.0007706630185550579	0.0007833685662305614	0.0008095397592216983	0.000822983210716722	0.0008897469661570607	0.0009047284368367671	0.09823903697839599	0.09847389896797477	2.0581290589350744e-07	2.089307146982411e-05	2.0921324321121308e-07	2.123825626559883e-05
44.349598765141174	0.0006688832370655141	0.0006796823614860579	0.0007338658972854076	0.0007458777227453348	0.0007707183330746429	0.0007834247946188174	0.0008096171828503775	0.0008230619692349404	0.0008898731130069739	0.0009048568634410801	0.09828660136158131	0.09852157733552504	2.106256592917903e-07	2.1510420808473762e-05	2.1410543709948944e-07	2.1865797644765594e-05
44.6168274077539	0.0006688862929976664	0.0006796853575572952	0.0007339024373347812	0.0007459148200693906	0.0007707752595159206	0.0007834826615409009	0.0008096966635916026	0.0008231428199551986	0.0008900022972678087	0.0009049883815543283	0.09833505333892453	0.09857014542468769	2.1538278548042036e-07	2.2128736550719452e-05	2.1894108809998938e-07	2.2494321649496607e-05
44.88566623736761	0.0006688898813187506	0.0006796888925755611	0.000733940182631421	0.0007459531416031277	0.0007708338003951219	0.0007835421695552899	0.000809778211229292	0.0008232257728421984	0.0008901345450511202	0.0009051230177865092	0.09838440991948867	0.09861962028530996	2.2008468376693777e-07	2.274801476381816e-05	2.2372060212608007e-07	2.3123824288429073e-05
45.15612495616904	0.0006688939873184419	0.0006796929515537835	0.0007339791290750812	0.0007459926831643172	0.0007708939582181702	0.0007836033212100009	0.0008098618356837272	0.0008233108379996476	0.0008902698829394099	0.0009052607992277385	0.09843468845447939	0.09867001931020349	2.247317510790589e-07	2.3368251475114343e-05	2.284443826733578e-07	2.375430152984359e-05
45.42821332480542	0.0006688985959354396	0.0006796975191474639	0.0007340192724229832	0.0007460334404255661	0.0007709557354805673	0.0007836661190424743	0.0008099475470147294	0.0008233980256735	0.0008904083379969814	0.0009054017534593158	0.09848590664471431	0.09872136024262748	2.293243819705311e-07	2.3989442670929728e-05	2.3311283083027323e-07	2.4385749300998016e-05
45.701941162736816	0.0006689036917499405	0.0006797025796470188	0.0007340606082867956	0.0007460754089112381	0.000771019134667293	0.0007837305655794751	0.0008100353554249343	0.0008234873462552984	0.00089054993778109	0.0009055459085650963	0.09853808254826649	0.09877366118395989	2.3386296865842912e-07	2.4611584298617206e-05	2.3772634530588692e-07	2.501816348934871e-05
45.97731834859046	0.0006689092589759362	0.000679708116969928	0.000734103132129528	0.0007461185839942911	0.0007710841582527029	0.0007837966633369846	0.0008101252712631544	0.0008235788102855905	0.0008906947103533868	0.0009056932931431511	0.09859123458831599	0.09882694060155273	2.383479010244563e-07	2.5234672265783686e-05	2.422853224329051e-07	2.5651539941690116e-05
46.25435482051728	0.0006689152814533204	0.0006797141146527033	0.0007341468392623572	0.0007461629608930399	0.0007711508087004226	0.0007838644148200966	0.0008102173050278199	0.0008236724284574463	0.0008908426842916557	0.0009058439363177381	0.09864538156117607	0.09888121733679599	2.4277956662990645e-07	2.5858702439901515e-05	2.467901561939174e-07	2.628587446495967e-05
46.533060576550575	0.0006689217426398094	0.000679720555842658	0.000734191724841372	0.0007462085346678488	0.0007712190884632441	0.0007839338225229127	0.0008103114673705169	0.0008237682116200616	0.0008909938887018626	0.000905997867751585	0.09870054264453389	0.09893651061336362	2.4715835074602156e-07	2.6483670650001567e-05	2.5124123824026186e-07	2.69211628269872e-05
46.813445674966815	0.0006689286256026743	0.000679727423289488	0.0007342377838642491	0.0007462553002177393	0.0007712889999830291	0.0007840048889284436	0.0008104077690996235	0.0008238661707824613	0.0008911483532305292	0.0009061551176585046	0.09875673740588853	0.09899284004567686	2.5148463636071386e-07	2.71095726862014e-05	2.556389579026503e-07	2.7557400755967576e-05
47.09552023464871	0.000668935913010263	0.0006797346993366391	0.0007342850111668372	0.0007463032522769151	0.0007713605456906023	0.0007840776165085008	0.0008105062211840316	0.0008239663171173001	0.0008913061080774272	0.0009063157168163364	0.09881398581120485	0.0990502256475816	2.5575880419873194e-07	2.773640430009383e-05	2.5998370221090063e-07	2.819458394123786e-05
47.37929443545016	0.0006689435871233297	0.0006797423659124757	0.0007343334014196715	0.0007463523854112079	0.0007714337280056575	0.0007841520077236017	0.0008106068347569838	0.0008240686619647629	0.0008914671840086201	0.000906479696580241	0.09887230823378379	0.0991086878412336	2.5998123273749014e-07	2.836416120499674e-05	2.642758559143199e-07	2.8832708033693644e-05
47.66477851856398	0.0006689516297861441	0.0006797504045212313	0.000734382949124391	0.0007464026940144317	0.0007715085493366518	0.0007842280650228646	0.0008107096211199946	0.0008241732168365741	0.0008916316123698439	0.0009066470888963471	0.09893172546335334	0.09916824746622008	2.6415229822528315e-07	2.8992839076785737e-05	2.685158014953653e-07	2.94717686460666e-05
47.951982786891236	0.0006689600224173935	0.000679758796233737	0.0007344336486100799	0.0007464541723046546	0.0007715850120807153	0.000784305790843914	0.0008108145917468985	0.0008242799934201132	0.0008917994251002617	0.0009068179263157682	0.09899225871539931	0.09922892578890427	2.682723746992837e-07	2.962243355400518e-05	2.7270391918850917e-07	3.0111761353396327e-05
48.24091760541319	0.000668968746000851	0.0006797675216779258	0.0007344854940295087	0.0007465068143203713	0.0007716631186235474	0.0007843851876127788	0.0008109217582879854	0.0008243890035826371	0.0008919706547465738	0.0009069922420089922	0.09905392964072161	0.09929074451201049	2.7234183400158887e-07	3.0252940238423287e-05	2.7684058699910426e-07	3.075268169377976e-05
48.53159340156531	0.000668977781075831	0.0006797765610291077	0.000734538479355294	0.0007465606139165919	0.0007717428713393284	0.0007844662577438016	0.0008110311325742713	0.0008245002593756288	0.0008921453344775265	0.0009071700697806727	0.09911676033524913	0.09935372578445704	2.7636104579461564e-07	3.0884354695420724e-05	2.8092618072181504e-07	3.139452516867647e-05
48.82402066561362	0.0006689871077273926	0.0006797858939999983	0.0007345925983759528	0.0007466155647608226	0.0007718242725906177	0.0007845490036395377	0.0008111427266218598	0.0008246137730392471	0.0008923234980988003	0.0009073514440848082	0.0991807733500886	0.09941789221143524	2.803303775849534e-07	3.151667245501755e-05	2.849610739495082e-07	3.2037287242964174e-05
49.11820995103327	0.0006689967055763171	0.0006797954998305079	0.0007346478446918711	0.0007466716603289553	0.0007719073247282715	0.0007846334276906659	0.0008112565526364506	0.0008247295570069171	0.0008925051800683215	0.0009075364000403484	0.09924599170185032	0.09948326686475986	2.8425019473507333e-07	3.2149889011984234e-05	2.8894563810491145e-07	3.26809633466596e-05
49.41417187488941	0.0006690065537688254	0.0006798053572772742	0.0007347042117111602	0.0007467288939010557	0.0007719920300913408	0.0007847195322758954	0.0008113726230179459	0.0008248476239100305	0.000892690415511978	0.0009077249734472218	0.09931243888322844	0.0995498732934679	2.8812086048175985e-07	3.2783999826563326e-05	2.9288024245319004e-07	3.332554887536254e-05
49.71191711822035	0.0006690166309660497	0.0006798154446029401	0.0007347616926454188	0.0007467872585570414	0.0007720783910069936	0.0007848073197618788	0.0008114909503652051	0.0008249679865827888	0.0008928792402397812	0.000907917200802813	0.09938013887386642	0.09961773553471506	2.919427359567104e-07	3.341900032538536e-05	2.967652541138732e-07	3.39710391897563e-05
50.01145642642306	0.0006690269153332316	0.0006798257395651537	0.0007348202805053819	0.0007468467471722482	0.0007721664097904172	0.0007848967925031178	0.0008116115474809101	0.0008250906580671643	0.0008930716907624627	0.000908113119318881	0.0994491161514925	0.0996868781249419	2.957161801982449e-07	3.4054885901607657e-05	3.006010380821045e-07	3.4617429617300743e-05
50.3128006096408	0.0006690373845286634	0.0006798362194053071	0.0007348799680964673	0.0007469073524129018	0.0007722560887447411	0.0007849879528418839	0.0008117344273765873	0.0008252156516180187	0.0008932678043085488	0.0009083127669389657	0.09951939570336393	0.09975732611133474	2.99441550186217e-07	3.469165191744006e-05	3.043879572609508e-07	3.526471545409193e-05
50.61596054315354	0.0006690480156923425	0.0006798468608369836	0.000734940748014209	0.000746969066731455	0.0007723474301609527	0.0007850808031081338	0.0008118596032777549	0.0008253429807083478	0.0008934676188418975	0.0009085161823562737	0.09959100303799348	0.09982910506359424	3.0311920083681e-07	3.5329293702590636e-05	3.0812637245901733e-07	3.5912891963807425e-05
50.9209471677702	0.0006690587854343397	0.0006798576400341113	0.0007350026126395643	0.0007470318823618203	0.0007724404363178121	0.0007851753456194248	0.000811987088629215	0.000825472659034679	0.0008936711730797288	0.000908723405032054	0.09966396419720351	0.09990224108600447	3.067494850344122e-07	3.596780655656939e-05	3.118166424203716e-07	3.65619543796214e-05
51.22777149022361	0.0006690696698228793	0.0006798685326188292	0.0007350655541341152	0.0007470957913144752	0.0007725351094817795	0.0007852715826808406	0.0008121168971005019	0.0008256047005226233	0.0008938785065111706	0.0009089344752145111	0.0997383057684888	0.09997676082983453	3.103327536489644e-07	3.6607185749493176e-05	3.1545912383928836e-07	3.7211897904732005e-05
51.53644458356769	0.0006690806443721097	0.0006798795136490285	0.0007351295644351421	0.0007471607853714402	0.0007726314519069345	0.0007853695165849089	0.0008122490425914749	0.0008257391193325728	0.0008940896594163175	0.0009091494339582327	0.09981405489770559	0.10005269150605911	3.1386935555569213e-07	3.724742652333468e-05	3.190541713843191e-07	3.7862717714165495e-05
51.84697758757708	0.0006690916840295712	0.0006798905576055941	0.0007351946352505659	0.0007472268560811399	0.00077272946583491	0.0007854691496115366	0.0008123835392380787	0.0008258759298655794	0.000894304672885845	0.0009093683231441875	0.09989123930211803	0.10013006089842781	3.1735963764941734e-07	3.788852409217225e-05	3.226021377149887e-07	3.851440895547009e-05
52.15938170914916	0.0006691027631633311	0.0006799016383793066	0.0007352607580537666	0.0007472939947531153	0.000772829153494813	0.0007855704840279315	0.0008125204014182562	0.0008260151467693738	0.0008945235888411643	0.0009095911855002776	0.09996988728377228	0.10020889737687695	3.208039448675433e-07	3.853047364441031e-05	3.26103373498492e-07	3.916696674965969e-05
52.47366822270851	0.0006691138555488036	0.0006799127292574141	0.0007353279240782686	0.0007473621924526114	0.0007729305171031697	0.000785673522088542	0.000812659643758041	0.0008261567849445811	0.0008947464500551753	0.0009098180646224906	0.10005002774324447	0.10028922991131416	3.242026202078356e-07	3.9173270343167976e-05	3.29558227435715e-07	3.982038619307349e-05
52.789848470613855	0.0006691249343552144	0.0006799238029098572	0.0007353961243122762	0.0007474314399950181	0.0007730335588638479	0.000785778266034989	0.0008128012811378142	0.0008263008595510981	0.000894973300173593	0.0009100490049966521	0.10013169019376449	0.10037108808576818	3.2755600474208314e-07	3.981690932744475e-05	3.3296704626904067e-07	4.0474662357570246e-05
53.107933863567155	0.0006691359721317274	0.0006799348313751364	0.0007354653494930844	0.000747501727940168	0.0007731382809680091	0.0007858847180960051	0.000812945328698749	0.000826447386014657	0.0008952041837369143	0.0009102840520208102	0.10021490477570937	0.10045450211292291	3.3086443765534615e-07	4.0461385715395703e-05	3.363301748176943e-07	4.1129790293470414e-05
53.42793588102576	0.0006691469407932063	0.0006799457860458167	0.0007355355901013292	0.0007475730465864879	0.0007732446855940483	0.000785992880487385	0.0008130918018494389	0.0008265963800335867	0.0008954391462030047	0.0009105232520282729	0.10029970227150911	0.10053950284905554	3.3412825623901736e-07	4.110669460288818e-05	3.3964795599053695e-07	4.178576503044429e-05
53.74986607161648	0.0006691578116056049	0.0006799566376536473	0.0007356068363550897	0.0007476453859649865	0.0007733527749075372	0.0007861027554119255	0.0008132407162727097	0.0008267478575857564	0.0008956782339703456	0.0009107666523113082	0.10038611412094824	0.10062612180938021	3.373477959246491e-07	4.175283106674921e-05	3.4292073079712423e-07	4.2442581577845084e-05
54.073736053552395	0.0006691685551709752	0.000679967356254299	0.000735679078203837	0.0007477187358330945	0.0007734625510611814	0.0007862143450593803	0.0008133920879326439	0.0008269018349357307	0.0008959214944019717	0.0009110143011455438	0.10047417243690157	0.10071439118381352	3.405233903140941e-07	4.239979016715245e-05	3.461488383908577e-07	4.310023492881676e-05
54.399557515052166	0.0006691791414120859	0.0006799779112117001	0.0007357523053222242	0.0007477930856683384	0.0007735740161947768	0.0007863276516064208	0.0008135459330818003	0.0008270583286421339	0.0008961689758501033	0.00091126624781509	0.10056391002149252	0.1008043438531779	3.436553711825413e-07	4.304756694756273e-05	3.493326160715869e-07	4.375872006037729e-05
54.727342214761876	0.0006691895395566301	0.0006799882711819541	0.0007358265071037044	0.0007478684246618356	0.0007736871724351664	0.0007864426772165905	0.0008137022682686465	0.0008272173555652225	0.0008964207276815075	0.0009115225426383887	0.10065536038271068	0.1008960134058618	3.4674406850128403e-07	4.369615643687319e-05	3.5247239930469125e-07	4.441803193455662e-05
55.057101982179326	0.0006691997181210125	0.0006799984040968351	0.0007359016726539775	0.0007479447417116297	0.0007738020218962063	0.0007865594240402728	0.0008138611103452084	0.0008273789328746836	0.0008966768003036072	0.0009117832369948417	0.10074855775149155	0.10098943415492885	3.4978981047133033e-07	4.434555365259718e-05	3.5556852176119556e-07	4.507816550283761e-05
55.38884871808102	0.0006692096448937216	0.0006800082771468508	0.0007359777907842722	0.0007480220254158396	0.0007739185666787412	0.0007866778942146684	0.0008140224764749556	0.0008275430780576723	0.0008969372451913895	0.000912048383352237	0.1008435370992724	0.10108464115572707	3.527929235394491e-07	4.499575360225605e-05	3.586213153225406e-07	4.5739115706211475e-05
55.722594394951685	0.0006692192869182368	0.0006800178567638388	0.0007360548500044331	0.0007481002640656177	0.0007740368088705767	0.000786798089863763	0.0008141863841409069	0.0008277098089270713	0.000897202114915088	0.0009123180352949758	0.10094033415604366	0.10118167022398121	3.5575373240966275e-07	4.5646751284461606e-05	3.616311101083385e-07	4.6400877477842384e-05
56.058351057416104	0.0006692286104754941	0.0006800271086031166	0.000736132838515826	0.0007481794456379307	0.0007741567505464601	0.000786920013098318	0.0008143528511539857	0.0008278791436300128	0.000897471463168722	0.000912592247553174	0.10103898542891461	0.10128055795440093	3.5867256007837515e-07	4.629854169252434e-05	3.6459823450434546e-07	4.7063445746120536e-05
56.39613082267415	0.0006692375810658751	0.0006800359975251331	0.0007362117442040497	0.0007482595577881311	0.0007742783937680727	0.0007870436660158564	0.0008145218956616242	0.0008280511006566438	0.0008977453447994888	0.0009128710760326249	0.10113952822120402	0.10138134173981796	3.6154972785757376e-07	4.695111981725675e-05	3.675230151772065e-07	4.772681543635526e-05
56.7359458809379	0.0006692461633907082	0.0006800444875766408	0.0007362915546314503	0.0007483405878423341	0.0007744017405840231	0.0007871690507006592	0.0008146935361566283	0.0008282256988491621	0.0008980238158380515	0.0009131545778456811	0.10124200065207806	0.1014840597908699	3.6438555538133473e-07	4.760448064711209e-05	3.70405777098742e-07	4.83909814731065e-05
57.07780849587155	0.0006692543213332674	0.0006800525419713443	0.0007363722570294209	0.0007484225227895741	0.0007745267930298432	0.0007872961692237661	0.0008148677914862979	0.0008284029574111177	0.0008983069335297419	0.000913442811343071	0.10134644167674715	0.10158875115625197	3.671803606442037e-07	4.825861917284735e-05	3.73246843572185e-07	4.9055938783293396e-05
57.42173100503407	0.000669262017939264	0.0006800601230700333	0.0007364538382905006	0.0007485053492737574	0.0007746535531280032	0.0007874250236429871	0.000815044680861842	0.0008285828959170033	0.0008985947563667332	0.0009137358361466971	0.1014528911072523	0.10169545574354577	3.6993446002504815e-07	4.89135303904098e-05	3.7604653625820245e-07	4.9721682299580516e-05
57.7677258203244	0.000669269215396793	0.0006800671923601664	0.0007365362849602459	0.0007485890535853821	0.000774782022887924	0.0007875556160029203	0.0008152242238680652	0.0008287655343221309	0.0008988873441211951	0.0009140337131834426	0.10156138963384524	0.10180421434065609	3.7264816829941753e-07	4.956920930238029e-05	3.7880517519310944e-07	5.038820696209867e-05
58.115805428429454	0.0006692758750157386	0.000680073710434898	0.0007366195832288763	0.0007486736216530311	0.0007749122043059992	0.0007876879483349737	0.0008154064404733602	0.0008289508929728151	0.0008991847578794722	0.0009143365047200197	0.10167197884700285	0.10191506863787278	3.7532179867337014e-07	5.02256509221366e-05	3.8152307881835976e-07	5.1055507722580495e-05
58.465982391274686	0.0006692819572066058	0.0006800796369715294	0.000736703718922689	0.0007487590390346246	0.0007750440993656297	0.0007878220226574036	0.0008155913510399966	0.0008291389926168637	0.000899487060077332	0.0009146442743989074	0.10178470126006615	0.10202806125057201	3.7795566280949405e-07	5.088285027735062e-05	3.842005640098192e-07	5.172357954805196e-05
58.818269346477535	0.0006692874214587775	0.0006800849307093612	0.0007367886774952312	0.0007488452909084319	0.0007751777100372636	0.0007879578409753559	0.0008157789763347406	0.0008293298544143993	0.0008997943145363101	0.0009149570872754092	0.10189960033256402	0.1021432357425892	3.80550070842086e-07	5.15408024120978e-05	3.8683794609077615e-07	5.239241742274747e-05
59.172679007803275	0.000669292226318152	0.0006800895494269304	0.0007368744440182199	0.0007489323620638185	0.0007753130382784419	0.0007880954052809145	0.0008159693375397868	0.0008295234999490032	0.0009001065865011927	0.0009152750098558688	0.10201672049420787	0.10226063665027739	3.831053314114121e-07	5.2199502391298e-05	3.894355388685874e-07	5.306201635268959e-05
59.52922416562417	0.0006692963293641745	0.00068009344991862	0.0007369610031722052	0.0007490202368917433	0.0007754500860338617	0.0007882347175531675	0.0008161624562640453	0.0008297199512392209	0.0009004239426786867	0.0009155981101371013	0.10213610716961295	0.10238030950728112	3.856217516958003e-07	5.2858945305545024e-05	3.919936546650359e-07	5.373237137060172e-05
59.887917687380885	0.0006692996871862183	0.0006800965879706067	0.0007370483392369745	0.000749108899374975	0.0007755888552354464	0.000788375779758279	0.0008163583545547759	0.0008299192307504165	0.0009007464512773164	0.0009159264576470655	0.1022578068037417	0.1025023008700477	3.880996374205307e-07	5.35191262725776e-05	3.9451260432782354e-07	5.4403477537573464e-05
60.24877251804685	0.0006693022553592953	0.0006800989183361349	0.000737136436081664	0.00074919833307803	0.000775729347802418	0.0007885185938495662	0.0008165570549095767	0.0008301213614070002	0.0009010741820485762	0.0009162601234868313	0.10238186688811651	0.10262665834410084	3.9053929289925224e-07	5.418004044321911e-05	3.969926972741556e-07	5.507532994919462e-05
60.6118016805955	0.0006693039884190969	0.0006801003947100988	0.0007372252771546072	0.000749288521136826	0.0007758715656413966	0.0007886631617676021	0.0008167585802887711	0.0008303263666050467	0.0009014072063294235	0.000916599180373899	0.10250833598781964	0.10275343061110333	3.929410210604372e-07	5.4841683005568687e-05	3.994342415158947e-07	5.5747923739912775e-05
60.97701827647021	0.0006693048398363158	0.0006801009697028975	0.0007373148454728726	0.0007493794462480306	0.000776015510646496	0.0007888094854403155	0.0008169629541281692	0.0008305342702253078	0.0009017455970861145	0.0009169437026869021	0.10263726376930542	0.10288266745673877	3.9530512347405247e-07	5.550404918916452e-05	4.0183754368254554e-07	5.642125408653054e-05
61.34443548605718	0.0006693047619902426	0.0006801005948135504	0.0007374051236115072	0.000749471090658101	0.0007761611846994443	0.0007889575667831122	0.0008171702003522423	0.0008307450966466381	0.0009020894289594748	0.000917293766511756	0.10276870102905594	0.10301441979943607	3.976319003797489e-07	5.61671342700909e-05	4.0420290905746753e-07	5.709531621431174e-05
61.71406656916102	0.0006693037061416086	0.000680099220402046	0.0007374960936924606	0.000749563436152006	0.0007763085896697057	0.0007891074076990063	0.000817380343387717	0.0008309588707598542	0.0009024387783116273	0.0009176494496893112	0.10290269972311464	0.10314873971997404	3.9992165071982104e-07	5.683093357597424e-05	4.065306416080154e-07	5.777010540197747e-05
62.085924865483435	0.0006693016224046493	0.0006800967956608958	0.0007375877373731902	0.0007496564640416168	0.000776457727414628	0.0007892590100787683	0.0008175934081776098	0.0008311756179820368	0.0009027937232742536	0.0009180108318645593	0.10303931299752084	0.10328568049199008	4.0217467216696265e-07	5.749544249106231e-05	4.0882104401286125e-07	5.844561698645223e-05
62.46002379510434	0.0006692984597183588	0.0006800932685858699	0.000737680035834918	0.0007497501551537527	0.0007766085997795905	0.00078941237580108	0.0008178094201957009	0.0008313953642712879	0.0009031543437984306	0.0009183779945374441	0.1031785952196826	0.103425296613425	4.0439126115635916e-07	5.816065646196966e-05	4.110744176943036e-07	5.912184636872042e-05
62.83637685896657	0.0006692941658169247	0.0006800885859458856	0.0007377729697705586	0.0007498444898178749	0.0007767612085981816	0.0007895675067327151	0.0008180284054614939	0.0008316181361419732	0.0009035207217061179	0.0009187510211153658	0.10332060201071572	0.10356764383894589	4.065717129292726e-07	5.8826571004977346e-05	4.132910628659725e-07	5.9798789021903165e-05
63.21499763936286	0.0006692886871992984	0.0006800826932520318	0.000737866519372274	0.000749939447853421	0.0007769155556923847	0.0007897244047287335	0.0008182503905556532	0.0008318439606804642	0.0009038929407433505	0.0009191299969674117	0.10346539027879463	0.10371277921337248	4.0871632154583504e-07	5.949318170933582e-05	4.154712785471408e-07	6.04764404948388e-05
63.59589980042612	0.0006692819690978696	0.0006800755347256726	0.0007379606643186556	0.0007500350085567445	0.000777071642872773	0.0007898830716326829	0.0008184754026359397	0.0008320728655613768	0.0009042710866351897	0.000919515009480392	0.10361301825353893	0.10386076110614775	4.108253799299348e-07	6.0160484245536106e-05	4.1761536259785244e-07	6.115479641849442e-05
63.979097088622495	0.0006692739554462402	0.000680067053265629	0.0007380553837615312	0.000750131150687674	0.0007772294719387382	0.0007900435092768262	0.0008187034694536804	0.0008323048790643592	0.0009046552471425292	0.0009199061481167538	0.10376354552147757	0.10401164924689237	4.128991799106328e-07	6.082847437266503e-05	4.1972361177465035e-07	6.183385251623541e-05
64.36460333324754	0.0006692645888460435	0.0006800571904144043	0.0007381506563123686	0.0007502278524556738	0.000777389044678725	0.0007902057194823952	0.0008189346193707797	0.0008325400300914344	0.0009050455121208067	0.0009203035044744581	0.10391703306263729	0.10416550476207288	4.149380122510024e-07	6.149714794476124e-05	4.2179632175204373e-07	6.25136046086272e-05
64.75243244692527	0.0006692538105327819	0.0006800458863233933	0.000738246460028265	0.0007503250915055641	0.0007775503628704914	0.0007903697040598448	0.0008191688813772886	0.0008327783481849034	0.0009054419735806996	0.0009207071723488531	0.10407354328828486	0.10432239021284159	4.169421666828238e-07	6.216650091789289e-05	4.2383378715872035e-07	6.31940486209015e-05
65.14259842611021	0.000669241560340654	0.0006800330797170763	0.0007383427723975103	0.0007504228449028253	0.0007777134282813806	0.0007905354648091448	0.0008194062851095604	0.0008330198635458576	0.0009058447257508784	0.000921117247796673	0.10423314007987124	0.10448236963407244	4.1891193194756697e-07	6.283652935842876e-05	4.258363016246009e-07	6.387518059236541e-05
65.53511535159264	0.0006692277766663391	0.0006800187078561395	0.000738439570324714	0.0007505210891184417	0.0007778782426686255	0.000790703003520083	0.0008196468608690188	0.0008332646070533034	0.0009062538651429151	0.0009215338292022171	0.10439588882922249	0.10464550857464916	4.2084759583954287e-07	6.350722945214216e-05	4.278041578161841e-07	6.455699668397874e-05
65.92999738900669	0.0006692123964316932	0.000680002706499501	0.0007385368301154664	0.0007506198000132841	0.0007780448077796668	0.0007908723219725975	0.0008198906396415506	0.0008335126102839334	0.0009066694906184117	0.0009219570173457967	0.10456185648002253	0.10481187413904895	4.2274944524287473e-07	6.41785975121767e-05	4.297376474812157e-07	6.523949318798516e-05
66.32725878934137	0.0006691953550453321	0.0006799850098651895	0.0007386345274605336	0.00075071895282201	0.0007782131253524987	0.0007910434219371289	0.0008201376531175594	0.000833763905532563	0.0009070917034584504	0.0009223869154745558	0.10473111157063579	0.1049815350302644	4.2461776617334825e-07	6.485062998803914e-05	4.316370614879366e-07	6.59226665364887e-05
66.72691388945532	0.000669176586363052	0.0006799655505900502	0.0007387326374195555	0.0007508185221364588	0.0007783831971160363	0.0007912163051749981	0.0008203879337126904	0.0008340185258332617	0.0009075206074354514	0.0009228236293757359	0.1049037242783162	0.10515456159412812	4.264528438189608e-07	6.552332347539713e-05	4.3350268986975214e-07	6.660651331183431e-05
67.12897711259382	0.0006691560226470536	0.0006799442596882312	0.0007388311344042394	0.0007509184818885354	0.0007785550247905096	0.0007913909734388125	0.0008206415145892745	0.0008342765049812031	0.0009079563088875379	0.0009232672674525101	0.10507976646486654	0.10533102586507154	4.28254962590662e-07	6.619667472665403e-05	4.353348218718526e-07	6.72910302567109e-05
67.53346296890952	0.0006691335945239304	0.0006799210665084046	0.0007389299921610244	0.0007510188053325539	0.0007787286100878877	0.0007915674284728963	0.0008208984296784953	0.0008345378775552658	0.0009083989167955094	0.0009237179408024668	0.10525931172378514	0.10551100161339141	4.3002440616485456e-07	6.687068066121848e-05	4.371337459979424e-07	6.797621428514256e-05
67.94038605598601	0.0006691092309413747	0.0006798958986896913	0.0007390291837532038	0.0007511194650270253	0.0007789039547123267	0.0007917456720137545	0.0008211587137033276	0.0008348026789414137	0.0009088485428625316	0.0009241757632988687	0.1054424354289698	0.1056945643940755	4.3176145752936435e-07	6.754533837638466e-05	4.388997500590292e-07	6.866206249389606e-05
68.3497610593647	0.0006690828591235527	0.0006798686821162252	0.0007391286815424739	0.0007512204328158709	0.000779081060360649	0.0007919257057905624	0.0008214224022022627	0.0008350709453568767	0.0009093053015966421	0.0009246408516747838	0.10562921478503638	0.10588179159723031	4.3346639902810957e-07	6.822064515862869e-05	4.406331212169004e-07	6.934857217366641e-05
68.7616027530747	0.0006690544045251091	0.0006798393408703277	0.0007392284571699005	0.0007513216798090326	0.0007792599287228517	0.0007921075315256874	0.0008216895315538621	0.0008353427138751849	0.0009097693103962013	0.0009251133256102207	0.10581972887930871	0.10607276250021049	4.35139512428755e-07	6.88965984980694e-05	4.423341460490669e-07	7.003574082342645e-05
69.17592600016614	0.0006690237907837609	0.0006798077971842375	0.0007393284815362868	0.000751423176362475	0.0007794405614826608	0.0007922911509352548	0.0008219601390021759	0.0008356180224520669	0.0009102406896384148	0.000925593307822388	0.1060140587355452	0.1062675583214639	4.367810789591411e-07	6.957319609937618e-05	4.440031105893121e-07	7.072356616177888e-05
69.59274575324658	0.0006689909396714014	0.0006797739713903322	0.0007394287247818905	0.0007515248920575299	0.0007796229603180963	0.000792476565729728	0.0008222342626830358	0.0008358969099522609	0.000910719562771021	0.0009260809241591933	0.10621228736947354	0.10646626227620955	4.3839137936149426e-07	7.025043589525826e-05	4.456403003912264e-07	7.14120461421941e-05
70.01207705502031	0.0006689557710437012	0.0006797377818698183	0.0007395291562655042	0.000751626795679592	0.0007798071269020969	0.0007926637776145529	0.0008225119416512951	0.0008361794161772789	0.0009112060564073206	0.0009265763036961468	0.10641449984620263	0.10666895963398255	4.3997069395693665e-07	7.092831606164696e-05	4.4724600058209177e-07	7.210117896669366e-05
70.43393503883172	0.0006689182027881135	0.0006796991449997932	0.0007396297445428446	0.0007517288551961037	0.0007799930629031649	0.0007928527882908117	0.0008227932159090171	0.0008364655818941347	0.0009117003004246479	0.0009270795788367684	0.10662078333957838	0.10687573777813368	4.415193027033828e-07	7.160683503329435e-05	4.4882049591980257e-07	7.279096310139344e-05
70.85833492921113	0.0006688781507702706	0.000679657975098671	0.0007397304573442553	0.0007518310377338463	0.0007801807699860715	0.0007930435994559463	0.0008230781264346903	0.0008367554488651271	0.0009122024280664733	0.0009275908854167038	0.10683122719356818	0.10708668626736505	4.430374852517011e-07	7.228599151842818e-05	4.503640708643144e-07	7.34813972936843e-05
71.2852920424243	0.0006688355287786629	0.0006796141843698649	0.0007398312615516568	0.0007519333095554646	0.0007803702498125786	0.0007932362128045025	0.0008233667152134608	0.0008370490598786576	0.0009127125760482275	0.0009281103628116407	0.10704592298574518	0.10730189689936688	4.445255210023093e-07	7.296578451457258e-05	4.5187700962903525e-07	7.417248058741444e-05
71.71482178702524	0.0006687902484675881	0.0006795676828437018	0.0007399321231747578	0.0007520356360352362	0.0007805615040422265	0.0007934306300289333	0.0008236590252684809	0.000837346458781181	0.0009132308846670782	0.000928638154049243	0.10726496459296775	0.10752146377665542	4.4598368918768224e-07	7.364621332858756e-05	4.5335959625780395e-07	7.486421234229046e-05
72.14693966441222	0.000668742219298277	0.0006795183783174843	0.0007400330073264687	0.0007521379816340333	0.0007807545343331604	0.0007936268528204437	0.0008239551006933745	0.0008376476905103013	0.0009137574979157683	0.0009291744059252429	0.10748844825932811	0.10774548337468415	4.4741226892569454e-07	7.432727759315583e-05	4.5481211468538854e-07	7.555659225141897e-05
72.58166126938723	0.0006686913484781377	0.0006794661762936384	0.0007401338781975038	0.0007522403098734517	0.0007809493423430037	0.000793824882869885	0.000824254986685888	0.0008379528011290717	0.0009142925636007265	0.0009297192691238753	0.10771647266646532	0.10797405461233071	4.4881153928955173e-07	7.500897728565659e-05	4.5623484881413944e-07	7.624962036179017e-05
73.01900229071879	0.0006686375408980562	0.0006794109799158826	0.0007402346990301329	0.0007523425833090786	0.0007811459297297836	0.0007940247218687074	0.0008245587295827711	0.0008382618378615485	0.0009148362334646171	0.0009302728983428519	0.1079491390063414	0.10820727892484522	4.501817793910569e-07	7.569131274995367e-05	4.5762808259020883e-07	7.694329709501124e-05
73.45897851170821	0.0006685806990676809	0.0006793526899033416	0.0007403354320910569	0.0007524447635028655	0.0007813442981529183	0.0007942263715099625	0.0008248663768959422	0.0008385748491296578	0.0009153886633135349	0.0009308354524230636	0.10818655105657615	0.10844526033937146	4.515232684480482e-07	7.637428471718444e-05	4.589921000740238e-07	7.763762326865042e-05
73.90160581075892	0.0006685207230486081	0.0006792912044825285	0.0007404360386433634	0.0007525468109945664	0.0007815444492742491	0.0007944298334893659	0.0008251779773499822	0.0008388918845914117	0.000915950013149031	0.0009314070944832173	0.10842881525844254	0.10868810555312691	4.5283628586777376e-07	7.705789432804755e-05	4.6032718552940777e-07	7.833260011980148e-05
74.34690016194996	0.0006684575103854094	0.0006792264193171255	0.0007405364789175395	0.0007526486852722143	0.0007817463847591471	0.0007946351095064248	0.0008254935809210292	0.0008392129951805574	0.0009165204473052036	0.0009319879920596338	0.10867604079763626	0.10893592401437086	4.5412111132527976e-07	7.774214315625638e-05	4.6163362350055883e-07	7.902822932850939e-05
74.79487763561212	0.000668390956034397	0.0006791582274354689	0.0007406367120814884	0.0007527503447415823	0.000781950106277665	0.0007948422012656212	0.0008258132388771124	0.0008395382331476881	0.0009171001345910504	0.0009325783172514134	0.10892833968792687	0.10918882800625597	4.5537802484797805e-07	7.842703323326927e-05	4.629116989011712e-07	7.972451304358308e-05
75.24555439890803	0.000668320952290076	0.0006790865191556726	0.0007407366962095335	0.0007528517466946163	0.0007821556155057739	0.0007950511104776747	0.0008261370038200114	0.0008398676521029145	0.0009176892484383514	0.0009331782468712416	0.10918582685781085	0.10944693273369328	4.566073069145254e-07	7.911256707585079e-05	4.6416169710767653e-07	8.042145390937949e-05
75.6989467164156	0.0006682473887091678	0.00067901118200828	0.0007408363882503463	0.0007529528472767674	0.000782362914126659	0.0007952618388608653	0.0008264649297286854	0.0008402013070601303	0.0009182879670552925	0.0009337879626020477	0.10944862024029481	0.10971035641335158	4.5780923853570507e-07	7.979874771185669e-05	4.653839040546538e-07	8.11190550942531e-05
76.15507095071504	0.0006681701520321313	0.0006789321006563826	0.0007409357439937724	0.0007530536014532119	0.0007825720038320909	0.0007954743881424456	0.0008267970720043491	0.0008405392544829681	0.0009188964735861107	0.0009344076511598198	0.10971684086592902	0.10997922036691654	4.589841013607869e-07	8.048557871068174e-05	4.6657860633164856e-07	8.181732031983802e-05
76.61394356297929	0.000668089126102089	0.0006788491568130736	0.000741034718036508	0.0007531539629738816	0.0007827828863238796	0.0007956887600601144	0.0008271334875172734	0.0008408815523324925	0.000919514956277036	0.0009350375044628111	0.10999061295923847	0.11025364911775684	4.601321777704436e-07	8.117306421248638e-05	4.677460912809678e-07	8.25162538912183e-05
77.07558111356816	0.0006680041917810509	0.0006787622291561716	0.0007411332637465712	0.0007532538843372905	0.0007829955633153989	0.0007959049563635883	0.0008274742346553662	0.0008412282601167306	0.0009201436086487873	0.0009356777198074644	0.11027006403868472	0.11053377049112297	4.612537509886402e-07	8.18612089612536e-05	4.688866471197614e-07	8.321586073231635e-05
77.54000026262605	0.0006679152268633491	0.0006786711932401005	0.0007412313332265409	0.0007533533167530894	0.0007832100365332133	0.0007961229788162593	0.0008278193733746354	0.0008415794389421117	0.0009207826296759626	0.0009363285000513517	0.11055532502030513	0.11081971571804662	4.623491051943072e-07	8.255001833948339e-05	4.7000056303965997e-07	8.391614641836687e-05
78.00721777068286	0.0006678221059861656	0.0006785759214048017	0.0007413288772754926	0.0007534522101032947	0.0007834263077187814	0.0007963428291969351	0.0008281689652516025	0.0008419351515668851	0.0009214322239736076	0.0009369900538034289	0.11084653032520073	0.11111161954308067	4.6341852562704986e-07	8.323949840149947e-05	4.7108812933102477e-07	8.461711721338694e-05
78.47725049925933	0.0006677247005370531	0.0006784762826816003	0.0007414258453495874	0.0007535505129021601	0.00078364437863026	0.0007965645093016934	0.0008285230735377477	0.0008422954624566337	0.0009220926019913057	0.0009376625956219843	0.11114381799101068	0.11140962033605002	4.6446229871974654e-07	8.392965591380586e-05	4.7214963750730546e-07	8.531878010903382e-05
78.95011541147531	0.0006676228785583331	0.0006783721426958821	0.0007415221855212704	0.0007536481722546101	0.0007838642510444148	0.0007967880209458243	0.0008288817632161037	0.0008426604378419511	0.0009227639802151509	0.0009383463462206035	0.11144732978756972	0.11171386020798776	4.654807122137991e-07	8.462049839266794e-05	4.73185380420074e-07	8.602114286276885e-05
79.42582957266194	0.000667516504648242	0.0006782633635664682	0.0007416178444369905	0.0007537451338131883	0.0007840859267586223	0.0007970133659658836	0.0008292451010600522	0.0008430301457783817	0.0009234465813779402	0.0009390415326825333	0.11175721133691183	0.11202448513142661	4.664740552994288e-07	8.53120341475222e-05	4.7419565241514985e-07	8.672421404423702e-05
79.90441015097758	0.0006674054398587355	0.0006781498038015823	0.0007417127672734348	0.0007538413417334772	0.0007843094075930069	0.0007972405462218779	0.0008296131556944766	0.0008434046562087557	0.0009241406346780233	0.0009397483886838711	0.11207361223780571	0.11234164506524276	4.674426187527194e-07	8.600427232485774e-05	4.751807494631378e-07	8.742800307870446e-05
80.38587441802741	0.0006672895415897699	0.0006780313181912413	0.0007418068976921474	0.0007539367386278856	0.0007845346953926712	0.0007974695635995436	0.000829985997659316	0.0008437840410279766	0.0009248463760071558	0.000940467154725938	0.11239668619503651	0.11266549408424643	4.683866950707088e-07	8.669722295326365e-05	4.761409692958206e-07	8.813252029260532e-05
80.87023974948666	0.0006671686634799816	0.0006779077576959695	0.000741900177792531	0.0007540312655177784	0.0007847617920300684	0.0007977004200127705	0.0008303636994756821	0.0008441683741504149	0.0009255640481878393	0.0009411980783773278	0.11272659115361415	0.11299619051371881	4.693065786344529e-07	8.739089699422165e-05	4.770766115780051e-07	8.883777696658268e-05
81.35752362572781	0.0006670426552935858	0.0006777789693316775	0.0007419925480631251	0.0007541248617838584	0.0007849906994074981	0.0007979331174061573	0.0008307463357146293	0.0008445577315800116	0.0009262939012205733	0.0009419414145260708	0.11306348943814822	0.11333389706912227	4.7020256586298263e-07	8.808530639375922e-05	4.779879780666832e-07	8.95437853881964e-05
81.8477436324513	0.0006669113628033808	0.0006776447960505676	0.0007420839473311049	0.0007542174651147319	0.0007852214194597477	0.00079816765775771	0.0008311339830687058	0.0008449521914832185	0.0009270361925415081	0.0009426974256423979	0.11340754789759765	0.11367878100120894	4.710749553787528e-07	8.878046413637875e-05	4.788753727727945e-07	9.025055890632405e-05
82.34091746132043	0.0006667746276696738	0.0006775050766178955	0.0007421743127099174	0.0007543090114535831	0.0007854539541568694	0.0007984040430816815	0.0008315267204264142	0.0008453518342648985	0.0009277911872909868	0.0009434663820526253	0.11375893805565025	0.1140310142467568	4.719240481811148e-07	8.947638430284455e-05	4.797391021405537e-07	9.095811199005821e-05
82.83706291059936	0.000666632287315005	0.0006773596454844532	0.0007422635795449882	0.0007543994349428736	0.0007856883055071238	0.000798642275431577	0.0008319246289497163	0.0008457567426473306	0.000928559158593532	0.0009442485622246973	0.11411783626696105	0.11439077358519316	4.7275014783724426e-07	9.017308213263298e-05	4.805794752449919e-07	9.166646029326597e-05
83.33619788579601	0.0006664841747944888	0.0006772083326545938	0.0007423516813574107	0.0007544886678670004	0.0007859244755600828	0.0007988823569033312	0.0008323277921547324	0.0008461670017524807	0.0009293403878498204	0.0009450442530659735	0.11448442387953492	0.11475824080137231	4.7355356066396213e-07	9.087057408643795e-05	4.813968039783312e-07	9.237562071837124e-05
83.83834040030794	0.0006663301186615992	0.0006770509635496173	0.000742438549785533	0.0007545766405928021	0.0007861624664098982	0.0007991242896386459	0.000832736295995769	0.00084658269918765	0.000930135165041235	0.0009458537502338341	0.11485888740350464	0.11513360285475979	4.7433459593362436e-07	9.156887791486601e-05	4.821914032547905e-07	9.308561148574368e-05
84.34350857607244	0.0006661699428292319	0.0006768873588663578	0.000742524114524353	0.0007546632815078387	0.0007864022801987643	0.0007993680758285292	0.0008331502289528462	0.0008470039251347057	0.0009309437890476348	0.000946677358459774	0.11524141868661328	0.11551705205534739	4.7509356609107094e-07	9.226801273126695e-05	4.829635912350153e-07	9.37964522084167e-05
84.85172064422062	0.0006660034664258625	0.0006767173344307681	0.0007426083032626361	0.0007547485169563489	0.000786643919120566	0.0007996137177170232	0.0008335696821228924	0.0008474307724430387	0.0009317665679789888	0.0009475153918876355	0.11563221509669483	0.11590878624657278	4.7583078696949044e-07	9.296799908659059e-05	4.837136895518082e-07	9.450816396966433e-05
85.36299494573534	0.000665830503646592	0.0006765407010463184	0.000742691041617645	0.000754832271172784	0.0007868873854247321	0.0007998612176051484	0.0008339947493147658	0.0008478633367264369	0.0009326038195215793	0.0009483681744267127	0.11603147971146927	0.1163090089955802	4.765465780273183e-07	9.366885904982247e-05	4.844420235451848e-07	9.522076940390867e-05
85.87734993211305	0.000665650863598891	0.0006763572643369852	0.0007427722530673909	0.0007549144662128042	0.000787132681420303	0.0008001105778550529	0.0008344255271483028	0.0008483017164640469	0.0009334558712994989	0.0009492360401204435	0.11643942151599233	0.11671792979115021	4.772412625970611e-07	9.437061629385957e-05	4.851489225141245e-07	9.593429278387244e-05
86.39480416602983	0.0006654643501428415	0.0006761668245846513	0.0007428518588802954	0.000754995021881649	0.0007873798094802322	0.0008003618008944115	0.0008348621151575849	0.0008487460131056485	0.0009343230612522418	0.0009501193335315288	0.11685625560811314	0.11713576424965792	4.779151681431199e-07	9.50732961848555e-05	4.858347199884891e-07	9.66487601134769e-05
86.91537632201124	0.0006652707617256423	0.0006759691765606677	0.0007429297780421465	0.0007550738556597505	0.0007876287720459204	0.0008006148892210607	0.0008353046158986228	0.0008491963311814293	0.0009352057380291911	0.0009510184101442869	0.11728220341230844	0.11756273432942647	4.785686265343586e-07	9.577692587731113e-05	4.864997540045182e-07	9.736419922468098e-05
87.43908518710603	0.0006650698912101667	0.0006757641093513614	0.0007430059271802436	0.0007551508826254797	0.0007878795716320124	0.0008008698454079012	0.0008357531350616825	0.0008496527784164896	0.0009361042614018892	0.0009519336367851455	0.11771749290227497	0.11799906855386466	4.792019743329358e-07	9.648153441468854e-05	4.871443673938776e-07	9.808063987873372e-05
87.9659496615646	0.0006648615256973254	0.0006755514061772444	0.0007430802204845871	0.0007552260153748906	0.0007881322108314574	0.0008011266721080637	0.000836207781588467	0.0008501154658503015	0.0009370190026949997	0.0009528653920622067	0.11816235883270511	0.11844500224380407	4.798155530967964e-07	9.718715283638102e-05	4.877689081003549e-07	9.879811387733528e-05
88.4959887595208	0.0006646454463420046	0.0006753308442056831	0.0007431525696260154	0.0007552991639383475	0.000788386692320863	0.0008013853720603896	0.0008366686677944226	0.0008505845079613914	0.0009379503452369573	0.000953814066824895	0.11861704298066382	0.11890077775947175	4.804097097007047e-07	9.789381429062272e-05	4.88373729504144e-07	9.95166551768234e-05
89.0292216096782	0.0006644214281623106	0.0006751021943567557	0.0007432228836711203	0.0007553702356938773	0.0007886430188661454	0.000801645948095193	0.0008371359094963899	0.000851060022797466	0.0009388986848313181	0.0009547800646447182	0.11908179439702773	0.11936664475253589	4.809847966731054e-07	9.860155415408745e-05	4.889591907619598e-07	0.00010023630001015915
89.56566745600044	0.0006641892398418591	0.0006748652211020413	0.0007432910689938258	0.0007554391352771253	0.000788901193328507	0.0008019084031403778	0.000837609626145895	0.0008515421321112971	0.0009398644302499231	0.0009557638023182917	0.1195568696684604	0.11984286042872218	4.815411725492486e-07	9.931041015823205e-05	4.895256571790275e-07	0.00010095708701746142
90.1053456584057	0.0006639486435248352	0.0006746196822560492	0.0007433570291834662	0.0007555057644877423	0.0007891612186707458	0.0008021727402278819	0.0008380899409683472	0.0008520309615026269	0.0009408480037490256	0.0009567657103937832	0.12004253319042713	0.12032968982150113	4.820792022483837e-07	0.00010002042252399423	4.900735005831328e-07	0.00010167905738220351
90.6482756934654	0.0006636993946035382	0.0006743653287600018	0.0007434206649492154	0.0007555700221920603	0.0007894230979639364	0.0008024389625005038	0.0008385769811084591	0.0008525266405664104	0.000941849841609622	0.0009577862337220556	0.1205390574517883	0.12082740607736786	4.825992574718782e-07	0.00010073163410476149	4.906030997352089e-07	0.00010240225497745725
91.19447715510712	0.0006634412414981014	0.0006741019044576587	0.000743481874020703	0.0007556318042218814	0.0007896868343944851	0.0008027070732191103	0.0008390708777821881	0.0008530293030477125	0.0009428703947032878	0.0009588258320338202	0.12104672333150993	0.12133629075328346	4.831017171187928e-07	0.0001014440905367231	4.911148407523921e-07	0.00010312672651946464
91.74396975532183	0.0006631739254280816	0.0006738291458628744	0.0007435405510446431	0.0007556910032692104	0.0007899524312715953	0.0008029770757702639	0.0008395717664355493	0.000853539087003612	0.0009439101290849055	0.0009598849805442415	0.12156582040810186	0.12185663412687081	4.835869677266092e-07	0.0001021578403994361	4.916091175633875e-07	0.00010385252173236714
92.29677332487483	0.0006628971801755973	0.0006735467819185509	0.0007435965874773029	0.0007557475087767503	0.0007902198920351598	0.0008032489736742914	0.0008400797869106458	0.0008540561349724605	0.0009449695266137577	0.0009609641705864682	0.122096647282387	0.12238873551996997	4.840554039464359e-07	0.0001028729353868274	4.920863323870346e-07	0.00010457969352212215
92.85290781402206	0.0006626107318396675	0.0006732545337466445	0.0007436498714726183	0.0007558012068239637	0.0007904892202641207	0.0008035227705938175	0.0008405950836193029	0.0008545805941508927	0.0009460490856045533	0.0009620639102757109	0.12263951191427114	0.12293290363623335	4.84507429027105e-07	0.00010358943048646707	4.925468962289816e-07	0.00010530829815941223
93.41239329322968	0.0006623142985813949	0.0006729521143888628	0.0007437002877657488	0.0007558519800084942	0.0007907604196852946	0.0008037984703427883	0.0008411178057246737	0.0008551126165789719	0.0009471493215100244	0.0009631847252055275	0.12319473197418628	0.12348945691343131	4.8494345534372e-07	0.00010430738417230301	4.929912294247612e-07	0.00010603839547773664
93.97524995389855	0.0006620075903596536	0.0006726392285376951	0.0007437477175518962	0.000755899707322763	0.0007910334941827394	0.0008040760768960385	0.0008416481073312862	0.0008556523593339342	0.0009482707676369005	0.0009643271591781681	0.12376263520994941	0.12405872389120781	4.853639049559122e-07	0.00010502685860966365	4.934197622056364e-07	0.00010677004908143939
94.54149810909283	0.0006616903086568612	0.0006723155722573629	0.0007437920383601272	0.0007559442640254785	0.0007913084478076497	0.0008043555943994004	0.0008421861476839271	0.000856199984732945	0.0009494139758970921	0.000965491774970834	0.12434355982980412	0.12464104359506056	4.857692101804074e-07	0.00010574791986930898	4.938329352838526e-07	0.00010750332656475625
95.11115819427312	0.0006613621461944622	0.0006719808326943044	0.0007438331239220052	0.0007559855215078596	0.0007915852847888387	0.0008046370271804145	0.0008427320913758611	0.0008567556605453762	0.0009505795175961035	0.0009666791551399328	0.12493785490244166	0.12523676593734734	4.861598142231159e-07	0.00010647063815982793	4.942312005021829e-07	0.00010823829974987431
95.68425076803395	0.0006610227866377077	0.0006716346877767761	0.000743870844034773	0.0007560233471543173	0.0007918640095438483	0.0008049203797596794	0.0008432861085668854	0.0008573195602151104	0.0009517679842608023	0.0009678899028654877	0.12554588077488238	0.12584625213618827	4.865361718367012e-07	0.00010719508807288669	4.946150215006046e-07	0.00010897504493662113
96.26079651284576	0.0006606719042892957	0.0006712768059031159	0.0007439050644188459	0.0007560576041973354	0.0007921446266907097	0.0008052056568628666	0.000843848375211743	0.0008578918630934023	0.0009529799885087944	0.0009691246428379896	0.12616800950910145	0.1264698751531624	4.868987500112167e-07	0.00010792134884241023	4.949848744230899e-07	0.00010971364316714194
96.84081623580131	0.0006603091637714198	0.0006709068456182275	0.0007439356465693352	0.0007560881515662775	0.0007924271410604059	0.0008054928634334517	0.000844419073299452	0.0008584727546828795	0.0009542161649618163	0.0009703840221901773	0.1268046253383654	0.12710802015077183	4.872480287167842e-07	0.00010864950462288747	4.953412486788248e-07	0.00011045418051097711
97.42433086936633	0.0006599342196957724	0.0006705244552778109	0.0007439624476013462	0.000756114843729857	0.0007927115577100843	0.0008057820046462147	0.0008449983911041677	0.0008590624268932951	0.0009554771712057188	0.0009716687114763506	0.12745612514428994	0.12776108497066527	4.875845016900741e-07	0.00010937964478469064	4.956846477419162e-07	0.00011119674836590487
98.01136147213543	0.0006595467163210134	0.0006701292726998427	0.0007439853200887338	0.0007561375305319421	0.0007929978819370611	0.0008060730859215434	0.0008455865234481854	0.0008596610783096597	0.000956763688799772	0.0009729794057020047	0.12812291895568453	0.12842948063371237	4.879086772680572e-07	0.00011011186422954511	4.960155900032501e-07	0.00011194144378023907
98.60192922959182	0.0006591462871972025	0.0006697209248028048	0.0007440041118960378	0.0007561560570204175	0.0007932861192936788	0.0008063661129406139	0.0008461836719777846	0.0008602689144734711	0.0009580764243382185	0.0009743168254067896	0.12880543047031356	0.12911363186305072	4.882210792664246e-07	0.00011084626372376283	4.963346096734144e-07	0.00011268836979441699
99.1960554548718	0.0006587325547966631	0.0006692990272301156	0.0007440186660032344	0.0007561702632687428	0.0007935762756030504	0.000806661091661477	0.0008467900454525976	0.0008608861481777355	0.0009594161105671667	0.0009756817178039395	0.12950409760078285	0.1298139776313121	4.885222479227361e-07	0.00011158295025681664	4.96642257736689e-07	0.00011343763580529131
99.79376158953411	0.0006583051301307567	0.0006688631839602268	0.0007440288203230184	0.0007561799841898859	0.0007938683569757878	0.0008069580283361396	0.0008474058600492994	0.0008615129997765791	0.0009607835075601918	0.0009770748579795909	0.13021937304579323	0.1305309717332864	4.888127408985473e-07	0.00011232203742295166	4.969391029781105e-07	0.00011418935795640128
100.39506920433367	0.0006578636123519795	0.0006684129869018075	0.0007440344075102068	0.0007561850493422576	0.000794162369827736	0.0008072569295286872	0.0008480313396803879	0.0008621496975102654	0.000962179403956147	0.0009784970501556128	0.13095172488812262	0.13126508338537846	4.890931343350981e-07	0.00011306364582619466	4.972257330678907e-07	0.0001149436595535569
101.00000000000001	0.0006574075883408203	0.0006679480154734264	0.0007440352547629329	0.0007561852827272721	0.0007944583208988166	0.000807557802134534	0.0008486667163289523	0.0008627964778464991	0.0009636046182630257	0.0009799491290198154	0.13170163722074663	0.13201679785327156	4.892312859599068e-07	0.00011343509586402199	4.973669847893591e-07	0.0001153214710880206
