# Supplementary material for: White matter micro- and macrostructure brain charts for the human lifespan
Source: Nature. 2026 May 13;655(8124):979–89. doi: 10.1038/s41586-026-10454-2 (PMC13391363; doi:10.1038/s41586-026-10454-2)
Supplement: Supplementary file 12 — Centiles trajectories of brain charts. SDT.T9.1–5 contain the brain charts for the global metrics; SDT.T9.6–509 contain the brain charts for the tract-specific metrics (unnormalized); and SDT.T9.510–1157 contain the brain charts for the tract-specific macrostructural metrics (normalized). Included in each table are the male and female centile trajectories for the 2.5th, 25th, 50th, 75th and 97.5th percentiles; the interquartile range normalized by the 50th centile; and the derivatives of the 50th centiles with respect to both age and log(age). Charts are sampled in logarithmically spaced intervals. Age is reported in years, while centile trajectory values are reported in metric-specific units: diffusivities in mm2 s−1, volume in mm3, surface area in mm2, average length in mm, and FA is dimensionless (unitless). [file 41586_2026_10454_MOESM12_ESM.zip › plotted_curves/SDT.T9.157-ICP_left_rd-mean_curve_metrics.csv]

ages	male_0.025th_percentile	female_0.025th_percentile	male_0.25th_percentile	female_0.25th_percentile	male_0.5th_percentile	female_0.5th_percentile	male_0.75th_percentile	female_0.75th_percentile	male_0.975th_percentile	female_0.975th_percentile	male_normalized_quantile_range	fwmale_normalized_quantile_range	male_median_centile_d_age	male_median_centile_d_log_age	female_median_centile_d_age	female_median_centile_d_log_age
0.25	0.000730156649625175	0.0007440020679996127	0.0008203840226258647	0.0008359399580716853	0.0008714333995861632	0.0008879571056330739	0.0009251785159528261	0.0009427210858771452	0.0010354916585388215	0.0010551254378810735	0.12025530967338117	0.12025482664427774	-0.00026379354199644676	-0.0001523088029496476	-0.0002687954697940713	-0.00015519681009922
0.25150637576242696	0.0007298236993676316	0.0007436628042535651	0.0008200099288502558	0.0008355587708148973	0.000871036027388215	0.0008875521986523259	0.0009247566360808465	0.0009422912066223153	0.0010350194760786607	0.0010546443024504507	0.12025530969674318	0.12025482666763979	-0.00026323446171006015	-0.00015244194699562397	-0.0002682257884928374	-0.00015533247875920697
0.2530218281966045	0.0007294901669983839	0.0007433229473576618	0.0008196351810301396	0.0008351769171117588	0.0008706379604472031	0.000887146583755127	0.0009243340186181054	0.0009418605757910586	0.0010345464680818332	0.0010541623258303028	0.1202553097204574	0.12025482669135425	-0.000262114260366042	-0.00015270785304000167	-0.00026708434642319645	-0.00015560342678769268
0.25454641199404576	0.0007291560541877546	0.0007429824990138968	0.0008192597810422484	0.000834794398874588	0.0008702392007566445	0.0008867402629727929	0.0009239106656810717	0.0009414291955399737	0.0010340726369171673	0.0010536795104343728	0.12025530974453093	0.12025482671542732	-0.0002609967275846725	-0.00015297299296745948	-0.0002659456235163393	-0.00015587359417254532
0.2560801821758082	0.0007288213626149045	0.0007426414609332742	0.0008188837307732469	0.0008344112180258245	0.0008698397503206054	0.0008863332383473911	0.0009234865793974136	0.000940997068037073	0.001033597984966028	0.0010531958586891775	0.12025530976896856	0.12025482673986448	-0.00025988187257230955	-0.00015323736274405753	-0.0002648096291528734	-0.00015614297680313638
0.25762319409447826	0.0007284860939677936	0.0007422998348357592	0.0008185070321196835	0.000834027376497978	0.0008694396111536518	0.0008859255119316865	0.0009230617619059462	0.0009405641954617264	0.001033122514622256	0.001052711373033948	0.12025530979377612	0.12025482676467215	-0.0002587697044053039	-0.00015350095836044741	-0.0002636763725815672	-0.0001564115705943725
0.2591755034361701	0.0007281502499431117	0.0007419576224502155	0.0008181296869879174	0.0008336428762335561	0.000869038785280771	0.000885517085789063	0.0009226362153565484	0.0009401305800045774	0.0010326462282920757	0.0010522260559205315	0.12025530981895904	0.12025482678985544	-0.00025766023202977717	-0.00015376377583112277	-0.0002625458629179067	-0.00015667937148497457
0.2607371662225343	0.0007278138322462421	0.0007416148255143652	0.0008177516972940754	0.0008332577191850187	0.0008686372747373249	0.0008851079619934768	0.0009222099419101162	0.0009396962238674945	0.0010321691283940394	0.00105173990981334	0.12025530984452505	0.12025482681542096	-0.00025655346425873526	-0.000154025811193087	-0.000261418109142153	-0.00015694637543689494
0.2623082388127803	0.0007274768425912017	0.0007412714457747256	0.0008173730649639839	0.0008328719073147096	0.0008682350815689798	0.0008846981426293824	0.0009217829437384821	0.0009392611292634918	0.001031691217358944	0.0010512529371892582	0.12025530987047894	0.12025482684137469	-0.00025544940977761943	-0.00015428706050910068	-0.00026029312010450445	-0.0001572125784382039
0.2638887779057103	0.0007271392827005878	0.0007409274849865594	0.0008169937919331106	0.0008324854425947967	0.0008678322078316421	0.0008842876297916704	0.0009213552230243521	0.0009388252984166631	0.0010312124976297541	0.0010507651405375737	0.12025530989682684	0.12025482686772293	-0.00025434807714014296	-0.00015454751986451742	-0.00025917090452115543	-0.00015747797650039752
0.26547884054176485	0.0007268011543055314	0.0007405829449138218	0.0008166138801465118	0.0008320983270072153	0.0008674286555914044	0.0008838764255856068	0.000920926781961247	0.0009383887335621174	0.0010307329716615391	0.0010502765223599012	0.12025530992357607	0.12025482689447226	-0.00025324947476906834	-0.00015480718536875493	-0.0002580514709742965	-0.00015774256565875833
0.2670784841050822	0.0007264624591456392	0.0007402378273291079	0.0008162333315587663	0.0008317105625436097	0.0008670244269244742	0.0008834645321267701	0.0009204976227534252	0.0009379514369459119	0.001030252641921386	0.0010497870851701114	0.12025530995073248	0.1202548269216284	-0.0002521536109595379	-0.00015506605315618316	-0.0002569348279155004	-0.00015800634197385421
0.26868776632556873	0.0007261231989689435	0.000739892134013597	0.0008158521481339204	0.0008313221512052671	0.000866619523917115	0.0008830519515409822	0.000920067747615822	0.0009375134108249795	0.0010297715108883332	0.0010492968314942445	0.12025530997830246	0.120254826949198	-0.00025106049387479956	-0.00015532411938409818	-0.0002558209836641123	-0.0001582693015310388
0.2703067452809827	0.0007257833755318508	0.0007395458667569999	0.0008154703318454291	0.0008309330950030617	0.0008662139486655854	0.0008826386859642484	0.0009196371587739847	0.0009370746574670656	0.0010292895810532943	0.0010488057638704438	0.12025531000629355	0.1202548269771887	-0.0002499701315490932	-0.00015558138023399892	-0.00025470994640619526	-0.00015853144043906364
0.2719354793990299	0.0007254429905990873	0.0007391990273575075	0.0008150878846760957	0.0008305433959573956	0.0008658077032760737	0.000882224737542695	0.0009192058584640013	0.0009366351791506593	0.001028806854918983	0.0010483138848488781	0.12025531003471134	0.12025482700560687	-0.0002488825318878174	-0.0001558378319120035	-0.0002536017241968058	-0.0001587927548317991
0.27357402745947257	0.0007251020459436473	0.000738851617621732	0.000814704808618012	0.0008301530560981335	0.0008654007898646351	0.0008818101084325004	0.0009187738489324369	0.0009361949781649214	0.0010283233349998376	0.0010478211969916602	0.12025531006356402	0.12025482703445892	-0.00024779770266658563	-0.00015609347064768353	-0.0002524963249590506	-0.00015905324086748496
0.2752224485962505	0.000724760543346741	0.0007385036393646619	0.0008143211056725037	0.0008297620774645507	0.0008649932105571317	0.0008813948007998372	0.0009183411324362674	0.0009357540568096252	0.0010278390238219503	0.0010473277028727802	0.1202553100928568	0.12025482706375192	-0.0002467156515317259	-0.0001563482926944526	-0.00025139375648502993	-0.00015931289472903565
0.27688080229961526	0.0007244184845977425	0.0007381550944095984	0.0008139367778500663	0.0008293704621052623	0.0008645849674891683	0.0008809788168208016	0.0009179077112428134	0.0009353124173950787	0.0010273539239229884	0.0010468334050780185	0.12025531012259899	0.12025482709349392	-0.00024563638600189064	-0.00015660229433053785	-0.0002502940264354492	-0.00015957171262365177
0.2785491484182772	0.0007240758714941336	0.0007378059845881106	0.0008135518271703069	0.0008289782120781742	0.0008641760628060273	0.0008805621586813566	0.000917473587629668	0.0009348700622420652	0.0010268680378521214	0.0010463383062048826	0.12025531015279625	0.12025482712369134	-0.00024455991346628014	-0.00015685547185761983	-0.0002491971423387862	-0.00015982969078251474
0.28022754716156506	0.0007237327058414567	0.0007374563117399773	0.0008131662556618894	0.0008285853294504161	0.000863766498662611	0.0008801448285772641	0.0009170387638846401	0.000934426993681771	0.0010263813681699477	0.0010458424088625208	0.12025531018345685	0.12025482715435111	-0.00024348624118625262	-0.00015710782160152648	-0.0002481031115953991	-0.0001600868254625909
0.2819160591015993	0.0007233889894532583	0.0007371060777131328	0.0008127800653624693	0.0008281918162982799	0.0008633562772233738	0.0008797268287140186	0.0009166032423056776	0.0009339832140557163	0.001025893917448417	0.0010453457156716487	0.1202553102145876	0.12025482718548197	-0.00024241537629593468	-0.0001573593399130102	-0.00024701194147358496	-0.00016034311294454984
0.28361474517547763	0.0007230447241510343	0.0007367552843636155	0.0008123932583186358	0.000827797674707165	0.0008629454006622598	0.0008793081613067887	0.0009161670252008046	0.0009335387257156906	0.001025405688270757	0.0010448482292644752	0.12025531024619697	0.12025482721709065	-0.00024134732580011198	-0.0001576100231654165	-0.0002459236391114672	-0.00016059854953348607
0.2853236666874746	0.000722699911764187	0.0007364039335555143	0.0008120058365858611	0.0008274029067715152	0.0008625338711626472	0.0008788888285803491	0.0009157301148880611	0.0009330935310236843	0.0010249166832314027	0.0010443499522846266	0.12025531027829145	0.12025482724918579	-0.00024028209657700472	-0.00015785986775704308	-0.00024483821151821683	-0.0001608531315596129
0.2870428853112538	0.0007223545541299593	0.0007360520271609119	0.0008116178022284259	0.0008270075145947564	0.0008621216909172732	0.0008784688327690174	0.0009152925136954234	0.0009326476323518162	0.0010244269049359128	0.0010438508873870669	0.12025531031088028	0.12025482728177402	-0.00023921969537854526	-0.00015810887011055708	-0.00024375566557294226	-0.00016110685537742975
0.28877246309209376	0.0007220086530933927	0.0007356995670598354	0.000811229157319375	0.0008266115002892399	0.0008617088621281831	0.0008780481761165907	0.0009148542239607492	0.0009322010320822722	0.0010239363560009059	0.0010433510372380253	0.12025531034397041	0.1202548273148644	-0.00023816012882793558	-0.00015835702667163498	-0.00024267600802507783	-0.00016135971736544463
0.2905124624491269	0.0007216622105072703	0.000735346555140201	0.0008108399039404498	0.0008262148659761819	0.0008612953870066602	0.0008776268608762831	0.0009144152480317057	0.0009317537326072341	0.0010234450390539773	0.0010428504045149204	0.1202553103775708	0.12025482734846446	-0.0002371034034236441	-0.00015860433391104434	-0.0002415992454957161	-0.00016161171392720108
0.29226294617759224	0.0007213152282320631	0.0007349929932977583	0.0008104500441820306	0.0008258176137856002	0.0008608812677731649	0.0008772048893106579	0.000913975588265701	0.0009313057363288113	0.0010229529567336278	0.0010423489919062813	0.12025531041168912	0.1202548273825831	-0.00023604952553721303	-0.00015885078832331145	-0.0002405253844775801	-0.00016186284149091734
0.294023977451102	0.0007209677081358798	0.0007346388834360395	0.0008100595801430799	0.000825419745856256	0.0008604665066572727	0.0008767822636915668	0.0009135352470298231	0.0009308570456589718	0.0010224601116891894	0.0010418468021116724	0.12025531044633442	0.120254827417228	-0.000234998501414313	-0.00015909638642688795	-0.0002394544313346625	-0.00016211309650898675
0.29579561982392083	0.0007206196520944128	0.0007342842274663048	0.00080966851393108	0.0008250212643355945	0.0008600511058976106	0.0008763589863000845	0.0009130942267007671	0.0009304076630194786	0.0010219665065807498	0.0010413438378416193	0.12025531048151455	0.12025482745240822	-0.00023395033717454883	-0.0001593411247638732	-0.00023838639230275294	-0.00016236247545811655
0.29757793723326015	0.000720271061990888	0.0007339290273074898	0.0008092768476619785	0.0008246221713796846	0.0008596350677417967	0.0008759350594264473	0.0009126525296647765	0.0009299575908418193	0.0010214721440790812	0.001040840101817534	0.12025531051723945	0.12025482748813265	-0.0002329050388135412	-0.00015958499990118002	-0.0002373212734908814	-0.00016261097483991072
0.29937099400158496	0.0007199219397160078	0.0007335732848861493	0.0008088845834601229	0.000824222469153156	0.0008592183944463721	0.000875510485369984	0.0009122101583175652	0.0009295068315671357	0.0010209770268655581	0.001040335596771633	0.12025531055351646	0.12025482752440972	-0.00023186261220156656	-0.0001598280084295911	-0.00023625908088070746	-0.00016285859118045365
0.3011748548389356	0.0007195722871679032	0.0007332170021364071	0.0008084917234582082	0.0008238221598291429	0.0008588010882767444	0.000875085266439058	0.0009117671150642633	0.0009290553876461606	0.0010204811576320911	0.0010398303254468674	0.12025531059035537	0.12025482756124811	-0.0002308230630837238	-0.000160070146963176	-0.0002351998203264094	-0.00016310532102986608
0.30298958484526295	0.0007192221062520792	0.0007328601809999013	0.0008080982697972141	0.0008234212455892218	0.0008583831515071222	0.0008746594049509999	0.000911323402319343	0.0009286032615391489	0.0010199845390810498	0.001039324290596845	0.12025531062776504	0.12025482759865784	-0.00022978639708157167	-0.00016031141214045697	-0.00023414349755623842	-0.00016335116096286018
0.30481524951277783	0.0007188713988813631	0.0007325028234257292	0.0008077042246263474	0.0008230197286233519	0.0008579645864204531	0.0008742329032320453	0.0009108790225065552	0.0009281504557158077	0.0010194871739251854	0.001038817494985755	0.12025531066575523	0.12025482763664784	-0.00022875261969360072	-0.00016055180062435337	-0.00023309011817260195	-0.00016359610757893384
0.3066519147283146	0.0007185201669758504	0.0007321449313703971	0.0008073095901029811	0.000822617611129815	0.0008575453953083589	0.0008738057636172694	0.0009104339780588595	0.0009276969726552303	0.0010189890648875607	0.00103830994138829	0.12025531070433487	0.12025482767522748	-0.00022772173629367898	-0.0001607913091008495	-0.00023203968765142524	-0.00016384015750128822
0.3084996467757088	0.000718168412462856	0.000731786506797766	0.0008069143683926017	0.0008222148953151581	0.0008571255804710794	0.0008733779884505275	0.0009099882714183667	0.0009272428148458314	0.0010184902147014761	0.0010378016325895767	0.12025531074351452	0.12025482771440676	-0.00022669375213288379	-0.00016102993427977164	-0.00023099221134356696	-0.00016408330737757715
0.31035851233818973	0.0007178161372768595	0.000731427551678997	0.0008065185616687441	0.0008218115833941298	0.0008567051442174043	0.0008729495800843874	0.0009095419050362621	0.0009267879847852744	0.0010179906261103928	0.0010372925713850942	0.12025531078330264	0.12025482775419472	-0.00022566867234141696	-0.00016126767289623145	-0.0002299476944760126	-0.000164325553880601
0.3122285785007863	0.0007174633433594515	0.0007310680679924979	0.0008061221721129325	0.000821407677589621	0.0008562840888646099	0.0008725205408800653	0.0009090948813727437	0.0009263324849804067	0.0010174903018678567	0.0010367827605805985	0.12025531082371033	0.12025482779460249	-0.0002246465019253574	-0.00016150452170773932	-0.00022890614215037575	-0.00016456689370680788
0.3141099127527488	0.0007171100326592865	0.0007307080577238738	0.0008057252019146302	0.0008210031801326095	0.0008558624167384051	0.0008720908732073672	0.000908647202896961	0.0009258763179471942	0.0010169892447374326	0.0010362722029920524	0.12025531086474733	0.12025482783563982	-0.0002236272457697419	-0.00016174047749584197	-0.00022786755934400826	-0.00016480732357662675
0.31600258298998396	0.0007167562071320256	0.0007303475228658703	0.0008053276532711711	0.0008205980932620963	0.0008554401301728595	0.0008716605794446222	0.0009081988720869402	0.0009254194862106508	0.0010164874574926225	0.001035760901445548	0.12025531090642412	0.12025482787731592	-0.0002226109086387873	-0.0001619755370666498	-0.00022683195091105501	-0.00016504684023507799
0.3179066575175057	0.0007164018687402877	0.0007299864654183212	0.0008049295283877077	0.000820192419225047	0.0008550172315103485	0.0008712296619786202	0.0009077498914295249	0.0009249619923047741	0.0010159849429167964	0.001035248858777229	0.12025531094875103	0.12025482791964232	-0.0002215974951747801	-0.0001622096972488385	-0.00022579932158273142	-0.00016528544045155136
0.3198222050518999	0.0007160470194535976	0.000729624887388098	0.0008045308294771522	0.0008197861602763333	0.0008545937231014889	0.000870798123204548	0.0009073002634203092	0.0009245038387724768	0.0010154817038031177	0.0010347360778332187	0.12025531099173822	0.12025482796262947	-0.00022058700990126856	-0.00016244295489623028	-0.00022476967596751773	-0.000165523121019584
0.32174929472380437	0.00071569166124833	0.0007292627907890531	0.0008041315587601124	0.0008193793186786717	0.0008541696073050731	0.0008703659655259268	0.000906849990563567	0.000924045028165519	0.001014977742954465	0.0010342225614695432	0.12025531103539709	0.12025482800628821	-0.0002195794572205645	-0.00016267530688535148	-0.00022374301855138112	-0.0001657598787565273
0.32368799608040405	0.0007153357961076656	0.0007289001776419717	0.0008037317184648438	0.0008189718967025684	0.0008537448864880162	0.0008699331913545501	0.0009063990753721964	0.0009235855630444455	0.0010144730631833703	0.0010337083125520606	0.12025531107973872	0.12025482805062987	-0.0002185748414150479	-0.00016290675011623734	-0.00022271935369844176	-0.0001659957105040466
0.3256383790879404	0.0007149794260215311	0.0007285370499745141	0.000803331310827182	0.0008185638966262535	0.0008533195630252859	0.0008694998031104191	0.0009059475203676442	0.0009231254459785115	0.001013967667311932	0.0010331933339563777	0.12025531112477425	0.12025482809566498	-0.00021757316664930415	-0.00016313728151320928	-0.0002216986856518055	-0.00016623061312784349
0.32760051413423674	0.0007146225529865547	0.0007281734098211688	0.0008029303380904905	0.0008181553207356301	0.0008528936392998464	0.0008690658032216826	0.0009054953280798464	0.000922664679545626	0.0010134615581717525	0.0010326776285677886	0.12025531117051484	0.12025482814140537	-0.00021657443696823653	-0.00016336689802348703	-0.0002206810185332031	-0.00016646458351737836
0.3295744720312385	0.0007142651790060083	0.0007278092592231953	0.000802528802505601	0.0008177461713242086	0.0008524671177025945	0.000868631194124572	0.0009050425010471614	0.000922203266332277	0.0010129547386038592	0.0010321611992811879	0.12025531121697183	0.12025482818786272	-0.00021557865629995288	-0.000163595596618743	-0.00021966635634487752	-0.00016669761858659204
0.33156032401756863	0.0007139073060897607	0.0007274446002285728	0.0008021267063307539	0.0008173364506930508	0.0008520400006322965	0.0008681959782633394	0.0009045890418163039	0.0009217412089334682	0.0010124472114586322	0.0010316440490010016	0.12025531126415781	0.12025482823504806	-0.0002145858284537394	-0.00016382337429321492	-0.00021865470296900114	-0.00016692971527329514
0.33355814176109866	0.0007135489362542251	0.0007270794348919501	0.0008017240518315448	0.0008169261611507099	0.0008516122904955328	0.0008677601580901947	0.0009041349529422826	0.0009212785099526531	0.0010119389795957357	0.0010311261806411134	0.12025531131208474	0.12025482828297455	-0.0002135959571218926	-0.00016405022806481595	-0.00021764606216714832	-0.00016716087053819662
0.33556799736153503	0.0007131900715223066	0.0007267137652745938	0.0008013208412808637	0.0008165153050131772	0.0008511839897066302	0.0008673237360652484	0.0009036802369883313	0.000920815172001672	0.0010114300458840403	0.0010306075971247945	0.12025531136076342	0.12025482833165345	-0.00021260904588044083	-0.00016427615497513481	-0.0002166404375835429	-0.00016739108136709646
0.3375899633530214	0.0007128307139233533	0.0007263475934443298	0.0008009170769588388	0.000816103884603813	0.0008507551006876065	0.0008668867146564392	0.00090322489652585	0.000920351197700677	0.0010109204132015544	0.0010300883013846175	0.12025531141020826	0.12025482838109804	-0.00021162509818906106	-0.00016450115208874183	-0.0002156378327438646	-0.00016762034476924814
0.3396241127067558	0.0007124708654931032	0.0007259809214755	0.0008005127611527784	0.0008156919022532991	0.000850325625868105	0.0008664490963394827	0.0009027689341343328	0.0009198865896780761	0.0010104100844353476	0.001029568296362398	0.12025531146043046	0.12025482843132028	-0.00021064411739166178	-0.000164725216493522	-0.0002146382510545275	-0.0001678486577767202
0.3416705188336247	0.000712110528273636	0.0007256137514489062	0.0008001078961571174	0.0008152793602995757	0.0008498955676853392	0.0008660108835978045	0.0009023123524013127	0.0009194213505704629	0.001009899062481487	0.001029047585009112	0.12025531151144325	0.12025482848233249	-0.00020966610671746544	-0.00016494834530111913	-0.00021364169580662118	-0.00016807601744664447
0.343729255586852	0.0007117497043133179	0.0007252460854517558	0.0007997024842733521	0.0008148662610877801	0.0008494649285840238	0.0008655720789224757	0.0009018551539222859	0.000918955483022549	0.001009387350244953	0.0010285261702848206	0.12025531156325947	0.12025482853414864	-0.00020869106928095293	-0.00016517053564585327	-0.0002126481701736349	-0.00016830242085927316
0.34580039726466444	0.0007113883956667561	0.0007248779255776164	0.0007992965278099928	0.0008144526069701958	0.0008490337110163247	0.0008651326848121576	0.0009013973413006592	0.0009184889896871044	0.0010088749506395778	0.0010280040551586065	0.12025531161589335	0.12025482858678206	-0.0002077190080817526	-0.0001653917846851094	-0.0002116576772118739	-0.00016852786511764584
0.3478840186129729	0.0007110266043947444	0.0007245092739263597	0.0007988900290825012	0.0008140384003061902	0.0008486019174417903	0.0008646927037730374	0.0009009389171476776	0.0009180218732248877	0.0010083618665879686	0.0010274812426084912	0.12025531166935692	0.12025482864024584	-0.00020674992600705488	-0.0001656120895997537	-0.0002106702198633459	-0.00016875234734942124
0.34998019482807	0.0007106643325642158	0.000724140132604111	0.0007984829904132349	0.0008136236434621565	0.000848169550327296	0.0008642521383187638	0.0009004798840823642	0.0009175541363045809	0.0010078481010214382	0.0010269577356213666	0.12025531172366447	0.12025482869455344	-0.00020578382583008592	-0.00016583144759324542	-0.00020968580095395706	-0.00016897586470496218
0.352089001559344	0.0007103015822481908	0.0007237705037232012	0.0007980754141313935	0.0008132083388114605	0.0008477366121469829	0.0008638109909703938	0.0009000202447314586	0.0009170857816027301	0.0010073336568799346	0.001026433537192926	0.12025531177883063	0.12025482874971884	-0.00020482071021243886	-0.0001660498558924417	-0.00020870442319548266	-0.0001691984143584735
0.3542105149120084	0.0007099383555257244	0.0007234003894021082	0.000797667302572957	0.0008127924887343759	0.0008473031053821961	0.0008633692642563209	0.0008995600017293457	0.000916616811803672	0.0010068185371119647	0.0010259086503275818	0.12025531183486884	0.12025482880575684	-0.00020386058170332455	-0.00016626731174704257	-0.00020772608918578905	-0.00016941999350764125
0.35634481144984936	0.0007095746544818624	0.000723029791765415	0.0007972586580806348	0.0008123760956180346	0.0008468690325214285	0.0008629269607122247	0.0008990991577180014	0.0009161472295994773	0.0010063027446745307	0.0010253830780384032	0.12025531189179445	0.12025482886268178	-0.00020290344273998784	-0.00016648381242878596	-0.00020675080140827862	-0.00016964059937252252
0.35849196819798806	0.0007092104812075865	0.0007226587129437533	0.0007968494830038084	0.0008119591618563656	0.0008464343960602602	0.0008624840828810042	0.0008986377153469233	0.0009156770376898818	0.0010057862825330545	0.0010248568233470388	0.12025531194962015	0.12025482892050776	-0.00020194929565020558	-0.00016669935523358492	-0.00020577856223485957	-0.000169860229197627
0.36065206264566085	0.0007088458377997653	0.000722287155073753	0.0007964397796984712	0.0008115416898500374	0.0008459991985012947	0.0008620406333127168	0.0008981756772730695	0.0009152062387822227	0.0010052691536613064	0.0010243298892836442	0.12025531200836316	0.12025482897925027	-0.00020099814265009397	-0.00016691393747880756	-0.00020480937392353127	-0.00017007888024939133
0.3628251727490157	0.0007084807263611088	0.0007219151202979963	0.0007960295505271823	0.0008111236820064066	0.0008455634423541101	0.0008615966145645259	0.0008977130461607992	0.0009147348355913793	0.0010047513610413423	0.0010238022788868187	0.12025531206803676	0.12025482903892398	-0.00020004998584721712	-0.00016712755650538647	-0.0002038432386217981	-0.00017029654981839948
0.3650113769339257	0.0007081151490001097	0.0007215426107649575	0.0007956187978589966	0.0008107051407394497	0.0008451271301351844	0.0008611520292006261	0.0008972498246818001	0.0009142628308396976	0.0010042329076634196	0.001023273995203516	0.12025531212865785	0.12025482909954524	-0.00019910482723950462	-0.00016734020967648644	-0.00020288015836572582	-0.00017051323521796724
0.36721075409881926	0.0007077491078310063	0.0007211696286289654	0.0007952075240694257	0.0008102860684697219	0.0008446902643678548	0.0008607068797921998	0.0008967860155150402	0.0009137902272569406	0.0010037137965259446	0.0010227450412889944	0.1202553121902421	0.12025482916112827	-0.00019816266871550137	-0.00016755189437711593	-0.00020192013507938644	-0.0001707289337832263
0.3694233836175272	0.0007073826049737237	0.0007207961760501451	0.0007947957315403705	0.000809866467624291	0.0008442528475822444	0.0008602611689173472	0.0008963216213466923	0.0009133170275802191	0.0010031940306353883	0.001022215420206733	0.12025531225280396	0.12025482922369071	-0.0001972235120578092	-0.00016776260801634746	-0.00020096317057946567	-0.00017094364287437158
0.37164934534214805	0.0007070156425538278	0.0007204222551943658	0.0007943834226600704	0.0008094463406366786	0.0008438148823152098	0.0008598148991610248	0.0008958566448700799	0.0009128432345539197	0.0010026736130062238	0.0010216851350283575	0.12025531231636157	0.12025482928724764	-0.00019628735893967297	-0.000167972348024098	-0.00020000926657071094	-0.00017115735987252578
0.3738887196059291	0.0007066482227024789	0.0007200478682332015	0.0007939705998230502	0.0008090256899468168	0.0008433763711102846	0.0008593680731149982	0.0008953910887856125	0.0009123688509296597	0.0010021525466608573	0.001021154188833585	0.12025531238092979	0.12025482935181586	-0.00019535421092833904	-0.00016818111185323836	-0.0001990584246499838	-0.00017137008218198746
0.3761415872261661	0.0007062803475563794	0.0007196730173438696	0.0007935572654300618	0.0008086045180009783	0.0008429373165176166	0.0008589206933777683	0.0008949249558007249	0.0009118938794662073	0.0010016308346295548	0.0010206225847101368	0.1202553124465271	0.12025482941741235	-0.00019442406948527724	-0.00016838889697923243	-0.0001981106463069815	-0.00017158180723095273
0.3784080295071193	0.0007059120192577258	0.0007192977047091882	0.000793143421888031	0.0008081828272517287	0.0008424977210939118	0.0008584727625545203	0.0008944582486298119	0.0009114183229294273	0.0010011084799503769	0.0010200903257536764	0.12025531251316889	0.12025482948405407	-0.00019349693596570905	-0.00016859570089911013	-0.0001971659329222386	-0.00017179253246854542
0.3806881282429484	0.0007055432399541633	0.0007189219325175267	0.000792729071610005	0.0008077606201578712	0.000842057587402379	0.0008580242832570652	0.0008939909699941746	0.0009109421840922196	0.0010005854856691108	0.0010195574150677425	0.1202553125808739	0.1202548295517589	-0.0001925728116198011	-0.00016880152113213365	-0.00019622428576959727	-0.0001720022553670375
0.38298196572066395	0.0007051740117987331	0.0007185457029627532	0.0007923142170150945	0.0008073378991843872	0.0008416169180126683	0.0008575752581037782	0.0008935231226219506	0.0009104654657344508	0.001000061854839197	0.0010190238557636713	0.12025531264965929	0.12025482962054371	-0.00019165169759388645	-0.0001690063552198806	-0.0001952857060169011	-0.00017221097342118297
0.3852896247230969	0.000704804336949829	0.00071816901824419	0.0007918988605284244	0.0008069146668023867	0.0008411757155008167	0.0008571256897195427	0.0008930547092480604	0.0009099881706429007	0.0009995375905216674	0.001018489650960536	0.12025531271954286	0.1202548296904277	-0.00019073359492988162	-0.00016921020072549475	-0.00019435019472666126	-0.0001724186841486064
0.38761118853188686	0.0007044342175711462	0.0007177918805665584	0.000791483004581076	0.0008064909254890465	0.0008407339824491897	0.0008566755807356866	0.0008925857326141422	0.0009095103016111883	0.0009990126957850733	0.0010179548037850667	0.12025531279054298	0.12025482976142719	-0.0001898185045672296	-0.00016941305523457406	-0.00019341775285564022	-0.0001726253850887205
0.3899467409304866	0.0007040636558316328	0.0007174142921399367	0.0007910666516100328	0.0008060666777275621	0.0008402917214464225	0.0008562249337899326	0.0008921161954684912	0.0009090318614397238	0.0009984871737054163	0.0010174193173715913	0.12025531286267864	0.12025482983356255	-0.00018890642734220586	-0.00016961491635389403	-0.0001924883812554068	-0.00017283107380239304
0.39229636620718694	0.0007036926539054467	0.0007170362551797092	0.000790649804058133	0.000805641926007091	0.0008398489350873687	0.000855773751526336	0.0008916461005660046	0.0009085528529356394	0.0009979610273660878	0.0010168831948619643	0.12025531293596865	0.12025482990685235	-0.00018799736398961153	-0.00016981578171246237	-0.0001915620806755003	-0.00017303574787444487
0.3946601491581577	0.000703321213971902	0.0007166577719065148	0.0007902324643740072	0.0008052166728226944	0.0008394056259730351	0.0008553220365952218	0.0008911754506681121	0.0009080732789127251	0.0009974342598577917	0.0010163464394054912	0.12025531301043194	0.12025482998131527	-0.00018709131514249577	-0.00017001564896049204	-0.00019063885176073825	-0.00017323940491040246
0.3970381750905084	0.0007029493382154287	0.0007162788445462055	0.0007898146350120354	0.0008047909206752918	0.0008389617967105361	0.0008548697916531401	0.000890704248542728	0.0009075931421913784	0.0009969068742784887	0.001015809054158873	0.12025531308608828	0.12025483005697109	-0.00018618828133340481	-0.00017021451576992863	-0.00018971869505349237	-0.00017344204253763595
0.39943052982536675	0.0007025770288255195	0.0007158994753297918	0.0007893963184322848	0.0008043646720715979	0.000838517449913027	0.0008544170193627959	0.0008902324969641804	0.0009071124455985331	0.0009963788737333184	0.0010152710422861263	0.12025531316295755	0.12025483013384028	-0.0001852882629953534	-0.0001704123798347279	-0.00018880161099546489	-0.00017364365840685791
0.4018372997009759	0.0007022042879966856	0.0007155196664933967	0.0007889775171004627	0.0008039379295240734	0.0008380725881996545	0.0008539637223929974	0.0008897601987131583	0.0009066311919676016	0.0009958502613345412	0.00101473240695852	0.12025531324106037	0.12025483021194242	-0.00018439126046077003	-0.00017060923886913493	-0.00018788759992513504	-0.00017384425018882044
0.40425857157581063	0.0007018311179284121	0.0007151394202782134	0.0007885582334878651	0.0008035106955508749	0.0008376272141955011	0.0008535099034186042	0.0008892873565766528	0.0009061493841384217	0.000995321040201469	0.0010141931513545138	0.12025531332041657	0.12025483029129841	-0.00018349727396452242	-0.00017080509060976579	-0.00018697666208158936	-0.00017404381557697968
0.4066944328317112	0.0007014575208251054	0.0007147587389304491	0.0007881384700713165	0.0008030829726757923	0.0008371813305315237	0.0008530555651204597	0.000888813973347891	0.000905667024957184	0.000994791213460397	0.0010136532786596787	0.12025531340104777	0.12025483037192986	-0.0001826063036427239	-0.00017099993281416426	-0.00018606879760396655	-0.00017424235228666318
0.4091449713770379	0.0007010834988960545	0.0007143776247012849	0.0007877182293331284	0.0008026547634282055	0.0008367349398445062	0.0008526007101853448	0.000888340051826288	0.000905184117276382	0.0009942607842445429	0.0010131127920666397	0.12025531348297532	0.12025483045385679	-0.00018171834953395472	-0.0001711937632606353	-0.00018516400653137421	-0.00017443985805409845
0.411610275649843	0.0007007090543553776	0.000713996079846825	0.0007872975137610394	0.0008022260703430255	0.0008362880447769978	0.0008521453413059157	0.0008878655948173791	0.0009047006639547493	0.000993729755693977	0.0010125716947750074	0.12025531356622095	0.12025483053710191	-0.00018083341158017796	-0.00017138657974916094	-0.00018426228880458195	-0.00017463633063721784
0.41409043462106226	0.0007003341894219825	0.0007136141066280511	0.0007868763258481683	0.0008017968959606441	0.0008358406479772624	0.0008516894611806519	0.0008873906051327668	0.0009042166678571987	0.00099319813095556	0.001012029989991308	0.12025531365080586	0.12025483062168629	-0.0001799514896268506	-0.00017157838010017912	-0.00018336364426621565	-0.00017483176781529775
0.41658553779772634	0.0006999589063195161	0.0007132317073107765	0.0007864546680929592	0.0008013672428268815	0.0008353927520992221	0.0008512330725137973	0.0008869150855900612	0.0009037321318547671	0.0009926659131828757	0.0010114876809289206	0.12025531373675365	0.12025483070763368	-0.00017907258342417243	-0.00017176916215530524	-0.00018246807266175669	-0.0001750261673891529
0.41909567522619073	0.0006995832072763201	0.0007128488841655976	0.0007860325429991323	0.0008009371134929325	0.0008349443598024028	0.000850776178015307	0.000886439039012821	0.0009032470588245516	0.0009921331055361676	0.0010109447708080096	0.12025531382408622	0.12025483079496652	-0.00017819669262750248	-0.00017195892377727673	-0.00018157557363995824	-0.00017521952718074774
0.4216209374953856	0.000699207094525387	0.0007124656394678485	0.0007856099530756329	0.0008005065105153162	0.0008344954737518797	0.0008503187804007895	0.0008859624682304985	0.0009027614516496529	0.0009915997111822755	0.0010104012628554602	0.1202553139128271	0.12025483088370668	-0.0001773238167976643	-0.00017214766284898153	-0.00018068614675345596	-0.00017541184503311325
0.42416141574008476	0.0006988305703043131	0.0007120819754975563	0.0007851869008365789	0.0008000754364558232	0.0008340460966182248	0.0008498608823914553	0.0008854853760783807	0.0009022753132191201	0.0009910657332945678	0.001009857160304812	0.12025531400300074	0.12025483097387996	-0.00017645395540183406	-0.00017233537727401327	-0.00017979979145912872	-0.00017560311880984725
0.4267172016441951	0.0006984536368552556	0.0007116978945393937	0.0007847633888012137	0.0007996438938814653	0.0008335962310774528	0.0008494024867140602	0.0008850077653975326	0.0009017886464278875	0.0009905311750528847	0.0010093124663961945	0.12025531409463004	0.12025483106550855	-0.0001755871078145399	-0.00017252206497692102	-0.00017891650711981955	-0.00017579334639630795
0.42928838744406506	0.0006980762964248845	0.0007113133988826331	0.000784339419493851	0.0007992118853644224	0.0008331458798109651	0.0008489435961008491	0.0008845296390347394	0.0009013014541767197	0.0009899960396434644	0.0010087671843762628	0.12025531418773967	0.12025483115861772	-0.0001747232733179671	-0.00017270772390237665	-0.00017803629300397472	-0.00017598252569811512
0.43187506593181346	0.0006976985512643414	0.0007109284908211029	0.0007839149954438297	0.0007987794134819937	0.0008326950455055011	0.0008484842132895063	0.0008840509998424537	0.0009008137393721552	0.0009894603302588905	0.0010082213174981327	0.12025531428235502	0.12025483125323273	-0.00017386245110256882	-0.00017289235201567443	-0.00017715914828658752	-0.00017617065464170523
0.4344773304586784	0.0006973204036291921	0.0007105431726531405	0.0007834901191854587	0.0007983464808165444	0.0008322437308530798	0.0008480243410230963	0.0008835718506787319	0.0009003255049264443	0.0009889240500980203	0.0010076748690213168	0.12025531437850043	0.12025483134937807	-0.0001730046402681762	-0.00017307594730228693	-0.00017628507205091903	-0.00017635773117510856
0.4370952749383861	0.0006969418557793853	0.0007101574466815449	0.0007830647932579721	0.0007979130899554539	0.0008317919385509515	0.0008475639820500108	0.0008830921944071868	0.0008998367537574945	0.0009883872023659273	0.0010071278422116548	0.12025531447620239	0.12025483144708064	-0.0001721498398237209	-0.00017325850776758744	-0.0001754140632868051	-0.00017654375326536798
0.4397289938505404	0.0006965629099792059	0.0007097713152135406	0.0007826390202054773	0.000797479243491073	0.0008313396713015437	0.000847103139123922	0.0008826120338969267	0.000899347488788817	0.0009878497902738369	0.0010065802403412636	0.12025531457548735	0.12025483154636472	-0.00017129804868937226	-0.00017344003143768272	-0.00017454612089357058	-0.00017672871890095365
0.4423785822440318	0.0006961835684972316	0.0007093847805607211	0.0007822128025769035	0.0007970449440206633	0.0008308869318124062	0.0008466418150037179	0.0008821313720224975	0.0008988577129494646	0.0009873118170390638	0.0010060320666884605	0.12025531467638148	0.12025483164725834	-0.0001704492656956491	-0.00017362051635808062	-0.00017368124367997395	-0.00017691262609059732
0.4450441357404687	0.0006958038336062922	0.0007089978450390145	0.0007817861429259593	0.0007966101941463554	0.0008304337227961651	0.000846180012453461	0.0008816502116638356	0.00089836742917398	0.0009867732858849533	0.0010054833245377065	0.12025531477891171	0.12025483174978815	-0.00016960348958502958	-0.00017379996059438407	-0.00017281943036451253	-0.00017709547286312577
0.44772575053762753	0.0006954237075834212	0.0007086105109686325	0.0007813590438110768	0.0007961749964750938	0.000829980046970464	0.0008457177342423247	0.0008811685557062049	0.0008978766404023347	0.0009862342000408137	0.0010049340171795417	0.12025531488310585	0.12025483185398142	-0.00016876071901236744	-0.00017397836223201346	-0.00017196067957681027	-0.0001772772572679604
0.4504235234129248	0.0006950431927098189	0.0007082227806740308	0.0007809315077953684	0.0007957393536185913	0.0008295259070579189	0.0008452549831445499	0.0008806864070401473	0.0008973853495798796	0.0009856945627418625	0.0010043841479105255	0.12025531498899156	0.12025483195986729	-0.00016792095254583583	-0.0001741557193763732	-0.0001711049898576178	-0.00017745797737422908
0.4531375517269096	0.0006946622912708012	0.0007078346564838609	0.0007805035374465728	0.0007953032681932771	0.0008290713057860596	0.0008447917619393849	0.0008802037685614231	0.0008968935596572824	0.0009851543772291583	0.001003833720033169	0.12025531509659775	0.12025483206747295	-0.00016708418866731578	-0.00017433203015237986	-0.00017025235966000585	-0.00017763763127137677
0.4558679334267773	0.0006942810055557647	0.0007074461407309319	0.000780075135337013	0.000794866742820249	0.0008286162458872861	0.0008443280734110401	0.0008797206431709628	0.0008964012735904786	0.0009846136467495444	0.0010032827368558794	0.12025531520595402	0.1202548321768286	-0.00016625042577253502	-0.00017450729270387932	-0.00016940278734933756	-0.00017781621706808304
0.45861476704990445	0.00069389933785814	0.0007070572357521621	0.0007796463040435455	0.0007944297801252257	0.0008281607300988136	0.0008438639203486327	0.0008792370337748087	0.0008959084943406131	0.000984072374555588	0.001002731201692895	0.12025531531708873	0.12025483228796248	-0.00016541966217309412	-0.00017468150519506231	-0.0001685562712053501	-0.00017799373289376086
0.4613781517274047	0.0006935172904753494	0.0007066679438885385	0.0007792170461475117	0.0007939923827384946	0.0008277047611626217	0.0008433993055461337	0.0008787529432840619	0.0008954152248739851	0.000983530563905519	0.0010021791178642233	0.12025531543003173	0.12025483240090556	-0.00016459189609596692	-0.00017485466580893783	-0.00016771280942118327	-0.00017817017689691905
0.4641581871877068	0.0006931348657087663	0.0007062782674850735	0.0007787873642346925	0.0007935545532948683	0.0008272483418254062	0.0008429342318023213	0.0008782683746148311	0.0008949214681619964	0.0009829882180631708	0.0010016264886955836	0.12025531554481426	0.1202548325156878	-0.00016376712568497154	-0.00017502677274799927	-0.0001668724001055999	-0.00017834554724605045
0.4669549737601532	0.00069275206586367	0.0007058882088907607	0.0007783572608952582	0.0007931162944336313	0.000826791474838526	0.0008424687019207232	0.0008777833306881759	0.0008944272271810933	0.0009824453402979183	0.0010010733175183416	0.12025531566146803	0.12025483263234085	-0.00016294534900029856	-0.00017519782423347507	-0.00016603504128184787	-0.00017851984212846617
0.46976861237862133	0.0006923688932492109	0.0007054977704585362	0.0007779267387237286	0.0007926776087985002	0.0008263341629579586	0.0008420027187095765	0.0008772978144300594	0.0008939325049127198	0.000981901933884627	0.0010005196076694556	0.12025531578002355	0.12025483275089566	-0.00016212656402092573	-0.00017536781850635563	-0.0001652007308907133	-0.00017869305975190541
0.4725992045851658	0.0006919853501783579	0.0007051069545452278	0.0007774958003189143	0.0007922384990375628	0.0008258764089442416	0.0008415362849817603	0.0008768118287712853	0.0008934373043432504	0.000981358002103579	0.000999965362491405	0.12025531590051297	0.12025483287138479	-0.00016131076864386862	-0.00017553675382611655	-0.00016436946678941022	-0.00017886519834295345
0.4754468525336833	0.0006916014389678695	0.0007047157635115262	0.0007770644482838837	0.0007917989678032477	0.0008254182155624343	0.0008410694035547658	0.0008763253766474599	0.0008929416284639553	0.0009808135482404317	0.0009994105853321472	0.12025531602296965	0.12025483299384072	-0.0001604979606850132	-0.00017570462847082968	-0.00016354124675208026	-0.00017903625614673624
0.47831165899359906	0.0006912171619382418	0.0007043241997219289	0.0007766326852259062	0.0007913590177522626	0.0008249595855820593	0.0008406020772506292	0.000875838460998927	0.0008924454802709306	0.0009802685755861467	0.0009988552795450424	0.12025531614742688	0.12025483311829677	-0.00015968813788067027	-0.00017587144073782923	-0.00016271606847270692	-0.00017920623142886338
0.4811937273535759	0.0006908325214136768	0.0007039322655447083	0.0007762005137564141	0.0007909186515455548	0.0008245005217770605	0.0008401343088958912	0.0008753510847707244	0.0008919488627650546	0.0009797230874369397	0.0009982994484888028	0.12025531627391732	0.12025483324478717	-0.00015888129788735328	-0.00017603718894274034	-0.00016189392956283966	-0.00017937512247256926
0.4840931616252451	0.0006904475197220336	0.0007035399633518673	0.0007757679364909504	0.0007904778718482651	0.0008240410269257492	0.0008396661013215463	0.000874863250912528	0.0008914517789519347	0.0009791770870942163	0.000997743095527435	0.12025531640247637	0.12025483337334598	-0.00015807743828338827	-0.00017620187142050603	-0.00016107482755489677	-0.00017954292758101675
0.4870100664469608	0.000690062159194793	0.0007031472955190958	0.0007753349560491267	0.0007900366813296772	0.0008235811038107582	0.000839197457362989	0.0008743749623786012	0.00089095423184185	0.0009786305778645185	0.0009971862240301746	0.1202553165331387	0.12025483350400765	-0.0001572765565681089	-0.00017636548652330553	-0.0001602587599012495	-0.0001797096450758262
0.4899445470875755	0.000689676442167017	0.0007027542644257337	0.0007749015750545791	0.000789595082663175	0.0008231207552189965	0.0008387283798599721	0.0008738862221277481	0.0008904562244497061	0.00097808356305947	0.0009966288373714348	0.1202553166659411	0.12025483363680882	-0.00015647865016391038	-0.0001765280326223584	-0.00015944572397497137	-0.00017987527329679787
0.49289670945023945	0.0006892903709773067	0.000702360872454728	0.0007744677961349204	0.0007891530785261963	0.0008226599839415958	0.0008382588716565526	0.0008733970331232553	0.0008899577597949801	0.0009775360459957135	0.0009960709389307471	0.12025531680091818	0.12025483377178621	-0.00015568371641694334	-0.00017668950810759143	-0.00015863571707191992	-0.00018003981060335517
0.4958666600762229	0.0006889039479677625	0.0007019671219925898	0.0007740336219216963	0.0007887106716001853	0.0008221987927738671	0.0008377889356010439	0.0008729073983328469	0.0008894588409016654	0.0009769880299948569	0.0009955125320926983	0.12025531693810734	0.12025483390897462	-0.0001548917525963922	-0.00017684991138600115	-0.00015782873640970974	-0.00018020325537251858
0.4988545061487607	0.0006885171754839483	0.000701573015429361	0.0007735990550503427	0.0007882678645705512	0.0008217371845152537	0.0008373185745459717	0.0008724173207286348	0.0008889594707982312	0.0009764395183834209	0.0009949536202468836	0.1202553170775465	0.12025483404841354	-0.00015410275589700095	-0.00017700924088370762	-0.00015702477912962753	-0.00018036560600023788
0.5018603554969207	0.0006881300558748452	0.0007011785551585648	0.0007731640981601377	0.0007878246601266177	0.000821275161969279	0.0008368477913480191	0.0008719268032870633	0.0008884596525175583	0.0009758905144927751	0.0009943942067878382	0.12025531721927311	0.12025483419013967	-0.0001533167234383237	-0.00017716749504420592	-0.00015622384229710407	-0.00018052686090111458
0.5048843165994948	0.000687742591492821	0.000700783743577173	0.0007727287538941626	0.0007873810609615806	0.0008208127279435087	0.0008363765888679845	0.0008714358489888676	0.0008879593890968975	0.0009753410216590913	0.000993834295114988	0.1202553173633273	0.12025483433419298	-0.00015253365226586268	-0.00017732467232878246	-0.00015542592290143653	-0.00018068701850695867
0.5079264985889148	0.000687354784693583	0.0007003885830855645	0.0007722930248992531	0.0007869370697724676	0.0008203498852494951	0.000835904969970734	0.0008709444608190161	0.0008874586835778195	0.0009747910432232815	0.0009932738886325946	0.12025531750974756	0.12025483448061244	-0.00015175353935201197	-0.0001774807712165427	-0.0001546310178570376	-0.00018084607726748247
0.5109870112551897	0.0006869666378361463	0.0006999930760874861	0.0007718569138259618	0.0007864926892600891	0.0008198866367027394	0.0008354329375251552	0.0008704526417666692	0.0008869575390061624	0.0009742405825309502	0.000992712990749696	0.12025531765857357	0.12025483462943817	-0.00015097638159689009	-0.0001776357902047998	-0.00015383912400571131	-0.00018100403565199374
0.5140659650498691	0.0006865781532827873	0.0006995972249900091	0.0007714204233285049	0.0007860479221289907	0.0008194229851226351	0.000834960494404101	0.0008699603948251214	0.0008864559584319768	0.0009736896429323265	0.000992151604880046	0.12025531780984755	0.12025483478071117	-0.00015020217582842332	-0.00017778972780807534	-0.00015305023811537644	-0.0001811608921469532
0.5171634710900281	0.0006861893333990153	0.0006992010322034971	0.0007709835560647328	0.0007856027710874192	0.000818958933332435	0.000834487643484357	0.0008694677229917635	0.0008859539449094884	0.0009731382277822281	0.0009915897344420711	0.12025531796360982	0.12025483493447359	-0.00014943091880245674	-0.0001779425825572667	-0.00015226435688017737	-0.00018131664525528057
0.5202796411622786	0.000685800180553527	0.0006988045001415635	0.0007705463146960767	0.0007851572388472724	0.0008184944841591978	0.000834014387646588	0.0008689746292680278	0.00088545150149704	0.0009725863404399951	0.0009910273828588074	0.12025531811990403	0.12025483509076705	-0.00014866260720558522	-0.00017809435300233933	-0.00015148147692392588	-0.00018147129349951885
0.5234145877268029	0.000685410697118171	0.0006984076312210309	0.0007701087018875095	0.0007847113281240545	0.000818029640433743	0.0008335407297752886	0.0008684811166593392	0.0008849486312570417	0.0009720339842694364	0.000990464553557844	0.12025531827877267	0.12025483524963425	-0.00014789723765412655	-0.00017824503770985656	-0.00015070159479874112	-0.00018162483541891983
0.5265684239214125	0.0006850208854679098	0.0006980104278618982	0.0007696707203075044	0.0007842650416368391	0.0008175644049906083	0.0008330666727587459	0.0008679871881750711	0.0008844453372559318	0.000971481162638782	0.0009899012499712775	0.1202553184402593	0.12025483541112048	-0.00014713480669450996	-0.00017839463526286847	-0.00014992470698549365	-0.00018177726956952744
0.5297412635656308	0.0006846307479807847	0.0006976128924872991	0.0007692323726279937	0.0007838183821082226	0.0008170987806680075	0.0008325922194889889	0.0008674928468284983	0.0008839416225641189	0.0009709278789206289	0.0009893374755356496	0.12025531860440805	0.12025483557526863	-0.0001463753108054966	-0.00017854314426243856	-0.00014915080989635898	-0.0001819285945262039
0.5329332211648017	0.000684240287037874	0.0006972150275234626	0.0007687936615243222	0.0007833713522642783	0.0008166327703077778	0.0008321173728617412	0.0008669980956367452	0.0008834374902559355	0.000970374136491882	0.000988773233691896	0.12025531877126486	0.12025483574212487	-0.00014561874639776318	-0.0001786905633261726	-0.00014837989987379063	-0.000182078808880215
0.5361444119142209	0.0006838495050232608	0.0006968168353996794	0.0007683545896752122	0.0007829239548345227	0.0008161663767553459	0.0008316421357763825	0.0008665029376207457	0.0008829329434095971	0.0009698199387337117	0.0009882085278852958	0.12025531894087632	0.12025483591173583	-0.0001448651098142073	-0.00017883689108805223	-0.00014761197319143604	-0.0001822279112395353
0.5393749517032939	0.0006834584043239949	0.0006964183185482632	0.0007679151597627186	0.0007824761925518674	0.0008156996028596774	0.0008311665111358998	0.0008660073758051917	0.0008824279851071476	0.000969265289031495	0.0009876433615654157	0.1202553191132884	0.1202548360841473	-0.0001441143973318626	-0.0001789821261992952	-0.0001468470260557464	-0.00018237590022995853
0.5426249571197181	0.0006830669873300547	0.0006960194794045112	0.0007674753744721882	0.0007820280681525772	0.0008152324514732363	0.0008306905018468436	0.0008655114132184892	0.0008819226184344147	0.0009687101907747668	0.0009870777381860586	0.12025531928854953	0.12025483625940792	-0.00014336660516188482	-0.00017912626732782821	-0.0001460850546059489	-0.0001825227744940705
0.5458945454536906	0.0006826752564343121	0.0006956203204066706	0.0007670352364922191	0.0007815795843762323	0.0008147649254519394	0.0008302141108192839	0.0008650150528927105	0.0008814168464809638	0.0009681546473571644	0.0009865116612052095	0.12025531946670782	0.120254836437565	-0.0001426217294503429	-0.00017926931315812022	-0.00014532605491507367	-0.00018266853269138794
0.5491838347021408	0.0006822832140324965	0.000695220843995898	0.0007665947485146208	0.0007811307439656818	0.0008142970276551152	0.0008297373409667657	0.0008645182978635513	0.0008809106723400499	0.0009675986621763825	0.0009859451340849849	0.12025531964781369	0.12025483661867	-0.00014187976627823284	-0.0001794112623902666	-0.0001445700229898289	-0.00018281317349744253
0.5524929435729888	0.0006818908625231606	0.0006948210526162292	0.0007661539132343758	0.0007806815496670108	0.000813828760945463	0.0008292601952062699	0.0008640211511702843	0.0008804040991085752	0.0009670422386341215	0.0009853781602915837	0.12025531983191588	0.12025483680277148	-0.00014114071166339281	-0.00017955211374170998	-0.00014381695477266865	-0.00018295669560544625
0.55582199148943	0.0006814982043076399	0.0006944209487145329	0.0007657127333495927	0.000780232004229488	0.0008133601281890039	0.0008287826764581607	0.0008635236158557101	0.000879897129887035	0.0009664853801360274	0.0009848107432952266	0.12025532001906622	0.12025483698992148	-0.0001404045615606836	-0.00017969186594607445	-0.00014306684614147358	-0.00018309909772459831
0.5591710985942444	0.0006811052417900221	0.0006940205347404865	0.0007652712115614743	0.0007797821104055383	0.000812891132255045	0.0008283047876461539	0.0008630256949661196	0.0008793897677794832	0.0009659280900916558	0.0009842428865701187	0.1202553202093178	0.12025483718017169	-0.0001396713118612669	-0.0001798305177516113	-0.00014231969290949553	-0.00018324037857955777
0.5625403857541326	0.0006807119773771144	0.0006936198131465333	0.0007648293505742787	0.0007793318709506945	0.000812421776016139	0.0008278265316972685	0.0008625273915512476	0.0008788820158934803	0.0009653703719144178	0.00098367459359439	0.12025532040272159	0.12025483737357526	-0.0001389409583956308	-0.00017996806792403008	-0.00014157549082861876	-0.00018338053691316358
0.565929974564078	0.000680318413478399	0.0006932187863878454	0.0007643871530952705	0.0007788812886235567	0.0008119520623480336	0.0008273479115417805	0.0008620287086642231	0.0008783738773400463	0.0009648122290215225	0.0009831058678500429	0.12025532059933336	0.12025483757018618	-0.00013821349693333984	-0.00018010451524522186	-0.00014083423558777786	-0.0001835195714836868
0.569339987351735	0.0006799245525060068	0.0006928174569222928	0.0007639446218346905	0.0007784303661857569	0.0008114819941296375	0.000826868930113188	0.0008615296493615301	0.0008778653552336201	0.0009642536648339355	0.0009825367128229083	0.1202553207992068	0.12025483777005838	-0.00013748892318256323	-0.0001802398585116216	-0.00014009592281374883	-0.00018365748106469182
0.5727705471818436	0.0006795303968746808	0.0006924158272104084	0.0007635017595057158	0.000777979106401919	0.0008110115742429788	0.0008263895903481665	0.0008610302167029655	0.0008773564526920175	0.0009636946827763317	0.000981967132002595	0.1202553210023982	0.12025483797324912	-0.0001367672327922398	-0.00018037409653617886	-0.00013936054807320297	-0.0001837942644469237
0.5762217778606706	0.0006791359490017396	0.0006920138997153476	0.0007630585688244173	0.0007775275120396147	0.0008105408055731599	0.000825909895186524	0.0008605304137515898	0.0008768471728363773	0.0009631352862770386	0.0009813971288824353	0.12025532120896366	0.12025483817981407	-0.0001360484213519808	-0.00018050722814716424	-0.00013862810687204075	-0.0001839299204363376
0.5796938039404782	0.0006787412113070474	0.0006916116769028618	0.0007626150525097272	0.0007770755858693328	0.0008100696910083232	0.0008254298475711665	0.0008600302435736918	0.0008763375187911301	0.0009625754787679985	0.0009808267069594428	0.12025532141896142	0.12025483838981146	-0.00013533248439269452	-0.00018063925218800292	-0.00013789859465630772	-0.000184064447854293
0.5831867507240184	0.0006783461862129783	0.0006912091612412574	0.0007621712132833973	0.0007766233306644336	0.0008095982334396057	0.0008249494504480519	0.000859529709238741	0.0008758274936839444	0.0009620152636847128	0.0009802558697342594	0.12025532163245074	0.1202548386032992	-0.00013461941738818206	-0.00018077016751855135	-0.00013717200681399866	-0.00018419784553902474
0.5867007442690553	0.0006779508761443793	0.0006908063552013631	0.0007617270538699603	0.0007761707492011126	0.0008091264357610995	0.0008244687067661486	0.0008590288138193426	0.0008753171006456889	0.0009614546444661953	0.0009796846207111058	0.12025532184949077	0.12025483882033869	-0.00013390921575452686	-0.00018089997301318217	-0.00013644833867436368	-0.00018433011234364471
0.5902359113929144	0.0006775552835285428	0.0006904032612564982	0.000761282576996696	0.0007757178442583636	0.0008086543008698148	0.0008239876194773987	0.0008585275603912015	0.0008748063428103863	0.0009608936245549283	0.0009791129633977373	0.12025532207014251	0.1202548390409895	-0.00013320187485105217	-0.00018102866756103397	-0.0001357275855088519	-0.00018446124713650258
0.5937923796770596	0.0006771594107951723	0.0006899998818824378	0.0007608377853935944	0.0007752646186179404	0.0008081818316656404	0.0008235061915366758	0.0008580259520330789	0.0008742952233151736	0.000960332207396817	0.0009785409013053936	0.12025532229446723	0.12025483926531323	-0.00013249738998154237	-0.00018115625006687175	-0.0001350097425322494	-0.00018459124880154665
0.597370277471697	0.000676763260376346	0.0006895962195573779	0.0007603926817933138	0.0007748110750643182	0.0008077090310513011	0.0008230244259017455	0.0008575239918267469	0.0008737837453002585	0.0009597703964411358	0.0009779684379487522	0.12025532252252844	0.12025483949337357	-0.00013179575639525598	-0.00018128271945130892	-0.00013429480490310952	-0.00018472011623812956
0.6009697339004076	0.0006763668347064845	0.0006891922767619033	0.0007599472689311452	0.000774357216384656	0.000807235901932318	0.0008225423255332242	0.0008570216828569478	0.0008732719119088757	0.0009592081951404855	0.0009773955768458793	0.12025532275439065	0.12025483972523467	-0.0001310969692858155	-0.0001814080746484481	-0.00013358276772437727	-0.00018484784836067525
0.6045908788648067	0.0006759701362223246	0.0006887880559789552	0.0007595015495449837	0.0007739030453687621	0.0008067624472169782	0.0008220598933945422	0.0008565190282113596	0.0008727597262872482	0.0009586456069507536	0.0009768223215181864	0.12025532299011817	0.12025483996096195	-0.00013040102379305307	-0.00018153231460704689	-0.00013287362604394448	-0.00018497444409848462
0.6082338430492322	0.0006755731673628806	0.0006883835596937968	0.0007590555263752826	0.000773448564809054	0.0008062886698162873	0.0008215771324519028	0.0008560160309805483	0.0008722471915845412	0.0009580826353310587	0.0009762486754903811	0.12025532322977847	0.12025484020062012	-0.00012970791500396817	-0.00018165543829154474	-0.0001321673748553992	-0.0001850999023957911
0.611898757925461	0.000675175930569416	0.0006879787903939837	0.0007586092021650236	0.0007729937775005253	0.000805814572643937	0.0008210940456742454	0.0008555126942579299	0.0008717343109528288	0.0009575192837437134	0.000975674642290424	0.12025532347343734	0.12025484044427855	-0.0001290176379529634	-0.000181777444680703	-0.00013146400909898326	-0.00018522422221214918
0.6155857557574533	0.0006747784282854067	0.000687573750569326	0.0007581625796596758	0.0007725386862407039	0.0008053401586162611	0.0008206106360332023	0.0008550090211397285	0.0008712210875470418	0.0009569555556541719	0.0009751002254494764	0.12025532372116489	0.12025484069200529	-0.00012833018762246906	-0.00018189833276771594	-0.00013076352366193922	-0.0001853474025216295
0.6192949696061266	0.0006743806629565155	0.000687168442711862	0.0007577156616071654	0.0007720832938296222	0.0008048654306522044	0.0008201269065030661	0.0008545050147249388	0.0008707075245249363	0.00095639145453099	0.0009745254285018627	0.12025532397303033	0.12025484094386962	-0.00012764555894284602	-0.00018201810155937803	-0.00013006591337853812	-0.00018546944231209728
0.6230265333341571	0.0006739826370305596	0.0006867628693158251	0.0007572684507578402	0.0007716276030697793	0.0008043903916732837	0.0008196428600607505	0.0008540006781152878	0.0008701936250470521	0.0009558269838457836	0.0009739502549850232	0.12025532422910516	0.12025484119994316	-0.000126963746794731	-0.00018213675007780483	-0.0001293711730325081	-0.00018559034058746038
0.6267805816108112	0.0006735843529574754	0.0006863570328776063	0.0007568209498644295	0.0007711716167660996	0.0008039150446035464	0.0008191584996857452	0.0008534960144151885	0.0008696793922766646	0.0009552621470731758	0.0009733747084394604	0.12025532448946102	0.12025484146029819	-0.0001262847460080374	-0.0001822542773587954	-0.0001286792973556744	-0.00018571009636508817
0.6305572499168048	0.0006731858131892925	0.0006859509358957334	0.0007563731616820158	0.0007707153377259088	0.0008034393923695407	0.000818673828360092	0.0008529910267317096	0.0008691648293797586	0.0009546969476907629	0.0009727987924087107	0.12025532475417205	0.12025484172500871	-0.0001256085513633154	-0.00018237068245172128	-0.00012799028102930543	-0.000185828708675978
0.634356674549194	0.0006727870201801012	0.0006855445808708307	0.0007559250889679975	0.0007702587687588901	0.0008029634379002737	0.0008181888490683365	0.0008524857181745319	0.0008686499395249768	0.0009541313891790649	0.0009722225104392876	0.12025532502331324	0.12025484199414808	-0.00012493515759275098	-0.00018248596442102527	-0.0001273041186859586	-0.00018594617656711443
0.6381789926262927	0.0006723879763860204	0.0006851379703055908	0.0007554767344820533	0.0007698019126770498	0.0008024871841271759	0.0008177035647974933	0.0008519800918559083	0.0008681347258835855	0.0009535654750214824	0.0009716458660806393	0.12025532529695998	0.12025484226779429	-0.00012426455937991632	-0.00018260012234422307	-0.0001266208049085782	-0.0001860624990987214
0.642024342092622	0.0006719886842651704	0.0006847311067047449	0.000755028100986111	0.0007693447722946868	0.0008020106339840677	0.0008172179785370116	0.0008514741508906307	0.0008676191916294354	0.0009529992087042589	0.0009710688628851099	0.12025532557519134	0.12025484254602437	-0.00012359675136100479	-0.00018271315531270815	-0.0001259403342312032	-0.00018617767534445662
0.6458928617238878	0.00067158914627764	0.0006843239925750332	0.0007545791912443122	0.0007688873504283576	0.0008015337904071206	0.0008167320932787397	0.000850967898395986	0.0008671033399389239	0.00095243259371643	0.0009704915044078953	0.12025532585808438	0.12025484282891598	-0.0001229317281249559	-0.00018282506243122443	-0.00012526270114049387	-0.00018629170439249387
0.6497846911319898	0.0006711893648854615	0.0006839166304251705	0.0007541300080229816	0.0007684296498968388	0.0008010566563348268	0.0008162459120168849	0.0008504613374917269	0.000866587173990956	0.000951865633549794	0.0009699137942069952	0.12025532614572097	0.12025484311655182	-0.00012226948421466266	-0.0001829358428184491	-0.00012458790007607856	-0.00018640458534510684
0.6536999707700591	0.0006707893425525743	0.0006835090227658191	0.000753680554090588	0.0007679716735210953	0.000800579234707956	0.0008157594377479797	0.0008499544713000229	0.0008660706969669014	0.0009512983316988539	0.0009693357358431739	0.12025532643818157	0.12025484340901094	-0.00012161001412776262	-0.00018304549560693717	-0.000123915925430651	-0.00018651631731753104
0.6576388419375281	0.0006703890817448011	0.0006831011721095603	0.000753230832217718	0.0007675134241242494	0.0008001015284695269	0.000815272673470848	0.000849447302945434	0.0008655539120505676	0.0009507306916607911	0.0009687573328799219	0.12025532673554999	0.12025484370637846	-0.00012095331231604112	-0.0001831540199417614	-0.00012324677155114983	-0.00018662689943915733
0.661601446785229	0.0006699885849298168	0.0006826930809708604	0.0007527808451770391	0.0007670549045315425	0.0007996235405647702	0.0008147856221865651	0.0008489398355548678	0.0008650368224281502	0.0009501627169354119	0.0009681785888834052	0.12025532703791086	0.12025484400873773	-0.00012029937318729089	-0.0001832614149818168	-0.00012258043273943864	-0.0001867363308529768
0.6655879283205246	0.0006695878545771187	0.0006822847518660449	0.0007523305957432678	0.0007665961175703053	0.0007991452739410938	0.000814298286898427	0.0008484320722575432	0.000864519431288204	0.0009495944110251159	0.0009675995074224311	0.12025532734534974	0.1202548443161755	-0.00011964819110497904	-0.00018336767989823866	-0.00012191690325188964	-0.00018684461071427627
0.6695984304124688	0.0006691868931580022	0.00068187618731327	0.0007518800866931422	0.0007661370660699272	0.0007986667315480529	0.0008138106706119166	0.0008479240161849606	0.0008640017418216053	0.0009490257774348524	0.000967020092068406	0.1202553276579542	0.12025484462877863	-0.00011899976039000948	-0.00018347281387656733	-0.00012125617730170124	-0.00018695173819294197
0.6736330977969988	0.0006687857031455243	0.0006814673898324877	0.0007514293208053796	0.000765677752861816	0.0007981879163373055	0.0008133227763346608	0.0008474156704708534	0.0008634837572215089	0.0009484568196720744	0.0009664403463952875	0.12025532797581345	0.12025484494663695	-0.0001183540753203205	-0.00018357681611463894	-0.00012059824905848171	-0.00018705771247204406
0.6776920760821589	0.0006683842870144836	0.0006810583619454246	0.0007509783008606565	0.0007652181807793738	0.0007977088312625922	0.0008128346070764064	0.0008469070382511665	0.0008629654806833191	0.0009478875412467087	0.0009658602739795534	0.12025532829901926	0.1202548452698411	-0.00011771113013112067	-0.00018367968582211347	-0.00011994311264831858	-0.00018716253274628225
0.6817755117533548	0.0006679826472413904	0.0006806491061755493	0.0007505270296415726	0.000764758352657962	0.0007972294792796958	0.0008123461658489815	0.000846398122664012	0.00086244691540465	0.0009473179456711114	0.0009652798784001544	0.12025532862766172	0.12025484559848182	-0.00011707091901770605	-0.00018378142222355565	-0.00011929076215598522	-0.0001872661982250945
0.6858835521786408	0.000667580786304431	0.0006802396250480426	0.000750075509932612	0.000764298271334866	0.0007967498633464021	0.0008118574556662583	0.0008458889268496314	0.0008619280645852894	0.0009467480364600219	0.0009646991632384768	0.12025532896183591	0.12025484593265523	-0.00011643343613329526	-0.00018388202455463243	-0.0001186411916239416	-0.00018736870812963158
0.6900163456140378	0.0006671787066834536	0.0006798299210897752	0.0007496237445201274	0.0007638379396492718	0.0007962699864224825	0.0008113684795441288	0.0008453794539503737	0.0008614089314271668	0.0009461778171305393	0.0009641181320783031	0.1202553293016377	0.12025484627245529	-0.000115798675591125	-0.00018398149206383385	-0.00011799439505398579	-0.00018747006169442249
0.6941740412088835	0.0006667764108599283	0.0006794199968292721	0.0007491717361922951	0.0007633773604422239	0.0007957898514696446	0.0008108792405004595	0.0008448697071106447	0.0008608895191343109	0.0009456072912020664	0.0009635367885057689	0.12025532964716373	0.12025484661798021	-0.00011516663146490802	-0.00018407982401208445	-0.00011735036640740659	-0.00018757025816645845
0.6983567890112157	0.0006663739013169315	0.0006790098547966929	0.000748719487739096	0.0007629165365566061	0.0007953094614515156	0.0008103897415550717	0.0008443596894768877	0.0008603698309128246	0.0009450364621962873	0.000962955136109332	0.12025532999851311	0.1202548469693281	-0.00011453729778922173	-0.00018417701967288203	-0.00011670909960559417	-0.0001876692968051652
0.702564739973187	0.0006659711805391067	0.0006785994975237972	0.0007482670019522739	0.0007624554708371001	0.0007948288193335944	0.000809899985729696	0.0008438494041975348	0.0008598498699708399	0.0009444653336371148	0.0009623731784797211	0.12025533035578627	0.12025484732659966	-0.0001139106685604796	-0.00018427307833232542	-0.00011607058853115026	-0.00018776717688323563
0.7067980459565127	0.0006655682510126482	0.0006781889275439222	0.0007478142816253159	0.0007619941661301608	0.0007943479280832334	0.0008094099760479489	0.0008433388544229858	0.0008593296395184912	0.0009438939090506633	0.0009617909192099087	0.12025533071908592	0.12025484768989828	-0.0001132867377366259	-0.00018436799928783776	-0.00011543482702751351	-0.00018786389768479794
0.7110568597379514	0.0006651651152252681	0.0006777781473919533	0.0007473613295534162	0.000761532625283985	0.0007938667906695972	0.0008089197155352961	0.0008428280433055665	0.0008588091427678763	0.0009433221919652055	0.0009612083618950668	0.12025533108851628	0.12025484805932735	-0.00011266549923857894	-0.0001844617818493044	-0.0001148018089002778	-0.00018795945850663687
0.7153413350148182	0.0006647617756661753	0.0006773671596042994	0.000746908148533451	0.0007610708511484826	0.0007933854100636397	0.0008084292072190241	0.0008423169739995008	0.0008582883829330273	0.0009427501859111389	0.0009606255101325325	0.12025533146418313	0.12025484843499228	-0.00011204694695056416	-0.0001845544253386011	-0.00011417152791766416	-0.00018805385865777735
0.7196516264105322	0.000664358234826043	0.0006769559667188637	0.0007464547413639432	0.0007606088465752414	0.0007929037892380633	0.0008079384541282036	0.0008418056496608712	0.0008577673632298709	0.0009421778944209448	0.0009600423675217645	0.12025533184619393	0.12025484881700212	-0.00011143107472076641	-0.00018464592908987165	-0.00011354397781125625	-0.00018814709745959557
0.7239878894801961	0.0006639544951969887	0.0006765445712750189	0.00074600111084504	0.0007601466144175039	0.0007924219311672967	0.0008074474592936619	0.0008412940734475943	0.0008572460868761997	0.0009416053210291553	0.0009594589376643132	0.12025533223466017	0.12025484920546577	-0.00011081787636124663	-0.00018473629244802892	-0.00011291915227583382	-0.000188239174244903
0.7283502807162107	0.0006635505592725456	0.000676132975813582	0.0007455472597784799	0.0007596841575301358	0.0007919398388274603	0.0008069562257479519	0.0008407822485193803	0.0008567245570916392	0.0009410324692723154	0.0009588752241637796	0.12025533262969133	0.12025484960049546	-0.00011020734564960721	-0.00018482551477069786	-0.00011229704497096871	-0.00018833008835891785
0.7327389575539218	0.0006631464295476368	0.000675721182876785	0.0007450931909675652	0.0007592214787695932	0.0007914575151963351	0.0008064647565253171	0.0008402701780377072	0.0008562027770976102	0.000940459342688945	0.0009582912306257774	0.12025533303140312	0.12025485000220529	-0.00010959947632874223	-0.00018491359542657793	-0.00011167764952089987	-0.00018841983915834914
0.7371540783773028	0.0006627421085185531	0.0006753091950082535	0.0007446389072171346	0.0007587585809939007	0.0007909749632533352	0.0008059730546616667	0.0008397578651657845	0.0008556807501173027	0.0009398859448195093	0.0009577069606579007	0.1202553334399094	0.12025485041071043	-0.0001089942621078227	-0.00018500053379624792	-0.00011106095951542161	-0.00018850842601195184
0.74159580252467	0.0006623375986829209	0.0006748970147529759	0.0007441844113335309	0.0007582954670626146	0.0007904921859794741	0.0008054811231945385	0.0008392453130685216	0.0008551584793756364	0.0009393122792063727	0.0009571224178696819	0.1202553338553293	0.12025485082612866	-0.00010839169666213011	-0.00018508632927075053	-0.00011044696851009173	-0.00018859584829947207
0.746064290294433	0.0006619329025396899	0.0006744846446572867	0.0007437297061245834	0.0007578321398368045	0.0007900091863573432	0.000804988965163078	0.0008387325249125041	0.0008546359680992388	0.0009387383493937805	0.0009565376058725663	0.12025533427778172	0.12025485124857993	-0.00010779177363473558	-0.0001851709812532576	-0.00010983567002731398	-0.00018868210541270192
0.7505597029508803	0.0006615280225890936	0.0006740720872688298	0.000743274794399565	0.0007573686021790129	0.0007895259673710701	0.0008044965836079969	0.0008382195038659486	0.0008541132195163998	0.0009381641589278028	0.0009559525282798614	0.12025533470738956	0.12025485167818582	-0.00010719448663661091	-0.00018525448915857057	-0.00010922705755697648	-0.00018876719675525733
0.7550822027299987	0.0006611229613326359	0.0006736593451365428	0.0007428196789691788	0.0007569048569532384	0.0007890425320063002	0.0008040039815715523	0.0008377062530986847	0.0008535902368570534	0.0009375897113563177	0.0009553671887067151	0.12025533514427625	0.12025485211507064	-0.0001065998292464343	-0.0001853368524114829	-0.00010862112455592432	-0.00018885112174099605
0.7596319528453285	0.0006607177212730618	0.0006732464208106289	0.0007423643626455221	0.0007564409070249012	0.0007885588832501622	0.0008035111620975145	0.0008371927757821168	0.0008530670233527386	0.0009370150102289678	0.0009547815907700756	0.12025533558856795	0.12025485255936096	-0.00010600779501215851	-0.0001854180704483066	-0.00010801786444980532	-0.000188933879795683
0.7642091174938536	0.0006603123049143351	0.0006728333168425324	0.0007419088482420644	0.0007559767552608187	0.0007880750240912426	0.0008030181282311369	0.0008366790750891978	0.0008525435822365702	0.0009364400590971302	0.0009541957380886558	0.12025533604039328	0.12025485301118405	-0.00010541837745091376	-0.0001854981427162894	-0.00010741727063287576	-0.00018901547035601873
0.7688138618619275	0.000659906714761614	0.000672420035784915	0.0007414531385736175	0.0007555124045291769	0.0007875909575195548	0.0008025248830191289	0.0008361651541943972	0.0008520199167432107	0.0009358648615138797	0.0009536096342829005	0.12025533649988371	0.12025485347067232	-0.00010483157005031218	-0.0001855770686742253	-0.00010681933646912445	-0.00018909589287033346
0.7734463521312342	0.0006595009533212256	0.0006720065801916295	0.0007409972364563091	0.0007550478576995014	0.0007871066865265092	0.0008020314295096229	0.0008356510162736678	0.0008514960301088328	0.0009352894210339557	0.0009530232829749491	0.12025533696717085	0.12025485393795811	-0.00010424736626761522	-0.0001856548477900677	-0.0001062240552919258	-0.0001891751467968661
0.7781067554847866	0.0006590950231006488	0.0006715929526177025	0.0007405411447075615	0.000754583117642639	0.0007866222141048952	0.0008015377707521551	0.0008351366645044265	0.0008509719255711013	0.0009347137412137358	0.0009524366877886116	0.1202553374423911	0.12025485441317631	-0.00010366575953167645	-0.00018573147954351055	-0.00010563142040542761	-0.00018925323160520757
0.7827952401129585	0.0006586889266084824	0.0006711791556193011	0.0007400848661460571	0.0007541181872307186	0.0007861375432488384	0.0008010439097976253	0.0008346221020655119	0.000850447606369129	0.0009341378256111904	0.0009518498523493213	0.12025533792568233	0.120254854896465	-0.00010308674324298328	-0.00018580696342498926	-0.00010504142508493963	-0.0001893301467761066
0.7875119752195561	0.0006582826663544295	0.0006707651917537182	0.0007396284035917207	0.0007536530693371363	0.0007856526769537867	0.0008005498496982794	0.0008341073321371645	0.0008499230757434595	0.0009335616777858637	0.0009512627802841126	0.12025533841718357	0.12025485538796443	-0.00010251031077375405	-0.0001858812989348202	-0.00010445406257714174	-0.00018940589180058143
0.792257131027923	0.0006578762448492688	0.0006703510635793422	0.0007391717598656871	0.0007531877668365195	0.0007851676182164735	0.0008000555935076731	0.0008335923579009934	0.0008493983369360275	0.0009329853012988288	0.0009506754752215806	0.12025533891703898	0.12025485588781806	-0.00010193645546899277	-0.0001859544855838946	-0.00010386932610088884	-0.0001894804661803362
0.7970308787870847	0.0006574696646048375	0.0006699367736556402	0.0007387149377902819	0.0007527222826047106	0.0007846823700348985	0.0007995611442806519	0.0008330771825399499	0.0008488733931901373	0.0009324086997126686	0.0009500879407918556	0.1202553394253924	0.12025485639616944	-0.00010136517064693318	-0.00018602652289376187	-0.00010328720884739129	-0.00018955386942720587
0.8018333907779276	0.0006570629281340018	0.0006695223245431303	0.000738257940188989	0.0007522566195187335	0.0007841969354082922	0.0007990665050733193	0.0008325618092382958	0.0008483482477504306	0.0009318318765914285	0.0009495001806265654	0.12025533994239278	0.12025485691316783	-0.00010079644959928857	-0.00018609741039554706	-0.00010270770398140838	-0.00018962610106401656
0.8066648403194178	0.0006566560379506444	0.0006691077188033614	0.000737800769886435	0.0007517907804567725	0.0007837113173371	0.0007985716789430105	0.0008320462411815816	0.000847822903862857	0.0009312548355006027	0.0009489121983588042	0.12025534046818984	0.12025485743896233	-0.00010023028559176528	-0.00018616714763047826	-0.00010213080464106794	-0.00018969716062344766
0.8115254017748545	0.0006562489965696339	0.0006686929589988902	0.0007373434297083568	0.0007513247682981459	0.0007832255188229471	0.0007980766689482676	0.0008315304815566122	0.000847297364774649	0.0009306775800070899	0.0009483239976231031	0.12025534100293658	0.12025485797370701	-9.96666718652145e-05	-0.00018623573415060823	-0.00010155650393882387	-0.00018976704764853136
0.8164152505581643	0.0006558418065068064	0.0006682780476932595	0.0007368859224815792	0.0007508585859232808	0.0007827395428686159	0.0007975814781488099	0.000831014533551422	0.0008467716337342902	0.0009301001136791666	0.0009477355820553968	0.12025534154678888	0.12025485851755732	-9.910560163539639e-05	-0.00018630316951726011	-0.00010098479496190027	-0.00018983576169254168
0.8213345631402307	0.0006554344702789437	0.0006678629874509745	0.0007364282510339921	0.0007503922362136882	0.0007822533924780207	0.0007970861096055109	0.0008304984003552477	0.0008462457139914889	0.0009295224400864576	0.0009471469552929921	0.12025534209990493	0.12025485907067177	-9.85470680935907e-05	-0.00018636945330147148	-0.00010041567077252733	-0.00018990330231849484
0.8262835170552626	0.0006550269904037515	0.0006674477808374825	0.0007359704181945255	0.0007499257220519399	0.0007817670706561818	0.0007965905663803698	0.0008299820851585015	0.0008457196087971507	0.0009289445627999042	0.0009465581209745394	0.12025534266244627	0.12025485963321027	-9.799106440788741e-05	-0.00018643458508504906	-9.984912440906546e-05	-0.00018996966909989865
0.8312622909072027	0.0006546193693998374	0.0006670324304191496	0.0007355124267931226	0.0007494590463216404	0.0007812805804091963	0.0007960948515364854	0.0008294655911527403	0.0008451933214033506	0.0009283664853917317	0.0009459690827399969	0.1202553432345774	0.12025486020533907	-9.743758372250666e-05	-0.00018649856445854263	-9.928514888593587e-05	-0.00019003486161983663
0.8362710643761712	0.0006542116097866917	0.0006666169387632407	0.0007350542796607221	0.0007489922119074072	0.0007807939247442205	0.0007955989681380327	0.0008289489215306452	0.000844666855063305	0.000927788211435427	0.0009453798442306056	0.12025534381646479	0.12025486078722351	-9.688661915864538e-05	-0.00018656139102157798	-9.872373719382876e-05	-0.0001900988794703573
0.8413100182249524	0.0006538037140846668	0.0006662013084379013	0.0007345959796292331	0.0007485252216948478	0.0007803071066694409	0.0007951029192502392	0.0008284320794859936	0.0008441402130313512	0.0009272097445057041	0.0009447904090888606	0.12025534440827793	0.12025486137903477	-9.633816381567073e-05	-0.00018662306438432807	-9.816488230122988e-05	-0.00019016172225411188
0.8463793343055166	0.0006533956848149532	0.0006657855420121272	0.0007341375295315065	0.0007480580785705288	0.0007798201291940481	0.0007946067079393533	0.0008279150682136284	0.0008436133985629088	0.0009266310881784728	0.0009442007809584739	0.12025534501019088	0.12025486198094502	-9.579221077130051e-05	-0.00018668358416656927	-9.760857715469806e-05	-0.00019022338958377127
0.8514791955655843	0.0006529875244995603	0.0006653696420557524	0.0007336789322013171	0.0007475907854219586	0.000779332995328212	0.0007941103372726229	0.0008273978909094344	0.0008430864149144625	0.0009260522460308121	0.0009436109634843476	0.12025534562237816	0.12025486259313069	-9.52487530815338e-05	-0.0001867429499968487	-9.705481467839339e-05	-0.00019028388108061067
0.8566097860552276	0.000652579235661298	0.0006649536111394245	0.0007332201904733398	0.0007471233451375628	0.0007788457080830619	0.0007936138103182734	0.000826880550770317	0.0008425592653435331	0.0009254732216409425	0.00094302096031255	0.12025534624502109	0.12025486321577035	-9.470778378119216e-05	-0.00018680116151228998	-9.65035877752568e-05	-0.0001903431963751756
0.861771290933513	0.0006521708208237557	0.0006645374518345857	0.0007327613071831283	0.0007466557606066611	0.0007783582704706611	0.00079311713014548	0.0008263630509941711	0.0008420319531086529	0.0009248940185881983	0.0009424307750902813	0.12025534687829978	0.12025486384904722	-9.41692958853213e-05	-0.00018685821836028627	-9.595488932780116e-05	-0.00019040133510808688
0.8669638964751838	0.0006517622825112804	0.0006641211667134507	0.0007323022851670888	0.0007461880347194445	0.0007778706855039788	0.0007926202998243437	0.0008258453947798579	0.0008415044814693371	0.0009243146404529953	0.0009418404114658455	0.12025534752240069	0.12025486449314528	-9.363328238877477e-05	-0.00018691412019689047	-9.54087121979863e-05	-0.0001904582969286528
0.8721877900773816	0.00065135362324896	0.0006637047583489887	0.0007318431272624623	0.0007457201703669521	0.0007773829561968728	0.0007921233224258693	0.0008253275853271815	0.0008409768536860625	0.0009237350908168067	0.0009412498730886232	0.12025534817751289	0.12025486514825477	-9.309973626703272e-05	-0.0001869688666871483	-9.486504922830152e-05	-0.00019051408149603488
0.877443160266411	0.0006509448455626008	0.0006632882293148997	0.000731383836307298	0.0007452521704410471	0.0007768950855640605	0.0007916262010219365	0.00082480962583686	0.0008404490730202359	0.0009231553732621324	0.0009406591636090402	0.12025534884382841	0.12025486581456744	-9.256865047670149e-05	-0.0001870224575052648	-9.432389324148804e-05	-0.00019056868847755482
0.8827301967045416	0.0006505359519787087	0.0006628715821856007	0.0007309244151404351	0.0007447840378344008	0.0007764070766210993	0.0007911289386852856	0.0008242915195105045	0.000839921142734178	0.0009225754913724739	0.0009400682866785488	0.12025534952154253	0.12025486649227868	-9.204001795545813e-05	-0.00018707489233338315	-9.37852370415243e-05	-0.00019062211754991565
0.8880490901968541	0.0006501269450244737	0.0006624548195362001	0.0007304648666014824	0.0007443157754404626	0.0007759189323843653	0.0007906315384894841	0.0008237732695505961	0.0008393930660910892	0.0009219954487323081	0.0009394772459495853	0.12025535021085389	0.12025486718158696	-9.151383162325777e-05	-0.0001871261708630001	-9.32490734141811e-05	-0.00019067436839881324
0.8934000326981257	0.0006497178272277454	0.0006620379439424829	0.0007300051935307922	0.0007438473861534448	0.0007754306558710256	0.0007901340035089115	0.0008232548791604578	0.0008388648463550346	0.0009214152489270586	0.0009388860450755586	0.12025535091196526	0.12025486788269599	-9.099008438280543e-05	-0.00018717629279504933	-9.271539512736848e-05	-0.00019072544071899178
0.8987832173197573	0.0006493086011170156	0.000661620957980886	0.0007295453987694403	0.000743378872868295	0.0007749422500990168	0.0007896363368187283	0.0008227363515442308	0.0008383364867909087	0.0009208348955430655	0.0009382946877108076	0.12025535162508333	0.12025486859581097	-9.04687691191397e-05	-0.0001872252578378475	-9.218419493142727e-05	-0.00019077533421374415
0.904198838336744	0.0006488992692214027	0.0006612038642284858	0.0007290854851592093	0.00074291023848068	0.0007744537180870285	0.0007891385414948625	0.0008222176899068556	0.0008378079906644212	0.0009202543921675668	0.0009377031775105878	0.12025535235041716	0.12025486932114192	-8.994987870064586e-05	-0.00018727306570834323	-9.165546555943427e-05	-0.0001908240485944679
0.9096470911946843	0.0006484898340706302	0.0006607866652629748	0.0007286254555425634	0.0007424414858869629	0.0007739650628544737	0.0007886406206139805	0.0008216988974540439	0.0008372793612420693	0.0009196737423886663	0.000937111518131036	0.12025535308818035	0.12025487005890242	-8.943340597981908e-05	-0.00018731971613236698	-9.112919972825706e-05	-0.00019087158358160883
0.915128172516836	0.0006480802981950086	0.000660369363662645	0.0007281653127626295	0.0007419726179841817	0.0007734762874214725	0.0007881425772534686	0.0008211799773922578	0.0008367506017911136	0.0009190929497953106	0.0009365197132291497	0.12025535383859029	0.12025487080930933	-8.891934379330613e-05	-0.00018736520884413133	-9.060539013873437e-05	-0.0001909179389044391
0.9206422801112097	0.0006476706641254172	0.000659951962006366	0.000727705059663175	0.000741503637670026	0.0007729873948088252	0.0007876444144914063	0.0008206609329286845	0.0008362217155795532	0.0009185120179772608	0.0009359277664627528	0.12025535460186801	0.12025487157258413	-8.840768496201634e-05	-0.0001874095435853984	-9.008402947585648e-05	-0.00019096311430000235
0.9261896129777101	0.00064726093439329	0.0006595344628735732	0.000727244699088593	0.0007410345478428241	0.0007724983880379992	0.0007871461354065516	0.0008201417672712187	0.0008356927058761092	0.0009179309505250721	0.000935335681490482	0.12025535537823807	0.12025487234895117	-8.789842229235678e-05	-0.00018745272010656233	-8.956511040948689e-05	-0.00019100710951397426
0.931770371315315	0.0006468511115305899	0.0006591168688442416	0.0007267842338838744	0.0007405653514015122	0.0007720092701310973	0.0007866477430783115	0.0008196224836284333	0.0008351635759501919	0.0009173497510300618	0.000934743461971748	0.12025535616793019	0.12025487313863994	-8.739154857628773e-05	-0.00018749473816648266	-8.904862559483417e-05	-0.0001910499243003294
0.9373847565293029	0.000646441198069799	0.0006586991824988753	0.0007263236668945949	0.0007400960512456243	0.0007715200441108453	0.0007861492405867276	0.0008191030852095629	0.0008346343290718885	0.0009167684230842918	0.0009341511115667214	0.12025535697117713	0.12025487394188326	-8.688705659141982e-05	-0.00018753559753112437	-8.85345676726601e-05	-0.0001910915584208417
0.9430329712385201	0.0006460311965438969	0.0006582814064184842	0.0007258630009668913	0.000739626650275264	0.0007710307130005666	0.0007856506310124494	0.0008185835752244775	0.0008341049685119317	0.0009161869702805361	0.0009335586339362981	0.1202553577882158	0.12025487475891883	-8.638493910217981e-05	-0.00018757529797550077	-8.802292927018174e-05	-0.00019113201164619453
0.9487152192826929	0.000645621109486342	0.0006578635431845675	0.0007254022389474429	0.0007391571513910893	0.0007705412798241616	0.000785151917436716	0.0008180639568836623	0.0008335754975416815	0.0009156053962122621	0.000932966032742081	0.12025535861928767	0.12025487558998724	-8.588518885943586e-05	-0.00018761383928161957	-8.751370300079386e-05	-0.00019117128375420456
0.9544317057297852	0.0006452109394310603	0.0006574455953790991	0.0007249413836834547	0.0007386875574942925	0.0007700517476060912	0.0007846531029413356	0.0008175442333981986	0.0008330459194331049	0.0009150237044736072	0.0009323733116463546	0.1202553594646389	0.12025487643533482	-8.538779860138568e-05	-0.00018765122123920452	-8.700688146504043e-05	-0.00019120937453076525
0.9601826368833979	0.0006448006889124225	0.0006570275655845084	0.0007244804380226357	0.0007382178714865816	0.0007695621193713525	0.000784154190608665	0.0008170244079797378	0.0008325162374587523	0.0009144418986593489	0.000931780474312057	0.12025536032451847	0.12025487729521121	-8.489276105408394e-05	-0.00018768744364644485	-8.6502457250906e-05	-0.0001912462837699025
0.9659682202902156	0.0006443903604652294	0.0006566094563836613	0.0007240194048131801	0.0007377480962701565	0.0007690723981454598	0.0007836551835215868	0.0008165044838404831	0.0008319864548917327	0.0009138599823648865	0.0009311875244027597	0.12025536119918157	0.12025487816987084	-8.440006893122021e-05	-0.00018772250630808007	-8.600042293414878e-05	-0.0001912820112731639
0.9717886647474951	0.0006439799566246982	0.000656191270359848	0.0007235582869037527	0.0007372782347476979	0.0007685825869544291	0.0007831560847634937	0.0008159844641931707	0.0008314565750057	0.0009132779591862192	0.0009305944655826441	0.12025536208888656	0.12025487905957233	-8.390971493560384e-05	-0.00018775640903767599	-8.550077107910559e-05	-0.00019131655685022952
0.9776441803106027	0.0006435694799264378	0.0006557730100967583	0.0007230970871434609	0.0007368082898223374	0.0007680926888247475	0.0007826568974182603	0.0008154643522510399	0.0008309266010748208	0.0009126958327199111	0.0009300013015164682	0.1202553629938978	0.12025487996457994	-8.342169175855341e-05	-0.000187789151655543	-8.500349423846976e-05	-0.00019134992031807907
0.9835349783005937	0.0006431589329064425	0.0006553546781784753	0.0007226358083818493	0.0007363382643976521	0.0007676027067833683	0.0007821576245702355	0.0008149441512278252	0.0008303965363737666	0.0009121136065630865	0.0009294080358695609	0.12025536391448272	0.1202548808851615	-8.293599208035463e-05	-0.00018782073398859733	-8.45085849538324e-05	-0.00019138210150052015
0.9894612713118381	0.0006427483181010704	0.0006549362771894509	0.0007221744534688724	0.0007358681613776356	0.0007671126438576818	0.000781658269304213	0.0008144238643377283	0.0008298663841776824	0.0009115312843133927	0.0009288146723077831	0.12025536485091552	0.12025488182159003	-8.245260857191183e-05	-0.00018785115587316437	-8.401603575688976e-05	-0.00019141310023018665
0.9954232732196957	0.0006423376380470244	0.000654517809714492	0.0007217130252548766	0.0007353979836666848	0.0007666225030754958	0.0007811588347054147	0.000813903494795394	0.0008293361477621707	0.0009109488695689798	0.0009282212144975121	0.12025536580347254	0.12025488277414315	-8.197153389337408e-05	-0.00018788041715095405	-8.352583916886036e-05	-0.00019144291634631827
1.0014211991882311	0.0006419268952813456	0.0006540992783387455	0.00072125152659059	0.0007349277341695802	0.0007661322874650262	0.0007806593238594733	0.0008133830458159027	0.0008288058304032709	0.0009103663659284875	0.0009276276661056166	0.12025536677243674	0.12025488374310353	-8.149276069567557e-05	-0.00018790851767133687	-8.303798770140092e-05	-0.000191471549695732
1.0074552656779823	0.0006415160923413882	0.0006536806856476794	0.0007207899603270964	0.0007344574157914667	0.0007656420000548669	0.0007801597398524101	0.0008128625206147393	0.0008282754353774373	0.0009097837769910104	0.0009270340307994342	0.12025536775809693	0.12025488472875955	-8.10162816208132e-05	-0.00018793545729128835	-8.255247385664799e-05	-0.00019149900013171184
1.013525690453769	0.0006411052317648096	0.0006532620342270734	0.0007203283293158234	0.0007339870314378427	0.0007651516438739799	0.0007796600857706231	0.0008123419224077788	0.0008277449659615253	0.000909201106356086	0.0009264403122467549	0.1202553687607446	0.12025488573140358	-8.054208930172863e-05	-0.00018796123587405678	-8.20692901280784e-05	-0.0001915252675156187
1.0196326925925556	0.0006406943160895531	0.0006528433266629935	0.0007198666364085227	0.0007335165840145319	0.0007646612219516731	0.0007791603647008575	0.0008118212544112667	0.0008272144254327611	0.0009086183576236687	0.0009258465141157886	0.12025536978067863	0.12025488675133342	-8.007017636325886e-05	-0.00018798585329043993	-8.158842900075902e-05	-0.00019155035171586343
1.0257764924913542	0.0006402833478538337	0.0006524245655417856	0.000719404884457254	0.0007330460764276746	0.0007641707373175823	0.0007786605797301974	0.0008113005198417988	0.0008266838170687327	0.0009080355343941084	0.0009252526400751518	0.12025537081820217	0.12025488778885295	-7.960053542224038e-05	-0.0001880093094178692	-8.110988295140231e-05	-0.0001915742526072961
1.0319573118751795	0.0006398723295961215	0.0006520057534500553	0.0007189430763143675	0.0007325755115837073	0.0007636801930016552	0.0007781607339460416	0.0008107797219163026	0.0008261531441473647	0.0009074526402681313	0.0009246586937938433	0.12025537187362423	0.1202548888442707	-7.913315908790464e-05	-0.00018803160414065934	-8.063364444906018e-05	-0.00019159697007195553
1.0381753738050519	0.0006394612638551277	0.000651586892974653	0.0007184812148324875	0.0007321048923893445	0.0007631895920341308	0.0007776608304360889	0.0008102588638520179	0.0008256224099468998	0.0009068696788468166	0.0009240646789412218	0.12025537294725845	0.12025488991790093	-7.866803996216948e-05	-0.00018805273734959216	-8.015970595545013e-05	-0.0001916185039987084
1.0444309026860459	0.0006390501531697913	0.0006511679867026619	0.0007180193028644979	0.000731634221751566	0.000762698937445527	0.0007771608722883188	0.0008097379488664822	0.0008250916177458832	0.0009062866537315794	0.0009234705991869883	0.12025537403942556	0.12025489101006294	-7.82051706402706e-05	-0.00018807270894244388	-7.968805992548955e-05	-0.00019163885428355454
1.05072412427539	0.000638639000079261	0.0006507490372213788	0.000717557343263521	0.0007311635025775944	0.0007622082322666163	0.000776660862590972	0.0008092169801775046	0.0008245607708231394	0.0009057035685241452	0.000922876458201159	0.12025537515045041	0.12025489212108346	-7.774454371099748e-05	-0.0001880915188236243	-7.921869880721938e-05	-0.00019165802082871108
1.057055265690613	0.0006382278071228851	0.000650330047118304	0.0007170953388829078	0.0007306927377748853	0.0007617174795284153	0.000776160804432539	0.0008086959610031562	0.0008240298724577572	0.0009051204268265352	0.0009222822596540545	0.12025537628066377	0.12025489325129203	-7.728615175679049e-05	-0.00018810916690359392	-7.875161504256739e-05	-0.00019167600354311198
1.0634245554177415	0.0006378165768401936	0.0006499110189811224	0.000716633292576216	0.0007302219302511045	0.0007612266822621639	0.0007756607009017355	0.0008081748945617462	0.0008234989259290697	0.0009045372322410418	0.0009216880072162679	0.1202553774304033	0.12025489440102753	-7.682998735470542e-05	-0.00018812565309994644	-7.828680106787556e-05	-0.00019169280234296315
1.0698322233195456	0.0006374053117708853	0.0006494919553976908	0.0007161712071971972	0.0007297510829141164	0.0007607358434993084	0.0007751605550874889	0.0008076537840718065	0.0008229679345166354	0.0009039539883702106	0.0009210937045586528	0.12025537860001267	0.12025489557063185	-7.637604307616369e-05	-0.0001881409773360765	-7.782424931363635e-05	-0.00019170841714999387
1.0762785006438331	0.000636994014454816	0.0006490728589560275	0.0007157090855997827	0.0007292801986719676	0.0007602449662714884	0.0007746603700789234	0.000807132632752075	0.0008224369015002244	0.0009033706988168228	0.0009204993553523015	0.1202553797898405	0.120254896760455	-7.592431148746581e-05	-0.00018815513954165142	-7.736395220518666e-05	-0.00019172284789259475
1.0827636200317978	0.0006365826874319819	0.0006486537322442919	0.0007152469306380656	0.0007288092804328697	0.0007597540536105174	0.0007741601489653405	0.0008066114438214768	0.0008219058301597965	0.0009027873671838726	0.0009199049632685253	0.12025538100024215	0.12025489797085229	-7.547478515064487e-05	-0.00018816813965338852	-7.690590216356125e-05	-0.00019173609450626183
1.089287815526412	0.0006361713332425045	0.0006482345778507725	0.0007147847451662841	0.0007283383311051826	0.0007592631085483651	0.0007736598948362005	0.0008060902204991052	0.0008213747237754826	0.0009022039970745481	0.0009193105319788294	0.1202553822315797	0.12025489920218461	-7.50274566230294e-05	-0.00018817997761327865	-7.645009160492378e-05	-0.00019174815693179248
1.0958513225808764	0.0006357599544266242	0.0006478153983638777	0.0007143225320388122	0.0007278673535974045	0.0007587721341171475	0.0007731596107811133	0.0008055689660042111	0.0008208435856275754	0.0009016205920922168	0.0009187160651549067	0.12025538348422173	0.12025490045482101	-7.458231845806906e-05	-0.00018819065336972418	-7.599651294161458e-05	-0.00019175903511692294
1.1024543780671139	0.0006353485535246774	0.0006473961963721147	0.0007138602941101374	0.0007273963508181482	0.0007582811333491042	0.0007726592998898134	0.0008050476835561771	0.0008203124189965009	0.0009010371558404005	0.000918121566468603	0.12025538475854186	0.1202549017291362	-7.413936320568165e-05	-0.00018820016687748353	-7.554515858224087e-05	-0.00019176872901538466
1.1090972202843215	0.0006349371330770906	0.0006469769744640831	0.0007133980342348522	0.0007269253256761355	0.0007577901092765866	0.0007721589652521511	0.0008045263763745098	0.0008197812271628122	0.0009004536919227621	0.0009175270395919105	0.1202553860549221	0.1202549030255115	-7.369858341241958e-05	-0.00018820851809697725	-7.509602093195428e-05	-0.00019177723858665452
1.115780088967567	0.0006345256956243637	0.000646557735228455	0.0007129357552676345	0.0007264542810801733	0.0007572990649320411	0.0007716586099580724	0.0008040050476788166	0.0008192500134071635	0.0008998702039430838	0.0009169324881969413	0.12025538737375115	0.12025490434433458	-7.325997162171277e-05	-0.00018821570699426027	-7.464909239289497e-05	-0.00019178456379639885
1.1225032252964444	0.0006341142437070601	0.0006461384812539695	0.0007124734600632386	0.0007259832199391473	0.0007568080033479962	0.000771158237097607	0.0008034837006887954	0.0008187187810103035	0.0008992866955052531	0.0009163379159559164	0.12025538871542346	0.1202549056860018	-7.282352037464579e-05	-0.0001882217335418268	-7.42043653646704e-05	-0.00019179070461652903
1.1292668719037753	0.0006337027798657885	0.0006457192151294106	0.0007120111514764742	0.000725512145161999	0.0007563169275570415	0.0007706578497608472	0.0008029623386242113	0.0008181875332530469	0.0008987031702132378	0.0009157433265411373	0.12025539008034111	0.12025490705091406	-7.238922220990929e-05	-0.00018822659771783323	-7.376183224449412e-05	-0.00019179566102472956
1.1360712728843656	0.0006332913066411964	0.0006452999394436022	0.0007115488323621983	0.000725041059657719	0.00075582584059182	0.0007701574510379395	0.0008024409647048882	0.0008176562734162707	0.0008981196316710776	0.0009151487236249797	0.12025539146891352	0.12025490843948122	-7.195706966400817e-05	-0.00018823029950565395	-7.332148542733147e-05	-0.00019179943300404179
1.1429166738038161	0.0006328798265739539	0.0006448806567853917	0.0007110865055752974	0.000724569966335328	0.0007553347454850081	0.0007696570440190646	0.0008019195821506883	0.0008171250047808892	0.0008975360834828584	0.0009145541108798662	0.12025539288155751	0.12025490985211913	-7.152705527202485e-05	-0.0001882328388947141	-7.28833173067947e-05	-0.00019180202054380757
1.1498033217073829	0.0006324683422047422	0.0006444613697436365	0.000710624173970676	0.0007240988681038633	0.0007548436452693034	0.0007691566317944242	0.0008013981941814986	0.0008165937306278426	0.0008969525292527005	0.0009139594919782527	0.12025539431869692	0.12025491128925332	-7.109917156771645e-05	-0.00018823421588015643	-7.244732027501116e-05	-0.00019180342363900316
1.1567314651288954	0.0006320568560742403	0.0006440420809071939	0.00071016184040324	0.0007236277678723663	0.0007543525429774082	0.0007686562174542257	0.0008008768040172137	0.0008160624542380787	0.0008963689725847376	0.0009133648705926123	0.12025539578076352	0.12025491275131327	-7.0673411083709e-05	-0.00018823443046228627	-7.201348672301877e-05	-0.0001918036422899616
1.1637013540997225	0.0006316453707231168	0.0006436227928649082	0.0007096995077278878	0.000723156668549868	0.0007538614416420179	0.0007681558040886687	0.0008003554148777236	0.0008155311788925417	0.0008957854170831045	0.0009127702503954149	0.12025539726819606	0.12025491423874064	-7.024976635200408e-05	-0.00018823348264712658	-7.158180904123096e-05	-0.00019180267650284466
1.1707132401577995	0.0006312338886920122	0.0006432035082055966	0.0007092371787994911	0.000722685573045375	0.000753370344295804	0.0007676553947879288	0.0007998340299828954	0.0008149999078721501	0.0008952018663519139	0.0009121756350591124	0.12025539878144222	0.12025491575197979	-6.982822990406201e-05	-0.00018823137244566857	-7.115227961944359e-05	-0.00019180052628869904
1.177767376356704	0.0006308224125215332	0.0006427842295180414	0.0007087748564728894	0.0007222144842678578	0.000752879253971404	0.0007671549926421476	0.0007993126525525627	0.0008144686444577911	0.0008946183239952486	0.0009115810282561231	0.12025540032095526	0.12025491729148771	-6.940879427148883e-05	-0.00018822809987484312	-7.07248908476954e-05	-0.00019179719166489972
1.1848640172747877	0.0006304109447522337	0.0006423649593909709	0.0007083125436028662	0.0007217434051262333	0.0007523881737014016	0.0007666546007414104	0.0007987912858065058	0.0008139373919302944	0.0008940347936171358	0.0009109864336588089	0.12025540188720155	0.12025491885772657	-6.899145198595996e-05	-0.00018822366495646614	-7.029963511604592e-05	-0.00019179267265367894
1.1920034190243662	0.0006299994879246121	0.0006419457004130576	0.0007078502430441487	0.0007212723385293586	0.0007518971065183202	0.0007661542221757425	0.0007982699329644415	0.0008134061535704288	0.0008934512788215397	0.0009103918549394696	0.12025540348064855	0.1202549204511676	-6.857619557976147e-05	-0.00018821806771768257	-6.987650481519309e-05	-0.00019178696928268124
1.1991858392609598	0.0006295880445790904	0.0006415264551728954	0.000707387957651383	0.000720801287386009	0.0007514060554546018	0.0007656538600350852	0.0007977485972460057	0.000812874932658877	0.0008928677832123376	0.0009097972957703132	0.12025540510177873	0.12025492207229109	-6.816301758603288e-05	-0.00018821130819091092	-6.945549233668136e-05	-0.00019178008158504678
1.2064115371925936	0.0006291766172560107	0.000641107226258997	0.0007069256902791298	0.0007203302546048728	0.0007509150235426006	0.0007651535174092908	0.0007972272818707417	0.0008123437324762297	0.0008922843103933104	0.0009092027598234521	0.12025540675107946	0.12025492372158524	-6.775191053863538e-05	-0.00018820338641273304	-6.903659007279767e-05	-0.00019177200959782925
1.2136807735891502	0.0006287652084956226	0.0006406880162597806	0.0007064634437818521	0.0007198592430945385	0.0007504240138145681	0.000764653197388107	0.0007967059900580881	0.0008118125563029703	0.0008917008639681272	0.0009086082507708845	0.12025540842904739	0.12025492539954692	-6.734286697344938e-05	-0.00018819430242625335	-6.861979041786898e-05	-0.00019176275336507675
1.2209938107917835	0.0006283538208380648	0.0006402688277635524	0.000706001221013893	0.0007193882557634736	0.0007499330293026331	0.0007641529030611567	0.0007961847250273561	0.000811281407419452	0.0008911174475403212	0.0009080137722844694	0.12025541013618943	0.12025492710668138	-6.693587942779161e-05	-0.00018818405627882284	-6.820508576779044e-05	-0.000191752312935195
1.2283509127223842	0.0006279424568233656	0.0006398496633585039	0.0007055390248294769	0.0007189172955200214	0.0007494420730388001	0.0007636526375179345	0.0007956634899977272	0.0008107502891058954	0.0008905340647132869	0.0009074193280359234	0.12025541187301927	0.1202549288435048	-6.653094044076213e-05	-0.00018817264802223344	-6.779246852012949e-05	-0.00019174068836069758
1.2357523448931043	0.0006275311189914232	0.0006394305256326974	0.0007050768580826877	0.0007184463652723867	0.000748951148054928	0.0007631524038477898	0.000795142288188232	0.0008102192046423693	0.0008899507190902564	0.0009068249216968002	0.12025541364006155	0.12025493061053971	-6.61280425538896e-05	-0.00018816007771357834	-6.73819310749238e-05	-0.00019172787969967686
1.2431983744159416	0.0006271198098820013	0.0006390114171740545	0.0007046147236274635	0.0007179754679286222	0.0007484602573827233	0.0007626522051399137	0.0007946211228177431	0.0008096881573087792	0.0008893674142742902	0.0009062305569384766	0.12025541543785008	0.12025493240832062	-6.572717831132557e-05	-0.00018814634541478026	-6.697346583508373e-05	-0.00019171388701558212
1.2506892700123766	0.0006267085320347122	0.0006385923405703457	0.0007041526243175784	0.0007175046063966147	0.0007479694040537215	0.0007621520444833247	0.000794099997104953	0.0008091571503848491	0.0008887841538682563	0.0009056362374321346	0.12025541726692646	0.12025493423738988	-6.53283402600735e-05	-0.0001881314511926746	-6.65670652061981e-05	-0.00019169871037627573
1.2582253020230734	0.0006262972879890114	0.00063817329840918	0.0007036905630066355	0.000717033783584077	0.0007474785910992803	0.0007616519249668597	0.0007935789142683702	0.0008086261871501138	0.0008882009414748212	0.0009050419668487499	0.12025541912784449	0.12025493609829979	-6.493152094991933e-05	-0.00018811539511795483	-6.616272159685327e-05	-0.00019168234985392218
1.2658067424176331	0.0006258860802841875	0.0006377542932779958	0.0007032285425480566	0.0007165630023985363	0.0007469878215505668	0.0007611518496791607	0.0007930578775263029	0.0008080952708839059	0.0008876177806964357	0.0009044477488590791	0.1202554210211651	0.12025493799161383	-6.45367129343613e-05	-0.00018809817726672673	-6.57604274193202e-05	-0.00019166480552604281
1.2734338648044117	0.0006254749114593469	0.0006373353277640473	0.0007027665657950644	0.0007160922657473178	0.0007464970984385411	0.0007606518217086603	0.0007925368900968451	0.0008075644048653367	0.0008870346751353169	0.0009038535871336387	0.12025542294746305	0.12025493991790359	-6.414390877045734e-05	-0.00018807979771953698	-6.536017508949887e-05	-0.00019164607747459983
1.2811069444403917	0.00062506378405341	0.0006369164044543991	0.0007023046356006792	0.0007156215765375401	0.0007460064247939501	0.0007601518441435725	0.0007920159551978652	0.000807033592373291	0.0008864516283934371	0.0009032594853426995	0.12025542490731844	0.1202549418777515	-6.3753101018936e-05	-0.00018806025656081804	-6.496195702707791e-05	-0.00019162616578563552
1.2888262582411194	0.0006246527006050981	0.0006364975259359117	0.0007018427548177032	0.0007151509376760998	0.0007455158036473139	0.000759651920071881	0.0007914950760469966	0.0008065028366864117	0.0008858686440725117	0.0009026654471562678	0.12025542690132679	0.12025494387175108	-6.336428224498758e-05	-0.00018803955388002613	-6.456576565625621e-05	-0.0001916050705504102
1.296592084790695	0.0006242416636529234	0.0006360786947952333	0.0007013809262987099	0.0007146803520696602	0.0007450252380289119	0.0007591520525813238	0.0007909742558616186	0.0008059721410830854	0.000885285725773982	0.0009020714762440709	0.12025542893008942	0.12025494590050603	-6.297744501822938e-05	-0.00018801768977130817	-6.417159340585399e-05	-0.0001915827918649582
1.3044047043518285	0.0006238306757351787	0.0006356599136187879	0.000700919152896033	0.0007142098226246394	0.0007445347309687732	0.0007586522447593832	0.0007904534978588502	0.0008054415088414292	0.0008847028770990013	0.0009014775762755428	0.12025543099422228	0.12025494796463067	-6.259258191261552e-05	-0.00018799466433203071	-6.377943270888947e-05	-0.00019155932982820034
1.312264398875954	0.0006234197393899325	0.0006352411849927731	0.0007004574374617611	0.0007137393522472083	0.0007440442854966691	0.0007581524996932812	0.000789932805255539	0.0008049109432392892	0.000884120101648431	0.0009008837509198209	0.12025543309434976	0.12025495006475001	-6.220968550728345e-05	-0.0001879704776645008	-6.338927600389038e-05	-0.0001915346845446364
1.320171452013404	0.0006230088571550137	0.0006348225115031385	0.0006999957828477191	0.0007132689438432649	0.0007435539046420952	0.0007576528204699548	0.0007894121812682449	0.0008043804475542118	0.0008835374030228149	0.000900290003845716	0.12025543523110914	0.12025495220150112	-6.182874838670666e-05	-0.0001879451298757162	-6.300111573467188e-05	-0.0001915088561231515
1.3281261491236485	0.0006225980315680046	0.0006344038957355872	0.000699534191905462	0.0007127986003184379	0.000743063591434264	0.0007571532101760578	0.0007888916291132304	0.0008038500250634468	0.000882954784822373	0.0008996963387217148	0.120255437405149	0.12025495437553131	-6.144976314052808e-05	-0.00018791862107603308	-6.261494435029491e-05	-0.0001914818446761002
1.3361287772855897	0.0006221872651662334	0.0006339853402755592	0.0006990726674862669	0.0007123283245780676	0.0007425733489020954	0.0007566536718979411	0.0007883711520064503	0.0008033196790439268	0.0008823722506469911	0.000899102759215957	0.12025543961712663	0.12025495658749982	-6.107272236411526e-05	-0.0001878909513801097	-6.223075430585728e-05	-0.00019145365032063877
1.3441796253079266	0.0006217765604867635	0.0006335668477082268	0.0006986112124411188	0.0007118581195271992	0.000742083180074204	0.0007561542087216473	0.0007878507531635411	0.0008027894127722612	0.0008817898040962025	0.0008985092689962284	0.12025544186771472	0.12025495883807909	-6.0697618658824004e-05	-0.00018786212090671217	-6.184853806230628e-05	-0.00019142427317739297
1.352278983739575	0.000621365920066384	0.0006331484206184825	0.0006981498296207024	0.0007113879880705717	0.0007415930879788894	0.0007556548237328971	0.0007873304357998069	0.0008022592295247203	0.0008812074487691818	0.0008979158717299444	0.12025544415759588	0.12025496112795156	-6.0324444632178786e-05	-0.00018783212977882546	-6.146828808709093e-05	-0.00019139371337198452
1.3604271448801535	0.0006209553464416016	0.0006327300615909307	0.0006976885218753929	0.0007109179331126083	0.0007411030756441249	0.0007551555200170785	0.000786810203130212	0.000801729132577227	0.0008806251882647266	0.0008973225710841408	0.12025544648746679	0.12025496345781195	-5.9953192897928276e-05	-0.00018780097812270968	-6.108999685388444e-05	-0.000191361971033005
1.3686244027905345	0.000620544842148634	0.0006323117732098814	0.0006972272920552469	0.0007104479575574073	0.0007406131460975509	0.0007546563006592408	0.000786290058369368	0.0008011991252053483	0.0008800430261812533	0.0008967293707254622	0.12025544885803319	0.12025496582836986	-5.958385607665595e-05	-0.00018776866606920461	-6.0713656843298935e-05	-0.00019132904629370895
1.3768710533034536	0.0006201344097233959	0.0006318935580593363	0.0006967661430099885	0.0007099780643087297	0.0007401233023664583	0.0007541571687440769	0.0007857700047315224	0.000800669210684276	0.0008794609661167762	0.0008961362743201445	0.1202554512700173	0.12025496824034344	-5.921642679589112e-05	-0.0001877351937532301	-6.0339260543100515e-05	-0.0001912949392915697
1.3851673940341884	0.0006197240517014954	0.0006314754187229841	0.0006963050775890055	0.0007095082562699915	0.0007396335474777836	0.0007536581273559184	0.00078525004543055	0.000800139392288825	0.0008788790116689026	0.0008955432855340081	0.12025545372415138	0.12025497069446779	-5.8850897689935455e-05	-0.00018770056131237056	-5.9966800447917856e-05	-0.00019125965016683621
1.3935137243912972	0.0006193137706182247	0.0006310573577841922	0.0006958440986413373	0.0007090385363442561	0.0007391438844580993	0.0007531591795787268	0.000784730183679943	0.0007996096732934199	0.0008782971664348208	0.0008949504080324473	0.12025545622118239	0.12025497319148926	-5.848726140059157e-05	-0.00018766476888876227	-5.959626906000548e-05	-0.00019122317906417052
1.4019103455874267	0.0006189035690085497	0.0006306393778259951	0.0006953832090156653	0.0007085689074342203	0.0007386543163336003	0.0007526603284960783	0.0007842104226927977	0.0007990800569720806	0.0008777154340112844	0.0008943576454804137	0.12025545876186979	0.12025497573216631	-5.812551057723242e-05	-0.00018762781662820527	-5.922765888944498e-05	-0.0001911855261324813
1.410357560650181	0.0006184934494071043	0.0006302214814310884	0.0006949224115603057	0.000708099372442209	0.000738164846130099	0.000752161577191158	0.0007836907656818085	0.0007985505465984179	0.0008771338179946078	0.0008937650015424089	0.12025546134698706	0.12025497831727336	-5.7765637876773523e-05	-0.00018758970467935843	-5.886096245388828e-05	-0.0001911466915231197
1.4188556744330574	0.0006180834143481826	0.0006298036711818225	0.0006944617091232005	0.0007076299342701666	0.000737675476873014	0.0007516629287467522	0.000783171215859257	0.0007980211454456229	0.0008765523219806515	0.0008931724798824757	0.12025546397732194	0.12025498094759779	-5.740763596449178e-05	-0.0001875504331957656	-5.8496172279431935e-05	-0.00019110667539223858
1.4274049936264492	0.0006176734663657251	0.0006293859496601878	0.0006940011045519037	0.0007071605958196421	0.0007371862115873565	0.000751164386245231	0.0007826517764369957	0.000797491856786449	0.0008759709495648067	0.0008925800841641762	0.1202554666536746	0.12025498362393959	-5.7051497513622984e-05	-0.00018751000233380166	-5.813328090047837e-05	-0.0001910654778994325
1.4360058267687137	0.0006172636079933196	0.000628968319447814	0.0006935406006935799	0.0007066913599917874	0.0007366970532977294	0.000750665952768548	0.0007821324506264493	0.0007969626838932139	0.0008753897043419952	0.0008919878180505953	0.12025546937686173	0.12025498634711587	-5.6697215205590845e-05	-0.0001874684122524506	-5.7772280859624825e-05	-0.00019102309920659977
1.4446584842573071	0.0006168538417641891	0.0006285507831259604	0.000693080200394994	0.0007062222296873474	0.0007362080050283143	0.0007501676313982284	0.0007816132416385993	0.0007964336300377834	0.0008748085899066523	0.0008913956852043224	0.12025547214771237	0.12025498911795487	-5.634478173080493e-05	-0.0001874256631154425	-5.741316470878749e-05	-0.00019097953948088442
1.453363278359986	0.0006164441702111826	0.0006281333432755029	0.0006926199065024983	0.0007057532078066443	0.0007357190698028594	0.0007496694252153538	0.0007810941526839733	0.0007959046984915596	0.0008742276098527167	0.0008908036892874373	0.12025547496707166	0.12025499193730338	-5.5994189788466375e-05	-0.00018738175508994925	-5.705592500868106e-05	-0.0001909347988924559
1.4621205232260774	0.0006160345958667684	0.0006277160024769329	0.0006921597218620266	0.0007052842972495782	0.0007352302506446744	0.000749171337300562	0.0007805751869726375	0.0007953758925254765	0.0008736467677736197	0.0008902118339615088	0.12025547783580084	0.12025499480602019	-5.5645432086491586e-05	-0.00018733668834500228	-5.6700554328818764e-05	-0.00019088887761309348
1.470930534897817	0.0006156251212630326	0.0006272987633103499	0.0006916996493190914	0.000704815500915617	0.0007347415505766253	0.0007486733707340372	0.0007800563477141914	0.0007948472154099928	0.0008730660672622829	0.0008896201228875822	0.12025548075477382	0.12025499772498147	-5.5298501342213036e-05	-0.00018729046305399066	-5.634704524862949e-05	-0.00019084177582015527
1.4797936313217521	0.0006152157489316612	0.0006268816283554464	0.0006912396917187664	0.0007043468217037812	0.0007342529726211171	0.0007481755285954924	0.0007795376381177516	0.0007943186704150728	0.000872485511911095	0.0008890285597261613	0.1202554837248823	0.12025500069507837	-5.495339028253887e-05	-0.00018724307939388396	-5.599539035702761e-05	-0.00019079349369358067
1.48871013236022	0.0006148064814039413	0.0006264646001915083	0.000690779851905685	0.0007038782625126442	0.0007337645198000924	0.0007476778139641725	0.0007790190613919484	0.0007937902608101869	0.0008719051053119149	0.0008884371481372086	0.12025548674703355	0.12025500371721752	-5.461009164377251e-05	-0.00018719453754398319	-5.564558225254479e-05	-0.00019074403141600138
1.4976803598028874	0.0006143973212107508	0.0006260476813974053	0.0006903201327240307	0.0007034098262403208	0.0007332761951350208	0.0007471802299188383	0.0007785006207449154	0.0007932619898642992	0.0008713248510560537	0.0008878458917801314	0.12025548982215052	0.12025500679232168	-5.426859817206364e-05	-0.000187144837686809	-5.529761354398921e-05	-0.00019069338917407364
1.5067046373783677	0.0006139882708825522	0.0006256308745515811	0.0006898605370175302	0.0007029415157844569	0.0007327880016468922	0.00074668277953776	0.0007779823193842819	0.0007927338608458579	0.0008707447527342718	0.0008872547943137699	0.12025549295117262	0.12025500992133188	-5.392890262367889e-05	-0.00018709398000846256	-5.495147685000146e-05	-0.00019064156715653535
1.5157832907659001	0.0006135793329493836	0.0006252141822320524	0.0006894010676294429	0.0007024733340422296	0.0007322999423562051	0.0007461854658987135	0.0007774641605171625	0.0007922058770227919	0.0008701648139367637	0.0008866638593963968	0.12025549613505761	0.12025501310520358	-5.359099776505033e-05	-0.00018704196469793155	-5.460716479994271e-05	-0.000190588565556149
1.5249166476071065	0.0006131705099408553	0.000624797607016394	0.0006889417274025572	0.0007020052839103284	0.0007318120202829634	0.0007456882920789635	0.0007769461473501501	0.0007916780416624933	0.0008695850382531521	0.0008860730906856938	0.12025549937477796	0.1202550163449115	-5.325487637288656e-05	-0.00018698879194678497	-5.426467003367963e-05	-0.00019053438456870242
1.5341050375178134	0.0006127618043861407	0.0006243811514817392	0.0006884825191791812	0.000701537368284958	0.0007313242384466662	0.0007451912611552647	0.0007764282830893095	0.0007911503580318184	0.0008690054292724804	0.0008854824918387561	0.12025550267132566	0.12025501964144618	-5.292053123452656e-05	-0.00018693446194975594	-5.3923985201667635e-05	-0.00019047902439203734
1.5433487920999491	0.000612353218813971	0.0006239648182047692	0.0006880234458011363	0.0007010695900618249	0.0007308365998663013	0.0007446943762038487	0.0007759105709401672	0.0007906228293970733	0.0008684259905832024	0.0008848920665120773	0.12025550602570931	0.12025502299581559	-5.2587955148217236e-05	-0.0001868789749049915	-5.358510296567254e-05	-0.00019042248522840866
1.5526482449535108	0.0006119447557526252	0.0006235486097617049	0.0006875645101097465	0.0007006019521361303	0.0007303491075603331	0.0007441976403004151	0.000775393014107701	0.0007900954590240079	0.0008678467257731687	0.0008843018183615372	0.12025550943895563	0.12025502640904805	-5.225714092287059e-05	-0.0001868223310127204	-5.3248015998152987e-05	-0.00019036476728148677
1.5620037316886017	0.0006115364177299312	0.0006231325287283084	0.0006871057149458391	0.0007001344574025684	0.0007298617645467055	0.0007437010565201329	0.0007748756157963406	0.000789568250177812	0.0008672676384296312	0.0008837117510424049	0.12025551291210972	0.12025502988218824	-5.192808137852861e-05	-0.0001867645304758081	-5.2912716983086194e-05	-0.000190305870758245
1.5714155899375468	0.0006111282072732514	0.0006227165776798654	0.0006866470631497299	0.0006996671087553121	0.000729374573842824	0.0007432046279376214	0.0007743583792099518	0.0007890412061230999	0.000866688732139221	0.0008831218682093169	0.12025551644623575	0.12025503341630044	-5.1600769346779596e-05	-0.00018670557350108918	-5.257919861614141e-05	-0.00019024579586943147
1.580884159367074	0.0006107201269094806	0.0006223007591911871	0.0006861885575612194	0.00069919990908801	0.0007288875384655534	0.0007427083576269502	0.000773841307551832	0.0007885143301239078	0.0008661100104879474	0.000882532173516276	0.12025552004241735	0.12025503701246748	-5.1275197670508366e-05	-0.00018664546029731333	-5.2247453604430116e-05	-0.0001901845428276261
1.5904097816905756	0.0006103121791650385	0.0006218850758365993	0.0006857302010195867	0.0006987328612937789	0.0007284006614312096	0.0007422122486616295	0.0007733244040247023	0.0007879876254436844	0.0008655314770611879	0.0008819426706166418	0.12025552370175606	0.12025504067179078	-5.0951359204069735e-05	-0.00018658419107553392	-5.1917474666880736e-05	-0.00019012211184801786
1.5999928006804371	0.0006099043665658662	0.0006214695301899409	0.0006852719963635835	0.0006982659682651982	0.0007279139457555564	0.0007417163041146055	0.0007728076718307033	0.0007874610953452877	0.0008649531354436846	0.0008813533631631254	0.12025552742537433	0.12025504439539413	-5.062924681378117e-05	-0.00018652176605002402	-5.1589254534502305e-05	-0.0001900585031488211
1.6096335621804478	0.000609496691637416	0.0006210541248245529	0.0006848139464314248	0.0006977992328943006	0.0007274273944537916	0.0007412205270582504	0.0007722911141713831	0.0007869347430909712	0.0008643749892195277	0.0008807642548077756	0.12025553121441471	0.12025504818441944	-5.030885337794361e-05	-0.0001864581854375824	-5.1262785950551004e-05	-0.00018999371695094247
1.6193324141182788	0.0006090891569046494	0.0006206388623132752	0.0006843560540607855	0.0006973326580725676	0.0007269410105405475	0.000740724920564357	0.0007717747342476941	0.0007864085719423806	0.000863797041972157	0.0008801753492019757	0.12025553507003936	0.12025505204002877	-4.999017178680676e-05	-0.00018639344945728387	-5.093806167050935e-05	-0.0001899277534777033
1.6290897065180392	0.0006086817648920295	0.000620223745228441	0.0006838983220887922	0.0006968662466909245	0.0007264547970298793	0.0007402294877041331	0.0007712585352599847	0.0007858825851605482	0.0008632192972843495	0.0008795866499964365	0.12025553899343214	0.12025505596340572	-4.9673194943047894e-05	-0.00018632755833081216	-5.0615074462453946e-05	-0.00018986061295503398
1.6389057915129117	0.0006082745181235152	0.0006198087761418679	0.0006834407533520185	0.000696400001639729	0.0007259687569352624	0.0007397342315481919	0.0007707425204079932	0.0007853567860058813	0.0008626417587382139	0.0008789981608411843	0.12025554298579795	0.12025505995575529	-4.93579157616747e-05	-0.00018626051228218254	-5.029381710709713e-05	-0.00018979229561125188
1.6487810233578566	0.0006078674191225561	0.0006193939576248573	0.0006829833506864767	0.0006959339258087712	0.0007254828932695825	0.00073923915516655	0.0007702266928908395	0.0007848311777381614	0.0008620644299151806	0.0008784098853855588	0.12025554704836303	0.1202550640183037	-4.9044327170379154e-05	-0.00018619231153824134	-4.9974282397891034e-05	-0.00018972280167697808
1.6587157584424002	0.0006074604704120876	0.0006189792922481848	0.000682526116927615	0.000695468022087264	0.0007249972090451321	0.0007387442616286175	0.0007697110559070214	0.0007843057636165337	0.0008614873143960004	0.0008778218272782046	0.12025555118237567	0.12025506815229978	-4.8732422109523665e-05	-0.00018612295632761122	-4.965646314149946e-05	-0.00018965213138591452
1.6687103553034934	0.0006070536745145241	0.0006185647825820944	0.0006820690549103088	0.0006950022933638354	0.0007245117072736033	0.000738249554003191	0.0007691956126544053	0.0007837805468994984	0.000860910415760732	0.0008772339901670582	0.12025555538910583	0.12025507235901328	-4.842219353234922e-05	-0.00018605244688146838	-4.934035215747867e-05	-0.00018958028497326196
1.6787651746384535	0.0006066470339517551	0.0006181504311962977	0.0006816121674688564	0.0006945367425265297	0.0007240263909660828	0.0007377550353584539	0.0007686803663302229	0.0007832555308449129	0.0008603337375887379	0.0008766463776993539	0.12025555966984797	0.12025507663973764	-4.8113634405148875e-05	-0.00018598078343329272	-4.9025942278742296e-05	-0.00018950726267688567
1.6888805793179813	0.0006062405512451396	0.0006177362406599629	0.0006811554574369745	0.0006940713724627931	0.0007235412631330444	0.0007372607087619616	0.0007681653201310639	0.0007827307187099767	0.0008597572834586801	0.000876058993521604	0.12025556402591804	0.12025508099579041	-4.780673770759386e-05	-0.00018590796621925643	-4.871322635179032e-05	-0.00018943306473725996
1.6990569343992543	0.000605834228915498	0.000617322213541713	0.000680698927647787	0.000693606186059474	0.0007230563267843421	0.0007367665772806422	0.0007676504772528656	0.0007822061137512291	0.0008591810569485046	0.0008754718412796003	0.12025556845865575	0.12025508542851075	-4.750149643245605e-05	-0.0001858339954770305	-4.8402197236591116e-05	-0.00018935769139682979
1.7092946071391046	0.0006054280694831125	0.0006169083524096186	0.000680242580933828	0.0006931411862028131	0.0007225715849292098	0.0007362726439807862	0.0007671358408909167	0.0007816817192245419	0.0008586050616354476	0.0008748849246184018	0.12025557296942649	0.12025508993926348	-4.7197903585934065e-05	-0.00018575887144625658	-4.8092847806810446e-05	-0.0001892811429000385
1.7195939670072704	0.0006050220754677193	0.0006164946598311964	0.0006797864201270311	0.0006926763757784444	0.000722087040576251	0.0007357789119280466	0.0007666214142398436	0.0007811575383851175	0.0008580293010960218	0.0008742982471823377	0.12025557755961819	0.12025509452943638	-4.6895952188028e-05	-0.00018568259436935186	-4.7785170949964095e-05	-0.00018920341949338337
1.7299553856997325	0.0006046162493885021	0.0006160811383733997	0.0006793304480587248	0.0006922117576713824	0.0007216026967334347	0.0007352853841874273	0.000766107200493607	0.0007806335744874782	0.000857453778906011	0.0008737118126149903	0.12025558223064424	0.12025509920044414	-4.6595635272400626e-05	-0.00018560516449048214	-4.7479159567716256e-05	-0.0001891245214260262
1.7403792371521247	0.0006042105937640909	0.0006156677906026171	0.0006788746675596281	0.0006917473347660221	0.0007211185564080903	0.0007347920638232812	0.0007655932028454971	0.0007801098307854624	0.0008568784986404664	0.0008731256245591964	0.12025558698394365	0.12025510395372428	-4.629694588672434e-05	-0.00018552658205622796	-4.7174806575817074e-05	-0.0001890444489489329
1.7508658975532332	0.0006038051111125527	0.0006152546190846636	0.0006784190814598437	0.0006912831099461297	0.0007206346226069002	0.000734298953899303	0.0007650794244881263	0.0007795863105322189	0.000856303463873697	0.0008725396866570375	0.12025559182098165	0.12025510879074275	-4.599987709252851e-05	-0.00018544684731455763	-4.687210490431082e-05	-0.0001889632023150123
1.76141574535857	0.0006033998039513916	0.0006148416263847816	0.000677963692588857	0.0006908190860948427	0.0007201508983358996	0.0007338060574785255	0.000764565868613427	0.0007790630169802028	0.0008557286781792688	0.0008719540025498376	0.12025559674324837	0.12025511371298886	-4.570442196553254e-05	-0.0001853659605156044	-4.657104749757751e-05	-0.00018888078177900502
1.7720291613040315	0.0006029946747975414	0.0006144288150676314	0.0006775085037755269	0.0006903552660946603	0.0007196673866004665	0.0007333133776233144	0.0007640525384126429	0.0007785399533811698	0.0008551541451299971	0.0008713685758781547	0.12025560175226081	0.12025511872198219	-4.541057359581241e-05	-0.0001852839219115554	-4.6271627314686814e-05	-0.00018879718759787223
1.7827065284196406	0.0006025897261673618	0.0006140161876972879	0.0006770535178480828	0.0006898916528274405	0.0007191840904053193	0.0007328209173953616	0.0007635394370763277	0.0007780171229861682	0.0008545798682979388	0.0008707834102817764	0.12025560684956615	0.12025512381926652	-4.511832508772434e-05	-0.00018520073175604113	-4.5973837329273126e-05	-0.0001887124200302681
1.7934482320433673	0.0006021849605766349	0.000613603746837239	0.000676598737634123	0.000689428249174397	0.0007187010127545129	0.0007323286798556833	0.0007630265677943381	0.0007774945290455396	0.0008540058512543937	0.0008701985093997155	0.12025561203673485	0.1202551290064147	-4.4827669560335015e-05	-0.00018511639030527327	-4.567767052988253e-05	-0.0001886264793369008
1.8042546598350382	0.0006017803805405578	0.0006131914950503753	0.0006761441659606021	0.0006889650580160895	0.0007182181566514291	0.0007318366680646107	0.0007625139337558263	0.0007769721748089058	0.0008534320975698897	0.0008696138768702005	0.12025561731536927	0.12025513428502671	-4.45386001472689e-05	-0.00018503089781654602	-4.53831199199381e-05	-0.0001885393657801715
1.8151262017903238	0.0006013759885737439	0.000612779434898993	0.0006756898056538367	0.0006885020822324256	0.0007177355250987797	0.000731344885081791	0.0007620015381492409	0.0007764500635251743	0.0008528586108141884	0.0008690295163306797	0.1202556226870969	0.12025513965673373	-4.4251109996937266e-05	-0.0001849442545493185	-4.5090178517996626e-05	-0.00018845107962453533
1.8260632502548164	0.0006009717871902115	0.0006123675689447813	0.0006752356595394908	0.0006880393247026493	0.000717253121098593	0.0007308533339661755	0.0007614893841623166	0.000775928198442521	0.0008522853945562699	0.0008684454314178028	0.12025562815357825	0.12025514512319281	-4.396519227263529e-05	-0.00018485646076446538	-4.479883935765844e-05	-0.00018836162113564092
1.8370661999381863	0.0006005677789033874	0.0006119558997488284	0.0006747817304425817	0.0006875767883053452	0.0007167709476522194	0.0007303620177760253	0.000760977474982076	0.0007754065828083999	0.0008517124523643388	0.0008678616257674311	0.12025563371650065	0.12025515068609278	-4.368084015261148e-05	-0.00018476751672438785	-4.450909548782411e-05	-0.0001882709905807467
1.848135447928429	0.0006001639662260973	0.0006115444298716083	0.0006743280211874673	0.000687114475918427	0.0007162890077603184	0.000729870939568897	0.0007604658137948193	0.0007748852198695282	0.0008511397878058115	0.0008672781030146228	0.12025563937758349	0.12025515634715299	-4.339804683044235e-05	-0.00018467742269370757	-4.4220939973076134e-05	-0.00018817918823002544
1.8592713937061955	0.0005997603516705639	0.0006111331618729802	0.0006738745345978469	0.0006866523904191341	0.0007158073044228589	0.000729380102401642	0.000759954403786123	0.0007743641128718822	0.0008505674044473146	0.0008666948667936282	0.12025564513857621	0.12025516210812201	-4.311680551485203e-05	-0.000184586178938545	-4.393436589333888e-05	-0.0001880862143542883
1.8704744391592067	0.0005993569377484017	0.0006107220983121857	0.0006734212734967534	0.0006861905346840308	0.0007153258406391124	0.0007288895093304042	0.0007594432481408331	0.0007738432650607	0.0008499953058546789	0.0008661119207378914	0.12025565100125965	0.1202551679707828	-4.2837109429802456e-05	-0.00018449378572582553	-4.364936634398964e-05	-0.0001879920692252346
1.8817449885967616	0.0005989537269706181	0.000610311241747846	0.0006729682407065556	0.0006857289115890034	0.0007148446194076547	0.0007283991634106165	0.0007589323500430681	0.0007733226796804727	0.0008494234955929408	0.0008655292684800455	0.12025565696744753	0.12025517393694551	-4.255895181483338e-05	-0.00018440024332469496	-4.3365934436497e-05	-0.0001878967531175335
1.8930834487643238	0.0005985507218476012	0.0006099005947379524	0.0006725154390489464	0.0006852675240092477	0.0007143636437263529	0.00072790906769699	0.0007584217126762034	0.0007728023599749382	0.0008488519772263291	0.0008649469136518979	0.12025566303898383	0.1202551800084581	-4.2282325925090125e-05	-0.00018430555200571463	-4.308406329808778e-05	-0.00018780026630679791
1.9044902288582053	0.0005981479248891252	0.0006094901598398691	0.000672062871344946	0.0006848063748192762	0.0007138829165923712	0.0007274192252435197	0.0007579113392228792	0.0007722823091870825	0.0008482807543182711	0.0008643648598844425	0.12025566921774766	0.1202551861871973	-4.200722503126808e-05	-0.00018420971204047287	-4.2803746071823356e-05	-0.00018770260906961211
1.9159657405403292	0.0005977453386043401	0.0006090799396103265	0.0006716105404148935	0.000684345466892907	0.0007134024410021595	0.0007269296391034731	0.0007574012328649899	0.0007717625305591335	0.0008477098304313811	0.0008637831108078435	0.12025567550565289	0.12025519247507709	-4.173364241999086e-05	-0.00018411272370244536	-4.252497591705762e-05	-0.00018760378168480862
1.9275103979530908	0.0005973429655017714	0.0006086699366054163	0.0006711584490784461	0.000683884803103262	0.0007129222199514546	0.0007264403123293904	0.0007568913967836813	0.0007712430273325544	0.0008471392091274586	0.0008632016700514356	0.12025568190464458	0.12025519887404253	-4.146157139368195e-05	-0.00018401458726632902	-4.224774600923922e-05	-0.0001875037844322469
1.9391246177343011	0.0005969408080893162	0.0006082601533805917	0.0006707066001545739	0.0006834243863227647	0.0007124422564352736	0.0007259512479730789	0.000756381834159348	0.000770723802748046	0.0008465688939674876	0.0008626205412437213	0.12025568841670446	0.12025520538607669	-4.119100527078326e-05	-0.00018391530300823633	-4.197204954007466e-05	-0.00018740261759317423
1.9508088190322228	0.0005965388688742392	0.0006078505924906605	0.0006702549964615566	0.0006829642194231346	0.0007119625534479124	0.0007254624490856111	0.0007558725481716294	0.0007702048600455364	0.0008459988885116294	0.0008620397280123656	0.12025569504384981	0.120255212013195	-4.092193738568228e-05	-0.00018381487120486262	-4.1697879717583763e-05	-0.00018730028144967048
1.9625634235206988	0.0005961371503631722	0.0006074412564897859	0.0006698036408169843	0.0006825043052753874	0.0007114831139829442	0.0007249739187173224	0.0007553635419994107	0.000769686202464187	0.0008454291963192246	0.0008614592339841972	0.12025570178813479	0.12025521875745303	-4.06543610890972e-05	-0.00018371329213495713	-4.142522976641888e-05	-0.00018719677628575848
1.9743888554143678	0.0005957356550621055	0.0006070321479314777	0.0006693525360377468	0.0006820446467498266	0.0007110039410332103	0.0007244856599178033	0.0007548548188208102	0.000769167833242377	0.0008448598209487813	0.0008608790627851969	0.12025570865164828	0.1202552256209391	-4.038826974807688e-05	-0.00018361056607874016	-4.115409292780939e-05	-0.00018709210238676555
1.9862855414839768	0.0005953343854763892	0.0006066232693685931	0.000668901684940035	0.000681585246716044	0.000710525037590822	0.0007239976757359005	0.0007543463818131842	0.0007686497556177102	0.0008442907659579793	0.0008602992180405013	0.12025571563651948	0.12025523260578183	-4.012365674586557e-05	-0.00018350669331684832	-4.088446245959984e-05	-0.00018698626003896268
1.9982539110717792	0.0005949333441107296	0.0006062146233533323	0.0006684510903393393	0.0006811261080429149	0.0007100464066471561	0.0007235099692197106	0.0007538382341531216	0.0007681319728270065	0.000843722034903666	0.0008597197033743963	0.12025572274491321	0.12025523971414724	-3.9860515482124936e-05	-0.00018340167413091746	-4.0616331636253444e-05	-0.00018687924952914825
2.010294396107033	0.0005945325334691859	0.0006058062124372387	0.0006680007550504446	0.0006806672335985986	0.0007095680511928541	0.0007230225434165838	0.0007533303790164428	0.0007676144881063047	0.0008431536313418522	0.0008591405224103207	0.12025572997903536	0.12025524694824036	-3.95988393732255e-05	-0.00018329550880447076	-4.034969374931349e-05	-0.00018677107114623004
2.0224074311215867	0.0005941319560551647	0.000605398039171188	0.0006675506818874246	0.0006802086262505287	0.0007090899742178139	0.0007225354013731093	0.0007528228195781906	0.00076709730469085	0.0008425855588277081	0.0008585616787708512	0.12025573734112985	0.12025525431030466	-3.933862185215645e-05	-0.00018318819762203065	-4.0084542107268056e-05	-0.0001866617251801983
2.0345934532655616	0.0005937316143714218	0.0006049901061053946	0.0006671008736636452	0.0006797502888654168	0.000708612178711192	0.0007220485461351243	0.0007523155590126356	0.0007665804258151019	0.000842017820915564	0.0008579831760777127	0.12025574483348131	0.12025526180262631	-3.907985636856029e-05	-0.0001830797408688134	-3.9820870035504885e-05	-0.00018655121192143187
2.0468529023231294	0.0005933315109200547	0.0006045824157894008	0.000666651333191755	0.0006792922243092455	0.0007081346676613981	0.0007215619807477022	0.0007518086004932672	0.000766063854712723	0.0008414504211589042	0.000857405017951766	0.12025575245841658	0.12025526942753048	-3.8822536388819634e-05	-0.0001829701388309235	-3.955867087656467e-05	-0.00018643953166175287
2.059186220728381	0.0005929316482025044	0.0006041749707720816	0.0006662020632836893	0.0006788344354472688	0.0007076574440560956	0.0007210757082551581	0.0007513019471927959	0.0007655475946165829	0.0008408833631103687	0.0008568272080130128	0.12025576021830235	0.12025527718738514	-3.856665539622717e-05	-0.00018285939179546462	-3.929793799017922e-05	-0.0001863266846936218
2.0715938535812968	0.0005925320287195501	0.000603767773601635	0.0006657530667506637	0.0006783769251440067	0.0007071805108821965	0.000720589731701039	0.0007507956022831485	0.0007650316487587507	0.0008403166503217492	0.0008562497498805873	0.12025576811554886	0.12025528508460019	-3.8312206891148726e-05	-0.0001827475000511225	-3.903866475351431e-05	-0.00018621267131144204
2.084076248663807	0.0005921326549713054	0.0006033608268255831	0.0006653043464031697	0.0006779196962632438	0.0007067038711258578	0.0007201040541281238	0.0007502895689354643	0.0007645160203704946	0.0008397502863439839	0.0008556726471727579	0.12025577615261064	0.1202552931216288	-3.8059184390957373e-05	-0.000182634463887138	-3.878084456087477e-05	-0.00018609749180933943
2.0966338564559543	0.0005917335294572181	0.00060295413299077	0.000664855905050977	0.0006774627516680287	0.0007062275277724821	0.0007196186785784251	0.0007497838503200942	0.0007640007126822824	0.0008391842747271595	0.0008550959035069256	0.12025578433198317	0.12025530130096898	-3.780758142999524e-05	-0.00018252028359300176	-3.852447082407576e-05	-0.00018598114648249453
2.109267130152151	0.0005913346546760692	0.000602547694643358	0.0006644077455031293	0.0006770060942206686	0.0007057514838067156	0.0007191336080931811	0.0007492784496066032	0.0007634857289237756	0.0008386186190205102	0.0008545195224996193	0.12025579265621135	0.12025530962516423	-3.7557391559923936e-05	-0.00018240495945981428	-3.826953697256413e-05	-0.00018586363562783648
2.1219765256775314	0.0005909360331259653	0.0006021415143288245	0.0006639598705679405	0.0006765497267827285	0.0007052757422124424	0.0007186488457128552	0.0007487733699637592	0.0007629710723238261	0.0008380533227724118	0.0008539435077664945	0.12025580112788169	0.12025531809679996	-3.730860834966557e-05	-0.00018228849177923112	-3.8016036453331764e-05	-0.00018574495954265524
2.1347625017044103	0.0005905376673043421	0.0006017355945919599	0.0006635122830529951	0.0006760936522150282	0.0007048003059727867	0.0007181643944771346	0.0007482686145595393	0.0007624567461104793	0.0008374883895303832	0.0008533678629223338	0.12025580974962961	0.1202553267185133	-3.70612253855207e-05	-0.00018217088084393485	-3.776396273097796e-05	-0.0001856251185247404
2.147625519668832	0.000590139559707956	0.0006013299379768675	0.0006630649857651419	0.0006756378733776411	0.0007043251780701052	0.0007176802574249285	0.0007477641865611208	0.0007619427535109679	0.0008369238228410804	0.0008527925915810425	0.1202558185241367	0.12025533549298514	-3.681523627107122e-05	-0.0001820521269468578	-3.751330928778926e-05	-0.00018550411287254764
2.160566043787228	0.000589741712832889	0.0006009245470269593	0.0006626179815104991	0.0006751823931298941	0.0007038503614859937	0.000717196437594367	0.0007472600891348886	0.0007614290977517145	0.0008363596262503047	0.000852217697355652	0.12025582745413407	0.12025534442294589	-3.6570634627433596e-05	-0.00018193223038176498	-3.7264069624023954e-05	-0.0001853819428857817
2.1735845410731627	0.0005893441291745409	0.0006005194242849534	0.0006621712730944449	0.0006747272143303595	0.0007033758592012763	0.0007167129380227954	0.0007467563254464234	0.0007609157820583242	0.0008357958033029902	0.0008516431838583112	0.12025583654239955	0.12025535351117572	-3.632741409329357e-05	-0.00018181119144319857	-3.701623725765879e-05	-0.0001852586088642305
2.1866814813541975	0.0005889468112276298	0.0006001145722928749	0.0006617248633216216	0.0006742723398368617	0.0007029016741960115	0.0007162297617467792	0.0007462528986605096	0.000760402809655589	0.0008352323575432116	0.0008510690547002947	0.12025584579176359	0.12025536276050253	-3.6085568324940864e-05	-0.00018168901042645014	-3.67698057247845e-05	-0.00018513411110918088
2.199857337288837	0.0005885497614861886	0.0005997099935920464	0.0006612787549959276	0.0006738177725064647	0.0007024278094494829	0.000715746911802092	0.0007457498119411248	0.0007598901837674782	0.0008346692925141752	0.0008504953134919883	0.12025585520510654	0.12025537217380687	-3.584509099635591e-05	-0.00018156568762736636	-3.6524768579408035e-05	-0.00018500844992203058
2.213112584383593	0.0005881529824435653	0.0005993056907230975	0.0006608329509205231	0.000673363515195482	0.0007019542679402048	0.0007152643912237266	0.000745247068451446	0.0007593779076171489	0.0008341066117582261	0.0008499219638429043	0.12025586478535899	0.1202553817540212	-3.560597579920638e-05	-0.00018144122334215473	-3.6281119393469924e-05	-0.0001848816256040109
2.2264477010101436	0.0005877564765924184	0.0005989016662259534	0.0006603874538978215	0.0006729095707594674	0.0007014810526459155	0.0007147822030458845	0.0007447446713538437	0.0007588659844269346	0.0008335443188168398	0.0008493490093616691	0.12025587453550647	0.12025539150412964	-3.5368216443031064e-05	-0.00018131561786799422	-3.603885175732999e-05	-0.00018475363845837922
2.2398631684225956	0.0005873602464247163	0.0005984979226398353	0.0006599422667294924	0.0006724559420532133	0.0007010081665435789	0.0007143003503019762	0.0007442426238098833	0.0007583544174183457	0.0008329824172306276	0.0008487764536560248	0.12025588445858754	0.12025540142717014	-3.513180665515661e-05	-0.0001811888715020915	-3.579795927938917e-05	-0.00018462448878811544
2.2533594707748548	0.000586964294431737	0.0005980944625032608	0.0006594973922164586	0.000672002631930753	0.000700535612609382	0.0007138188360246224	0.0007437409289803226	0.0007578432098120734	0.0008324209105393314	0.000848204300332831	0.12025589455769475	0.1202554115262369	-3.48967401807912e-05	-0.0001810609845420974	-3.55584355862526e-05	-0.00018449417689642145
2.2669370951380965	0.0005865686231040644	0.0005976912883540414	0.0006590528331588954	0.0006715496432453585	0.0007000633938187359	0.0007133376632456513	0.0007432395900251121	0.0007573323648279849	0.0008318598022818294	0.0008476325529980644	0.1202559048359766	0.12025542180447789	-3.466301078321535e-05	-0.00018093195728649536	-3.5320274322920425e-05	-0.0001843627030874151
2.2805965315183476	0.0005861732349315864	0.0005972884027292793	0.0006586085923562271	0.0006710969788495363	0.0006995915131462699	0.000712856834996097	0.0007427386101033922	0.0007568218856851214	0.0008312990959961265	0.0008470612152568147	0.12025591529663872	0.12025543226509768	-3.443061224378194e-05	-0.00018080179003443497	-3.508346915278085e-05	-0.00018423006766557504
2.294338272874165	0.0005857781324034945	0.0005968858081653658	0.0006581646726071279	0.0006706446415950285	0.0006991199735658342	0.0007123763543061984	0.0007422379923734938	0.0007563117756017	0.0008307387952193623	0.0008464902907132883	0.12025592594294394	0.1202554429113596	-3.419953836173578e-05	-0.0001806704830844552	-3.4848013757592805e-05	-0.000184096270935713
2.308162815134429	0.0005853833180082828	0.0005964835071979828	0.0006577210767095213	0.0006701926343328118	0.0006986487780505004	0.0007118962242054	0.0007417377399929384	0.0007558020377951129	0.0008301789034878091	0.0008459197829708072	0.12025593677821342	0.12025545374658526	-3.3969782954543226e-05	-0.00018053803673603874	-3.461390183757268e-05	-0.00018396131320269626
2.3220706572162446	0.0005849887942337445	0.000596081502362098	0.0006572778074605769	0.0006697409599130946	0.0006981779295725561	0.0007114164477223491	0.0007412378561184358	0.0007552926754819248	0.0008296194243368678	0.0008453496956318076	0.12025594780582875	0.1202554647741561	-3.3741339858020525e-05	-0.00018040445128958416	-3.438112711158514e-05	-0.000183825194772419
2.336062301042938	0.0005845945635669702	0.0005956797961919633	0.0006568348676567085	0.0006692896211853169	0.0006977074311035051	0.0007109370278848942	0.0007407383439058819	0.0007547836918778725	0.0008290603613010717	0.00084478003229784	0.12025595902923128	0.12025547599751356	-3.3514202925969544e-05	-0.0001802697270447684	-3.414968331691762e-05	-0.00018368791595027578
2.3501382515621807	0.000584200628494351	0.000595278391221117	0.0006563922600935776	0.0006688386209981511	0.0006972372856140715	0.0007104579677200892	0.000740239206510365	0.000754275090197869	0.0008285017179140874	0.0008442107965695739	0.12025597045192665	0.12025548742016329	-3.328836603057675e-05	-0.00018013386430176803	-3.3919564209627245e-05	-0.00018354947704249391
2.3642990167642037	0.0005838069915015709	0.0005948772899823766	0.0006559499875660884	0.0006683879621994962	0.0006967674960741928	0.0007099792702541846	0.0007397404470861577	0.0007537668736559941	0.0008279434977087123	0.0008436419920467889	0.12025598207748076	0.12025549904567051	-3.306382306238545e-05	-0.00017999686336139797	-3.3690763564395154e-05	-0.0001834098783555227
2.378545107700138	0.0005834136550736108	0.0005944764950078446	0.0006555080528683889	0.000667937647636483	0.0006962980654530235	0.0007095009385126356	0.0007392420687867221	0.0007532590454655045	0.0008273857042168792	0.0008430736223283865	0.12025599390952552	0.12025551087766732	-3.284056793028192e-05	-0.00017985872452430662	-3.346327517453687e-05	-0.00018326912019536734
2.392877038500453	0.0005830206216947431	0.000594076008828901	0.0006550664587938688	0.0006674876801554692	0.0006958289967189322	0.0007090229755200957	0.0007387440747647062	0.0007527516088388269	0.0008268283409696501	0.0008425056910123821	0.1202560059517575	0.12025552291985078	-3.261859456159255e-05	-0.00017971944809147544	-3.3237092852324984e-05	-0.0001831272028690878
2.4072953263935135	0.000582627893848534	0.0005936758339762049	0.0006546252081351604	0.0006670380626020393	0.0006953602928395028	0.0007085453843004178	0.0007382464681719457	0.0007522445669875591	0.0008262714114972244	0.0008419382016959085	0.12025601820793932	0.12025553517598371	-3.2397896902083834e-05	-0.00017957903436399691	-3.301221042865954e-05	-0.0001829841266831611
2.4218004917242455	0.0005822354740178397	0.0005932759729796945	0.000654184303684136	0.0006665887978210058	0.0006948919567815332	0.0007080681678766562	0.0007377492521594634	0.0007517379231224726	0.0008257149193289342	0.00084137115797522	0.12025603068190263	0.12025554764989736	-3.217846891598666e-05	-0.0001794374836426582	-3.278862175333866e-05	-0.0001828398919442309
2.436393057972914	0.0005818433646848079	0.0005928764283685841	0.000653743748231911	0.0006661398886564076	0.0006944239915110371	0.0007075913292710638	0.0007372524298774718	0.0007512316804535099	0.0008251588679932503	0.0008408045634456868	0.12025604337754725	0.12025556034549058	-3.1960304586211435e-05	-0.00017929479622921796	-3.2566320695200796e-05	-0.00018269449895985668
2.4510735517740176	0.0005814515683308728	0.0005924772026713611	0.0006533035445688371	0.0006656913379515072	0.0006939563999932385	0.0007071148715050902	0.0007367560044753665	0.0007507258421897848	0.0008246032610177758	0.0008402384217018001	0.12025605629884305	0.12025557326673396	-3.174339791406702e-05	-0.00017915097242454658	-3.2345301141809e-05	-0.00018254794803651553
2.46584250293529	0.0005810600874367605	0.000592078298415792	0.0006528636954845105	0.0006652431485487959	0.0006934891851925813	0.000706638797599389	0.0007362599791017363	0.000750220411539587	0.0008240481019292581	0.0008396727363371759	0.12025606944983097	0.12025558641766912	-3.152774291961813e-05	-0.00017900601253001414	-3.2125556999846455e-05	-0.0001824002394814339
2.4807004444568266	0.0005806689244824793	0.0005916797181289117	0.0006524242037677616	0.0006647953232899852	0.0006930223500727161	0.0007061631105738067	0.0007357643569043539	0.0007497153917103743	0.0008234933942535752	0.0008391075109445476	0.12025608283462678	0.12025559980241055	-3.131333364160896e-05	-0.00017885991684729596	-3.1907082194977676e-05	-0.00018225137360175503
2.4956479125503126	0.0005802780819473275	0.0005912814643370319	0.0006519850722066634	0.0006643478650160154	0.0006925558975965131	0.0007056878134473941	0.0007352691410301826	0.0007492107859087819	0.0008229391415157534	0.0008385427491157779	0.12025609645741692	0.12025561342514612	-3.110016413729669e-05	-0.00017871268567712373	-3.1689870671813836e-05	-0.00018210135070406697
2.510685446658382	0.0005798875623098867	0.0005908835395657331	0.0006515463035885263	0.0006639007765670484	0.000692089830726054	0.0007052129092383982	0.0007347743346253759	0.0007487065973406166	0.0008223853472399565	0.0008379784544418514	0.12025611032246662	0.12025562729013996	-3.08882284828331e-05	-0.00017856431932081196	-3.1473916394166024e-05	-0.0001819501710953464
2.5258135894740787	0.0005794973680480247	0.0005904859463398699	0.0006511079006999002	0.0006634540607824735	0.0006916241524226365	0.0007047384009642678	0.0007342799408352766	0.000748202829210863	0.0008218320149494951	0.0008374146305128841	0.1202561244341156	0.12025564140173262	-3.067752077301131e-05	-0.0001784148180792311	-3.125921334486484e-05	-0.00018179783508229241
2.54103288696045	0.0005791075016388921	0.0005900886871835646	0.0006506698663265733	0.0006630077205009011	0.0006911588656467721	0.0007042642916416498	0.0007337859628044191	0.0007476994847236774	0.0008212791481668232	0.0008368512809181182	0.12025613879678373	0.12025565576434191	-3.0468035121477416e-05	-0.0001782641822533071	-3.1045755525965085e-05	-0.00018164434297149312
2.556343888370238	0.0005787179655589237	0.0005896917646202106	0.0006502322032535731	0.0006625617585601678	0.0006906939733581887	0.0007037905842863927	0.0007332924036765289	0.0007471965670823964	0.0008207267504135436	0.0008362884092459292	0.12025615341496752	0.1202556703824675	-3.0259765660789473e-05	-0.00017811241214435447	-3.08335369587423e-05	-0.00018148969506989743
2.571747146265715	0.0005783287622838333	0.0005892951811724676	0.0006497949142651621	0.0006621161777973311	0.0006902294785158253	0.0007033172819135421	0.0007327992665945215	0.0007466940794895281	0.0008201748252104036	0.0008357260190838205	0.12025616829324728	0.1202556852606873	-3.0052706542153806e-05	-0.00017795950805246652	-3.062255168347072e-05	-0.00018133389168314973
2.5872432165386163	0.0005779398942886221	0.0005888989393622682	0.0006493580021448472	0.0006616709810486783	0.000689765384077844	0.0007028443875373517	0.0007323065547005117	0.0007461920251467668	0.0008196233760773096	0.0008351641140184392	0.12025618343628464	0.12025570040366405	-2.984685193569911e-05	-0.00017780547027765325	-3.041279375977715e-05	-0.00018117693311725525
2.602832658430207	0.0005775513640475683	0.0005885030417108085	0.0006489214696753699	0.0006612261711497166	0.0006893016930016182	0.0007023719041712704	0.0007318142711358045	0.0007456904072549794	0.0008190724065333147	0.0008346026976355628	0.12025619884882537	0.12025571581614206	-2.96421960306395e-05	-0.00017765029912086838	-3.0204257266689544e-05	-0.00018101881967869105
2.6185160345514573	0.000577163174034232	0.0005881074907385528	0.0006484853196387115	0.0006607817509351783	0.0006888384082437401	0.0007018998348279527	0.0007313224190409008	0.0007451892290142166	0.00081852192009663	0.0008340417735201102	0.12025621453569994	0.12025573150295432	-2.9438733034865133e-05	-0.00017749399488120599	-2.999693630225883e-05	-0.00018085955167229661
2.6342939109033563	0.0005767753267214548	0.0005877122889652333	0.0006480495548160951	0.0006603377232390235	0.0006883755327600217	0.0007014281825192567	0.0007308310015555025	0.0007446884936237111	0.0008179719202846263	0.0008334813452561438	0.12025623050182736	0.1202557474690175	-2.9236457175323832e-05	-0.000177336557858232	-2.9790824983996073e-05	-0.00018069912940332777
2.6501668568973313	0.0005763878245813575	0.0005873174389098474	0.0006476141779879814	0.000659894090894435	0.0006879130695054928	0.0007009569502562439	0.0007303400218185071	0.0007441882042818782	0.0008174224106138329	0.0008329214164268703	0.12025624675221433	0.12025576371933876	-2.9035362697972522e-05	-0.00017717798835129028	-2.958591744871633e-05	-0.00018053755317673503
2.666135445375801	0.0005760006700853399	0.0005869229430906595	0.0006471791919340714	0.0006594508567338228	0.0006874510214344029	0.0007004861410491816	0.0007298494829680119	0.0007436883641863187	0.0008168733945999443	0.0008323619906146435	0.12025626329195727	0.12025578025901526	-2.883544386775294e-05	-0.0001770182866592529	-2.938220785261153e-05	-0.0001803748232969693
2.6822002526328483	0.0005756138657040811	0.0005865288040251977	0.0006467445994333073	0.0006590080235888225	0.0006869893915002226	0.0007000157579075425	0.0007293593881413171	0.0007431889765338193	0.0008163248757578188	0.0008318030714009674	0.12025628012624559	0.12025579709323533	-2.863669496853266e-05	-0.00017685745308027023	-2.9179690371208822e-05	-0.0001802109400680929
2.6983618584350144	0.0005752274139075405	0.0005861350242302568	0.0006463104032638736	0.0006585655942902969	0.0006865281826556455	0.0006995458038400073	0.0007288697404749264	0.0007426900445203556	0.0008157768576014856	0.0008312446623664993	0.12025629726036122	0.12025581422728206	-2.843911030333407e-05	-0.00017669548791252043	-2.8978359199488546e-05	-0.00018004590379389063
2.71462084604223	0.0005748413171649539	0.0005857416062218951	0.0006458766062031939	0.0006581235716683353	0.0006860673978525864	0.0006990762818544637	0.0007283805431045463	0.0007421915713410911	0.0008152293436441444	0.0008306867670910523	0.12025631469968182	0.12025583166653243	-2.8242684194185186e-05	-0.00017653239145359878	-2.8778208551787088e-05	-0.00017987971477739784
2.730977802228858	0.0005744555779448367	0.0005853485525154376	0.0006454432110279364	0.0006576819585522567	0.0006856070400421859	0.0006986071949580109	0.0007278917991650917	0.0007416935601903832	0.000814682337398171	0.0008301293891535997	0.12025633244968155	0.12025584941646064	-2.804741098210231e-05	-0.00017636816400021238	-2.8579232661831572e-05	-0.00017971237332095602
2.747433317304874	0.0005740701987149831	0.0005849558656254731	0.000645010220514013	0.0006572407577706091	0.0006851471121748108	0.000698138546156959	0.0007274035117906868	0.0007411960142617834	0.0008141358423751194	0.0008295725321322779	0.12025635051593377	0.12025586748264021	-2.7853285027367586e-05	-0.0001762028058494569	-2.838142578299313e-05	-0.0001795438797275728
2.763987985137163	0.0005736851819424629	0.0005845635480658515	0.0006445776374365768	0.0006567999721511664	0.0006846876172000515	0.0006976703384568266	0.0007269156841146628	0.0007406989367480336	0.0008135898620857223	0.0008290161996043853	0.1202563689041107	0.12025588587074347	-2.7660300709192454e-05	-0.00017603631729687375	-2.8184782187898327e-05	-0.00017937423429825738
2.780642403170963	0.000573300530093628	0.0005841716023496929	0.0006441454645700297	0.000656359604520939	0.0006842285580667323	0.0006972025748623524	0.0007264283192695692	0.000740202330841081	0.0008130444000399035	0.0008284603951463971	0.12025638761998954	0.12025590458654713	-2.7468452426016032e-05	-0.00017586869863808752	-2.7989296168699773e-05	-0.00017920343733393573
2.797397172451417	0.000572916245634103	0.0005837800309893775	0.0006437137046880154	0.0006559196577061647	0.0006837699377229012	0.0006967352583774854	0.0007259414203871646	0.0007397061997320675	0.0008124994597467689	0.000827905122333955	0.12025640666944924	0.12025592363592988	-2.727773459540797e-05	-0.00017569995016841755	-2.7794962037194088e-05	-0.0001790314891358391
2.8142528976452668	0.000572532331028794	0.0005833888364965493	0.0006432823605634265	0.0006554801345323138	0.0006833117591158418	0.0006962683920053923	0.000725454990598428	0.0007392105466113376	0.00081195504471462	0.0008273503847418801	0.1202564260584762	0.12025594302487781	-2.708814165394008e-05	-0.00017553007218132355	-2.7601774124485362e-05	-0.00017885839000328363
2.831210187062679	0.0005721487887418844	0.0005829980213821191	0.0006428514349684038	0.0006550410378240914	0.0006828540251920704	0.00069580197874846	0.000724969033033557	0.0007387153746684428	0.0008114111584509542	0.0008267961859441753	0.12025644579316276	0.1202559627594859	-2.6899668057515924e-05	-0.00017535906497093134	-2.740972678129394e-05	-0.0001786841402354744
2.848269652679189	0.0005717656212368341	0.0005826075881562593	0.0006424209306743352	0.0006546023704054372	0.0006823967388973365	0.0006953360216082942	0.0007244835508219704	0.0007382206870921392	0.0008108678044624679	0.0008262425295140271	0.12025646587971336	0.1202559828459555	-2.6712308281121033e-05	-0.00017518692883011777	-2.7218814377824585e-05	-0.00017850874013081164
2.865431910157798	0.0005713828309763825	0.000582217539328409	0.0006419908504518602	0.0006541641350995261	0.0006819399031766275	0.0006948705235857247	0.0007239985470923124	0.0007377264870703943	0.0008103249862550634	0.0008256894190238122	0.12025648632444315	0.12025600329060333	-2.6526056818933913e-05	-0.0001750136640511768	-2.7029031303891365e-05	-0.00017833218998727918
2.882697578871184	0.0005710004204225455	0.0005818278774072694	0.0006415611970708682	0.0006537263347287699	0.0006814835209741679	0.0006944054876808023	0.0007235140249724528	0.0007372327777903858	0.0008097827073338486	0.0008251368580450977	0.12025650713378153	0.12025602409985763	-2.634090818427748e-05	-0.0001748392709254587	-2.6840371968834403e-05	-0.00017815449010219475
2.900067281924058	0.0005706183920366193	0.0005814386049008067	0.000641131973300502	0.0006532889721148185	0.000681027595233425	0.0006939409168928055	0.0007230299875894917	0.0007367395624385077	0.0008092409712031461	0.0008245848501486514	0.12025652831427304	0.12025604528026414	-2.6156856909730075e-05	-0.0001746637497439807	-2.665283080149211e-05	-0.00017797564077157157
2.9175416461756507	0.0005702367482791748	0.0005810497243162526	0.0006407031819091565	0.0006528520500785613	0.0006805721288971047	0.0006934768142202403	0.0007225464380697597	0.0007362468442003701	0.0008086997813664924	0.0008240333989044405	0.12025654987258086	0.12025606683848486	-2.5973897547014457e-05	-0.00017448710079670526	-2.6466402250249765e-05	-0.00017779564229070122
2.9351213022623317	0.0005698554916100658	0.0005806612381601035	0.0006402748256644844	0.0006524155714401305	0.0006801171249071614	0.0006930131826608447	0.0007220633795388257	0.0007357546262608067	0.0008081591413266498	0.0008234825078816414	0.12025657181548806	0.12025608878130344	-2.5792024667091462e-05	-0.00017430932437287328	-2.6281080783181754e-05	-0.00017761449495473647
2.952806884620376	0.000569474624488421	0.0005802731489381195	0.0006398469073333909	0.0006519795390188966	0.0006796625862047916	0.0006925500252115846	0.0007215808151214924	0.0007352629118038709	0.000807619054585601	0.000822932180648638	0.12025659414990066	0.12025611111562658	-2.5611232860083682e-05	-0.00017413042076072638	-2.609686088783994e-05	-0.00017743219905730356
2.970599031508854	0.0005690941493726511	0.000579885459155328	0.0006394194296820436	0.0006515439556334786	0.0006792085157304454	0.0006920873448686654	0.0007210987479418075	0.0007347717040128457	0.000807079524644565	0.0008223824207730356	0.12025661688284783	0.12025613384848252	-2.5431516735348325e-05	-0.00017395039024778458	-2.5913737071347337e-05	-0.00017724875489141811
2.9884983850326714	0.0005687140687204436	0.0005794981713160199	0.0006389923954758655	0.0006511088241017369	0.0006787549164238195	0.0006916251446275245	0.0007206171811230594	0.0007342810060702405	0.0008065405550039915	0.0008218332318216539	0.12025664002148717	0.12025615698702807	-2.525287092147374e-05	-0.0001737692331208185	-2.573170386045015e-05	-0.00017706416274915204
3.006505591165733	0.0005683343849887685	0.0005791112879237545	0.0006385658074795442	0.0006506741472407821	0.0006783017912238674	0.0006911634274828429	0.0007201361177877867	0.0007337908211578017	0.0008060021491635744	0.000821284617360545	0.1202566635731041	0.12025618053854971	-2.5075290066210038e-05	-0.0001735869496652942	-2.555075580136512e-05	-0.00017687842292116174
3.0246212997742656	0.0005679551006338737	0.0005787248114813568	0.0006381396684570281	0.0006502399278669731	0.0006778491430687964	0.0006907021964285418	0.0007196555610577768	0.0007333011524565114	0.0008054643106222525	0.000820736580954991	0.12025668754511562	0.12025620451046533	-2.489876883663908e-05	-0.00017340354016656678	-2.5370887460109126e-05	-0.00017669153569863094
3.0428461646402667	0.0005675762181112864	0.0005783387444909153	0.0006377139811715282	0.000649806168795915	0.0006773969748960709	0.0006902414544577825	0.0007191755140540689	0.0007328120031465855	0.0008049270428782113	0.0008201891261695048	0.12025671194507312	0.12025622891032464	-2.4723301918907342e-05	-0.00017321900490796516	-2.519209342207243e-05	-0.00017650350137018989
3.0611808434850984	0.0005671977398758181	0.000577953089453791	0.0006372887483855259	0.0006493728728424719	0.0006769452896424198	0.0006897812045629801	0.0007186959798969648	0.0007323233764074918	0.0008043903494289001	0.00081964225656785	0.12025673678066402	0.12025625374581535	-2.454888401843755e-05	-0.00017303334417220761	-2.501436829223727e-05	-0.0001763143202237194
3.079625997993227	0.0005668196683815588	0.0005775678488706085	0.0006368639728607673	0.0006489400428207565	0.0006764940902438322	0.000689321449735794	0.0007182169617060223	0.0007318352754179384	0.0008038542337710236	0.0008190959757130327	0.1202567620597136	0.12025627902476317	-2.437550985994949e-05	-0.00017284655824170714	-2.483770669534438e-05	-0.00017612399254718358
3.0981822938360946	0.0005664420060818806	0.0005771830252412615	0.0006364396573582691	0.0006485076815441388	0.0006760433796355636	0.0006888621929671367	0.000717738462600065	0.0007313477033558857	0.0008033186994005566	0.000818550287167313	0.12025678779018865	0.12025630475513542	-2.420317418724144e-05	-0.00017265864739679504	-2.4662103275500946e-05	-0.00017593251862610404
3.116850400696155	0.0005660647554294386	0.0005767986210649136	0.0006360158046383195	0.000648075791825249	0.0006755931607521402	0.0006884034372471772	0.000717260485697186	0.00073086066339855	0.0008027837498127467	0.0008180051944922123	0.1202568139802015	0.12025633094504196	-2.403187176338792e-05	-0.00017246961191724752	-2.448755269647898e-05	-0.00017573989874558604
3.135630992291033	0.0005656879188761696	0.0005764146388399949	0.0006355924174604803	0.0006476443764759742	0.0006751434365273575	0.000687945185565341	0.0007167830341147476	0.0007303741587224036	0.0008022493885021195	0.000817460701248515	0.12025684063800776	0.12025635760274068	-2.3861597370694598e-05	-0.00017227945208198037	-2.4314049641659813e-05	-0.0001755461331899022
3.1545247463978408	0.0005653114988732938	0.0005760310810642068	0.0006351694985835891	0.0006472134383074631	0.0006746942098942864	0.0006874874409103137	0.0007163061109693894	0.0007298881925031805	0.0008017156189624857	0.0008169168109962769	0.12025686777201341	0.12025638473663806	-2.3692345810583798e-05	-0.00017208816816816075	-2.4141588813884896e-05	-0.00017535122224135447
3.1735323448776414	0.0005649354978713159	0.0005756479502345217	0.0006347470507657613	0.000646782980130132	0.0006742454837852763	0.0006870302062700473	0.0007158297193770311	0.0007294027679158827	0.0008011824446869479	0.0008163735272948337	0.12025689539077694	0.1202564123552898	-2.352411190372286e-05	-0.00017189576045220645	-2.3970164935622346e-05	-0.0001751551661816897
3.192654473700048	0.0005645599183200243	0.0005752652488471803	0.0006343250767643918	0.0006463530047536587	0.0006737972611319556	0.0006865734846317574	0.0007153538624528751	0.00072891788813478	0.000800649869167905	0.0008158308537028018	0.12025692350301019	0.12025644046741008	-2.3356890489985987e-05	-0.0001717022292095638	-2.379977274890102e-05	-0.00017495796529162777
3.211891822967991	0.0005641847626684919	0.0005748829793976965	0.0006339035793361567	0.0006459235149869929	0.0006733495448652369	0.0006861172789819317	0.0007148785433114112	0.0007284335563334179	0.0008001178958970589	0.0008152887937780896	0.12025695211758208	0.12025646908186648	-2.3190676428388318e-05	-0.00017150757471404154	-2.3630407015244603e-05	-0.0001747596198500012
3.2312450869426166	0.0005638100333650779	0.0005745011443808554	0.0006334825612370169	0.0006454945136383522	0.0006729023379153191	0.0006856615923063302	0.000714403765066422	0.00072794977568462	0.0007995865283654227	0.0008147473510779017	0.1202569812435226	0.1202564982076897	-2.3025464597113687e-05	-0.00017131179723833823	-2.3462062515723636e-05	-0.00017456013013483762
3.2507149640683446	0.0005634357328574277	0.0005741197462907155	0.00063306202522222	0.0006450660035152289	0.000672455643211692	0.0006852064275899904	0.000713929530830986	0.0007274665493604933	0.0007990557700633257	0.0008142065291587478	0.12025701089002319	0.12025652785407125	-2.286124989353544e-05	-0.00017111489705420868	-2.329473405095553e-05	-0.00017435949642288784
3.2703021569980693	0.0005630618635924723	0.0005737387876206077	0.0006326419740463008	0.0006446379874243888	0.000672009463683137	0.0006847517878172277	0.0007134558437174826	0.0007269838805324303	0.0007985256244804189	0.0008136663315764454	0.1202570410664436	0.12025655803036929	-2.2698027234209495e-05	-0.00017091687443201997	-2.3128416441121902e-05	-0.000174157718989848
3.2900073726185273	0.0005626884280164313	0.0005733582708631363	0.0006322224104630864	0.0006442104681718754	0.0006715638022577328	0.0006842976759716413	0.0007129827068375943	0.000726501772371117	0.0007979960951056856	0.0008131267618861309	0.12025707178230816	0.1202565887461116	-2.25357915546974e-05	-0.0001707177296403628	-2.296310452575001e-05	-0.0001739547981092493
3.3098313220758016	0.0005623154285748132	0.000572978198510183	0.0006318033372256966	0.0006437834485630144	0.0006711186618628596	0.0006838440950361196	0.0007125101233023173	0.0007260202280465363	0.000797467185427445	0.0008125878236422662	0.12025710304731897	0.12025662001099569	-2.2374537809833478e-05	-0.00017051746294691195	-2.2798793163990305e-05	-0.00017375073405387353
3.329774720800988	0.0005619428677124138	0.0005725985730529028	0.0006313847570865477	0.0006433569314024118	0.0006706740454251988	0.000683391047992838	0.0007120380962219582	0.0007255392507279712	0.0007969388989333615	0.0008120495203986439	0.12025713487134768	0.12025665183489606	-2.2214260973544425e-05	-0.00017031607461834297	-2.2635477234481116e-05	-0.0001735455270954478
3.349838288536016	0.0005615707478733193	0.0005722193969817266	0.0006309666727973532	0.0006429309194939582	0.0006702299558707395	0.000682938537823267	0.0007115666287061439	0.0007250588435840111	0.00079641123911045	0.0008115118557083954	0.12025716726444738	0.12025668422786571	-2.2054956038821544e-05	-0.0001701135649193053	-2.2473151635296618e-05	-0.00017333917750383954
3.370022749359618	0.0005611990715009065	0.0005718406727863629	0.0006305490871091275	0.0006425054156408324	0.0006697863961247819	0.0006824865675081742	0.000711095723863825	0.0007245790097825558	0.0007958842094450844	0.0008109748331239986	0.1202572002368522	0.12025671720013792	-2.189661801776585e-05	-0.0001699099341133936	-2.231181128392254e-05	-0.00017313168554727865
3.390328831713469	0.0005608278410378428	0.0005714624029557988	0.0006301320027721899	0.0006420804226455049	0.0006693433691119401	0.00068203514002763	0.0007106253848032814	0.0007240997524908223	0.0007953578134230052	0.0008104384561972886	0.12025723379897993	0.12025675076213041	-2.1739241941598486e-05	-0.00016970518246287036	-2.215145111736372e-05	-0.00017292305149313458
3.4107572684284713	0.0005604570589260872	0.0005710845899782976	0.0006297154225361626	0.0006416559433097358	0.0006689008777561454	0.0006815842583610074	0.0007101556146321244	0.0007236210748753465	0.0007948320545293255	0.0008099027284794579	0.1202572679614378	0.12025678492445048	-2.1582822860521933e-05	-0.0001694993102281661	-2.1992066091994916e-05	-0.00017271327560691718
3.431308796751202	0.0005600867276068929	0.0005707072363414044	0.0006292993491499805	0.0006412319804345838	0.0006684589249806533	0.0006811339254869912	0.0007096864164573069	0.0007231429801019929	0.0007943069362485439	0.0008093676535210729	0.12025730273502291	0.12025681969789583	-2.1427355843872675e-05	-0.00016929231766857344	-2.183365118365102e-05	-0.00017250235815283177
3.4519841583705158	0.0005597168495208043	0.0005703303445319417	0.0006288837853618861	0.0006408085368204033	0.0006680175137080417	0.0006806841443835757	0.0007092177933851228	0.0007226654713359544	0.000793782462064544	0.0008088332348720757	0.12025733813072881	0.12025685509345937	-2.1272835979992827e-05	-0.00016908420504199717	-2.167620138754031e-05	-0.00017229029939352936
3.47278409944432	0.0005593474271076624	0.000569953917036015	0.0006284687339194383	0.0006403856152668522	0.0006675766468602209	0.000680234918028075	0.000708749748521217	0.000722188551741763	0.0007932586354606105	0.0008082994760817963	0.12025737415974663	0.12025689112233223	-2.1119258376198907e-05	-0.0001688749726042882	-2.151971171818895e-05	-0.0001720770995896348
3.4937093706264992	0.0005589784628066013	0.0005695779563390113	0.0006280541975695121	0.0006399632185728911	0.0006671363273584335	0.0006797862493971238	0.0007082822849705878	0.0007217122244832922	0.0007927354599194319	0.0008077663806989591	0.12025741083347026	0.12025692779590808	-2.0966618158875516e-05	-0.00016866462061032594	-2.1364177209572816e-05	-0.0001718627590009958
3.514760727094002	0.0005586099590560518	0.0005692024649255987	0.0006276401790583019	0.0006395413495367871	0.0006666965581232595	0.0006793381414666802	0.0007078154058375926	0.0007212364927237618	0.0007922129389231119	0.0008072339522716902	0.12025744816349844	0.12025696512578589	-2.0814910473336556e-05	-0.000168453149313047	-2.1209592915006487e-05	-0.0001716472778856004
3.535938928574102	0.0005582419182937421	0.0005688274452797297	0.0006272266811313263	0.0006391200109561176	0.0006662573420746222	0.0006788905972120327	0.0007073491142259563	0.0007207613596257463	0.0007916910759531775	0.0008067021943475284	0.12025748616164011	0.12025700312377469	-2.066413048387901e-05	-0.00016824055896386136	-2.1055953907053032e-05	-0.00017143065649938283
3.557244739371806	0.0005578743429566968	0.0005684528998846411	0.0006268137065334272	0.0006386992056277732	0.0006658186821317895	0.000678443619607804	0.0007068834132387714	0.0007202868283511782	0.0007911698744905852	0.0008061711104734337	0.12025752483991657	0.12025704180189555	-2.0514273373796812e-05	-0.00016802684981309657	-2.0903255277641974e-05	-0.00017121289509705595
3.578678928397448	0.0005575072354812384	0.0005680788312228539	0.000626401258008776	0.0006382789363479588	0.0006653805812133788	0.0006779972116279533	0.0007064183059785086	0.0007198129020613542	0.0007906493380157318	0.0008056407041957931	0.12025756421056749	0.12025708117238781	-2.036533434519698e-05	-0.00016781202210844337	-2.075149213793051e-05	-0.00017099399393141756
3.600242269194432	0.0005571405983029909	0.0005677052417761766	0.0006259893383008769	0.0006378592059122007	0.0006649430422373651	0.0006775513762457847	0.000705953795547022	0.0007193395839169441	0.0007901294700084649	0.0008051109790604356	0.12025760428605274	0.12025712124771203	-2.021730861916614e-05	-0.00016759607609664884	-2.060065961841974e-05	-0.00017077395325393319
3.6219355399671502	0.0005567744338568756	0.0005673321340257027	0.0006255779501525662	0.0006374400171153443	0.0006645060681210786	0.0006771061164339448	0.0007054898850455504	0.0007188668770779899	0.000789610273948087	0.0008045819386126333	0.1202576450790568	0.12025716204055173	-2.007019143569419e-05	-0.00016737901202276695	-2.045075286882976e-05	-0.00017055277331431973
3.643759523609069	0.0005564087445771165	0.0005669595104518135	0.0006251670963060196	0.0006370213727515612	0.0006640696617812154	0.0006766614351644347	0.0007050265775747296	0.0007183947847039185	0.0007890917533133698	0.0008040535863971185	0.12025768660249452	0.12025720356382198	-1.9923978053545954e-05	-0.00016716083012957572	-2.030176705800947e-05	-0.00017033045435971284
3.6657150077309777	0.0005560435328972388	0.0005665873735341804	0.0006247567795027532	0.0006366032756143518	0.0006636338261338389	0.0006762173354086113	0.0007045638762345937	0.0007179233099535459	0.0007885739115825603	0.0008035259259580886	0.12025772886951268	0.12025724583067016	-1.977866375041902e-05	-0.00016694153065888173	-2.015369737410136e-05	-0.00017010699663655426
3.6878027846894206	0.0005556788012500699	0.0005662157257517627	0.0006243470024836267	0.000636185728496548	0.000663198564094384	0.0006757738201371905	0.0007041017841245835	0.0007174524559850821	0.0007880567522333913	0.0008029989608392175	0.12025777189349633	0.12025728885448088	-1.9634243822758135e-05	-0.00016672111385004906	-2.0006539024392325e-05	-0.00016988240038892655
3.710023651615288	0.0005553145520677416	0.0005658445695828104	0.0006239377679888474	0.0006357687341903156	0.0006627638785776642	0.000675330892320255	0.0007036403043435519	0.0007169822259561378	0.0007875402787430913	0.0008024726945836645	0.1202578156880721	0.12025733264888047	-1.9490713585838468e-05	-0.00016649957994105402	-1.986028723531541e-05	-0.00016965666585913586
3.732378410442586	0.0005549507877816888	0.0005654739075048642	0.0006235290787579725	0.0006353522954871588	0.0006623297724978732	0.0006748885549272564	0.0007031794399897704	0.000716512623023731	0.0007870244945883932	0.0008019471307340838	0.12025786026711281	0.12025737722774124	-1.9348068373668467e-05	-0.00016627692916773573	-1.971493725241337e-05	-0.00016942979328768426
3.7548678679373717	0.0005545875108226534	0.0005651037419947582	0.0006231209375299146	0.0006349364151779248	0.0006618962487685938	0.0006744468109270227	0.0007027191941609365	0.000716043650344297	0.0007865094032455471	0.0008014222728326384	0.12025790564474156	0.12025742260518792	-1.920630353909221e-05	-0.00016605316176490637	-1.9570484340406327e-05	-0.00016920178291365828
3.777492835726878	0.0005542247236206791	0.000564734075528616	0.0006227133470429385	0.0006345210960528015	0.0006614633103027947	0.0006740056632877577	0.0007022595699541745	0.0007155753110736848	0.0007859950081903224	0.0008008981244210011	0.12025795183533679	0.12025746879559712	-1.906541445358817e-05	-0.00016582827796471356	-1.942692378300269e-05	-0.00016897263497364645
3.8002541303288	0.0005538624286051214	0.0005643649105818581	0.0006223063100346751	0.0006341063409013291	0.0006610309600128467	0.0006735651149770549	0.000701800570466053	0.000715107608367177	0.0007854813128980301	0.0008003746890403776	0.12025799885353779	0.12025751581360804	-1.8925396507269224e-05	-0.00016560227799697347	-1.928425088292343e-05	-0.00016874234970190582
3.823152573180761	0.0005535006282046411	0.0005639962496291992	0.0006218998292421167	0.0006336921525123986	0.00066059920081052	0.0006731251689618957	0.0007013421987925814	0.000714640545379489	0.0007849683208435239	0.0007998519702315075	0.1202580467142455	0.1202575636741236	-1.878624510911163e-05	-0.00016537516209128023	-1.9142460962068633e-05	-0.00016851092733230488
3.8461889906699622	0.0005531393248472054	0.0005636280951446458	0.0006214939074016195	0.0006332785336742527	0.0006601680356069871	0.0006726858282086536	0.0007008844580292189	0.0007141741252647728	0.0007844560355012105	0.0007993299715346752	0.12025809543263362	0.12025761239231558	-1.8647955686557777e-05	-0.00016514693047378626	-1.9001549361187878e-05	-0.00016827836809524266
3.8693642141629967	0.0005527785209600955	0.0005632604496015059	0.0006210885472489175	0.0006328654871744991	0.0006597374673128381	0.0006722470956831077	0.0007004273512708882	0.0007137083511766347	0.0007839444603450701	0.0007988086964897304	0.12025814502414699	0.1202576619836292	-1.8510523685703537e-05	-0.00016491758336897866	-1.8861511440022502e-05	-0.00016804467221945285
3.892679080035866	0.0005524182189698978	0.0005628933154723806	0.0006206837515191114	0.0006324530158001023	0.0006593074988380743	0.0006718089743504375	0.0006999708816119713	0.0007132432262681315	0.0007834335988486538	0.0007982881486360863	0.12025819550451194	0.12025771246379098	-1.8373944571329487e-05	-0.00016468712100028982	-1.8722342577388862e-05	-0.00016780983993291976
3.9161344297041563	0.0005520584213025124	0.0005625266952291679	0.0006202795229466837	0.0006320411223373928	0.0006588781330921198	0.0006713714671752331	0.0006995150521463249	0.0007127787536917806	0.0007829234544851036	0.0007977683315127358	0.12025824688973698	0.12025776384880932	-1.823821382663203e-05	-0.00016445554358793246	-1.8584038170822714e-05	-0.00016757387145982516
3.9397311096534064	0.00055169913038315	0.0005621605913430685	0.0006198758642654969	0.0006316298095720743	0.0006584493729838267	0.000670934577121504	0.0006990598659672841	0.0007123149365995733	0.0007824140307271606	0.000797249248658269	0.12025829919612083	0.1202578161549829	-1.8103326953433294e-05	-0.00016422285135073156	-1.8446593636792588e-05	-0.00016733676702271327
3.963469971469652	0.0005513403486363337	0.0005617950062845797	0.0006194727782087981	0.0006312190802892216	0.0006580212214214774	0.0006704983071526789	0.0006986053261676709	0.0007118517781429748	0.000781905331047177	0.0007967309036108764	0.12025835244025761	0.12025786939890412	-1.7969279471998986e-05	-0.00016398904450534713	-1.8310004410718866e-05	-0.00016709852684307358
3.987351871870168	0.0005509820784859003	0.000561429942523498	0.000619070267509224	0.0006308089372732839	0.0006575936813127938	0.0006700626602316117	0.0006981514358398005	0.000711389281472933	0.0007813973589171275	0.0007962132999083618	0.12025840663903893	0.1202579235974676	-1.783606692113901e-05	-0.00016375412326657957	-1.8174265946789905e-05	-0.00016685915113959227
4.01137767273438	0.0005506243223549984	0.0005610654025289223	0.0006186683348988004	0.0006303993833080942	0.0006571667555649367	0.00066962763932059	0.0006976981980754872	0.000710927449739889	0.0007808901178086177	0.000795696441088157	0.1202584618096641	0.12025797876787059	-1.7703684858061744e-05	-0.00016351808784706434	-1.8039373717915197e-05	-0.00016661864012842975
4.035548241134971	0.0005502670826660931	0.0005607013887692528	0.0006182669831089518	0.0006299904211768683	0.0006567404470845192	0.0006691932473813398	0.0006972456159660562	0.0007104662860937827	0.0007803836111929012	0.0007951803306873339	0.12025851796964211	0.12025803492762258	-1.757212885833935e-05	-0.00016328093845691116	-1.7905323215827718e-05	-0.00016637699402410888
4.059864449369175	0.0005499103618409639	0.0005603379037121912	0.0006178662148705001	0.0006295820536622099	0.0006563147587776057	0.0006687594873750293	0.0006967936926023465	0.0007100057936840594	0.0007798778425408885	0.0007946649722426131	0.12025857513679837	0.12025809209454877	-1.74413945159841e-05	-0.00016304267530439787	-1.7772109950995457e-05	-0.00016613421303893205
4.08432717499025	0.0005495541623007073	0.0005599749498247431	0.0006174660329136725	0.0006291742835461153	0.000655889693549722	0.0006683263622622768	0.000696342431074723	0.0007095459756596809	0.0007793728153231599	0.0007941503692903803	0.1202586333292809	0.12025815028679748	-1.7311477443351236e-05	-0.0001628032985958039	-1.7639729452560704e-05	-0.00016589029738284244
4.108937300839158	0.0005491984864657344	0.0005596125295732169	0.0006170664399681007	0.0006287671136099762	0.0006554652543058568	0.0006678938750031548	0.0006958918344730793	0.0007090868351691295	0.0007788685330099755	0.0007936365253666947	0.1202586925655661	0.12025820952284372	-1.7182373271133755e-05	-0.000162562808535327	-1.7508177268379943e-05	-0.00016564524726414565
4.133695715076422	0.0005488433367557738	0.000559250645423224	0.0006166674387628276	0.0006283605466345816	0.0006550414439504698	0.000667462028557195	0.0006954419058868479	0.0007086283753604171	0.0007783649990712904	0.0007931234440073039	0.12025875286446269	0.12025826982149797	-1.7054077648239255e-05	-0.00016232120532436167	-1.737744896484518e-05	-0.00016539906288789985
4.15860331121418	0.0005484887155898732	0.0005588892998396837	0.0006162690320263123	0.0006279545854001278	0.000654618265387499	0.0006670308258833995	0.0006949926484050113	0.0007081705993810972	0.0007778622169767673	0.000792611128747659	0.12025881424512166	0.12025833120190998	-1.692658624186799e-05	-0.00016207848916247047	-1.7247540126994962e-05	-0.00016515174445733138
4.183660988148428	0.0005481346253863977	0.0005585284952868178	0.0006158712224864304	0.0006275492326862159	0.0006541957215203631	0.0006666002699402398	0.0006945440651161039	0.0007077135103782668	0.0007773601901957863	0.0007920995831229227	0.12025887672703874	0.1202583936835752	-1.6799894737481655e-05	-0.00016183466024732862	-1.7118446358493564e-05	-0.00016490329217411226
4.208869650191461	0.0005477810685630297	0.0005581682342281546	0.0006154740128704795	0.0006271444912718579	0.0006537738152519681	0.0006661703636856658	0.0006940961591082229	0.0007072571114985776	0.0007768589221974607	0.0007915888106679843	0.12025894033006192	0.12025845728634225	-1.6673998838647244e-05	-0.00016158971877364148	-1.699016328144537e-05	-0.0001646537062365283
4.2342302071045115	0.0005474280475367739	0.0005578085191265298	0.0006150774059051852	0.0006267403639354824	0.0006533525494847173	0.0006657411100771142	0.0006936489334690391	0.0007068014058882465	0.0007763584164506497	0.000791078814917476	0.12025900507439857	0.12025852203041872	-1.654889426708564e-05	-0.0001613436649338107	-1.686268653644518e-05	-0.00016440298684072818
4.259743574130585	0.0005470755647239536	0.0005574493524440861	0.0006146814043167026	0.0006263368534549379	0.0006529319271205125	0.0006653125120715113	0.000693202391285803	0.0007063463966930618	0.0007758586764239715	0.0007905695994057833	0.1202590709806226	0.12025858793637724	-1.6424576762749665e-05	-0.00016109649891898892	-1.673601178266322e-05	-0.00016415113418133398
4.285410672027485	0.0005467236225402101	0.0005570907366422707	0.0006142860108306183	0.0006259339626074926	0.0006525119510607594	0.0006648845726252784	0.0006927565356453486	0.0007058920870583881	0.0007753597055858131	0.0007900611676670572	0.12025913806967714	0.12025865502516186	-1.630104208356388e-05	-0.00016084822091705364	-1.661013469757451e-05	-0.0001638981484497204
4.311232427101037	0.0005463722234005084	0.0005567326741818424	0.0006138912281719599	0.0006255316941698462	0.0006520926242063795	0.000664457294694343	0.0006923113696341112	0.0007054384801291838	0.0007748615074043507	0.0007895535232352343	0.12025920636288666	0.120258723318096	-1.6178286005478354e-05	-0.00016059883111320394	-1.6485050977076837e-05	-0.00016364402983506943
4.337209771238533	0.0005460213697191343	0.0005563751675228659	0.0006134970590651966	0.0006251300509181267	0.0006516739494578124	0.0006640306812341399	0.0006918668963381293	0.0007049855790500014	0.0007743640853475603	0.0007890466696440434	0.12025927588195881	0.12025879283688899	-1.6056304322551937e-05	-0.00016034832969134827	-1.6360756335449117e-05	-0.00016338877852428713
4.363343641942354	0.0005456710639096926	0.0005560182191247151	0.0006131035062342413	0.0006247290356278996	0.0006512559297150198	0.0006636047351996204	0.0006914231188430543	0.0007045333869650011	0.0007738674428832283	0.0007885406104270249	0.1202593466489963	0.12025886360364106	-1.593509284679613e-05	-0.00016009671683260562	-1.6237246505262926e-05	-0.0001631323947018648
4.389634982363801	0.0005453213083851114	0.0005556618314460719	0.0006127105724024584	0.0006243286510741682	0.0006508385678774963	0.0006631794595452574	0.00069098004023416	0.000704081907017958	0.0007733715834789702	0.0007880353491175431	0.12025941868649959	0.12025893564085456	-1.581464740808662e-05	-0.00015984399271500027	-1.6114517237382497e-05	-0.000162874878549657
4.416084741337141	0.0005449721055576407	0.0005553060069449288	0.0006123182602926666	0.0006239289000313806	0.0006504218668442746	0.000662754857225053	0.000690537663596353	0.0007036311423522714	0.0007728765106022442	0.0007875308892488016	0.12025949201737683	0.12025900897143647	-1.569496385427603e-05	-0.0001595901575148495	-1.5992564300893602e-05	-0.0001626162302470202
4.442693873413836	0.0005446234578388523	0.0005549507480785856	0.0006119265726271418	0.0006235297852734321	0.0006500058295139292	0.0006623309311925438	0.0006900959920141786	0.0007031810961109738	0.0007723822277203645	0.0007870272343538575	0.12025956666495051	0.1202590836187093	-1.557603805105688e-05	-0.00015933521140581997	-1.5871383483087934e-05	-0.0001623564499708685
4.469463338897009	0.0005442753676396407	0.0005545960573036537	0.0006115355121276232	0.0006231313095736709	0.0006495904587845867	0.0006619076844008096	0.0006896550285718326	0.0007027317714367417	0.0007718887383005178	0.0007865243879656384	0.12025964265296413	0.1202591596064169	-1.5457865881949445e-05	-0.00015907915455905253	-1.5750970589463106e-05	-0.00016209553789581221
4.49639410387609	0.0005439278373702216	0.0005542419370760514	0.0006111450815153145	0.000622733475704899	0.0006491757575539286	0.0006614851198024753	0.0006892147763531673	0.0007022831714719009	0.0007713960458097745	0.000786022353616953	0.12025972000559085	0.1202592369587332	-1.534044324829134e-05	-0.00015882198714331497	-1.5631321443618576e-05	-0.0001618334941936861
4.523487140261684	0.0005435808694401347	0.0005538883898510088	0.0006107552835108909	0.0006223362864393814	0.0006487617287192011	0.0006610632403497241	0.000688775238441705	0.0007018352993584404	0.0007709041537151084	0.000785521134840512	0.1202597987474427	0.12025931570026718	-1.5223766069112632e-05	-0.00015856370932443298	-1.5512431887200126e-05	-0.00016157031903343833
4.550743425820648	0.0005432344662582411	0.0005535354180830652	0.0006103661208345026	0.0006219397445488469	0.0006483483751772199	0.0006606420489942996	0.0006883364179206443	0.0007013881582380217	0.00077041306548341	0.0007850207351689407	0.12025987890357447	0.12025939585607624	-1.5107830281222562e-05	-0.00015830432126624772	-1.5394297779998747e-05	-0.00016130601258224075
4.578163944211368	0.0005428886302327241	0.0005531830242260676	0.0006099775962057765	0.0006215438528044903	0.0006479356998243765	0.0006602215486875125	0.0006878983178728689	0.0007009417512519825	0.0007699227845815002	0.0007845211581347933	0.12025996049949535	0.12025947745166933	-1.4992631839077716e-05	-0.00015804382312978316	-1.5276914999728594e-05	-0.00016104057500382352
4.605749685019276	0.0005425433637710908	0.0005528312107331757	0.0006095897123438242	0.0006211486139769842	0.0006475237055566467	0.0006598017423802523	0.0006874609413809608	0.0007004960815413555	0.0007694333144761508	0.000784022407270575	0.12026004356117619	0.12025956051301583	-1.4878166714747329e-05	-0.00015778221507313506	-1.5160279442087699e-05	-0.00016077400645936324
4.633501643792551	0.0005421986692801693	0.0005524799800568562	0.0006092024719672436	0.000620754030836475	0.0006471123952695967	0.0006593826330229883	0.0006870242915272067	0.000700051152246871	0.0007689446586340958	0.000783524486108751	0.12026012811505704	0.12025964506655631	-1.4764430897939301e-05	-0.00015751949725228975	-1.504438702076144e-05	-0.00016050630710798264
4.6614208220780515	0.0005418545491661102	0.0005521293346488862	0.000608815877794124	0.000620360106152592	0.0006467017718583886	0.0006589642235657799	0.0006865883713936091	0.0006996069665089698	0.0007684568205220491	0.0007830273981817681	0.12026021418805596	0.12025973113920836	-1.4651420395909998e-05	-0.00015725566982055517	-1.4929233667288974e-05	-0.00016023747710580682
4.689508227457455	0.0005415110058343849	0.00055177927696035	0.0006084299325420489	0.0006199668426944485	0.0006462918382177883	0.0006585465169582817	0.0006861531840618949	0.0006991635274678129	0.0007679698036067208	0.0007825311470220674	0.12026030180757863	0.1202598187583784	-1.4539131233422611e-05	-0.00015699073292835264	-1.4814815331068432e-05	-0.0001599675166062131
4.717764873583629	0.0005411680416897872	0.0005514298094416415	0.0006080446389281022	0.0006195742432306499	0.0006458825972421733	0.000658129516149753	0.0006857187326135276	0.0006987208382632918	0.0007674836113548351	0.0007820357361621041	0.12026039100152665	0.12025990795196698	-1.4427559452712471e-05	-0.00015672468672341122	-1.4701127979258044e-05	-0.00015969642575944243
4.746191780217212	0.0005408256591364319	0.000551080934542464	0.0006076599996688724	0.0006191823105292953	0.0006454740518255386	0.0006577132240890641	0.0006852850201297159	0.0006982789020350394	0.0007669982472331456	0.0007815411691343652	0.12026048179830526	0.12025999874838039	-1.4316701113480101e-05	-0.00015645753135111462	-1.4588167596859408e-05	-0.0001594242047137373
4.774789973263409	0.000540483860577753	0.0005507326547118254	0.0006072760174804533	0.0006187910473579816	0.0006450662048615032	0.0006572976437247011	0.0006848520496914231	0.0006978377219224376	0.0007665137147084513	0.0007810474494713836	0.12026057422683534	0.12026009117653776	-1.4206552292799282e-05	-0.00015618926695386282	-1.4475930186580444e-05	-0.0001591508536144537
4.803560484809025	0.0005401426484165054	0.0005503849723980426	0.0006068926950784534	0.0006184004564838086	0.0006446590592433187	0.0006568827780047755	0.0006844198243793787	0.0006973973010646306	0.0007660300172476158	0.0007805545807057557	0.12026066831655838	0.12026018526588264	-1.4097109085094497e-05	-0.00015591989367121084	-1.4364411768769472e-05	-0.0001588763726035336
4.832504353159697	0.0005398020250547643	0.0005500378900487396	0.0006065100351779965	0.0006180105406733851	0.0006442526178638762	0.0006564686298770329	0.0006839883472740902	0.0006969576426005358	0.0007655471583175855	0.0007800625663701652	0.12026076409745234	0.12026028104639029	-1.3988367602114915e-05	-0.00015564941164016022	-1.4253608381458588e-05	-0.00015860076182067084
4.861622622877388	0.0005394619928939217	0.0005496914101108442	0.0006061280404937269	0.0006176213026928291	0.0006438468836157124	0.000656055202288856	0.0006835576214558493	0.0006965187496688521	0.0007650651413854028	0.0007795714099973921	0.12026086160003407	0.12026037854857993	-1.3880323972899691e-05	-0.00015537782099508957	-1.4143516080285592e-05	-0.00015832402140286694
4.890916344818065	0.0005391225543346882	0.0005493455350305901	0.0006057467137398139	0.0006172327453077754	0.0006434418593910171	0.0006556424981872756	0.0006831276500047465	0.0006960806254080713	0.0007645839699182292	0.0007790811151203376	0.12026096085537466	0.12026047780352109	-1.3772974343686031e-05	-0.00015510512186721337	-1.4034130938403791e-05	-0.0001580461514835707
4.9203865761696335	0.0005387837117770926	0.0005490002672535158	0.0006053660576299566	0.0006168448712833796	0.0006430375480816425	0.0006552305205189777	0.0006826984360006805	0.0006956432729564913	0.0007641036473833606	0.000778591685272041	0.12026106189510646	0.12026057884284624	-1.3666314877900515e-05	-0.00015483131438497055	-1.3925449046506277e-05	-0.00015776715219387172
4.950034380490085	0.0005384454676204783	0.0005486556092244627	0.0006049860748773863	0.0006164576833843216	0.0006426339525791081	0.0006548192722303092	0.0006822699825233681	0.0006952066954522244	0.0007636241772482464	0.0007781031239856966	0.12026116475143478	0.12026068169875986	-1.356034175617124e-05	-0.00015455639867459348	-1.381746651279818e-05	-0.00015748702366244482
4.979860827745887	0.0005381078242635035	0.0005483115633875721	0.000604606768194871	0.0006160711843748074	0.0006422310757746073	0.0006544087562672849	0.0006818422926523549	0.0006947708960332082	0.0007631455629805049	0.0007776154347946719	0.12026126945714768	0.12026078640405131	-1.3455051176159555e-05	-0.00015428037485865076	-1.3710179462831859e-05	-0.00015720576601394032
5.009866994350591	0.000537770784104143	0.0005479681321862906	0.0006042281402947238	0.0006156853770185808	0.0006418289205590204	0.0006539989755756011	0.0006814153694670302	0.0006943358778372213	0.0007626678080479497	0.0007771286212325326	0.12026137604562573	0.12026089299210026	-1.335043935259822e-05	-0.00015400324305693547	-1.3603584039574568e-05	-0.0001569233793706215
5.040053963203681	0.0005374343495396821	0.000547625318063361	0.0006038501938888006	0.0006153002640789193	0.0006414274898229153	0.0006535899331006347	0.0006809892160466327	0.0006939016440018885	0.0007621909159186005	0.0007766426868330555	0.12026148455085488	0.12026100149689242	-1.3246502517320902e-05	-0.0001537250033873394	-1.3497676403408446e-05	-0.00015663986385253126
5.070422823729659	0.0005370985229667167	0.000547283123460825	0.0006034729316885075	0.0006149158483186418	0.0006410267864565573	0.0006531816317874557	0.0006805638354702635	0.0006934681976646951	0.0007617148900607046	0.0007761576351302482	0.1202615950074351	0.1202611119530288	-1.314323691900543e-05	-0.00015344565596341064	-1.339245273188766e-05	-0.00015635521957546583
5.100974671917351	0.0005367633067811572	0.0005469415508200238	0.0006030963564048079	0.000614532132500117	0.0006406268133499219	0.0006527740745808365	0.0006801392308169023	0.0006930355419630009	0.0007612397339427632	0.0007756734696583775	0.12026170745059374	0.1202612243957345	-1.3040638823347273e-05	-0.00015316520089660168	-1.3287909219896268e-05	-0.0001560694466529733
5.131710610359471	0.000536428703378218	0.0005466006025815908	0.0006027204707482206	0.000614149119385259	0.0006402275733926928	0.0006523672644252545	0.0006797154051654101	0.0006926036800340463	0.0007607654510335398	0.0007751901939519759	0.12026182191619472	0.12026133886087459	-1.2938704512919022e-05	-0.00015288363829553397	-1.3184042079485148e-05	-0.00015578254519538204
5.1626317482924104	0.0005360947151524238	0.000546260281185458	0.0006023452774288297	0.0006137668117355418	0.0006398290694742786	0.0006519612042649071	0.000679292361594549	0.0006921726150149721	0.000760292044802089	0.0007747078115458772	0.1202619384407519	0.12026145538496213	-1.2837430287099272e-05	-0.00015260096826522074	-1.308084753990843e-05	-0.00015549451531012004
5.193739201636265	0.0005357613444976032	0.0005459205890708447	0.0006019707791562849	0.0006133852123119929	0.0006394313044838153	0.0006515558970437106	0.0006788701031829875	0.0006917423500428212	0.0007598195187177727	0.0007742263259752232	0.12026205706143836	0.12026157400517179	-1.273681246211078e-05	-0.00015231719090838536	-1.2978321847545438e-05	-0.00015520535710197847
5.225034093035115	0.0005354285938068887	0.0005455815286762634	0.0006015969786398068	0.0006130043238752058	0.0006390342813101753	0.0006511513457053156	0.0006784486330093164	0.0006913128882545577	0.0007593478762502818	0.0007737457407754923	0.12026217781610256	0.1202616947593488	-1.2636847370911183e-05	-0.00015203230632435116	-1.2876461265784456e-05	-0.00015491507067177945
5.256517551897525	0.0005350964654727152	0.0005452431024395149	0.0006012238785881932	0.0006126241491853414	0.0006386380028419763	0.0006507475531931125	0.0006780279541520599	0.0006908842327870798	0.0007588771208696568	0.0007732660594825206	0.12026230074327562	0.12026181768602723	-1.25375313631583e-05	-0.0001517463146094994	-1.277526207507651e-05	-0.00015462365611780549
5.288190714437326	0.0005347649618868169	0.0005449053127976861	0.0006008514817098198	0.0006122446910021307	0.0006382424719675879	0.0006503445224502391	0.0006776080696896864	0.0006904563867772269	0.0007584072560463089	0.0007727872856325209	0.12026242588218818	0.12026194282443663	-1.2438860805182375e-05	-0.00015145921585715816	-1.2674720572855569e-05	-0.00015433111353520268
5.320054723714605	0.0005344340854402257	0.0005445681621871491	0.0006004797907126464	0.0006118659520848824	0.0006378476915751408	0.0006499422564195892	0.0006771889827006218	0.0006900293533617959	0.0007579382852510415	0.0007723094227621056	0.1202625532727805	0.12026207021451588	-1.2340832079925368e-05	-0.00015117101015749146	-1.2574833073489972e-05	-0.00015403744301599465
5.352110729676963	0.0005341038385232696	0.000544231653043557	0.000600108808304222	0.000611487935192484	0.0006374536645525339	0.0006495407580438203	0.0006767706962632617	0.0006896031356775522	0.0007574702119550711	0.0007718324744083079	0.12026268295571445	0.12026219989692827	-1.2243441586942683e-05	-0.00015088169759812364	-1.2475595908249468e-05	-0.00015374264464924903
5.384359889201005	0.0005337742235255671	0.0005438957878018423	0.0005997385371916833	0.0006111106430834064	0.000637060393787441	0.0006491400302653617	0.0006763532134559808	0.0006891777368612412	0.0007570030396300478	0.0007713564441086042	0.12026281497239093	0.12026233191307242	-1.2146685742274801e-05	-0.0001505912782630292	-1.2377005425221951e-05	-0.0001534467185205779
5.41680336613411	0.0005334452428360309	0.0005435605688962157	0.0005993689800817685	0.0006107340785157104	0.0006366678821673229	0.0006487400760264241	0.0006759365373571516	0.0006887531600496048	0.0007565367717480826	0.0007708813354009382	0.12026294936495692	0.12026246630509789	-1.2050560978426467e-05	-0.00015029975223285197	-1.2279057989285705e-05	-0.00015314966471240143
5.44944233133642	0.0005331168988428598	0.0005432259987601623	0.000599000139680813	0.0006103582442470492	0.0006362761325794321	0.0006483408982690067	0.0006755206710451523	0.0006883294083793912	0.0007560714117817637	0.0007704071518237421	0.12026308617632543	0.12026260311591593	-1.195506374440658e-05	-0.00015000711958575164	-1.2181749982079909e-05	-0.00015285148330394793
5.482277962723094	0.000532789193933538	0.0005428920798264388	0.0005986320186947564	0.0006099831430346724	0.0006358851479108219	0.0006479424999349067	0.0006751056175983798	0.0006879064849873676	0.0007556069632041839	0.0007699338969159607	0.12026322545018496	0.12026274238921439	-1.1860190505603302e-05	-0.00014971338039690418	-1.2085077801994235e-05	-0.00015255217437203095
5.515311445306831	0.0005324621304948307	0.0005425588145270685	0.000598264619829146	0.000609608777635428	0.0006354949310483526	0.0006475448839657227	0.0006746913800952627	0.0006874843930103331	0.0007551434294889573	0.0007694615742170698	0.12026336723101529	0.12026288416947377	-1.1765937743693847e-05	-0.00014941853473740552	-1.1989037864005778e-05	-0.00015225173798925906
5.548543971240616	0.000532135710912785	0.0005422262052933439	0.000597897945789143	0.0006092351508057731	0.0006351054848787064	0.0006471480533028728	0.0006742779616142778	0.000687063135585137	0.0007546808141102517	0.0007689901872671116	0.1202635115641019	0.12026302850197942	-1.1672301956686115e-05	-0.00014912258267554823	-1.189362659968253e-05	-0.00015195017422482693
5.581976739860765	0.0005318099375727226	0.0005418942545558181	0.0005975319992795235	0.000608862265301771	0.0006347168122883872	0.0006467520108875948	0.0006738653652339579	0.0006866427158486852	0.0007542191205428046	0.0007685197396067066	0.12026365849554958	0.12026317543283603	-1.1579279658878797e-05	-0.00014882552427702977	-1.1798840457256238e-05	-0.00015164748314595855
5.615610957730194	0.000531484812859238	0.0005415629647443017	0.0005971667830046835	0.0006084901238790974	0.0006343289161637345	0.0006463567596609558	0.0006734535940329083	0.0006862231369379559	0.0007537583522619487	0.0007680502347770827	0.12026380807229896	0.12026332500898285	-1.1486867380724325e-05	-0.00014852735960362018	-1.1704675901400355e-05	-0.00015134366481572847
5.649447838681973	0.0005311603391561948	0.0005412323382878638	0.0005968022996686435	0.0006081187292930464	0.0006339417993909298	0.0006459623025638645	0.0006730426510898191	0.0006858044019900165	0.0007532985127436388	0.0007675816763201012	0.12026396034213986	0.12026347727821095	-1.1395061668846226e-05	-0.00014822808871392534	-1.161112941322831e-05	-0.00015103871929350587
5.6834886038631165	0.0005308365188467243	0.000540902377614824	0.000596438551975053	0.0006077480842985329	0.0006335554648560068	0.0006455686425370783	0.0006726325394834806	0.000685386514142034	0.0007528396054644747	0.0007671140677782808	0.12026411535372801	0.12026363228917519	-1.1303859085995752e-05	-0.0001479277116636507	-1.1518197490331672e-05	-0.00015073264663620356
5.717734481778674	0.0005305133543132174	0.0005405730851527496	0.0005960755426271912	0.0006073781916500959	0.0006331699154448566	0.0006451757825212091	0.0006722232622927933	0.0006849694765312894	0.0007523816339017234	0.0007666474126948207	0.12026427315660088	0.12026379009141254	-1.121325621102065e-05	-0.00014762622850553186	-1.1425876646688204e-05	-0.00015042544689755633
5.75218670833605	0.0005301908479373228	0.0005402444633284504	0.0005957132743279719	0.0006070090541019007	0.0006327851540432373	0.0006447837254567335	0.0006718148225967811	0.0006845532922951887	0.0007519246015333454	0.0007661817146136259	0.12026443380119078	0.12026395073535603	-1.1123249638703842e-05	-0.0001473236392879329	-1.1334163412516154e-05	-0.00015011712012699685
5.786846526889619	0.0005298690020999463	0.0005399165145679798	0.0005953517497799522	0.0006066406744077501	0.0006324011835367879	0.0006443924742840058	0.0006714072234746141	0.0006841379645712866	0.0007514685118380268	0.0007657169770793408	0.12026459733884663	0.1202641142723538	-1.1033835979851886e-05	-0.00014701994405670604	-1.1243054334347108e-05	-0.0001498076663710296
5.821715188285586	0.00052954781918124	0.0005395892412966233	0.0005949909716853285	0.000606273055321079	0.0006320180068110271	0.0006440020319432597	0.0006710004680056103	0.0006837234964972885	0.0007510133682951923	0.0007652532036373638	0.1202647638218456	0.12026428075468135	-1.0945011861215187e-05	-0.00014671514285452547	-1.1152545974961806e-05	-0.00014949708567302267
5.856793950907131	0.0005292273015606034	0.0005392626459388998	0.0005946309427459465	0.0006059061995949646	0.0006316356267513713	0.0006436124013746233	0.0006705945592692579	0.0006833098912110749	0.0007505591743850439	0.000764790397833883	0.1202649333034103	0.12026445023556408	-1.0856773925363092e-05	-0.00014640923572015185	-1.1062634913296468e-05	-0.00014918537807283305
5.892084080719833	0.0005289074516166753	0.0005389367309185518	0.0005942716656633006	0.0006055401099821266	0.0006312540462431371	0.0006432235855181225	0.0006701895003452269	0.0006828971518507094	0.0007501059335885777	0.0007643285632158972	0.12026510583773023	0.12026462276919	-1.0769118830751545e-05	-0.00014610222268965356	-1.0973317744434122e-05	-0.000148872543607112
5.927586851317345	0.0005285882717273309	0.0005386114986585447	0.0005939131431385392	0.0006051747892349324	0.0006308732681715523	0.000642835587313694	0.0006697852943133829	0.0006824852815544556	0.0007496536493876162	0.0007638677033312474	0.1202652814799754	0.12026479841072774	-1.068204325159125e-05	-0.00014579410379537971	-1.0884591079510925e-05	-0.00014855858230868046
5.963303543967366	0.000528269764269676	0.00053828695158106	0.0005935553778724692	0.0006048102401054004	0.0006304932954217652	0.0006424484097011925	0.0006693819442538024	0.0006820742834607922	0.0007492023252648327	0.0007634078217286402	0.12026546028631345	0.1202649772163463	-1.0595543877809505e-05	-0.00014548487906615448	-1.079645154568841e-05	-0.00014824349420684835
5.999235447657878	0.0005279519316200426	0.0005379630921074906	0.0005931983725655583	0.0006044464653452052	0.0006301141308788529	0.0006420620556204015	0.000668979453246789	0.0006816641607084299	0.0007487519647037814	0.0007629489219576818	0.12026564231393272	0.12026515924323229	-1.0509617415034589e-05	-0.00014517454852774891	-1.0708895786156955e-05	-0.00014792727932817773
6.035383859143656	0.0005276347761539819	0.0005376399226584335	0.0005928421299179382	0.0006040834677056764	0.000629735777427829	0.0006416765280110373	0.0006685778243728843	0.0006812549164363202	0.0007483025711889212	0.0007624910075688977	0.12026582762105459	0.12026534454960831	-1.0424260584545458e-05	-0.00014486311220249237	-1.0621920460009149e-05	-0.00014760993769527553
6.071750082993084	0.0005273183002462616	0.0005373174456536876	0.0005924866526294097	0.0006037212499378086	0.0006293582379536547	0.0006412918298127657	0.0006681770607128868	0.0006808465537836778	0.0007478541482056476	0.0007620340821137706	0.12026601626695609	0.12026553319475008	-1.0339470123211028e-05	-0.00014455057010943906	-1.0535522242213768e-05	-0.0001472914693272237
6.108335431635222	0.0005270025062708549	0.0005369956635122427	0.0005921319433994418	0.0006033598147922584	0.0006289815153412438	0.000640907963965203	0.0006677771653478624	0.0006804390758899908	0.0007474066992403175	0.0007615781491447609	0.12026620831198917	0.12026572523900993	-1.0255242783396498e-05	-0.000144236922263688	-1.0449697823603638e-05	-0.0001469718742399817
6.145141225407182	0.0005266873966009427	0.0005366745786522791	0.0005917780049271826	0.0006029991650193525	0.0006286056124754786	0.0006405249334079318	0.0006673781413591665	0.0006800324858950388	0.0007469602277802831	0.0007611232122153422	0.12026640381759711	0.12026592074383165	-1.0171575332982435e-05	-0.00014392216867709084	-1.0364443910757665e-05	-0.0001466511524455122
6.182168792601758	0.0005263729736088989	0.0005363541934911578	0.0005914248399114551	0.0006026393033690899	0.0006282305322412112	0.0006401427410805063	0.0006669799918284529	0.0006796267869389081	0.0007465147373139155	0.0007606692748800294	0.12026660284633882	0.12026611977177142	-1.0088464555324875e-05	-0.00014360630935858487	-1.0279757226019925e-05	-0.00014632930395257204
6.2194194695153895	0.0005260592396662895	0.0005360345104454153	0.0005910724510507637	0.0006022802325911436	0.0006278562775232773	0.0006397613899224632	0.000666582719837691	0.0006792219821620074	0.0007460702313306373	0.0007602163406944077	0.1202668054619041	0.12026632238652109	-1.0005907249163379e-05	-0.00014328934431351303	-1.0195634507435478e-05	-0.0001460063287666985
6.256894600496366	0.0005257461971438617	0.0005357155319307534	0.0005907208410432954	0.000601921955434863	0.0006274828512065012	0.0006393808828733277	0.0006661863284691814	0.000678818074705081	0.0007456267133209507	0.0007597644132151606	0.12026701172913912	0.12026652865292566	-9.923900228532567e-06	-0.00014297127354293004	-1.011207250863587e-05	-0.00014568222688909893
6.294595537993358	0.0005254338484115437	0.0005353972603620399	0.0005903700125869287	0.0006015644746492826	0.000627110256175713	0.0006390012228726302	0.0006657908208055763	0.0006784150677092319	0.0007451841867764738	0.0007593134960001105	0.12026722171406343	0.12026673863700514	-9.842440322795076e-06	-0.00014265209704487913	-1.0029067998866895e-05	-0.0001453569983178582
6.332523642604218	0.00052512219583843	0.0005350796981532927	0.0005900199683792277	0.0006012077929831181	0.000626738495315747	0.0006386224128599061	0.0006653961999298865	0.0006780129643159288	0.0007447426551899621	0.0007588635926082378	0.12026743548389301	0.12026695240597426	-9.761524376606864e-06	-0.0001423318148146141	-9.946617762952165e-06	-0.00014503064304802193
6.370680283125076	0.0005248112417927784	0.0005347628477176769	0.0005896707111174513	0.0006008519131847724	0.0006263675715114583	0.0006382444557747115	0.0006650024689255048	0.0006776117676670285	0.0007443021220553452	0.0007584147065997196	0.1202676531070629	0.12026717002826727	-9.681149249738535e-06	-0.00014201042684261478	-9.864718601116165e-06	-0.00014470316106988956
6.40906683659976	0.0005245009886420026	0.0005344467114674988	0.0005893222434985554	0.0006004968380023411	0.000625997487647731	0.0006378673545566325	0.0006646096308762198	0.0006772114809047938	0.0007438625908677596	0.0007579668415359636	0.12026787465324627	0.120267391573559	-9.6013118171933e-06	-0.00014168793311701566	-9.783367329105688e-06	-0.0001443745523713874
6.447684688369473	0.0005241914387526601	0.0005341312918141906	0.000588974568219191	0.0006001425701836081	0.0006256282466094819	0.0006374911121452882	0.0006642176888662291	0.0006768121071719012	0.0007434240651235741	0.0007575200009796314	0.12026810019338037	0.12026761711278507	-9.522008969033505e-06	-0.00014136433362174627	-9.702560778014624e-06	-0.00014404481693611193
6.486535232122802	0.0005238825944904507	0.0005338165911683119	0.0005886276879757141	0.0005997891124760581	0.0006252598512816789	0.0006371157314803502	0.000663826645980163	0.0006764136496114706	0.000742986548320431	0.0007570741884946839	0.120268329799688	0.12026784671816841	-9.443237610344199e-06	-0.000141039628336892	-9.622295794244062e-06	-0.0001437139547437738
6.525619869945995	0.000523574458220203	0.0005335026119395336	0.000588281605464183	0.0005994364676268705	0.0006248923045493429	0.0006367412155015434	0.0006634365053030944	0.0006760161113670707	0.0007425500439572722	0.0007566294076464049	0.12026856354569974	0.12026808046323906	-9.364994661279977e-06	-0.00014071381723985976	-9.542569239549131e-06	-0.00014338196577134976
6.564940012373588	0.0005232670323058671	0.0005331893565366325	0.0005879363233803618	0.0005990846383829264	0.0006245256092975597	0.0006363675671486598	0.0006630472699205584	0.000675619495582743	0.0007421145555343735	0.0007561856620014397	0.12026880150627967	0.12026831842286134	-9.287277056912319e-06	-0.00014038690030399037	-9.463377990893279e-06	-0.00014304884999179202
6.604497078439295	0.0005229603191105065	0.0005328768273674802	0.0005875918444197233	0.0005987336274908097	0.0006241597684114892	0.0006359947893615652	0.0006626589429185685	0.000675223805403015	0.0007416800865533814	0.0007557429551278261	0.1202690437576486	0.12026856067325474	-9.210081747208776e-06	-0.00014005887749887758	-9.384718940401438e-06	-0.0001427146073739588
6.644292495727218	0.0005226543209962889	0.0005325650268390379	0.0005872481712774535	0.0005983834376968118	0.0006237947847763757	0.0006356228850802143	0.0006622715273836361	0.0006748290439729226	0.0007412466405173443	0.0007553012905950347	0.1202692903774078	0.12026880729202111	-9.13340569700001e-06	-0.00013972974879074285	-9.306588995361756e-06	-0.00014237923788357199
6.684327700423376	0.0005223490403244754	0.0005322539573573405	0.0005869053066484493	0.0005980340717469294	0.0006234306612775557	0.0006352518572446515	0.0006618850264027838	0.0006744352144380218	0.0007408142209307472	0.0007548606719739972	0.12026954144456643	0.12026905835816938	-9.057245885958111e-06	-0.00013939951414267127	-9.228985078157947e-06	-0.00014204274148278684
6.724604137367524	0.0005220444794554105	0.0005319436213274922	0.0005865632532273227	0.0005976855323868708	0.0006230674008004659	0.0006348817087950291	0.000661499443063564	0.0006740423199444105	0.0007403828312995457	0.0007544211028371468	0.12026979703956493	0.12026931395213872	-8.98159930845261e-06	-0.00013906817351330703	-9.151904126176481e-06	-0.0001417051181295259
6.76512326010531	0.0005217406407485166	0.0005316340211536533	0.0005862220137084063	0.0005973378223620561	0.0006227050062306588	0.0006345124426716113	0.0006611147804540813	0.0006736503636387452	0.0007399524751312078	0.0007539825867584525	0.12027005724430237	0.12026957415582826	-8.906462973560896e-06	-0.0001387357268576167	-9.075343091813522e-06	-0.0001413663677783672
6.805886530940724	0.0005214375265622771	0.0005313251592390312	0.0005858815907857502	0.0005969909444176202	0.0006223434804538057	0.000634144061814787	0.0006607310416630027	0.0006732593486682597	0.0007395231559347414	0.0007535451273134577	0.12027032214216041	0.12026983905262051	-8.831833905077746e-06	-0.0001384021741279856	-8.999298942386456e-06	-0.00014102649038018333
6.846895420988873	0.0005211351392542298	0.0005310170379858678	0.0005855419871531253	0.0005966449012984129	0.0006219828263557079	0.0006337765691650771	0.0006603482297795804	0.0006728692781807811	0.0007390948772207345	0.0007531087280793133	0.12027059181803507	0.12027010872740929	-8.757709141365283e-06	-0.00013806751527242755	-8.923768660111346e-06	-0.00014068548588214158
6.888151410229076	0.0005208334811809551	0.0005307096597954293	0.0005852032055040264	0.0005962996957490026	0.0006216230468223078	0.0006334099676631458	0.0006599663478936684	0.0006724801553247518	0.0007386676425013928	0.0007526733926348189	0.12027086635835946	0.12027038326662835	-8.684085735343426e-06	-0.00013773175023544526	-8.848749242040474e-06	-0.00014034335422789812
6.92965598755826	0.0005205325546980626	0.0005304030270679942	0.0005848652485316719	0.0005959553305136757	0.0006212641447396964	0.0006330442602498084	0.0006595853990957396	0.0006720919832492433	0.0007382414552905743	0.0007522391245604583	0.12027114585113349	0.12027066275827696	-8.610960754420506e-06	-0.00013739487895748914	-8.774237699970405e-06	-0.00014000009535672375
6.971410650844719	0.0005202323621601852	0.000530097142202844	0.0005845281189290089	0.0005956118083364428	0.0006209061229941268	0.0006326794498660458	0.000659205386476909	0.000671704765103983	0.0007378163191038336	0.0007518059274384424	0.12027143038595313	0.12027094729195159	-8.538331280498468e-06	-0.00013705690137597037	-8.700231060479284e-06	-0.00013965570920489168
7.01341690698215	0.000519932905920959	0.0005297920075982456	0.0005841918193887088	0.0005952691319610324	0.0006205489844720164	0.0006323155394530058	0.0006588263131289451	0.0006713185040393614	0.0007373922374584498	0.0007513738048527408	0.1202717200540387	0.1202712369588713	-8.46619440988787e-06	-0.00013671781742459477	-8.626726364790657e-06	-0.00013931019570445624
7.055676271944047	0.0005196341883330178	0.0005294876256514452	0.0005838563526031743	0.0005949273041309018	0.0006201927320599645	0.0006319525319520238	0.0006584481821442945	0.000670933203206464	0.0007369692138734753	0.0007509427603891314	0.12027201494826312	0.12027153185190878	-8.39454725322375e-06	-0.0001363776270329048	-8.553720668770873e-06	-0.00013896355478386357
7.098190270838397	0.0005193362117479769	0.0005291839987586484	0.0005835217212645364	0.0005945863275892279	0.000619837368644756	0.0006315904303046209	0.0006580709966160983	0.0006705488657570791	0.0007365472518697688	0.0007505127976352292	0.12027231516318583	0.12027183206562177	-8.323386935481236e-06	-0.00013603633012718164	-8.481211042895252e-06	-0.00013861578636834015
7.1409604379627405	0.0005190389785164205	0.0005288811293150139	0.0005831879280646583	0.0005942462050789174	0.0006194828971133749	0.0006312292374525232	0.0006576947596382103	0.0006701654948437265	0.000736126354970039	0.0007500839201805366	0.12027262079507596	0.12027213769628219	-8.252710595857589e-06	-0.00013569392662952928	-8.4091945720937e-06	-0.00013826689037804707
7.183988316859528	0.0005187424909878904	0.0005285790197146355	0.0005828549756951354	0.0005939069393426028	0.0006191293203530125	0.0006308689563376677	0.0006573194743052211	0.0006697830936196722	0.0007357065266988847	0.0007496561316164808	0.12027293194195338	0.12027244884190703	-8.182515387799086e-06	-0.00013535041645894308	-8.337668355853055e-06	-0.00013791686673074455
7.227275460371831	0.0005184467515108684	0.0005282776723505276	0.0005825228668472943	0.0005935685331226429	0.0006187766412510755	0.00063050958990221	0.0006569451437124708	0.0006694016652389476	0.000735287770582832	0.0007492294355364535	0.1202732487036123	0.12027276560229039	-8.112798478908216e-06	-0.00013500579953069913	-8.26662950805055e-06	-0.00013756571533977968
7.270823430699384	0.0005181517624327647	0.0005279770896146141	0.0005821916042121952	0.000593230989161127	0.0006184248626951974	0.0006301511410885392	0.000656571770956072	0.0006690212128563738	0.0007348700901503796	0.0007488038355358579	0.12027357118165626	0.12027308807903589	-8.043557050868219e-06	-0.00013466007575589634	-8.196075156937342e-06	-0.00013721343611468317
7.31463379945495	0.000517857526099904	0.0005276772738977106	0.0005818611904806333	0.0005928943101998705	0.0006180739875732486	0.0006297936128392828	0.0006561993591329319	0.0006686417396275776	0.0007344534889320406	0.0007483793352121464	0.12027389947953246	0.12027341637559141	-7.97478829943788e-06	-0.000134313245042178	-8.126002445116819e-06	-0.00013686002896166893
7.358708147721062	0.0005175640448575072	0.0005273782275895093	0.0005815316283431358	0.0005925584989804192	0.0006177240187733447	0.0006294370080973196	0.000655827911340768	0.0006682632487090125	0.0007340379704603841	0.0007479559381648682	0.12027423370256389	0.12027375059727698	-7.906489434370868e-06	-0.00013396530729324618	-8.056408529417101e-06	-0.0001365054937823018
7.403048066107065	0.000517271321049681	0.0005270799530785667	0.0005812029204899673	0.0005922235582440496	0.0006173749591838583	0.0006290813298057905	0.0006554574306781329	0.0006678857432579839	0.0007336235382700806	0.000747533647995714	0.1202745739579829	0.12027409085132547	-7.838657679397516e-06	-0.00013361626240940283	-7.987290580930076e-06	-0.00013614983047501028
7.447655154806527	0.0005169793570193973	0.0005267824527522829	0.0005808750696111245	0.0005918894907317653	0.0006170268116934256	0.0006287265809081043	0.0006550879202444294	0.0006675092264326639	0.0007332101958979412	0.0007471124683085558	0.1202749203549653	0.12027443724691403	-7.771290272162376e-06	-0.00013326611028720292	-7.918645784925522e-06	-0.00013579303893448968
7.49253102365499	0.0005166881551084791	0.0005264857289968876	0.0005805480783963382	0.0005915562991842998	0.0006166795791909587	0.0006283727643479514	0.0006547193831399359	0.000667133701392115	0.0007327979468829674	0.0007466924027094967	0.1202752730046702	0.12027478989519907	-7.70438446417044e-06	-0.00013291485081967647	-7.850471340778258e-06	-0.00013543511905152184
7.537677292188054	0.0005163977176575826	0.0005261897841974219	0.0005802219495350725	0.0005912239863421145	0.0006163332645656521	0.0006280198830693107	0.0006543518224658226	0.0006667591712963103	0.0007323867947663914	0.0007462734548069134	0.12027563202026997	0.12027514890935298	-7.637937520696934e-06	-0.00013256248389520442	-7.782764461932573e-06	-0.00013507607071275296
7.583095589699846	0.0005161080470061841	0.0005258946207377238	0.0005798966857165288	0.000590892554945402	0.0006159878707070003	0.0006276679400164638	0.0006539852413241794	0.0006663856393061585	0.000731976743091729	0.0007458556282115081	0.1202759975169892	0.1202755144046011	-7.571946720802934e-06	-0.00013220900939914237	-7.71552237583805e-06	-0.00013471589380099902
7.628787555301809	0.0005158191454925563	0.0005256002410004057	0.0005795722896296366	0.0005905620077340803	0.0006156434005047959	0.0006273169381340011	0.000653619642818029	0.0006660131085835208	0.0007315677954048157	0.0007454389265363504	0.12027636961214463	0.12027588649825902	-7.506409357293728e-06	-0.00013185442721350138	-7.648742323966042e-06	-0.00013435458819603674
7.674754837981857	0.0005155310154537552	0.0005253066473668393	0.0005792487639630603	0.0005902323474477948	0.0006152998568491493	0.0006269668803668316	0.000653255030051354	0.0006656415822912334	0.000731159955253863	0.0007450233533969261	0.12027674842517887	0.12027626530976791	-7.441322736564428e-06	-0.0001314987372154075	-7.582421561660481e-06	-0.00013399215377313256
7.720999096663877	0.0005152436592255998	0.0005250138422171364	0.0005789261114051952	0.0005899035768259178	0.0006149572426304939	0.0006266177696601966	0.0006528914061291172	0.0006652710635931337	0.0007307532261895015	0.0007446089124111888	0.12027713407770223	0.1202766509607386	-7.376684178673695e-06	-0.00013114193927922513	-7.516557358146561e-06	-0.00013362859040390307
7.767522000267617	0.0005149570791426515	0.0005247218279301271	0.0005786043346441658	0.000589575698607545	0.000614615560739596	0.0006262696089596749	0.0006525287741572811	0.0006649015556540769	0.0007303476117648286	0.0007441956071996047	0.12027752669352941	0.12027704357498531	-7.312491017238791e-06	-0.00013078403327548838	-7.451146996476088e-06	-0.00013326389795630111
7.814325227768903	0.000514671277538197	0.000524430606883344	0.0005782834363678243	0.0005892487155314966	0.0006142748140675645	0.000625922401211197	0.0006521671372428323	0.0006645330616399628	0.0007299431155354587	0.0007437834413852072	0.12027792639872327	0.12027744327857023	-7.248740599349705e-06	-0.00013042501907041537	-7.3861877734433465e-06	-0.00013289807629415784
7.861410468260233	0.0005143862567442289	0.0005241401814529983	0.0005779634192637531	0.000588922630336315	0.0006139350055058637	0.000625576149361052	0.0006518064984938053	0.0006641655847177567	0.0007295397410595762	0.000743372418593643	0.12027833332163189	0.12027785019984058	-7.185430285582169e-06	-0.00013006489652678255	-7.321676999574693e-06	-0.00013253112527762678
7.908779421011744	0.000514102019091421	0.0005238505540139617	0.0005776442860192571	0.0005885974457602631	0.0006135961379463183	0.0006252308563559002	0.0006514468610192997	0.0006637991280555123	0.0007291374918979783	0.0007429625424532285	0.12027874759293113	0.12027826446947176	-7.1225574499152525e-06	-0.00012970366550363321	-7.257611999061768e-06	-0.0001321630447632116
7.956433795532517	0.0005138185669091139	0.0005235617269397414	0.0005773260393213668	0.0005882731645413203	0.0006132582142811284	0.0006248865251427796	0.0006510882279295093	0.0006634336948223948	0.000728736371614134	0.0007425538165949948	0.12027916934566925	0.12027868622051202	-7.060119479688869e-06	-0.00012934132585627756	-7.193990109709454e-06	-0.00013179383460346084
8.004375311632296	0.000513535902525286	0.0005232737026024621	0.0005770086818568326	0.0005879497894171843	0.0006129212374028739	0.0006245431586691196	0.0006507306023357396	0.0006630692881887047	0.0007283363837742297	0.0007421462446527479	0.12027959871530698	0.12027911558842071	-6.998113775577748e-06	-0.00012897787743651468	-7.130808682888172e-06	-0.00013142349464716208
8.052605699483543	0.0005132540282665367	0.0005229864833728404	0.0005766922163121243	0.0005876273231252646	0.0006125852102045277	0.0006242007598827474	0.0006503739873504333	0.0006627059113259007	0.0007279375319472249	0.0007417398302631163	0.12028003583976238	0.12027955271111684	-6.936537751483021e-06	-0.00012861332009209137	-7.0680650834783684e-06	-0.0001310520247393837
8.101126699683881	0.0005129729464580615	0.0005227000716201633	0.0005763766453734283	0.0005873057684026825	0.0006122501355794645	0.0006238593317319009	0.0006500183860871943	0.0006623435674066236	0.0007275398197049047	0.0007413345770656088	0.1202804808594574	0.12027999772902012	-6.875388834535687e-06	-0.00012824765366704904	-7.0057566898098014e-06	-0.00013067942472100302
8.149940063318896	0.0005126926594236292	0.0005224144697122644	0.0005760619717266445	0.000586985127986268	0.0006119160164214707	0.0006235188771652375	0.0006496638016608092	0.000661982259604721	0.0007271432506219329	0.0007409304887026674	0.12028093391735944	0.12028045078509822	-6.814664465005539e-06	-0.00012788087800146009	-6.943880893626846e-06	-0.0001303056944292197
8.199047552025359	0.0005124131694855602	0.0005221296800155006	0.0005757481980573853	0.0005866654046125574	0.0006115828556247558	0.0006231793991318446	0.0006493102371872763	0.0006616219910952739	0.0007267478282759114	0.0007405275688197275	0.12028139515903279	0.12028091202491452	-6.754362096295097e-06	-0.00012751299293202456	-6.882435100050328e-06	-0.00012993083369769454
8.248450938054788	0.000512134478964698	0.0005218457048947237	0.0005754353270509689	0.0005863466010177869	0.0006112506560839582	0.0006228409005812475	0.0006489576957838212	0.0006612627650546147	0.0007263535562474278	0.0007401258210652668	0.1202818647326796	0.12028138159667189	-6.694479194889295e-06	-0.00012714399829204248	-6.821416727509008e-06	-0.0001295548423563414
8.298152004337403	0.0005118565901803858	0.0005215625467132586	0.0005751233613924165	0.0005860287199378921	0.0006109194206941572	0.0006225033844634214	0.0006486061805689274	0.000660904584660357	0.0007259604381201165	0.0007397252490908687	0.12028234278919468	0.12028185965126213	-6.635013240256608e-06	-0.00012677389391052563	-6.7608232076884e-06	-0.00012917772023107732
8.348152544546481	0.000511579505450443	0.0005212802078328753	0.000574812303766452	0.0005857117641085029	0.0006105891523508834	0.0006221668537287996	0.0006482556946623595	0.0006605474530914192	0.0007255684774807155	0.0007393258565512777	0.1202828294822083	0.12028234634231576	-6.575961724803944e-06	-0.00012640267961236407	-6.700651985453582e-06	-0.0001287994671435727
8.398454363163072	0.0005113032270911378	0.0005209986906137646	0.000574502156857496	0.0005853957362649419	0.0006102598539501296	0.0006218313113282879	0.000647906241185189	0.0006601913735280538	0.0007251776779191278	0.0007389276471044634	0.12028332496813975	0.12028284182625305	-6.517322153909606e-06	-0.00012603035521978334	-6.640900518870008e-06	-0.00012842008291248652
8.449059275541144	0.0005110277574171578	0.000520717997414506	0.0005741929233496587	0.0005850806391422149	0.0006099315283883546	0.000621496760213266	0.0006475578232598149	0.000659836349151863	0.0007247880430284698	0.0007385306244116706	0.12028382940624673	0.12028334626232928	-6.459092045781913e-06	-0.00012565692055067912	-6.581566279088152e-06	-0.00012803956735227273
8.49996910797308	0.0005107530987415867	0.0005204381305920453	0.0005738846059267415	0.0005847664754750132	0.0006096041785625011	0.0006211632033356077	0.0006472104440099965	0.0006594823831458364	0.0007243995764051438	0.0007381347921374914	0.12028434295867788	0.12028385981269245	-6.401268931436645e-06	-0.00012528237541908904	-6.522646750315754e-06	-0.0001276579202735828
8.551185697755594	0.0005104792533758728	0.0005201590925016608	0.0005735772072722262	0.000584453247997702	0.0006092778073699981	0.0006208306436476807	0.0006468641065608705	0.0006591294786943676	0.0007240122816488886	0.0007377401539499179	0.12028486579052293	0.12028438264243306	-6.343850354697048e-06	-0.00012490671963610867	-6.46413942979613e-06	-0.00012727514148380692
8.602710893256043	0.0005102062236298006	0.0005198808854969375	0.0005732707300692732	0.0005841409594443201	0.0006089524177087741	0.000620499084102364	0.0006465188140389823	0.0006587776389832855	0.0007236261623628442	0.0007373467135204093	0.12028539806986902	0.12028491491963669	-6.2868338720472455e-06	-0.00012452995300821224	-6.4060418276789405e-06	-0.00012689123078574172
8.654546553979111	0.0005099340118114637	0.0005196035119297351	0.0005729651770007175	0.0005838296125485735	0.0006086280124772679	0.0006201685276530542	0.0006461745695723128	0.0006584268671998804	0.0007232412221536177	0.0007369544745239542	0.12028593996785462	0.12028545681544073	-6.230217052671273e-06	-0.0001241520753386821	-6.348351467068761e-06	-0.0001265061879791446
8.706694550633951	0.0005096626202272311	0.0005193269741501575	0.0005726605507490591	0.0005835192100438279	0.0006083045945744347	0.0006198389772536753	0.0006458313762903002	0.0006580771665329287	0.0007228574646313396	0.000736563440639135	0.12028649165872374	0.12028600850408794	-6.173997478356799e-06	-0.00012377308642703977	-6.291065883891507e-06	-0.00012612001285952634
8.759156765201672	0.0005093920511817197	0.0005190512745065231	0.0005723568539964622	0.0005832097546631053	0.0006079821668997591	0.0006195104358586907	0.000645489237323871	0.0006577285401727237	0.0007224748934097343	0.0007361736155481942	0.12028705331988218	0.1202865701629859	-6.118172743465634e-06	-0.00012339298606903193	-6.234182626889233e-06	-0.0001257327052187479
8.811935091003267	0.0005091223069777591	0.0005187764153453287	0.0005720540894247447	0.0005829012491390769	0.0006076607323532621	0.0006191829064231105	0.0006451481558054642	0.0006573809913110988	0.000722093512106181	0.0007357850029370991	0.12028762513195676	0.12028714197275842	-6.06274045489557e-06	-0.0001230117740572828	-6.1776992575915055e-06	-0.00012534426484561711
8.865031432767935	0.0005088533899163607	0.0005185023990112185	0.0005717522597153726	0.0005825936962040533	0.0006073402938355106	0.0006188563919025002	0.0006448081348690586	0.0006570345231414568	0.000721713324341779	0.000735397606495607	0.12028820727885402	0.12028772411731267	-6.007698231984965e-06	-0.00012262945018012839	-6.121613350193109e-06	-0.00012495469152441763
8.918447706701835	0.0005085853022966856	0.0005182292278469515	0.000571451367549456	0.0005822870985899845	0.00060702085424763	0.0006185308952529956	0.0006444691776502032	0.0006566891388588003	0.0007213343337414206	0.0007350114299173407	0.12028879994781876	0.12028831678389068	-5.953043706490198e-06	-0.00012224601422221315	-6.065922491544501e-06	-0.00012456398503572774
8.972185840557227	0.0005083180464160091	0.0005179569041933651	0.0005711514156077396	0.0005819814590284461	0.0006067024164913107	0.000618206419431307	0.0006441312872860408	0.0006563448416597565	0.0007209565439338514	0.0007346264768998493	0.12028940332949278	0.12028892016313568	-5.898774522566583e-06	-0.00012186146596501746	-6.010624281129265e-06	-0.00012417214515682284
9.02624777370205	0.0005080516245696866	0.0005176854303893403	0.0005708524065705965	0.0005816767802506368	0.0006063849834688186	0.0006178829673947323	0.0006437944669153401	0.0006560016347426093	0.000720579958551746	0.0007342427511446849	0.12029001761798153	0.12028953444915129	-5.8448883366720925e-06	-0.000121475805186122	-5.955716330970431e-06	-0.00012377917166107866
9.080635457189915	0.000507786039051117	0.0005174148087717651	0.0005705543431180195	0.0005813730649873664	0.0006060685580830046	0.0006175605421011644	0.0006434587196785212	0.0006556595213073241	0.0007202045812317728	0.0007338602563574695	0.12029064301091331	0.12029015983956526	-5.791382817554348e-06	-0.0001210890316597768	-5.901196265613133e-06	-0.000123385064318568
9.135350853830497	0.0005075212921517065	0.0005171450416754963	0.0005702572279296125	0.0005810703159690496	0.0006057531432373124	0.0006172391465091009	0.0006431240487176836	0.0006553185045555792	0.0007198304156146664	0.0007334789962479679	0.12029127970950447	0.12029079653559344	-5.738255646174292e-06	-0.00012070114515644326	-5.847061722034398e-06	-0.00012298982289514482
9.190395938260405	0.0005072573861608333	0.0005168761314333245	0.0005699610636845849	0.000580768535925699	0.0006054387418357908	0.0006169187835776566	0.000642790457176639	0.000654978587690797	0.0007194574653453016	0.0007330989745301655	0.12029192791862522	0.12029144474210463	-5.685504515657615e-06	-0.00012031214544265534	-5.793310349642283e-06	-0.0001225934471534018
9.245772697014415	0.0005069943233658075	0.0005166080803759319	0.0005696658530617413	0.0005804677275869123	0.0006051253567831017	0.0006165994562665677	0.0006424579482009377	0.0006546397739181695	0.0007190857340727664	0.0007327201949223363	0.12029258784686443	0.12029210466768764	-5.633127131286948e-06	-0.00011992203228222698	-5.739939810186535e-06	-0.00012219593685221242
9.301483128597186	0.0005067321060518304	0.0005163408908318549	0.0005693715987394697	0.0005801678936818669	0.0006048129909845265	0.0006162811675362076	0.0006421265249378976	0.000654302066444693	0.0007187152254504308	0.0007323426611471234	0.12029325970660125	0.12029277652471924	-5.5811212104038554e-06	-0.00011953080543464223	-5.686947777723897e-06	-0.00012179729174648102
9.357529243555355	0.0005064707365019599	0.0005160745651274427	0.0005690783033957384	0.0005798690369393098	0.0006045016473459816	0.0006159639203475908	0.0006417961905366368	0.0006539654684791968	0.0007183459431360314	0.0007319663769316151	0.12029394371406721	0.12029346052943182	-5.5294844823724e-06	-0.00011913846465608224	-5.6343319385851465e-06	-0.00012139751158822543
9.413913064550128	0.0005062102169970641	0.0005158091055868152	0.0005687859697080797	0.0005795711600875442	0.0006041913287740209	0.000615647717662385	0.0006414669481481021	0.0006536299832323724	0.0007179778907917394	0.0007315913460074195	0.12029464008942509	0.12029415690198554	-5.4782146885774125e-06	-0.00011874500969974444	-5.5820899913057095e-06	-0.00012099659612548053
9.47063662643026	0.000505950549815782	0.0005155445145318195	0.0005684946003535828	0.0005792742658544218	0.0006038820381758489	0.0006153325624429196	0.000641138800925097	0.0006532956139168055	0.0007176110720842413	0.0007312175721107466	0.1202953490568309	0.12029486586653743	-5.4273095822848436e-06	-0.00011835044031438535	-5.5302196465606066e-06	-0.00012059454510243706
9.527701976305488	0.0005056917372344824	0.0005152807942819912	0.000568204198008885	0.0005789783569673341	0.0006035737784593301	0.0006150184576521969	0.0006408117520223205	0.0006529623637470114	0.0007172454906848219	0.0007308450589824896	0.12029607084451557	0.12029558765131648	-5.376766928666919e-06	-0.00011795475624572227	-5.47871862715231e-06	-0.0001201913582601355
9.585111173620431	0.0005054337815272173	0.000515017947154503	0.0005679147653501567	0.0005786834361531959	0.000603266552532996	0.0006147054062538975	0.0006404858045963894	0.0006526302359394598	0.000716881150269437	0.0007304738103683031	0.1202968056848525	0.12029632248869623	-5.326584504754435e-06	-0.00011755795723632223	-5.427584667947426e-06	-0.00011978703533598034
9.642866290228868	0.0005051766849656789	0.0005147559754641248	0.0005676263050530922	0.0005783895061384395	0.0006029603633060543	0.000614393411212394	0.0006401609618058755	0.0006522992337126128	0.0007165180545187991	0.0007301038300186885	0.12029755381443824	0.12029707061526883	-5.27676009935002e-06	-0.00011716004302514405	-5.3768155158237865e-06	-0.00011938157606403155
9.700969410468568	0.0005049204498191522	0.0005144948815231734	0.0005673388197928974	0.0005780965696489967	0.0006026552136883988	0.0006140824754927547	0.0006398372268113336	0.0006519693602869539	0.0007161562071184573	0.0007297351216890749	0.12029831547416306	0.12029783227192717	-5.227291512978696e-06	-0.00011676101334726074	-5.326408929615806e-06	-0.00011897498017467145
9.75942263123647	0.0005046650783544721	0.0005142346676414679	0.0005670523122442795	0.0005778046294102915	0.0006023511065906195	0.0006137726020607589	0.0006395146027753387	0.0006516406188850235	0.0007157956117588858	0.0007293676891399099	0.1202990909092947	0.12029860770393726	-5.178176557888749e-06	-0.00011636086793491429	-5.276362680073712e-06	-0.00011856724739475744
9.818228062064373	0.0005044105728359709	0.0005139753361262789	0.0005667667850814304	0.0005775136881472244	0.0006020480449240071	0.0006134637938829006	0.0006391930928625136	0.0006513130127314499	0.0007154362721355618	0.000729001536136739	0.12029988036955606	0.1202993971610206	-5.129413057951976e-06	-0.00011595960651669679	-5.2266745498045705e-06	-0.00011815837744760804
9.877387825195074	0.0005041569355254341	0.0005137168892822812	0.0005664822409780186	0.0005772237485841614	0.0006017460316005681	0.0006131560539264023	0.0006388727002395666	0.0006509865450529861	0.000715078191949059	0.0007286366664503014	0.12030068410920568	0.12030020089743504	-5.0809988486428745e-06	-0.00011555722881780028	-5.177342333247126e-06	-0.00011774837005347483
9.936904055658934	0.0005039041686820466	0.0005134593294114993	0.0005661986826071701	0.000576934813444916	0.0006014450695330269	0.0006128493851592178	0.0006385534280753201	0.0006506612190785384	0.0007147213749051289	0.0007282730838566112	0.12030150238712176	0.12030101917205693	-5.032931776993536e-06	-0.00011515373456048861	-5.128363836608488e-06	-0.0001173372249291954
9.996778901350961	0.0005036522745623442	0.0005132026588132598	0.0005659161126414591	0.0005766468854527405	0.0006011451616348397	0.0006125437905500475	0.0006382352795407476	0.0006503370380392072	0.0007143658247147942	0.0007279107921370551	0.12030233546688367	0.12030185224846521	-4.9852097015190555e-06	-0.0001147491234629594	-5.079736877803415e-06	-0.00011692494178788815
10.05701452310831	0.0005034012554201614	0.0005129468797841339	0.000565634533752892	0.0005763599673303056	0.0006008463108202008	0.0006122392730683418	0.000637918257809009	0.0006500140051683165	0.0007140115450944371	0.0007275497950784782	0.12030318361686233	0.12030270039502866	-4.9378304921975785e-06	-0.00011434339524080128	-5.031459286417017e-06	-0.00011651152033953505
10.117613094788254	0.0005031511135065764	0.000512691994617888	0.0005653539486128912	0.0005760740617996902	0.0006005485200040507	0.0006119358356843145	0.00063760236605548	0.0006496921237014535	0.0007136585397658916	0.0007271900964732842	0.12030404711030084	0.12030356388499093	-4.890792030417396e-06	-0.00011393654960606403	-4.9835289036561856e-06	-0.0001160969602905515
10.178576803346665	0.0005029018510698595	0.0005124380056054248	0.0005650743598922819	0.0005757891715823631	0.0006002517921020862	0.0006116334813689478	0.0006372876074577931	0.0006493713968765018	0.0007133068124565377	0.0007268317001195258	0.12030492622540927	0.12030444299656093	-4.844092208933573e-06	-0.00011352858626791085	-4.9359435823357126e-06	-0.00011568126134495205
10.239907848916916	0.0005026534703554133	0.0005121849150347255	0.0005647957702612719	0.0005755052993991645	0.0005999561300307654	0.0006113322130940003	0.0006369739851958666	0.000649051827933674	0.0007129563668993908	0.0007264746098209982	0.12030582124545257	0.12030533801300078	-4.797728931782083e-06	-0.00011311950493167466	-4.8887011867360455e-06	-0.0001152644232022132
10.301608444889292	0.0005024059736057218	0.0005119327251907977	0.0005645181823894424	0.000575222447970296	0.0005996615367073225	0.000611032033832022	0.0006366615024519478	0.0006487334201155575	0.000712607206833207	0.0007261188293873473	0.12030673245884126	0.12030624922272141	-4.751700114271132e-06	-0.00011270930529948264	-4.841799592641451e-06	-0.00011484644555892487
10.363680817990868	0.0005021593630602873	0.0005116814383556104	0.0005642415989457252	0.0005749406200152969	0.0005993680150497701	0.0006107329465563547	0.0006363501624106449	0.0006484161766671431	0.0007122593360025741	0.0007257643626341582	0.12030766015922946	0.12030717691937438	-4.706003682955137e-06	-0.00011229798707131089	-4.79523668729491e-06	-0.0001144273281094288
10.426127208365882	0.0005019136409555722	0.0005114310568080359	0.0005639660225983855	0.0005746598182530285	0.0005990755679769079	0.0006104349542411435	0.0006360399682589599	0.0006481001008358636	0.0007119127581580094	0.0007254112133830624	0.12030860464560394	0.1203081214019464	-4.660637575530646e-06	-0.00011188554994305544	-4.749010369281895e-06	-0.0001140070705437507
10.488949869656532	0.0005016688095249411	0.0005111815828237888	0.0005636914560150077	0.0005743800454016571	0.0005987841984083351	0.0006101380598613474	0.0006357309231863347	0.0006477851958716355	0.0007115674770560667	0.0007250593854618389	0.12030956622238781	0.12030908297485911	-4.615599740820722e-06	-0.00011147199360790616	-4.70311854853557e-06	-0.00011358567254930729
10.552151069084381	0.000501424870998595	0.0005109330186753605	0.0005634179018624723	0.0005741013041786324	0.0005984939092644528	0.000609842266392743	0.00063542303038468	0.0006474714650268924	0.0007112234964594327	0.0007247088827045167	0.12031054519953564	0.12031006194806614	-4.57088813872724e-06	-0.00011105731775593042	-4.657559146272611e-06	-0.00011316313381026788
10.615733087532126	0.0005011818276035109	0.000510685366631958	0.0005631453628069402	0.0005738235973006714	0.0005982047034664768	0.0006095475768119369	0.0006351162930484189	0.0006471589115566272	0.0007108808201370341	0.0007243597089514836	0.12031154189263557	0.12031105863715354	-4.526500740171906e-06	-0.0001106415220739343	-4.612330094938555e-06	-0.00011273945400749885
10.679698219625935	0.0005009396815633765	0.0005104386289594359	0.0005628738415138321	0.0005735469274837356	0.0005979165839364428	0.0006092539940963709	0.0006348107143745229	0.0006468475387184295	0.0007105394518641434	0.0007240118680495937	0.12031255662301141	0.12031207336344413	-4.4824355270676325e-06	-0.0001102246062460871	-4.567429338188725e-06	-0.0001123146328192437
10.744048773818252	0.0005006984350985236	0.0005101928079202294	0.0005626033406478068	0.000573271297443011	0.0005976295535972146	0.0006089615212243306	0.0006345062975625505	0.0006465373497725256	0.0007101993954224837	0.000723665363852272	0.12031358971782757	0.12031310645410176	-4.438690492270837e-06	-0.0001098065699536993	-4.522854830811031e-06	-0.00011188866992070667
10.808787072471103	0.0005004580904258602	0.0005099479057732852	0.0005623338628727409	0.0005729967098928865	0.0005973436153724908	0.0006086701611749528	0.0006342030458146864	0.0006462283479818167	0.0007098606546003375	0.0007233202002196302	0.1203146415101959	0.12031415824223542	-4.395263639513786e-06	-0.00010938741287487563	-4.478604538686072e-06	-0.00011146156498377524
10.87391545193992	0.0005002186497588041	0.0005097039247739937	0.0005620654108517087	0.0005727231675469344	0.0005970587721868147	0.000608379916928235	0.0006339009623357833	0.0006459205366119245	0.0007095232331926612	0.0007229763810185793	0.12031571233928345	0.12031522906701173	-4.35215298335255e-06	-0.00010896713468441788	-4.434676438734228e-06	-0.00011103331767742253
10.93943626265785	0.0004999801153072108	0.0005094608671741145	0.0005617979872469609	0.0005724506731178842	0.0005967750269655819	0.0006080907914650412	0.0006336000503334015	0.0006456139189312268	0.0007091871350011955	0.0007226339101229405	0.1203168025504219	0.12031631927376205	-4.309356549166143e-06	-0.00010854573505492127	-4.391068518880964e-06	-0.00011060392766773508
11.00535186922059	0.0004997424892773016	0.0005092187352217058	0.0005615315947198971	0.0005721792293176037	0.0005964923826350442	0.0006078027877671114	0.0006333003130178477	0.0006453084982109023	0.0007088523638345771	0.000722292791413567	0.12031791249522342	0.12031742921409427	-4.266872373090598e-06	-0.0001081232136563165	-4.347778778025606e-06	-0.00011017339461839859
11.071664650471687	0.0004995057738715896	0.0005089775311610457	0.0005612662359310468	0.0005719088388570691	0.0005962108421223192	0.0006075159088170645	0.0006330017536022167	0.0006450042777249697	0.0007085189235084567	0.0007219530287784543	0.12031904253168976	0.12031855924601166	-4.224698501949578e-06	-0.0001076995701555783	-4.304805225963278e-06	-0.0001097417181902538
11.138376999588447	0.000499269971288806	0.0005087372572325602	0.0005610019135400431	0.0005716395044463461	0.0005959304083553967	0.0006072301575984101	0.0006327043753024346	0.0006447012607503327	0.0007081868178456179	0.0007216146261128685	0.12032019302433404	0.1203197097340244	-4.182832993211011e-06	-0.0001072748042163646	-4.2621458833241865e-06	-0.00010930889804043609
11.205491324168262	0.0004990350837238257	0.0005084979156727442	0.0005607386302056007	0.000571371228794564	0.0005956510842631492	0.0006069455370955562	0.0006324081813373028	0.0006443994505668246	0.0007078560506760974	0.000721277587319465	0.12032136434429734	0.12032088104927137	-4.14127391496627e-06	-0.00010684891550002962	-4.219798781568418e-06	-0.00010887493382395752
11.273010046315514	0.0004988011133675844	0.00050825950871408	0.0005604763885854876	0.0005711040146098871	0.0005953728727753336	0.0006066620502938126	0.0006321131749285358	0.0006440988504572485	0.0007075266258373034	0.0007209419163084123	0.12032255686946715	0.1203220735696411	-4.100019345889411e-06	-0.00010642190366583204	-4.17776196293216e-06	-0.00010843982519342932
11.340935602728974	0.0004985680624070017	0.0005080220385849578	0.0005602151913364999	0.0005708378645994894	0.0005950957768226002	0.0006063797001794	0.0006318193593008079	0.0006437994637074217	0.0007071985471741426	0.0007206076169975174	0.12032377098460476	0.12032328767989146	-4.059067375146094e-06	-0.0001059937683696166	-4.136033480353976e-06	-0.00010800357179829856
11.409270444789758	0.0004983359330249003	0.0005077855075095928	0.0005599550411144359	0.0005705727814695289	0.000594819799336502	0.0006060984897394573	0.0006315267376817984	0.0006435012936062234	0.0007068718185391453	0.0007202746933123564	0.12032500708146902	0.12032452377177866	-4.018416102384917e-06	-0.00010556450926495209	-4.0946113974644e-06	-0.00010756617328593066
11.478017038649782	0.0004981047273999211	0.0005075499177079372	0.0005596959405740678	0.0005703087679251154	0.0005945449432494966	0.0006058184219620453	0.0006312353133022323	0.0006432043434456358	0.0007065464437925914	0.0007199431491864009	0.12032626555894117	0.12032578224418437	-3.978063637690571e-06	-0.00010513412600308969	-4.053493788494858e-06	-0.000107127629300513
11.547177865320764	0.0004978744477064396	0.0005073152713956006	0.0005594378923691129	0.0005700458266702882	0.0005942712114949571	0.0006055394998361594	0.0006309450893959282	0.0006429086165207966	0.0007062224268026433	0.0007196129885611567	0.12032754682315967	0.12032706350324436	-3.9380081015292015e-06	-0.00010470261823269933	-4.012678738268133e-06	-0.00010668793948395705
11.616755420763786	0.000497645096114478	0.0005070815707837541	0.000559180899152206	0.0005697839604079797	0.0005939986070071743	0.0006052617263517289	0.000630656069199842	0.0006426141161300371	0.0007058997714454733	0.00071928421538629	0.12032885128764743	0.12032836796248111	-3.898247624701569e-06	-0.00010426998560000844	-3.972164342148053e-06	-0.00010624710347599542
11.686752215979308	0.0004974166747896175	0.0005068488180790457	0.0005589249635748675	0.0005695231718399899	0.0005937271327213669	0.0006049851044996292	0.0006303682559541151	0.000642320845574936	0.0007055784816054038	0.0007189568336197714	0.12033017937345225	0.12032969604293901	-3.858780348291874e-06	-0.00010383622774877421	-3.931948705980515e-06	-0.00010580512091372396
11.75717077709787	0.0004971891858929088	0.0005066170154835037	0.0005586700882874757	0.0005692634636669517	0.0005934567915736853	0.0006047096372716833	0.0006300816529021196	0.0006420288081603625	0.000705258561175039	0.0007186308472280096	0.12033153150927801	0.12033104817332171	-3.8196044236573495e-06	-0.0001034013443208387	-3.892029946053581e-06	-0.00010536199143197644
11.82801364547121	0.0004969626315807768	0.0005063861651944479	0.0005584162759392317	0.0005690048385883023	0.0005931875865012164	0.0006044353276606718	0.0006297962632905057	0.0006417380071945287	0.0007049400140554035	0.0007183062601859968	0.12033290813162963	0.12033242479013166	-3.780718012319842e-06	-0.0001029653349550741	-3.852406189038503e-06	-0.00010491771466286659
11.899283377763982	0.0004967370140049321	0.0005061562694043888	0.0005581635291781327	0.0005687472993022481	0.0005929195204419951	0.0006041621786603374	0.0006295120903692532	0.0006414484459890354	0.0007046228441560888	0.0007179830764774489	0.12033430968495246	0.12033382633781214	-3.742119285981421e-06	-0.00010252819928852075	-3.813075571975841e-06	-0.00010447229023678728
11.970982546046038	0.0004965123353122687	0.0005059273303009327	0.0005579118506509323	0.0005684908485057317	0.0005926525963350023	0.0006038901932653893	0.0006292291373917138	0.0006411601278589227	0.0007043070553953884	0.0007176613000949537	0.1203357366217776	0.1203352532688924	-3.7038064264645343e-06	-0.00010208993695641488	-3.77403624219827e-06	-0.00010402571778167502
12.043113737885237	0.0004962885976447697	0.0005056993500666815	0.000557661243003112	0.0005682354888943977	0.0005923868171201762	0.0006036193744715118	0.0006289474076146661	0.0006408730561227217	0.0007039926517004503	0.0007173409350401193	0.12033718940287032	0.12033670604413683	-3.6657776256417487e-06	-0.00010165054759143921	-3.7352863573071604e-06	-0.00010357799692352343
12.115679556440844	0.0004960658031394055	0.0005054723308791275	0.0005574117088788428	0.0005679812231625551	0.0005921221857384145	0.0006033497252753654	0.0006286669042983625	0.0006405872341025011	0.00070367963700742	0.0007170219853237204	0.12033866849738087	0.1203381851326924	-3.6280310854192727e-06	-0.00010121003082436131	-3.6968240851075265e-06	-0.00010312912728603629
12.188682620557461	0.0004958439539280333	0.0005052462749105551	0.0005571632509209523	0.0005677280540031458	0.0005918587051315818	0.0006030812486745979	0.00062838763070658	0.0006403026651239252	0.0007033680152615941	0.0007167044549658604	0.12034017438299419	0.12033969101224393	-3.590565017675372e-06	-0.00010076838628382545	-3.6586476035646576e-06	-0.00010267910849058592
12.26212556485955	0.0004956230521372912	0.0005050211843279296	0.0005569158717708868	0.0005674759841077031	0.0005915963782425137	0.0006028139476678458	0.0006281095901066738	0.0006400193525163004	0.000703057790417573	0.0007163883479961191	0.12034170754609064	0.12034122416916786	-3.5533776442282783e-06	-0.00010032561359682446	-3.620755100789373e-06	-0.00010222794015729564
12.336011039846525	0.000495403099888492	0.0005047970612927904	0.0005566695740686737	0.0005672250161663146	0.0005913352080150211	0.0006025478252547388	0.0006278327857696261	0.0006397372996126313	0.0007027489664394146	0.0007160736684537144	0.1203432684819009	0.12034278509869442	-3.5164671967928204e-06	-9.98817123885054e-05	-3.5831447749668996e-06	-0.0001017756219043181
12.41034171198835	0.0004951840992975147	0.0005045739079611391	0.0005564243604528828	0.000566975152867582	0.0005910751973938955	0.0006022828844359059	0.0006275572209701006	0.0006394565097496712	0.0007024415473007925	0.0007157604203876629	0.12034485769467063	0.12034437430506556	-3.4798319169023623e-06	-9.943668228161451e-05	-3.545814834285746e-06	-0.00010132215334703043
12.485120263821853	0.0004949660524746959	0.0005043517264833315	0.0005561802335605908	0.0005667263968985867	0.0005908163493249166	0.0006020191282129839	0.0006272828989864975	0.0006391769862679845	0.0007021355369851628	0.0007154486078569473	0.12034647569782156	0.12034599230170304	-3.443470055919211e-06	-9.899052289773225e-05	-3.5087634969481127e-06	-0.00010086753409985216
12.560349394047481	0.0004947489615247122	0.0005041305190039545	0.0005559371960273339	0.0005664787509448401	0.0005905586667548501	0.0006017565595886136	0.0006270098231010027	0.0006388987325119897	0.0007018309394859164	0.0007151382349306764	0.12034812301412245	0.12034763961137207	-3.4073798749595895e-06	-9.854323385667663e-05	-3.4719889911022372e-06	-0.00010041176377556527
12.63603181762671	0.0004945328285464688	0.000503910287661715	0.0005556952504870734	0.0005662322176902487	0.0005903021526314596	0.0006014951815664524	0.000626737996599649	0.0006386217518300266	0.0007015277588065577	0.0007148293056882607	0.12034980017585901	0.12034931676635624	-3.3715596448468006e-06	-9.80948147765448e-05	-3.4354895547851483e-06	-9.995484198491167e-05
12.712170265880024	0.0004943176556329781	0.0005036910345893153	0.0005554543995721484	0.0005659867998170652	0.0005900468099035036	0.000601234997151172	0.0006264674227723648	0.0006383460475744044	0.0007012259989608617	0.0007145218242195779	0.12035150772500548	0.12035102430862901	-3.3360076460869394e-06	-9.764526527419881e-05	-3.39926343589491e-06	-9.949676833748144e-05
12.78876748658549	0.0004941034448712425	0.0005034727619133339	0.0005552146459132354	0.0005657425000058504	0.000589792641520745	0.0006009760093484673	0.0006261981049130363	0.0006380716231014654	0.0007009256639730548	0.0007142157946251562	0.12035324621340528	0.12035276279003022	-3.3007221687860605e-06	-9.719458496416922e-05	-3.3633088921186313e-06	-9.903754244058871e-05
12.865826244077915	0.0004938901983421318	0.0005032554717541	0.0005549759921393045	0.0005654993209354235	0.0005895396504339536	0.0006007182211650589	0.0006259300463195644	0.0006377984817716408	0.0007006267578779892	0.0007139112210163478	0.12035501620294992	0.12035453277244881	-3.2657015126679595e-06	-9.674277346061189e-05	-3.3276241909363687e-06	-9.85771639009092e-05
12.943349319348618	0.0004936779181202535	0.0005030391662255624	0.0005547384408775693	0.0005652572652828168	0.0005892878395949054	0.000600461635608694	0.0006256632502939157	0.0006375266269495077	0.000700329284721312	0.0007136081075155087	0.12035681826576013	0.12035633482800412	-3.230943986978329e-06	-9.62898303758647e-05	-3.2922076095287522e-06	-9.811563232331455e-05
13.0213395101458	0.0004934666062738319	0.0005028238474351652	0.0005545019947534471	0.0005650163357232306	0.0005890372119563935	0.0006002062556881549	0.0006253977201421917	0.0006372560620038552	0.0007000332485596584	0.0007133064582561887	0.12035865298437717	0.12035816953923537	-3.1964479104509315e-06	-9.583575532062794e-05	-3.2570574347691797e-06	-9.76529473116633e-05
13.099799631075467	0.0004932562648645714	0.000502609517483709	0.0005542666563905052	0.0005647765349299792	0.0005887877704722247	0.000599952084413256	0.0006251334591746803	0.0006369867903077358	0.0006997386534608252	0.00071300627738331	0.1203605209519517	0.12036003749928978	-3.162211611301962e-06	-9.538054790533823e-05	-3.2221719631622334e-06	-9.718910846863438e-05
13.178732513703073	0.0004930468959475278	0.0005023961784652199	0.000554032428410416	0.0005645378655744485	0.0005885395180972253	0.0005996991247948529	0.0006248704707059193	0.0006367188152385358	0.0006994455035039641	0.0007127075690533675	0.12036242277243484	0.12036193931211624	-3.1282334271324694e-06	-9.492420773850319e-05	-3.1875495007825314e-06	-9.672411539519976e-05
13.258141006655675	0.0004928385015709703	0.0005021838324668088	0.0005537993134329052	0.0005643003303260391	0.0005882924577872447	0.0005994473798448419	0.0006246087580547583	0.0006364521401780341	0.00069915380277977	0.000712410337434616	0.12036435906078077	0.1203638755926675	-3.09451170492879e-06	-9.446673442814468e-05	-3.1531883632803653e-06	-9.625796769210937e-05
13.338027975724735	0.000492631083776243	0.0005019724815685309	0.0005535673140757002	0.000564063931852116	0.0005880465924991545	0.000599196852576162	0.0006243483245444185	0.0006361867685124634	0.0006988635553906725	0.0007121145867072688	0.12036633044314447	0.12036584696709504	-3.061044800990991e-06	-9.400812758089683e-05	-3.119086875785857e-06	-9.579066495851718e-05
13.418396303969553	0.0004924246445976268	0.000501762127843242	0.000553336432954481	0.000563828672817958	0.0005878019251908566	0.000598947546002801	0.0006240891735025598	0.0006359227036325789	0.0006985747654510377	0.0007118203210637018	0.12036833755708727	0.1203678540729571	-3.0278310809003436e-06	-9.35483868025333e-05	-3.0852433728924787e-06	-9.532220679281389e-05
13.49924889182131	0.0004922191860621905	0.0005015527733564521	0.0005531066726828233	0.0005635945558866991	0.0005875584588212801	0.0005986994631397936	0.0006238313082613414	0.0006356599489337218	0.0006982874370873648	0.0007115275447086523	0.12037038105178681	0.12036989755942987	-2.99486891949894e-06	-9.308751169860574e-05	-3.0516561986214906e-06	-9.48525927928906e-05
13.580588657187745	0.000492014710189647	0.0005013444201661736	0.0005528780358721439	0.0005633615837192744	0.0005873161963503847	0.0005984526070032258	0.000623574732157486	0.0006353985078158828	0.0006980015744384889	0.0007112362618594299	0.1203724615882471	0.12037197808751482	-2.962156700810764e-06	-9.262550187354168e-05	-3.018323706360359e-06	-9.438182255580574e-05
13.662418535558457	0.0004918112189922019	0.0005011370703227702	0.0005526505251316463	0.0005631297589743633	0.0005870751407391635	0.0005982069806102348	0.0006233194485323493	0.0006351383836837726	0.0006977171816557909	0.0007109464767461259	0.12037457983951846	0.12037409633025827	-2.9296928180074303e-06	-9.216235693079722e-05	-2.9852442588102802e-06	-9.3909895677452e-05
13.744741480110864	0.0004916087144744028	0.0005009307258688026	0.0005524241430682641	0.0005628990843083323	0.0005868352949496457	0.0005979625869790151	0.0006230654607319856	0.0006348795799468905	0.0006974342629034087	0.0007106581936118326	0.12037673649091431	0.12037625297297119	-2.89747567339127e-06	-9.169807647388395e-05	-2.952416227979676e-06	-9.343681175381924e-05
13.827560461816718	0.0004914071986329789	0.0005007253888388644	0.0005521988922865985	0.0005626695623751706	0.0005865966619448932	0.0005977194291288123	0.000622812772107213	0.0006346221000195901	0.0006971528223584484	0.0007103714167128529	0.1203789322402386	0.12037844871345689	-2.865503678340254e-06	-9.123266010595266e-05	-2.9198379951217435e-06	-9.296257038052258e-05
13.910878469549415	0.0004912066734566853	0.0005005210612594243	0.0005519747753888615	0.0005624411958264352	0.0005863592446890059	0.0005974775100799309	0.0006225613860136845	0.0006343659473211509	0.0006968728642112054	0.000710086150318933	0.12038116779801242	0.12038068426223042	-2.833775253234267e-06	-9.0766107428919e-05	-2.887507950666366e-06	-9.248717115195593e-05
13.9946985101918	0.0004910071409261409	0.0005003177451486599	0.0005517517949748156	0.0005622139873111838	0.0005861230461471227	0.0005972368328537327	0.0006223113058119605	0.0006341111252758522	0.0006965943926653869	0.0007098023987134817	0.1203834438877083	0.12038296034276331	-2.8022888274707204e-06	-9.029841804536476e-05	-2.855424494230957e-06	-9.201061366316543e-05
14.079023608744702	0.0004908086030136587	0.0005001154425162862	0.0005515299536417059	0.0005619879394759115	0.0005858880692854175	0.0005969974004726355	0.0006220625348675723	0.0006338576373130402	0.0006963174119383333	0.0007095201661938023	0.12038576124598667	0.12038527769171248	-2.771042839387356e-06	-8.982959155763581e-05	-2.8235860345402278e-06	-9.153289750893356e-05
14.163856808436103	0.0004906110616830798	0.0004999141553633855	0.0005513092539842003	0.0005617630549644865	0.0005856543170711041	0.0005967592159601153	0.0006218150765511003	0.0006336054868672044	0.0006960419262612528	0.0007092394570713265	0.12038812062293724	0.1203876370591645	-2.740035736220614e-06	-8.935962756752291e-05	-2.791990989389325e-06	-9.105402228359871e-05
14.24920117083096	0.0004904145188896013	0.0004997138856822319	0.0005510896985943226	0.0005615393364180833	0.0005854217924724341	0.0005965222823407068	0.0006215689342382453	0.0006333546773780532	0.0006957679398794541	0.0007089602756718549	0.120390522782326	0.12039003920888275	-2.7092659740639985e-06	-8.888852567690009e-05	-2.7606377855926567e-06	-9.05739875812911e-05
14.335059775941703	0.0004902189765795996	0.0004995146354561123	0.0005508712900613869	0.0005613167864751143	0.0005851904984586989	0.000596286602640004	0.0006213241113099036	0.0006331052122905871	0.0006954954570525842	0.0007086826263357986	0.12039296850184432	0.12039248491855466	-2.6787320178416237e-06	-8.841628548789116e-05	-2.7295248589704474e-06	-9.009279299672379e-05
14.421435722339384	0.0004900244366904503	0.0004993164066591411	0.0005506540309719255	0.0005610954077711584	0.000584960438000226	0.000596052179884656	0.0006210806111522396	0.0006328570950551767	0.00069522448205487	0.000708406513418424	0.1203954585733658	0.1203949749800516	-2.648432341270917e-06	-8.794290660331383e-05	-2.6986506543014675e-06	-8.9610438125165e-05
14.50833212726552	0.0004898309011503451	0.0004991192012560755	0.0005504379239096208	0.0005608752029388896	0.0005847316140683795	0.0005958190171023687	0.0006208384371567634	0.0006326103291276379	0.0006949550191753638	0.0007081319412901043	0.12039799380320478	0.12039751019968432	-2.618365426796266e-06	-8.746838862576378e-05	-2.668013625250175e-06	-8.912692256166088e-05
14.595752126744532	0.0004896383718781068	0.0004989230212021257	0.0005502229714552338	0.0005606561746080061	0.0005845040296355604	0.0005955871173219044	0.0006205975927204097	0.000632364917969315	0.0006946870727181964	0.0007078589143365781	0.12040057501238212	0.12040009139847055	-2.5885297655564923e-06	-8.699273115823913e-05	-2.6376122343480662e-06	-8.864224590168779e-05
14.683698875697011	0.0004894468507829973	0.0004987278684427608	0.0005500091761865304	0.0005604383254051538	0.0005842776876752046	0.00059535648357308	0.0006203580812456153	0.0006321208650471583	0.0006944206470028329	0.0007075874369592067	0.1204032030368945	0.120402719412403	-2.558923857358831e-06	-8.651593380447353e-05	-2.607444952953779e-06	-8.815640774141598e-05
14.772175548053516	0.0004892563397645242	0.0004985337449135095	0.0005497965406782065	0.0005602216579538504	0.0005840525911617804	0.0005951271188867647	0.0006201199061403996	0.0006318781738338063	0.0006941557463643283	0.0007073175135752402	0.1204058787279891	0.12040539509272472	-2.5295462106264544e-06	-8.603799616895003e-05	-2.57751026121536e-06	-8.766940767805653e-05
14.861185336869132	0.0004890668407122423	0.0004983406525397586	0.0005495850675018109	0.0005600061748744059	0.0005838287430707877	0.000594899026294877	0.0006198830708184441	0.0006316368478076681	0.0006938923751535964	0.0007070491486180837	0.12040860295244106	0.12040811930621084	-2.500395342367682e-06	-8.555891785703984e-05	-2.5478066480143224e-06	-8.718124530923688e-05
14.95073145443871	0.0004888783555055504	0.0004981485932365484	0.0005493747592256661	0.0005597918787838455	0.0005836061463787541	0.000594672208830386	0.0006196475786991765	0.0006313968904530065	0.0006936305377376751	0.0007067823465375764	0.12041137659284373	0.12041089293544625	-2.4714697781191668e-06	-8.507869847464156e-05	-2.518332610925312e-06	-8.669192023330607e-05
15.040817132412794	0.0004886908860134887	0.0004979575689083625	0.0005491656184147914	0.0005595787722958257	0.0005833848040632359	0.000594446669527306	0.0006194134332078554	0.0006311583052600273	0.0006933702385000035	0.000706517111800267	0.12041420054789348	0.1204137168791279	-2.4427680519094677e-06	-8.459733762868071e-05	-2.4890866561883516e-06	-8.620143205001485e-05
15.131445621914246	0.0004885044340945245	0.0004977675814489119	0.0005489576476308178	0.000559366858020552	0.0005831647191028114	0.0005942224114206943	0.000619180637775653	0.0006309210957249601	0.0006931114818406993	0.0007062534488897002	0.12041707573268849	0.1204165920523477	-2.414288706241701e-06	-8.411483492758165e-05	-2.460067298668076e-06	-8.570978036026577e-05
15.222620193655578	0.0004883190015963405	0.0004975786327409178	0.0005487508494319058	0.000559156138564693	0.0005829458944770805	0.0005939994375466479	0.0006189491958397421	0.0006306852653501501	0.0006928542721768412	0.0007059913623067022	0.12042000307902735	0.12041951938690142	-2.3860302920185143e-06	-8.363118998062913e-05	-2.431273061790848e-06	-8.521696476594676e-05
15.31434413805701	0.0004881345903556155	0.0004973907246558897	0.0005485452263726599	0.0005589466165312944	0.0005827283331666602	0.0005937777509423015	0.0006187191108433851	0.0006304508176441475	0.0006925986139427603	0.0007057308565696792	0.12042298353571826	0.12042249983159332	-2.35799136852604e-06	-8.314640239839854e-05	-2.4027024775178686e-06	-8.472298487002816e-05
15.406620765365147	0.00048795120219780166	0.0004972038590538976	0.0005483407810040424	0.0005587382945196905	0.0005825120381531821	0.0005935573546458234	0.000618490386236023	0.0006302177561217985	0.0006923445115903331	0.0007054719362149161	0.12042601806888917	0.12042553435254787	-2.3301705033961645e-06	-8.266047179339431e-05	-2.374354086328266e-06	-8.42278402779506e-05
15.499453405772549	0.0004877688389368951	0.0004970180377833377	0.0005481375158732809	0.0005585311751254096	0.0005822970124192857	0.0005933382516964076	0.0006182630254733634	0.0006299860843043338	0.0006920919695892788	0.0007052146057968778	0.12042910766230806	0.12042862393352889	-2.302566272549284e-06	-8.217339777946697e-05	-2.3462264371414653e-06	-8.373153059629268e-05
15.592845409537835	0.0004875875023752077	0.0004968332626807009	0.000547935433523781	0.0005583252609400865	0.0005820832589486171	0.0005931204451342752	0.0006180370320174754	0.0006297558057194668	0.0006918409924274677	0.0007049588698885238	0.1204322533177036	0.12043176957626082	-2.2751772601639457e-06	-8.168517997211855e-05	-2.31831808728206e-06	-8.323405543293749e-05
15.686800147106629	0.0004874071943031276	0.0004966495355703277	0.0005477345364950318	0.0005581205545513638	0.0005818707807258222	0.000592903938000666	0.0006178124093368831	0.0006295269239014872	0.0006915915846112277	0.000704704733081623	0.12043545605509968	0.1204349723007628	-2.248002058646923e-06	-8.119581798893272e-05	-2.290627602468103e-06	-8.27354143982939e-05
15.781321009233178	0.00048722791649887827	0.0004964668582641651	0.0005475348273225089	0.0005579170585427968	0.0005816595807365425	0.0005926887333378339	0.0006175891609066576	0.0006292994423913584	0.0006913437506656628	0.0007044521999870755	0.12043871691314774	0.12043823314568303	-2.221039268575104e-06	-8.07053114493389e-05	-2.2631535567456222e-06	-8.223560710476918e-05
15.87641140710273	0.0004870496707282744	0.000496285232561514	0.0005473363085375805	0.0005577147754937532	0.0005814496619674098	0.0005924748341890415	0.0006173672902085165	0.0006290733647368138	0.000691097495134973	0.000704201275235239	0.12044203694947059	0.12044155316864015	-2.1942874986729394e-06	-8.021365997501473e-05	-2.2358945324608623e-06	-8.173463316690777e-05
15.972074772454643	0.00048687245874446875	0.0004961046602487734	0.000547138982667406	0.0005575137079793129	0.0005812410274060396	0.0005922622435985538	0.0006171468007309206	0.0006288486944924588	0.0006908528225827823	0.0007039519634762626	0.12044541724101157	0.12044493344657305	-2.167745365765604e-06	-7.972086318994154e-05	-2.2088491202047755e-06	-8.123249220133577e-05
16.06831455770623	0.00048669628228769745	0.0004959251430991828	0.0005469428522348345	0.0005573138585701649	0.0005810336800410258	0.000592050964611634	0.000616927695969174	0.0006286254352198715	0.0006906097375924717	0.0007037042693804294	0.12044885888439029	0.12044837507609615	-2.141411494737365e-06	-7.922692072030724e-05	-2.1820159187870003e-06	-8.072918382713568e-05
16.165134236077357	0.00048652114308502003	0.0004957466828725534	0.0005467479197583042	0.000557115229832502	0.0005808276228619345	0.0005918410002745346	0.0006167099794255259	0.0006284035904877073	0.0006903682447675192	0.0007034581976384985	0.12045236299626201	0.1204518791738609	-2.1152845185033915e-06	-7.87318321951308e-05	-2.1553935352111413e-06	-8.022470766662348e-05
16.262537301715792	0.00048634704285005064	0.0004955692813149959	0.000546554187751732	0.0005569178243279107	0.0005806228588592952	0.0005916323536344893	0.0006164936546092718	0.0006281831638718002	0.0006901283487318431	0.0007032137529620565	0.12045593071368987	0.12045544687692522	-2.0893630779594483e-06	-7.823559724592921e-05	-2.1289805845880333e-06	-7.971906334387768e-05
16.36052726982327	0.00048617398328268976	0.0004953929401586504	0.0005463616587244107	0.0005567216446132668	0.0005804193910245969	0.0005914250277397126	0.0006162787250368607	0.000627964158955277	0.0006898900541301584	0.0007029709400838838	0.12045956319451606	0.12045907934312879	-2.063645821951971e-06	-7.773821550723092e-05	-2.1027756901504865e-06	-7.921225048666825e-05
16.459107676782416	0.0004860019660688452	0.000495217661121395	0.0005461703351808936	0.0005565266932406148	0.0005802172223502763	0.0005912190256393804	0.0006160651942319996	0.0006277465793286543	0.0006896533656283292	0.0007027297637583073	0.12046326161775077	0.12046277775147368	-2.0381314072412046e-06	-7.723968661661751e-05	-2.076777483195607e-06	-7.870426872602643e-05
16.55828208028434	0.0004858309928801515	0.0004950434459065661	0.0005459802196208861	0.0005563329727570603	0.000580016355829713	0.0005910143503836322	0.0006158530657257619	0.0006275304285899594	0.0006894182879137374	0.0007024902287615816	0.12046702718395379	0.12046654330251744	-2.01281849844916e-06	-7.674001021465426e-05	-2.0509846030136725e-06	-7.819511769523169e-05
16.658054059457015	0.00048566106537368056	0.0004948702962026617	0.0005457913145391276	0.0005561404857046496	0.0005798167944572194	0.0005908110050235576	0.000615642343056698	0.0006273157103448363	0.0006891848256956541	0.0007022523398922648	0.12047086111563844	0.12047037721876677	-1.9877057680344618e-06	-7.623918594523715e-05	-2.025395696898108e-06	-7.768479703165743e-05
16.758427214994473	0.00048549218519165034	0.0004946982136830433	0.0005456036224252776	0.0005559492346202515	0.0005796185412280336	0.0005906089926111883	0.0006154330297709472	0.0006271024282066634	0.0006889529837056162	0.0007020161019716033	0.12047476465767036	0.1204742807450846	-1.9627918962537502e-06	-7.573721345580098e-05	-2.000009420078698e-06	-7.717330637609099e-05
16.859405169286727	0.0004853243539611239	0.00049452720000563	0.000545417145763792	0.0005557592220354329	0.0005794215991383073	0.0005904083161994883	0.000615225129422351	0.0006268905857966641	0.0006887227666978126	0.0007017815198439247	0.12047873907768494	0.12047825514909787	-1.9380755711222164e-06	-7.52340923975553e-05	-1.9748244356925307e-06	-7.666064537298345e-05
16.960991566550526	0.00048515757329370467	0.0004943572568125897	0.0005452318870338028	0.0005555704504763365	0.0005792259711850986	0.0005902089788423445	0.000615018645572568	0.0006266801867440314	0.0006884941794494768	0.0007015485983770383	0.1204827856665011	0.12048230172162393	-1.913555488370234e-06	-7.472982242534565e-05	-1.949839414742364e-06	-7.614681367076881e-05
17.063190072960847	0.0004849918447852254	0.0004941883857300189	0.0005450478487089932	0.0005553829224635518	0.0005790316603663605	0.0005900109835945553	0.000614813581791193	0.0006264712346860411	0.0006882672267612862	0.0007013173424626404	0.12048690573855354	0.1204864217770899	-1.8892303514121342e-06	-7.422440319795887e-05	-1.9250530360536908e-06	-7.563181092165583e-05
17.166004376783235	0.00048482717001543143	0.0004940205883676232	0.0005448650332574692	0.0005551966405119871	0.0005788386696809313	0.0005898143335118224	0.0006146099416558761	0.0006262637332681794	0.0006880419134577694	0.0007010877570167339	0.12049110063232617	0.1204906166539743	-1.8650988713154147e-06	-7.37178343785394e-05	-1.9004639862539238e-06	-7.511563678243294e-05
17.26943818850684	0.00048466355054765513	0.000493853866318383	0.0005446834431416289	0.0005550116071307331	0.0005786470021285215	0.0005896190316507351	0.0006144077287524413	0.0006260576861442607	0.0006878182443877196	0.0007008598469800424	0.12049537171079332	0.12049488771524644	-1.8411597667465293e-06	-7.321011563453383e-05	-1.8760709597168829e-06	-7.459829091428782e-05
17.37349524097843	0.0004845009879284889	0.0004936882211582214	0.0005445030808180312	0.0005548278248229305	0.0005784566607097052	0.0005894250810687631	0.000614206946675016	0.0006258530969765597	0.0006875962244246189	0.000700633617318448	0.12049972036187728	0.12049923634882331	-1.8174117639348925e-06	-7.270124663723287e-05	-1.8518726585189937e-06	-7.407977298234947e-05
17.478179289537028	0.00048433948368744776	0.0004935236544456608	0.00054432394873726	0.0005546452960856323	0.0005782676484259076	0.000589232484824243	0.0006140075990261528	0.0006256499694359362	0.000687375858467068	0.0007004090730234282	0.12050414799890233	0.12050366396802309	-1.7938535966655067e-06	-7.219122706358938e-05	-1.8278677924284462e-06	-7.35600826570898e-05
17.583494112149474	0.0004841790393366231	0.0004933601677214705	0.0005441460493437821	0.0005544640234096596	0.0005780799682793889	0.0005890412459763638	0.0006138096894169561	0.0006254483072019664	0.0006871571514392214	0.0007001862191124997	0.12050865606106807	0.12050817201204128	-1.770484006203936e-06	-7.168005659477505e-05	-1.80405507885055e-06	-7.303921961392124e-05
17.689443509546752	0.0004840196563703384	0.0004931977625083132	0.0005439693850758111	0.0005542840092794595	0.0005778936232732376	0.000588851367585156	0.0006136132214672182	0.0006252481139630737	0.0006869401082912393	0.0006999650606296744	0.12051324601392654	0.12051276194642069	-1.7473017412793918e-06	-7.116773491699924e-05	-1.7804332427913058e-06	-7.251718353327996e-05
17.79603130536116	0.00048386133626478753	0.0004930364403103795	0.0005437939583651582	0.0005541052561729566	0.0005777086164113512	0.0005886628527114761	0.0006134181988055439	0.000625049393416666	0.0006867247339997356	0.0006997456026459227	0.12051791934986567	0.12051743526354565	-1.7243055580535085e-06	-7.065426172218892e-05	-1.7570010168183742e-06	-7.199397410083408e-05
17.90326134626431	0.0004837040804776733	0.0004928762026130178	0.0005436197716370868	0.0005539277665614037	0.0005775249506984261	0.0005884757044169945	0.0006132246250694915	0.0006248521492692729	0.0006865110335682462	0.0006995278502596461	0.12052267758861077	0.120522193483135	-1.701494220059628e-06	-7.01396367069479e-05	-1.7337571410281152e-06	-7.146959100777506e-05
18.011137502105942	0.00048354789044783745	0.0004927170508823585	0.0005434468273101636	0.0005537515429092291	0.0005773426291399426	0.0005882899257641793	0.000613032503905708	0.0006246563852366835	0.0006862990120277	0.0006993118085971571	0.12052752227772437	0.12052703815274443	-1.6788664981919575e-06	-6.962385957397232e-05	-1.7107003630043895e-06	-7.094403395101201e-05
18.119663666053608	0.0004833927675948799	0.0004925589865649247	0.0005432751277961022	0.0005535765876738788	0.0005771616547421485	0.0005881055198162825	0.0006128418389700668	0.0006244621050440907	0.0006860886744368967	0.0006990974828131695	0.12053245499312337	0.12053197084828543	-1.6564211706665381e-06	-6.91069300318703e-05	-1.6878294377964398e-06	-7.041730263360191e-05
18.228843754733095	0.0004832387133187739	0.0004924020110872412	0.0005431046754996069	0.0005534029033056563	0.0005769820305120445	0.0005879224896373212	0.0006126526339278105	0.0006242693124262323	0.0006858800258829983	0.0006988848780912964	0.12053747733960295	0.12053699317454622	-1.6341570229674689e-06	-6.858884779505081e-05	-1.66514312785861e-06	-6.988939676449979e-05
18.338681708369887	0.00048308572899947376	0.0004922461258554353	0.0005429354728182138	0.0005532304922475625	0.0005768037594573689	0.0005877408382920666	0.0006124648924536974	0.0006240780111275437	0.0006856730714820296	0.0006986739996445612	0.12054259095137275	0.12054210676572866	-1.6120728478208855e-06	-6.80696125839736e-05	-1.6426402030256249e-06	-6.936031605885018e-05
18.44918149093129	0.00048293381599651315	0.0004920913322548242	0.0005427675221421275	0.0005530593569351249	0.0005766268445865807	0.0005875605688460219	0.0006122786182321453	0.0006238882049023018	0.000685467816379384	0.0006984648527159111	0.12054779749259617	0.12054731328599176	-1.5901674451654704e-06	-6.754922412555153e-05	-1.6203194404848346e-06	-6.883006023866711e-05
18.56034709026951	0.0004827829756485961	0.0004919376316495025	0.0005426008258540535	0.0005528894997962318	0.0005764512889088433	0.000587381684365409	0.0006120938149573841	0.0006236998975147816	0.0006852642657503435	0.00069825744257875	0.12055309865795064	0.1205526144300045	-1.5684396221138548e-06	-6.702768215376131e-05	-1.5981796247280765e-06	-6.829862903266759e-05
18.672182518265565	0.000482633209273179	0.0004917850253819129	0.0005424353863290277	0.0005527209232509558	0.0005762770954340038	0.0005872041879171464	0.0006119104863336046	0.0006235130927394082	0.0006850624248006042	0.0006980517745374715	0.12055849617318919	0.12055801192351356	-1.5468881929083834e-06	-6.650498640893565e-05	-1.5762195475130768e-06	-6.776602217621608e-05
18.784691810974078	0.0004824845181660478	0.0004916335147724185	0.000542271205934245	0.0005525536297113809	0.0005761042671725807	0.0005870280825688368	0.0006117286360751173	0.0006233277943609186	0.0006848622987668167	0.0006978478539280117	0.12056399179571659	0.12056350752391562	-1.525511978893359e-06	-6.59811366384988e-05	-1.5544380078335272e-06	-6.723223941203227e-05
18.897879028768923	0.0004823369036008811	0.0004914831011188552	0.0005421082870288794	0.0005523876215814165	0.0005759328071357388	0.0005868533713887416	0.0006115482679065062	0.000623144006174518	0.0006846638929171319	0.0006976456861184028	0.1205695873151758	0.1205691030208485	-1.5043098084868527e-06	-6.545613259757721e-05	-1.5328338118960998e-06	-6.669728049066292e-05
19.01174825648978	0.000482190366828811	0.0004913337856960838	0.0005419466319639055	0.0005522229012566177	0.0005757627183352744	0.000586680057445765	0.0006113693855627929	0.0006229617319860459	0.0006844672125517595	0.0006974452765093448	0.12057528455404709	0.12057480023678414	-1.4832805171251934e-06	-6.49299740482917e-05	-1.5114057730497565e-06	-6.61611451694688e-05
19.126303603589555	0.0004820449090779707	0.0004911855697555326	0.0005417862430819122	0.0005520594711239967	0.0005755940037835935	0.0005865081438094342	0.000611191992789597	0.0006227809756121425	0.0006842722630035397	0.0006972466305347856	0.12058108536825445	0.12058060102763771	-1.46242294725386e-06	-6.440266076102041e-05	-1.4901527117948572e-06	-6.562383321460918e-05
19.241549204282624	0.0004819005315530336	0.0004910384545247227	0.0005416271227169141	0.000551897333561826	0.0005754266664936906	0.0005863376335498736	0.000611016093343304	0.0006226017408804164	0.0006840790496385177	0.0006970497536625081	0.12058699164778929	0.12058650728339498	-1.4417359482619962e-06	-6.387419251339954e-05	-1.4690734557063975e-06	-6.508534439972347e-05
19.357489217694134	0.0004817572354347486	0.0004908924412067995	0.0005414692731941642	0.0005517364909394523	0.0005752607094791322	0.0005861685297377921	0.0006108416909912365	0.0006224240316296219	0.0006838875778565421	0.00069685465139474	0.12059300531733759	0.12059252092873335	-1.4212183764776391e-06	-6.334456909176667e-05	-1.4481668394188303e-06	-6.454567850670834e-05
19.474127828010037	0.0004816150218794561	0.0004907475309800356	0.0005413126968299495	0.0005515769456170863	0.0005750961357540275	0.0005860008354444516	0.0006106687895118221	0.0006222478517098277	0.0006836978530918599	0.0006966613292687584	0.12059912833693023	0.12059864392367488	-1.4008690951182803e-06	-6.28137902909387e-05	-1.4274317046022132e-06	-6.400483532682799e-05
19.59146924462811	0.00048147389201860655	0.000490603724997342	0.0005411573959313992	0.0005514186999456055	0.0005749329483330136	0.0005858345537416503	0.0006104973926947738	0.0006220732049826025	0.0006835098808137346	0.0006964697928575214	0.12060536270259359	0.12060487826423981	-1.380686974259207e-06	-6.228185591429514e-05	-1.4068668999027943e-06	-6.346281465959003e-05
19.709517702309874	0.00048133384695825675	0.0004904610243857559	0.0005410033727962733	0.0005512617562663432	0.0005747711502312256	0.0005856696877016964	0.0006103275043412642	0.0006219000953211922	0.0006833236665270698	0.0006962800477703025	0.1206117104470229	0.12061122598311384	-1.3606708907918687e-06	-6.174876577398625e-05	-1.3864712809152566e-06	-6.291961631349485e-05
19.828277461333414	0.00048119488777857125	0.0004903194302459287	0.0005408506297127623	0.0005511061169108792	0.000574610744464281	0.0005855062403973873	0.0006101591282641135	0.0006217285266107099	0.0006831392157730499	0.0006960920996533437	0.12061817364025902	0.12061768915033043	-1.3408197284030601e-06	-6.121451969155756e-05	-1.3662437101597327e-06	-6.237524010675732e-05
19.94775280764713	0.0004810570155332955	0.0004901789436515955	0.0005406991689592646	0.0005509517842008185	0.0005744517340482461	0.0005853442149019796	0.0006099922682879671	0.00062155850274832	0.0006829565341297829	0.0006959059541905122	0.12062475439038854	0.12062426987396666	-1.3211323775363243e-06	-6.067911749810251e-05	-1.3461830570393046e-06	-6.182968586718185e-05
20.067948053024427	0.00048092023124923756	0.0004900395656490409	0.0005405489928041794	0.000550798760447575	0.0005742941219996195	0.0005851836142891693	0.0006098269282494931	0.000621390027643436	0.0006827756272129726	0.0006957216171039811	0.12063145484424707	0.12063097030085024	-1.301607735345548e-06	-6.014255903397103e-05	-1.326288197803574e-06	-6.128295343242607e-05
20.188867535219305	0.00048078453592572524	0.0004899012972565482	0.0005404001035056792	0.0005506470479521423	0.0005741379113353008	0.0005850244416330603	0.0006096631119975673	0.0006212231052179106	0.0006825965006765849	0.000695539094154912	0.12063827718814066	0.12063779261727861	-1.2822447056815185e-06	-5.960484414996303e-05	-1.306558015513968e-06	-6.073504265022289e-05
20.31051561812294	0.00048064993053406006	0.000489764139463844	0.0005402525033114863	0.0005504966490048665	0.000573983105072567	0.0005848667000081429	0.0006095008233934748	0.0006210577394062408	0.0006824191602135423	0.0006953583911441622	0.12064522364858399	0.12064473904975602	-1.2630421990398807e-06	-5.9065972706565106e-05	-1.2869914000051413e-06	-6.0185953378338874e-05
20.432896691921076	0.00048051641601695835	0.0004896280932315272	0.0005401061944586424	0.0005503475658852101	0.0005738297062290454	0.000584710392489263	0.0006093400663111057	0.000620893934155769	0.0006822436115564229	0.0006951795139129958	0.12065229649304432	0.12065181186574231	-1.24399913254249e-06	-5.8525944575241184e-05	-1.2675872478689308e-06	-5.9635685485906476e-05
20.55601517325261	0.00048038399328798005	0.000489493159490488	0.0005399611791732725	0.0005501998008615122	0.0005736777178226843	0.0005845555221515943	0.0006091808446371607	0.0006207316934268893	0.0006820698604781749	0.0006950024683438119	0.12065949803070974	0.12065901337441448	-1.2251144299057527e-06	-5.798475963852967e-05	-1.248344462410119e-06	-5.9084238853091e-05
20.679875505368887	0.0004802526632309455	0.000489359339141314	0.0005398174596703435	0.0005500533561907429	0.0005735271428717236	0.0005844020920706075	0.0006090231622713536	0.0006205710211932579	0.0006818979127928448	0.0006948272603608887	0.12066683061326143	0.1206663459274458	-1.2063870213812125e-06	-5.744241778914139e-05	-1.2292619536035006e-06	-5.8531613370896296e-05
20.804482158294064	0.0004801224266993506	0.0004892266330536902	0.0005396750381534265	0.0005499082341182579	0.0005733779843946713	0.0005842501053220452	0.0006088670231266319	0.0006204119214420124	0.0006817277743563276	0.000694653895931143	0.12067429663567057	0.12067381191979779	-1.1878158437412384e-06	-5.689891893125021e-05	-1.2103386380570187e-06	-5.797780894153948e-05
20.92983962898646	0.00047999328451575244	0.0004890950420657805	0.0005395339168144381	0.0005497644368775407	0.0005732302454102674	0.0005840995649818885	0.0006087124311293825	0.0006202543981739877	0.0006815594510671158	0.0006944823810649002	0.12068189853700506	0.1206814137905286	-1.1693998402716524e-06	-5.635426298183921e-05	-1.1915734390139342e-06	-5.74228254800746e-05
21.055952441500814	0.0004798652374711575	0.0004889645669835978	0.0005393940978333891	0.0005496219666899421	0.0005730839289374533	0.0005839504741263229	0.0006085593902196523	0.0006200984554039358	0.000681392948867075	0.0006943127218166799	0.12068963880125139	0.12068915402361319	-1.151137960686728e-06	-5.5808449868605114e-05	-1.1729652862777981e-06	-5.686666291308817e-05
21.18282514715158	0.00047973828632439465	0.0004888352085803679	0.0005392555833781281	0.0005494808257644198	0.000572939037995346	0.0005838028358317129	0.000608407904351377	0.0006199440971607616	0.0006812282737422363	0.0006941449242860028	0.12069751995815414	0.12069703514878705	-1.1330291611209506e-06	-5.526147953147098e-05	-1.1545131161972734e-06	-5.630932117971221e-05
21.31046232467717	0.00047961243180147145	0.0004887069675958711	0.0005391183756040721	0.0005493410162972629	0.0005727955756032005	0.0005836566531745615	0.0006082579774926029	0.0006197913274877465	0.0006810654317235938	0.0006939789946182053	0.12070554458407101	0.12070505974239823	-1.1150724041220778e-06	-5.471335192387683e-05	-1.13621587163968e-06	-5.5750800232068354e-05
21.438868580405217	0.00047948767459491916	0.0004885798447357807	0.0005389824766539352	0.0005492025404718204	0.0005726535447803767	0.000583511929231483	0.0006081096136257184	0.0006196401504427894	0.0006809044288879235	0.0006938149390052767	0.12071371530284464	0.12071323042827779	-1.0972666585748123e-06	-5.4164067011364114e-05	-1.1180725019385197e-06	-5.5191100035031915e-05
21.568048548418737	0.0004793640153631298	0.00048845384067098	0.0005388478886574566	0.0005490654004582164	0.0005725129485463095	0.0005833686670791635	0.0006079628167476957	0.0006194905700986443	0.0006807452713586231	0.0006936527636867075	0.12072203478669187	0.12072154987863119	-1.0796108996964648e-06	-5.361362477286635e-05	-1.1000819628835014e-06	-5.4630220567397636e-05
21.69800689072348	0.00047924145472967214	0.0004883289560368708	0.0005387146137311144	0.0005489295984130658	0.0005723737899204688	0.0005832268697943283	0.0006078175908703239	0.0006193425905431685	0.000680587965306559	0.0006934924749503602	0.12073050575710563	0.12073002081494184	-1.0621041089914178e-06	-5.3062025200611984e-05	-1.0822432166602593e-06	-5.4068161820894356e-05
21.828748297416116	0.00047911999328260245	0.00048820519143266824	0.0005385826539778435	0.0005487951364791816	0.0005722360719223297	0.0005830865404537065	0.000607673940020462	0.0006191962158795713	0.0006804325169509383	0.0006933340791333522	0.12073913098578017	0.12073864600889221	-1.0447452742216347e-06	-5.2509268300526823e-05	-1.0645552318434143e-06	-5.350492380183647e-05
21.960277486853503	0.0004789996315737532	0.0004880825474206781	0.0005384520114867372	0.0005486620167852737	0.0005720997975713315	0.0005829476821339905	0.0006075318682402826	0.0006190514502266675	0.0006802789325601908	0.0006931775826229583	0.12074791329555112	0.12074742828330655	-1.027533389396252e-06	-5.19553540935247e-05	-1.0470169833662162e-06	-5.2940506531540255e-05
22.092599205822967	0.00047888037011801273	0.0004879610245255598	0.0005383226883327488	0.0005485302414456434	0.00057196496988684	0.000582810297911798	0.0006073913795875281	0.000618908297719136	0.0006801272184528725	0.000693022991857528	0.12075685556135388	0.12075637051310906	-1.0104674547000217e-06	-5.140028261393925e-05	-1.0296274524550578e-06	-5.2374910044949985e-05
22.225718229713628	0.00047876220939259314	0.00048784062323358385	0.0005381946865763923	0.0005483998125598788	0.0005718315918881155	0.0005826743908636391	0.0006072524781357756	0.0006187667625077902	0.0006799773809985918	0.0006928703133274322	0.12076596071120038	0.12076547562629883	-9.935464764924441e-07	-5.084405391150848e-05	-1.0123856266264393e-06	-5.1808134392594685e-05
22.359639362688714	0.0004786451498362742	0.00048772134399185897	0.0005380680082634218	0.0005482707322125289	0.0005716996665942642	0.000582539964065868	0.0006071151679746932	0.000618626848759841	0.0006798294266189385	0.0006927195535760091	0.12077523172717573	0.12077474660495037	-9.767694672696038e-07	-5.028666805111104e-05	-9.952904996514064e-07	-5.1240179640643646e-05
22.494367437858962	0.0004785291918486434	0.00048760318720755905	0.0005379426554245212	0.000548143002472787	0.0005715691970242078	0.0005824070205946495	0.0006069794532103169	0.0006184885606591769	0.0006796833617884533	0.0006925707192005498	0.12078467164645298	0.12078418648622337	-9.601354456190668e-07	-4.9728125112752375e-05	-9.78341071512616e-07	-5.067104587075377e-05
22.629907317457054	0.0004784143357893121	0.0004874861532471235	0.0005378186300749763	0.0005480166253941556	0.000571440186196635	0.0005822755635259116	0.0006068453379653218	0.0006183519024066402	0.0006795391930355955	0.0006924238168532874	0.12079428356232748	0.1207937983634009	-9.436434362142428e-07	-4.916842519291087e-05	-9.615363483878557e-07	-5.01007331811798e-05
22.766263893012997	0.000478300581977121	0.0004873702424354488	0.0005376959342143455	0.0005478916030141116	0.0005713126371299642	0.0005821455959353065	0.0006067128263793045	0.0006182168782203161	0.0006793969269437446	0.0006922788532424167	0.12080407062527286	0.12080358538694451	-9.272924697558381e-07	-4.860756840370517e-05	-9.44875342598437e-07	-4.952924168613593e-05
22.903442085530802	0.00047818793068932924	0.00048725545505506093	0.0005375745698261226	0.0005477679373537636	0.0005711865528422992	0.0005820171208981663	0.0006065819226090688	0.0006180834923358235	0.000679256570152216	0.0006921358351331269	0.12081403604401506	0.12081355076556728	-9.110815829653507e-07	-4.804555487446238e-05	-9.283570725961837e-07	-4.895657151722521e-05
23.041446845665973	0.00047807638216078297	0.00048714179134527015	0.0005374545388773896	0.0005476456304174975	0.0005710619363513832	0.0005818901414894562	0.0006064526308289152	0.0006179517490066097	0.0006791181293572937	0.000691994769348659	0.12082418308663113	0.12082369776733212	-8.950098185282578e-07	-4.748238475074662e-05	-9.119805629209318e-07	-4.838272282307876e-05
23.180283153904217	0.00047796593658307754	0.00048702925150131255	0.0005373358433184729	0.0005475246841926235	0.0005709387906745608	0.0005817646607837331	0.0006063249552309448	0.000617821652504258	0.0006789816113132975	0.0006918556627713849	0.12083451508166344	0.12083402972076868	-8.790762250866432e-07	-4.691805819587169e-05	-8.957448441736411e-07	-4.7807695770007985e-05
23.31995602074116	0.0004778565941036871	0.00048691783567347125	0.0005372184850825751	0.0005474051006490069	0.0005708171188287227	0.0005816406818550942	0.0006061989000253532	0.000617693207118793	0.0006788470228336493	0.0006917185223439048	0.12084503541926206	0.12084455001601357	-8.632798572097075e-07	-4.635257539158111e-05	-8.796489529942775e-07	-4.7231490543017673e-05
23.460470486863187	0.00047774835482509265	0.00048680754396617984	0.0005371024660854155	0.000547286881738696	0.0005706969238302654	0.0005815182077771311	0.0006060744694407452	0.0006175664171589945	0.0006787143707919822	0.0006915833550701675	0.1208557475523438	0.12085526210596899	-8.476197753365215e-07	-4.578593653667418e-05	-8.636919320080365e-07	-4.6654107344806794e-05
23.60183162332936	0.00047764121880388463	0.0004866983764371129	0.0005369877882248577	0.0005471700293955452	0.0005705782086950424	0.0005813972416228833	0.0006059516677244523	0.000617441286952725	0.0006785836621232613	0.0006914501680166187	0.12086665499777925	0.12086616950749218	-8.320950457651848e-07	-4.521814184871298e-05	-8.478728298092972e-07	-4.6075546397086886e-05
23.744044531754422	0.0004775351860498478	0.00048659033309625117	0.0005368744533805264	0.0005470545455348243	0.0005704609764383147	0.0005812777864647854	0.0006058304991428496	0.000617317820847251	0.0006784549038249296	0.0006913189683133644	0.12087776133759708	0.12087727580259658	-8.16704740625937e-07	-4.4649191564508084e-05	-8.321907009364686e-07	-4.5495807941331456e-05
23.887114344492932	0.00047743025652502934	0.00048648341390493285	0.0005367624634134195	0.0005469404320528235	0.0005703452300747002	0.0005811598453746171	0.0006057109679816859	0.0006171960232095812	0.0006783281029580748	0.0006911897631553627	0.12088907022021725	0.1208885846396884	-8.014479378521018e-07	-4.407908594052101e-05	-8.166446058316575e-07	-4.491489223835965e-05
24.031046224824397	0.0004773264301427861	0.0004863776187748846	0.0005366518201655118	0.0005468276908264508	0.0005702309726181215	0.000581043421423452	0.0006055930785464176	0.000617075898426806	0.0006782032666486214	0.0006910625598036398	0.12090058536170603	0.1209000997348179	-7.863237211297794e-07	-4.350782525248953e-05	-8.012336108103105e-07	-4.433279956939096e-05
24.175845367139747	0.00047722370676681893	0.0004862729475672322	0.0005365425254593536	0.0005467163237128172	0.0005701182070817581	0.0005809285176816024	0.0006054768351625527	0.0006169574509064438	0.000678080402088551	0.000690937365586527	0.12091231054705379	0.12091182487296073	-7.713311798846195e-07	-4.2935409796079904e-05	-7.859567880369282e-07	-4.374953023604522e-05
24.32151699712871	0.0004771220862101778	0.00048616940009149384	0.0005364345810976547	0.0005466063325488214	0.0005700069364779895	0.0005808151372185679	0.0006053622421759955	0.0006168406850768006	0.0006779595165371399	0.0006908141879009289	0.1209242496314822	0.1209237639093231	-7.564694092566677e-07	-4.236183988839959e-05	-7.708132154912381e-07	-4.316508456111978e-05
24.468066371968433	0.0004770215682342561	0.00048606697610454843	0.0005363279888628654	0.000546497719150715	0.0005698971638183408	0.0005807032831029767	0.0006052493039534039	0.0006167256053873253	0.0006778406173222265	0.0006906930342136104	0.12093640654177343	0.12093592077067133	-7.417375100593829e-07	-4.1787115867192304e-05	-7.558019769330661e-07	-4.257946288871439e-05
24.61549878051318	0.0004769221525477587	0.00048596567530959095	0.0005362227505167463	0.0005463904853136712	0.000569788892113429	0.0005805929584025328	0.0006051380248825503	0.0006166122163089855	0.0006777237118415053	0.0006905739120625185	0.12094878527762674	0.12094829945668858	-7.271345887527488e-07	-4.1211238091573565e-05	-7.409221618802191e-07	-4.199266558468917e-05
24.763819543485244	0.00047682383880565327	0.00048586549735505816	0.0005361188677999326	0.0005462846328113349	0.0005696821243729054	0.0005804841661839552	0.000605028409372694	0.0006165005223346408	0.0006776088075638445	0.0006904568290581222	0.1209613899130425	0.12096090404135938	-7.12659757424192e-07	-4.063420694323805e-05	-7.261728655881018e-07	-4.140469303821892e-05
24.91303401366693	0.000476726626608095	0.0004857664418335356	0.0005360163424314817	0.0005461801633953646	0.0005695768636053952	0.0005803769095129173	0.0006049204618549529	0.0006163905279794232	0.0006774959120306295	0.0006903417928847814	0.12097422459773276	0.12097373867437769	-6.983121337445636e-07	-4.0056022825807336e-05	-7.115531889922543e-07	-4.081554566034984e-05
25.063147576093755	0.0004766305154993388	0.0004856685082806498	0.000535915176108424	0.0005460770787949757	0.0005694731128184436	0.0005802711914539933	0.000604814186782696	0.0006162822377811404	0.0006773850328571429	0.0006902288113021564	0.12098729355855999	0.12098680758259024	-6.840908409399497e-07	-3.947668616559319e-05	-6.970622386981602e-07	-4.022522388567873e-05
25.214165648248784	0.0004765355049666202	0.00048557169617392473	0.0005358153705052939	0.0005459753807164579	0.0005693708750184516	0.0005801670150705889	0.0006047095886319306	0.0006161756563006633	0.0006772761777339606	0.0006901178921466259	0.12100060110100294	0.12100011507145769	-6.699950077853831e-07	-3.889619741313799e-05	-6.826991269621649e-07	-3.9633728173324445e-05
25.366093680258146	0.0004764415944390162	0.00048547600493162584	0.0005357169272736528	0.0005458750708426959	0.0005692701532106133	0.0005800643834248826	0.0006046066719017028	0.0006160707881223425	0.0006771693544283835	0.0006900090433327492	0.1210141516106551	0.12101366552655586	-6.560237685506332e-07	-3.83145570422988e-05	-6.684629716298927e-07	-3.90410590057344e-05
25.518937155087716	0.00047634878328628964	0.00048538143391157817	0.00053561984804161	0.0005457761508326754	0.000569170950398857	0.0005799632995777626	0.0006045054411145111	0.0006159676378544232	0.0006770645707859012	0.0006899022728547558	0.12102794955474845	0.12102746341509896	-6.421762629783053e-07	-3.773176555128821e-05	-6.543528961394998e-07	-3.844721689087727e-05
25.672701588741027	0.0004762570708176985	0.00048528798240995584	0.0005355241344133228	0.0005456786223209773	0.0005690732695857773	0.000579863766588757	0.0006044059008167175	0.0006158662101294674	0.0006769618347316775	0.0006897975887880605	0.12104199948370971	0.12104151328749534	-6.284516362599878e-07	-3.7147823463160035e-05	-6.403680294731016e-07	-3.7852202361771115e-05
25.827392530458226	0.00047616645628079416	0.00048519564966005585	0.0005354297879684974	0.0005455824869172668	0.000568977113772573	0.0005797657875159726	0.0006043080555789803	0.0006157665096047946	0.000676861154272077	0.0006896949992908186	0.1210563060327491	0.12105581977893827	-6.148490390117493e-07	-3.6562731326836295e-05	-6.265075061400761e-07	-3.725601597757977e-05
25.983015562916506	0.0004760769388601814	0.00048510443483103547	0.0005353368102618673	0.0005454877462057637	0.0005688824859589749	0.0005796693654160198	0.0006042119099966816	0.000615668540962914	0.0006767625374962117	0.0006895945126054997	0.12107087392347889	0.12107038761101785	-6.013676272374931e-07	-3.5976489716746385e-05	-6.127704661410688e-07	-3.6658658323668325e-05
26.139576302431465	0.0004759885176762665	0.0004850143370266369	0.0005352452028226748	0.0005453944017447137	0.0005687893891431839	0.000579574503343951	0.000604117468690377	0.0006155723089119894	0.0006766659925775334	0.0006894961370605134	0.12108570796556238	0.12108522159338041	-5.880065622968639e-07	-3.538909923356259e-05	-5.991560549330806e-07	-3.6060130012074976e-05
26.297080399159835	0.00047590119178397025	0.0004849253552838743	0.0005351549671541304	0.0005453024550658365	0.000568697826321797	0.0005794812043531831	0.0006040247363062451	0.0006154778181862903	0.0006765715277754467	0.0006893998810718514	0.12110081305840072	0.12110032662540555	-5.747650108935392e-07	-3.4800560505268696e-05	-5.85663423422313e-07	-3.546043168288493e-05
26.455533537303385	0.0004758149601714208	0.0004848374885717034	0.0005350661047328684	0.0005452119076737709	0.0005686078004897378	0.0005793894714954283	0.0006039337175165512	0.0006153850735466684	0.0006764791514369639	0.000689305753144773	0.1211161941928473	0.12111570769792843	-5.61642145035764e-07	-3.4210874187284857e-05	-5.722917279142939e-07	-3.48595640037308e-05
26.614941435314055	0.0004757298217586142	0.0004847507357896567	0.000534978617008385	0.0005451227610455055	0.0005685193146401836	0.0005792993078206201	0.0006038444170201183	0.0006152940797810369	0.0006763888719983904	0.000689213761875524	0.12113185645296591	0.12113136989499033	-5.486371420151005e-07	-3.362004096330029e-05	-5.59040130097832e-07	-3.425752767112489e-05
26.77530984610034	0.00047564577539605294	0.000484665095766456	0.0005348925054024722	0.0005450350166297979	0.0005684323717644906	0.0005792107163768362	0.0006037568395428077	0.0006152048417048614	0.000676300697987045	0.0006891239159530904	0.12114780501780946	0.12114731839562637	-5.357491843658788e-07	-3.302806154502347e-05	-5.459077970114065e-07	-3.365432341052854e-05
26.93664455723489	0.00047556281986335625	0.0004845805672585942	0.0005348077713086354	0.000544948675846583	0.0005683469748521222	0.0005791237002102245	0.0006036709898380162	0.0006151173641616612	0.0006762146380230254	0.0006890362241609928	0.12116404516325299	0.1211635584756878	-5.229774598550056e-07	-3.243493667381969e-05	-5.32893901021049e-07	-3.304995197735139e-05
27.098951391163432	0.0004754809538678359	0.00048449714894888726	0.0005347244160914976	0.000544863740086366	0.0005682631268905664	0.0005790382623649212	0.0006035868726871715	0.0006150316520235201	0.000676130700820994	0.0006889506953791107	0.12118058226384816	0.12118009550970374	-5.103211614466193e-07	-3.184066712076661e-05	-5.199976197858662e-07	-3.2444414157214996e-05
27.26223620541477	0.00047540017604305184	0.00048441483944500137	0.0005346424410861982	0.0005447802107096089	0.0005681808308652627	0.0005789544058829746	0.00060350449290025	0.0006149477101916125	0.0006760488951920187	0.0006888673385855569	0.12119742179472015	0.12119693497278043	-4.977794872721656e-07	-3.1245253687223196e-05	-5.072181362346211e-07	-3.1837710766716154e-05
27.426504892812353	0.00047532048494732996	0.00048433363727794134	0.0005345618475977691	0.0005446980890460966	0.0005681000897595183	0.0005788721338042602	0.0006034238553162963	0.0006148655435967304	0.0006759692300454389	0.0006887861628585787	0.12121456933350783	0.1212140824425316	-4.85351640613918e-07	-3.064869720569019e-05	-4.945546385412298e-07	-3.122984265409301e-05
27.59176338168682	0.0004752418790622555	0.00048425354090051744	0.000534482636900509	0.0005446173763942973	0.0005680209065544282	0.0005787914491664001	0.0006033449648039615	0.000614785157199835	0.0006758917143907817	0.0006887071773785095	0.12123203056233642	0.12123154360106103	-4.730368298670306e-07	-3.0050998540115392e-05	-4.820063200883327e-07	-3.0620810699544254e-05
27.758017636089992	0.00047516435679113167	0.00048417454868577355	0.0005344048102373355	0.000544538074020704	0.0005679432842287917	0.0005787123550046769	0.0006032678262620458	0.0006147065559926083	0.0006758163573397111	0.0006886303914297569	0.12124981126983328	0.12124932423697309	-4.6083426851199934e-07	-2.945215858635164e-05	-4.695723794475616e-07	-3.0010615816158936e-05
27.925273656010095	0.0004750879164574111	0.00048409665892538864	0.0005343283688191329	0.0005444601831591676	0.0005678672257590293	0.0005786348543519482	0.0006031924446200615	0.0006146297449980242	0.000675743168108026	0.000688555814402836	0.12126791735318523	0.12126743024742985	-4.487431751051211e-07	-2.8852178273766627e-05	-4.57252020356555e-07	-2.9399258950832396e-05
28.09353747758831	0.0004750125563030858	0.00048401986982803737	0.0005342533138240738	0.0005443837050102086	0.0005677927341190908	0.0005785589502385558	0.0006031188248387933	0.0006145547292709247	0.000675672156017688	0.0006884834557964385	0.12128635482023528	0.12128586764025112	-4.367627732388118e-07	-2.825105856502086e-05	-4.4504445168274537e-07	-2.87867410843079e-05
28.2628151733366	0.00047493827448705635	0.00048394417951772717	0.0005341796463969407	0.0005443086407403244	0.0005677198122803737	0.0005784846456922397	0.0006030469719108885	0.0006144815138986163	0.0006756033304989099	0.0006884133252195587	0.12130512979162505	0.1213046425360522	-4.248922915043099e-07	-2.7648800456123168e-05	-4.329488873934355e-07	-2.817306323169011e-05
28.43311285235687	0.0004748650690834584	0.00048386958603209443	0.0005341073676484258	0.000544234991481275	0.0005676484632116303	0.0005784119437380449	0.0006029768908614478	0.000614410104001476	0.0006755367010922766	0.0006883454323936561	0.12132424850297906	0.12132376117043382	-4.1313096349167647e-07	-2.704540497880381e-05	-4.209645465458236e-07	-2.755822644420758e-05
28.604436660561465	0.0004747929380799559	0.00048379608732066365	0.0005340364786544151	0.0005441627583293547	0.000567578689878875	0.0005783408473982263	0.0006029085867486307	0.0006143405047335644	0.0006754722774509128	0.0006882797871548617	0.12134371730713374	0.12134322989620631	-4.01478027749029e-07	-2.6440873199973236e-05	-4.0909065324840586e-07	-2.694223180893518e-05
28.77679278089485	0.0004747218793760036	0.00048372368124307777	0.0005339669804552626	0.0005440919423446522	0.0005675104952452926	0.0005782713596921564	0.0006028420646642768	0.0006142727212832622	0.0006754100693427027	0.0006882163994562434	0.12136354267641265	0.12136305518566722	-3.8993272775630396e-07	-2.583520622274904e-05	-3.973264366377745e-07	-2.6325080449959848e-05
28.950187433556945	0.00047465189078106564	0.00048365236556728374	0.0005338988740550444	0.0005440225445502903	0.0005674438822711417	0.0005782034836362247	0.0006027773297345375	0.0006142067588739119	0.0006753500866525519	0.0006881552793701069	0.12138373120494925	0.12138324363292463	-3.784943118990188e-07	-2.5228405186747405e-05	-3.856711308486936e-07	-2.5706773528588744e-05
29.124626876227456	0.0004745829700128078	0.0004835821379676894	0.0005338321604208032	0.0005439545659316568	0.0005673788539136606	0.0005781372222437439	0.0006027143871205268	0.000614142622764481	0.0006752923393847036	0.000688096437090359	0.1214042896110569	0.12140380195626414	-3.6716203344919034e-07	-2.462047126944311e-05	-3.741239749906807e-07	-2.5087312244417848e-05
29.30011740429177	0.00047451511469523997	0.0004835129960232717	0.0005337668404817695	0.000543888007435611	0.0005673154131269637	0.0005780725785248442	0.0006026532420189773	0.0006140803182502307	0.0006752368376650969	0.0006880398829349108	0.12142522473964791	0.12142473700056844	-3.559351505410483e-07	-2.4011405686960585e-05	-3.626842131315266e-07	-2.4466697836622586e-05
29.476665351068124	0.00047444832235682915	0.0004834449372156526	0.0005337029151285732	0.000543822869969678	0.0005672535628619437	0.0005780095554863722	0.0006025938996629161	0.0006140198506634059	0.0006751835917437854	0.000687985627348138	0.12144654356469745	0.12144605573978767	-3.4481292613482324e-07	-2.340120969399062e-05	-3.513510942595652e-07	-2.384493158395784e-05
29.654277088036206	0.00047438259042856945	0.0004833779589271336	0.0005336403852124338	0.0005437591544012272	0.000567193306066168	0.0005779481561317857	0.0006025363653223573	0.0006139612253739384	0.0006751326119974022	0.0006879336809033963	0.12146825319177192	0.12146776527945788	-3.3379462799809807e-07	-2.278988458497e-05	-3.4012387225678536e-07	-2.3222014805271418e-05
29.832959025067048	0.00047431791624201236	0.0004833120584386881	0.0005335792515443387	0.000543696861556632	0.000567134645683775	0.0005778883834610493	0.0006024806443050051	0.0006139044477901654	0.0006750839089316829	0.0006878840543055907	0.12149036086059313	0.12148987285927246	-3.228795286839073e-07	-2.2177431695136196e-05	-3.2900180587909847e-07	-2.2597948860891837e-05
30.0127176106544	0.0004742542970272547	0.00048324723292791227	0.0005335195148941983	0.0005436359922204112	0.0005670775846553647	0.0005778302404705229	0.0006024267419569741	0.0006138495233595621	0.0006750374931840367	0.000687836758393798	0.12151287394766877	0.12151238585570841	-3.120669055005961e-07	-2.1563852400846573e-05	-3.1798415873530474e-07	-2.19727351535165e-05
30.193559332147448	0.0004741917299108868	0.00048318347946693256	0.0005334611759899894	0.0005435765471343536	0.000567022125917894	0.0005777737301528519	0.0006023746636635266	0.000613796457569494	0.0006749933755261847	0.0006877918041439518	0.1215357999689698	0.12153531178470768	-3.013560404927385e-07	-2.0949148120785743e-05	-3.07070199256302e-07	-2.134637512872517e-05
30.37549071598484	0.0004741302119138939	0.00048312079502026855	0.0005334042355168736	0.0005435185269966222	0.00056696827240456	0.0005777188554968529	0.0006023244148498218	0.0006137452559479799	0.0006749515668668449	0.0006877492026715777	0.12155914658266846	0.12155865830441157	-2.907462204127312e-07	-2.033332031656232e-05	-2.962592006675469e-07	-2.0718870275673873e-05
30.55851832793038	0.00047406973994951765	0.0004830591764426543	0.0005333486941163049	0.0005434619324608434	0.000566916027044693	0.0005776656194874011	0.000602276000981689	0.0006136959240644787	0.0006749120782544834	0.0006877089652346016	0.12158292159193129	0.12158243321795457	-2.802367366965073e-07	-1.9716370493388924e-05	-2.8555044097149096e-07	-2.009022212817735e-05
30.742648773309874	0.0004740103108210685	0.00048299862047680736	0.0005332945523851102	0.000543406764135171	0.0005668653927636359	0.0005776140251053097	0.0006022294275664084	0.0006136484675306875	0.0006748749208801218	0.0006876711032362071	0.12160713294777152	0.12160664447631814	-2.6982688544011785e-07	-1.9098300201081386e-05	-2.7494320291722267e-07	-1.9460432265541727e-05
30.92788869724955	0.0004739519212196967	0.0004829391237511595	0.0005332418108745603	0.0005433530225813384	0.0005668163724826321	0.0005775640753272131	0.0006021847001535204	0.0006136028920013633	0.0006748401060802154	0.0006876356282277649	0.12163178875196065	0.12163130018124055	-2.5951596737371074e-07	-1.8479111034724882e-05	-2.6443677397531423e-07	-1.8829502313008617e-05
31.114244784915854	0.0004738945677221103	0.0004828806827775306	0.00053319047008941	0.0005433007083136815	0.0005667689691187016	0.000577515773125444	0.0006021418243356409	0.0006135592031751559	0.0006748076453395803	0.0006876025519118233	0.12165689726000163	0.12165640858819166	-2.493032878426657e-07	-1.7858804636006198e-05	-2.5403044631917317e-07	-1.819743394333717e-05
31.30172376175672	0.0004738382467882498	0.00048282329394875906	0.0005331405304869275	0.0005432498217981487	0.0005667231855845212	0.0005774691214679084	0.0006021008057493045	0.0006135174067954666	0.0006747775502944003	0.0006875718861451648	0.12168246688416498	0.12168197810940938	-2.391881567841755e-07	-1.7237382693810477e-05	-2.4372351680053937e-07	-1.75642288774841e-05
31.4903323937443	0.00047378295475890926	0.00048276695353627845	0.0005330919924758942	0.0005432003634512837	0.0005666790247882983	0.0005774241233179589	0.0006020616500758185	0.000613477508651318	0.0006747498327352896	0.0006875436429419318	0.12170850619659015	0.12170801731699755	-2.2916988868973247e-07	-1.6614846944595918e-05	-2.3351528691392329e-07	-1.692988888481184e-05
31.68007748761912	0.00047372868785331356	0.0004827116576876479	0.0005330448564155946	0.0005431523336391935	0.0005666364896336492	0.0005773807816342692	0.0006020243630421468	0.0006134395145782544	0.0006747245046104341	0.000687517834476824	0.12173502393245095	0.12173453494609549	-2.19247802603394e-07	-1.5991199174336668e-05	-2.2340506279118488e-07	-1.6294415785225724e-05
31.870965891135747	0.0004736754421666328	0.0004826574024240203	0.0005329991226147695	0.0005431057326764848	0.000566595583019462	0.0005773390993706957	0.0006019889504217987	0.0006134034304592476	0.0006747015780287908	0.0006874944730883606	0.12176202899319011	0.1217615398981081	-2.0942122207993213e-07	-1.536644121864772e-05	-2.1339215515968346e-07	-1.565781144902134e-05
32.063004493309954	0.0004736232136674579	0.00048260418363757	0.0005329547913305649	0.0005430605608251897	0.0005665563078397747	0.0005772990794761528	0.0006019554180357537	0.0006133692622256412	0.0006746810652633747	0.000687473571282228	0.12178953044981831	0.12178904124401217	-1.9968947517052214e-07	-1.4740574963867381e-05	-2.034758793312188e-07	-1.502007779841108e-05
32.25620022466719	0.0004735719981952085	0.00048255199708884986	0.0005329118627674387	0.0005430168182936545	0.0005665186669836324	0.0005772607248944668	0.0006019237717533919	0.0006133370158580948	0.0006746629787545995	0.000687455141734686	0.1218175375462906	0.12181704822772421	-1.9005189440474482e-07	-1.4113602348736487e-05	-1.9365555517731128e-07	-1.4381216808842523e-05
32.45056005749291	0.00047352179145749527	0.0004825008384041066	0.0005328703370760618	0.0005429745052354186	0.0005664826633349572	0.0005772240385642446	0.000601894017493459	0.0006133066973875714	0.000674647331113715	0.0006874391972960681	0.12184605970294982	0.12184557026954947	-1.8050781675155517e-07	-1.3485525364093087e-05	-1.8393050709450756e-07	-1.3741230508790281e-05
32.64609100608406	0.0004734725890274204	0.00048245070307252743	0.0005328302143521833	0.000542933621748058	0.0005664482997724058	0.0005771890234187275	0.0006018661612250448	0.0006132783128963306	0.0006746341351263056	0.0006874257509943476	0.12187510652004692	0.12187461696969992	-1.7105658361429507e-07	-1.2856346055134527e-05	-1.7430006399982677e-07	-1.3100120982378893e-05
32.84280012700226	0.00047342438634082116	0.00048240158644343264	0.0005327914946354752	0.000542894167872009	0.0005664155791692284	0.0005771556823856476	0.0006018402089685829	0.0006132518685189504	0.0006746234037558755	0.0006874148160387903	0.12190468778133298	0.12190419811188724	-1.616975407936136e-07	-1.2226066521417445e-05	-1.6476355928977775e-07	-1.2457890369008129e-05
33.040694519328454	0.00047337717869345763	0.00048235348372340924	0.000532754177908357	0.0005428561435893697	0.0005663845043931264	0.0005771240183870831	0.0006018161667968842	0.0006132273704433784	0.0006746151501475192	0.0006874064058236934	0.12193481345773437	0.12193432366699736	-1.5243003847445653e-07	-1.159468891852311e-05	-1.5532033082474653e-07	-1.181454086494893e-05
33.239781324919136	0.0004733309612381321	0.000482306389973377	0.0005327182640947847	0.0005428195488226663	0.0005663550783061023	0.0005770940343393058	0.000601794040836178	0.0006132048249119942	0.0006746093876316632	0.0006874005339322018	0.12196549371110138	0.1219650037968413	-1.4325343120568344e-07	-1.0962215459403568e-05	-1.4596972091576906e-07	-1.1170074725078138e-05
33.44006772866406	0.0004732857289817527	0.0004822603001055957	0.0005326837530590211	0.0005427843834336008	0.0005663273037643102	0.000577065733152628	0.0006017738372671891	0.0006131842382227047	0.0006746061297279051	0.0006873972141402162	0.12199673889804426	0.12199624885798563	-1.341670778651563e-07	-1.032864841429837e-05	-1.3671107628506624e-07	-1.0524494262836859e-05
33.64156095874556	0.0004732414767823332	0.0004822152088806068	0.0005326506446043794	0.0005427506472217693	0.0005663011836179065	0.00057703911773125	0.0006017555623262376	0.0006131656167300666	0.0006746053901489382	0.0006873964604203928	0.12202855957384776	0.12202806940567303	-1.2517034165019855e-07	-9.693990112913387e-06	-1.2754374805758716e-07	-9.877801852214985e-06
33.84426828689945	0.0004731981993459211	0.00048217111090410566	0.0005326189384719332	0.0005427183399233487	0.0005662767207108891	0.0005770141909730968	0.0006017392223063565	0.0006131489668464249	0.0006746071828045583	0.0006873982869462275	0.122060966496471	0.12206047619782025	-1.162625900535258e-07	-9.05824294525348e-06	-1.1846709172718198e-07	-9.229999928223043e-06
34.04819702867729	0.0004731558912234689	0.00048212800062375264	0.0005325886343392065	0.0005426874612097621	0.0005662539178809432	0.0005769909557696626	0.0006017248235584471	0.0006131342950430898	0.0006746115218057758	0.0006874027080962464	0.12209397063063993	0.12209348019910787	-1.0744319483505654e-07	-8.421409362524557e-06	-1.0948046714445887e-07	-8.581090988640794e-06
34.25335454371064	0.00047311454680762745	0.000482085872325903	0.0005325597318188275	0.0005426580106863053	0.0005662327779592766	0.0005769694150058392	0.0006017123724924506	0.0006131216078515293	0.0006746184214690099	0.0006874097384582754	0.1221275831520241	0.12212709258516055	-9.871153201063652e-08	-7.783491878646243e-06	-1.0058323849531682e-07	-7.931077595252356e-06
34.45974823597649	0.00047307416032947477	0.0004820447201322791	0.000532532230457158	0.0005426299878907519	0.0005662133037704567	0.0005769495715597537	0.0006017018755785507	0.0006131109118645985	0.0006746278963203893	0.000687419392833828	0.12216181545150367	0.12216132474681454	-9.006698181994628e-08	-7.14449307100129e-06	-9.177477426364905e-08	-7.2799623739433494e-06
34.66738555406454	0.00047303472585517333	0.0004820045379965596	0.0005325061297328909	0.0005426033922919252	0.0005661954981322427	0.0005769314283025957	0.0006016933393484094	0.0006131022137377943	0.00067463996110015	0.0006874316862425826	0.12219667913954159	0.1221961882944832	-8.15089287137076e-08	-6.504415582087031e-06	-8.305444723155989e-08	-6.627748017629109e-06
34.87627399144595	0.0004729962372825499	0.00048196531970089585	0.0005324814290556153	0.0005425782232882324	0.0005661793638554135	0.0005769149880984408	0.0006016867703964203	0.000613095520190535	0.0006746546307671315	0.0006874466339269653	0.12223218605063495	0.1222316950626182	-7.303676133069842e-08	-5.863262120625601e-06	-7.442163444315239e-08	-5.974437286157541e-06
35.086421086743854	0.00047295868833760506	0.000481927058852357	0.0005324581277643534	0.0005425544802061779	0.0005661649037435941	0.0005769002538040779	0.0006016821753810033	0.0006130908380074789	0.0006746719205033858	0.0006874642513568455	0.12226834824788116	0.1222678571142664	-6.464987247650246e-08	-5.221035462896206e-06	-6.587571719368635e-08	-5.320033008626712e-06
35.29783442400536	0.00047292207257094055	0.0004818897488792853	0.0005324362251260596	0.0005425321622988296	0.000566152120593077	0.0005768872282688203	0.000601679561025919	0.0006130881740398632	0.0006746918457188844	0.0006874845542343329	0.12230517802763514	0.12230468674573526	-5.634765909987363e-08	-4.577738453637181e-06	-5.74160809933659e-08	-4.664538083481995e-06
35.51052163297529	0.00047288638335411364	0.00048185338302758894	0.0005324157203340928	0.000542511268744269	0.0005661410171926434	0.0005768759143343329	0.0006016789341216248	0.0006130875352068885	0.0006747144220563481	0.0006875075584987022	0.12234268792427648	0.1223421964913523	-4.812952227213618e-08	-3.933374007308865e-06	-4.904211555801542e-08	-4.007955480514469e-06
35.72449038937153	0.0004728516138759061	0.00048181795435693023	0.0005323966125066511	0.0005424917986439868	0.0005661315963233779	0.0005768663148344327	0.0006016803015266545	0.0006130889284971181	0.0006747396653961821	0.0006875332803314107	0.12238089071507707	0.12238039912833794	-3.9994867178294244e-08	-3.2879451105916058e-06	-4.07532147971533e-08	-3.3502882432756564e-06
35.93974841516195	0.00047281775713851025	0.00048178345573684773	0.0005323789006851677	0.0005424737510212572	0.0005661238607584777	0.0005768584325949033	0.00060168367016903	0.0006130923609699255	0.0006747675918615246	0.0006875617361612574	0.1224197994251815	0.12241930768178591	-3.1943103084939445e-08	-2.6414548226078027e-06	-3.254877677257538e-08	-2.6915394886195543e-06
36.15630347884324	0.0004727848059536334	0.00048174987984278274	0.0005323625838326804	0.0005424571248194707	0.0005661178132630647	0.0005768522704332984	0.0006016890470477165	0.0006130978397569681	0.0006747982178234279	0.0006875929426696502	0.12245942733270136	0.12245893542975249	-2.3973643320735274e-08	-1.9939062762958093e-06	-2.4428203690331912e-08	-2.0317124089647143e-06
36.374163395721176	0.0004727527529385127	0.0004817172191520204	0.000532347660832155	0.0005424419189004292	0.0005661134565939886	0.0005768478311587432	0.0006016964392341012	0.0006131053720637018	0.00067483155990615	0.000687626916796006	0.12249978797391936	0.1224992959084674	-1.608590526080457e-08	-1.3453026802695556e-06	-1.6390901877525593e-08	-1.3708102737375327e-06
36.59333602819267	0.0004727215905118422	0.0004816854659395379	0.0005323341304847777	0.0005424281320426041	0.0005661107934996287	0.0005768451175717316	0.0006017058538735149	0.000613114965170925	0.0006748676349925808	0.0006876636757432739	0.12254089514861491	0.12254040291765284	-8.279310309599122e-09	-6.956473205949054e-07	-8.43628176713275e-09	-7.088364312873852e-07
36.813829286029524	0.00047269131088960634	0.00048165461227376	0.0005323219915082033	0.0005424157629393515	0.0005661098267196881	0.0005768441324639175	0.0006017172981867829	0.0006131266264363634	0.0006749064602297904	0.0006877032369835926	0.1225827629255073	0.12258227052597245	-5.532838783482708e-10	-4.494356165007929e-08	-5.637578754519312e-10	-4.579430977480481e-08
37.03565112666392	0.0004726619060808234	0.00048162465001222194	0.0005323112425347701	0.000542404810197094	0.000566110558984991	0.0005768448786179066	0.0006017307794718208	0.0006131403632962946	0.00067494805303472	0.0006877456182640878	0.12262540564782369	0.12262491307659641	7.092744640961948e-09	6.068051525420781e-07	7.227251224784306e-09	6.183125814546164e-07
37.25880955547555	0.0004726333678831897	0.0004815955707971306	0.0005323018821096688	0.0005423952723334545	0.0005661129930172693	0.0005768473588070408	0.0006017463051052653	0.000613156183267208	0.0006749924311000019	0.0006877908376128024	0.12266883793899787	0.12266834519289779	1.4659341880576132e-08	1.2595952957467071e-06	1.4937322909830408e-08	1.2834806493444706e-06
37.483312626080554	0.00047260568787862653	0.00048156736605082677	0.0005322939086890712	0.0005423871477753494	0.0005661171315289478	0.0005768515757951777	0.0006017638825441405	0.000613174093947506	0.0006750396123999237	0.0006878389133447724	0.12271307470849249	0.12271258178428004	2.214707052559245e-08	1.913423258864677e-06	2.2567030535719165e-08	1.9497062163503776e-06
37.70916844062219	0.00047257885742872733	0.00048154002697114686	0.0005322873206382195	0.0005423804348570413	0.000566122977222926	0.0005768575323364698	0.0006017835193275729	0.0006131941030192488	0.0006750896151965358	0.0006878898640682536	0.12275813115775965	0.12275763805213392	2.9556489330659352e-08	2.5682853480452073e-06	3.0116943450404776e-08	2.6169855185803614e-06
37.93638515006311	0.0004725528676700994	0.00048151354452667503	0.0005322821162294664	0.0005423751318181424	0.0005661305327923539	0.0005768652311751343	0.0006018052230785403	0.000613216218249938	0.0006751424580459076	0.0006879437086910942	0.122804022786338	0.12280352949593594	3.688815313645545e-08	3.224177782701343e-06	3.758762701479637e-08	3.2853147037270602e-06
38.164970954479706	0.00047252770950960014	0.0004814879094518913	0.0005322782936402743	0.0005423712368015764	0.0005661398009204048	0.0005768746750452232	0.0006018290015056681	0.0006132404474943463	0.0006751981598045381	0.0006880004664272651	0.12285076539808966	0.12285027191948439	4.414261288985567e-08	3.881096694371977e-06	4.4979642624658894e-08	3.954689830151792e-06
38.39493410335793	0.0004725033736194666	0.00048146311224220626	0.0005322758509511674	0.0005423687478514906	0.0005661507842800425	0.0005768858666703858	0.0006018548624050669	0.0006132667986963905	0.0006752567396359194	0.0006880601568035531	0.12289837510758045	0.12289788143728056	5.1320415660411137e-08	4.53903812452916e-06	5.229354772232249e-08	4.625106864247774e-06
38.626282895891045	0.00047247985043233093	0.0004814391431488827	0.0005322747861436361	0.0005423676629111201	0.0005661634855337848	0.0005768988087636268	0.0006018828136622177	0.0006132952798910509	0.0006753182170172651	0.0006881227996664109	0.12294686834661264	0.12294637448106097	5.8422104661382673e-08	5.1979980232874645e-06	5.952989581880022e-08	5.296561679080103e-06
38.859025681279114	0.0004724571301361214	0.0004814159921738418	0.0005322750970979924	0.0005423679798206054	0.0005661779073334634	0.0005769135040270615	0.0006019128632539007	0.0006133258992063384	0.0006753826117464028	0.0006881884151889844	0.12299626187090605	0.12299576780647613	6.544821926101653e-08	5.8579722468504736e-06	6.668923651352056e-08	5.969050052651026e-06
39.09317085903034	0.0004724352026688482	0.0004813936490643474	0.0005322767815911772	0.0005423696963147547	0.000566194052319974	0.0005769299551516641	0.0006019450192501731	0.000613358664865309	0.0006754499439488352	0.0006882570238783056	0.12304657276693562	0.12304607849993274	7.239929500336105e-08	6.51895655619239e-06	7.377211550278415e-08	6.642567665457455e-06
39.328726879264174	0.0004724140577132658	0.0004813721033075692	0.0005322798372945142	0.0005423728100207568	0.000566211923123029	0.0005769481648170109	0.000601979289816395	0.0006133935851881288	0.0006755202340849789	0.0006883286465826696	0.12309781845893106	0.12309732398559144	7.927586363060124e-08	7.180946615503725e-06	8.077907461120568e-08	7.3171100993113525e-06
39.56570224301631	0.0004723936846914165	0.00048135134412502224	0.0005322842617714141	0.0005423773184558432	0.0005662315223608999	0.0005769681356910221	0.0006020156832153087	0.0006134306685941921	0.0006755935029575832	0.0006884033044991948	0.12315001671604178	0.12314952203252941	8.607845309151554e-08	7.843937989443495e-06	8.771065180038749e-08	7.992672834994385e-06
39.80410550254544	0.0004723740727590421	0.00048133136046687135	0.0005322900524750228	0.0005423832190248885	0.0005662528526401557	0.0005769898704296927	0.0006020542078091648	0.0006134699236042869	0.0006756697717193326	0.0006884810191815653	0.12320318565966844	0.12320269076207359	9.280758756164201e-08	8.507926141598787e-06	9.456738118301423e-08	8.669251249995846e-06
40.04394526164196	0.00047235521079986757	0.0004813121410061086	0.0005322972067458145	0.0005423905090179601	0.0005662759165553969	0.0005770133716768228	0.0006020948720619054	0.0006135113588428214	0.0006757490618806386	0.0006885618125479768	0.12325734377097211	0.12325684865531183	9.946378746257707e-08	9.172906432597383e-06	1.0134979304974104e-07	9.34684061702773e-06
40.28523017593832	0.0004723370874197528	0.00048129367413259343	0.0005323057218091301	0.0005423991856078099	0.0005663007166889841	0.0005770386420637405	0.0006021376845414003	0.0006135549830401013	0.0006758313953176307	0.0006886457068892748	0.1233125098985569	0.12331201456077096	1.0604756946869763e-07	9.838874117359953e-06	1.0805841387353035e-07	1.0025436101179785e-05
40.52796895322162	0.00047231969094070495	0.0004812759479469499	0.0005323155947726527	0.0005424092458473011	0.0005663272556107585	0.0005770656842090174	0.0006021826539217377	0.0006136008050346651	0.0006759167942803455	0.0006887327248772988	0.1233687032663411	0.12336820770229323	1.1255944653643449e-07	1.05058243438233e-05	1.1469376633458858e-07	1.0705032758170918e-05
40.77217035374772	0.000472303009394752	0.0004812589502543263	0.0005323268226238302	0.000542420686666782	0.0005663555358777627	0.0005770945007181825	0.0006022297889855785	0.0006136488337756812	0.0006760052814011262	0.0006888228895734426	0.12342594348161456	0.12342544768708968	1.1899992791403018e-07	1.1173752150622773e-05	1.2125636933662913e-07	1.1385625532489563e-05
41.017843190557436	0.000472287030517671	0.0004812426685580033	0.0005323394022272301	0.0005424335048713915	0.0005663855600339492	0.0005771250941834278	0.000602279098626564	0.0006136990783254021	0.0006760968797032321	0.0006889162244374279	0.12348425054329018	0.12348375451399157	1.2536951915042942e-07	1.1842652464053027e-05	1.2774673801793125e-07	1.206720925460425e-05
41.26499632979458	0.0004722717417425683	0.00048122709005285355	0.0005323533303218339	0.0005424476971383021	0.0005664173306098864	0.0005771574671833078	0.0006023305918517868	0.0006137515478616834	0.0006761916126096694	0.0006890127533363007	0.1235436448503532	0.1235431485819014	1.3166872212238417e-07	1.2512520096819024e-05	1.3416538377107254e-07	1.2749778638729281e-05
41.51363869102594	0.00047225713019330895	0.00048121220161864486	0.0005323686035182676	0.0005424632600138962	0.0005664508501224595	0.0005771916222824334	0.0006023842777843264	0.0006138062516805653	0.0006762895039522503	0.0006891125005536612	0.12360414721051681	0.12360365069844914	1.378980350426936e-07	1.3183349745177209e-05	1.405128142535541e-07	1.3433328280409995e-05
41.763779247563185	0.0004722431826777883	0.0004811979898131848	0.0005323852182959631	0.0005424801899108758	0.0005664861210745622	0.0005772275620311586	0.0006024401656658469	0.000613863199198922	0.0006763905779808775	0.000689215490799127	0.12366577884908672	0.12366528208885659	1.4405795247061232e-07	1.3855135986173828e-05	1.4678953340406357e-07	1.4117852654108032e-05
42.0154270267867	0.00047222988568104197	0.0004811844408653018	0.0005324031710002515	0.0005424984831052996	0.0005665231459547827	0.0005772652889652623	0.0006024982648592618	0.0006139223999571741	0.0006764948593730736	0.0006893217492180421	0.1237285614180449	0.12372806440501664	1.5014896533722087e-07	1.452787327602123e-05	1.5299604146177398e-07	1.4803346110758842e-05
42.26859111047143	0.00047221722535819655	0.0004811715406676592	0.0005324224578393887	0.0005425181357335527	0.0005665619272370874	0.0005773048056056219	0.0006025585848514705	0.0006139838636220787	0.0006766023732437574	0.0006894313014014371	0.12379251700535136	0.12379201973479992	1.5617156095214767e-07	1.5201555947100265e-05	1.59132834976752e-07	1.548980287542634e-05
42.523280635114425	0.0004722051875272446	0.000481159274769396	0.0005324430748815061	0.000542539143789239	0.0005666024673804908	0.0005773461144578824	0.0006026211352561597	0.0006140475999895853	0.0006767131451552691	0.0006895441733962472	0.12385766814447505	0.12385717061158626	1.6212622302156678e-07	1.5876178205614933e-05	1.652004068281726e-07	1.6177217044471837e-05
42.77950479226489	0.00047219375766165215	0.0004811476283685922	0.0005324650180514886	0.0005425615031199999	0.0005666447688287276	0.0005773892180121165	0.000602685925816686	0.000614113618987769	0.0006768272011276643	0.0006896603917157974	0.12392403782416662	0.12392354002403219	1.6801343165687155e-07	1.6551734128483764e-05	1.7119924622865587e-07	1.6865582582334393e-05
43.03727282885567	0.0004721829208827798	0.0004811365863045477	0.0005324882831277715	0.0005425852094242519	0.0005666888340099057	0.0005774341187424756	0.0006027529664090193	0.0006141819306798351	0.0006769445676492634	0.0006897799833505571	0.1239916494984612	0.12399115142607972	1.7383366338616715e-07	1.722821766063365e-05	1.771298387470352e-07	1.7554893319601805e-05
43.29659404753705	0.00047217266195212964	0.00048112613304988243	0.0005325128657390674	0.0005426102582478503	0.0005667346653361646	0.0005774808191068406	0.0006028222670447805	0.0006142525452672097	0.0006770652716874962	0.0006899029757791867	0.12406052709694114	0.12406002874721404	1.7958739118419456e-07	1.790562261343165e-05	1.8299266631963303e-07	1.8245142949707693e-05
43.55747780701245	0.0004721629652633979	0.00048111625270243403	0.0005325387613610053	0.000542636644980662	0.0005667822652033199	0.0005775293215464554	0.0006028938378743458	0.0006143254730927023	0.0006771893407000169	0.0006900293969798611	0.12413069503524826	0.12413019640297826	1.8527508446387377e-07	1.858394266025798e-05	1.8878820726262076e-07	1.8936325026266965e-05
43.81993352237618	0.0004721538148343344	0.000481106928976971	0.0005325659653126885	0.0005426643648530651	0.0005668316359904988	0.0005775796284855637	0.0006029676891900354	0.0006144007246437628	0.0006773168026461213	0.0006901592754419095	0.12420217822585841	0.12420167930574923	1.9089720909603626e-07	1.9263171333938622e-05	1.9451693628437863e-07	1.9628432959925557e-05
44.08397066545326	0.0004721451942984045	0.0004810981451966889	0.0005325944727531666	0.0005426934129323468	0.0005668827800597717	0.0005776317423310261	0.0006030438314293897	0.000614478310555809	0.0006774476859984604	0.0006902926401777473	0.12427500208913546	0.12427450287578586	1.9645422742785648e-07	1.994330202444161e-05	2.0017932449612093e-07	2.032146001502977e-05
44.349598765141174	0.00047213708689624695	0.00048108988428451126	0.0005326242786778234	0.000542723784119027	0.0005669356997557747	0.00057768566547194	0.0006031222751785288	0.0006145582416156591	0.0006775820197550756	0.0006904295207351402	0.12434919256464996	0.12434869305255641	2.0194659829130858e-07	2.062432797557412e-05	2.0577583942794214e-07	2.101539930705887e-05
44.6168274077539	0.00047212947546692127	0.000481082128754167	0.000532655377914669	0.0005427554731430769	0.0005669903974053242	0.0005777414002792429	0.0006032030311756033	0.0006146405287650398	0.000677719833451747	0.0006905699472097834	0.124424776122799	0.12442427630635146	2.073747770072864e-07	2.1306242280916265e-05	2.1130694503705694e-07	2.1710243798975237e-05
44.88566623736761	0.00047212234243893507	0.0004810748607010523	0.0005326877651205393	0.0005427884745600523	0.0005670468753170189	0.0005777989491053126	0.0006032861103143316	0.0006147251831041989	0.0006778611571746752	0.0006907139502582316	0.12450177977671231	0.12450127965019035	2.1273921540273383e-07	2.1989037881212092e-05	2.1677310171950952e-07	2.2405986297838187e-05
45.15612495616904	0.0004721156698210561	0.00048106806179286403	0.000532721434777206	0.000542822782747122	0.0005671051357808404	0.0005778583142835545	0.0006033715236476412	0.0006148122158956079	0.0006780060215735084	0.0006908615611111642	0.1245802310944653	0.12457973065203791	2.1804036182647424e-07	2.267270756164952e-05	2.221747663234009e-07	2.3102619451834117e-05
45.42821332480542	0.0004721094391928914	0.0004810617132600038	0.0005327563811873813	0.0005428583918990037	0.0005671651810677402	0.0005779194981279843	0.000603459282391399	0.0006149016385677697	0.0006781544578747201	0.0006910128115870231	0.12466015821160435	0.12465965744732754	2.2327866115333037e-07	2.3357243947613737e-05	2.2751239215669516e-07	2.3800135746279705e-05
45.701941162736816	0.00047210363169523386	0.00048105579588573707	0.0005327925984706253	0.0005428952960237877	0.0005672270134292196	0.0005779825029327961	0.0006035493979282485	0.0006149934627191213	0.0006783064978953512	0.0006911677341060092	0.1247415898439972	0.12474108875181064	2.2845455479258113e-07	2.4042639500981844e-05	2.3278642900066357e-07	2.4498527500346756e-05
45.97731834859046	0.0004720982280201628	0.0004810502899961124	0.0005328300805591447	0.0005429334889386618	0.0005672906350968962	0.0005780473309719273	0.0006036418818115424	0.0006150877001220495	0.0006784621740571201	0.0006913263617044685	0.12482455530101018	0.1248240538747368	2.3356848069446684e-07	2.4728886516334203e-05	2.3799732311313715e-07	2.5197786862968252e-05
46.25435482051728	0.0004720932084009	0.00048104517544962026	0.0005328688211934869	0.0005429729642655209	0.0005673560482820646	0.0005781139844986053	0.0006037367457693886	0.0006151843627270072	0.0006786215194009288	0.0006914887280496658	0.12490908449903271	0.12490858273237386	2.386208733744753e-07	2.5415977118720123e-05	2.4314551724585395e-07	2.589790580946605e-05
46.533060576550575	0.0004720885526014136	0.0004810404316266006	0.000532908813918129	0.0005430137154264712	0.0005674232551752512	0.0005781824657448946	0.0006038340017088103	0.0006152834626667534	0.0006787845676017678	0.0006916548674549737	0.12499520797535127	0.12499470586188459	2.436121639111735e-07	2.6103903258481442e-05	2.4823145065031374e-07	2.659887613749856e-05
46.813445674966815	0.00047208423990574924	0.0004810360374183725	0.0005329500520769398	0.0005430557356392077	0.0005674922579457474	0.0005782527769212232	0.0006039336617200049	0.0006153850122606947	0.0006789513529840219	0.0006918248148954701	0.1250829569023851	0.12508245443556354	2.485427799490264e-07	2.6792656706881024e-05	2.5325555908038005e-07	2.7300689462481098e-05
47.09552023464871	0.0004720802491070993	0.00048103197121609695	0.0005329925288085366	0.0005430990179122842	0.0005675630587411424	0.0005783249202159051	0.0006040357380807335	0.0006154890240193581	0.0006791219105372106	0.0006919986060239781	0.12517236310229757	0.12517186027544633	2.5341314571899684e-07	2.7482229053424345e-05	2.582182748130969e-07	2.8003337214588253e-05
47.37929443545016	0.00047207655849659016	0.0004810282108993504	0.0005330362370415154	0.0005431435550402499	0.0005676356596868415	0.0005783988977946506	0.0006041402432608273	0.0006155955106489792	0.0006792962759321639	0.0006921762771875439	0.12526345906199615	0.1252629558683079	2.582236820391961e-07	2.817261170068308e-05	2.6312002664500254e-07	2.870681063329994e-05
47.66477851856398	0.0004720731458517838	0.0004810247338244079	0.0005330811694895575	0.0005431893395986667	0.0005677100628855731	0.000578474711800062	0.0006042471899268132	0.0006157044850562211	0.0006794744855376486	0.0006923578654443837	0.1253562779485201	0.12535577438105505	2.6297480631900377e-07	2.886379585999299e-05	2.6796123989928505e-07	2.941110076318254e-05
47.951982786891236	0.0004720699884248827	0.00048102151681222527	0.0005331273186464082	0.0005432363639389891	0.0005677862704168833	0.0005785523643511202	0.0006043565909466753	0.0006158159603530202	0.0006796565764374624	0.0006925434085812963	0.12545085362484856	0.12545034967652988	2.6766693257641513e-07	2.9555772547776304e-05	2.727423364450813e-07	3.0116198450474974e-05
48.24091760541319	0.00047206706293063694	0.00048101853613611776	0.0005331746767807256	0.0005432846201833187	0.0005678642843366241	0.0005786318575426632	0.0006044684593947456	0.0006159299498615749	0.0006798425864480121	0.0006927329451315801	0.12554722066612267	0.12554671632973477	2.723004714314274e-07	3.024853257996285e-05	2.7746373469010426e-07	3.082209433720451e-05
48.53159340156531	0.00047206434553392917	0.00048101576750910754	0.0005332232359307862	0.000543334100219008	0.0005679441066764195	0.0005787131934448423	0.0006045828085567269	0.0006160464671194607	0.0006800325541363826	0.0006929265143934411	0.12564541437630783	0.12564490964449207	2.768758301195922e-07	3.0942066567854476e-05	2.8212584958909985e-07	3.152877885628791e-05
48.82402066561362	0.00047206181183704943	0.00048101318607095814	0.0005332729878990608	0.0005433847956931318	0.0005680257394431315	0.0005787963741025746	0.0006046996519348664	0.000616165525884901	0.0006802265188389305	0.0006931241564489378	0.12574547080530063	0.12574496567055368	2.8139341249375054e-07	3.163636491310129e-05	2.867290926540384e-07	3.2236242227617895e-05
49.11820995103327	0.0004720594368666277	0.0004810107663748614	0.0005333239242466351	0.000543436698006806	0.0005681091846183	0.0005788814015349789	0.0006048190032532633	0.0006162871401421795	0.0006804245206803951	0.0006933259121834602	0.12584742676650107	0.12584692122117094	2.858536190282609e-07	3.2331417802511364e-05	2.9127387195400627e-07	3.2944474452040184e-05
49.41417187488941	0.000472057195060235	0.0004810084823737798	0.0005333760362874891	0.0005434897983093541	0.0005681944441575821	0.0005789682777347971	0.0006049408764633364	0.0006164113241072064	0.0006806266005935711	0.0006935318233057686	0.12595131985486224	0.1259508138911452	2.902568468259384e-07	3.302721520330454e-05	2.9576059212095204e-07	3.3653465306496266e-05
49.71191711822035	0.00047205506025262584	0.0004810063074064341	0.0005334293150826181	0.0005435440874923216	0.0005682815199901667	0.0005790570046678042	0.0006050652857494397	0.0006165380922332465	0.0006808328003395357	0.0006937419323686098	0.12605718846543035	0.12605668207536894	2.9460348961881343e-07	3.372374685738089e-05	3.001896543533729e-07	3.4363204338541675e-05
50.01145642642306	0.00047205300566162346	0.00048100421418291586	0.0005334837514339978	0.000543599556183321	0.0005683704140181843	0.0005791475842722015	0.0006051922455346436	0.0006166674592168016	0.0006810431625284709	0.0006939562827899293	0.12616507181239656	0.12616456498787432	2.9889393777387824e-07	3.4421002276296964e-05	3.0456145641859136e-07	3.507368086062834e-05
50.3128006096408	0.0004720510038736322	0.0004810021747699268	0.0005335393358783853	0.0005436561947397197	0.0005684611281160953	0.0005792400184579964	0.0006053217704866764	0.0006167994400036723	0.000681257730641083	0.0006941749188747006	0.1262750099486683	0.1262745026814072	3.0312857828940047e-07	3.5118970734757116e-05	3.088763926532975e-07	3.578488394419266e-05
50.61596054315354	0.00047204902682876126	0.0004810001605756218	0.0005335960586809488	0.0005437139932421468	0.0005685536641300661	0.0005793343091063652	0.0006054538755240382	0.0006169340497951835	0.0006814765490506492	0.000694397885837387	0.12638704378598595	0.12638653606754294	3.073077947988263e-07	3.581764126521503e-05	3.1313485396647616e-07	3.649680241384068e-05
50.9209471677702	0.000472047045805558	0.00048099814233405183	0.0005336539098287263	0.0005437729414878301	0.0005686480238773283	0.0005794304580690025	0.000605588575822289	0.0006170713040545955	0.0006816996630457121	0.0006946252298250686	0.12650121511559298	0.12650070693735702	3.114319675746836e-07	3.6517002652017294e-05	3.1733722784363545e-07	3.7209424841644356e-05
51.22777149022361	0.0004720450314053324	0.00048099609008919167	0.0005337128790239063	0.0005438330289837467	0.0005687442091455254	0.0005795284671674538	0.000605725886820526	0.0006172112185137002	0.0006819271188534407	0.000694856997941246	0.12661756662948917	0.12661705798267714	3.155014735320514e-07	3.721704342563026e-05	3.214838983405183e-07	3.792273953980019e-05
51.53644458356769	0.0004720429535360621	0.00048099397317853595	0.0005337729556769198	0.0005438942449395824	0.0005688422216920412	0.0005796283381924269	0.0006058658242280414	0.0006173538091796039	0.0006821589636636849	0.0006950932382703457	0.126736141942275	0.12673563281792863	3.195166862122968e-07	3.7917751854285586e-05	3.255752460867888e-07	3.863673455484218e-05
51.84697758757708	0.00047204078139585667	0.00048099176021625925	0.0005338341288993375	0.0005439565782605036	0.000568942063243303	0.0005797300729030943	0.0006060084040311703	0.0006174990923417141	0.0006823952456537323	0.0006953339999029574	0.12685698561360922	0.12685647600258898	3.2347797579521803e-07	3.861911593899814e-05	3.296116482833216e-07	3.9351397660411513e-05
52.15938170914916	0.00047203848345598915	0.0004809894190759153	0.000533896387496582	0.0005440200175397187	0.0005690437354940841	0.0005798336730263671	0.000606153642500355	0.0006176470845789254	0.0006826360140138243	0.0006955793329618197	0.12698014317130502	0.12697963306428844	3.273857091001288e-07	3.9321123406904634e-05	3.335934786978653e-07	4.006671635017889e-05
52.47366822270851	0.000472036027443457	0.0004809869168726732	0.0005339597199604243	0.0005440845510508405	0.0005691472401067723	0.00057993914025616	0.0006063015561974008	0.0006177978027670213	0.0006828813189734171	0.0006958292886285903	0.12710566113507846	0.12710515052255572	3.3124024956861925e-07	4.0023761702451255e-05	3.3752110766883687e-07	4.0782677831252556e-05
52.789848470613855	0.00047203338032307003	0.0004809842199450654	0.000534024114461274	0.0005441501667400285	0.0005692525787106265	0.0005800464762526308	0.0006064521619829534	0.0006179512640862912	0.0006831312118282433	0.0006960839191714151	0.1272335870409774	0.1272330759132474	3.350419572713866e-07	4.072701798153722e-05	3.413949020953473e-07	4.149926901601819e-05
53.107933863567155	0.000472030508279053	0.00048098129383624056	0.0005340895588402548	0.0005442168522179137	0.0005693597529010137	0.0005801556826414033	0.0006066054770241979	0.0006181074860293745	0.0006833857449681908	0.0006963432779733369	0.12736396946650763	0.12736345781367267	3.3879118890389835e-07	4.1430879103465656e-05	3.4521522543373186e-07	4.221647651436733e-05
53.42793588102576	0.0004720273766961399	0.00048097810327469887	0.0005341560406010519	0.0005442845947512907	0.0005694687642386253	0.0005802667610127663	0.000606761518802784	0.0006182664864093362	0.0006836449719060237	0.0006966074195615609	0.1274968580564818	0.12749634586844427	3.424882977732732e-07	4.213533162257532e-05	3.489824376907199e-07	4.2934286625759266e-05
53.74986607161648	0.0004720239501401479	0.0004809746121544988	0.0005342235469015285	0.0005443533812545769	0.000569579614248669	0.0005803797129208542	0.0006069203051229894	0.0006184282833679857	0.0006839089473069868	0.0006968763996376185	0.1276323035496188	0.12763179081607626	3.461336337996909e-07	4.284036178070494e-05	3.526968954237599e-07	4.365268533153277e-05
54.073736053552395	0.00047202019233801777	0.00048097078351491885	0.0005342920645451074	0.0005444231982810292	0.0005696923044200465	0.0005804945398828066	0.0006070818541201315	0.000618592895384448	0.0006841777270193102	0.0006971502751084557	0.12777035780591228	0.12776984451635412	3.497275435076098e-07	4.3545955498824895e-05	3.5635895172573227e-07	4.437165828528877e-05
54.399557515052166	0.00047201606615729515	0.00048096657951954915	0.0005343615799718969	0.0005444940320137029	0.000569806836204501	0.0005806112433778989	0.0006072461842692237	0.0006187603412839832	0.0006844513681056614	0.000697429104118471	0.1279110738347983	0.1279105599785002	3.532703700138409e-07	4.4252098367489334e-05	3.5996895622104636e-07	4.5091190804757986e-05
54.727342214761876	0.0004720115335850445	0.0004809619614348074	0.0005344320792495689	0.0005445658682561571	0.0005699232110157463	0.0005807298248466588	0.0006074133143939041	0.0006189306402470851	0.0006847299288755597	0.0006977129460825588	0.12805450582415198	0.12805399139016838	3.567624530183321e-07	4.495877563827355e-05	3.6352725505165405e-07	4.581126786191991e-05
55.057101982179326	0.00047200655570616876	0.0004809568896078445	0.0005345035480639666	0.0005446386924228816	0.0005700414302285687	0.0005808502856899457	0.0006075832636756245	0.000619103811818845	0.0006850134689188082	0.00069800186172016	0.1282007091701304	0.12820019414729603	3.602041287988555e-07	4.566597221468405e-05	3.6703419087152044e-07	4.653187407401005e-05
55.38884871808102	0.00047200109268112736	0.0004809513234438438	0.0005345759717094468	0.00054471248952946	0.0005701614951779085	0.0005809726272680205	0.0006077560516631323	0.0006192798759186117	0.0006853020491399672	0.0006982959130904017	0.12834974050790826	0.12834922488482656	3.6359573019886446e-07	4.6373672642374686e-05	3.7049010283502284e-07	4.725299369370828e-05
55.722594394951685	0.0004719951037230182	0.00048094522138266555	0.0005346493350789316	0.00054478724418243	0.0005702834071579118	0.0005810968508995734	0.0006079316982822301	0.000619458852849938	0.0006855957317939055	0.0006985951636283127	0.12850165774331673	0.12850114150835903	3.669375866053757e-07	4.7081861098099975e-05	3.738953265747247e-07	4.797461059770358e-05
56.058351057416104	0.0004719885470740129	0.00048093854087483687	0.0005347236226536711	0.0005448629405688534	0.0005704071674209531	0.0005812229578607338	0.0006081102238458427	0.0006196407633108369	0.0006858945805224744	0.0006988996781821994	0.12865652008543793	0.12865600322673584	3.7023002394766854e-07	4.7790521380583484e-05	3.772501942017007e-07	4.869670827782613e-05
56.39613082267415	0.0004719813799811286	0.00048093123835686374	0.0005347988184927108	0.0005449395624455821	0.0005705327771766411	0.0005813509493840529	0.0006082916490643966	0.0006198256284043596	0.0006861986603923509	0.0006992095230522011	0.12881438808016427	0.12881387058560764	3.734733646766847e-07	4.8499636899332343e-05	3.8055503428114246e-07	4.94192698289736e-05
56.7359458809379	0.0004719735586712981	0.00048092326922582926	0.0005348749062220339	0.0005450170931281986	0.000570660237590781	0.0005814808266574497	0.0006084759950565151	0.000620013469649492	0.0006865080379340693	0.0006995247660300677	0.12897532364478553	0.1289748055020115	3.76667927744212e-07	4.920919066250806e-05	3.838101718108911e-07	5.014227793696813e-05
57.07780849587155	0.00047196503832573313	0.00048091458781326864	0.0005349518690233927	0.0005450955154796287	0.0005707895497843186	0.0005816125908231302	0.0006086632833600507	0.0006202043089923941	0.0006868227811823164	0.0006998454764402114	0.12913939010360456	0.12913887129999596	3.7981402859410193e-07	4.991916526660145e-05	3.870159282171005e-07	5.0865714868494893e-05
57.42173100503407	0.00047195577305354796	0.0004809051473582971	0.0005350296896227995	0.0005451748118984222	0.0005709207148322479	0.0005817462429764813	0.0006088535359434641	0.0006203981688180014	0.000687142959717517	0.0007001717251820871	0.12930665222465443	0.1293061327473331	3.8291197913614076e-07	5.062954288344301e-05	3.9017262132713237e-07	5.1589562457793336e-05
57.7677258203244	0.0004719457158646208	0.00048089489997995194	0.0005351083502786726	0.0005452549643066692	0.0005710537337624877	0.0005818817841649204	0.0006090467752175558	0.000620595071961973	0.0006874686447087561	0.0007005035847739245	0.12947717625752467	0.12947665609334558	3.859620877269673e-07	5.134030524789335e-05	3.932805653414752e-07	5.231380209298753e-05
58.115805428429454	0.00047193481864166756	0.0004808837966487395	0.0005351878327696252	0.000545335954137558	0.0005711886075547248	0.000582019215386718	0.0006092430240475735	0.0006207950417230284	0.0006877999089581022	0.0007008411293978926	0.12965102997236017	0.12965050910790327	3.8896465914893107e-07	5.205143364472864e-05	3.9634007082279404e-07	5.303841470423454e-05
58.465982391274686	0.00047192303211150444	0.00048087178715735293	0.0005352681183818847	0.0005454177623225568	0.0005713253371392223	0.0005821585375897856	0.0006094423057656988	0.0006209981018756756	0.0006881368269463712	0.000701184434946732	0.12982828270005306	0.12982776112162084	3.919199945852641e-07	5.276290889529023e-05	3.9935144466644e-07	5.376338074940257e-05
58.818269346477535	0.0004719103058154676	0.00048085882009052985	0.0005353491878963257	0.0005455003692782015	0.0005714639233955931	0.0005822997516704229	0.0006096446441839341	0.0006212042766833376	0.0006884794748803925	0.0007015335790719145	0.13000900537369123	0.13000848306729806	3.948283915952526e-07	5.3474711343301506e-05	4.023149900731285e-07	5.4488680199485384e-05
59.172679007803275	0.00047189658807896733	0.0004808448427940308	0.0005354310215751098	0.0005455837548924808	0.0005716043671515343	0.0005824428584720305	0.0006098500636074014	0.000621413590911906	0.0006888279307418285	0.0007018886412333913	0.1301932705712915	0.13019274752265966	3.9769014408908357e-07	5.418682084050441e-05	4.0523100652573724e-07	5.5214292524127795e-05
59.52922416562417	0.000471881825980144	0.0004808298013426987	0.0005355135991479131	0.0005456678985108022	0.0005717466691815256	0.0005825878587837816	0.0006100585888480687	0.0006216260698437259	0.0006891822743376157	0.0007022497027509862	0.1303811525598729	0.13038062875442508	4.0050554229087345e-07	5.489921673047793e-05	4.080997897550455e-07	5.594019667577721e-05
59.887917687380885	0.00047186596531759026	0.00048081364050757403	0.0005355968997977214	0.0005457527789215222	0.0005718908302054792	0.0005827347533392505	0.0006102702452389134	0.0006218417392920311	0.0006895425873520695	0.0007026168468574955	0.13057272734091924	0.13057220276377135	4.032748727165504e-07	5.561187783409416e-05	4.109216317060155e-07	5.666637107330785e-05
60.24877251804685	0.00047184895057712756	0.0004807963037220323	0.0005356809021461987	0.0005458383743410283	0.0005720368508873626	0.0005828835428150006	0.000610485058648558	0.0006220606256158496	0.0006899089534007538	0.0007029901587535659	0.1307680726972757	0.13076754733322984	4.059984181381841e-07	5.632478243251804e-05	4.136968205143733e-07	5.7392793586324986e-05
60.6118016805955	0.00047183072489757536	0.0004807777330469156	0.000535765584238581	0.0005459246623983585	0.0005721847318337595	0.0005830342278291304	0.0006107030554963648	0.0006222827557353962	0.0006902814580861321	0.0007033697256644175	0.13096726824153673	0.13096674207507397	4.086764575414849e-07	5.703790824933275e-05	4.164256404592297e-07	5.811944151652704e-05
60.97701827647021	0.0004718112300355059	0.0004807578691346105	0.000535850923528111	0.0005460116201193311	0.0005723344735923995	0.000583186808939764	0.0006109242627680388	0.0006225081571479601	0.0006906601890551208	0.000703755636898473	0.13117039546597864	0.13116986848125056	4.113092661022768e-07	5.775123243428881e-05	4.1910837193012e-07	5.884629157991428e-05
61.34443548605718	0.000471790406328933	0.00048073665119205275	0.0005359368968599739	0.0005460992239101808	0.0005724860766506342	0.0005833412866435043	0.0006111487080317351	0.0006227368579443254	0.0006910452360585834	0.0007041479839079881	0.13137753779409386	0.131377009974917	4.1389711513749143e-07	5.846473154377807e-05	4.2174529138959936e-07	5.957331988855341e-05
61.71406656916102	0.0004717681926599079	0.00048071401694261114	0.0005360234804547288	0.0005461874495406729	0.0005726395414338648	0.0005834976613738286	0.0006113764194547031	0.0006229688868257228	0.0006914366910128563	0.0007045468603517398	0.13158878063378898	0.13158825196363289	4.1644027206375143e-07	5.917838152144639e-05	4.243366713272724e-07	6.030050193030212e-05
62.085924865483435	0.0004717445264159752	0.00048068990258681694	0.0005361106498912084	0.0005462762721266831	0.0005727948683039173	0.0005836559334994363	0.0006116074258204754	0.0006232042731213541	0.0006918346480633828	0.0007049523621598708	0.13180421143230184	0.1318036818942839	4.1893900035085835e-07	5.989215767775169e-05	4.268827802105706e-07	6.102781254781198e-05
62.46002379510434	0.0004717193434504565	0.0004806642427618901	0.0005361983800888718	0.0005463656661122129	0.0005729520575573633	0.0005838161033225335	0.0006118417565466312	0.000623443046806487	0.0006922392036505364	0.0007053645876009555	0.13202391973291078	0.13202338930978777	4.213935594839539e-07	6.0606034670424025e-05	4.2938388244073353e-07	6.175522591776728e-05
62.83637685896657	0.0004716925780415251	0.0004806369705000396	0.0005362866452895998	0.0005464556052508373	0.0005731111094237937	0.0005839781710770745	0.0006120794417031633	0.0006236852385211667	0.0006926504565777349	0.0007057836373514087	0.13224799723349556	0.13224746590765368	4.238042049084425e-07	6.131998648174763e-05	4.3184023830944093e-07	6.248271552954099e-05
63.21499763936286	0.00047166416285001397	0.0004806080171854731	0.0005363754190388868	0.0005465460625865469	0.0005732720240640197	0.0005841421369269333	0.0006123205120314465	0.0006239308795895524	0.0006930685080819101	0.000706209614567291	0.1324765378470285	0.13247600560047443	4.261711879680833e-07	6.203398639444135e-05	4.3425210392844787e-07	6.321025415964576e-05
63.59589980042612	0.00047163402887592625	0.0004805773125100816	0.0005364646741664301	0.0005466370104339634	0.0005734348015682221	0.0005843080009640126	0.0006125649989638553	0.0006241800020399008	0.0006934934619064504	0.0007066426249586317	0.1327096377640615	0.13270910457841445	4.284947558666095e-07	6.274800697066152e-05	4.366197311875177e-07	6.393781384976538e-05
63.979097088622495	0.00047160210541360656	0.00048054478442775963	0.0005365543827660921	0.0005467284203579236	0.000573599441954042	0.0005844757632063006	0.0006128129346440503	0.0006244326386252377	0.0006939254243767135	0.0007070827768663765	0.1329473955172854	0.13294686137376596	4.307751515969299e-07	6.346202002506518e-05	4.389433676878522e-07	6.466536588037308e-05
64.36460333324754	0.00047156832000550236	0.0004805103591072925	0.0005366445161751899	0.0005468202631523773	0.0005737659451645897	0.0005846454235958417	0.0006130643519479437	0.000624688822844723	0.0006943645044781954	0.0007075301813420344	0.13318991204825192	0.1331893769276731	4.330126138787872e-07	6.417599659920559e-05	4.41223256675196e-07	6.539288074398908e-05
64.75243244692527	0.0004715325983944973	0.0004804739608837844	0.0005367350449531174	0.000546912508818603	0.0005739343110664015	0.0005848169819966549	0.0006133192845053931	0.0006249485889657546	0.0006948108139374906	0.0007079849522301759	0.13343729077632238	0.13343675465908056	4.3520737710172914e-07	6.488990693573338e-05	4.434596369862773e-07	6.612032811936785e-05
65.14259842611021	0.00047149486447474166	0.0004804355122085564	0.000536825938859251	0.0005470051265426961	0.0005741045394473145	0.0005849904381925691	0.0006135777667226376	0.0006252119720468305	0.0006952644673061368	0.0007084472062538658	0.13368963766995276	0.133689100536016	4.3735967124769633e-07	6.560372044892016e-05	4.4565274296239684e-07	6.684767684075887e-05
65.53511535159264	0.00047145504024093446	0.0004803949335974686	0.0005369171668301227	0.0005470980846723066	0.0005742766300142694	0.0005851657918849807	0.0006138398338055077	0.0006254790079611962	0.0006957255820474723	0.0007089170631031665	0.13394706132038445	0.13394652314928224	4.3946972181913967e-07	6.631740569544575e-05	4.4780280438459254e-07	6.757489486909629e-05
65.92999738900669	0.0004714130457360059	0.00048035214357760957	0.0005370086969558274	0.000547191350692604	0.0005744505823910324	0.0005853430426905394	0.00061410552178344	0.0006257497334213195	0.0006961942786266281	0.0007093946455268377	0.1342096730178476	0.13420913378865934	4.41537749766162e-07	6.70309303441724e-05	4.499100463917823e-07	6.830194926021882e-05
66.32725878934137	0.0004713687989971376	0.00048030705863229175	0.0005371004964556417	0.0005472848912014269	0.0005746263961158411	0.0005855221901387395	0.0006143748675343331	0.0006260241860042118	0.0006966706806037889	0.0007098800794273633	0.13447758683037142	0.13447704652171705	4.435639714034682e-07	6.774426114383725e-05	4.519746893992321e-07	6.902880613218754e-05
66.72691388945532	0.0004713222160000607	0.0004802595931442973	0.0005371925316528135	0.0005473786718836011	0.0005748040706389573	0.0005857032336694358	0.0006146479088102716	0.0006263024041776441	0.0006971549147308556	0.0007103734939594471	0.13475091968530772	0.13475037827533423	4.455485983204848e-07	6.845736388870483e-05	4.539969490116027e-07	6.975543063131306e-05
67.12897711259382	0.00047127321060157337	0.0004802096593373019	0.0005372847679484988	0.000547472657484379	0.0005749836053201337	0.0005858861726302564	0.0006149246842641538	0.0006265844273272773	0.0006976471110516504	0.0007108750216321176	0.13502979145366656	0.13502924892003634	4.4749183729722586e-07	6.91702033843028e-05	4.5597703593025073e-07	7.048178689593454e-05
67.53346296890952	0.00047122169448020974	0.0004801571672154218	0.0005373771697948074	0.000547566811781976	0.0005751649994259878	0.0005860710062739308	0.0006152052334772645	0.000626870295784761	0.0006981474030058226	0.0007113847984146046	0.1353143250373879	0.13531378135726846	4.4939389020573917e-07	6.988274341035439e-05	4.579151558555417e-07	7.120783801910224e-05
67.94038605598601	0.000471167577074995	0.0004801020245008055	0.000537469700666925	0.000547661097559162	0.0005753482521272759	0.0005862577337555073	0.0006154895969878267	0.0006271600508568199	0.0006986559275366038	0.0007119029638461347	0.13560464645965836	0.1356041016097063	4.5125495391090155e-07	7.059494668203159e-05	4.5981150938341746e-07	7.193354600892876e-05
68.3497610593647	0.00047111076552221523	0.00048004413656920625	0.0005375623230342735	0.0005477554765738757	0.0005755333624960639	0.0005864463541294744	0.0006157778163205708	0.0006274537348553896	0.0006991728252025815	0.0007124296611498243	0.13590088495839756	0.13590033891474804	4.53075220163625e-07	7.130677481004266e-05	4.6166629190478193e-07	7.265887174882912e-05
68.7616027530747	0.00047105116459013194	0.00047998340638345885	0.0005376549983306713	0.0005478499095288217	0.0005757203295027935	0.0005866368663467708	0.0006160699340173647	0.0006277513911288273	0.0006996982402936617	0.0007129650373508432	0.1362031730830392	0.13620262582129386	4.5485487549135235e-07	7.201818825817996e-05	4.6347969348298646e-07	7.338377495298698e-05
69.17592600016614	0.0004709886766115612	0.0004799197344247787	0.0005377476869234547	0.0005479443560400022	0.0005759091520132314	0.0005868292692516744	0.000616365993668953	0.0006280530640942455	0.0007002323209514032	0.0007135092433990242	0.13651164679475702	0.13651109828996427	4.565941010797707e-07	7.272914629942451e-05	4.652518987403138e-07	7.410821412233426e-05
69.59274575324658	0.0004709232014142448	0.0004798530186218168	0.0005378403480815194	0.000548038774604157	0.0005760998287853066	0.0005870235615785828	0.0006166660399478369	0.0006283587992710263	0.0007007752192939098	0.0007140624342961313	0.13682644557024032	0.1368258957968881	4.5829307265094713e-07	7.343960696978846e-05	4.6698308673296957e-07	7.483214649757486e-05
70.01207705502031	0.0004708546362489267	0.00047978315427736807	0.0005379329399422359	0.0005481331225650482	0.0005762923584658182	0.0005872197419486564	0.00061697011864236	0.0006286686433155435	0.0007013270915454842	0.0007146247692279629	0.13714771250920918	0.1371471614412053	4.5995196033344135e-07	7.414952701952082e-05	4.6867343081414756e-07	7.555552800891929e-05
70.43393503883172	0.0004707828757150514	0.00047971003399266377	0.0005380254194771956	0.0005482273560785582	0.0005764867395870192	0.0005874178088663376	0.000617278276692035	0.0006289826440571648	0.0007018880981712504	0.0007151964117015299	0.13747559444578758	0.13747504205644856	4.615709285202751e-07	7.485886186209267e-05	4.703230984951434e-07	7.627831322462586e-05
70.85833492921113	0.0004707078116839943	0.00047963354758914556	0.0005381177424567354	0.0005483214300765427	0.0005766829705630569	0.0005876177607157249	0.0006175905622241682	0.0006293008505355677	0.0007024584040169544	0.0007157775296875069	0.1378102420639156	0.13780968832594714	4.6315013573145544e-07	7.556756552144772e-05	4.719322513035409e-07	7.700045529732136e-05
71.2852920424243	0.0004706293332197384	0.0004795535820276388	0.0005382098634132037	0.0005484152982293988	0.0005768810496862822	0.000587819595756812	0.0006179070245918428	0.0006296233130394441	0.000703038178454196	0.0007163682957682177	0.138151810016952	0.13815125490243454	4.646897344602347e-07	7.627559057610256e-05	4.7350104462437655e-07	7.772190590642214e-05
71.71482178702524	0.0004705473264968889	0.0004794700213248124	0.0005383017356028949	0.0005485089129072792	0.0005770809751233979	0.0005880233121215615	0.0006182277144133032	0.0006299500831466322	0.0007036275955313048	0.0007169688872913676	0.13850045705166003	0.1384999005320331	4.6618987101069726e-07	7.698288809987464e-05	4.7502962753772585e-07	7.844261519851514e-05
72.14693966441222	0.00047046167471594087	0.00047938274646684026	0.00053839331096662	0.0005486022251399147	0.0005772827449114592	0.0005882289078098329	0.0006185526836128156	0.0006302812137657499	0.0007042268341301374	0.0007175794865298177	0.13885634613674455	0.13885578818278857	4.6765068533296053e-07	7.768940760109755e-05	4.7651814264805005e-07	7.916253172481069e-05
72.58166126938723	0.00047037225801568276	0.0004792916353201438	0.0005384845400888399	0.000548695184574972	0.0005774863569537042	0.0005884363806851301	0.0006188819854630549	0.0006306167591793865	0.0007048360781290485	0.0007182002808476422	0.13921964459614114	0.13921908517796147	4.690723108426555e-07	7.839509695752034e-05	4.779667259008575e-07	7.988160237482056e-05
73.01900229071879	0.0004702789533826373	0.0004791965625391159	0.00053857537215531	0.0005487877394348966	0.0005776918090152151	0.0005886457284701831	0.0006192156746290929	0.0006309567750889225	0.0007054555165723199	0.0007188314628727685	0.13959052424726173	0.13958996333426735	4.7045487423856384e-07	7.909990234883368e-05	4.793755063996902e-07	8.059977230827353e-05
73.45897851170821	0.000470181634557423	0.00047909739947070776	0.0005386657549091735	0.0005488798364721735	0.0005778990987183972	0.0005888569487423403	0.0006195538072140472	0.0006313013186610477	0.0007060853438463448	0.0007194732306765064	0.1399691615443918	0.1399685991052785	4.7179849530258264e-07	7.980376818533808e-05	4.807446061974151e-07	8.131698488157701e-05
73.90160581075892	0.00047008017193791833	0.00047899401405575634	0.0005387556346054337	0.0005489714209229352	0.0005781082235382659	0.0005890700389287663	0.00061989644080647	0.0006316504485760436	0.0007067257598628727	0.0007201257879602591	0.14035573772748014	0.14035517373020978	4.731032866876544e-07	8.050663703187966e-05	4.820741400856721e-07	8.20331815709896e-05
74.34690016194996	0.0004699744324791051	0.00047888627072692946	0.000538844955963735	0.0005490624364588493	0.0005783191807975316	0.0005892849963014342	0.0006202436345295406	0.0006320042250779149	0.0007073769702496318	0.0007207893442497651	0.14075043897654013	0.14074987338832354	4.743693537094919e-07	8.120844953087014e-05	4.8336421537825e-07	8.274830189382298e-05
74.79487763561212	0.00046986427958947637	0.0004787740303031696	0.0005389336621193994	0.0005491528251372261	0.0005785319676614827	0.0005895018179719106	0.0006205954490921645	0.0006323627100264513	0.0007080391865487029	0.0007214641150972307	0.1411534565719073	0.141152889359181	4.755967941127157e-07	8.190914431895069e-05	4.846149316723456e-07	8.34622833232046e-05
75.24555439890803	0.00046974957302385665	0.00047865714988048086	0.0005390216945726144	0.0005492425273492411	0.0005787465811326368	0.000589720500885905	0.0006209519468420295	0.0006327259669512897	0.0007087126264229582	0.0007221503222916794	0.14156498706061194	0.1415644181890165	4.7678569782257183e-07	8.260865793874306e-05	4.858263806014739e-07	8.417506119921814e-05
75.6989467164156	0.00046963016877251117	0.0004785354827189392	0.000539108993135716	0.0005493314817662236	0.0005789630180451631	0.0005899410418175896	0.0006213131918207268	0.0006330940611080866	0.0007093975138709833	0.0007228481940779543	0.14198523242912614	0.14198466186348585	4.779361466976254e-07	8.330692474890766e-05	4.869986455780786e-07	8.488656863626931e-05
76.15507095071504	0.0004695059189464005	0.0004784088781257673	0.000539195495878479	0.0005494196252839042	0.0005791812750590636	0.0005901634373636662	0.0006216792498210279	0.0006334670595368729	0.0007100940794508642	0.0007235579653847398	0.14241440028277388	0.14241382798707272	4.790482142544815e-07	8.400387682627741e-05	4.881318015129404e-07	8.559673642351273e-05
76.61394356297929	0.0004693766716584183	0.0004782771813343239	0.0005392811390713192	0.000549506892964544	0.0005794013486540861	0.0005903876839371663	0.0006220501884463956	0.0006338450311226981	0.0007108025605132563	0.0007242798780620539	0.1428527040320908	0.1428521299694492	4.801219653848086e-07	8.469944386475803e-05	4.892259145305739e-07	8.630549292240608e-05
77.07558111356816	0.0004692422709004764	0.00047814023337885693	0.0005393658571263329	0.0005495932179768552	0.0005796232351233766	0.0005906137777609828	0.0006224260771728527	0.0006342280466586704	0.0007115232014441919	0.0007250141811286573	0.14330036308644503	0.14329978721909586	4.81157456059568e-07	8.539355306891316e-05	4.902810416641335e-07	8.701276395749191e-05
77.54000026262605	0.0004691025564162561	0.0004779978709648426	0.0005394495825360644	0.0005496785315336074	0.0005798469305668377	0.0005908417148611013	0.0006228069874132922	0.0006346161789114852	0.0007122562539180802	0.0007257611310298477	0.14375760305524182	0.14375702534450432	4.821547330074397e-07	8.608612904027757e-05	4.912972305298269e-07	8.771847270105937e-05
78.00721777068286	0.0004689573635694695	0.0004778499263347495	0.0005395322458099106	0.000549762762826827	0.0005800724308841876	0.0005910714910595294	0.0006231929925843521	0.0006350095026895682	0.0007130019771613963	0.0007265209919061487	0.14422465595704975	0.14422407636330353	4.831138333866343e-07	8.677709365936814e-05	4.922745189925477e-07	8.842253955297641e-05
78.47725049925933	0.00046880652320745105	0.0004776962271290439	0.0005396137754080547	0.0005498458389604784	0.000580299731767703	0.0005913031019669004	0.0006235841681759668	0.0006354080949139475	0.0007137606382275795	0.00072729403587342	0.14470176043701136	0.14470117891967132	4.840347844294914e-07	8.746636595970136e-05	4.932129348014748e-07	8.91248820118623e-05
78.95011541147531	0.0004686498615198927	0.0004775365962422453	0.0005396940976728193	0.0005499276848805151	0.0005805288286946207	0.0005915365429747314	0.0006239805918237125	0.0006358120346919656	0.0007145325122836835	0.0007280805433149376	0.14518916199290247	0.1451885785103883	4.849176030695141e-07	8.815386199557962e-05	4.941124952153719e-07	8.982541454119475e-05
79.42582957266194	0.00046848719989253743	0.0004773708516738492	0.0005397731367573262	0.0005500082233021895	0.0005807597169191902	0.0005917718092473278	0.0006243823433840811	0.0006362214033939868	0.0007153178829093559	0.0007288808031860478	0.1456871132102433	0.14568652771995252	4.857622955590796e-07	8.883949470417374e-05	4.949732066060952e-07	9.052404842771478e-05
79.90441015097758	0.0004683183547556354	0.00047719880637390615	0.0005398508145513461	0.0005500873746344927	0.0005809923914643561	0.0005920088957133027	0.0006247895050128171	0.0006366362847332127	0.0007161170424087713	0.0007296951133320044	0.14619587400686637	0.14619528646514426	4.865688570488769e-07	8.952317375703067e-05	4.957950640326102e-07	9.12206916304642e-05
80.38587441802741	0.000468143137426939	0.00047702026808304316	0.0005399270506041951	0.0005501650569015926	0.0005812268471130358	0.0005922477970566935	0.000625202161246446	0.0006370567648487597	0.0007169302921361229	0.0007305237808196381	0.1467157118873877	0.14671512224949537	4.873372711468532e-07	9.020480540421205e-05	4.965780507950593e-07	9.191524862273148e-05
80.87023974948666	0.00046796135394904263	0.00047683503916671794	0.0005400017620445674	0.000550241185661146	0.0005814630783989886	0.0005924885077076566	0.000625620399087157	0.0006374829323921508	0.0007177579428353965	0.0007313671222835664	0.14724690220801898	0.14724631042810246	4.880675094685958e-07	9.088429231207673e-05	4.973221379739757e-07	9.260762022599012e-05
81.35752362572781	0.0004677728049208313	0.0004766429164434729	0.0005400748634971507	0.0005503156739193326	0.0005817010795972469	0.000592731021832718	0.0006260443080911945	0.0006379148786173816	0.000718600314995118	0.000732225464287669	0.14778972845222588	0.14778913448328254	4.887595311419595e-07	9.156153338861495e-05	4.98027283923853e-07	9.329770343208255e-05
81.8477436324513	0.00046757728532280005	0.00047644369100694253	0.0005401462669958765	0.0005503884320424617	0.0005819408447140737	0.0005929753333245394	0.0006264739804609068	0.0006383526974747152	0.000719457739218828	0.0007330991437025821	0.14834448251771346	0.14834388631155765	4.89413282296733e-07	9.223642360101092e-05	4.986934337541373e-07	9.3985391217008e-05
82.34091746132043	0.00046737458433601523	0.0004762371480413809	0.0005402158818936649	0.0005504593676650049	0.0005821823674764424	0.0005932214357911978	0.0006269095111406505	0.0006387964857084034	0.0007203305566121091	0.0007339885081000648	0.1489114650152876	0.1489108665225162	4.900286955182012e-07	9.290885378152036e-05	4.993205187747663e-07	9.467057234395504e-05
82.83706291059936	0.00046716448515444434	0.00047602306663043533	0.0005402836147684802	0.0005505283855938715	0.0005824256413209805	0.0005934693225449231	0.0006273509979167025	0.0006392463429584934	0.0007212191191869797	0.0007348939161650574	0.14949098558014667	0.1494903847501003	4.906056892711079e-07	9.357871042248167e-05	4.999084559082064e-07	9.53531311538719e-05
83.33619788579601	0.000466946764790409	0.00047580121955891037	0.0005403493693255512	0.0005505953877087747	0.0005826706593823808	0.0005937189865902857	0.0006277985415213985	0.0006397023718669421	0.0007221237902845834	0.0007358157381263833	0.15008336319618643	0.15008275997691561	4.911441672986834e-07	9.424587546100205e-05	5.004571470737344e-07	9.60329473458782e-05
83.83834040030794	0.00046672119387287264	0.00047557137310723087	0.0005404130462955575	0.0005506602728584887	0.0005829174144812209	0.0005939704206117878	0.0006282522457416812	0.000640164678188218	0.0007230449450170967	0.0007367543562070345	0.15068892653395505	0.150688320872174	4.916440179696287e-07	9.491022604771193e-05	5.009664785267246e-07	9.670989574209199e-05
84.34350857607244	0.00046648753643828027	0.0004753332868383152	0.0005404745433286044	0.0005507229367528113	0.000583165899111168	0.0005942236169608242	0.000628712217532272	0.000640633370904622	0.0007239829707298668	0.0007377101650950687	0.1513080143028852	0.15130740614393695	4.921051136058023e-07	9.557163430538862e-05	5.014363201698551e-07	9.738384604127126e-05
84.85172064422062	0.00046624554971365345	0.00047508671337656024	0.0005405337548837852	0.0005507832718500359	0.0005834161054255386	0.0005944785676419875	0.0006291785671337004	0.0006411085623465536	0.0007249382674848495	0.0007386835724362108	0.1519409756185227	0.15194036490633295	4.925273097586237e-07	9.622996707145393e-05	5.018665248191032e-07	9.805466255691231e-05
85.36299494573534	0.00046599498389162774	0.00047483139817861085	0.0005405905721141224	0.0005508411672397083	0.0005836680252231604	0.0005947352642986631	0.0006296514081954135	0.0006415903683179539	0.0007259112485664559	0.0007396749993492903	0.15258817038545058	0.15258755706248694	4.929104444476376e-07	9.688508562524789e-05	5.02256927426047e-07	9.872220393901399e-05
85.87734993211305	0.00046573558189710786	0.00047456707929559343	0.0005406448827466704	0.0005508965085204579	0.0005839216499335082	0.000594993698197882	0.0006301308579042227	0.0006420789082271858	0.0007269023410110179	0.0007406848809657407	0.1532499696966916	0.15324935370391532	4.932543373530008e-07	9.753684539948182e-05	5.026073442547388e-07	9.938632288003513e-05
86.39480416602983	0.0004654670791452029	0.0004742934871264603	0.0005406965709575424	0.000550949177672656	0.0005841769706010601	0.0005952538602143816	0.000630617037118339	0.0006425743052236129	0.0007279119861611173	0.00074171366699444	0.15392675625038302	0.15392613752720222	4.935587889604801e-07	9.818509567381672e-05	5.029175720107663e-07	0.00010004686580272759
86.91537632201124	0.00046518920329009566	0.00047401034416209793	0.0005407455172416307	0.0005509990529256644	0.0005844339778688354	0.00059551574081383	0.0006311100705072858	0.0006430766863401627	0.000728940640246138	0.0007427618223132649	0.15461892478458125	0.1546183032688023	4.938235796598297e-07	9.882967925101127e-05	5.031873869236914e-07	0.00010070367253033063
87.43908518710603	0.00046490167396447726	0.00047371736471982115	0.0005407915982767531	0.0005510460086194096	0.0005846926619610595	0.0005957793300351649	0.0006316100866979709	0.0006435861826421696	0.0007299887749904495	0.0007438298275888042	0.15532688253109334	0.15532625815886905	4.940484687789839e-07	9.947043211094853e-05	5.034165437608606e-07	0.00010135657593368652
87.9659496615646	0.0004646042025091598	0.00047341425466785946	0.0005408346867819592	0.000551089915059997	0.0005849530126648984	0.0005960446174719781	0.0006321172184272217	0.0006441029293827989	0.000731056878250728	0.0007449181799257585	0.15605104968927724	0.1560504223950563	4.942331935685936e-07	0.00010010718304541422	5.036047747955692e-07	0.00010200540155966276
88.4959887595208	0.00046429649169248843	0.00047310071113945137	0.000540874651369717	0.0005511306383691038	0.0005852150193112162	0.0005963115922529141	0.0006326316027011193	0.0006446270661654059	0.00073214545468403	0.0007460273935476855	0.15679185992081687	0.15679122963728556	4.943774681249796e-07	0.00010073975326994888	5.037517887068136e-07	0.000102649967234969
89.0292216096782	0.0004639782354191236	0.0004727764222361001	0.0005409113563916732	0.0005511680403268063	0.000585478670754285	0.000596580243020988	0.0006331533809614595	0.0006451587371131448	0.0007332550264483031	0.0007471580005107774	0.15754976086652137	0.15754912752454628	4.944809822430467e-07	0.0001013679560108588	5.038572694107376e-07	0.00010329008264556294
89.56566745600044	0.00046364911842777855	0.00047244106671958655	0.0005409446617776813	0.0005512019782075634	0.0005857439553503875	0.0005968505579117893	0.0006336826992597131	0.0006456980910462381	0.0007343861339371522	0.000748310551452568	0.15832521468626443	0.15832457821483792	4.945434002020859e-07	0.00010199159606652519	5.039208748272442e-07	0.00010392554889031291
90.1053456584057	0.0004633088159774584	0.0004720943136922549	0.0005409744228677512	0.0005512323046089767	0.0005860108609352373	0.0005971225245304707	0.0006342197084388559	0.0006462452816672445	0.0007355393365507703	0.0007494856163774671	0.15911869862324896	0.15911805894942305	4.9456435947514e-07	0.00010261046934115226	5.039422355562935e-07	0.00010455615800419871
90.6482756934654	0.0004629569935217413	0.00047173582226511844	0.0005410004902365866	0.0005512588672730003	0.0005862793748001492	0.0005973961299274643	0.0006347645643234838	0.0006468004677547777	0.0007367152135050839	0.0007506837854812482	0.15993070559382966	0.15993006264265236	4.945434693607404e-07	0.0001032243623490664	5.039209534955444e-07	0.00010518169245563036
91.19447715510712	0.0004625933063706298	0.0004713652412133048	0.0005410227095103248	0.0005512815088992122	0.000586549483666873	0.0005976713605728473	0.0006353174279186253	0.0006473638133660968	0.0007379143646812805	0.0007519056700166831	0.1607617448042194	0.16076109849866826	4.944803095275827e-07	0.00010383305168683299	5.038566003500106e-07	0.00010580192460696303
91.74396975532183	0.00046221739933944645	0.0004709822086182879	0.0005410409211750994	0.0005513000669497411	0.0005868211736610085	0.000597948202329243	0.0006358784656177097	0.0006479354880490085	0.0007391374115180263	0.0007531519032026644	0.16161234239546293	0.1616116926563781	4.94374428467695e-07	0.00010443630347163613	5.037487160518359e-07	0.00010641661614155251
92.29677332487483	0.000461828906384297	0.00047058635149644143	0.000541054960377008	0.0005513143734454453	0.000587094430283909	0.0005982266404231967	0.0006364478494201647	0.0006485156670635926	0.0007403849979488337	0.0007544231411793485	0.16248304211815862	0.1624823888641692	4.942253418523546e-07	0.00010503387274261866	5.035968070974534e-07	0.00010702551745626898
92.85290781402206	0.0004614274502235138	0.0004701772854133128	0.0005410646567130504	0.0005513242547528897	0.000587369238382974	0.0005985066594149074	0.0006370257571591449	0.0006491045316142487	0.000741657791387202	0.0007557200640119689	0.16337440603848294	0.16337374918592837	4.94032530788148e-07	0.00010562550282505745	5.03400344759302e-07	0.00010762836701103118
93.41239329322968	0.0004610126419445701	0.000469754614083068	0.0005410698340125894	0.0005513295313616565	0.0005876455821202327	0.0005987882431662093	0.0006376123727399293	0.0006497022690926101	0.0007429564837623218	0.0007570433767461684	0.16428701527715597	0.1642863547400139	4.937954399526854e-07	0.0001062109246498244	5.031587631895576e-07	0.00010822489063644358
93.97524995389855	0.00046058408059583805	0.0004693179289525276	0.0005410703101088242	0.0005513300176514941	0.0005879234449390871	0.0005990713748066911	0.0006382078863895369	0.0006503090733318957	0.0007442817926083014	0.0007583938105178792	0.16522147078311666	0.16522080647291862	4.935134756164743e-07	0.00010678985602953495	5.028714574090458e-07	0.00010881480079683037
94.54149810909283	0.0004601413527626342	0.0004688668087691601	0.000541065896599796	0.0005513255216487872	0.000588202809529118	0.0005993560366978311	0.0006388124949181763	0.000650925144873312	0.0007456344622101137	0.0007597721237209891	0.16617839414373203	0.16617772596947847	4.931860035396751e-07	0.00010736200088719283	5.025377811585701e-07	0.00010939779580342035
95.11115819427312	0.00045968403212689194	0.00046840081913241224	0.0005410563985983612	0.0005513158447717924	0.0005884836577888035	0.0005996422103950118	0.0006394264019931477	0.0006515506912451506	0.0007470152648096274	0.0007611791032362334	0.1671584284335212	0.16715775630159352	4.928123467270442e-07	0.00010792704843139156	5.021570446112457e-07	0.00010997355897367223
95.68425076803395	0.0004592116790098459	0.0004679195120277226	0.0005410416144705719	0.0005513007815640553	0.0005887659707860208	0.0005999298766072682	0.0006400498184258678	0.00065218592725525	0.0007484250018753411	0.0007626155657250003	0.16816223910345382	0.16816156291752254	4.923917830334731e-07	0.00010848467227597691	5.017285119382486e-07	0.00011054175773551889
96.26079651284576	0.0004587238398970397	0.00046742242534252287	0.0005410213355618516	0.0005512801194154023	0.0005890497287161713	0.0006002190151546282	0.000640682962472727	0.0006528310752975652	0.0007498645054396686	0.0007640823589919668	0.16919051491303982	0.16918983457397022	4.919235426216429e-07	0.00010903452950146442	5.012513987126934e-07	0.00011110204266968904
96.84081623580131	0.0004582200469449882	0.00046690908236354307	0.000540995345910341	0.0005512536382698427	0.0005893349108577851	0.0006005096049228639	0.0006413260601505385	0.0006534863656735848	0.000751334639507925	0.0007655803634207798	0.17024396890753474	0.17024328431328592	4.914068052420863e-07	0.00010957625965034301	5.007248691378703e-07	0.00011165404648616484
97.42433086936633	0.0004576998174687557	0.0004663789912546792	0.000540963421946718	0.0005512211103197058	0.000589621495525403	0.0006008016238154906	0.0006419793455673579	0.0006541520369294308	0.0007528363015433605	0.0007671104934872597	0.171323339442749	0.17132265048826778	4.908406973324047e-07	0.00011010948365325346	5.001480330982157e-07	0.00011219738293112569
98.01136147213543	0.0004571626534097472	0.00046583164451468917	0.0005409253321797979	0.000551182299685276	0.0005899094600195784	0.0006010950487028156	0.0006426430612695366	0.0006548283362094888	0.0007543704240330216	0.00076867369935493	0.1724293912600804	0.17242869783719664	4.902242889307613e-07	0.00011063380268264145	4.995199430064519e-07	0.00011273164561756421
98.60192922959182	0.0004566080407829235	0.0004652665184139311	0.000540880836867144	0.0005511369620791615	0.000590198780573778	0.0006013898553678346	0.0006433174586058934	0.0006555155196274837	0.0007559379761394128	0.0007702709685579943	0.17356291661457313	0.1735622186118853	4.895565903704742e-07	0.00011114879692390722	4.988395904398498e-07	0.00011325640677374571
99.1960554548718	0.00045603544910268693	0.00046468307240935815	0.0005408296876698931	0.0005510848444545756	0.0005904894322979707	0.0006016860184487505	0.000644002798109961	0.0006562138526559698	0.0007575399654434001	0.0007719033277772748	0.17472473645896694	0.1747240337617198	4.888365487502877e-07	0.00011165402426044357	4.981059025426296e-07	0.00011377121590315509
99.79376158953411	0.00045544433078660725	0.000464080748536944	0.0005407716272909472	0.0005510256846366673	0.0005907813891186669	0.0006019835113778766	0.0006446993499013077	0.0006569236105352649	0.0007591774397841107	0.0007735718447149837	0.1759157016868809	0.175914994176848	4.880630441691548e-07	0.0001121490188662061	4.973177381892941e-07	0.00011427559835062995
100.39506920433367	0.00045483412053618546	0.0004634589707807036	0.0005407063890956379	0.0005509592109359969	0.0005910746237151645	0.0006022823063166743	0.000645407394107021	0.0006576450787029206	0.0007608514892019949	0.0007752776300746262	0.17713669443849758	0.177135981993848	4.872348856985891e-07	0.00011263328969822461	4.964738838805988e-07	0.00011476905376600621
101.00000000000001	0.0004542042346938041	0.00046281714441744835	0.00054063369671391	0.0005508851417431767	0.0005913691074517211	0.0006025823740866395	0.0006461272213044765	0.0006583785532448883	0.0007625632479917417	0.0007770218396528298	0.1783886294722944	0.17838791196746176	4.868056621786885e-07	0.00011287268116559839	4.960365253594541e-07	0.00011501298551625602
