# Supplementary material for: White matter micro- and macrostructure brain charts for the human lifespan
Source: Nature. 2026 May 13;655(8124):979–89. doi: 10.1038/s41586-026-10454-2 (PMC13391363; doi:10.1038/s41586-026-10454-2)
Supplement: Supplementary file 12 — Centiles trajectories of brain charts. SDT.T9.1–5 contain the brain charts for the global metrics; SDT.T9.6–509 contain the brain charts for the tract-specific metrics (unnormalized); and SDT.T9.510–1157 contain the brain charts for the tract-specific macrostructural metrics (normalized). Included in each table are the male and female centile trajectories for the 2.5th, 25th, 50th, 75th and 97.5th percentiles; the interquartile range normalized by the 50th centile; and the derivatives of the 50th centiles with respect to both age and log(age). Charts are sampled in logarithmically spaced intervals. Age is reported in years, while centile trajectory values are reported in metric-specific units: diffusivities in mm2 s−1, volume in mm3, surface area in mm2, average length in mm, and FA is dimensionless (unitless). [file 41586_2026_10454_MOESM12_ESM.zip › plotted_curves/SDT.T9.158-ICP_left_surface_area_curve_metrics.csv]

ages	male_0.025th_percentile	female_0.025th_percentile	male_0.25th_percentile	female_0.25th_percentile	male_0.5th_percentile	female_0.5th_percentile	male_0.75th_percentile	female_0.75th_percentile	male_0.975th_percentile	female_0.975th_percentile	male_normalized_quantile_range	fwmale_normalized_quantile_range	male_median_centile_d_age	male_median_centile_d_log_age	female_median_centile_d_age	female_median_centile_d_log_age
0.25	1971.9086690225997	2157.730249403348	3119.9983895955256	3152.22319961904	3663.3101973651214	3617.3415432506113	4144.169848717126	4032.941934111814	4907.286359988178	4704.430285366524	0.27957541238474637	0.2434712685994654	3810.641187271434	2200.1834969551824	3741.100544933518	2160.032203217369
0.25150637576242696	1975.5632027597549	2161.5850239891947	3125.0847118271236	3157.2966117117467	3669.050454888933	3622.9770464363014	4150.4998541341065	4039.0898317688175	4914.587967232153	4711.434770838478	0.2794769804652424	0.24338912688514996	3805.7472331321333	2203.9608473151457	3736.289763849927	2163.737044976442
0.2530218281966045	1979.2308173287763	2165.4534557303236	3130.1886490395777	3162.3875513618086	3674.8104225540615	3628.6318814148276	4156.851470773295	4045.2587141481504	4921.914338627002	4718.4630206714155	0.27937844505735543	0.24330689682473508	3795.9327384398784	2211.522829207126	3726.6420670985244	2171.1538358321413
0.25454641199404576	1982.9115422597838	2169.335574429317	3135.3102364959345	3167.4960532797363	3680.5901383535215	3634.306085272139	4163.224739202365	4051.448620588479	4929.265519236564	4725.5150781714165	0.279279806788337	0.2432245789343172	3786.124107438838	2219.099359037238	3717.0001344680786	2178.584826958482
0.2560801821758082	1986.6054070647592	2173.231409862582	3140.4495094021377	3172.622152116282	3686.3896402051596	3639.9996950190266	4169.619699898089	4057.6595903397856	4936.641554009645	4732.590986534617	0.27918106628540607	0.2431421737300111	3776.321424070047	2226.6904077770887	3707.364048674004	2186.0299893347546
0.25762319409447826	1990.3124412368834	2177.1409917796373	3145.6065029060546	3177.765882461459	3692.2089659505195	3645.712747590007	4176.036393245111	4063.891662562135	4944.042487778545	4739.69078884579	0.2790822241757336	0.2430596817279277	3766.524771807948	2234.295945963473	3697.733891973272	2193.4892935120733
0.2591755034361701	1994.032674249869	2181.064349902401	3150.7812520964844	3182.927278843551	3698.048153353711	3651.4452798422085	4182.474859534703	4070.1448763244443	4951.46836525757	4746.814528076925	0.2789832810864264	0.24297710344415543	3756.7342336359434	2241.9159436840564	3688.1097461411264	2200.9627095989417
0.2607371662225343	1997.766135557253	2185.001513924427	3155.9737920021103	3188.106375728056	3703.9072401001936	3657.197328554175	4188.935138963353	4076.419270603161	4958.919231041438	4753.962247085701	0.27888423764448816	0.24289443939473945	3746.9498920657206	2249.550370581099	3678.4916924880818	2208.450207265909
0.2623082388127803	2001.5128545917412	2188.952513510206	3161.1841575905314	3193.303207516718	3709.786263795673	3662.968930424776	4195.417271631565	4082.7148842810666	4966.395129603844	4761.133988614104	0.278785094476806	0.24281169009566458	3737.171829132829	2257.19919584936	3668.87981185643	2215.951755742077
0.2638887779057103	2005.272860764484	2192.917378294388	3166.412383767195	3198.5178085464577	3715.685261964867	3668.760122071994	4201.921297542466	4089.031756145935	4973.896105295838	4768.329795286877	0.2786858522101225	0.24272885606283376	3727.400126388762	2264.8623882270185	3659.2741846146528	2223.467323808698
0.26547884054176485	2009.0461834644036	2196.896137881059	3171.6585053744016	3203.750213088368	3721.604272050358	3674.570940031798	4208.447256600543	4095.3699248892867	4981.422202344338	4775.549709610094	0.2785865114710167	0.24264593781204916	3717.6348649025895	2272.539915991132	3649.674890657654	2230.9968797925394
0.2670784841050822	2012.832852057443	2200.8888218429443	3176.922557190203	3209.000455346618	3727.543331411332	3680.401420756901	4214.9951886102235	4101.729429105024	4988.973464850472	4782.793773969572	0.2784870728858792	0.24256293585899383	3707.8761252574623	2280.2317469546106	3640.0820093993098	2238.540391562856
0.26868776632556873	2016.6328958858874	2204.895459720667	3182.204573927396	3214.268569457434	3733.502477322422	3686.2516006156156	4221.565133274565	4108.110307288167	4996.549936788072	4790.062030629418	0.27838753708088426	0.24247985071921263	3698.1239875669125	2287.937848471105	3630.4956197945867	2246.0978265377926
0.2703067452809827	2020.4463442676235	2208.916081021973	3187.5045902324455	3219.554589488029	3739.481746972466	3692.1215158906425	4228.157130193911	4114.512597833517	5004.151662002061	4797.354521730491	0.2782879046819768	0.2423966829080921	3688.3785314441193	2295.658187413821	3620.9158003076445	2253.669151662616
0.2719354793990299	2024.2732264953918	2212.950715220917	3192.8226406843773	3224.8585494354843	3745.4811774632403	3698.011202777814	4234.771218864437	4120.936339034279	5011.778684206788	4804.67128928881	0.2781881763148404	0.24231343294084473	3678.639836023329	2303.3927301828517	3611.3426289292984	2261.2543334166985
0.27357402745947257	2028.1135718360729	2216.999391757105	3198.158759793737	3230.1804832257135	3751.5008058082617	3703.920697384923	4241.407438676846	4127.381569080757	5019.4310469844795	4812.012375194055	0.2780883526048826	0.24223010133248635	3668.907979957061	2311.1414427023847	3601.776183178881	2268.853337811772
0.2752224485962505	2031.9674095299201	2221.062140034875	3203.512982001464	3235.520424712328	3757.5406689314977	3709.8500357304497	4248.065828914904	4133.8483260589655	5027.108793783555	4819.377821207961	0.2779884341772065	0.24214668859782135	3659.1830414063297	2318.904290408944	3592.2165400923695	2276.4661303790053
0.27688080229961526	2035.8347687898133	2225.138989422495	3208.885341677804	3240.8784076755487	3763.6008036661133	3715.799253742331	4254.746428754063	4140.336647949266	5034.811967916991	4826.767668962754	0.27788842165659255	0.2420631952514218	3649.4650980418082	2326.681238249177	3582.6637762242462	2284.0926761683077
0.2785491484182772	2039.7156788004816	2229.2299692513343	3214.275873121166	3246.2544658210636	3769.6812467531695	3721.768387256677	4261.449277259995	4146.846572624959	5042.540612560634	4834.181959959524	0.2777883156674747	0.24197962180761157	3639.754227048252	2334.4722506774124	3573.117967650527	2291.7329397458816
0.28022754716156506	2043.6101687177475	2233.3351088150594	3219.6846105570253	3251.6486327789275	3775.7820348403543	3727.757472016532	4268.174413387191	4153.378137850913	5050.294770751548	4841.620735566647	0.27768811683392025	0.241895968780446	3630.0505051265936	2342.277291655657	3563.5791899708565	2299.3868851901498
0.2819160591015993	2047.5182676677423	2237.4544373687845	3225.1115881367796	3257.060942102402	3781.9032044806836	3733.7665436705697	4274.921875977493	4159.931381282135	5058.074485386322	4849.084037018145	0.2775878257796049	0.24181223668369584	3620.3540084862616	2350.096324641374	3554.04751829803	2307.054476083955
0.28361474517547763	2051.440004746114	2241.5879841282367	3230.556839936591	3262.491427266815	3788.044792131165	3739.795637771808	4281.691703758633	4166.506340462352	5065.879799219333	4856.5719054120445	0.2774874431277963	0.24172842603082817	3610.664812835632	2357.929312579334	3544.5230272663757	2314.7356755132787
0.2853236666874746	2055.3754090172206	2245.735778268905	3236.0203999562186	3267.940121668397	3794.2068341514637	3745.8447897763044	4288.4839353427315	4173.1030528225765	5073.710754861025	4864.084381708732	0.2773869695013308	0.24164453733499044	3600.9829934090376	2365.7762179147685	3535.005791033618	2322.430446065846
0.2870428853112538	2059.3245095133643	2249.897848925194	3241.5023021179004	3273.407058623131	3800.3893668026267	3751.914035041861	4295.2986092248575	4179.721555679681	5081.5673947762325	4871.621506729312	0.27728640552258604	0.24156057110899076	3591.308624942554	2373.6370025729993	3525.4958832634147	2330.138749815873
0.28877246309209376	2063.287335233929	2254.074225189527	3247.0025802651026	3278.892271365522	3806.5924262456438	3758.003408826639	4302.1357637814845	4186.361886234878	5089.4497612823325	4879.18332115386	0.2771857518134759	0.24147652786528334	3581.641781676328	2381.5116279559443	3515.993377140723	2337.860548328026
0.2905124624491269	2067.2639151446	2258.2649361115073	3252.521268161391	3284.395793047462	3812.816048540162	3764.1129462878853	4308.995437268991	4193.024081572309	5097.357896547562	4886.769865519798	0.2770850089954114	0.24139240811594756	3571.982537370408	2389.4000549503835	3506.498345375061	2345.595802657772
0.29226294617759224	2071.2542781765183	2262.470010697012	3258.058399489202	3289.9176567369987	3819.060269643075	3770.24268248055	4315.8776678221275	4199.70817865754	5105.291842589195	4894.381180220164	0.27698417768929	0.24130821237267525	3562.3309652807657	2397.3022439047927	3497.010860179784	2353.344473331701
0.294023977451102	2075.2584532254314	2266.6894779072977	3263.614007848618	3295.4578954171084	3825.325125407131	3776.392652355909	4322.782493452468	4206.414214336033	5113.251641271742	4902.017305501856	0.27688325851547646	0.24122394114675103	3552.6871381811798	2405.2181546417996	3487.530993296299	2361.1065203602193
0.29579561982392083	2079.2764691508846	2270.923366658129	3269.188126756193	3301.0165419845252	3831.61065157958	3782.5628907602454	4329.709952046891	4213.142225331705	5121.237334305187	4909.678281463976	0.2767822520937763	0.24113959494903586	3543.0511283483356	2413.147746442468	3478.0588159754407	2368.8819032195024
0.29757793723326015	2083.30835477532	2275.1717058188215	3274.7807896436557	3306.5936292484334	3837.9168838006976	3788.7534324333847	4336.660081365957	4219.892248245314	5129.248963243086	4917.364148055979	0.27668115904342355	0.24105517428995113	3533.4230075639207	2421.0909780438524	3468.5943989809602	2376.6705808510305
0.29937099400158496	2087.354138883251	2279.4345242113645	3280.392029856719	3312.189189929284	3844.2438576024247	3794.964312007366	4343.632919042368	4226.664319553001	5137.286569480799	4925.074945075988	0.2765799799830518	0.24097067967946212	3523.8028471239377	2429.0478076396976	3459.1378126017516	2384.4725116639165
0.3011748548389356	2091.41385022037	2283.711850609474	3286.0218806537905	3317.803256657503	3850.591608406893	3801.195564004995	4350.628502579362	4233.458475604699	5145.350194253587	4932.810712168974	0.27647871553068487	0.2408861116270609	3514.1907178277615	2437.018192869029	3449.689126635436	2392.2876535201212
0.30298958484526295	2095.4875174926856	2288.0037137376617	3291.670375204729	3323.43586197224	3856.9601715250064	3807.4472228384348	4357.646869349103	4240.274752622586	5153.439878634772	4940.571488824982	0.2763773663037067	0.24080147064175095	3504.5866899837274	2445.0020908153383	3440.248410398024	2400.1159637346864
0.30481524951277783	2099.575169365611	2292.3101422702834	3297.3375465895447	3329.0870383200786	3863.3495821549564	3813.7193228077626	4364.688056591059	4247.113186699501	5161.555663533822	4948.357314377304	0.27627593291885105	0.24071675723203115	3494.990833404474	2452.999457997619	3430.8157327187946	2407.9573990699137
0.3066519147283146	2103.6768344630873	2296.6311648305923	3303.0234277971203	3334.7568180537464	3869.7598753807656	3820.011898099528	4371.75210141036	4253.973813797357	5169.697589694465	4956.168228000661	0.27617441599217635	0.24063197190587943	3485.40321741323	2461.010250370833	3421.3911619448336	2415.811915731756
0.3084996467757088	2107.7925413666635	2300.966809989767	3308.7280517239083	3340.4452334308185	3876.191086170798	3826.3249827852906	4378.839040776158	4260.85666974554	5177.865697692767	4964.004268709367	0.2760728161390486	0.24054711517073696	3475.823910841369	2469.0344233186916	3411.974765939056	2423.6794693653937
0.31035851233818973	2111.9223186145923	2305.3171062659485	3314.4514511726243	3346.1523166124052	3882.6432493762704	3832.6586108201586	4385.948911519979	4267.761790239299	5186.060027935209	4971.865475355483	0.27597113397412615	0.24046218753349313	3466.2529820263153	2477.0719316473696	3402.5666120803216	2431.5600150479004
0.3122285785007863	2116.066194700892	2309.682082123245	3320.193658850907	3351.878099661816	3889.116399729725	3839.012816041284	4393.081750334002	4274.689210838104	5194.280620656718	4979.751886626925	0.2758693701113332	0.24037718950046988	3456.690498814918	2485.12272958213	3393.1667672634358	2439.4535072854487
0.3141099127527488	2120.2241980744325	2314.0617659707555	3325.9547073700023	3357.6226145432393	3895.6105718435288	3845.38763216639	4400.237593769425	4281.638966964019	5202.527515918721	4987.663541045604	0.2757675251638506	0.24029212157740612	3447.136528561823	2493.1867707627825	3383.775297900429	2447.3599000093527
0.31600258298998396	2124.396357137971	2318.4561861615557	3331.734629243395	3363.3858931203786	3902.1258002083164	3851.783092792242	4407.4164782347125	4288.611093900032	5210.80075360715	4995.60047696551	0.27566559974409127	0.2402069842694432	3437.591138130636	2501.2640082371654	3374.3922699191608	2455.2791465676855
0.3179066575175057	2128.5827002472156	2322.8653709916925	3337.5334568854664	3369.1679671551037	3908.662119191459	3858.199231393134	4414.618439993899	4295.605626788395	5219.100373430459	5003.5627325708065	0.27556359446368245	0.24012177808111	3428.054393890314	2509.354394454742	3365.0177487614565	2463.2111997210886
0.3198222050518999	2132.783255709852	2327.289348699159	3343.3512226100993	3374.968868306061	3915.219563035474	3864.6360813193382	4421.843515164838	4302.622600628913	5227.426414917573	5011.550345873875	0.27546150993345125	0.24003650351630584	3418.5263617234305	2517.4578812666005	3355.6517993911402	2471.1560116421897
0.32174929472380437	2136.9980517845906	2331.7281474628758	3349.187958629326	3380.788628127318	3921.7981658564922	3871.093675795587	4429.091739717485	4309.662050277294	5235.778917415922	5019.563354713414	0.27535934676340384	0.2399511610782898	3409.007107024081	2525.574419919052	3346.294486291008	2479.1135339088505
0.32368799608040405	2141.227116680171	2336.1817954016433	3355.043697051909	3386.6272780669483	3928.3979616426354	3877.5720479194856	4436.363149472116	4316.724010443401	5244.157920089344	5027.601796752438	0.27525710556271127	0.23986575126966297	3399.4966946890345	2533.7039610404754	3336.9458734551445	2487.083717492176
0.3256383790879404	2145.470478554375	2340.650320573086	3360.9184698819286	3392.484849465615	3935.018984252414	3884.0712306599344	4443.657780097534	4323.808515689519	5252.563461916025	5035.665709476299	0.2751547869396892	0.2397802745923546	3389.9951891336823	2541.846454649698	3327.606024404522	2495.0665127640823
0.32760051413423674	2149.728165513043	2345.133750972619	3366.812309017399	3398.3613735551908	3941.6612674131493	3890.5912568555814	4450.97566710932	4330.915600428666	5260.9955816864685	5043.755130190745	0.2750523915017793	0.2396947315476095	3380.502654281445	2550.001850140281	3318.2750021752436	2503.061869481462
0.3295744720312385	2154.0002056090448	2349.632114532345	3372.7252462487827	3404.25688145727	3948.3248447192877	3897.1321592131585	4458.316845867979	4338.045298922765	5269.454318001325	5051.870096019829	0.27494991985553774	0.23960912263597176	3371.0191535627237	2558.1700962758623	3308.9528693183092	2511.069736782345
0.33156032401756863	2158.2866268412727	2354.145439119997	3378.6573132575854	3410.171404181766	3955.0097496308	3903.693970305917	4465.681351577163	4345.197645280931	5277.939709269337	5060.010643903942	0.27484737260661646	0.23952344835727252	3361.5447499287548	2566.351141193765	3299.639687912655	2519.090063188458
0.33355814176109866	2162.587457153621	2358.673752537846	3384.6085416148894	3416.1049726254373	3961.716015471515	3910.2767225719767	4473.069219281796	4352.372673457665	5286.451793705197	5068.176810597749	0.27474475035974033	0.2394377092106155	3352.0795058381045	2574.54493238905	3290.335519558983	2527.1227965955622
0.33556799736153503	2166.902724433928	2363.217082521611	3390.5789627798663	3422.0576175704373	3968.4436754274343	3916.8804483127096	4480.480483866249	4359.570417251075	5294.990609327376	5076.368632668158	0.27464205371870165	0.23935190569436293	3342.6234832658665	2582.751416717074	3281.0404253738234	2535.167884264025
0.3375899633530214	2171.2324565129597	2367.775456739324	3396.568608098329	3428.029369682799	3975.1927625450776	3923.505179691041	4487.91518005247	4366.790910301026	5303.556193956007	5084.586146492189	0.2745392832863322	0.2392660383061226	3333.176743702381	2590.9705403846456	3271.754465996055	2543.225272816606
0.3396241127067558	2175.5766811633234	2372.348902790239	3402.5775088012015	3434.020259510969	3981.9633097297547	3930.150948729822	4495.373342398102	4374.034186087351	5312.148585210657	5092.829388254938	0.2744364396644995	0.2391801075427354	3323.739348145784	2599.202248939895	3262.4777015903965	2551.294908236712
0.3416705188336247	2179.9354260984137	2376.9374482036837	3408.6056960030196	3440.030317484284	3988.7553497438576	3936.8177873101195	4502.85500529457	4381.300277927978	5320.767820508145	5101.098393947426	0.27433352345408174	0.23909411390025964	3314.3113571191207	2607.4464872784447	3253.2101918457774	2559.3767358599
0.343729255586852	2184.3087189713465	2381.541120437937	3414.6532007004334	3446.059573911474	3995.568915205162	3943.5057271695478	4510.360202965206	4388.58921897711	5329.413937060351	5109.3931993645265	0.27423053525495517	0.23900805787396104	3304.892830661731	2615.703199632	3243.9519959776662	2567.470700371312
0.34580039726466444	2188.696587373856	2386.1599468790687	3420.720053770651	3452.108058979112	4002.4040385850612	3950.2147999005406	4517.888969463293	4395.901042223327	5338.0869718719605	5117.713840102781	0.27412747566597884	0.2389219399582975	3295.483828322147	2623.972329554963	3234.7031727192225	2575.57674579171
0.3478840186129729	2193.099058835197	2390.7939548397712	3426.806285969881	3458.1758027500564	4009.260752206799	3956.945036948614	4525.441338670108	4403.235780487685	5346.786961738198	5126.060351558238	0.2740243452849781	0.23883576064690765	3286.084409176605	2632.2538199332776	3225.4637803375954	2583.694815483759
0.34998019482807	2197.5161608210624	2395.443171558215	3432.9119279318174	3464.262835161936	4016.139088243751	3963.6964696106706	4533.017344293027	4410.593466421867	5355.513943242615	5134.432768924327	0.2739211447087316	0.23874952043259834	3276.694631817052	2640.5476129709277	3216.2338766241446	2591.8248521403875
0.352089001559344	2201.947920732433	2400.1076241968367	3439.037010166011	3470.369186025531	4023.0390787175793	3970.469129033197	4540.617019863484	4417.9741325062005	5364.267952754736	5142.8311271896055	0.2738178745329569	0.23866321980733043	3267.3145543554565	2648.8536501830677	3207.013518897933	2599.9667977788486
0.3542105149120084	2206.3943659044794	2404.7873398411734	3445.181563056334	3476.4948850232267	4029.960755496488	3977.2630462105444	4548.240398735024	4425.377811047787	5373.049026427821	5151.255461135604	0.27371453535229134	0.23857685926220965	3257.9442344276467	2657.171872396255	3197.8027640098007	2608.120593739208
0.35634481144984936	2210.8555236054035	2409.482345498643	3451.3456168593443	3482.6399617073935	4036.904150293374	3984.0782519831137	4555.887514081271	4432.804534178507	5381.857200196493	5159.705805334561	0.27361112776028035	0.23849043928747138	3248.583729188773	2665.502219736576	3188.601668336545	2616.2861806734
0.35849196819798806	2215.3314210353046	2414.1926680973406	3457.529201702695	3488.804445498788	4043.869294664021	3990.9147770355767	4563.558398893944	4440.254333853085	5390.692509774433	5168.182194147201	0.2735076523493676	0.2384039603724706	3239.2330953207565	2673.8446316295303	3179.410287789884	2624.463498545112
0.36065206264566085	2219.822085325012	2418.9183344848116	3463.7323475834964	3494.988365684928	4050.8562200052465	3997.772651895068	4571.253085980754	4447.727241847102	5399.554990652009	5176.684661720475	0.27340410971086576	0.23831742300566952	3229.892389028333	2682.1990467908327	3170.2286778128473	2632.6524866219843
0.3628251727490157	2224.3275435349246	2423.6593714268183	3469.955084366688	3501.191751418453	4057.864957553056	4004.6519069293577	4578.971607963456	4455.223289755003	5408.444678093903	5185.213241985267	0.2733005004349675	0.23823082767462597	3220.561666043941	2690.5654032224556	3161.056893382105	2640.853083469323
0.3650113769339257	2228.847822653825	2428.415805606094	3476.197441783377	3507.4146317154814	4064.895538380763	4011.552572345016	4586.713997275672	4462.742508988091	5417.36160713673	5193.767968654124	0.2731968251107052	0.2381441748659815	3211.240981623647	2698.943638204364	3151.8949890059885	2649.065226943232
0.36721075409881926	2233.3829495976893	2433.187663621083	3482.459449429171	3513.657035453933	4071.9479933970997	4018.4746781855492	4594.4802861608705	4470.284930772489	5426.305812586597	5202.34887521891	0.2730930843259555	0.23805746506545106	3201.930390554713	2707.333688293118	3142.7430187325226	2657.2888541910797
0.3694233836175272	2237.9329512084923	2437.974971984685	3488.7411367625114	3519.9189913718756	4079.022353344333	4025.41825432956	4602.27050667025	4477.850586147127	5435.277329016722	5210.955994948517	0.2729892786674169	0.2379706987578105	3192.6299471552484	2715.7354893145384	3133.601036148495	2665.523901642533
0.37164934534214805	2242.4978542529975	2442.777757122971	3495.0425331029705	3526.200528065821	4086.118648796337	4032.3833304888485	4610.084690660638	4485.439505961668	5444.276190764944	5219.589360886499	0.27288540872060335	0.23788387642688674	3183.3397052694345	2724.148976352997	3124.469094369095	2673.770304994774
0.3738887196059291	2247.077685421518	2447.5960453738735	3501.363667629533	3532.501673988998	4093.2369101566487	4039.369936206486	4617.9228697923045	4493.051720874405	5453.302431931264	5228.24900584866	0.27278147506982203	0.23779699855554534	3174.0597182781203	2732.574083754909	3115.347246055957	2682.0279992222786
0.3761415872261661	2251.672471326714	2452.4298629859272	3507.7045693789123	3538.8224574496885	4100.377167656563	4046.3781008549704	4625.785075526888	4500.687261350245	5462.356086375405	5236.934962420772	0.27267747829816796	0.23771006562568167	3164.7900390960276	2741.010745116626	3106.2355434178608	2690.2969185685506
0.3784080295071193	2256.2822385023237	2457.2792361169318	3514.065267243775	3545.1629066094615	4107.5394513531255	4053.4078536342568	4633.671339125171	4508.346157658555	5471.437187714239	5245.647262956098	0.2725734189875083	0.23762307811820868	3155.530720162089	2749.4588932724437	3097.134038194781	2698.576996527612
0.3806881282429484	2260.9070134019044	2462.1441908326283	3520.445789970996	3551.5230494814286	4114.7237911271595	4060.459223569817	4641.581691644922	4516.028439871046	5480.5457693192975	5254.385939572986	0.27246929771847694	0.23753603651304683	3146.2818134644767	2757.9184603055473	3088.0427816712763	2706.868165846565
0.38298196572066395	2265.5468223976	2467.0247531053637	3526.846166159936	3557.9029139284803	4121.930216681324	4067.5322395106805	4649.51616393868	4523.734137859638	5489.68186431426	5263.151024152435	0.27236511507044275	0.237448941289116	3137.0433705267496	2766.3893775326433	3078.9618246809114	2715.170358524774
0.3852896247230969	2270.2016917788337	2471.920948812764	3533.2664242606243	3564.302527661544	4129.158757538052	4074.626930127494	4657.474786651582	4531.463281294327	5498.845505572357	5271.942548335662	0.2722608716215236	0.23736179292432086	3127.8154424023814	2774.8715754883597	3069.8912176012527	2723.483505800017
0.38761118853188686	2274.871647751027	2476.8328037363503	3539.7065925719708	3570.7219182377535	4136.409443037536	4081.7433239104867	4665.4575902190445	4539.21589964098	5508.036725713784	5280.760543521583	0.27215656794855114	0.23727459189554506	3118.5980796949007	2783.364983937936	3060.8310103585245	2731.8075381473172
0.3899467409304866	2279.556716434311	2481.7603435602	3546.166699239991	3577.161113058696	4143.682302335724	4088.8814491675257	4673.464604864628	4546.992022159197	5517.255557103154	5289.605040864381	0.27205220462707735	0.23718733867863878	3109.3913325461326	2791.8695318598766	3051.781252429937	2740.1423852735898
0.39229636620718694	2284.2569238622023	2486.7035938695435	3552.646772255949	3583.6201393685615	4150.97736440222	4096.041334022052	4681.495860597665	4554.791677900075	5526.502031846829	5298.476071270951	0.2719477822313496	0.2371000337484107	3100.1952506426023	2800.38514744211	3042.7419928369345	2748.4879761035554
0.3946601491581577	2288.9722959803025	2491.6625801493788	3559.1468394545655	3590.0990242523203	4158.294658018258	4103.223006411064	4689.551387211052	4562.614895703991	5535.776181790327	5307.373665398377	0.27184330133430473	0.23701267757861752	3091.009883212857	2808.9117580746533	3033.713280158234	2756.8442387853283
0.3970381750905084	2293.70285864493	2496.637327783078	3565.666928512113	3596.597794633896	4165.6342117745635	4110.426494083078	4697.631214278889	4570.461704198392	5545.078038515611	5316.297853651408	0.27173876250756035	0.23692527064195518	3081.8352790324716	2817.449290344375	3024.6951625250513	2765.211100677727
0.39943052982536675	2298.4486376218138	2501.6278620509574	3572.207066944612	3603.1164772742895	4172.996054069305	4117.651824596055	4705.735371154208	4578.332131795517	5554.407633338482	5325.248666179874	0.2716341663213973	0.23683781341004878	3072.671486430103	2825.997670035111	3015.687687625992	2773.5884883478284
0.4018372997009759	2303.209658584717	2506.634208128873	3578.7672821059214	3609.65509876973	4180.380213105946	4124.89902531534	4713.863886966632	4586.226206690157	5563.764997305843	5334.22613287612	0.2715295133447574	0.23675030635344335	3063.51855328097	2834.5568221121794	3006.6909027005313	2781.9763275579317
0.40425857157581063	2307.9859471140794	2511.656391086745	3585.3476011858625	3616.213685549751	4187.786716891127	4132.168123411522	4722.016790619991	4594.14395685733	5573.150161193009	5343.230283372362	0.2714248041452202	0.23666274994159683	3054.3765270083677	2843.126670717844	2997.704854548443	2790.3745432664873
0.4066944328317112	2312.7775286956185	2516.6944358871497	3591.9480512082814	3622.792263875327	4195.215593232488	4139.45914585838	4730.194110789978	4602.085410050022	5582.563155500929	5352.261147038119	0.27132003928900783	0.23657514464286938	3045.2454545918154	2851.707139169448	2988.7295895351563	2798.7830596248386
0.4091449713770379	2317.584428718971	2521.74836738383	3598.5686590291753	3629.3908598369453	4202.66686973654	4146.772119430728	4738.395875921766	4610.050593796849	5592.004010453499	5361.318752977543	0.27121521934096215	0.23648749092451446	3036.125382567174	2860.2981499535963	2979.7651535812765	2807.201799961389
0.411610275649843	2322.406672476266	2526.8182103202334	3605.209451334722	3636.0094993526714	4210.14057380646	4154.107070702273	4746.622114227589	4618.039535399725	5601.472755994748	5370.40313002677	0.2711103448645412	0.23639978925267233	3027.0163570243167	2868.899624714628	2970.8115921719	2815.630686781369
0.41409043462106226	2327.244285160722	2531.903989328017	3611.8704546393433	3642.648208166206	4217.636732639901	4161.464026043462	4754.872853684324	4626.052261931501	5610.969421786052	5379.5143067512245	0.2710054164218057	0.23631204009235957	3017.9184236157453	2877.511484255432	2961.8689503616188	2824.0696417642757
0.41658553779772634	2332.097291865228	2537.005728925567	3618.5516952837515	3649.307011844947	4225.155373226791	4168.843011619328	4763.1481220310825	4634.088800233631	5620.49403720336	5388.652311442969	0.2709004345734135	0.23622424390746252	3008.8316275487887	2886.133648522664	2952.9372727675363	2832.5185857495526
0.41909567522619073	2336.9657175808848	2542.1234535164617	3625.2531994329333	3655.9859357779737	4232.696522347065	4176.24405338726	4771.447946766682	4642.149176913731	5630.046631334291	5397.817172117928	0.2707953998786038	0.23613640116072768	2999.756013590959	2894.766036603716	2944.0166035720613	2840.977438732167
0.4216209374953856	2341.8495871955743	2547.257187387968	3631.9749930741873	3662.6850051740935	4240.2602065684505	4183.667177094825	4779.772355147237	4650.233418343214	5639.62723297534	5407.008916513181	0.2706903128951931	0.236048512313755	2990.69162608264	2903.408566729282	2935.106986537925	2849.446119867265
0.42416141574008476	2346.7489254925063	2552.4069547095164	3638.7171020151213	3669.404245059843	4247.846452244214	4191.112408277568	4788.121374183676	4658.341550654883	5649.235870629017	5416.227572084247	0.27058517417956673	0.2359605778269893	2981.638508920092	2912.061156251235	2926.208464989788	2857.9245474467753
0.4267172016441951	2351.6637571487095	2557.572779531113	3645.479551881573	3676.143680277419	4255.455285510824	4198.579772256702	4796.4950306391365	4666.473599740426	5658.872572500879	5425.473166002216	0.2704799842866627	0.23587259815971354	2972.5967055715155	2920.723721649032	2917.321081831353	2866.4126389069716
0.42928838744406506	2356.594106733595	2562.7546857818397	3652.2623681156506	3682.9033354827266	4263.08673228574	4206.069294136956	4804.893351026556	4674.629591248063	5668.537366496727	5434.745725151074	0.2703747437699676	0.23578457377004022	2963.566259077168	2929.396178521216	2908.444879544666	2874.910310819163
0.43187506593181346	2361.539998707422	2567.9526972682315	3659.0655759736064	3689.683235143254	4270.740818265026	4213.5809988042165	4813.316361606056	4682.809550579978	5678.230280219588	5444.045276124796	0.2702694531815114	0.23569650511490495	2954.5472120391205	2938.0784415676026	2899.5799001794076	2883.417478872463
0.4344773304586784	2366.5014574197985	2573.166837672708	3665.8892005237954	3696.4834035360436	4278.417568921045	4221.114910923277	4821.76408838237	4691.01350288987	5687.951340966786	5453.371845224547	0.2701641130718499	0.23560839265005812	2945.5396066423273	2946.7704246025532	2890.7261853762902	2891.9340578884585
0.4370952749383861	2371.47850710818	2578.3971305520035	3672.7332666446123	3703.3038647456374	4286.117009500147	4228.671054935566	4830.236557102334	4699.24147308048	5697.700575727024	5462.725458455872	0.27005872399006464	0.23552023683005974	2936.5434846417047	2955.4720405318076	2881.8837763507618	2900.4599617955973
0.4397289938505404	2376.4711718963017	2583.643599335512	3679.5977990223346	3710.1446426619254	4293.839165020239	4236.249455056758	4838.733793252189	4707.493485800988	5707.478011177291	5472.1061415257445	0.2699532864837499	0.2354320381082705	2927.558887367137	2964.1832013513194	2873.052713900339	2908.9951036302373
0.4423785822440318	2381.4794757926575	2588.906267323702	3686.482822149059	3717.005760978089	4301.5840602684675	4243.850135274504	4847.255822055054	4715.769565444538	5717.283673679945	5481.5139198397455	0.2698478010990094	0.23534379693684593	2918.585855734069	2972.903818148421	2864.233038412407	2917.539395535132
0.4450441357404687	2386.5034426889415	2594.185157686467	3693.3883603205472	3723.887243188453	4309.351719798794	4251.473119346045	4855.802668468213	4724.069736145647	5727.117589279637	5490.948818499121	0.26974226838043736	0.23525551376672954	2909.62443023338	2981.6338010828476	2855.424789862358	2926.0927487493027
0.44772575053762753	2391.5430963584677	2599.480293461497	3700.3144376340783	3730.789112586371	4317.142167929581	4259.1184307958765	4864.3743571805235	4732.394021777662	5736.979783700256	5500.410862297895	0.26963668887112563	0.23516718904764677	2900.674650940229	2990.3730593877845	2846.6280078084674	2934.6550735950004
0.4504235234129248	2396.5984604545883	2604.791697552577	3707.261077986288	3737.711392262018	4324.95542874117	4266.786092913303	4872.970912609718	4740.742445950093	5746.87028234187	5509.90007571983	0.2695310631126489	0.23507882322809834	2891.73655751592	2999.1215013625333	2837.842731402605	2943.226279479568
0.4531375517269096	2401.6695585091106	2610.119392727967	3714.228305070996	3744.6541051002846	4332.791526073433	4274.47612875011	4881.592358899692	4749.115032006083	5756.789110277627	5519.416482935567	0.2694253916450517	0.2349904167553536	2882.8101892060367	3007.8790343633154	2829.0689993931446	2951.8062748905504
0.4558679334267773	2406.7564139306733	2615.46340161868	3721.216142377001	3751.617273778547	4340.650483523295	4282.188561118091	4890.238719917829	4757.51180301972	5766.736292250626	5528.960107799557	0.2693196750068519	0.23490197007544467	2873.8955848459154	3016.645564798615	2820.306850117282	2960.3949673792813
0.45861476704990445	2411.859050003132	2620.8237467167983	3728.224613185872	3758.600920764483	4348.532324442271	4289.923412586635	4898.910019252256	4765.932781793412	5776.711852670799	5538.53097384709	0.2692139137350283	0.23481348363316165	2864.9927828643704	3025.42099812557	2811.556321516284	2968.992263567634
0.4613781517274047	2416.9774898839396	2626.2004503737708	3735.2537405697444	3765.6050683138674	4356.437071933964	4297.680705480293	4907.606280209105	4774.377990855227	5786.715815611764	5548.129104291273	0.26910810836501187	0.23472495787204434	2856.10182128218	3034.2052388385637	2802.8174511272227	2977.5980691313744
0.4641581871877068	2422.11175660248	2631.593534798672	3742.3035473890495	3772.6297384683153	4364.36474885154	4305.460461876271	4916.327525809749	4782.847452456186	5796.748204807615	5557.754522019953	0.26900225943068534	0.23463639323437877	2847.222737712669	3042.9981904627057	2794.090276085888	2986.2122887951555
0.4669549737601532	2427.261873058422	2637.003022056477	3749.3740562902735	3779.6749530530533	4372.3153777952	4313.262703601975	4925.073778787992	4791.341188567582	5806.809043649753	5567.407249592669	0.2688963674643664	0.23454779016119137	2838.3555693699745	3051.79975555127	2785.3748331352836	2994.8348263310036
0.46976861237862133	2432.427862020049	2642.4289340663117	3756.4652897036835	3786.740733674649	4380.288981109634	4321.087452232495	4933.845061587312	4799.859220878246	5816.898355183653	5577.087309237561	0.26879043299681316	0.23445914909224244	2829.500353067182	3060.6098356769653	2776.6711586235324	3003.4655845491216
0.4725992045851658	2437.6097461225713	2647.8712925996897	3763.577269841041	3793.8271017187417	4388.285580881452	4328.9347290881005	4942.641396358016	4808.40157079182	5827.0161621056395	5586.79472284827	0.26868445655721035	0.23437047046602164	2820.657125216676	3069.4283314229688	2767.979288503411	3012.1044652884593
0.4754468525336833	2442.807547866431	2653.330119278728	3770.7100186932853	3800.934078347729	4396.305198936588	4336.804555231683	4951.46280495439	4816.968259423982	5837.1624867596	5596.529511980778	0.2685784386731645	0.23428175471974294	2811.825921836309	3078.255142379203	2759.299258338171	3020.7513694129884
0.47831165899359906	2448.021289615593	2658.805435574372	3777.8635580282257	3808.061684498477	4404.347856837714	4344.69695146622	4960.309308931863	4825.5593075996885	5847.337351133726	5606.291697850297	0.2684723798706997	0.23419300228933876	2803.0067785501014	3087.090167136048	2750.6311033046804	3029.4061968082096
0.4811937273535759	2453.2509935958224	2664.297262804586	3785.0379093882016	3815.2099408799836	4412.413575881612	4352.611938332206	4969.180929544123	4834.174735850382	5857.540776857203	5616.081301328083	0.26836628067425117	0.23410421360945763	2794.199730593129	3095.93330327922	2741.9748581959866	3038.068846372189
0.4840931616252451	2458.49668189296	2669.8056221325505	3792.2330940877446	3822.378867971057	4420.502377096557	4360.5495361050735	4978.07768774024	4842.814564411183	5867.772785196917	5625.89834293827	0.2682601416066592	0.23401538911345532	2785.4048128036084	3104.7844473724253	2733.3305574145634	3046.7392160032177
0.4870100664469608	2463.758376451147	2675.3305345648073	3799.44913321116	3829.5684860179144	4428.614281239603	4368.509764792551	4986.999604161684	4851.478813218027	5878.033397054018	5635.742842854603	0.2681539631891625	0.23392652923339424	2776.6220596373314	3113.6434949643444	2724.69823498209	3055.417202598066
0.4899445470875755	2469.0360990711015	2680.8720209494386	3806.6860476102183	3836.7788150318456	4436.749308794	4376.49264413208	4995.946699139498	4860.167501904852	5888.322632960685	5645.614820897263	0.26804774594139635	0.2338376344000364	2767.8515051681316	3122.5103405792033	2716.077924549114	3064.10270205501
0.49289670945023945	2474.329871408314	2686.4301019742243	3813.943857901691	3844.0098747868365	4444.907479966431	4384.49819358819	5004.918992691268	4868.88064980075	5898.640513076639	5655.514296529631	0.2679414903813861	0.23374870504284062	2759.0931830775226	3131.3848776964005	2707.4696593800327	3072.7956092486857
0.4958666600762229	2479.6397149712643	2692.0047981647335	3821.2225844649474	3851.2616848171047	4453.0888146843245	4392.526432349777	5013.916504518151	4877.618275927009	5908.98705718575	5665.441288854935	0.26783519702553976	0.23365974158995687	2750.3471266715787	3140.2669987615664	2698.873472362873	3081.4958180316025
0.4988545061487607	2484.965651119638	2697.5961298824795	3828.5222474395464	3858.5342644147354	4461.293332593146	4400.5773793274975	5022.939254001938	4886.3803989942835	5919.362284692655	5675.395816613046	0.2677288663886469	0.23357074446822362	2741.613368882565	3149.1565951763187	2690.28939602233	3090.203221239499
0.5018603554969207	2490.307701062507	2703.2041173230214	3835.8428667227754	3865.8276326272326	4469.52105305366	4408.651053151065	5031.987260202021	4895.167037399658	5929.766214619278	5685.377898177143	0.26762249898387164	0.23348171410316293	2732.8919422581093	3158.053557278472	2681.717462502653	3098.917710661888
0.5048843165994948	2495.66588585648	2708.8287805140217	3843.1844619671524	3873.1418082550263	4477.771995139116	4416.747472166498	5041.06054185232	4903.978209223655	5940.198865601322	5695.387551550328	0.26751609532274806	0.23339265091897676	2724.182878977852	3166.957774351933	2673.15770358569	3107.639177055564
0.5079264985889148	2501.0402264039085	2714.4701393133823	3850.5470525780147	3880.476809849076	4486.046177632565	4424.866654433477	5050.159117358341	4912.813932227376	5950.660255884876	5705.424794362384	0.2674096559151786	0.23330355533854438	2715.4862108484376	3175.869134609704	2664.610150684952	3116.3675101267872
0.5109870112551897	2506.4307434509797	2720.1282134072467	3857.9306577109332	3887.832655708303	4494.3436190239545	4433.008617722515	5059.283004793985	4921.674223849414	5961.150403322767	5715.489643866276	0.2673031812694268	0.23321442778341675	2706.801969303866	3184.787525186781	2656.074834847357	3125.1025985252345
0.5140659650498691	2511.837457585894	2725.8030223081	3865.3352962692734	3895.209363877156	4502.664337507406	4441.173379512266	5068.432221898557	4930.559101202948	5971.6693253711455	5725.582116934866	0.26719667189211277	0.23312526867381497	2698.130185417249	3193.7128321436467	2647.5517867638264	3133.844329846441
0.5171634710900281	2517.260389236961	2731.49458535278	3872.7609869016196	3902.6069521430586	4511.008350978336	4449.360956986718	5077.606786073635	4939.4685810726805	5982.217039085852	5735.702230057434	0.2670901282882155	0.23303607842862573	2689.4708898909157	3202.644940444152	2639.0410367596196	3142.5925906103803
0.5202796411622786	2522.6995586707094	2737.202921700504	3880.207747999236	3910.0254380338706	4519.375677030608	4457.571367032389	5086.806714379916	4948.402679911809	5992.793561118862	5745.849999336257	0.26698355096106086	0.23294685746539917	2680.8241130692186	3211.5837339624995	2630.542614807491	3151.347266269033
0.5234145877268029	2528.154985989995	2742.9280503308923	3887.6755976935237	3917.4648388153732	4527.766332953696	4465.804626235558	5096.032023534134	4957.361413839012	6003.398907714707	5756.025440483189	0.266876940412324	0.23285760620034507	2672.1898849341087	3220.529095467762	2622.0565505222185	3160.108241190319
0.5265684239214125	2533.6266911320527	2748.669990041941	3895.1645538534017	3924.9251714886504	4536.180335729755	4474.060750879378	5105.282729905832	4966.344798635315	6014.033094706805	5766.2285688161255	0.2667702971420234	0.23276832504832953	2663.5682351107243	3229.480906620971	2613.582873167703	3168.8753986558877
0.5297412635656308	2539.1146938665943	2754.4287594480356	3902.6746340827526	3932.406452787564	4544.617702030768	4482.339756941092	5114.5588495142365	4975.35284974108	6024.696137513875	5776.459399255576	0.26666362164851665	0.23267901442287356	2654.959192869719	3238.4390479675494	2605.121611658018	3177.6486208537826
0.5329332211648017	2544.6190137938343	2760.2043769778875	3910.2058557177716	3939.908699176102	4553.078448215579	4490.641660089113	5123.86039802502	4984.38558225283	6035.38805113622	5786.717946321086	0.2665569144285002	0.2325896747361493	2646.362787128077	3247.403398929513	2596.672794557526	3186.427788869827
0.5361444119142209	2550.1396703425553	2765.9968608725185	3917.7582358243712	3947.4319268458066	4561.562590326997	4498.966475680192	5133.187390747122	4993.443010920178	6046.1088501520935	5797.004224127756	0.2664501759770048	0.23250030639897712	2637.7790464501595	3256.373837796855	2588.236450085067	3195.2127826811047
0.5393749517032939	2555.676682768096	2771.806229183172	3925.3317911954873	3954.976151713098	4570.070144088787	4507.314218756467	5142.539842629445	5002.525150142627	6056.858548713919	5807.318246382619	0.2663434067873926	0.23241090982082455	2629.2079990543425	3265.3502417256823	2579.812606117106	3204.0034811524674
0.5426249571197181	2561.230070150408	2777.6324997692723	3932.9265383484762	3962.541389416674	4578.60112490276	4515.684904042605	5151.917768257683	5011.632013966475	6067.637160544654	5817.660026381141	0.2662366073513546	0.2323214854098028	2620.6496728161583	3274.3324867313495	2571.401290190872	3212.7997620290844
0.5458945454536906	2566.799851392022	2783.475690296313	3940.5424935223855	3970.127655314812	4587.155547845729	4524.0785459428225	5161.32118185098	5020.763616081577	6078.444698933972	5828.029577003557	0.26612977815890937	0.23223203357266467	2612.104095260147	3283.320447670878	2563.0025295000523	3221.6015019230545
0.5491838347021408	2572.386045216041	2789.335818233768	3948.1796726752746	3977.7349644826927	4595.733427666515	4532.4951585379495	5170.750097258643	5029.9199698181665	6089.281176734498	5838.426910711278	0.2660229196983971	0.23214255471480258	2603.57129357534	3292.313998250058	2554.616350905737	3230.408576315851
0.5524929435729888	2577.988670164117	2795.2129008529755	3955.8380914815098	3985.3633317097174	4604.334778782931	4540.934755582469	5180.204527956871	5039.101088143648	6100.146606358053	5848.852039543256	0.2659160324564843	0.2320530492402476	2595.0512946124654	3301.3130110104103	2546.242780935485	3239.220859548077
0.55582199148943	2583.6077445944015	2801.106955225012	3963.5177653290216	3993.012771496783	4612.959615278717	4549.39735050152	5189.6844870453515	5048.306983659345	6111.040999771803	5859.30497511232	0.2658091169181511	0.23196351755166594	2586.5441248816205	3310.3173573178938	2537.881845781114	3248.038224807824
0.5591710985942444	2589.2432866794866	2807.017998218539	3971.218709316559	4000.6832980535432	4621.607950900479	4557.882956387887	5199.189987243956	5057.537668597235	6121.964368494425	5869.785728601471	0.26570217356669945	0.23187396005035785	2578.0498105625156	3319.326907363953	2529.5335713095265	3256.8605441327672
0.5625403857541326	2594.895314404345	2812.946046497666	3978.9409382509366	4008.374925295685	4630.2797990546205	4566.391585999001	5208.721040889359	5066.793154816704	6132.916723592274	5880.294310760223	0.26559520288374594	0.23178437713625616	2569.568377503776	3328.3415301559726	2521.1979830601485	3265.6876883991063
0.565929974564078	2600.5638455642343	2818.891116519764	3986.6844666442457	4016.0876668421506	4638.975172804227	4574.923251753882	5218.277659931642	5076.0734538012375	6143.898075675488	5890.830731900853	0.26548820534922307	0.2316947692079253	2561.0998512215447	3337.36109350482	2512.8751062444644	3274.5195273096906
0.569339987351735	2606.2488977626026	2824.853224533283	3994.449308711051	4023.821536012347	4647.694084865943	4583.477965730073	5227.859855930864	5085.378576655088	6154.908434894069	5901.395001894644	0.26538118144137474	0.23160513666255889	2552.64425690833	3346.3854640264763	2504.5649657564936	3283.355929398793
0.5727705471818436	2611.9504884089865	2830.832386575575	4002.235478365602	4031.576545823389	4656.4365476068615	4592.05573966061	5237.467640053662	5094.708534099997	6165.947810934004	5911.98713016818	0.26527413163675506	0.23151547989597843	2544.2016194330063	3355.414507131907	2496.2675861659227	3292.196762012434
0.5762217778606706	2617.6686347168647	2836.8286184706308	4010.0429892189723	4039.3527089872196	4665.202573041339	4600.656584930847	5247.101023069778	5104.063336471762	6177.016213013287	5922.60712569946	0.2651670564102307	0.2314257993026329	2535.771963339648	3364.4480870155385	2487.9829917281168	3301.0418913128087
0.5796938039404782	2623.403353701536	2842.8419358269275	4017.871854576235	4047.15003790787	4673.9921728278405	4609.2805125754585	5256.760015348597	5113.4429937169825	6188.113649877965	5933.2549970142245	0.26505995623497486	0.23133609527559784	2527.3553128531203	3373.486066651647	2479.711206383421	3309.891182265361
0.5831867507240184	2629.1546621779485	2848.8723540351093	4025.7220874335703	4054.968544678518	4682.805358265726	4617.927533275192	5266.444626855644	5122.847515389547	6199.2401297981305	5943.930752181998	0.2649528315824714	0.23124636820657357	2518.9516918834997	3382.528307792498	2471.4522537558805	3318.7444986298215
0.5867007442690553	2634.9225767585544	2854.9198882657965	4033.5937004754305	4062.8082410787056	4691.642140292083	4626.597657353821	5276.1548671491055	5132.276910647331	6210.395660563964	5954.634398812341	0.2648456829225082	0.2311566184858847	2510.5611240277067	3391.5746709562372	2463.206157166511	3327.601702965796
0.5902359113929144	2640.707113851108	2860.9845534672836	4041.4867060716006	4070.669138571422	4700.502529478462	4635.290894774933	5285.89074537627	5141.73118824872	6221.580249481658	5965.365944050945	0.2647385107231803	0.23106684650247902	2502.1836325671757	3400.6250154186273	2454.9729396195617	3336.4626566059887
0.5937923796770596	2646.508289656483	2867.0663643632515	4049.401116274312	4078.5512483001953	4709.38653602765	4644.007255138737	5295.652270270024	5151.210356549161	6232.793903369395	5976.125394575712	0.264631315450891	0.2309770526439284	2493.8192404736765	3409.679199206177	2446.7526238190476	3345.3272196672624
0.597370277471697	2652.3261201664436	2873.165335450498	4057.3369428152773	4086.4545810862223	4718.294169770386	4652.7467476789125	5305.43945014522	5160.7144234977395	6244.036628553236	5986.912756592923	0.2645240975703473	0.23088723729642638	2485.467970413156	3418.737079093815	2438.5452321672346	3354.1952510387637
0.6009697339004076	2658.1606211614503	2879.281480996603	4065.294197102788	4094.3791474254094	4727.22544016211	4661.509381259357	5315.252292895145	5170.2433966336675	6255.308430863077	5997.728035833244	0.26441685754455835	0.23079740084478856	2477.129844747833	3427.798510596156	2430.350786761148	3363.0666083681863
0.6045908788648067	2664.0118082083904	2885.414815037608	4073.2728902187105	4102.324957485429	4736.180356279639	4670.2951643709575	5325.090805987903	5179.797283082787	6266.609315628499	6008.5712375478	0.26430959583484265	0.23070754367245278	2468.8048855351517	3436.863347958075	2422.1693094015354	3371.941148063168
0.6082338430492322	2669.8796966583504	2891.5653513756765	4081.2730329155283	4110.292021102769	4745.158926817865	4679.104105128348	5334.954996462783	5189.376089554061	6277.939287674649	6019.442366504204	0.2642023129008204	0.23061766616147836	2460.4931145325536	3445.9314441469032	2414.000821595546	3380.8187252845382
0.611898757925461	2675.764301644328	2897.733103576753	4089.2946356133225	4118.28034777976	4754.161160086393	4687.93621126665	5344.844870926611	5198.9798223360485	6289.298351318055	6030.341426982585	0.2640950092004186	0.230527768692546	2452.194553203415	3455.0026508538285	2405.8453445534687	3389.69919393328
0.6155857557574533	2681.6656380789796	2903.9180849681666	4097.337708396794	4126.28994668156	4763.18706400624	4696.791490138154	5354.760435550116	5208.608487293316	6300.686510362511	6041.26842277154	0.2639876851898661	0.23043785164495784	2443.9092227139045	3464.076818478876	2397.7028991940897	3398.582406645757
0.6192949696061266	2687.5837206522924	2910.120308636274	4105.402261012185	4134.320826633155	4772.236646106402	4705.669948709041	5364.701696064216	5218.262089862889	6312.103768094795	6052.223357164125	0.2638803413237009	0.23034791539663851	2435.637143934844	3473.153796121478	2389.5735061498126	3407.4682147930143
0.6230265333341571	2693.518563829303	2916.3397874240477	4113.488302864257	4142.372996116335	4781.309913520502	4714.571593556057	5374.668657756318	5227.940635050653	6323.550127280494	6063.20623295381	0.2637729780547623	0.2302579603241336	2427.3783374520717	3482.233431586763	2381.457185767358	3416.356468470418
0.6267805816108112	2699.470181847765	2922.5765339286813	4121.595843013239	4150.4464632666595	4790.406872983384	4723.496430863187	5384.661325466649	5237.644127427762	6335.025590159781	6074.217052430408	0.2636655958341999	0.23016798680261194	2419.1328235602705	3491.3155713632004	2373.353958106716	3425.2470164847327
0.6305572499168048	2705.4385887158005	2928.8305604991356	4129.724890171698	4158.54123587036	4799.527530827653	4732.444466418254	5394.679703584431	5247.372571126958	6346.530158443085	6085.255817375946	0.26355819511146733	0.23007799520586436	2410.900622268091	3500.4000606258633	2365.2638429461513	3434.139706356218
0.634356674549194	2711.423798209568	2935.1018792337286	4137.875452701492	4166.657321361307	4808.6718929802755	4741.4157056096	5404.723796044208	5257.125969838983	6358.063833306878	6096.32252906061	0.263450776334328	0.2299879859063054	2402.681753305951	3509.486743228743	2357.186859789188	3443.0343843112933
0.6381789926262927	2717.4258238708917	2941.3905019776685	4146.04753861063	4174.7947268179	4817.839964959093	4750.410153422667	5414.7936063220195	5266.904326808885	6369.62661538933	6107.41718823858	0.2633433399488524	0.2298979592749737	2394.4762361166067	3518.5754616884515	2349.123027855181	3451.9308952650754
0.642024342092622	2723.44467900486	2947.6964403205698	4154.241155550118	4182.953458959927	4827.031751869325	4759.4278144365635	5424.889137431587	5276.707644832301	6381.218504785959	6118.5397951438445	0.2632358863994206	0.22980791568153167	2386.28408987273	3527.6660571946995	2341.07236609736	3460.829082833254
0.6458928617238878	2729.480376677479	2954.0197055940152	4162.45631081088	4191.133524145515	4836.247258400144	4768.468692820723	5435.010391920595	5286.535926251853	6392.839501045386	6129.690349486139	0.26312841612872434	0.22971785549426926	2378.1053334655007	3536.75836958515	2333.0348931914195	3469.728789307992
0.6497846911319898	2735.5329297132025	2960.3603088689997	4170.693011320489	4199.334928367895	4845.486488821049	4777.532792331339	5445.157371866712	5296.389172953294	6404.489603164809	6140.868850446604	0.2630209295777672	0.22962777908010104	2369.939985514502	3545.8522373489104	2325.010627541342	3478.6298556544352
0.6536999707700591	2741.602350692573	2966.718260953462	4178.951263640092	4207.557677252305	4854.749446978447	4786.620116308	5455.330078873885	5306.267386361863	6416.168809585772	6152.075296673677	0.26291342718586636	0.22953768680456943	2361.7880643712124	3554.94749762211	2316.9995872924337	3487.5321215207223
0.6576388419375281	2747.6886519497343	2973.093572389755	4187.23107396113	4215.801776052813	4864.0361362920175	4795.730667670191	5465.528514068348	5316.1705674385175	6427.877118189642	6163.309686278852	0.2628059093906522	0.2294475790318462	2353.6495881135343	3564.043986167526	2309.0017903184053	3496.4354252096964
0.661601446785229	2753.791845570005	2979.4862534520853	4195.532448102156	4224.067229649088	4873.346559751182	4804.864448913764	5475.752678094819	5326.098716676119	6439.6145262932205	6174.572016832376	0.2626983766280777	0.2293574561247335	2345.5245745594148	3573.1415373870404	2301.0172542297514	3505.339603677974
0.6655879283205246	2759.911943387422	2985.896314143968	4203.855391505619	4232.35404254322	4882.680719911534	4814.021462107449	5486.002571112534	5336.051834095652	6451.381030644325	6185.862285359005	0.26259082933240513	0.2292673184446633	2337.413041259162	3582.2399842977757	2293.045996380388	3514.2444925394375
0.6695984304124688	2766.048956982232	2992.3237641956757	4212.199909234567	4240.662218856501	4892.038618891178	4823.201708889334	5496.278192791337	5346.0299192424445	6463.176627417235	6197.1804883337345	0.2624832679362243	0.2291771663517019	2329.315005501383	3591.339158531162	2285.088033865788	3523.1499260497512
0.6736330977969988	2772.2028976784222	2998.768613061628	4220.566005969424	4248.991762326162	4901.420258367165	4832.405190463299	5506.579542307751	5356.03297118229	6475.0013122082755	6208.5266216774435	0.2623756928704463	0.2290870002045487	2321.2304843200836	3600.4388903336367	2277.1433835240314	3532.0557370991446
0.6776920760821589	2778.373776541209	3005.2308699178125	4228.953686004695	4257.342676302136	4910.825639571829	4841.631907595455	5516.906618340973	5366.060988497628	6486.855080031269	6219.900680752594	0.2622681045643018	0.22899682036053942	2313.1594944900135	3609.539008549531	2269.2120619412744	3540.9617572101997
0.6817755117533548	2784.561604374506	3011.7105436591687	4237.362953245663	4265.714963743775	4920.254763289134	4850.881860610571	5527.259419068946	5376.113969283674	6498.737925313008	6231.302660358866	0.26216050344535446	0.2289066271756483	2305.102052532602	3618.6393406187417	2261.2940854538465	3549.8678165308665
0.6858835521786408	2790.766391718398	3018.207642896963	4245.793811205082	4274.108627216569	4929.707629850997	4860.155049388472	5537.63794216431	5386.191911144527	6510.649841888708	6242.7325547288	0.262052889939494	0.2288164210044873	2297.0581747173565	3627.739712568233	2253.389470147784	3558.773743822938
0.6900163456140378	2796.9881488465835	3024.722175956144	4254.246262999831	4282.523668888824	4939.184239133597	4869.45147336041	5548.042184790376	5396.294811189263	6522.590822997409	6254.190357523374	0.26194526447093935	0.22872620220031162	2289.0278770674486	3636.83994901157	2245.498231866164	3567.6793664639117
0.6941740412088835	2803.226885763827	3031.2541508727086	4262.720311347597	4290.960090528384	4948.6845905536875	4878.771131505472	5558.472143597155	5406.422666028054	6534.56086127744	6265.676061827663	0.26183762746224687	0.22863597111501816	2281.011175355292	3645.93987313204	2237.620386205381	3576.584510431858
0.6983567890112157	2809.4826122033446	3037.803575390996	4271.215958563464	4299.417893499222	4958.208683064818	4888.114022346862	5568.927814717209	5416.5754717681575	6546.559948761713	6277.189660146306	0.26172997933430886	0.22854572809915139	2273.0080851090606	3655.03930668009	2229.7559485191014	3585.4890002999455
0.702564739973187	2815.7553376242463	3044.3704569610377	4279.733206556569	4307.897078758155	4967.756515153642	4897.480143948296	5579.409193761622	5426.753224010022	6558.588076873163	6288.731144399151	0.2616223205063538	0.22845547350190115	2265.0186216194415	3664.1380699754227	2221.9049339272315	3594.3926592415664
0.7067980459565127	2822.045071208916	3050.954802735857	4288.272056826703	4316.397646851445	4977.328084836142	4906.869493910301	5589.916275815936	5436.955917843298	6570.645236420081	6300.300505916747	0.26151465139595764	0.22836520767110863	2257.04279993393	3673.2359818880213	2214.067357309512	3603.295309009147
0.7110568597379514	2828.3518218603845	3057.5566195687384	4296.832510460878	4324.91959791141	4986.923389653835	4916.282069366498	5600.449055435972	5447.183547842833	6582.731417591412	6311.897735435853	0.26140697241903754	0.22827493095326717	2249.080634861719	3682.332859833492	2206.243233310175	3612.1967699318193
0.7153413350148182	2834.675598199695	3064.1759140105205	4305.414568129906	4333.462931653028	4996.542426669986	4925.717866979897	5611.007526643736	5457.436108064667	6594.846609952071	6323.522823094937	0.2612992839898611	0.22818464369352517	2241.1321409830125	3691.428519780631	2198.4325763469096	3621.096860920894
0.7196516264105322	2841.0164085632814	3070.812692306873	4314.018230084993	4342.027647370559	5006.185192465836	4935.1768829392	5621.591682923308	5467.713592042055	6606.990802438296	6335.175758429703	0.2611915865210452	0.22809434623568775	2233.1973326376174	3700.5227762190625	2190.635400600615	3629.995399440755
0.7239878894801961	2847.374261000236	3077.466960395478	4322.643496154174	4350.613743934009	5015.851683136661	4944.659112954951	5632.201517216561	5478.015992781299	6619.163983352751	6346.85653036841	0.2610838804235646	0.22800403892221996	2225.276223938912	3709.6154421753017	2182.8517200278584	3638.8922015210846
0.7283502807162107	2853.7491632697224	3084.138723903357	4331.290365738974	4359.221219785816	5025.541894288082	4954.164552255899	5642.837021919122	5488.343302757856	6631.366140359978	6358.565127227494	0.260976166106748	0.22791372209425081	2217.3688287762925	3718.7063292036764	2175.081548363669	3647.787081751274
0.7327389575539218	2860.1411228382062	3090.827988144007	4339.958837810798	4367.850072937284	5035.255821032068	4963.693195585117	5653.498188876065	5498.695513912117	6643.597260481473	6370.301536706839	0.2608684439782908	0.22782339609157298	2209.47516080644	3727.7952473626938	2167.3248991140863	3656.679853256326
0.7371540783773028	2866.550146876793	3097.534758114653	4348.648910907487	4376.500300965149	5044.993457983125	4973.245037196245	5664.185009377742	5509.0726176453945	6655.857330090962	6382.06574588525	0.26076071444425153	0.22773306125264905	2201.595233466709	3736.882005227031	2159.581785567454	3665.5703277069842
0.74159580252467	2872.976242258481	3104.259038493413	4357.360583129756	4385.171901008066	5054.754799254371	4982.820070849657	5674.897474155498	5519.474604815765	6668.146334909559	6393.857741215803	0.26065297790905534	0.22764271791461269	2193.729059973266	3745.9664098741487	2151.852220793022	3674.4583153075073
0.746064290294433	2879.4194155554555	3111.000833636491	4366.093852137686	4393.864869763113	5064.539838453648	4992.418289808644	5685.63557337749	5529.901465733967	6680.464260000973	6405.677508521231	0.26054523477550506	0.2275523664132712	2185.876653324114	3755.0482668791665	2144.136217648047	3683.343624796951
0.7505597029508803	2885.8796730363115	3117.760147575347	4374.848715147138	4402.579203482277	5074.348568679566	5002.039686835582	5696.399296644344	5540.353190159276	6692.8110897666265	6417.525032989294	0.2604374854447763	0.2274620070831113	2178.038026300608	3764.1273803064832	2136.433788771392	3692.226063428563
0.7550822027299987	2892.357020663316	3124.5369840138114	4383.625168926205	4411.314897968864	5084.180982517579	5011.684254188014	5707.188632984921	5550.8297672952685	6705.186807940818	6429.400299168025	0.26032973031642853	0.2273716402572985	2170.213191469433	3773.2035527037224	2128.7449465894606	3701.105436969083
0.7596319528453285	2898.851464089606	3131.3313463252475	4392.423209791593	4420.071948573985	5094.037072035994	5021.3519836148125	5718.003570851959	5561.331185785705	6717.591397585795	6441.303290961109	0.2602219697884051	0.22728126626768383	2162.4021611862117	3782.2765850974247	2121.069703324116	3709.981549704331
0.7642091174938536	2905.3630086564267	3138.1432375496747	4401.242833605053	4428.850350192984	5103.916828782028	5031.042866352285	5728.844098117792	5571.857433710333	6730.024841086896	6453.23399162317	0.2601142042570373	0.22719088544480576	2154.604947596672	3791.34627698455	2113.4080709868576	3718.854204416857
0.7688138618619275	2911.8916593902923	3144.9726603908484	4410.08403576972	4437.650097261812	5113.820243777764	5040.756893120229	5739.710202069955	5582.408498580623	6742.487120147577	6465.1923837549975	0.2600064341170491	0.2271004981178938	2146.8215626408346	3800.4124263299163	2105.7600613866234	3727.723202391411
0.7734463521312342	2918.437421000212	3151.8196172133976	4418.946811226532	4446.471183753492	5123.747307516203	5050.494054118058	5750.601869406937	5592.984367335621	6754.978215784542	6477.178449298883	0.25989865976156823	0.22701010461487184	2139.0520180530148	3809.4748295550235	2098.125686128973	3736.5883434020216
0.7781067554847866	2925.000297874807	3158.684110039853	4427.83115445051	4455.313603174424	5133.698009957164	5060.254339020794	5761.519086233657	5603.585026337615	6767.498108322685	6489.192169533764	0.25979088158211994	0.22691970526236274	2131.2963253631024	3818.533281534328	2090.5049566151574	3745.449425702449
0.7827952401129585	2931.580294079514	3165.566140547743	4436.737059447165	4464.1773485608	5143.672340523302	5070.037736975145	5772.461838057189	5614.210461367922	6780.046777390216	6501.233525070502	0.2596830999686367	0.22682930038569057	2123.554495904711	3827.58757559245	2082.8978840558557	3754.306246038177
0.7875119752195561	2938.177413353686	3172.465710066657	4445.6645197487605	4473.062412474968	5153.670288096008	5079.844236595553	5783.430109782301	5624.860657622636	6792.624201913584	6513.302495847111	0.25957531530946454	0.22673889030888628	2115.826540809241	3836.6375034897355	2075.304479461978	3763.158599622315
0.792257131027923	2944.791659107738	3179.382819575249	4454.613528410643	4481.968787001727	5163.69184101135	5089.6738259601525	5794.423885707033	5635.535599708265	6805.23036011251	6525.399061123872	0.2594675279913639	0.22664847535468957	2108.1124710157746	3845.6828554264503	2067.724753648974	3772.00628013222
0.7970308787870847	2951.423034420263	3186.317469698289	4463.584078007535	4490.8964637446825	5173.736987055986	5099.5264926067985	5805.4431495183	5646.235271637481	6817.865229494948	6537.523199478563	0.2593597383995207	0.2265580558445549	2100.4122972663026	3854.7234200262465	2060.1587172448635	3780.8490797149716
0.8018333907779276	2958.0715420351094	3193.2696607036723	4472.5761606297765	4499.845433822556	5183.805713463026	5109.402223529051	5816.487884287349	5656.959656824778	6830.528786851999	6549.674888801597	0.2592519469175429	0.2264676320986541	2092.72603011271	3863.7589843377937	2052.6063806834863	3789.686788965366
0.8066648403194178	2964.7371843584906	3200.23939249939	4481.589767879623	4508.815687865436	5193.898006907951	5119.301005172094	5827.558072465381	5667.708738082088	6843.221008252906	6561.854106291111	0.25914415392747475	0.22637720443588044	2085.0536799194524	3872.7893338289578	2045.0677542139892	3798.5191969317384
0.8115254017748545	2971.419963456043	3207.2266646305516	4490.624890867468	4517.807216011121	5204.01385350445	5129.222823428747	5838.653695878989	5678.482497614502	6855.9418690399325	6574.060828448166	0.2590363598097921	0.2262867731738549	2077.3952568634413	3881.8142523779534	2037.5428479038528	3807.346091114683
0.8164152505581643	2978.1198810498936	3214.231476276341	4499.681520208084	4526.820007901356	5214.15323880028	5139.167663635372	5849.7747357257085	5689.280917015854	6868.691343823278	6586.295031071814	0.2589285649434166	0.22619633862892705	2069.750770934159	3890.8335222639143	2030.0316716320813	3816.1672574428376
0.8213345631402307	2984.836938515685	3221.253826246957	4508.759646016812	4535.85405267806	5224.316147773071	5149.135510567775	5860.9211725694395	5700.103977264321	6881.469406475934	6598.556689254156	0.25882076970571594	0.22610590111618245	2062.120231940062	3899.846924167243	2022.5342350995634	3824.9824802830117
0.8262835170552626	2991.5711368796265	3228.293712980585	4517.8592579057895	4544.909338979603	5234.502564826172	5159.126348437142	5872.092986335959	5710.951658718053	6894.276030128583	6610.845777375456	0.2587129744725115	0.2260154609494456	2054.503649509512	3908.8542371629737	2015.0505478281411	3833.7915424293606
0.8312622909072027	2998.322476815499	3235.3511345403044	4526.980344980115	4553.985854936998	5244.712473784432	5169.140160885906	5883.290156308336	5721.823941110732	6907.111187164427	6623.162269099172	0.25860517961808255	0.2259250184412848	2046.9010330929887	3917.8552387150703	2007.5806191648007	3842.59422510094
0.8362710643761712	3005.0909586416756	3242.4260886110296	4536.122895834046	4563.0835881701405	5254.945857890011	5179.176930983657	5894.512661122401	5732.720803547173	6919.974849214048	6635.506137367021	0.2584973855151729	0.2258345739030176	2039.312391962565	3926.8497046644334	2000.1244582795189	3851.390307927737
0.8413100182249524	3011.8765823180756	3249.5185724963835	4545.286898547107	4572.202525783956	5265.202699798101	5189.236641222944	5905.760478762098	5743.642224498809	6932.866987150157	6647.877354393945	0.2583895925349957	0.2257441276447128	2031.7377352169715	3935.837409230764	1992.682074169803	3860.179568952415
0.8463793343055166	3018.6793474431893	3256.6285831156215	4554.472340680285	4581.342654364632	5275.482981572743	5199.319273515185	5917.033586554961	5754.588181799313	6945.7875710824865	6660.275891663191	0.2582818010472409	0.22565367997519928	2024.1770717865438	3944.818125010701	1985.2534756681416	3868.961784631829
0.8514791955655843	3025.4992532510078	3263.7561170004983	4563.679209272135	4590.5039599757665	5285.786684682542	5209.424809186486	5928.331961167471	5765.558652640079	6958.736570352528	6672.701719921275	0.2581740114200796	0.2255632312020666	2016.6304104283336	3953.791622959543	1977.8386714344379	3877.73672981502
0.8566097860552276	3032.3362986079937	3270.9011702921257	4572.907490834891	4599.686428154511	5296.113789996391	5219.553228973433	5939.655578600403	5776.553613565729	6971.713953528293	6685.154809172945	0.2580662240201684	0.22547278163167253	2009.0977597297751	3962.757672388223	1970.4376699611894	3886.504177743336
0.861771290933513	3039.190482009987	3278.0637387378215	4582.157171350548	4608.890043907705	5306.464277779162	5229.704513018907	5951.004414184199	5787.573040469604	6984.719688399054	6697.635128676135	0.2579584392126606	0.2253823315691484	2001.5791281161946	3971.716040970874	1963.0504795783781	3895.2639000512427
0.8669638964751838	3046.0618015791756	3285.2438176879637	4591.428236266999	4618.1147917080225	5316.838127687476	5239.878640867891	5962.378442574357	5798.61690858926	6997.75374197015	6710.142646936942	0.25785065736120943	0.22529188131840178	1994.074523849762	3980.6664947284153	1955.6771084575448	3904.0156667639967
0.8721877900773816	3052.9502550609677	3292.4414020928225	4600.720670494058	4627.360655490093	5327.235318765309	5250.075591463258	5973.777637746676	5809.685192501952	7010.816080457632	6722.677331704574	0.2577428788279717	0.22520143118212332	1986.5839550283272	3989.608798021567	1948.3175646078307	3912.759246281814
0.877443160266411	3059.855839820913	3299.6564864993566	4610.034458399552	4636.6276186465775	5337.655829439718	5260.295343141511	5985.201972992647	5820.77786612006	7023.906669283026	6735.2391499662235	0.2576351039736189	0.2251109814617926	1979.107429592288	3998.542713553412	1940.971855878539	3921.494405375095
0.8827301967045416	3066.7785528415734	3306.889065048018	4619.36958380534	4645.915664024257	5348.099637516469	5270.537873628534	5996.651420914689	5831.89490268652	7037.025473067983	6747.828067941986	0.2575273331573393	0.22502053245768033	1971.6449553250568	4007.468002359732	1933.6399899662938	3930.2209091898985
0.8880490901968541	3073.718390719412	3314.1391314695597	4628.726029983381	4655.224773920137	5358.566720175709	5280.803160035365	6008.125953421512	5843.036274770302	7050.172455629016	6760.444051079784	0.2574195667368495	0.2249300844688577	1964.1965398522443	4016.384423800162	1926.3219744111993	3938.938521230826
0.8934000326981257	3080.6753496616248	3321.4066790817756	4638.103779651698	4664.554930077456	5369.057053967546	5291.091178853864	6019.625541723294	5854.201954261749	7063.3475799720745	6773.087064050177	0.2573118050683965	0.2248396377931989	1956.7621906483546	4025.2917355612153	1919.0178166033002	3947.6470033659134
0.8987832173197573	3087.6494254830286	3328.691700786315	4647.502814970455	4673.906113681801	5379.570614807742	5301.401905952498	6031.15015632704	5865.391912368057	7076.550808287301	6785.757070741303	0.25720404850676637	0.22474919272738728	1949.3419150374248	4034.1896936487174	1911.7275237836875	3956.346115819295
0.904198838336744	3094.640613602854	3335.9941890653895	4656.923117537887	4683.278305357084	5390.107377973247	5311.735316571981	6042.699767031743	5876.606119608604	7089.782101943583	6798.454034253673	0.25709629740528966	0.22465874956692206	1941.9357201902312	4043.07805237337	1904.4511030418216	3965.0356171560707
0.9096470911946843	3101.64890904159	3343.314135978531	4666.364668386309	4692.671485161592	5400.6673180978205	5322.091385320979	6054.274342923677	5887.844545810338	7103.041421483207	6811.177916895008	0.2569885521158534	0.22456830860612226	1934.54361313564	4051.9565643650712	1897.188561325951	3973.7152642979054
0.915128172516836	3108.6743064178004	3350.6515331593373	4675.827447978102	4702.085632584023	5411.250409167639	5332.470086171824	6065.873852371591	5899.107160103181	7116.328726616498	6823.928680175124	0.2568808129888978	0.22447787013813303	1927.1656007537385	4060.8249805484666	1889.9399054373498	3982.3848124979995
0.9206422801112097	3115.71679994489	3358.0063718121464	4685.311436201616	4711.520726539424	5421.856624516794	5342.8713924561025	6077.498263021901	5910.393930915303	7129.643976216343	6836.706284800645	0.25677308037343377	0.22438743445493278	1919.8016897813068	4069.6830501472577	1882.7051420353819	3991.04401534691
0.9261896129777101	3122.776383427926	3365.3786427087825	4694.816612367171	4720.976745365248	5432.485936822915	5353.2952768603855	6089.147541793931	5921.70482596854	7142.987128312854	6849.5106906699	0.2566653546170444	0.2242970018473366	1912.451886816125	4078.530520683271	1875.48427764175	3999.6926247708034
0.931770371315315	3129.8530502603794	3372.768336185221	4704.342955202947	4730.453666817278	5443.138318102668	5363.741711421814	6100.8216548750615	5933.039812273663	7156.35814008788	6862.341856867638	0.2565576360658954	0.2242065726050044	1905.1161983127822	4087.367137958412	1868.2773186356644	4008.330391012132
0.9373847565293029	3136.946793420896	3380.175442138269	4713.890442850907	4739.951468065603	5453.813739707281	5374.21066752373	6112.520567715873	5944.398856125695	7169.756967869568	6875.199741659809	0.2564499250647372	0.22411614701644433	1897.7946305911755	4096.192646066076	1861.0842712630983	4016.957062643254
0.9430329712385201	3144.057605470054	3387.599950022253	4723.459052862725	4749.470125690595	5464.512172318103	5384.702115891329	6124.244245025357	5955.781923099257	7183.1835671269555	6888.084302488376	0.25634222195691514	0.224025725369022	1890.4871898372076	4105.006787381601	1853.9051416370203	4025.572386556072
0.9487152192826929	3151.1854785470923	3395.0418488456653	4733.048762195672	4759.0096156788295	5475.233585942082	5395.21602658724	6135.992650766079	5967.18897804383	7196.637892464465	6900.995495966024	0.25623452708438443	0.2239353079489641	1883.19388209912	4113.809302546084	1846.7399357341346	4034.176107947482
0.9544317057297852	3158.3304043666176	3402.501127167793	4742.659547208472	4768.569913419004	5485.97794990724	5405.752369007101	6147.765748149202	5978.619985079012	7210.119897616413	6913.933277870889	0.2561268407877011	0.22384489504136562	1875.914713296399	4122.599930479424	1839.5886594038457	4042.767970330897
0.9601826368833979	3165.49237421536	3409.9777730953933	4752.291383657232	4778.1509936979	5496.745232858214	5416.311111875201	6159.563499629764	5990.074907589853	7223.629535441583	6926.897603141341	0.2560191634060462	0.2237544869301956	1868.649689216225	4131.378408361459	1832.451318363368	4051.3477155173896
0.9659682202902156	3172.6713789488053	3417.4717742792477	4761.944246691209	4787.752830696213	5507.535402751632	5426.89222323995	6171.3858669016145	6001.553708222011	7237.166757917604	6939.888425870597	0.25591149527722173	0.22366408389830472	1861.3988155197003	4140.144471638603	1825.3279182052938	4059.915083622909
0.9717886647474951	3179.8674089879614	3424.9831179108605	4771.618110848775	4797.375397984555	5518.348426851698	5437.49567046957	6183.232810892705	6013.056348877127	7250.731516135597	6952.905699301566	0.2558038367376663	0.22357368622742982	1854.162097741908	4148.89785401593	1818.2184643978253	4068.4698130628094
0.9776441803106027	3187.0804543159675	3432.5117907189765	4781.312950053147	4807.018668519236	5529.184271725515	5448.121420247521	6195.104291760017	6024.5827907079365	7264.323760294501	6965.949375821409	0.2556961881224593	0.22348329419820162	1846.9395412922604	4157.638287447859	1811.1229622834362	4077.0116405382287
0.9835349783005937	3194.310504474811	3440.0577789662357	4791.028737608294	4816.682614638226	5540.042903238634	5458.769438568144	6207.000268884748	6036.132994113605	7277.9434396956585	6979.019406956338	0.2555885497653269	0.22339290809015092	1839.731151458982	4166.365502142347	1804.0414170849253	4085.5403010441223
0.9894612713118381	3201.557548561937	3447.621068445699	4800.765446194692	4826.36720805695	5550.924286550387	5469.439690732105	6218.920700867312	6047.706918734848	7291.590502737167	6992.11574336619	0.25548092199865513	0.2233025281817152	1832.536933407362	4175.079226547852	1796.9738339032629	4094.0555278554093
0.9954232732196957	3208.8215752269266	3455.2016444774554	4810.523047865172	4836.072419864195	5561.828386109375	5480.132141341978	6230.8655455224425	6059.304523449213	7305.264896908405	7005.238334839168	0.25537330515349327	0.2232121547502452	1825.3568921888364	4183.779187365901	1789.9202177260304	4102.557052537333
1.0014211991882311	3216.102572668119	3462.799491905168	4820.301514040711	4845.798220517946	5572.75516564886	5490.846754297744	6242.834759874248	6070.92576636626	7318.966568784452	7018.387130286488	0.25526569955956535	0.22312178807201163	1818.1910327331861	4192.465109524783	1782.8805734200287	4111.044604924507
1.0074552656779823	3223.4005286292113	3470.414595092601	4830.100815506181	4855.544579841193	5583.704588182131	5501.583492792257	6254.828300151202	6082.570604822712	7332.6954640204685	7031.562077736975	0.2551581055452765	0.22303142842221196	1811.039359853894	4201.136716185836	1775.854905736982	4119.51791312173
1.013525690453769	3230.7154303958837	3478.04693792017	4839.920922406147	4865.311467017768	5594.676615997907	5512.342319306754	6266.846121781198	6094.2389953776565	7346.451527346137	7044.763124331726	0.25505052343772233	0.2229410760749781	1803.9018782560015	4209.793728752295	1768.8432193204644	4127.976703515975
1.0196326925925556	3238.0472647924144	3485.696503781486	4849.761804240663	4875.098850588209	5605.671210655763	5523.12319560638	6278.888179386615	6105.930893807761	7360.234702560127	7057.990216318799	0.2549429535626956	0.2228507313033817	1796.7785925311618	4218.43586684973	1761.8455187008367	4136.42070075497
1.0257764924913542	3245.3960181782372	3493.3632755798358	4859.623429860971	4884.906698445489	5616.688332981433	5533.926082735593	6290.954426779254	6117.646255102351	7374.044932524405	7071.24329904773	0.25483539624469587	0.22276039437944198	1789.669507156941	4227.062848318834	1754.8618082994362	4144.849627750926
1.0319573118751795	3252.761676444527	3501.047235724728	4869.505767465269	4894.734977830898	5627.72794306219	5544.750941013699	6303.0448169554	6129.38503345866	7387.8821591586675	7084.522316964256	0.25472785180694185	0.222670065574134	1782.5746265085181	4235.674389234278	1747.8920924282866	4153.263205672614
1.0381753738050519	3260.1442250107893	3508.748366128328	4879.408784594481	4904.583655329733	5638.790000242247	5555.597730030217	6315.159302090802	6141.147182276851	7401.746323434763	7097.82721360479	0.2546203205713708	0.22257974515739318	1775.4939548510592	4244.270203878637	1740.9363752941717	4161.66115394677
1.0444309026860459	3267.5436488213713	3516.466648202013	4889.332448127915	4914.452696867183	5649.8744631180125	5566.466408640429	6327.297833535616	6152.932654155288	7415.63736537097	7111.157931591153	0.2545128028586544	0.22248943339812516	1768.4274963453063	4252.850004749838	1733.994661004108	4170.043190266006
1.05072412427539	3274.959932342063	3524.202062852815	4899.276724279057	4924.342067704048	5660.981289533518	5577.356934960777	6339.46036180949	6164.7414008855985	7429.555224026483	7124.5144126251025	0.25440529898820924	0.22239913056421126	1761.3752550490317	4261.413502556272	1727.0669535562047	4178.409030556679
1.057055265690613	3282.3930595565694	3531.9545904798647	4909.241578591202	4934.251732432477	5672.110436575656	5588.269266364257	6351.646836596406	6176.573373447758	7443.499837495651	7137.896597482873	0.2542978092782	0.22230883692251618	1754.337234919425	4269.960406216327	1720.153256851423	4186.758389004273
1.0634245554177415	3289.843013963105	3539.7242109709073	4919.226975933247	4944.18165497181	5683.261860569597	5599.203359475934	6363.85720673976	6188.428522005316	7457.471142902476	7151.304426009868	0.25419033404554886	0.222218552738896	1747.3134398134425	4278.490422851639	1713.2535746913054	4195.090978038497
1.0698322233195456	3297.3097785708464	3547.5109036986896	4929.232880495289	4954.131798564228	5694.435517074004	5610.159170168268	6376.09142023721	6200.306795900389	7471.4690763948	7164.737837115102	0.2540828736059455	0.22212827827820508	1740.3038734881557	4287.003257781966	1706.367910776462	4203.406508323969
1.0762785006438331	3304.7933358964774	3555.3146475174294	4939.259255784378	4964.102125770555	5705.631360876406	5621.136653556576	6388.349424235757	6212.208143648829	7485.493573138782	7178.19676876585	0.2539754282738648	0.2220380138043039	1733.3085396057577	4295.498614528915	1699.4962687170482	4211.704688777914
1.0827636200317978	3312.2936679606637	3563.135420759259	4949.306064620156	4974.092598465996	5716.849345988451	5632.1357639944545	6400.631165026563	6224.132512935331	7499.544567313148	7191.681157982213	0.25386799836256163	0.22194775958006638	1726.3274417342036	4303.976194812916	1692.6386520250817	4219.98522654688
1.089287815526412	3319.8107562845653	3570.973201230608	4959.37326913056	4984.1031778358165	5728.089425641252	5643.156455069118	6412.936588039971	6236.079850608465	7513.6219921035945	7205.190940831606	0.25376058418408615	0.2218575158673877	1719.3605833472684	4312.435698546702	1685.7950641188072	4228.247827011393
1.0958513225808764	3327.3445818862756	3578.8279662086434	4969.460830747442	4994.133824371097	5739.351552280602	5654.198679596839	6425.265637840391	6248.050102675805	7527.7257796970325	7218.726052423361	0.25365318604929626	0.22176728292719203	1712.4079678257694	4320.876823829021	1678.9655083282269	4236.492193788756
1.1024543780671139	3334.8951252773277	3586.6996924376745	4979.568710202262	5004.18449786445	5750.635677562307	5665.262389618323	6437.618258121277	6260.0432142990085	7541.855861275986	7232.286426903266	0.25354580426786516	0.22167706101943976	1705.469598462747	4329.299266955117	1672.149987892597	4244.718028727453
1.1090972202843215	3342.4623664591213	3594.588356125532	4989.696867521708	5014.255157405707	5761.941752347428	5676.347536394085	6449.994391699998	6272.059129788875	7556.012167012858	7245.8719974480955	0.25343843914828923	0.2215868504031364	1698.5454784611939	4337.702722402988	1665.3485059628147	4252.925031902734
1.115780088967567	3350.0462849193973	3602.4939329399717	4999.845262023356	5024.345761377629	5773.269726697563	5687.454070399832	6462.393980512791	6284.097792600429	7570.194626064277	7259.482696260161	0.25333109099789897	0.22149665133634008	1691.6356109360931	4346.086882831063	1658.5610656012432	4261.112901610788
1.1225032252964444	3357.64685962865	3610.4163980050294	5010.0138523112755	5034.456267451576	5784.6195498700745	5698.581941321794	6474.816965609615	6296.159145327947	7584.403166565349	7273.118454561794	0.2532237601228658	0.22140646407616923	1684.7399989185506	4354.451439086581	1651.7876697872998	4269.281334379455
1.1292668719037753	3365.264069036594	3618.3557258974306	5020.2025962717025	5044.586632583252	5795.991170313407	5709.731098052166	6487.263287149145	6308.243129700091	7598.63771562406	7286.7792025899735	0.25311644682821594	0.22131628887881016	1677.858645356784	4362.796080198139	1645.0283214179217	4277.430024960777
1.1360712728843656	3372.8978910685582	3626.311890642922	5030.411451068623	5054.736813008331	5807.384535662278	5720.901488684401	6499.732884393623	6320.349686574906	7612.898199315497	7300.46486959077	0.25300915141784003	0.22122612599952657	1670.991553113854	4371.120493366616	1638.283023304306	4285.558666318422
1.1429166738038161	3380.548303121919	3634.2848657126356	5040.640373139407	5064.906764238151	5818.799592732954	5732.093060508583	6512.22569570377	6332.478755934883	7627.184542676185	7314.17538381389	0.252901874194501	0.22113597569266727	1664.138724972203	4379.4243639707565	1631.5517781806411	4293.666949645383
1.1498033217073829	3388.2152820624874	3642.27462401946	5050.889318190392	5075.096441055417	5830.2362875184635	5743.305760006817	6524.741658533632	6344.630276882053	7641.496669698349	7327.9106725072525	0.25279461545984083	0.22104583821167295	1657.3001636366243	4387.707375569269	1624.8345886974712	4301.754564340925
1.1567314651288954	3395.898804220936	3650.281137914319	5061.1582411925465	5085.305797509787	5841.6945651838905	5754.539532848479	6537.280709425584	6356.8041876329335	7655.834503324299	7341.67066191138	0.2526873755143976	0.22095571380908707	1650.4758717329241	4395.96920989221	1618.1314574306598	4309.821198028745
1.1637013540997225	3403.5988453891596	3658.304379182596	5071.447096376997	5095.534786913647	5853.1743700615325	5765.794323885696	6549.842784005118	6369.000425513709	7670.1979654406105	7355.455277254095	0.2525801546576134	0.22086560273656203	1643.6658518088516	4404.209546837257	1611.4423868809827	4317.866536550224
1.1707132401577995	3411.315380816678	3666.3443190403877	5081.755837230677	5105.783361837677	5864.675645646191	5777.070077148578	6562.427816975769	6381.2189269551645	7684.586976872505	7369.264442744898	0.25247295318783936	0.22077550524486825	1636.870106339862	4412.428064481821	1604.7673794711009	4325.890263953479
1.177767376356704	3419.04838520701	3674.4009281308704	5092.084416491903	5116.051474106559	5876.1983345903745	5788.366735840615	6575.035742114025	6393.4596274877895	7699.00145737812	7383.09808156956	0.2523657714023531	0.22068542158390367	1630.0886377256247	4420.624439066742	1598.1064375517308	4333.892062502913
1.1848640172747877	3426.797832714026	3682.4741765205767	5102.4327861459415	5126.3390747945905	5887.742378699516	5799.6842423339795	6587.666492264158	6405.722461736773	7713.441325642779	7396.956115884606	0.25225860959736396	0.22059535200270097	1623.3214482934563	4428.798345001182	1591.4595633997815	4341.871612669667
1.1920034190243662	3434.563696938325	3690.5640336957317	5112.800897420615	5136.6461142213475	5899.3077189272	5811.022538164868	6600.319999333144	6418.007363417057	7727.906499273322	7410.8384668118315	0.2521514680680256	0.22050529674943672	1616.5685402991949	4436.949454862857	1584.826759223477	4349.828593143728
1.1991858392609598	3442.34595092357	3698.670468558556	5123.188700781855	5146.97254194735	5910.894295370372	5822.381564028866	6612.996194285525	6430.3142653284085	7742.396894792356	7424.74505443287	0.25204434710844714	0.22041525607144086	1609.829915932496	4445.077439402929	1578.2080271615414	4357.762680824613
1.2064115371925936	3450.144567152872	3706.7934494235433	5133.596145929334	5157.318306769668	5922.502047264605	5833.761259776231	6625.695007138346	6442.6430993504055	7756.9124276326465	7438.675797783662	0.2519372470117018	0.22032523021520412	1603.105577311013	4453.1819675304	1571.6033692811034	4365.673550810432
1.2136807735891502	3457.9595175450686	3714.9329440137462	5144.023181791939	5167.683356717556	5934.130912979216	5845.16156440722	6638.41636695593	6454.9937964374685	7771.453012131264	7452.630614848966	0.2518301680698403	0.2202352194263878	1596.3955264862743	4461.262706320733	1565.0127875856706	4373.560876417672
1.2209938107917835	3465.7907734511223	3723.088919457095	5154.469756523443	5178.067639048126	5945.780830012586	5856.5824160674665	6651.16020184485	6467.3662866139475	7786.0185615240325	7466.609422556936	0.2517231105738957	0.22014522394983219	1589.699765445781	4469.319321019575	1558.436284014897	4381.424329178873
1.2283509127223842	3473.6383056503932	3731.26134228266	5164.9358174979925	5188.471100241973	5957.451734987291	5868.023752043284	6663.9264389487835	6479.760498969147	7800.6089879397305	7480.612136773643	0.2516160748139051	0.22005524402956606	1583.0182961117825	4477.351475033909	1551.8738604402752	4389.263578821439
1.2357523448931043	3481.5020843470024	3739.450178416902	5175.421311305729	5198.89368599876	5969.143563645377	5879.485508756953	6676.715004443377	6492.176361652306	7815.224202394472	7494.638672297532	0.2515090610789067	0.2199652799088152	1576.351120343781	4485.358829936944	1545.32551867055	4397.078293281607
1.2431983744159416	3489.3820791661074	3747.6553931799644	5185.9261837483	5209.33534123289	5980.856250843512	5890.967621762086	6689.525823531138	6504.613801867687	7829.864114785931	7508.688942854013	0.2514020696569621	0.21987533183001226	1569.6982399391127	4493.341045464389	1538.7912604559679	4404.868138715392
1.2506892700123766	3497.278259150251	3755.876951281954	5196.450379834461	5219.796010069144	5992.589730548251	5902.4700257389695	6702.358820436331	6517.072745869629	7844.528633887742	7522.762861090009	0.2512951008351605	0.21978540003480496	1563.0596566360327	4501.297779520508	1532.2710874848417	4412.632779481122
1.2582253020230734	3505.1905927556245	3764.1148168191644	5206.993843775605	5230.275635838275	6004.343935831213	5913.992654489847	6715.213918399856	6529.553118957544	7859.217667343751	7536.860338568451	0.2511881548996345	0.21969548476406545	1556.4353721120278	4509.228688169038	1525.765001385007	4420.371878143167
1.2658067424176331	3513.11904784839	3772.368953270351	5217.556518981325	5240.774161072643	6016.1187988643005	5925.535440934267	6728.091039674142	6542.054845470984	7873.9311216623555	7550.981285762832	0.2510812321355705	0.2196055862579012	1549.825387987832	4517.133425643668	1519.2730037277797	4428.085095479386
1.2734338648044117	3521.0635917009718	3780.6393234929888	5228.138348054985	5251.291527501864	6027.914250914928	5937.098317104425	6740.99010551801	6554.577848784699	7888.668902210854	7565.12561205178	0.25097433282721326	0.2195157047556624	1543.2297058269032	4525.011644339887	1512.7950960273738	4435.772090476239
1.2811069444403917	3529.024190988321	3788.925889719497	5238.739272789245	5261.827676048401	6039.730222341209	5948.681214140463	6753.9110361916055	6567.122051303653	7903.430913209734	7579.293225713571	0.2508674572578885	0.2194258404959521	1536.6483271382167	4532.862994823605	1506.3312797425897	4443.432520331582
1.2888262582411194	3537.0008117842362	3797.2286135535155	5249.359234161658	5272.382546823231	6051.566642587215	5960.284062285843	6766.8537509512935	6579.687374458127	7918.217057727061	7593.484033920739	0.25076060571000575	0.2193359937166365	1530.081253376091	4540.68712582672	1499.8815562780946	4451.066040454898
1.296592084790695	3544.9934195576034	3805.547455966113	5259.9981723301835	5282.956079121432	6063.4234401781505	5971.906790882642	6779.8181680445305	6592.273738698726	7933.02723767278	7607.697942734592	0.25065377846507336	0.21924616465485372	1523.528485941235	4548.48368424573	1493.4459269845975	4458.672304466367
1.3044047043518285	3553.0019791686927	3813.882377292049	5270.656026628768	5293.548211417842	6075.3005427155995	5983.549328366917	6792.804204704788	6604.881063491475	7947.861353793086	7621.934857099814	0.25054697580370816	0.2191563535470232	1516.9900261823786	4556.252315147314	1487.0243931607693	4466.250964199193
1.312264398875954	3561.026454865407	3822.233337225984	5281.33273556288	5304.158881362659	6087.197876872729	5995.211602264015	6805.811777146465	6617.509267312852	7962.719305664768	7636.19468083901	0.2504401980056511	0.21906656062885646	1510.465875399008	4563.992661772063	1480.616956055339	4473.801669704961
1.320171452013404	3569.066810279577	3830.600294818743	5292.028236805104	5314.78802577711	6099.115368389562	6006.893539183973	6818.840800559814	6630.158267644913	7977.600991689622	7650.477316647359	0.25033344534977314	0.2189767861353664	1503.9560348400264	4571.704365529353	1474.2236168670934	4481.324069250375
1.3281261491236485	3577.123008423189	3838.9832084735062	5302.74246719065	5325.435580649042	6111.052942068145	6018.595064816799	6831.891189105836	6642.827980970305	7992.506309088753	7664.782666087128	0.25022671811409325	0.21888703030087697	1497.4605057041044	4579.387065995252	1467.844376743713	4488.817809312139
1.3361287772855897	3585.1950116846556	3847.3820359420606	5313.475362712938	5336.101481128574	6123.0105217678165	6030.316103927853	6844.962855911215	6655.518322767377	8007.435153897003	7679.110629582312	0.25012001657578586	0.21879729335903292	1490.979289146664	4587.040400933009	1461.479236789397	4496.282534600003
1.3441796253079266	3593.2827818250903	3855.7967343210366	5324.226858519182	5346.7856615237615	6134.988030400479	6042.056580353243	6858.055713063293	6668.2292075053065	8022.387420957382	7693.461106413287	0.25001334101119443	0.21870757554281098	1484.5123862732435	4594.664006272331	1455.1281980588683	4503.717888034647
1.352278983739575	3601.3862799745134	3864.2272600480796	5334.996888905898	5357.488055296171	6146.98538992576	6053.816416995098	6871.169671604933	6680.960548639111	8037.363003915368	7707.833994711336	0.24990669169584406	0.2186178770845293	1478.0597981460742	4602.257516124519	1448.7912615622627	4511.123510763282
1.3604271448801535	3609.505466628154	3872.6735688981425	5345.785387314539	5368.20859505661	6159.00252134636	6065.595535817038	6884.304641529563	6693.712258604849	8052.36179521345	7722.229191453395	0.24980006890445364	0.2185281982158564	1471.6215257823933	4609.820562780136	1442.4684282651288	4518.499042157549
1.3686244027905345	3617.6403016426357	3881.135615979631	5356.592286326984	5378.947212560674	6171.039344703206	6077.393857839442	6897.460531776017	6706.484248814626	8067.383686085418	7736.646592456571	0.24969347291094612	0.2184385391678236	1465.1975701572956	4617.352776714601	1436.15969909064	4525.84411981958
1.3768710533034536	3625.790744232288	3889.6133557306985	5367.417517661214	5389.7038387045095	6183.095779070825	6089.211303134942	6910.637250223652	6719.276429651838	8082.428566550954	7751.086092372943	0.24958690398846567	0.21834890017083453	1458.78793220222	4624.853786582127	1429.8650749174412	4533.158379574772
1.3851673940341884	3633.9567529653023	3898.1067419153733	5378.261012166757	5400.478403520336	6195.171742552472	6101.047790823664	6923.834703687112	6732.088710466133	8097.496325409893	7765.547584684035	0.2494803624093823	0.21825928145467374	1452.392612808384	4632.323219227837	1423.58455658413	4540.441455485765
1.3935137243912972	3642.138285760065	3906.6157276198774	5389.122699820407	5411.270836172244	6207.267152275559	6112.9032390687835	6937.052797911544	6744.920999568735	8112.58685023689	7780.030961695711	0.2493738484453133	0.2181696832485204	1446.0116128301015	4639.760699695442	1417.318144891644	4547.692979857326
1.4019103455874267	3650.3352998813257	3915.140265248768	5400.002509721716	5422.081064951768	6219.381924386823	6124.7775650718	6950.291437567419	6757.773204227456	8127.700027375748	7794.5361145327	0.24926736236712915	0.21808010578095655	1439.6449330757023	4647.165851200931	1411.0658405949944	4554.912583213998
1.410357560650181	3658.5477519364363	3923.680306521167	5410.900370088588	5432.909017273556	6231.515974047627	6136.670685067976	6963.550526245579	6770.645230661861	8142.835741933924	7809.062933133337	0.249160904444971	0.21799054927997774	1433.2925743216183	4654.53829517425	1404.8276444165967	4562.099894337822
1.4188556744330574	3666.77559787164	3932.235802467022	5421.816208252946	5443.754619671118	6243.669215429338	6148.582514321801	6976.829966452299	6783.536984038528	8157.993877777136	7823.611306244352	0.24905447494825758	0.21790101397300518	1426.9545373052242	4661.877651239047	1398.603557039809	4569.254540251801
1.4274049936264492	3675.0187929682334	3940.806703423266	5432.749950656235	5454.617797792423	6255.841561708518	6160.512967122349	6990.129659604229	6796.448368466114	8173.174317523731	7838.1811214155	0.2489480741457048	0.2178115000868956	1420.6308227271657	4669.18353721872	1392.3935791092808	4576.376146219671
1.4360058267687137	3683.2772918388596	3949.392959030068	5443.701522845123	5465.498476395631	6268.032925062348	6172.461956778746	7003.449506023526	6809.379286990594	8188.376942539374	7852.772264994359	0.248841702305335	0.2177220078479513	1414.3214312526397	4676.455569142476	1386.1977112361346	4583.464335762663
1.4446584842573071	3691.551048423679	3957.994518227048	5454.670849467009	5476.396579344781	6280.243216663835	6184.429395615604	7016.789404932756	6822.329641590461	8203.601632931424	7867.384622121083	0.24873535969448793	0.21763253748193281	1408.026363514131	4683.693361253245	1380.0159539983724	4590.518730662763
1.453363278359986	3699.840015986679	3966.6113292495143	5465.65785426577	5487.312029605521	6292.472346677288	6196.4151949685165	7030.149254450164	6835.299333171968	8218.848267543712	7882.018076723225	0.2486290465798419	0.2175430892140687	1401.745620110596	4690.896526006982	1373.848307936918	4597.53895095014
1.4621205232260774	3708.1441471118233	3975.243339624636	5476.662460077259	5498.244749240744	6304.720224253518	6208.419265179421	7043.528951584522	6848.2882615642575	8234.116723950907	7896.672511510413	0.24852276322741665	0.21745366326906693	1395.479201605427	4698.064674069174	1367.6947735597496	4604.52461491921
1.470930534897817	3716.463393699342	3983.890496167723	5487.684588825034	5509.194659406379	6316.986757525293	6220.441515592177	7056.928392230379	6861.296325514698	8249.406878453286	7911.347807969278	0.24841650990259537	0.21736425987112595	1389.2271085342509	4705.197414336726	1361.5553513452178	4611.475339138415
1.4797936313217521	3724.7977069619374	3992.552744978415	5498.724161515943	5520.161680347079	6329.271853602655	6232.481854547984	7070.347471163074	6874.3234226840805	8264.718606071257	7926.043846358213	0.24831028687013265	0.21727487924394662	1382.9893413998652	4712.294353926787	1355.4300417386112	4618.390738442307
1.48871013236022	3733.147037421028	4001.230031436934	5509.781098235808	5531.145731391971	6341.575418568318	6244.540189380916	7083.786082033886	6887.369449641908	8280.051780540052	7940.760505702256	0.24820409439416982	0.21718552161074228	1376.7659006748	4719.355098186759	1349.3188451547758	4625.270425941795
1.4976803598028874	3741.511334902967	4009.922300200291	5520.85531814505	5542.146730950379	6353.8973574730335	6256.616426413394	7097.244117365137	6900.434301861644	8295.406274304325	7955.497663787907	0.24809793273824968	0.21709618719425053	1370.5567868037615	4726.379250703612	1343.2217619799776	4632.114013032988
1.5067046373783677	3749.8905485353125	4018.629495198558	5531.946739474408	5553.16459650762	6366.2375743310395	6268.710470951761	7110.72146854539	6913.517873716071	8310.781958512927	7970.255197158092	0.24799180216532823	0.2170068762167464	1364.3620002023526	4733.3664133001585	1337.1387925706222	4638.921109393472
1.5157832907659001	3758.2846267430155	4027.3515596310576	5543.055279520548	5564.199244620713	6378.595972115408	6280.822227281746	7124.218025824544	6926.620058472522	8326.178703013493	7985.032981106971	0.24788570293779202	0.2169175889000517	1358.181541258702	4740.316186045762	1331.0699372554081	4645.69132299372
1.5249166476071065	3766.693517244713	4036.0884359626593	5554.180854641821	5575.250590914209	6390.972452753545	6292.951598664086	7137.733678309065	6939.74074828828	8341.596376347268	7999.830889674947	0.24777963531746597	0.216828325465547	1352.0154103334644	4747.228167258203	1325.0151963351527	4652.42426009709
1.5341050375178134	3775.1171670489116	4044.840065919959	5565.3233802538825	5586.318550075908	6403.366917122555	6305.098487330006	7151.268313957117	6952.879834205843	8357.034845743736	8014.648795643522	0.2476735995656332	0.21673908613418447	1345.8636077631963	4754.101953517646	1318.974570085702	4659.119525276823
1.5433487920999491	3783.5555224503055	4053.6063904876137	5576.482770825505	5597.403035852756	6415.7792650448055	6317.262794476907	7164.8218195738955	6966.037206148409	8372.493977115548	8029.486570530398	0.2475675959430468	0.21664987112649955	1339.7261338580865	4760.937139661284	1312.9480587561266	4665.7767214074265
1.5526482449535108	3792.008529025941	4062.3873499045085	5587.658939874175	5608.503961046535	6428.209395283267	6329.444420263826	7178.394080806686	6979.2127529151	8387.97363505313	8044.344084584299	0.24746162470994199	0.21656068066262146	1333.6029889018391	4767.733318786137	1306.9356625681976	4672.395449669566
1.5620037316886017	3800.4761316315235	4071.18288366007	5598.8517999619135	5619.621237509763	6440.6572055371	6341.643263807131	7191.984982140266	6992.4063621764735	8403.473682819607	8059.221206780103	0.24735568612605546	0.21647151496228678	1327.4941731582512	4774.4900822776835	1300.937381723721	4678.975309579866
1.5714155899375468	3808.95827439766	4079.9929304905263	5610.061262690992	5630.75477614152	6453.12259243713	6353.859223176142	7205.594406892118	7005.617920469913	8418.993982345646	8074.11780481386	0.24724978045063697	0.21638237424485018	1321.3996868657414	4781.207019793335	1294.9532163984259	4685.515898970421
1.580884159367074	3817.454900726101	4088.8174283751596	5621.28723869968	5641.90448688326	6465.605451541354	6366.092195388725	7219.222237207685	7018.8473131950395	8434.534394224262	8089.033745097814	0.2471439079424602	0.21629325872929825	1315.3195302399108	4787.883719273377	1288.9831667437102	4692.01681400137
1.5904097816905756	3825.965953286016	4097.656314532587	5632.529637658012	5653.070278714691	6478.1056773304845	6378.342076406971	7232.868354055728	7032.094424609183	8450.094777705734	8103.968892755503	0.2470380688598442	0.2162041686342605	1309.2537034758716	4794.519766955869	1283.0272328910069	4698.477649178822
1.5999928006804371	3834.491374010253	4106.509525417059	5643.788368263591	5664.25205964966	6490.623163203512	6390.608761132887	7246.532637223651	7045.359137822869	8465.674990692547	8118.9231116168985	0.24693226346066433	0.21611510417802132	1303.2022067473154	4801.1147473771125	1277.0854149495135	4704.897997353226
1.6096335621804478	3843.0311040916126	4115.3769967147255	5655.063338237357	5675.449736732016	6503.15780147327	6402.892143404063	7260.214965312832	7058.641334795302	8481.274889734294	8133.8962642135	0.24682649200236728	0.2160260655785339	1297.165040206106	4807.66824337584	1271.1577130053774	4711.2774497200735
1.6193324141182788	3851.585083979111	4124.258663339939	5666.354454319402	5686.663216031517	6515.709483362008	6415.192115989375	7273.915215733986	7071.94089632987	8496.894330022655	8148.888211773508	0.24672075474198502	0.21593705305343155	1291.1422039860627	4814.179836108349	1265.2441271265852	4717.615595840383
1.6290897065180392	3860.153253374281	4133.154459431568	5677.661622264814	5697.89240263977	6528.278098997043	6427.508570584752	7287.633264702618	7085.257702069732	8512.533165386429	8163.898814217044	0.24661505193615282	0.21584806682004068	1285.133698202495	4820.649105056655	1259.3446573617985	4723.912023646524
1.6389057915129117	3868.735551227448	4142.064318349304	5688.9847468395055	5709.137200666152	6540.863537406366	6439.841397808903	7301.368987234419	7098.5916304933535	8528.191248286552	8178.927930151353	0.24650938384112336	0.21575910709539375	1279.139522950165	4827.075628023595	1253.4593037384911	4730.1663194366265
1.6487810233578566	3877.3319157340147	4150.988172669968	5700.32373181606	5720.397513233752	6553.4656865142815	6452.190487199073	7315.122257140678	7111.942558910089	8543.868429811131	8193.975416866031	0.24640375071277928	0.2156701740962415	1273.1596783055575	4833.45898114657	1247.5880662653944	4736.378067889949
1.6587157584424002	3885.942284330759	4159.925954183836	5711.678479969593	5731.673242475325	6566.08443313707	6464.5557272068345	7328.892947023763	7125.310363455787	8559.564559670533	8209.0411303283	0.24629815280665143	0.21558126803906696	1267.1941643290338	4839.798738912912	1241.7309449347667	4742.546852083411
1.6687103553034934	3894.566593692156	4168.877593891004	5723.048893073681	5742.964289529332	6578.719662978723	6476.937005193936	7342.680928272662	7138.694919088475	8575.279486192556	8224.124925178383	0.24619259037793398	0.21549238914009658	1261.2429810661124	4846.094474171521	1235.8879397208802	4748.672253490193
1.6787651746384535	3903.204779726693	4177.843021997692	5734.4348718962565	5754.270554535877	6591.371260626651	6489.334207428084	7356.486071058489	7152.09609958396	8591.013056317584	8239.22665472475	0.24608706368149894	0.21540353761531458	1255.3061285409494	4852.3457581107505	1230.0590505793807	4754.753851982299
1.6888805793179813	3911.856777573126	4186.822167912616	5745.836316195455	5765.591936632747	6604.039109547319	6501.74721907881	7370.308244329934	7165.513777531541	8606.76511559364	8254.346170939521	0.24598157297191264	0.2153147136804773	1249.3836067643715	4858.552160301013	1224.2442774515948	4760.7912258582655
1.6990569343992543	3920.522521596903	4195.814960243367	5757.253124715675	5776.928333951486	6616.723092082159	6514.175924213388	7384.1473158089875	7178.947824329747	8622.53550817181	8269.483324453917	0.24587611850345084	0.21522591755112302	1243.4754157346906	4864.713248700369	1218.443620262784	4766.783951838501
1.7092946071391046	3929.20194538643	4204.821326792759	5768.685195183466	5788.27964361341	6629.423089443253	6526.620205792685	7398.003151986461	7192.3981101820555	8638.324076801366	8284.637964553636	0.24577070053011607	0.2151371494425895	1237.581555431534	4870.828589640092	1212.6570789210382	4772.731605070643
1.7195939670072704	3937.8949817494336	4213.841194555216	5780.132424303513	5799.645761725695	6642.138981709157	6539.079945667101	7411.87561811761	7205.86450409264	8654.130662825084	8299.80993917432	0.24566531930565183	0.21504840957002347	1231.7020258205594	4876.897747849813	1206.8846533193719	4778.633759143995
1.7299553856997325	3946.6015627092997	4222.874489713173	5791.594707754628	5811.026583377462	6654.870647820722	6551.555024572508	7425.764578217805	7219.34687386219	8669.955106174564	8314.999094897074	0.24555997508356087	0.21495969814839816	1225.8368268546183	4882.92028646986	1201.1263433374115	4784.489986104658
1.7403792371521247	3955.3216195014547	4231.921137633473	5803.071940185795	5822.422002635926	6667.6179655769765	6564.045322126245	7439.669895058226	7232.845086083734	8685.797245365604	8330.205276944005	0.24545466811711808	0.2148710153925231	1219.9859584750957	4888.895767064998	1195.3821488420945	4790.299856467405
1.7508658975532332	3964.0550825697387	4240.981062863819	5814.564015212218	5833.83191254254	6680.380811631024	6576.550716823135	7453.591430161626	7246.359006138532	8701.656917493656	8345.428329173837	0.2453493986593913	0.21478236151706087	1214.1494206077768	4894.823749614647	1189.6520696844673	4796.062939206604
1.76141574535857	3972.80188156275	4250.054189129143	5826.070825411322	5845.256205109097	6693.159061485878	6589.071086031441	7467.529043797981	7259.888498191876	8717.533958229138	8360.668094077415	0.24524416696325393	0.21469373673653958	1208.3272131646518	4900.7037925308105	1183.9361057009082	4801.778801775072
1.7720291613040315	3981.561945330254	4259.140439328081	5837.592262318872	5856.694771313956	6705.952589490442	6601.60630598896	7481.482594980333	7273.433425189055	8733.428201812992	8375.924412773426	0.24513897328140422	0.21460514126536706	1202.5193360489793	4906.535452685552	1178.2342567185406	4807.4470101306215
1.7827065284196406	3990.3352019195986	4268.239735529438	5849.128216425096	5868.147501098264	6718.761268835497	6614.1562517991315	7495.451941460624	7286.993648851327	8749.339481052224	8391.197125004092	0.24503381786638037	0.21451657531784485	1196.7257891514455	4912.318285405636	1172.5465225510416	4813.067128730705
1.7934482320433673	3999.121578572103	4277.351998968637	5860.678577170783	5879.6142833621525	6731.584971549648	6626.720797427099	7509.436939725504	7300.569029671862	8765.267627315414	8406.486069130864	0.24492870097057812	0.2144280391081833	1190.9465723496978	4918.051844478352	1166.8729029981769	4818.638720536837
1.8042546598350382	4007.921001719474	4286.477150044185	5872.243232943416	5891.095005960984	6744.423568495348	6639.299815695844	7523.437444992205	7314.159426911742	8781.212470528295	8421.791082130163	0.24482362284626846	0.2143395328505151	1185.1816855113138	4923.735682175029	1161.2133978489437	4824.161347041372
1.8151262017903238	4016.7333969802607	4295.6151083142	5883.822071073388	5902.589555701662	6757.276929364965	6651.893178282385	7537.453311204485	7327.764698596037	8797.173839169454	8437.111999589233	0.24471858374561273	0.2142510567589085	1179.4311284942669	4929.369349261746	1155.5680068823276	4829.634568275418
1.8260632502548164	4025.558689156289	4304.765792492903	5895.414977830175	5914.09781833892	6770.144922676856	6664.500755713956	7551.484391028569	7341.384701509889	8813.151560265991	8452.448655701966	0.24461358392068192	0.21416261104738468	1173.6949011444813	4934.952395000029	1149.9367298641591	4835.057942808839
1.8370661999381863	4034.3968022290987	4313.929120447122	5907.021838418545	5925.619678571615	6783.027415771444	6677.1224173642	7565.530535849103	7355.019291194569	8829.1454593892	8467.800883264745	0.244508623623473	0.21407419592993035	1167.9730032986845	4940.4843671685085	1144.3195665503736	4840.431027774233
1.848135447928429	4043.2476593564506	4323.105009192865	5918.642536974832	5937.155020039136	6795.924274807403	6689.75803144948	7579.591595765222	7368.668321943695	8845.155360650402	8483.168513672432	0.2444037031059269	0.2139858116205126	1162.2654347856296	4945.96481207991	1138.7165166884079	4845.753378883004
1.8592713937061955	4052.111182868793	4332.293374891861	5930.2769565632125	5948.703725317765	6808.835364757826	6702.407465025147	7593.667419586599	7382.3316467994055	8861.18108669677	8498.551376914338	0.24429882261994584	0.21389745833309487	1156.5721954216715	4951.393274572212	1133.1275800118456	4851.024550413014
1.8704744391592067	4060.987294265723	4341.494132848091	5941.9249791719485	5960.265675917021	6821.760549406359	6715.070583981794	7607.757854829475	7396.009117548489	8877.222458707083	8513.949301570128	0.2441939824174113	0.2138091362816507	1150.8932850151323	4956.76929803798	1127.5527562473435	4856.244095250033
1.8817449885967616	4069.875914212556	4350.707197504458	5953.586485709788	5971.840752276227	6834.699691343529	6727.74725304174	7621.862747712884	7409.700584718813	8893.279296387756	8529.362114806077	0.24408918275020147	0.21372084568017957	1145.2287033674074	4962.092424443923	1121.9920451120706	4861.411564887501
1.8930834487643238	4078.7769625368114	4359.932482439292	5965.261356002279	5983.428833760826	6847.652651962971	6740.437335755279	7635.981943154787	7423.405897575447	8909.351417968755	8544.789642370966	0.24398442387021094	0.21363258674272192	1139.5784502687748	4967.362194321118	1116.4454463109723	4866.526509428164
1.9044902288582053	4087.6903582247487	4369.169900363027	5976.949468788142	5995.029798658963	6860.61929145771	6753.140694497177	7650.115284768247	7437.1249041170995	8925.438640199549	8560.231708592366	0.24387970602936615	0.21354435968337418	1133.9425255031092	4972.578146799235	1110.912959542009	4871.5884776173625
1.9159657405403292	4096.616019417957	4378.41936311482	5988.650701715731	6006.64352417796	6873.599468816572	6765.857190463085	7664.262614857773	7450.857451072448	8941.540778345268	8575.68813637276	0.24377502947964644	0.21345616471630552	1128.3209288445069	4977.739819604671	1105.3945844955742	4876.597016852582
1.9275103979530908	4105.553863409857	4387.680781659237	6000.364931339379	6018.269886440932	6886.593041820445	6778.5866836661025	7678.423774415482	7464.603383896624	8957.657646182663	8591.1587471859	0.24367039447310132	0.21336800205577117	1122.7136600594386	4982.846749083139	1099.890320852166	4881.551673189038
1.9391246177343011	4114.503806642364	4396.954066082871	6012.092033115988	6029.908760483283	6899.59986703882	6791.329032933205	7692.598603117578	7478.362546767576	8973.78905599642	8606.643361072967	0.2435658012618683	0.21327987191613054	1117.12071890902	4987.898470220156	1094.400168280874	4886.451991340611
1.9508088190322228	4123.465764702431	4406.239125591043	6023.831881401431	6041.560020249328	6912.619799826142	6804.084095901814	7706.7869393206265	7492.134782582569	8989.934818575248	8622.141796638934	0.24346125009819333	0.21319177451186125	1111.5421051441226	4992.894516636152	1088.9241264474695	4891.29751473479
1.9625634235206988	4132.439652318695	4415.53586850459	6035.58434944714	6053.2235385890335	6925.652694318347	6816.851729016521	7720.988620058031	7505.919932954855	9006.094743208187	8637.65387104911	0.24335674123444853	0.21310371005757583	1105.9778185079922	4997.834420609986	1083.4621950073633	4896.08778549009
1.9743888554143678	4141.425383358068	4424.844202256471	6047.349309396602	6064.899187254542	6938.698403429318	6829.631787525532	7735.203481036426	7519.7178382100665	9022.268637680862	8653.17940002535	0.24325227492315196	0.21301567876803867	1100.4278587398585	5002.717713109916	1078.0143736067694	4900.8223444386385
1.9862855414839768	4150.422870822485	4434.164033388629	6059.126632282081	6076.586836897013	6951.756778847594	6842.424125477508	7749.4313566323435	7533.528337382996	9038.456308272001	8668.71819784276	0.24314785141698633	0.21292768085817954	1094.892225569638	5007.543923784746	1072.5806618868373	4905.500731158536
1.9982539110717792	4159.432026845441	4443.495267548695	6070.9161880210795	6088.286357063278	6964.827671032773	6855.228595718179	7763.672079888555	7547.351268214183	9054.657559749632	8684.270077326122	0.24304347096881826	0.2128397165431137	1089.3709187191562	5012.312580981059	1067.1610594789381	4910.122483963147
2.010294396107033	4168.452762688796	4452.837809486807	6082.717845413134	6099.997616192655	6977.910929212316	6868.045049887141	7777.925482510854	7561.186467146651	9070.872195367749	8699.834849846544	0.24293913383171825	0.2127517860381546	1083.8639379070373	5017.023211784428	1061.7555660079233	4914.6871399371885
2.0224074311215867	4177.484988739411	4462.191563052422	6094.531472136446	6111.72048161375	6991.006401378161	6880.873338414638	7792.191394864626	7575.033769322686	9087.100016862767	8715.41232531812	0.24283484025898114	0.21266388955883395	1078.37128284137	5021.675341998925	1056.364181090088	4919.194234937197
2.0345934532655616	4186.52861450589	4471.5564311911285	6106.356934744602	6123.454819541271	7004.113934283429	6893.713310518372	7806.469645971518	7588.8930085805805	9103.340824450073	8731.002312194585	0.24273059050414342	0.21257602732091513	1072.8929532256443	5026.268496190896	1050.9869043350336	4923.643303618999
2.0468529023231294	4195.583548615345	4480.9323159415435	6118.194098663388	6135.200495072961	7017.233373439251	6906.564814200432	7820.760063506265	7602.764017451582	9119.594416820777	8746.604617466184	0.2426263848210059	0.21248819954041362	1067.4289487572387	5030.80219769734	1045.6237353460747	4928.033879451454
2.059186220728381	4204.649698810132	4490.319118432166	6130.042828187544	6146.957372186478	7030.36456311153	6919.427696244171	7835.062473793421	7616.646627156718	9135.86059113834	8762.219046656412	0.24252222346365243	0.21240040643361002	1061.979269125266	5035.275968632661	1040.2746737170382	4932.36549472413
2.0715938535812968	4213.726971944653	4499.716738878281	6141.9029864776085	6158.725313736342	7043.507346317798	6932.30180221117	7849.376701804215	7630.54066760377	9152.139143035358	8777.845403818914	0.24241810668647054	0.21231264821707105	1056.5439140139497	5039.689329920337	1034.9397190365708	4936.637680575484
2.084076248663807	4222.8152739821635	4509.125076578903	6153.774435556813	6170.504181450958	7056.661564824143	6945.1869764382745	7863.702571153474	7644.445967384299	9168.429866610428	8793.48349153447	0.24231403474417212	0.21222492510766477	1051.1228831006447	5044.04180130153	1029.618870885286	4940.849967004964
2.0966338564559543	4231.914509991587	4518.544029913711	6165.657036307967	6182.293835929613	7069.827059142124	6958.083062034612	7878.039904096538	7658.362353770657	9184.732554424998	8809.133110907951	0.2422100078918135	0.2121372373225776	1045.7161760561867	5048.332901355112	1024.3121288364055	4945.001882887213
2.109267130152151	4241.024584144382	4527.973496340039	6177.550648470432	6194.094136639557	7083.003668525778	6970.989900878702	7892.388521526292	7672.2896527131115	9201.046997500365	8824.79406156539	0.2421060263848173	0.21204958507933366	1040.32379254431	5052.562147508841	1019.0194924572716	4949.092955996515
2.1219765256775314	4250.145399711384	4537.413372389877	6189.455130637062	6205.904941913124	7096.191230968612	6983.907333615612	7906.748242970158	7686.227688837012	9217.372985314623	8840.466141651132	0.24200209047899196	0.21196196859581112	1034.9457322235103	5056.729056070326	1013.7409613062046	4953.122713014716
2.1347625017044103	4259.27685905974	4546.863553666871	6201.370340251299	6217.726108944828	7109.389583200764	6996.835199654092	7921.118886587294	7700.176285439935	9233.71030579985	8856.149147824957	0.24189820043055446	0.2118743880902605	1029.581994746928	5060.833142242627	1008.4765349362278	4957.0906795614865
2.147625519668832	4268.4188636498075	4556.3239348434345	6213.296133604205	6229.557493788632	7122.59856068608	7009.773337163905	7935.500269165705	7714.135264489047	9250.058745339204	8871.842875259428	0.24179435649615058	0.2117868437813229	1024.2325797571684	5064.873920117272	1003.2262128914008	4960.996380198514
2.160566043787228	4277.571314032051	4565.794409657742	6225.2323658315145	6241.398951355062	7135.817997619239	7022.721583072972	7949.89220611939	7728.10444661827	9266.41808876405	8887.54711763705	0.24169055893287678	0.21169933588804782	1018.8974868941586	5068.850902733626	997.9899947100203	4964.839338462101
2.1735845410731627	4286.734109844104	4575.274870910948	6237.1788909109155	6253.250335408624	7149.047726923136	7035.679773064878	7964.294511485791	7742.083651125839	9282.788119351471	8903.261667147852	0.24158680799830182	0.2116118646299121	1013.5767157903174	5072.763602072839	992.7678799226996	4968.619076874107
2.1866814813541975	4295.907149807653	4584.765210464204	6249.135561659092	6265.111498564961	7162.287580245974	7048.64774157607	7978.706997922922	7756.072695971521	9299.168618821355	8918.986314486607	0.24148310395048833	0.21152443022683706	1008.270266070962	5076.611529080197	987.5598680526018	4972.335116961272
2.199857337288837	4305.090331725543	4594.265319235929	6261.1022297291	6276.982292288361	7175.537387958774	7061.6253217934745	7993.12947670695	7770.071397774301	9315.559367334074	8934.720848850557	0.24137944704801548	0.21143703289920973	1002.9781373547157	5080.394193688175	982.365958615439	4975.986979276873
2.213112584383593	4314.283552478729	4603.7750871989	6273.078745607493	6288.862566889002	7188.79697915257	7074.612345651784	8007.5617577294515	7784.0795718097015	9331.960143487713	8950.465057936763	0.24127583755000168	0.21134967286789838	997.7003292524023	5084.111104827607	977.1861511178431	4979.574183409568
2.2264477010101436	4323.486708023415	4613.294403377556	6285.064958611783	6300.7521715205285	7202.066181636001	7087.608643831161	8022.003649495077	7798.097032007572	9348.370724315868	8966.218727939957	0.24117227571612454	0.21126235035427457	992.4368413704797	5087.761770470999	972.020445062255	4983.096248031827
2.2398631684225956	4332.699693388113	4622.823155845203	6297.060716887727	6312.650954177473	7215.344821932706	7100.614045754733	8036.454959119043	7812.123590949628	9364.790885285152	8981.981643550125	0.24106876180664663	0.2111750655802296	987.1876733065001	5091.345697626239	966.8688399410748	4986.552690888289
2.2533594707748548	4341.9224026707625	4632.361231721313	6309.065867406763	6324.558761692814	7228.632725278902	7113.628379586264	8050.915492324786	7826.159059867215	9381.220400292954	8997.753587950354	0.2409652960824369	0.21108781876819593	981.9528246513219	5094.862392372219	961.7313352389028	4989.9430288318545
2.2669370951380965	4351.154729035878	4641.9085171688175	6321.080255963458	6336.475439735538	7241.929715620957	7126.651472227827	8065.38505344162	7840.203248639045	9397.659041665194	9013.534342814648	0.24086187880499157	0.21100061014116553	976.7322949874797	5098.311359869549	956.6079304322193	4993.2667778383475
2.2805965315183476	4360.396564711718	4651.464897391461	6333.103727173003	6348.4008328082855	7255.235615613029	7139.683149317563	8079.863445402519	7854.25596578906	9414.106580154186	9029.323688305862	0.24075851023646236	0.21091343992270992	971.5260838910472	5101.692104395712	951.4986249896465	4996.523453035625
2.294338272874165	4369.647800987502	4661.0302566311675	6345.136124468792	6360.334784245018	7268.550246614809	7152.723235227488	8094.350469741934	7868.317018484312	9430.562784936597	9045.12140307372	0.24065519063967472	0.21082630833699986	966.3341909310839	5105.004129361594	946.4034183725016	4999.712568724062
2.308162815134429	4378.908328210631	4670.60447816547	6357.177290100014	6372.277136208779	7281.873428689267	7165.771553061371	8108.845926593686	7882.386212532964	9447.027423611467	9060.927264252905	0.24055192027815453	0.21073921560882505	961.1566156666086	5108.246937320102	941.3223100313335	5002.833638383774
2.3220706572162446	4388.178035783933	4680.187444304893	6369.227065129251	6384.227729689384	7295.204980600424	7178.827924652577	8123.349614688848	7896.463352382222	9463.500262198218	9076.741047461115	0.24044869941615074	0.21065216196361514	955.9933576504118	5111.420030009234	936.2552994095022	5005.886174714193
2.336062301042938	4397.456812162992	4689.779036390497	6381.285289430268	6396.186404501359	7308.544719811329	7191.892170562152	8137.861331353873	7910.548241116544	9479.981065134958	9092.562526797432	0.24034552831865974	0.21056514762745884	950.8444164260582	5114.522908359766	931.2023859410547	5008.869689647574
2.3501382515621807	4406.744544853406	4699.379134791305	6393.351801685643	6408.152999281693	7321.8924624818665	7204.96411007673	8152.380872508527	7924.640680455657	9496.469595276565	9108.391474840451	0.2402424072514491	0.21047817282712517	945.7097915281774	5117.555072521092	926.1635690501425	5011.783694369951
2.3642990167642037	4416.041120408208	4708.987618901908	6405.426439384679	6420.127351487875	7335.248023466877	7218.04356120674	8166.908032664188	7938.740470752915	9512.965613893186	9124.227662646823	0.24013933648108268	0.21039123779008512	940.5894824847637	5120.516021896154	921.1388481535541	5014.62769935769
2.378545107700138	4425.346424425202	4718.6043671400075	6417.509038821183	6432.109297395806	7348.61121631414	7231.130340684484	8181.44260492197	7952.847410993486	9529.468880668539	9140.070859749609	0.24003631627494473	0.21030434274453008	935.4834888122859	5123.405255143065	916.1282226560579	5017.401214375859
2.392877038500453	4434.660341544378	4728.229256944018	6429.5994350913725	6444.098672097839	7361.981853262502	7244.224263962362	8195.984380971026	7966.961298792737	9545.97915369843	9155.920834156834	0.23993334690126544	0.21021748791939524	930.3918100190349	5126.222270215629	911.1316919537494	5020.103748524096
2.4072953263935135	4443.982755445381	4737.862164770725	6441.697462091855	6456.095309500881	7375.359745240075	7257.325145211161	8210.533151086924	7981.08193039466	9562.496189489357	9171.777352350126	0.23983042862914491	0.21013067354437898	925.3144456037262	5128.966564382659	906.1492554322758	5022.734810249647
2.4218004917242455	4453.3135488449625	4747.502966092955	6453.80295251761	6468.09904232451	7388.744701862466	7270.432797318372	8225.088704130058	7995.209100670362	9579.019742957145	9187.64017928339	0.2397275617285793	0.21004389984996652	920.2513950553839	5131.637634250801	901.1809124670981	5025.293907373445
2.436393057972914	4462.652603494518	4757.151535397311	6465.915737860068	6480.1097020991865	7402.13653143109	7283.547031886601	8239.650827544167	8009.342603116625	9595.549567425724	9203.509078381603	0.2396247464704862	0.2099571670674491	915.2026578518853	5134.234975787345	896.2266624225012	5027.780547114788
2.4510735517740176	4471.9998001776	4766.807746181899	6478.035648405195	6492.12711916448	7415.535040931517	7296.667659232016	8254.21930735487	8023.482229854534	9612.085414625913	9219.383811539668	0.23952198312673006	0.20987047542894824	910.1682334625511	5136.758084355621	891.2865046519146	5030.194236112526
2.46584250293529	4481.355018707548	4776.471470954143	6490.162513231736	6504.151122667386	7428.940036031983	7309.79448838288	8268.793928168405	8037.62777162818	9628.62703469446	9235.264139121358	0.23941927197014887	0.20978382516743505	905.148121344304	5139.206454725238	886.3604384976497	5032.534480458358
2.4807004444568266	4490.718137925034	4786.142581228609	6502.29616020933	6516.181540560689	7442.351321081772	7322.927327078149	8283.37447317021	8051.779017803458	9645.17417617288	9251.149819958368	0.23931661327457918	0.20969721651675505	900.1423209421337	5141.579581099795	881.4484632897656	5034.800785709871
2.4956479125503126	4500.089035695765	4795.820947524863	6514.436415996888	6528.218199601362	7455.7686991098835	7336.0659817661	8297.960724123841	8065.935756366885	9661.726586006711	9267.040611349394	0.2392140073148837	0.20961064971164953	895.1508316921827	5143.876957159489	876.5505783468543	5036.992656925693
2.510685446658382	4509.4675889081545	4805.506439365405	6526.5831060409	6540.260925349069	7469.191971823639	7349.210257603094	8312.552461369805	8080.097773924553	9678.284009544634	9282.936269059384	0.23911145436697787	0.20952412498777703	890.1736530174094	5146.0980760725215	871.666782975255	5039.109598691575
2.5258135894740787	4518.853673471043	4815.198925273598	6538.7360545738475	6552.309542164681	7482.620939607395	7362.3599584523445	8327.14946382452	8094.264855701128	9694.8461905378	9298.836547318813	0.23900895470785521	0.2094376425817387	885.2107843278209	5148.242430515122	866.7970764675702	5041.151115132729
2.54103288696045	4528.247164311436	4824.898272771649	6550.89508461262	6564.363873208856	7496.055401521269	7375.514886882753	8341.75150897931	8108.436785538884	9711.412871139144	9314.74119882303	0.23890650861561796	0.20935120273109875	880.2622250217828	5150.309512715088	861.9414581039164	5043.116709957598
2.556343888370238	4537.64793537234	4834.604348378667	6563.060017957105	6576.423740440729	7509.495155300075	7388.674844167886	8356.35837289958	8122.613345896923	9727.983791902947	9330.649974731788	0.23880411636949997	0.20926480567441008	875.3279744844476	5152.298814469716	857.0999271518958	5045.005886481609
2.571747146265715	4547.05585961055	4844.317017608727	6575.230675188688	6588.488964616617	7522.9399973521295	7401.839630284952	8370.969830223925	8136.794317850377	9744.558691784292	9346.562624668797	0.23870177824989808	0.20917845165123564	870.4080320873181	5154.209827170707	852.2724828633363	5046.818147636019
2.5872432165386163	4556.470808994568	4854.036144968954	6587.40687566897	6600.559365288752	7536.3897227583475	7415.009043913832	8385.585654163486	8150.979481089676	9761.137308138857	9362.47889672131	0.23859949453839752	0.20909214090217376	865.5023971891496	5156.04204184399	847.4591244767653	5048.552996017272
2.602832658430207	4565.892654502476	4863.76159395773	6599.588437538419	6612.634760804195	7549.844125271227	7428.18288243629	8400.205616501255	8165.168613920017	9777.71937672258	9378.398537439976	0.23849726551780276	0.20900587366888082	860.6110691328649	5157.794949157862	842.6598512163037	5050.209933907026
2.6185160345514573	4575.321266119903	4873.493227062849	6611.775177715138	6624.71496830367	7563.302997313997	7441.360941935118	8414.829487591494	8179.361493260772	9794.304631691539	9394.321291838596	0.2383950914721632	0.20891965019409714	855.7340472477081	5159.468039469095	837.8746622902981	5051.788463294273
2.6342939109033563	4584.756512838012	4883.230905759796	6623.966911893716	6636.799803720576	7576.766129979847	7454.5430171934695	8429.4570363593	8193.557894645064	9810.892805601932	9410.246903394116	0.23829297268680316	0.20883347072166814	850.8713308477309	5161.0608028436545	833.103556892398	5053.28808591445
2.6501668568973313	4594.198262651529	4892.97449051002	6636.163454544104	6648.889081780007	7590.233313031184	7467.728901694202	8444.088030300174	8207.757592219423	9827.483629410115	9426.175114046637	0.2381909094483513	0.20874733549657326	846.0229192310071	5162.572729084641	828.3465341982374	5054.708303257823
2.666135445375801	4603.646382556818	4902.723840759232	6648.364618910572	6660.982615997789	7603.7043348989955	7480.918387619257	8458.722235479725	8221.960358743403	9844.076832472763	9442.105664199487	0.23808890204476907	0.2086612447649469	841.1888116798655	5164.003307766514	823.6035933690728	5056.048616627231
2.6822002526328483	4613.100738549995	4912.47881493588	6660.570217010746	6673.080218679774	7617.178982682301	7494.111265849299	8473.359416533445	8236.165965589558	9860.672142547144	9458.038292719604	0.2379869507653799	0.208575198774106	836.3690074603073	5165.3520282600075	818.8747335495718	5057.308527151123
2.6983618584350144	4622.561195625073	4922.239270449472	6672.780059634674	6685.1817009209335	7630.657042147632	7507.307325963166	8487.999336666566	8250.374182743162	9877.269285791459	9473.972736937696	0.23788505590090078	0.20848919777257408	831.5635058205226	5166.618379761698	814.1599538641749	5058.487535798689
2.71462084604223	4632.027617772171	4932.0050636890965	6684.993956343995	6697.286872604718	7644.138297728643	7520.506356237587	8502.641757654	8264.584778802253	9893.867986765326	9489.90873264874	0.23778321774346972	0.20840324201010765	826.77230599217	5167.801851329394	809.4592534218973	5059.585143439006
2.730977802228858	4641.499867975758	4941.776050021947	6697.211715471178	6709.395542402433	7657.622532525788	7533.708143646948	8517.286439840424	8278.797520977701	9910.467968430374	9505.846014112534	0.23768143658667815	0.20831733173772055	821.9954071873799	5168.901931901695	804.7726313115563	5060.600850844756
2.747433317304874	4650.9778082129005	4951.552083791843	6709.433144118746	6721.5075177726	7671.109528306007	7546.912473863023	8531.933142140308	8293.01217509328	9927.068952150832	9521.78431405422	0.237579712725601	0.2082314672077118	817.2328086011403	5169.918110344559	800.1000866048853	5061.534158747643
2.763987985137163	4660.461299451666	4961.3330183179305	6721.658048158757	6733.62260496059	7684.599065502665	7560.119131255019	8546.581622038291	8307.228505586048	9943.670657694476	9537.72336366521	0.23747804645682738	0.20814564867369112	812.484509409871	5170.849875476444	795.4416183530411	5062.384567847708
2.780642403170963	4669.950201649425	4971.118705893236	6733.886232232125	6745.7406089980295	7698.090923215369	7573.327898889371	8561.231635589356	8321.446275506461	9960.272803233374	9553.662892603765	0.23737643807849165	0.20805987639060358	807.750508767087	5171.696716078557	790.7972255857021	5063.151578842429
2.797397172451417	4679.444373751283	4980.908997783468	6746.1174997481385	6757.861333702579	7711.584879209955	7586.538558529944	8575.882937419254	8335.665246518978	9976.875105344923	9569.602628996145	0.23727488789030526	0.2079741506147611	803.0308058094524	5172.4581209647	786.1669073158118	5063.834692491684
2.8142528976452668	4688.943673688598	4990.703744225755	6758.351652884114	6769.984581677609	7725.080709918665	7599.750890638141	8590.535280725104	8349.88517890248	9993.477279013063	9585.542299437593	0.23717339619358885	0.20788847160386442	798.325399652269	5173.1335789887235	781.5506625323906	5064.433409607736
2.831210187062679	4698.447958377428	5000.502794427442	6770.588492584943	6782.110154311961	7738.578190440196	7612.964674373078	8605.188417275867	8364.105831550847	10010.079037629377	9601.481628993439	0.23707196329130403	0.20780283961703291	793.6342893875262	5173.722579073161	776.9484902025433	5064.947231102968
2.848269652679189	4707.957083717114	5010.305996564957	6782.827818562855	6794.237851779823	7752.0770945399845	7626.179687591927	8619.842097413079	8378.326961973675	10026.680092994484	9617.420341200392	0.23697058948808528	0.20771725491483267	788.9574740864919	5174.2246102555655	772.3603892719548	5065.375658028992
2.865431910157798	4717.470904588883	5020.113197782746	6795.069429297196	6806.367473040669	7765.577194650539	7639.395706850299	8634.49607005163	8392.548326297034	10043.280155319475	9633.3581580679	0.2368692750902736	0.207631717759302	784.2949527981982	5174.639161718776	767.7863586634339	5065.718191603199
2.882697578871184	4726.989274854518	5029.924244192234	6807.313122034316	6818.498815839279	7779.078261871867	7652.61250740273	8649.150082680668	8406.769679264387	10059.878933227526	9649.294800079673	0.23676802040594896	0.20754622841398276	779.6467245486565	5174.96572282305	763.2263972770306	5065.97433324554
2.900067281924058	4736.512047355044	5039.738980870857	6819.558692787495	6830.631676705824	7792.580065971963	7665.829863203251	8663.803881364565	8420.990774237534	10076.47613375554	9665.229986195227	0.2366668257449645	0.20746078714394545	775.0127883388195	5175.203783129808	758.6805039876199	5066.143584601814
2.9175416461756507	4746.039073909473	5049.5572518611025	6831.8059363369375	6842.765850955993	7806.082375387382	7679.047546905997	8678.45721074396	8435.21136319765	10093.07146235592	9681.163433851569	0.23656569141897904	0.20737539421582002	770.3931431459496	5175.3528324477375	754.1486776454549	5066.225447581615
2.9351213022623317	4755.570205313615	5059.378900169677	6844.054646229897	6854.901132691269	7819.584957223945	7692.265329865966	8693.109814036976	8449.431196746495	10109.66462289854	9697.094858965056	0.2364646177414917	0.20729004989782507	765.7877879226871	5175.41236086865	749.6309170763707	5066.21942440141
2.952806884620376	4765.105291338944	5069.203767766681	6856.304614780844	6867.037314799246	7833.087577257514	7705.4829821398735	8707.761433040505	8463.650024107665	10126.255317672762	9713.02397593331	0.23636360502787654	0.20720475445979467	761.1967215955665	5175.3818587914575	745.1272210800089	5066.125017608516
2.970599031508854	4774.644180731472	5079.031695584833	6868.555633071696	6879.174188953996	7846.589999934827	7718.700272487017	8722.411808131563	8477.867593127934	10142.84324738958	9728.950497637246	0.23626265359541718	0.20711950817321062	756.6199430644629	5175.2608169619925	740.637588429061	5065.941730113467
2.9884983850326714	4784.186721210727	5088.862523518782	6880.807490952159	6891.3115456165715	7860.0919883744655	7731.916968370313	8737.060678268781	8492.083650278737	10159.42811118391	9744.874135443242	0.23616176376334125	0.20703431131123057	752.0574512015737	5175.048726503272	736.1620178687444	5065.669065228896
3.006505591165733	4793.732759468718	5098.696090424436	6893.059977040092	6903.449174035521	7873.593304367855	7745.132835957347	8751.707780993951	8506.297940657694	10176.009606616923	9760.794599205377	0.23606093585285626	0.2069491641487194	747.509244853165	5174.74507896672	731.7005081165989	5065.306526703527
3.0246212997742656	4803.282141169065	5108.532234118387	6905.312878722089	6915.586862247557	7887.093708380505	7758.34764012161	8766.35285243383	8520.510207990303	10192.587429678713	9776.711597267871	0.23596017018718518	0.20686406696227763	742.9753228365153	5174.34936635592	727.253057863214	5064.853618771071
3.0428461646402667	4812.83471094604	5118.370791377402	6917.565982153946	6927.7243970782965	7900.592959553123	7771.561144443789	8780.99562730182	8534.720194631744	10209.161274790793	9792.62483646762	0.23585946709160346	0.20677902003027473	738.4556839383731	5173.861081151757	722.8196657682129	5064.309846160235
3.0611808434850984	4822.390312403764	5128.211597937888	6929.819072261351	6939.8615641429815	7914.090815702996	7784.773111213058	8795.635838899903	8548.927641568645	10225.73083480891	9808.534022136728	0.23575882689347366	0.20669402363287787	733.9503269172856	5173.27971637412	718.4003304612706	5063.674714143854
3.079625997993227	4831.948788115427	5138.05448849552	6942.071932740631	6951.998147847434	7927.587033325421	7797.983301428627	8810.273219120685	8563.13228842115	10242.29580102599	9824.438858105352	0.2356582499222832	0.20660907805208412	729.4592505002802	5172.604765597498	713.9950505418237	5062.9477285749745
3.0981822938360946	4841.509979622537	5147.899296704846	6954.324346059524	6964.1339313889475	7941.08136759516	7811.191474801222	8824.907498449453	8577.33387344491	10258.855863175066	9840.339046704497	0.23555773650968234	0.20652418357175334	724.9824533837964	5171.835723000811	709.603824578342	5062.12839592807
3.116850400696155	4851.073727434291	5157.7458551790405	6966.576093458135	6976.268696757429	7954.573572368149	7824.397389754841	8839.538405966472	8591.53213353337	10275.410709432539	9856.234288769107	0.23545728698951982	0.20643934047763793	720.5199342328415	5170.972083405126	705.2266511079506	5061.216223333031
3.135630992291033	4860.639871026929	5167.593995489622	6978.826954949881	6988.402224736459	7968.063400183136	7837.6008034284305	8854.165669349284	8605.726804219978	10291.960026421388	9872.124283641115	0.2353569016978832	0.20635454905741643	716.0716916776146	5170.013342289487	700.8635286328499	5060.210718596354
3.1545247463978408	4870.208248843153	5177.443548166276	6991.076709322528	7000.534294904516	7981.550602263476	7850.801471677729	8868.789014875098	8619.91761968058	10308.503499214528	9888.00872917267	0.23525658097313473	0.2062698096007259	711.6377243165334	5168.9589958593715	696.5144556226151	5059.111390257021
3.1735323448776414	4879.778698291693	5187.29434269675	7003.325134139436	7012.6646856362995	7995.034928519131	7863.999149077249	8883.408167423475	8634.104312735957	10325.040811338504	9903.88732172955	0.23515632515595206	0.20618512239919495	707.2180307140225	5167.808541072998	692.1794305141666	5057.917747630505
3.192654473700048	4889.35105574679	5197.146207526819	7015.572005740714	7024.793174104145	8008.516127548586	7877.193588922346	8898.022850478881	8648.28661485446	10341.571644777012	9919.759756194673	0.23505613458936575	0.20610048774647674	702.8126093976025	5166.561475663679	687.8584517087438	5056.62930083205
3.211891822967991	4898.925156547837	5206.99897006028	7027.817099244574	7036.919536279489	8021.99394664099	7890.384543231324	8912.63278613351	8662.464256154719	10358.095679974751	9935.625725971719	0.2349560096188001	0.20601590593828345	698.4214588613249	5165.217298210831	683.5515175696055	5055.245560799958
3.2312450869426166	4908.500834999085	5216.852456658967	7040.060188548802	7049.043546934358	8035.468131778423	7903.571762747625	8927.237695090242	8676.636965408368	10374.612595841447	9951.484922988744	0.23485595059211145	0.20593137727241786	694.0445775618427	5163.775508156046	679.2586264258425	5053.766039371956
3.2507149640683446	4918.077924369313	5226.706492642997	7052.301046332182	7061.164979643185	8048.938427638132	7916.754996942332	8941.83729666556	8690.804470043213	10391.122069755802	9967.337037702304	0.23475595785963063	0.20584690204881162	689.6819639165769	5162.235605832189	674.9797765697294	5052.190249306615
3.2703021569980693	4927.656256891628	5236.5609022908775	7064.5394440560995	7073.283606784421	8062.404577594944	7929.933994016466	8956.431308792682	8704.966496146095	10407.623777569712	9983.18175910127	0.23465603177420097	0.2057624805695559	685.3336163077329	5160.597092545126	670.7149662536685	5050.517704308266
3.2900073726185273	4937.235663763386	5246.415508839815	7076.775151966338	7085.399199542446	8075.866323723924	7943.108500903632	8971.019448024948	8719.122768466172	10424.117393612785	9999.018774711065	0.2345561726912217	0.20567811313893905	680.9995330780803	5158.859470580472	666.4641936922562	5048.747919086367
3.3098313220758016	4946.8159751460125	5256.270134486033	7089.007939094717	7097.511527909473	8089.323406802842	7956.278263272618	8985.601429539014	8733.273010418163	10440.602590696612	10014.84777059791	0.23445638096868865	0.20559380006348088	676.6797125284793	5157.02224323852	662.2274570601876	5046.8804093867075
3.329774720800988	4956.397020165015	5266.124600385166	7101.2375732610335	7109.62036068758	8102.775566314991	7969.443025530194	9000.176967138414	8747.416944085768	10457.079040119512	10030.668431373248	0.23435665696723554	0.20550954165196858	672.3741529209365	5155.084914900595	658.004754491878	5044.914692034945
3.349838288536016	4965.9786269100205	5275.9787266527255	7113.46382107501	7121.725465490819	8116.222540452012	7982.602530823954	9014.745773257151	8761.55429022518	10473.54641167126	10046.480440198267	0.23425700105017747	0.20542533821549294	668.0828524756362	5153.046991055831	653.7960840800952	5042.850284970831
3.370022749359618	4975.560622434858	5285.832332364629	7125.686447938352	7133.826608747435	8129.6640661168485	7995.75652104529	9029.307558963425	8775.684768268731	10490.00437363802	10062.283478788606	0.23415741358355305	0.20534119006748533	663.805809370213	5150.907978340983	649.6014438758139	5040.686707295245
3.390328831713469	4985.142832757721	5295.685235557792	7137.905218046883	7145.923555702154	8143.099878926781	8008.904736832473	9043.862033963447	8789.808096328623	10506.452592807334	10078.077227419137	0.23405789493616763	0.20525709752375285	659.5430217398389	5148.667384591419	645.4208318876044	5038.423479315126
3.4107572684284713	4994.72508286141	5305.537253230819	7150.119894392835	7158.016070418625	8156.529713216652	8022.046917573864	9058.408906605477	8803.923991200862	10522.89073447343	10093.861364928982	0.23395844547963754	0.20517306090251772	655.2944876755937	5146.324718877906	641.2542460797704	5036.06012257305
3.431308796751202	5004.307196693587	5315.388201344699	7162.3302387671265	7170.103915781854	8169.9533020420795	8035.182801411154	9072.947883883828	8818.032168369169	10539.318462442434	10109.635568726522	0.23385906558843395	0.20508908052445338	651.0602052227769	5143.879491539206	637.1016843719117	5033.596159894951
3.4519841583705158	5013.88899716714	5325.2378948236465	7174.536011761834	7182.1868535008525	8183.370377182864	8048.312125242819	9087.478671443117	8832.13234200917	10555.735439037908	10125.399514794704	0.233759755639927	0.20500515671272362	646.8401723825373	5141.33121424634	632.9631446382264	5031.03111543064
3.47278409944432	5023.470306160618	5335.086147555932	7186.736972772741	7194.264644111264	8196.78066914653	8061.434624727571	9102.00097358264	8846.224224992551	10572.141325106519	10141.15287769632	0.23366051601443202	0.20492128979302043	642.6343871073914	5138.679400019813	628.8386247057933	5028.364514692919
3.4937093706264992	5033.0509445186535	5344.932772394862	7198.932880001884	7206.337046978193	8210.183907171831	8074.550034288021	9116.514493260707	8860.307528891464	10588.535780023662	10156.895330579584	0.23356134709525334	0.20483748009360264	638.4428473039006	5135.923563293647	624.7281223578029	5025.595884627663
3.514760727094002	5042.63073205259	5354.777581159826	7211.123490460408	7218.4038202991505	8223.579819232618	8087.658087114497	9131.018932099414	8874.381963983084	10604.918461699599	10172.626545183868	0.2334622492687328	0.20475372794533536	634.2655508309836	5133.063219961012	620.6316353263974	5022.724753611023
3.535938928574102	5052.209487541049	5364.620384637281	7223.308559971313	7230.464721106884	8236.968132041584	8100.758515168686	9145.513990389236	8888.44723925402	10621.289026585388	10188.346191845281	0.23336322292429365	0.20467003368172987	630.1024954962195	5130.09788739006	616.5491612940677	5019.750651509501
3.557244739371806	5061.787028730599	5374.460992582	7235.487843172375	7242.519505272582	8250.348571054214	8113.851049187763	9159.999367093873	8902.503062405198	10637.647129679102	10204.053939502779	0.23326426845448883	0.20458639763898406	625.9536790587299	5127.02708449983	612.4806978969136	5016.673109754454
3.578678928397448	5071.363172336557	5384.299213718294	7247.661093519236	7254.567927509059	8263.72086047293	8126.935418688437	9174.474759855311	8916.549139856696	10653.992424532302	10219.749455704245	0.2331653862550489	0.20450282015602078	621.8190992260352	5123.850331787253	608.4262427179201	5013.491661340697
3.600242269194432	5080.937734043744	5394.134855741265	7259.828063288462	7266.609741373956	8277.084723251182	8140.011351971058	9188.939864998827	8930.58517675265	10670.324563256447	10235.43240661261	0.23306657672492972	0.20441930157453292	617.6987536525994	5120.567151367664	604.3857932889659	5010.205840894254
3.6219355399671502	5090.510528507399	5403.967725318255	7271.988503580801	7278.64469927324	8290.439881097798	8153.078576124022	9203.394377538247	8944.610876966448	10686.643196529616	10251.102457012357	0.2329678402663592	0.20433584223901952	613.5926399415766	5117.177067040233	600.359347090096	5006.815184716834
3.643759523609069	5100.081369354149	5413.797628090236	7284.142164324552	7290.672552464594	8303.786054481423	8166.136817028114	9217.837991181383	8958.625943105893	10702.947973603383	10266.75927031595	0.23286917728488984	0.20425244249683217	609.5007556421624	5113.679604320554	596.3469015467563	5003.319230816094
3.6657150077309777	5109.650069183023	5423.62436867337	7296.288794278959	7302.693051061067	8317.122962635029	8179.185799361057	9232.270398335451	8972.630076518592	10719.238542309758	10282.402508570534	0.23277058818944463	0.20416910269821437	605.4230982480804	5110.074290479999	592.3484540310747	4999.717518967576
3.6878027846894206	5119.216439566528	5433.44775066061	7308.428141037757	7314.705944034764	8330.450323560577	8192.225246602196	9246.691290112734	8986.622977297466	10735.514549068332	10298.031832464792	0.23267207339236978	0.2040858231963465	601.3596651974658	5106.360654599965	588.3640018607548	4996.009590758942
3.710023651615288	5128.780291051836	5443.267576623403	7320.5599510328275	7326.710979220679	8343.767854033793	8205.25488103727	9261.100356336334	9000.604344286383	10751.775638893572	10313.646901335911	0.23257363330948289	0.20400260434738596	597.310453871818	5102.538227616344	584.3935422960494	4992.194989618845
3.732378410442586	5138.341433162014	5453.083648113391	7332.683969537939	7338.707903320535	8357.075269609073	8218.27442376324	9275.497285546091	9014.573875085844	10768.021455402293	10329.24737317665	0.2324752683601272	0.2039194465105135	593.2754615949525	5098.606542364694	580.4370725394692	4988.273260864895
3.7548678679373717	5147.899674397323	5462.8957656642615	7344.799940672601	7350.696461906818	8370.372284624485	8231.283594693321	9289.881765004586	9028.531266058893	10784.251640821252	10344.832904642622	0.2323769789672199	0.2038363500479767	589.254685632477	5094.565133631928	576.494589738053	4984.243951779557
3.777492835726878	5157.454822236626	5472.703728793725	7356.907607406042	7362.67639942699	8383.658612206951	8244.282112562205	9304.253480703357	9042.476212337233	10800.465835994954	10360.403151059849	0.23227876555730687	0.20375331532513324	585.2481231914717	5090.413538206136	572.5660909787111	4980.10661162436
3.8002541303288	5167.006683138837	5482.507336005402	7369.006711561301	7374.647459207594	8396.933964277512	8257.269694931161	9318.612117369217	9056.408407827228	10816.663680393598	10375.957766432173	0.23218062856061342	0.20367034271049744	581.2557714159775	5086.151294897776	568.6515732865082	4975.860791678773
3.823152573180761	5176.555062544386	5492.306384790928	7381.096993819292	7386.609383458616	8410.19805155661	8270.246058193468	9332.957358470585	9070.32754521623	10832.844812121051	10391.496403449031	0.23208256841110073	0.203587432575785	577.2776273896161	5081.777944613947	564.7510336281557	4971.506045324961
3.8461889906699622	5186.099764876914	5502.1006716321335	7393.178193723234	7398.561913278003	8423.45058356975	8283.21091757995	9347.288886224216	9084.233315979074	10849.008867923263	10407.018713493448	0.23198458554651552	0.2035045852959594	573.3136881351529	5077.293030412635	560.8644689086941	4967.041928075487
3.8693642141629967	5195.640593544896	5511.889992003245	7405.250049682962	7410.504788656162	8436.691268653054	8296.163987164558	9361.606381601858	9098.12541038457	10865.155483196613	10422.524346649994	0.2318866804084482	0.20342180124927806	569.3639506099862	5072.696097521344	556.991875968466	4962.467997602187
3.892679080035866	5205.177350943383	5521.674140373146	7417.312298979441	7422.437748480587	8449.919813959035	8309.104979870057	9375.909524337107	9112.003517502144	10881.284291996475	10438.012951712948	0.23178885344238614	0.20333908081733962	565.4284117075731	5067.986693403684	553.1332515853865	4957.783813812537
3.9161344297041563	5214.709838455854	5531.452910207852	7429.364677769392	7434.36053054074	8463.135925462495	8322.033607474003	9390.197992932432	9125.8673252088	10897.39492704599	10453.484176194808	0.2316911050977695	0.20325642438513108	561.5070682567894	5063.164367812686	549.2885924733419	4952.988938888768
3.9397311096534064	5224.237856456113	5541.226093972907	7441.40692109003	7446.272871532839	8476.339307966562	8334.94958061464	9404.471464666347	9139.716520195963	10913.487019745027	10468.937666334677	0.23159343582804828	0.2031738323410764	557.5999170189025	5058.228672823636	545.4578952794254	4948.082937326981
3.963469971469652	5233.761204310236	5550.993483135967	7453.4387628638515	7458.174507064923	8489.529665108774	8347.852608797068	9418.729615600627	9153.550787976663	10929.560200179136	10484.373067107013	0.23149584609073803	0.20309130507708434	553.7069546877465	5053.179162888788	541.641156583355	4943.065375980688
3.987351871870168	5243.279680378653	5560.754868169373	7465.459935903616	7470.065171661856	8502.7066993674	8360.742400399384	9432.972120587792	9167.369812892657	10945.614097128902	10499.79002223036	0.23139833634747853	0.20300884298859906	549.8281778899836	5048.015394904418	537.8383728986664	4937.935824135086
4.01137767273438	5252.793082018289	5570.510038552962	7477.470171917444	7481.944598770707	8515.870112067872	8373.618662679224	9447.198653278729	9181.17327812199	10961.64833807937	10515.188174176536	0.23130090706409145	0.2029264464746474	545.9635831827472	5042.736928241095	534.049540670967	4932.693853545003
4.035548241134971	5262.301205584754	5580.258782776793	7489.469201513939	7493.812520765979	8529.019603389266	8386.481101780115	9461.40888613034	9194.960865686397	10977.662549229575	10530.567164179665	0.23120355871063908	0.20284411593789106	542.1131670502946	5037.3433247786015	530.2746562733955	4927.33903845516
4.059864449369175	5271.803846434584	5590.000888343999	7501.456754207431	7505.668668955026	8542.154872370911	8399.329422738107	9475.60249041336	9208.732256458923	10993.65635550222	10545.926632245451	0.23110629176148334	0.20276185178467657	538.2769259079068	5031.834148998372	526.5137160110171	4921.870955695631
4.08432717499025	5281.3007989277085	5599.736141773847	7513.432558423526	7517.512773583759	8555.275616919349	8412.163329488632	9489.779136220543	9222.4871301719	11009.629380553819	10561.266217160848	0.23100910669534633	0.20267965442508648	534.4548560981639	5026.208968009101	522.7667161167483	4916.289184706286
4.108937300839158	5290.791856429811	5609.464328604698	7525.396341504481	7529.344563842183	8568.381533815096	8424.982524873269	9503.938492474663	9236.22516542472	11025.581246784577	10576.585556503544	0.23091200399537185	0.20259752427299096	530.6469538888778	5020.467351587024	519.0336527501349	4910.593307581032
4.133695715076422	5300.276811314877	5619.185233397175	7537.347829714914	7541.163767870275	8581.472318719794	8437.786710646822	9518.080226936887	9249.946039692031	11041.511575348768	10591.884286651866	0.23081498414918428	0.2025154617461011	526.8532154735003	5014.608872243203	515.3145219972939	4904.782909128582
4.15860331121418	5309.755454967787	5628.898639737362	7549.2867482474985	7552.970112763838	8594.547666183329	8450.57558748441	9532.204006215194	9263.6494293319	11057.419986165101	10607.162042794695	0.2307180476489544	0.20243346726602093	523.0736369705701	5008.633105274523	511.6093198696908	4898.857576921582
4.183660988148428	5319.227577787033	5638.604330240131	7561.21282122891	7564.763324580592	8607.607269651255	8463.348854988804	9546.30949577304	9277.335009594264	11073.306097927443	10622.418458941696	0.23062119499145772	0.20235154125830226	519.3082144218206	5002.539628810482	507.91804230443086	4892.8169013578445
4.208869650191461	5328.69296918743	5648.302086552532	7573.125771725713	7576.543128346302	8620.650821472136	8476.10621169782	9560.396359938028	9291.002454629439	11089.169528115466	10637.653167933617	0.2305244266781416	0.20226968415249713	515.5569437909871	4996.328023862792	504.24068516044645	4886.660475684563
4.2342302071045115	5338.151417603016	5657.991689357228	7585.025321750565	7588.309248060996	8633.67801290526	8488.8473550918	9574.46426191091	9304.651437496725	11105.009893005747	10652.865801452692	0.23042774321518775	0.2021878963822136	511.8198209636612	4989.99787438428	500.57724421925377	4880.387896065833
4.259743574130585	5347.602710489934	5667.672918376101	7596.911192268348	7600.061406705403	8646.688534128265	8501.571981601357	9588.512863774553	9318.2816301733	11120.826807682808	10668.05599003339	0.2303311451135776	0.20210617838517117	508.0968417440017	4983.54876730172	496.9277151831484	4873.99876163085
4.285410672027485	5357.046634329446	5677.345552373854	7608.7831032025315	7611.799326247407	8659.682074245033	8514.279786615098	9602.541826503139	9331.892703563119	11136.619886050423	10683.223363073152	0.23023463288915566	0.20202453060325665	504.3880018570053	4976.980292597087	493.29209367596195	4867.492674533278
4.311232427101037	5366.482974631047	5687.009369161818	7620.640773441665	7623.522727648724	8672.658321293726	8526.970464487675	9616.550809971613	9345.484327506096	11152.388740843187	10698.367548843473	0.23013820706270052	0.20194295348258043	500.69329694565386	4970.292043344583	489.6703752402973	4860.869239995023
4.337209771238533	5375.911515935625	5696.664145601715	7632.483920845935	7635.231330871606	8685.616962254904	8539.643708547756	9630.539472965118	9359.056170787317	11168.132983638146	10713.488174500999	0.23004186815998623	0.20186144747353438	497.0127225687902	4963.483615753241	486.06255533592775	4854.128066348378
4.363343641942354	5385.332041818698	5706.309657609585	7644.312262253823	7646.9248548856785	8698.557683059753	8552.299211106274	9644.507473188643	9372.607901146423	11183.85222486658	10728.584866098843	0.2299456167118551	0.20178001303084905	493.3462742018164	4956.554609235842	482.4686293407285	4847.268765106564
4.389634982363801	5394.744334893778	5715.945680159816	7656.125513488992	7658.603017674987	8711.480168598579	8564.936663464785	9658.454467276893	9386.139185287231	11199.54607382613	10743.657248598152	0.2298494532542818	0.20169865061365222	489.69394723541336	4949.504626460141	478.88859254831914	4840.290951005183
4.416084741337141	5404.148176815781	5725.5719872892005	7667.9233893671735	7670.2655362450405	8724.384102729293	8577.555755923919	9672.38011080423	9399.649688887392	11215.214138692936	10758.704945879725	0.22975337832844753	0.20161736068552935	486.05573697396903	4942.333273397759	475.3224401680636	4833.194242062978
4.442693873413836	5413.543348284554	5735.188352101158	7679.705603703284	7681.9121266300945	8737.269168286166	8590.156177792058	9686.284058294812	9413.139076608295	11230.856026534078	10773.727580755927	0.2296573924808044	0.20153614371458153	482.43163863389054	4935.04015936912	471.77016732195625	4825.978259614203
4.469463338897009	5422.929629048414	5744.794546769937	7691.471869318516	7693.542503900401	8750.135047088555	8602.737617393963	9700.165963232801	9426.607012104965	11246.471343320016	10788.724774982578	0.2295614962631509	0.201455000173487	478.8216473442153	4927.624897118425	468.2317690460768	4818.642628388014
4.49639410387609	5432.306797907912	5754.390342545093	7703.221898047783	7705.156382169839	8762.981419950038	8615.299762079861	9714.025478072957	9440.053158036415	11262.059693937555	10803.696149271369	0.22946569023270155	0.2013739305395621	475.2257581446902	4920.087102854624	464.7072402888152	4811.18697655201
4.523487140261684	5441.674632719512	5763.975509755821	7714.955400747019	7716.753474603346	8775.807966687356	8627.842298234298	9727.862254251062	9453.477176075765	11277.620682202556	10818.641323302005	0.2293699749521598	0.2012929352948236	471.64396598323947	4912.426396293333	461.1965759076702	4803.610935743665
4.550743425820648	5451.03291039947	5773.549817815565	7726.672087300799	7728.33349342472	8788.61436612977	8640.364911285396	9741.67594219475	9466.878726920804	11293.153910873165	10833.559915734879	0.22927435098979038	0.201212014926051	468.07626571683795	4904.642400728306	457.699770670617	4795.914141150424
4.578163944211368	5460.381406927752	5783.11303522662	7738.371666629967	7739.896149924412	8801.400296128377	8652.867285714108	9755.466191334353	9480.257470304547	11308.658981663033	10848.451544223715	0.22917881891949404	0.20113116992484933	464.5226521111035	4896.734743095236	454.2168192556419	4788.096231565578
4.605749685019276	5469.719897352125	5792.664929584939	7750.053846699563	7751.44115446761	8814.165433565791	8665.349105063793	9769.23265011413	9493.613065006146	11324.135495254963	10863.315825428632	0.22908337932088302	0.20105040078771413	460.98311983718304	4888.703054003883	450.7477162479481	4780.15684942808
4.633501643792551	5479.048155792156	5802.205267584845	7761.718334526583	7762.96821650217	8826.909454365645	8677.810051949653	9782.974966003274	9506.945168861626	11339.583051314357	10878.152375028989	0.22898803277935637	0.200969708016095	457.4576634700934	4880.546967789298	447.292456137453	4772.095640857471
4.6614208220780515	5488.36595544347	5811.733815023996	7773.364836188131	7774.477044566914	8839.632033502516	8690.24980806851	9796.69278550741	9520.253438775057	11355.001248503184	10892.960807736767	0.22889277988617565	0.20088909211646216	453.9462774908461	4872.26612259564	443.8510333225422	4763.912255760748
4.689508227457455	5497.673068582028	5821.250336808437	7784.993056829594	7785.967346300029	8852.332845011877	8702.668054208787	9810.38575418014	9533.537530729858	11370.38968449402	10907.740737310072	0.22879762123854364	0.20080855360037186	450.4489562822273	4863.860160401557	440.4234421039	4755.606347831897
4.717764873583629	5506.969266568447	5830.754596957559	7796.602700672881	7797.438828447356	8865.011562000162	8715.064470260284	9824.053516634669	9546.797099799967	11385.747955984178	10922.49177656647	0.22870255743968212	0.2007280929845336	446.9656941300782	4855.3287271000445	437.0096766863426	4747.177574636415
4.746191780217212	5516.254319852549	5840.2463586094855	7808.193471024969	7808.891196871221	8877.66785665512	8727.438735224609	9837.695716555792	9560.031800161672	11401.075658710279	10937.213537397136	0.228607589098911	0.2006477107908778	443.496485221287	4846.671472543385	433.60973117875983	4738.625597676029
4.774789973263409	5525.527997977821	5849.7253840262	7819.765070286366	7820.324156558981	8890.301400256118	8739.790527225286	9851.311996711811	9573.241285105103	11416.372387462703	10951.905630780568	0.22851271683172847	0.20056740754662453	440.041323640442	4837.888050574111	430.22359958844027	4729.95008239476
4.803560484809025	5534.79006958604	5859.191434598967	7831.3171999597735	7831.737411631898	8902.911863184665	8752.119523518219	9864.901998966689	9586.425207046112	11431.637736100345	10966.567666796755	0.2284179412598925	0.20048718378435215	436.60020337314927	4828.9781191286165	426.851275825029	4721.1506982888095
4.832504353159697	5544.040302422094	5868.6442708538725	7842.849560659033	7843.130665354215	8915.498914935244	8764.425400502361	9878.465364292555	9599.583217538411	11446.871297565784	10981.199254641653	0.22832326301150216	0.20040704004206816	433.17311830143444	4819.941340256715	423.4927536966861	4712.227118927054
4.861622622877388	5553.2784633386555	5878.083652457286	7854.361852117888	7854.503620142115	8928.062224125948	8776.70783373031	9892.001732782004	9612.71496728557	11462.072663900173	10995.800002641483	0.22822868272108174	0.2003269768632794	429.7600622040627	4810.777380188461	420.1480269099702	4703.1790220204275
4.890916344818065	5562.5043183012085	5887.509338221629	7865.853773199224	7865.855977573094	8940.601458509656	8788.966497919324	9905.510743660952	9625.820106153513	11477.241426258837	11010.369518267618	0.2281342010296617	0.20024699479706382	426.361028756015	4801.4859093995765	416.81708906867425	4694.0060894740745
4.9203865761696335	5571.717632392942	5896.921086111042	7877.3250219041265	7877.187438395202	8953.116284985008	8801.201066962185	9918.992035301326	9638.898283182863	11492.377174926612	11024.907408151299	0.22803981858486697	0.2001670943981436	422.9760115253739	4792.066602645908	413.49993367207935	4684.708007436013
4.950034380490085	5580.918169819879	5906.31865324731	7888.775295381297	7888.497702536622	8965.606369607764	8813.411213938474	9932.445245234152	9651.949146601684	11507.479499333707	11039.41327809879	0.22794553604100107	0.2000872762269564	419.60500397431315	4782.519139038632	410.1965541151003	4675.284466363955
4.979860827745887	5590.105693916017	5915.701795915764	7900.204289936443	7899.786469115218	8978.071377602175	8825.596611125793	9945.87001016264	9664.972343838226	11522.547988071507	11053.886733106516	0.2278513540591325	0.2000075408497331	416.24799945714767	4772.843202097109	406.90694368624827	4665.735161072109
5.009866994350591	5599.279967148615	5925.070269571354	7911.611701041923	7911.053436448346	8990.51097337261	8837.756930011266	9959.265965975572	9677.967521533932	11537.582228908797	11068.32737737659	0.2277572733071825	0.19992788883856913	412.9049912189075	4763.038479796145	403.6310955666122	4656.059790785657
5.040053963203681	5608.440751123494	5934.423828844767	7922.997223346383	7922.2983020626625	9002.924820515178	8849.891841303059	9972.632747760708	9690.934325556495	11552.58180880792	11082.73481433228	0.22766329446001504	0.19984832077150197	409.57597239493043	4753.104664632585	400.36900282962597	4646.258059205022
5.070422823729659	5617.58780659054	5943.762227548698	7934.360550684687	7933.520762704203	9015.312581829705	8862.001014942212	9985.969989818534	9703.872401013232	11567.546313941404	11097.10864663392	0.22756941819952534	0.19976883723258898	406.26093600990134	4743.04145368305	397.1206584396714	4636.3296745608095
5.100974671917351	5626.72089344917	5953.0852186841485	7945.701376087809	7944.720514348459	9027.673919331648	8874.08412011444	9999.277325675974	9716.781392264435	11582.475329708534	11111.448476194784	0.22747564521473088	0.19968943881198226	402.95987497549504	4732.848548647249	393.88605525015737	4626.2743496552575
5.131710610359471	5635.839770753994	5962.3925544468775	7957.019391792985	7955.897252210676	9040.00849426431	8886.140825262193	10012.554388100436	9729.660942937024	11597.36844075227	11125.753904197269	0.2273819762018635	0.19961012610600973	399.67278209060896	4722.5256559175905	390.665186003258	4616.091801932082
5.1626317482924104	5644.944196720496	5971.683986233912	7968.314289253911	7967.050670756229	9052.315967111108	8898.170798096813	10025.800809113915	9742.510695938276	11612.225230976284	11140.024531109204	0.22728841186446294	0.19953089971725327	396.39965004011174	4712.072486636229	387.4580433293013	4605.7817535339855
5.193739201636265	5654.033928730876	5980.9592646502	7979.585759151158	7978.18046371119	9064.59599760809	8910.173705610896	10039.016220007346	9755.330293469793	11627.045283562258	11154.25995670042	0.22719495291346892	0.19945176025462893	393.14047139303875	4701.488756742096	384.264619744441	4595.343931344803
5.225034093035115	5663.108723339882	5990.218139515285	7990.833491402578	7989.286324072915	9076.848244756453	8922.14921409067	10052.200251354996	9768.119377041503	11641.82818098724	11168.459780059355	0.22710160006731805	0.19937270833346893	389.89523860203917	4690.774187036557	381.08490765094757	4584.778067062376
5.256517551897525	5672.168336280863	5999.460359870182	8002.057175174035	8000.367944120928	9089.072366835386	8934.096989128733	10065.352533029209	9780.877587486022	11656.573505041402	11182.623599610071	0.2270083540520392	0.19929374457560398	386.66394400227	4679.928503237199	377.91889933441416	4574.083897232544
5.288190714437326	5681.212522471773	6008.685673984191	8013.256498890046	8011.425015427683	9101.268021414886	8946.016695636614	10078.472694215081	9793.604564972846	11671.28083684572	11196.751013129093	0.22691521560135047	0.1992148696094446	383.44657981043565	4668.951436039293	374.7665869652992	4563.261163338786
5.320054723714605	5690.241036021425	6017.893829362084	8024.431150244795	8022.457228869867	9113.434865368918	8957.90799785798	10091.560363425599	9806.299949023247	11685.949756870183	11210.841617763026	0.2268221854567591	0.19913608407006783	380.2431381236529	4657.842721168185	371.62796259636525	4552.309611834586
5.352110729676963	5699.253630235654	6027.084572751022	8035.58081621302	8033.464274639316	9125.572554888498	8969.770559381359	10104.61516851658	9818.963378524653	11700.579844951812	11224.89501004562	0.22672926436765825	0.19905738859930022	377.0536109171808	4646.602099428652	368.50301815912826	4541.2289941788185
5.384359889201005	5708.250057623733	6036.257650147855	8046.705183061238	8044.445842254452	9137.680745495114	8981.604043153531	10117.636736702116	9831.594491745713	11715.170680313182	11238.91078591557	0.2266364530914312	0.19897878384580564	373.87799004628323	4635.229316789424	365.39174546906725	4530.0190669582225
5.41680336613411	5717.230069904812	6045.412806806479	8057.803936359041	8055.401620571801	9149.759092054252	8993.408111492901	10130.624694570006	9844.1929263514	11729.72184158105	11252.888540734413	0.22654375239354935	0.19890027046517075	370.71626724183443	4623.724124407163	362.29413621869753	4518.6795918780845
5.44944233133642	5726.193418014401	6054.54978724511	8068.876760990417	8066.3312977973965	9161.807248788942	9005.182426102834	10143.57866809733	9856.758319418035	11744.232906805013	11266.827869304305	0.22645116304767915	0.19882184911999395	367.568434111221	4612.086278706556	359.2101819780655	4507.2103358372115
5.482277962723094	5735.139852111075	6063.668335253877	8079.92334116541	8077.234561498608	9173.824869293698	9016.926648085413	10156.498282666364	9869.290307448806	11758.703453476674	11280.728365886345	0.22635868583578386	0.19874352047997526	364.43448213790543	4600.315541440854	356.13987419672776	4495.611071015475
5.515311445306831	5744.069121583144	6072.768193902416	8090.943360431734	8088.111098615979	9185.811606548383	9028.640437955248	10169.383163080462	9881.788526389286	11773.133058548709	11294.589624218957	0.22626632154822873	0.1986652852220049	361.31440267694416	4588.411679711891	353.0832041980175	4483.881574881729
5.548543971240616	5752.980975055424	6081.849105547482	8101.936501686499	8098.960595475085	9197.76711293225	9040.32345565325	10182.232933580128	9894.25261164299	11787.521298454172	11308.411237536275	0.22617407098389017	0.19858714403025515	358.20818695795606	4576.374466075329	350.04016318154754	4472.021630285773
5.581976739860765	5761.875160396243	6090.910811840868	8112.902447188331	8109.782737798803	9209.691040238366	9051.97536056095	10195.047217859505	9906.682198087457	11801.867749126282	11322.192798587108	0.2260819349502612	0.19850909759627325	355.1158260825323	4564.203678580001	347.01074222131865	4460.03102550772
5.615610957730194	5770.751424724348	6099.953053737191	8123.84087856928	8120.577210719405	9221.583039687846	9063.595811514508	10207.825639082654	9919.076920090072	11816.171986017975	11335.933899653684	0.22598991426356196	0.19843114661907474	352.037311022199	4551.899100811919	343.9949322634493	4447.909554298734
5.649447838681973	5779.609514416039	6108.975571501942	8134.751476847113	8131.343698791009	9233.442761944512	9075.184466819252	10220.567819900309	9931.436411524357	11830.433584121984	11349.634132570847	0.22589800974885063	0.19835329180523642	348.97263261838816	4539.460521965055	340.9927241267869	4435.657015957404
5.6834886038631165	5788.449175112306	6117.978104719525	8145.633922437576	8142.081886002005	9245.269857129499	9086.740984264083	10233.273382466563	9943.760305786238	11844.65211799088	11363.293088745286	0.22580622224013305	0.19827553386899438	345.9217815816519	4526.887736901408	338.0041085003468	4423.273215365596
5.717734481778674	5797.270151726155	6126.96039230147	8156.487895166943	8152.791455787729	9257.06397483622	9098.265021136212	10245.941948455971	9956.048235810582	11858.827161757557	11376.910359175034	0.225714552580479	0.19819787353233834	342.88474848965416	4514.180546195013	335.0290759438649	4410.757963067386
5.75218670833605	5806.072188449898	6135.922172494709	8167.313074284496	8163.472091043214	9268.824764145209	9109.756234235958	10258.573139080505	9968.299834087871	11872.958289155573	11390.485534469159	0.22562300162213386	0.19812031152511175	339.86152378702536	4501.338756205514	332.0676168863429	4398.1110753170215
5.786846526889619	5814.855028762705	6144.8631828899815	8178.109138475402	8174.12347413611	9280.55187363947	9121.214279891752	10271.166575107061	9980.514732681042	11887.045073540105	11404.01820486763	0.22553157022663614	0.19804284858510848	336.85209778434364	4488.362179128686	329.1197216241417	4385.332374124322
5.821715188285586	5823.618415438041	6153.783160430241	8188.875765873411	8184.7452869196195	9292.244951419581	9132.638813975165	10283.721876874712	9992.692563242383	11901.08708790865	11417.50796026122	0.22544025926493355	0.19796548545817477	333.85646065560286	4475.25063304021	326.18538032041397	4372.421687318245
5.856793950907131	5832.362090551387	6162.681841419293	8199.61263407396	8195.337210745736	9303.90364511926	9144.02949191624	10296.238664312477	10004.832957030778	11915.083904922287	11430.95439021187	0.22534906961750278	0.19788822289831	330.8746024391148	4462.0039419720415	323.2645830046822	4359.378848607186
5.892084080719833	5841.085795487911	6171.558961530419	8210.319420147216	8205.898926478458	9315.527601920894	9155.385968718843	10308.716556957028	10016.935544928929	11929.035096926871	11444.357083972964	0.22525800217446784	0.1978110616677691	327.9065130363597	4448.621935974108	320.35731957209646	4346.203697642311
5.927586851317345	5849.789270950372	6180.414255815217	8220.995800651432	8216.43011450731	9327.116468571403	9166.70789897632	10321.155173970777	10028.999957460963	11942.9402359747	11457.71563051009	0.22516705783572347	0.1977340025371671	324.95218220964307	4435.104451149702	317.4635797812807	4332.896080055041
5.963303543967366	5858.472256966921	6189.247458712381	8231.641451646185	8226.930454760757	9338.669891397962	9177.994936887044	10333.554134159822	10041.025824809882	11956.798893845975	11471.029618521598	0.22507623751105624	0.19765704628558253	322.0115995809756	4421.451329711592	314.583353252965	4319.455847509904
5.999235447657878	5867.134492899185	6198.058304056697	8242.256048705989	8237.399626719958	9350.187516324164	9189.24673627035	10345.913055992354	10053.012776835461	11970.610642070847	11484.29863645968	0.22498554212026917	0.1975801937006654	319.0847546332225	4407.662420067238	311.71662947145524	4305.8828577906825
6.035383859143656	5875.775717450332	6206.846525088116	8252.8392669339	8247.837309432547	9361.668988886173	9200.462950582529	10358.231557617082	10064.960443092174	11984.375051951425	11497.522272551476	0.22489497259330862	0.19750344557874397	316.1716367069748	4393.7375768499915	308.86339778128604	4292.176974828821
6.071750082993084	5884.395668673255	6215.611854460884	8263.390780975287	8258.243181526568	9373.113954249064	9211.643232932913	10370.509256881836	10076.868452847284	11998.091694584042	11510.700114820387	0.2248045298703896	0.19742680272493363	313.27223500095715	4379.67666099011	306.0236473874829	4278.338068769546
6.108335431635222	5892.994083978874	6224.3540242528225	8273.910265031767	8268.616921224577	9384.52205722334	9222.787236100214	10382.745771352395	10088.736435099165	12011.76014088175	11523.831751107613	0.224714214902126	0.1973502659532469	310.38653857000463	4365.479539760854	303.19736735404877	4264.366016025888
6.145141225407182	5901.570700144457	6233.07276597464	8284.397392875171	8278.958206357765	9395.892942281505	9233.894612548891	10394.940718331363	10100.56401859564	12025.379961596896	11536.916769093772	0.22462402864966138	0.1972738360867046	307.5145363241609	4351.146086834837	300.38454660313437	4250.260699332226
6.182168792601758	5910.125253322107	6241.767810579394	8294.851837861748	8289.266714380336	9407.22625357489	9244.965014445763	10407.09371487732	10112.350831852636	12038.950727343983	11549.954756320822	0.2245339720847988	0.19719751395744953	304.6562170291727	4336.676182359224	297.58517391474743	4236.02200781065
6.2194194695153895	5918.657479047328	6250.438888472053	8305.27327294648	8299.542122383973	9418.521634950615	9255.99809367673	10419.204377824126	10124.096503172941	12052.472008622766	11562.945300214129	0.2244440461901354	0.19712130040685935	301.8115693035652	4322.069712988567	294.79923792465706	4221.64983700728
6.256894600496366	5927.1671122476055	6259.085729519071	8315.661370697417	8309.78410711235	9429.778729968568	9266.993501863577	10431.272323800275	10135.800660665023	12065.943375841329	11575.887988104601	0.2243542519591984	0.1970451962856632	298.9805816183798	4307.326571945567	292.0267271239136	4207.144088959321
6.294595537993358	5935.653887251178	6267.7080630581695	8326.015803310296	8319.992344975903	9440.997181918712	9277.950890381031	10443.297169248563	10147.46293226217	12079.364399339604	11588.782407251205	0.22426459039658003	0.19696920245405777	296.16324229697057	4292.44665909186	289.26762985844107	4192.504672251642
6.332523642604218	5944.117537795833	6276.305617908142	8336.336242623182	8330.166512066644	9452.176633838415	9288.86991037388	10455.27853044581	10159.082945741671	12092.734649412894	11601.628144863507	0.2241750625180765	0.19689331978182617	293.35953951270494	4277.429880963406	286.521934327262	4177.731502062874
6.370680283125076	5952.5577970378	6284.878122378748	8346.62236013124	8340.306284173106	9463.316728529944	9299.750212774248	10467.216023522764	10170.66032874416	12106.053696335648	11614.424788124406	0.2240856693508284	0.1968175491484553	290.56946128973505	4262.2761508487165	283.7896285827155	4162.824500234332
6.40906683659976	5960.974397560796	6293.425304280797	8356.87382700176	8350.411336795512	9474.417108578209	9310.591448319097	10479.109264484283	10182.194708793264	12119.321110385536	11627.17192421324	0.22399641193346181	0.19674189144326118	287.7929955002328	4246.985388821224	281.0707005280274	4147.783595304703
6.447684688369473	5969.3670713850115	6301.946890936144	8367.090314089073	8360.481345160859	9485.477416368423	9321.393267567668	10490.957869229409	10193.68571331511	12132.536461867401	11639.869140328683	0.2239072913162311	0.1966663475655082	285.03012986446265	4231.557521807263	278.36513791767356	4132.608722582692
6.486535232122802	5977.735549976387	6310.442609188003	8377.271491949863	8370.515984238413	9496.4972941042	9332.155320919364	10502.761453571955	10205.132969658347	12145.69932113782	11652.51602371229	0.22381830856116602	0.1965909184245334	282.2808519506216	4215.992483652197	275.6729283567547	4117.299824202899
6.525619869945995	5986.079564255793	6318.912185411177	8387.417030858398	8380.514928755088	9507.476383825557	9342.877258631483	10514.519633260945	10216.536105114043	12158.809258629479	11665.112161671843	0.22372946474221556	0.19651560493987363	279.5451491712447	4200.2902151362505	272.9940592972998	4101.856849140953
6.564940012373588	5994.398844608374	6327.3553455224055	8397.526600821926	8390.477853211009	9518.414327427097	9353.558730837187	10526.232024001312	10227.89474693578	12171.865844875865	11677.657141604983	0.22364076094539923	0.19644040804139098	276.8230087853008	4184.450664073927	270.3285180413659	4086.27975332411
6.604497078439295	6002.6931208930355	6335.771814990956	8407.59987159635	8400.40443189536	9529.31076667654	9364.1993875638	10537.89824147492	10239.208522360143	12184.868650536317	11690.150551023225	0.2235521982689559	0.1963653286694024	274.1144178965187	4168.473785356386	267.6762917381566	4070.5684996575583
6.644292495727218	6010.962122451915	6344.1613188490865	8417.636512701814	8410.29433890212	9540.165343233113	9374.798878750928	10549.517901361474	10250.477058627006	12197.817246420955	11702.591977575818	0.2234637778234959	0.1962903677748089	271.419363450681	4152.359540979611	265.0373673822469	4054.7230580614414
6.684327700423376	6019.205578119981	6352.5235817027515	8427.63619343852	8420.147248146062	9550.97769866623	9385.356854268937	10561.090619359746	10261.699983000222	12210.711203515984	11714.981009073994	0.22337550073215615	0.1962155263192287	268.7378322365839	4136.107900124975	262.41173181413615	4038.7434055474587
6.724604137367524	6027.4232162347225	6360.858327742332	8437.598582902656	8429.962833378837	9561.7474744743	9395.87296393748	10572.616011208916	10272.87692278834	12223.550093009124	11727.317233515305	0.2232873681307551	0.19614080527512828	266.0698108851939	4119.718839214649	259.7993717195641	4022.6295262731146
6.76512326010531	6035.61476464597	6369.165280753529	8447.523350002502	8439.740768205244	9572.474312103714	9406.346857544257	10584.093692710161	10284.00750536561	12236.333486315312	11739.600239108266	0.22319938116795124	0.19606620562595903	263.4152858679445	4103.1923419514205	257.20027362770634	4006.381411580369
6.805886530940724	6043.779950725679	6377.444164128218	8457.410163474515	8449.480726099477	9583.157852967846	9416.778184863742	10595.523279748193	10295.091358192934	12249.060955102392	11751.829614296932	0.22311154100540226	0.195991728366294	260.77424349536886	4086.5283993654884	254.6144239099085	3989.999060041504
6.846895420988873	6051.918501377894	6385.694700875508	8467.25869189965	8459.18238042163	9593.797738466279	9427.16659567619	10606.904388313113	10306.128108839135	12261.73207131713	11764.004947785845	0.22302384881792595	0.19591737450196495	258.1466699184384	4069.727009900147	252.04180878134503	3973.4824775480665
6.888151410229076	6060.030143048829	6393.916613632898	8477.06860371984	8468.84540443433	9604.393610004267	9437.511739786816	10618.236634522487	10317.117385002388	12274.346407211488	11776.12582856518	0.22293630579366652	0.19584314505020237	255.53255112578336	4052.7881794353016	249.48241429765767	3956.8316773269325
6.92965598755826	6068.114601736885	6402.109624677379	8486.839567254427	8478.469471319324	9614.945109012067	9447.813267044887	10629.519634643311	10328.058814531598	12286.903535368798	11788.191845935822	0.22284891313425756	0.19576904103977846	252.9318729424558	4035.711921332404	246.9362263543153	3940.0466799896676
6.971410650844719	6076.171603002881	6410.273455936773	8496.571250716856	8488.054254194354	9625.451876964658	9458.070827363174	10640.753005114342	10338.952025448129	12299.403028730354	11800.202589534829	0.22276167205498973	0.1956950635111482	250.34462103134138	4018.4982565252576	244.40323068757425	3923.127513616346
7.01341690698215	6084.200871980353	6418.407829001122	8506.263322231485	8497.599426130133	9635.91355540153	9468.284070737463	10651.936362568595	10349.796645967659	12311.84446062216	11812.157649361072	0.22267458378498278	0.19562121351659684	247.77078089090355	4001.147213544231	241.88341287252842	3906.0742137860507
7.055676271944047	6092.202133385865	6426.512465134128	8515.915449850434	8507.104660167348	9646.329785946533	9478.452647266178	10663.069323855838	10360.592304522066	12324.227404781741	11824.05661580089	0.22258764956735483	0.19554749212038425	245.21033785336476	3983.658828554908	239.37675832143577	3888.8868236122653
7.098190270838397	6100.175111529411	6434.587085284643	8525.527301570535	8516.569629333795	9656.700210327865	9488.57620717007	10674.151506065273	10371.338629781492	12336.551435385114	11835.89907965394	0.22250087065939758	0.19547390039889606	242.66327708605968	3966.033145443769	236.8832522847515	3871.5653938250616
7.1409604379627405	6108.119530325029	6442.6314100984155	8535.098545350591	8525.994006661795	9667.024470398375	9498.65440081227	10685.18252654857	10382.035250676727	12348.81612707419	11847.68463215945	0.22241424833275242	0.1954004394407922	240.1295835901692	3948.270215860801	234.40287985019677	3854.109982816968
7.183988316859528	6116.035113301312	6450.645159929719	8544.628849128521	8535.3774652055	9677.302208155774	9508.68687871822	10696.162002942765	10392.68179642149	12361.021054984047	11859.412865022323	0.22232778387358706	0.1953271103471604	237.6092421985668	3930.3700992485974	231.93562594029936	3836.5206566650886
7.227275460371831	6123.921583612104	6458.628054853183	8554.117880838734	8544.719678058442	9687.533065763078	9518.67329159584	10707.089553193471	10403.277896534975	12373.165794770508	11871.083370439566	0.22224147858277782	0.1952539142316691	235.10223757498898	3912.3328628889285	229.48147531195718	3818.7974891860504
7.270823430699384	6131.77866404718	6466.579814675598	8563.565308429508	8554.020318371084	9697.716685569076	9528.613290355748	10717.964795578071	10413.82318086445	12385.249922637753	11882.695741126745	0.22215533377609079	0.19518085222072556	232.60855421553424	3894.1585819951724	227.04041255770426	3800.940562018426
7.31463379945495	6139.606077043208	6474.500158948026	8572.970799880755	8563.279059368751	9707.85271012924	9538.506526131852	10728.787348729426	10424.317279608258	12397.2730153665	11894.249570344966	0.22206935078436824	0.19510792545363104	230.12817644690222	3875.847339738393	224.61242210394994	3782.9499646527693
7.358708147721062	6147.403544694525	6482.388806977719	8582.334023221554	8572.495574369319	9717.940782226347	9548.352650301727	10739.556831659253	10434.75982333859	12409.234650341825	11905.744451927518	0.22198353095371362	0.19503513508274375	227.66108842403628	3857.3992272752803	222.19748820894165	3764.8257944611832
7.403048066107065	6155.170788764184	6490.245477840303	8591.65464654802	8581.669536801275	9727.980544891527	9558.15131450737	10750.27286378198	10445.150443024671	12421.134405581512	11917.179980307063	0.22189787564568259	0.19496248227363835	225.2072741317388	3838.814343834063	219.79559496404545	3746.568156775087
7.447655154806527	6162.90753069498	6498.069890391996	8600.932338041226	8590.80062022179	9737.971641425323	9567.902170675972	10760.935064938629	10455.488770055974	12432.971859764451	11928.555750542804	0.221812386237474	0.1948899682052711	222.76671738168807	3820.092796725454	217.40672629102482	3728.1771649017464
7.49253102365499	6170.613491620543	6505.861763281803	8610.166765985132	8599.888498334822	9747.913715418812	9577.604871040765	10771.543055420734	10465.774436265485	12444.746592259096	11939.871358347747	0.22172706412212434	0.194817594070145	220.3394018138206	3801.234701422043	215.0308659432194	3709.6529401997104
7.537677292188054	6178.2883923766	6513.6208149640115	8619.357598784854	8608.932845009564	9757.80641077507	9587.259068162188	10782.096455994682	10476.007073953382	12456.458183152374	11951.126400116413	0.22164191070870404	0.194745361074479	217.92531089452677	3782.24018159532	212.66799750414793	3690.995612118859
7.583095589699846	6185.931953512198	6521.346763710527	8628.504504984781	8617.933334298721	9767.64937173049	9596.864414948936	10792.59488792587	10486.186315910514	12468.106213278403	11962.32047295234	0.22155692742251734	0.19467327043837723	215.5244279159524	3763.109369154088	210.31810438660614	3672.2053182367235
7.628787555301809	6193.543895301071	6529.039327623453	8637.607153287006	8626.889640457115	9777.442242876445	9606.420564679329	10803.037973003244	10496.311795442263	12479.690264247683	11973.453174696042	0.2214721157053018	0.19460132339600011	213.13673599578033	3743.8424043050036	207.9811698320991	3653.2822043094784
7.674754837981857	6201.123937753025	6536.698224647646	8646.665212569696	8635.801437960232	9787.184669180922	9615.927171022615	10813.425333563802	10506.383146392383	12491.209918476194	11984.52410395287	0.22138747701543465	0.19452952119574163	210.76221807570255	3724.4394355807453	205.65717690985184	3634.2264243117534
7.720999096663877	6208.6718006254305	6544.323172583391	8655.678351905686	8644.668401522975	9796.87629601034	9625.383888060547	10823.75659251733	10516.400003167037	12502.664759214802	11995.532860121211	0.22130301282813655	0.1944578651004021	208.40085692232242	3704.900619914988	203.34610851785692	3615.038140509976
7.767522000267617	6216.187203434819	6551.913889099197	8664.646240581178	8653.490206118555	9806.516769151558	9634.79037030908	10834.031373371337	10526.362000759056	12514.054370578882	12006.479043420843	0.22121872463568434	0.19438635638737	206.05263512478268	3685.226122655906	201.04794738002238	3595.717523467494
7.814325227768903	6223.669865468402	6559.470091744511	8673.568548114377	8662.266526997277	9816.105734833782	9644.146272739961	10844.249300255848	10536.268774772045	12525.378337577793	12017.362254921172	0.2211346139476183	0.19431499634880095	203.7175350948528	3665.4161176243797	198.76267604644818	3576.264752105577
7.861410468260233	6231.119505795846	6566.991497962707	8682.44494427446	8670.997039705722	9825.642839750863	9653.451250802753	10854.40999794868	10546.119961444978	12536.636246144908	12028.18209657002	0.22105068229096053	0.1942437862918017	201.3955390669871	3645.4707871724386	196.49027689323702	3556.6800137555692
7.908779421011744	6238.535843280991	6574.477825103947	8691.275099100498	8679.681420105744	9835.127731083514	9662.704960446696	10864.51309190061	10555.915197676582	12547.82768316749	12038.938171222164	0.22096693121042885	0.19417272753861484	199.08662909641862	3625.3903221988585	194.23073212165036	3536.9635041933507
7.956433795532517	6245.918596593635	6581.928790438315	8700.058682920466	8688.319344393822	9844.560056521697	9671.907058142906	10874.558208260714	10565.654121050164	12558.952236516845	12049.630082668378	0.22088336226865862	0.1941018214268084	196.79078705962456	3605.174922217848	191.984023757861	3517.115427693352
8.004375311632296	6253.267484221479	6589.344111168837	8708.79536637048	8696.910489120315	9853.939464287183	9681.057200906522	10884.54497390194	10575.336369858282	12570.009495078657	12060.257435664338	0.22079997704642396	0.19403106930946273	194.50799465260934	3584.824795378605	189.75013365062478	3497.1359970371705
8.052605699483543	6260.582224481965	6596.723504444639	8717.484820413913	8705.454531208852	9863.265603156055	9690.155046318952	10894.473016446582	10584.961583127642	12580.999048783277	12070.819835959735	0.22071677714286383	0.19396047255536616	192.23823339198134	3564.340158535866	187.52904347283766	3477.0254335908685
8.101126699683881	6267.862535534418	6604.066687374221	8726.126716360919	8713.95114797593	9872.538122481625	9699.20025255042	10904.341964292234	10594.52940064422	12591.920488636542	12081.316890327673	0.2206337641757098	0.19389003254920834	189.98148461349774	3543.721237280173	185.32073472128832	3456.783967355499
8.149940063318896	6275.108135391999	6611.373377038775	8734.720725887719	8722.40001715053	9881.756672217103	9708.192478382472	10914.151446637467	10604.03946297841	12602.773406750292	12091.748206594117	0.22055093978151594	0.19381975069177737	187.73772947018733	3522.96826594905	183.12518871357315	3436.411836958723
8.199047552025359	6282.318741933827	6618.643290505446	8743.266521056139	8730.800816893707	9890.920902938573	9717.13138323049	10923.901093507848	10613.491411510151	12613.55739637325	12102.11339366728	0.22046830561589534	0.19374962840016044	185.5069489341986	3502.0814877180383	180.9423865894205	3415.909289731644
8.248450938054788	6289.494072917251	6625.876144840863	8751.763774333325	8739.153225818523	9900.030465868129	9726.016627166586	10933.590535782152	10622.884888454495	12624.272051922177	12112.412061567537	0.22038586335375518	0.19367966710794596	183.28912379515532	3481.0611546146683	178.772309310516	3395.27658174932
8.298152004337403	6296.633845989986	6633.071657124544	8760.212158611344	8747.456923009828	9909.085012896927	9734.847870942336	10943.219405218439	10632.21953688696	12634.916969012847	12122.643821457115	0.22030361468953538	0.19360986826542842	181.08423465891974	3459.9075275475625	176.6149376583635	3374.513977845898
8.348152544546481	6303.737778702452	6640.229544462492	8768.611347227019	8755.71158804429	9918.084196608483	9743.624776011757	10952.787334480463	10641.495000769204	12645.49174449141	12132.808285670113	0.22022156133745358	0.19354023333981452	178.89226194826188	3438.6208763674367	174.47025223517267	3353.6217516735196
8.398454363163072	6310.805588520103	6647.349524000766	8776.961013981787	8763.916901010421	9927.02767030202	9752.34700455433	10962.29395716411	10650.710924974732	12655.995976465781	12142.90506774259	0.22013970503175168	0.1934707638154365	176.71318590226292	3417.201479902724	172.3382334636699	3332.6001857484225
8.449059275541144	6317.836992835883	6654.431312939203	8785.260833161741	8772.072542528795	9935.915088015983	9761.01421949824	10971.738907824016	10659.866955314785	12666.429264337274	12152.93378244286	0.22005804752694133	0.19340146119396096	174.54698657513654	3395.6496259826235	170.21886158529378	3311.449571460951
8.49996910797308	6324.831708982577	6661.474628545048	8793.510479557544	8780.178193772159	9944.746104551481	9769.626084543439	10981.121822000123	10668.962738564162	12676.79120883214	12162.894045801695	0.21997659059806055	0.19333232699460787	172.39364383574866	3373.9656114762183	168.1121166600933	3290.170209121192
8.551185697755594	6331.789454245381	6668.479188166812	8801.709628484652	8788.23353648585	9953.520375496015	9778.182264185118	10990.442336244541	10677.997922487362	12687.08141203347	12172.785475142939	0.21989533604092493	0.1932633627543656	170.25313736857788	3352.1497423576657	166.01797856704798	3268.762408007635
8.602710893256043	6338.70994587447	6675.444709248033	8809.857955803527	8796.238253008107	9962.23755724726	9786.682423737044	10999.700088148491	10686.972155864674	12697.2994774132	12182.607689113996	0.2198142856723902	0.19319457002821502	168.1254466715036	3330.202333701076	163.9364270040096	3247.2264864081517
8.654546553979111	6345.5929010975115	6682.370909341274	8817.955137939838	8804.192026290675	9970.897307036768	9795.126229355223	11008.894716369156	10695.885088518557	12707.445009863988	12192.360307716737	0.21973344133061165	0.19312595038935038	166.01055105566047	3308.1237097301055	161.86744148512662	3225.562771617435
8.706694550633951	6352.438037132379	6689.25750612186	8826.000851904879	8812.094539919131	9979.499282954008	9803.513348061244	11018.025860656879	10704.736371339735	12717.517615731553	12202.04295233802	0.21965280487531072	0.19305750542940764	163.90842964715557	3285.914203887107	159.81100134254666	3203.771600008011
8.759156765201672	6359.245071199868	6696.1042174021	8833.994775316087	8819.945478133784	9988.043143970428	9811.843447766296	11027.093161882445	10713.525656313986	12727.516902847054	12211.655245781028	0.21957237818804234	0.19298923675869317	161.8190613839106	3263.5741588159	157.76708572579082	3181.8533170609735
8.811935091003267	6366.013720536332	6702.91076114512	8841.936586417381	8827.744525850145	9996.528549963406	9820.116197294685	11036.096262064195	10722.252596548415	12737.442480559293	12221.196812296024	0.21949216317246906	0.19292114600641716	159.74242501593835	3241.1039264081046	155.73567359970184	3159.8082773641217
8.865031432767935	6372.743702406519	6709.676855479039	8849.825964099857	8835.491368679808	10004.955161740552	9828.331266407826	11045.034804395546	10730.916846298229	12747.293959767443	12230.667277611687	0.21941216175463504	0.19285323482092837	157.67849910634686	3218.5038678620476	153.71674374645227	3137.6368446929846
8.918447706701835	6379.4347341163875	6716.402218711089	8857.662587922432	8843.185692951301	10013.32264106397	9836.488325828203	11053.908433272496	10739.518060993476	12757.07095295368	12240.066268966393	0.21933237588324636	0.19278550486995155	155.62726203002967	3195.774353696499	151.71027476406016	3115.339392017573
8.972185840557227	6386.086533025963	6723.086569341784	8865.446138132562	8850.827185730997	10021.630650674631	9844.58704726338	11062.716794321206	10748.055897265893	12766.77307421598	12249.393415139637	0.2192528075299532	0.19271795784083104	153.58869197320018	3172.9157637790777	149.7162450657197	3092.9163015284576
9.02624777370205	6392.698816562204	6729.72962607911	8873.176295687015	8858.41553484407	10029.878854316781	9852.627103430106	11071.45953442567	10756.530012975778	12776.399939300976	12258.648346483498	0.21917345868963625	0.19265059544077284	151.56276693286782	3149.928487351397	147.73463287967024	3070.3679646693636
9.080635457189915	6399.271302231932	6736.331107852767	8880.852742272704	8865.950428895532	10038.066916762447	9860.60816807849	11080.136301755465	10764.940067239018	12785.951165636945	12267.830694954255	0.2190943313806968	0.19258341939709558	149.54946471755102	3126.812923082616	145.76541624972015	3047.6947821823414
9.135350853830497	6405.803707634833	6742.89073382852	8888.47516032768	8873.431557291427	10046.19450383612	9868.529916016343	11088.74674579373	10773.285720454254	12795.426372367032	12276.940094144193	0.21901542764535167	0.19251643145747754	147.54876294595306	3103.569479072932	143.8085730340681	3024.897164119873
9.190395938260405	6412.295750476379	6749.408223422463	8896.04323306199	8880.858610259911	10054.261282439287	9876.392023133421	11097.29051736495	10781.566634329973	12804.825180382284	12285.976179313295	0.21893674954992928	0.19244963339021406	145.5606390472676	3080.1985729001462	141.86408090521581	3001.9755298765376
9.245772697014415	6418.747148580957	6755.883296315421	8903.55664447887	8888.231278872549	10062.266920575352	9884.194166425928	11105.767268663209	10789.782471911836	12814.14721235521	12294.93858742128	0.21885829918517197	0.19238302698447277	143.58507026090228	3056.70063163992	139.93191735040455	2978.93030822929
9.301483128597186	6425.157619904811	6762.315672467357	8911.015079395676	8895.549255065627	10070.211087374279	9891.936024020973	11114.1766532801	10797.932897610053	12823.392092772965	12303.826957159601	0.21878007866654148	0.1923166140505553	141.62203363531444	3033.076091879746	138.0120596701745	2955.761937341187
9.357529243555355	6431.526882549192	6768.705072131762	8918.41822346513	8902.812231661435	10078.09345311757	9899.617275201083	11122.518326233052	10806.017577226716	12832.55944797101	12312.640928983476	0.2187020901345286	0.1922503964201608	139.6715060290735	3009.325399768073	136.10448497897596	2932.470864801202
9.413913064550128	6437.85465477343	6775.051215870155	8925.765763196494	8910.019902389735	10085.913689263187	9907.237600428876	11130.791943993572	10814.0361779834	12841.648906166687	12321.380145144181	0.21862433575496557	0.1921843759466556	137.73346411035163	2985.4490110364277	134.20917020489287	2909.0575476526283
9.47063662643026	6444.1406550081265	6781.353824566553	8933.05738597686	8917.17196190919	10093.67146847063	9914.796681371725	11138.997164515664	10821.988368548667	12850.66009749299	12330.044249721286	0.21854681771934506	0.19211855450534004	135.8078843565454	2961.447391016409	132.32609208991926	2885.5224524228834
9.527701976305488	6450.3846018682525	6787.612619442061	8940.292780092426	8924.268105828976	10101.36646462595	9922.29420092658	11147.133647264194	10829.873819065868	12859.59265403231	12338.632888655198	0.21846953824513946	0.19205293399372686	133.89474305273325	2937.321014637593	130.45522718819848	2861.866055115359
9.585111173620431	6456.586214166282	6793.827322069271	8947.47163474977	8931.308030730142	10108.998352866825	9929.72984324459	11155.201053243341	10837.692201180591	12868.446209850254	12347.145709779305	0.21839249957613038	0.1919875163318167	131.99401629356726	2913.070366495289	128.59655186694	2838.0888412569184
9.642866290228868	6462.745210925483	6799.997654386966	8954.593640097384	8938.291434187417	10116.56680960791	9937.10329375617	11163.199045025307	10845.44318806872	12877.220401029768	12355.582362852847	0.21831570398273506	0.19192230346238168	130.10567998317129	2888.6959408693947	126.75004230743798	2814.1913059398066
9.700969410468568	6468.861311393088	6806.123338714673	8961.658487247065	8945.218014790798	10124.07151256603	9944.414239195856	11171.12728677892	10853.126454464198	12885.914865705185	12363.942499593442	0.218239153762343	0.1918572973512496	128.22970983300183	2864.1982417071704	124.91567450253933	2790.1739537962712
9.75942263123647	6474.934235053479	6812.204097767225	8968.665868295333	8952.087472167204	10131.512140785424	9951.662367627225	11178.985444298245	10860.741676686883	12894.529244096255	12372.225773709715	0.21816285123965332	0.19179249998759343	126.3660813630413	2839.577782670269	123.09342425811337	2766.037299051415
9.818228062064373	6480.963701641469	6818.239654669463	8975.615476345032	8958.899507002296	10138.888374663195	9958.847368468025	11186.773185031483	10868.288532670638	12903.063178542487	12380.431840934212	0.21808679876702003	0.1917279133842238	124.51476990162337	2814.835087150568	121.28326719239703	2741.781865529716
9.877387825195074	6486.949431155507	6824.229732970792	8982.507005526808	8965.653821062158	10146.19989597463	9965.968932515143	11194.490178109672	10875.766701991259	12911.516313537344	12388.560359056139	0.21801099872479737	0.1916635395778862	122.67575058537477	2789.9706882943865	119.48517873641686	2717.4081866859924
9.936904055658934	6492.891143870996	6830.1740566599465	8989.340151020808	8972.350117215243	10153.44638789878	9973.026751969881	11202.136094375739	10883.175865894711	12919.888295762785	12396.610987954446	0.21793545352169447	0.19159938062956067	120.84899835896795	2764.9851290106308	117.69913413343602	2692.9168056091294
9.996778901350961	6498.788560353475	6836.072350179556	8996.114609078175	8978.988099454085	10160.627535043823	9980.020520462956	11209.710606413264	10890.515707325148	12928.178774123511	12404.583389630663	0.21786016559513044	0.19153543862476852	119.03448797499004	2739.878961993847	115.92510843889613	2668.3082750467584
10.05701452310831	6504.641401471978	6841.924338440906	9002.830077042841	8985.567472917313	10167.743023472754	9986.949933079895	11217.213388575667	10897.785910953238	12936.387399781695	12412.477228242133	0.21778513741159747	0.19147171567387763	117.23219399360823	2714.6527497239877	114.16307652082469	2643.5831574213225
10.117613094788254	6510.44938841216	6847.729746838547	9009.486253373008	8992.087943911436	10174.79254072876	9993.814686386126	11224.644117014994	10904.986163204292	12944.513826191282	12420.292170134964	0.21771037146702618	0.19140821391241758	115.44209078316635	2689.3070645048283	112.41301305899106	2618.7420248349663
10.178576803346665	6516.212242689749	6853.488301265053	9016.082837663107	8998.549219932886	10181.775775861113	10000.614478452391	11232.00246971135	10912.116152286682	12952.557709132998	12428.027883877383	0.21763587028715856	0.1913449355013957	113.6641525208106	2663.8424884867854	110.67489254633256	2593.785459112376
10.239907848916916	6521.929686163684	6859.199728125712	9022.61953066535	9004.951009689965	10188.692419450645	10007.34900888007	11239.288126501797	10919.175568220164	12960.518706748804	12435.684040292937	0.2175616364279221	0.1912818826276172	111.89835319005942	2638.2596136236098	108.94868928728101	2568.714051773073
10.301608444889292	6527.601441049385	6864.863754353147	9029.09603431149	9011.293023124761	10195.542163635433	10014.017978826443	11246.50076910958	10926.164102864186	12968.39647957668	12443.26031249371	0.21748767247581355	0.19121905750401214	110.14466658313177	2612.5590417461935	107.2343773987377	2543.528404074488
10.363680817990868	6533.227229932082	6870.480107422122	9035.512051734684	9017.574971435284	10202.324702136648	10020.621091030238	11253.64008117345	10933.081449946454	12976.190690585594	12450.756375913848	0.21741398104828286	0.19115646236996206	108.40306630032137	2586.7413845476694	105.53193081059726	2518.229127023369
10.426127208365882	6538.806775779973	6876.048515364157	9041.86728729118	9023.796567097392	10209.039730284174	10027.15804983696	11260.705748276821	10939.927305091303	12983.901005210218	12458.171908342838	0.21734056479412678	0.1910940994916369	106.6735257498658	2560.8072635969147	103.84132326426334	2492.8168413615786
10.488949869656532	6544.33980195756	6881.568706782227	9048.161446582213	9029.957523886875	10215.686945042511	10033.62856122435	11267.6974579772	10946.701365848226	12991.527091386031	12465.506589959	0.2172674263938841	0.19103197116233112	104.956018147539	2534.7573103329632	102.16252831432212	2467.2921776040457
10.552151069084381	6549.826032238732	6887.040410865491	9054.394236475646	9036.057556901558	10222.266045036386	10040.032332827932	11274.614899835306	10953.403331720474	12999.068619584032	12472.760103363085	0.21719456856023914	0.19097007970280763	103.25051651800459	2508.592166105751	100.49551932816394	2441.6557760406286
10.615733087532126	6555.265190820166	6892.46335740391	9060.565365128043	9042.09638258332	10228.776730576847	10046.369073966465	11281.457765444758	10960.032904193557	13006.525262846124	12479.932133611714	0.21712199403842786	0.19090842746164455	101.5569936940883	2482.3124821626116	98.84026948493556	2415.908286718419
10.679698219625935	6560.657002334315	6897.8372768028985	9066.674542006223	9048.073718740166	10235.218703686816	10052.63849566741	11288.225748461145	10966.589786763818	13013.896696819824	12487.022368250957	0.21704970560665202	0.19084701681558658	99.87542231591942	2455.91891963128	97.19675177700992	2390.050369476434
10.744048773818252	6566.001191862691	6903.161900097983	9072.721477909237	9053.989284568333	10241.591668127096	10058.840310692549	11294.918544631608	10973.073684967116	13021.182599793541	12494.03049735002	0.2169777060764959	0.1907858501699043	98.20577483398665	2429.4121495941654	95.5649390105682	2364.0826939635444
10.808787072471103	6571.297484949044	6908.436958969483	9078.705884990239	9059.842800674463	10247.895329422303	10064.97423356356	11301.535851824372	10979.48430640752	13028.38265273181	12500.95621353498	0.21690599829335291	0.19072492995875223	96.5480235060968	2402.7928530205972	93.9448038044502	2338.0059396147262
10.87391545193992	6576.545607612355	6913.662185757035	9084.62747677813	9065.633989097583	10254.129394886522	10071.039980587504	11308.077370057965	10985.821360785867	13035.496539310197	12507.79921202233	0.21683458513685355	0.1906642586455374	94.90214039874263	2376.0617207929026	92.33631859000889	2311.8207956429105
10.93943626265785	6581.745286360031	6918.837313474163	9090.485968199539	9071.362573331191	10260.293573649384	10077.037269882356	11314.542801530886	10992.084559928418	13042.52394595072	12514.559190652695	0.2167634695213009	0.19060383872328884	93.26809738852899	2349.2194537413307	90.73945561304572	2285.5279610853177
11.00535186922059	6586.896248200954	6923.962075822942	9096.28107560059	9077.028278345473	10266.387576681893	10082.965821402744	11320.93185065108	10998.273617815741	13049.464561857034	12521.23584992477	0.21669265439611438	0.19054367271503692	91.64586616049928	2322.26676260354	89.15418693322863	2259.1281447901856
11.071664650471687	6591.998220658471	6929.036207208437	9102.01251676867	9082.630830609274	10272.411116822288	10088.825356965395	11327.244224065365	11004.388250611246	13056.318079049628	12527.828893028905	0.21662214274627464	0.19048376317419125	90.03541820916871	2295.204368035309	87.58048442352447	2232.6220653899945
11.138376999588447	6597.05093178341	6934.059442753223	9107.68001095424	9088.1699581122	10278.363908801948	10094.61560027475	11333.479630688993	11010.428176689958	13063.084192401137	12534.338025880967	0.21655193759277913	0.1904241126849288	88.43672483917908	2268.033000631258	86.01831977178517	2206.0104513445403
11.205491324168262	6602.054110167066	6939.031518311915	9113.283278892664	9093.64539038674	10284.245669271339	10100.336276948625	11339.637781735224	11016.393116667316	13069.762599671705	12540.762957156208	0.21648204199310048	0.19036472386258502	86.8497571645421	2240.753400889691	84.46766447990376	2179.2940409032162
11.273010046315514	6607.007484954034	6943.952170485472	9118.822042825843	9099.056858530192	10290.056116825746	10105.987114543632	11345.718390744709	11022.282793427745	13076.353001544128	12547.103398322952	0.21641245904165332	0.19030559935405206	85.27448610932333	2213.3663192214444	82.9284898640908	2152.4735821082722
11.340935602728974	6611.910785855137	6948.821136635718	9124.296026524029	9104.404095226797	10295.794972031263	10111.567842580856	11351.721173615128	11028.096932153512	13082.855101659325	12553.359063676524	0.21634319187026785	0.19024674183817925	83.71088240903919	2185.8725159768946	81.40076705686806	2125.5498328329995
11.409270444789758	6616.763743160277	6953.638154899661	9129.704955307589	9109.686834769756	10301.46195745067	10117.07819257148	11357.645848630737	11033.835260353477	13089.268606651674	12559.52967037317	0.2162742436486658	0.19018815402618286	82.15891660933266	2158.2727613961324	79.88446700536588	2098.523560726084
11.478017038649782	6621.566087751125	6958.402964203767	9135.048556068554	9114.904813083147	10307.056797669158	10122.517898042162	11363.492136491754	11039.497507891692	13095.59322618425	12565.61493846373	0.2162056175849483	0.19012983866205746	80.61855906643905	2130.5678356066346	78.37956047203625	2071.395543214865
11.547177865320764	6626.317551113884	6963.115304278252	9140.32655729234	9120.057767743929	10312.579219320198	10127.886694560686	11369.259760343935	11045.08340701621	13101.828672984193	12571.614590927627	0.21613731692608776	0.19007179852299697	79.08977994922316	2102.7585286616813	76.88601803600613	2044.1665675274562
11.616755420763786	6631.017865352008	6967.774915671311	9145.538689079449	9125.14543800389	10318.028951111464	10133.184319761454	11374.948445808172	11050.592692387776	13107.974662878218	12577.528353706686	0.21606934495842534	0.1900140364198184	77.57254923784058	2074.845640485175	75.40381009290286	2016.8374306694604
11.686752215979308	6635.6667631986975	6972.381539763291	9150.684683166886	9130.167564811567	10323.40572385041	10138.410513371004	11380.55792100977	11056.025101108553	13114.030914827697	12583.355955739022	0.21600170500817903	0.18995655519739274	76.06683672381041	2046.8299808546435	73.93290685453394	1989.4089393957984
11.75717077709787	6640.263978029509	6976.934918780726	9155.764272949807	9135.12389083403	10328.70927047012	10143.565017233377	11386.087916608023	11061.380372750677	13119.997150964131	12589.09712899277	0.2159344004419538	0.18989935773508032	74.57261201246001	2018.7123694452457	72.47327835032775	1961.881910232827
11.82801364547121	6644.80924387487	6981.434795810509	9160.777193503052	9140.014160478844	10333.939326055095	10148.647575335724	11391.538165825712	11066.658249385104	13125.87309662454	12594.751608500112	0.21586743466726316	0.1898424469471761	73.08984452157165	1990.4936357713304	71.02489442731894	1934.2571694513317
11.899283377763982	6649.302295432407	6985.880914813774	9165.723181602507	9144.838119915752	10339.095627866809	10153.657933833556	11396.908404478392	11071.85847561006	13131.658480386639	12600.319132390914	0.21580081113305552	0.18978582578335434	71.61850348224107	1962.1746191829443	69.58772475045407	1906.5355530539528
11.970982546046038	6653.7428680793755	6990.273020639909	9170.601975746597	9149.595517098527	10344.177915369472	10158.595841076267	11402.198371003902	11076.98079857983	13137.353034104246	12605.799441926714	0.21573453333024947	0.1897294972291273	70.15855793951778	1933.7561688581482	68.16173880301358	1878.7179067600518
12.043113737885237	6658.130697884854	6994.610859040319	9175.413316177594	9154.28610178654	10349.185930255557	10163.461047632312	11407.407806491643	11082.024968033134	13142.956492942496	12611.192281534295	0.21566860479227412	0.18967346430630364	68.70997675281251	1905.2391437832266	66.74690588761587	1850.8050860061776
12.115679556440844	6662.465521622003	6998.894176682363	9180.15694490295	9158.90962556662	10354.119416471445	10168.253306314742	11412.53645471196	11086.990736321937	13148.468595413144	12616.497398839756	0.21560302909561938	0.18961773007345611	67.27272859636287	1876.6244127419777	65.34319512649381	1822.797955926042
12.188682620557461	6666.74707678013	7003.1227211629375	9184.83260571654	9163.465841874486	10358.978120242908	10172.97237220626	11417.584062145423	11091.87785843976	13153.889083409784	12621.714544702001	0.21553780986039262	0.1895622976263968	65.84678195916058	1847.9128542749677	63.95057546062162	1794.6973912969697
12.26212556485955	6670.975101576715	7007.296241022139	9189.440044219782	9167.954506016304	10363.761790100536	10177.618002684489	11422.550378012005	11096.686092050184	13159.217702242986	12626.843473246494	0.2154729507508837	0.18950717009865672	64.43210514679959	1819.105356701184	62.569015653192764	1766.5042765995022
12.336011039846525	6675.149334969434	7011.414485756983	9193.97900784292	9172.375375190408	10368.470176905328	10182.189957447337	11427.435154300498	11101.415197515531	13164.454200675671	12631.883941899248	0.2154084554761382	0.18945235066197205	63.028666281024925	1790.2028180684429	61.19848428736441	1738.2195059270598
12.41034171198835	6679.269516667906	7015.477205834631	9198.449245865904	9176.728208508384	10373.103033873873	10186.687998537782	11432.23814579744	11106.064937924893	13169.59833095803	12636.835711419999	0.21534432779053578	0.18939784252678105	61.63643329993647	1761.2061461228877	59.83894976746524	1709.843982978491
12.485120263821853	6683.335387145527	7019.484152705992	9202.850509439468	9181.012767016724	10377.660116603773	10191.111890369222	11436.95911011639	11110.635079122781	13174.649848862748	12641.69854593622	0.21528057149438265	0.18934364894272077	60.25537395961874	1732.1162583166733	58.49038032107637	1681.3786210843828
12.560349394047481	6687.346687651099	7023.435078818953	9207.182551606025	9185.228813718	10382.141183098862	10195.461399750373	11441.59780772694	11115.125389737323	13179.608513720044	12646.472212976554	0.21521719043450588	0.1892897731991388	58.88545583393716	1702.934081761865	57.15274399782356	1652.824343130691
12.63603181762671	6691.303160220406	7027.329737631594	9211.445127320485	9189.376113592127	10386.545993794394	10199.736295910237	11446.15400198373	11119.535641208515	13184.474088452693	12651.156483504348	0.21515418850486076	0.18923621862560497	57.52664631555672	1673.660553214373	55.82600867086148	1624.1820815615356
12.712170265880024	6695.204547687686	7031.16788362532	9215.637993471038	9193.454433617519	10390.874311582182	10203.936350523003	11450.627459155436	11123.86560781646	13189.24633961099	12655.7511319512	0.21509156964714388	0.18918298859243654	56.17891261607292	1644.296619034838	54.51014203681552	1595.452778333798
12.78876748658549	6699.050593696933	7034.949272317841	9219.76090889975	9197.46354279212	10395.125901835569	10208.061337732786	11455.017948453564	11128.115066709417	13193.925037407633	12660.255936250296	0.2150293378514167	0.18913008651122537	54.8422217672196	1614.8432351793163	53.2051116177754	1566.6373849315569
12.865826244077915	6702.841042713215	7038.673660276207	9223.813634423255	9201.403212154566	10399.300532434527	10212.1110341786	11459.325242061426	11132.283797932096	13198.5099557527	12664.67067787004	0.21496749715673683	0.1890775158353767	53.51654062146554	1585.301367165288	51.91088476066943	1537.7368623008952
12.943349319348618	6706.575640033754	7042.340805129454	9227.795932853152	9205.273214804876	10403.397973790452	10216.085219018762	11463.549115162798	11136.371584453385	13203.000872288354	12668.995141847081	0.21490605165180027	0.18902528006065203	52.20183585201448	1555.671990021132	50.62742863786116	1508.7521808182355
13.0213395101458	6710.254131798924	7045.950465581438	9231.707569016424	9209.073325925465	10407.417998870997	10219.983673955689	11467.689345970606	11140.37821219453	13207.397568423614	12673.229116819837	0.21484500547558896	0.1889733827257226	50.89807395436219	1525.9560882849619	49.3547102489465	1479.684320295928
13.099799631075467	6713.876265003192	7049.502401423345	9235.548309775773	9212.803322801768	10411.360383224852	10223.806183260334	11471.745715755618	11144.303470056877	13211.699829369098	12677.372395061568	0.2147843628180314	0.18892182741272978	49.60522124655836	1496.1546559524722	48.09269642091385	1450.5342699328903
13.178732513703073	6717.441787505834	7052.996373546256	9239.317924049772	9216.462984843023	10415.224905006327	10227.552533796745	11475.718008874914	11148.147149949828	13215.907444171578	12681.424772513694	0.21472412792067144	0.1888706177478524	48.32324386939581	1466.268696430605	46.841353808333224	1421.30302826548
13.258141006655675	6720.950448041544	7056.432143953354	9243.016182832915	9220.05209360263	10419.01134499987	10231.222515046213	11479.606012800294	11151.909046818335	13220.020205748482	12685.38604881863	0.2146643050773458	0.18881975740188262	47.05210778869514	1436.2992225466296	45.60064889491332	1391.9916031619068
13.338027975724735	6724.401996231057	7059.8094757723375	9246.642859215764	9223.570432798831	10422.719486644703	10234.815919131823	11483.409518146862	11155.58895867085	13224.037910922592	12689.256027353127	0.21460489863487256	0.18876925009081205	45.79177879469353	1406.2472564685158	44.37054799404723	1362.601011778228
13.418396303969553	6727.79618259134	7063.128133267337	9250.197728404597	9227.017788334839	10426.349116058924	10238.332540842368	11487.128318701023	11159.186686606598	13227.960360456136	12693.034515260897	0.21454591299374867	0.1887190995764226	44.54222250294697	1376.1138296753634	43.15101724908891	1333.132280509686
13.49924889182131	6731.13275854597	7066.387881851044	9253.680567741358	9230.393948319263	10429.900022063995	10241.772177656643	11490.762211448939	11162.702034843287	13231.787359085383	12696.72132348573	0.21448735260885848	0.18866930966688852	43.3034043557127	1345.8999829292297	41.942022634728346	1303.5864449685905
13.580588657187745	6734.411476435077	7069.588488096395	9257.091156723109	9233.698703086064	10433.371996208693	10245.134629767246	11494.310996604387	11166.134810744297	13235.518715554615	12700.31626680406	0.21442922199019118	0.18861988421738637	42.075289622312994	1315.6067662253045	40.74352995750087	1273.9645499375183
13.662418535558457	6737.632089525386	7072.729719748404	9260.429277021718	9236.931845214744	10436.764832793331	10248.419700104629	11497.77447763699	11169.484824846173	13239.154242650548	12703.819163857881	0.21437152570357002	0.18857082713071358	40.85784340038663	1285.2352387611754	39.555504857053165	1244.2676493446343
13.744741480110864	6740.794352019907	7075.811345735615	9263.694712503102	9240.093169550108	10440.07832889356	10251.627194360764	11501.152461299944	11172.751890885675	13242.693757236164	12707.229837187188	0.2143142683713914	0.1885221423579164	39.65103061591799	1254.7864688667469	38.37791280609963	1214.496806193376
13.827560461816718	6743.898019067581	7078.833136181545	9266.88724924653	9243.182473222101	10443.312284384216	10254.756921012835	11504.444757657877	11175.935825826933	13246.13708028477	12710.548113262583	0.21425745467337448	0.18847383389892572	38.45481602536893	1224.2615340000484	37.21071911254694	1184.6530925598927
13.910878469549415	6746.942846772783	7081.79486241596	9270.006675563807	9246.199555665493	10446.466501963108	10257.808691346889	11507.651180114624	11179.036449888503	13249.484036913958	12713.773822517736	0.21420108934732307	0.1884259058032034	37.26916421492933	1193.6615206508432	36.053888919173914	1154.7375895127188
13.9946985101918	6749.9285922044655	7084.696296985904	9273.052782018045	9249.144218639305	10449.540787174354	10260.7823194811	11510.771545440553	11182.053586570124	13252.734456419077	12716.906799381619	0.21414517718989706	0.1883783621703972	36.094039602823614	1162.9875243350398	34.907387204890256	1124.7513870780822
14.079023608744702	6752.855013405474	7087.537213666701	9276.025361442775	9252.016266246297	10452.534948432143	10263.677622389256	11513.805673800356	11184.987062679636	13255.888172307301	12719.946882310831	0.21408972305739513	0.18833120715100635	34.929406440031016	1132.240649539046	33.77117878627905	1094.6955842126627
14.163856808436103	6755.721869401325	7090.317387472694	9278.924208960409	9254.815504952161	10455.448797043782	10266.494419923865	11516.753388780126	11187.836708359562	13258.945022330843	12722.89391382168	0.21403473186655078	0.18828444494705487	33.7752288100819	1101.4220096378122	32.64522831778595	1064.571288737934
14.24920117083096	6758.528920209063	7093.036594667877	9281.749122000894	9257.541743604692	10458.282147233029	10269.232534839302	11519.614517414728	11190.602357113728	13261.904848520613	12725.74774052226	0.213980208595339	0.188238079812776	32.63147063142242	1070.5327268822584	31.529500293007004	1034.3796172945295
14.335059775941703	6761.2759268457985	7095.6946127763	9284.499900320057	9260.194793452705	10461.034816163075	10271.89179281469	11522.388890214837	11193.283845833652	13264.76749721945	12728.508213144327	0.21392615828379383	0.1881921160553079	31.49809565729811	1039.5739323147573	30.423959045328957	1004.1216952868272
14.421435722339384	6763.962651337101	7098.291220592345	9287.176346017799	9262.774468164896	10463.706623959435	10274.472022476737	11525.076341193879	11195.881014824872	13267.532819115333	12731.175186575107	0.21387258603483908	0.18814655803539637	30.375067477682023	1008.5467657451518	29.328568749326223	973.7986568438355
14.50833212726552	6766.588856725252	7100.826198190798	9289.778263556262	9265.280583848511	10466.297393732808	10276.973055422433	11527.67670789501	11198.393707833135	13270.200669274629	12733.748519889006	0.21381949701513325	0.18810141016810938	29.262349519493	977.4523756678682	28.243293421692215	943.411644764943
14.595752126744532	6769.15430707715	7103.29932693676	9292.305459777572	9267.712959067878	10468.806951601524	10279.39472624159	11530.189831417605	11200.821772070487	13272.770907174838	12736.228076379208	0.21376689645592142	0.18805667692356468	28.1599050477962	946.2919192106929	27.168096922076074	912.9618104584515
14.683698875697011	6771.65876749221	7105.710389495325	9294.7577439217	9270.071414862767	10471.23512671416	10281.736872539223	11532.615556444012	11203.16505824118	13275.243396737653	12738.613723589098	0.21371478965390633	0.18801236282766381	27.067697166959988	915.0665620807558	26.102942953730235	882.4503138728905
14.772175548053516	6774.102004109852	7108.059169841065	9297.134927643874	9272.35577476652	10473.58175127168	10283.999334957734	11534.95373126581	11205.423420567378	13277.618006361492	12740.905333343502	0.21366318197212955	0.1879684724628391	25.985688821790973	883.7774785053916	25.047795065467653	851.8783234728035
14.861185336869132	6776.4837841169965	7110.345453267407	9299.4368250321	9274.56586482422	10475.846660549758	10286.181957199165	11537.204207810251	11207.596716814995	13279.894608954286	12743.102781780086	0.21361207884086345	0.18792501046881352	24.91384279869817	852.4258511774242	24.00261665245489	821.2470161723904
14.95073145443871	6778.803875755143	7112.569026395703	9301.663252624241	9276.70151361047	10478.029692920623	10288.284586047032	11539.366841666275	11209.684808319065	13282.073081965804	12745.205949380283	0.21356148575852157	0.18788198154336705	23.852121725896723	821.0128711585421	22.967370956394006	790.5575772419106
15.040817132412794	6781.062048327326	7114.7296771840965	9303.814029425017	9278.762552247063	10480.13068987489	10290.307071388095	11541.441492110476	11211.687560009126	13284.153307419954	12747.214721000224	0.21351140829257842	0.18783939044311965	22.8004880756489	789.5397378532216	21.942021067719907	759.8112002855632
15.131445621914246	6783.258072204865	7116.827194936269	9305.888976922872	9280.748814420565	10482.149496043256	10292.249266234072	11543.428022133005	11213.604840434502	13286.135171947055	12749.128985901627	0.2134618520805057	0.18779724198432357	21.758904164897103	758.007658930961	20.92652992650983	729.0090871767607
15.222620193655578	6785.39171883383	7118.861370309893	9307.887919106552	9282.660136399634	10484.085959217931	10294.111026743078	11545.326298463178	11215.436521789346	13288.018566815812	12750.948637782427	0.21341282283072108	0.18775554104366576	20.72733215596236	726.4178502378054	19.920860322941735	698.1524479629006
15.31434413805701	6787.462760741244	7120.831995324822	9309.810682481462	9284.496357052087	10485.939930373874	10295.892212240833	11547.136191594916	11217.18247993747	13289.803387965125	12752.67357480719	0.2133643263235519	0.18771429255908526	19.705734058312373	694.7715357544366	18.924974899040535	667.2425008316059
15.406620765365147	6789.47097154117	7122.738863371194	9311.65709608597	9286.25731786197	10487.711263690002	10297.59268524193	11548.857575812206	11218.842594437245	13291.489536035971	12754.303699637687	0.21331636841221527	0.18767350153060275	18.694071729594725	663.0699475172441	17.93883614999504	636.2804720418062
15.499453405772549	6791.416125940401	7124.581769217171	9313.426991507324	9287.942862946258	10489.399816570018	10299.21231147069	11550.49032921414	11220.416748566096	13293.076916402844	12755.838919462953	0.21326895502380858	0.1876331730211597	17.692306876597286	631.3143255386967	16.962406424434448	605.2675958275795
15.592845409537835	6793.297999744	7126.360509016464	9315.12020289747	9289.552839071384	10491.005449663198	10300.75095988191	11552.034333739986	11221.904829344901	13294.565439205264	12757.279146029377	0.21322209216032106	0.18759331215747302	16.70040105638327	599.5059177363291	15.99564792651654	574.2051143602002
15.686800147106629	6795.11636986051	7128.074880315709	9316.736566988577	9291.087095669689	10492.528026884855	10302.20850268154	11553.489475193908	11223.306727562354	13295.955019378936	12758.624295670717	0.21317578589965464	0.18755392413090183	15.718315677608189	567.6459798566066	15.038522717113665	543.0942776803859
15.781321009233178	6796.871014306962	7129.724682061504	9318.275923108406	9292.54548485556	10493.967415436728	10303.584815347065	11554.855643269664	11224.62233779903	13297.245576686919	12759.87428933783	0.21313004239666575	0.18751501419832686	14.746012002389762	535.7357754237019	14.090992714467575	511.936343600275
15.87641140710273	6798.5617122136255	7131.309714607176	9319.738113195473	9293.927861441309	10495.323485827172	10304.879776647671	11556.132731575111	11225.851558451224	13298.437035750621	12761.029052628204	0.21308486788422035	0.18747658768304415	13.783451146351581	503.77657562028617	13.153019695397234	480.732577634044
15.972074772454643	6800.188243828356	7132.829779719374	9321.122981813814	9295.234082952968	10496.596111890934	10306.093268664275	11557.320637656308	11226.994291754747	13299.529326080376	12762.088515815456	0.21304026867426537	0.18743864997567072	12.830594080143783	471.76965921372175	12.224565296884975	449.48425293224864
16.06831455770623	6801.7503905207905	7134.284680584311	9322.430376167673	9296.464009645742	10497.785170808953	10307.22517680934	11558.419263021651	11228.050443808432	13300.522382106115	12763.052613878554	0.21299625115891702	0.18740120653506698	11.887401631582179	439.71631251159124	11.305591017662664	418.19265022082254
16.165134236077357	6803.24793478626	7135.674221813855	9323.660146115964	9297.617504519392	10498.890543127902	10308.275389846582	11559.428513165825	11229.019924597596	13301.416143207853	12763.92128653103	0.2129528218115669	0.18736426288926972	10.953834486324922	407.61782925226726	10.39605821909936	386.8590577051509
16.262537301715792	6804.680660249314	7136.998209451219	9324.81214418637	9298.694433333229	10499.912112779424	10309.243799910295	11560.348297593393	11229.902648017149	13302.210553745828	12764.694478249816	0.21290998718800289	0.18732782463644176	10.029853189123969	375.47551052388735	9.495928126263607	355.4847709874157
16.36052726982327	6806.04835166705	7138.256450976453	9325.886225589285	9299.694664620976	10500.849767099242	10310.130302524623	11561.178529842338	11230.698531894634	13302.905563090639	12765.37213830407	0.21286775392755006	0.1872918974458369	9.115418144778232	343.29066466144286	8.605161829545978	324.0710929923225
16.459107676782416	6807.350794931993	7139.448755311596	9326.882248231374	9300.61806970534	10501.70339684587	10310.9347966225	11561.919127507212	11231.407498012972	13303.50112565294	12765.954220783706	0.21282612875422852	0.18725648705877668	8.210489620156295	311.06460718950257	7.723720285757736	292.61933388304897
16.55828208028434	6808.587777074885	7140.574932825573	9327.800072729091	9301.46452271236	10502.47289621941	10311.65718456447	11562.57001226237	11232.029472133076	13303.997200913349	12766.44068462779	0.21278511847792836	0.18722159928964474	7.315027745542466	278.7986607302446	6.851564319738827	261.13081098301336
16.658054059457015	6809.75908626695	7141.634795338809	9328.639562421738	9302.233900585552	10503.158162879794	10312.29737215724	11563.13110988472	11232.564384016288	13304.393753451815	12766.831493652833	0.2127447299956036	0.187187240026897	6.428992515036953	246.494154880289	5.988654625805793	229.6068487004377
16.758427214994473	6810.864511821921	7142.628156127518	9329.400583384278	9302.926083099781	10503.759097964932	10312.855268672087	11563.602350276346	11233.012167446586	13304.69075297687	12767.126616580812	0.21270497029248664	0.1871534152340847	5.55234378905152	214.15242616040632	5.1349517685885075	198.04877841565758
16.859405169286727	6811.903844197804	7143.554829927655	9330.08300444003	9303.540952874804	10504.275606108698	10313.330786862836	11563.983667487038	11233.372760252494	13304.888174354915	12767.326027066945	0.21266584644331846	0.18712013095089686	4.685041294971597	181.77481789584272	4.29041618451447	166.45793840452097
16.960991566550526	6812.876874998127	7144.414632938591	9330.686697172836	9304.078395388662	10504.707595458447	10313.723842983864	11564.274999736353	11233.646104328922	13304.985997638909	12767.42970372743	0.21262736561360127	0.18708739329421648	3.827044628735166	149.36268012598157	3.455008183933387	134.8356737717986
17.063190072960847	6813.78339697307	7145.207382826498	9331.211535939183	9304.53829899079	10505.054977692529	10314.034356807722	11564.47628943571	11233.832145658746	13304.984208097258	12767.437630166896	0.21258953506086947	0.1870552084591938	2.97831325649895	116.91736952145584	2.6286879516992485	103.18333633360453
17.166004376783235	6814.62320402007	7145.93289872735	9331.657397879888	9304.920554914817	10505.317668037384	10314.262251642544	11564.587483210085	11233.930834334149	13304.882796242247	12767.3497950057	0.21255236213598064	0.18702358272033828	2.138806515446049	84.4402492614463	1.8114155487492098	71.50228453241289
17.26943818850684	6815.39609118413	7146.591001249577	9332.02416293149	9305.225057291074	10505.495585284401	10314.407454349199	11564.608531919503	11233.942124577701	13304.681757858305	12767.166191906923	0.2125158542844291	0.18699252243262499	1.3084836157140671	51.93268895056099	1.0031509136679233	39.79388334113173
17.37349524097843	6816.101854657798	7147.181512476457	9332.31171383744	9305.451703158933	10505.588651806594	10314.46989535823	11564.539390680377	11233.865974763336	13304.381094030163	12766.886819603336	0.21248001904767813	0.18696203403262027	0.4873036418866832	19.396064522909	0.20385386427369667	8.05950418417342
17.478179289537028	6816.740291780743	7147.704255968119	9332.519936158908	9305.600392478767	10505.59679357495	10314.449508686572	11564.38001888652	11233.702347437005	13303.980811170735	12766.511681924048	0.21244486406451293	0.1869321240396241	-0.3247744457476074	-13.168241867329925	-0.5865159010136267	-23.699475165922195
17.583494112149474	6817.311201038971	7148.159056763199	9332.64871828531	9305.671028143692	10505.519940174534	10314.346231953956	11564.130380230008	11233.451209337183	13303.480921048802	12766.04078782101	0.21241039707241988	0.18690279905683288	-1.1277918100677198	-45.75884196930565	-1.3679988021758618	-55.48167070746422
17.689443509546752	6817.814382063587	7148.545741380089	9332.697951444434	9305.663515990893	10505.3580248202	10314.16000639901	11563.790442721594	11233.112531414965	13302.881440816362	12765.474151395165	0.2123766259089819	0.18687406577251692	-1.9217897350972635	-78.37434151396155	-2.140635375464626	-87.28569227876142
17.79603130536116	6818.249635629311	7148.864137817939	9332.66752971242	9305.57776481287	10505.110984372282	10313.890776895305	11563.360178711206	11232.68628885422	13302.182393036031	12764.811791922675	0.21234355851330183	0.18684593096122062	-2.7068096245930064	-111.01334032928571	-2.9044662721425993	-119.11014367104508
17.90326134626431	6818.6167636524415	7149.114075557144	9332.557350023233	9305.413686368138	10504.778759351706	10313.538491966858	11562.83956490785	11232.172461091193	13301.383805707936	12764.053733880617	0.2123112029274434	0.1868184014849796	-3.482893001033517	-143.67443246603943	-3.6595322573411977	-150.95362274139188
18.011137502105942	6818.915569188506	7149.295385559563	9332.367312177894	9305.171195391824	10504.36129395502	10313.103103803594	11562.22858239949	11231.571031834104	13300.485712296555	12763.200006972687	0.21227956729790146	0.1867914842945574	-4.2500815033126855	-176.3562062799465	-4.405874207732268	-182.81472148839384
18.119663666053608	6819.145856429507	7149.407900268343	9332.097318853412	9304.85020960587	10503.858536069085	10312.584568276458	11561.527216672624	11230.881989082407	13299.488151757358	12762.250646154645	0.21224865987709163	0.18676518643070247	-5.008416885750194	-209.05724456044845	-5.143533110713179	-214.69202617858537
18.228843754733095	6819.30743070068	7149.451453607257	9331.747275611275	9304.45064972889	10503.270437285422	10311.982844952203	11560.735457631532	11230.105325145785	13298.391168563096	12761.205691659468	0.21221848902486612	0.18673951502542685	-5.757941016701807	-241.77612465876155	-5.87255006259511	-246.5841174486559
18.338681708369887	6819.400098456848	7149.425880979773	9331.317090905623	9303.9724394858	10502.596952914251	10311.297897107988	11559.853299617262	11229.24103666296	13297.194812729886	12760.065189022393	0.21218906321005368	0.18671447730330237	-6.498695876616694	-274.5114185814746	-6.592966267307929	-278.4895704225637
18.44918149093129	6819.42366727839	7149.331019267566	9330.806676091117	9303.415505616958	10501.838041998333	10310.529691745542	11558.880741426456	11228.289124620094	13295.899139843183	12758.829189105516	0.21216039101202627	0.18669008058278144	-7.23072355655313	-307.26169311162084	-7.3048230345593765	-310.4069548030384
18.56034709026951	6819.3779458666995	7149.166706828793	9330.215945430406	9302.779777887217	10500.993667326387	10309.678199605287	11557.817786329804	11227.249594369212	13294.504211083411	12757.49774812256	0.21213248112228972	0.18666633227753648	-7.954066256657825	-340.0255099311471	-8.008161777870555	-342.3348349747248
18.672182518265565	6819.262744039238	7148.932783495818	9329.544816101246	9302.065189094452	10500.063795446287	10308.743395179963	11556.66444209028	11226.122455646117	13293.010093251418	12756.07092766306	0.21210534234610076	0.18664323989782228	-8.668766284732556	-372.80142574897036	-8.703024013942922	-374.27177014993504
18.784691810974078	6819.077872724079	7148.629090572525	9328.793208203195	9301.271675077789	10499.048396677821	10307.725256727997	11555.420720981034	11224.907722588126	13291.416858793596	12754.548794716455	0.21207898360411437	0.18662081105186162	-9.374866054597078	-405.5879924183246	-9.389451360562816	-406.21631446434185
18.897879028768923	6818.823143954034	7148.255470831234	9327.96104476401	9300.399174725528	10497.947445125263	10306.623766286622	11554.086639803072	11223.605413751555	13289.724585826902	12752.931421695957	0.21205341393405117	0.18659905344725122	-10.072408084350172	-438.3837570566684	-10.067485534891603	-438.16701708664186
19.01174825648978	6818.498370860255	7147.811768509139	9327.048251745588	9299.447629982677	10496.760918689513	10305.438909684673	11552.662219902602	11222.21555212892	13287.933358163527	12751.218886462175	0.21202864249239997	0.1865779748923937	-10.761434994579758	-471.18726216396317	-10.737168351792207	-470.12242233077995
19.126303603589555	6818.103367665444	7147.297829304367	9326.054758049639	9298.416985858225	10495.488799080054	10304.170676555124	11551.147487188235	11220.738165165967	13286.043265335484	12749.411272346604	0.21200467855614583	0.18655758329795158	-11.441989507293329	-503.99704577121884	-11.398541722563095	-502.08106979331933
19.241549204282624	6817.6379496763875	7146.71350037142	9324.980495522743	9297.30719043186	10494.131071826312	10302.819060347167	11549.54247214759	11219.173284778179	13284.054402618664	12747.508668174627	0.21198153152452506	0.1865378866783242	-12.114114444011648	-536.8116415611003	-12.051647653184773	-534.0414944642689
19.357489217694134	6817.101933276206	7146.058630316335	9323.825398961257	9296.118194860548	10492.687726288985	10301.384058338172	11547.84720986398	11217.520947367295	13281.966871056984	12745.511168288593	0.21195921092081396	0.18651889315315065	-12.777852723986143	-569.6295789901633	-12.696528242580825	-566.0022268474568
19.474127828010037	6816.495135915895	7145.333069191209	9322.589406115605	9294.849953384539	10491.158755670765	10299.865671645131	11546.061740032477	11215.78119383734	13279.780777486008	12743.418872570395	0.21193772639414335	0.18650061094883996	-13.433247362685506	-602.4493834271561	-13.333225680937176	-597.9617930783425
19.59146924462811	6815.81737610552	7144.536668488382	9321.272457694336	9293.502423333197	10489.544157026949	10298.263905236015	11544.186106975958	11213.954069610541	13277.496234556578	12741.231886464066	0.21191708772134688	0.18648304840012075	-14.080341470144049	-635.2695762880612	-13.961782248006784	-629.9187150485814
19.709517702309874	6815.068473404718	7143.669281133999	9319.87449736759	9292.07556513025	10487.843931275453	10296.578767940553	11542.220359660596	11212.03962464279	13275.113360757927	12738.950320997857	0.21189730480883898	0.18646621395162283	-14.719178249419201	-668.088675176492	-14.582240311749047	-661.8715105457231
19.828277461333414	6814.248248412779	7142.730761481144	9318.39547177026	9290.569342298799	10486.058083206686	10294.810272460873	11540.164551711247	11210.037913438951	13272.632280440772	12736.574292806315	0.21187838769452622	0.18645011615948145	-15.349800994728866	-700.9051940124482	-15.194642326474423	-693.818693371024
19.94775280764713	6813.356522758105	7141.720965302442	9316.835330504657	9288.983721465844	10484.186621492903	10292.958435381659	11538.018741426375	11207.948995067803	13270.053123840013	12734.103924151967	0.21186034654974797	0.18643476369297174	-15.972253089821606	-733.7176431764383	-15.799030830938136	-725.7587734591216
20.067948053024427	6812.393119087167	7140.639749782157	9315.194026142784	9287.318672366486	10482.229558697321	10291.023277180173	11535.782991792827	11205.772933176753	13267.376027097273	12731.539342946859	0.21184319168125582	0.18642016533616665	-16.586578006092168	-766.5245296366047	-16.395448446528462	-757.6902570021339
20.188867535219305	6811.35786105287	7139.486973507785	9313.471514228153	9285.574167847717	10480.186911282803	10289.00482223576	11533.457370500193	11203.50979600626	13264.601132283178	12728.880682773855	0.2118269335332215	0.18640632998962697	-17.192819301693817	-799.32435713429	-16.983937876706477	-789.6116466349922
20.31051561812294	6810.250573302236	7138.26249646093	9311.667753276999	9283.7501838716	10478.058699620016	10286.903098838904	11531.041949954712	11201.159656403717	13261.728587419144	12726.128082907431	0.21181158268928169	0.18639326667211806	-17.79102061881713	-832.115626277402	-17.564541903921054	-821.5214415031951
20.432896691921076	6809.071081463743	7136.966180007986	9309.782704779378	9281.846699518452	10475.844947995622	10284.718139200379	11528.536807293269	11198.72259183755	13258.758546499437	12723.281688334775	0.21179714987461823	0.18638098452235582	-18.381225682329386	-864.896834702231	-18.137303388175496	-853.4181374122854
20.55601517325261	6807.819212133792	7135.597886889887	9307.816333199416	9279.863696989165	10473.545684619594	10282.449979459527	11525.942024396609	11196.198684410463	13255.691169512398	12720.341649776046	0.21178364595807422	0.18636949280078344	-18.963478298632253	-897.6664772527292	-18.70226526616898	-885.300227004569
20.679875505368887	6806.494792862714	7134.15748121153	9305.76860597531	9277.801161607364	10471.160941632466	10280.098659692485	11523.257687902493	11193.588020872694	13252.526622461752	12717.308123704745	0.2117710819543065	0.18635880089137574	-19.537822352962394	-930.4230460799299	-19.25947054845892	-917.1661998429336
20.804482158294064	6805.097652140186	7132.644828430565	9303.639493518853	9275.659081821083	10468.690755112142	10277.664223920028	11520.483889218536	11190.890692634957	13249.265077387658	12714.181272367792	0.21175946902597528	0.18634891830348022	-20.104301808554737	-963.1650308382232	-19.80896231852239	-949.0145425901283
20.92983962898646	6803.627619379831	7131.059795345505	9301.428969214265	9273.437449203875	10466.135165080108	10275.146720114855	11517.620724534476	11188.106795780855	13245.90671238724	12710.961263805171	0.2117488184859734	0.18633985467368375	-20.662960704474244	-995.8909188159741	-20.35078373064607	-980.8437391319312
21.055952441500814	6802.084524903416	7129.402250083423	9299.13700941684	9271.136258455716	10463.494215507568	10272.546200208799	11514.668294834453	11185.236431079298	13242.451711635236	12707.648271869633	0.21173914179969197	0.18633161976771415	-21.213843153687776	-1028.599195083836	-20.884978008034523	-1012.6522707112599
21.18282514715158	6800.468199924203	7127.672062086854	9296.763593450809	9268.755507403206	10460.76795432088	10269.862720099403	11511.626705908675	11182.279703996322	13238.900265404085	12704.242476245856	0.21173045058733037	0.18632422348237535	-21.756993341790803	-1061.2883426735643	-21.41158844146412	-1044.438616093481
21.31046232467717	6798.778476529743	7125.869102100237	9294.308703606872	9266.295196999501	10457.95643340676	10267.096339656271	11508.496068364879	11179.236724706801	13235.252570083901	12700.744062469572	0.21172275662624063	0.18631767584751652	-22.292455525086552	-1093.9568427265622	-21.93065838727489	-1076.2012516981922
21.438868580405217	6797.0151876639175	7123.993242155579	9291.77232513909	9263.755331323628	10455.05970861694	10264.247122726962	11505.27649763938	11176.107608105647	13231.508828202117	12697.153221946262	0.21171607185331937	0.18631198702803192	-22.82027402867243	-1126.6031746503431	-22.442231265646114	-1107.9386517505627
21.568048548418737	6795.178167108373	7122.04435555764	9289.154446261393	9261.135917579479	10452.077839772559	10261.31513714254	11501.968114007896	11172.892473818889	13227.66924844299	12693.470151969803	0.21171040836743849	0.18630716732590044	-23.340493244963	-1159.2258162922226	-22.94635055874096	-1139.6492884245235
21.69800689072348	6793.2672494631315	7120.02231686834	9286.455058143349	9258.436966094216	10449.010890667912	10258.300454722736	11498.57104259581	11169.5914462143	13223.734045666619	12689.695055740716	0.21170577843192007	0.18630322718225928	-23.85315763171093	-1191.8232440941501	-23.44305980917852	-1171.3316320041195
21.828748297416116	6791.28227012666	7117.9270018905545	9283.674154905653	9255.658490316204	10445.858929074035	10255.203151280637	11495.085413388377	11166.204654411664	13219.703440928039	12685.828142384156	0.21170219447705602	0.18630017717951078	-24.35831171010068	-1224.393933251733	-23.932402617916523	-1202.9841510227416
21.960277486853503	6789.223065275047	7115.758287651294	9280.811733614863	9252.80050681256	10442.622026741623	10252.023306627141	11491.511361240333	11162.732232292921	13215.577661495749	12681.869626967848	0.2116996691026715	0.1862980280434729	-24.856000063708052	-1256.9363579193596	-24.414422642810678	-1234.6053124293685
22.092599205822967	6787.0894718404825	7113.516052384037	9277.867794277568	9249.863035265986	10439.300259403542	10248.761004574766	11487.849025885167	11159.174318511652	13211.356940870035	12677.819730519444	0.2116982150807364	0.18629679064556215	-25.346267335866287	-1289.4489913340658	-24.88916359659197	-1266.1935817315243
22.225718229713628	6784.881327489102	7111.2001755106085	9274.842339834246	9246.846098471387	10435.893706777111	10245.41633294136	11484.098551944286	11155.531056502616	13207.041518801316	12673.678680044037	0.21169784535802047	0.18629647600501786	-25.82915822832001	-1321.9303060141392	-25.356669244909426	-1297.7474231475499
22.359639362688714	6782.598470597861	7108.810537622141	9271.735376152174	9243.749722331748	10432.402452565564	10241.98938355312	11480.260088935449	11151.802594490651	13202.631641307782	12669.446708541103	0.2116985730588019	0.18629709529116573	-26.304717499493563	-1354.3787739321124	-25.81698340515868	-1329.2652997951955
22.494367437858962	6780.240740230838	7106.347020459382	9268.546912018117	9240.573935853525	10428.826584459437	10238.480252247318	11476.333791281191	11147.98908549933	13198.127560693207	12665.124055021275	0.21170041148761817	0.18629865982572294	-26.772989962606516	-1386.7928666856606	-26.270149944277364	-1360.74567382643
22.629907317457054	6777.807976114542	7103.809506892306	9265.276959130113	9237.318771141609	10425.16619413714	10234.88903887461	11472.319818316568	11144.090687359314	13193.52953556412	12660.710964522948	0.21170337413207302	0.1863011810851412	-27.234020483942004	-1419.1710556787439	-26.71621277667873	-1392.1870065827388
22.766263893012997	6775.300018612615	7101.197880898986	9261.925532088928	9233.984263393722	10421.421377265391	10231.215847300959	11468.218334296833	11140.107562716406	13188.837830847098	12656.207688128676	0.21170747466569115	0.18630467070299647	-27.687853981013177	-1451.5118122983258	-27.155215862912883	-1423.5877587753348
22.903442085530802	6772.716708699531	7098.512027543616	9258.492648388687	9230.570450894178	10417.592233498877	10227.460785409	11464.029508404477	11136.039879039094	13184.052717805469	12651.614482981096	0.21171272695082574	0.18630914047241834	-28.134535420846078	-1483.8136081006378	-27.58720320766588	-1454.94639064488
23.041446845665973	6770.057887933608	7095.751832953898	9254.978328407055	9227.077375007259	10413.678866479704	10223.623965099134	11459.753514756132	11131.88780862596	13179.174474056026	12646.93161229891	0.2117191450416208	0.18631460234856462	-28.574109818131546	-1516.074914989993	-28.012218857984408	-1486.261362124933
23.180283153904217	6767.323398429051	7092.917184297515	9251.38259539465	9223.505080169867	10409.681383836132	10219.70550229003	11455.390532408892	11127.651528612563	13174.203383585293	12642.159345392369	0.21172674318702628	0.1863210684511423	-29.00662223382824	-1548.2942054278683	-28.430306901675067	-1517.5311330258846
23.31995602074116	6764.513082827165	7090.0079697578485	9247.70547546388	9219.853613883693	10405.599897180933	10215.705516918766	11450.940745366343	11123.331220978034	13169.139736765579	12637.297957678613	0.2117355358338696	0.1863285510669715	-29.43211777255783	-1580.469952576561	-28.841511464845098	-1548.7541631676722
23.460470486863187	6761.6267842668085	7087.0240785090145	9243.946997577255	9216.123026706935	10401.434522109379	10211.624132940646	11446.404342584392	11118.927072551482	13163.98383037105	12632.34773069695	0.211745537629985	0.18633706265259836	-29.850641581593663	-1612.600630527595	-29.24587671078916	-1579.928912587231
23.60183162332936	6758.664346353704	7083.9654006898145	9240.10719353477	9212.313372245148	10397.185378196404	10207.461478328241	11441.781517976324	11114.439275017716	13158.735967593037	12627.308952123505	0.21175676342739957	0.18634661583695683	-30.262238849136338	-1644.6847145017236	-29.643446838235832	-1611.053841717774
23.744044531754422	6755.62561312904	7080.831827377057	9236.186097960852	9208.424707141758	10392.852588993544	10203.217685070289	11437.07247041781	11109.868024922884	13153.396458055538	12622.181915785968	0.2117692282855803	0.18635722342407587	-30.666954801905376	-1676.7206810070202	-30.034266078851942	-1642.1274115261622
23.887114344492932	6752.510429037089	7077.623250557967	9232.183748290563	9204.457091067903	10388.436282025288	10198.892889170005	11432.277403751417	11105.213523679686	13147.965617830321	12616.966921677998	0.2117829474747409	0.18636889839584028	-31.064834703691304	-1708.70700805448	-30.41837869596202	-1673.1480837145355
24.031046224824397	6749.318638891848	7074.339563101688	9228.100184755112	9200.410586711647	10383.93658878488	10194.487230642932	11427.39652679072	11100.475977572194	13142.443769451791	12611.664275973379	0.21179793647921036	0.18638165391480083	-31.455923853885906	-1740.6421753759496	-30.795828982561943	-1704.1143208984286
24.175845367139747	6746.0500878427065	7070.980658729948	9223.935450366615	9196.285259766613	10379.353644729541	10190.000853514335	11422.430053323977	11095.655597760353	13136.831241931517	12606.274291039963	0.21181421100086711	0.18639550332703686	-31.840267585183028	-1772.524664588971	-31.166661259630928	-1735.0245867802296
24.32151699712871	6742.704621339263	7067.546431986778	9219.689590902326	9192.081178919958	10374.687589275403	10185.433905816119	11417.37820211761	11090.752600284079	13131.12837077281	12600.797285453371	0.21183178696263535	0.18641046016507312	-32.21791126219614	-1804.3529594319407	-31.530919874436222	-1765.8773463505786
24.468066371968433	6739.282085094904	7064.036778207309	9215.362654887853	9187.798415839721	10369.938565791512	10180.786539583205	11412.241196918949	11085.767206066988	13125.335497984626	12595.23358401043	0.2118506805120512	0.18642653815084986	-32.5889002796539	-1836.1255459606182	-31.88864919822663	-1796.6710660373792
24.61549878051318	6735.782325049652	7060.451593485767	9210.954693580003	9183.437045161663	10365.106721593731	10176.058910849646	11407.019266458981	11080.699640919924	13119.452972095723	12589.583517742572	0.21187090802489233	0.18644375119874865	-32.953280060472025	-1867.8409127499908	-32.23989362495195	-1827.4042139204685
24.763819543485244	6732.205187331715	7056.790774642272	9206.465760948537	9178.997144475185	10360.192207937693	10171.251179643892	11401.712644454316	11075.550135543812	13113.481148168123	12583.847423928693	0.2118924861088814	0.18646211341867855	-33.311096054334485	-1899.4975511229131	-32.584697569487616	-1858.0752599232364
24.91303401366693	6728.55051821819	7053.054219188903	9201.895913657445	9174.478794308876	10355.19518001151	10166.363509983907	11396.321569609048	11070.318925532445	13107.420387810716	12578.025646108084	0.21191543160745757	0.18648163911921445	-33.66239373551798	-1931.093955341028	-32.92310546535009	-1888.6826759763062
25.063147576093755	6724.818164094567	7049.241825294646	9197.24521104531	9169.882078115214	10350.115796927726	10161.396069871576	11390.846285616046	11065.006251374725	13101.271059192415	12572.118534092999	0.21193976160362113	0.1865023428108007	-34.00721860137128	-1962.628622831311	-33.25516176332167	-1919.2249362263829
25.214165648248784	6721.00797141324	7045.353491749425	9192.51371510498	9165.207082254705	10344.954221714852	10156.349031286738	11385.28704115796	11059.612358456663	13095.033537055244	12566.126443981091	0.21196549342385498	0.18652423920901331	-34.34561617084546	-1994.1000544198323	-33.580910929696984	-1949.700517239282
25.366093680258146	6717.119786650763	7041.389117926951	9187.701490462301	9160.453895979152	10339.710621308095	10151.222570180527	11379.644089907579	11054.137497062766	13088.70820272693	12560.049738167441	0.21199264464211584	0.18654734323788325	-34.67763198228931	-2025.506754527567	-33.90039744422393	-1980.107898173388
25.518937155087716	6713.15345626419	7037.348603746803	9182.808604354315	9155.622611414528	10334.385166539865	10146.016866468504	11373.917690528184	11048.581922377445	13082.295444133739	12553.888785356754	0.21202123308391171	0.18657167003328606	-35.00331159214693	-2056.8472314139362	-34.21366579860478	-2010.4455609985162
25.672701588741027	6709.108826645993	7033.231849635122	9177.835126606298	9150.713323542772	10328.978032129244	10140.732104022858	11368.108106672982	11042.945894485569	13075.795655812522	12547.643960574847	0.21205127683045086	0.18659723494639432	-35.32270057290589	-2088.1199973893818	-34.520760494528076	-2040.7119906793814
25.827392530458226	6704.9857440781425	7029.038756484573	9172.781129608386	9145.726130183275	10323.489396671373	10135.36847066457	11362.215606984691	11037.22967837317	13069.209238923175	12541.315645180528	0.21208279422287685	0.18662405354719885	-35.63584451133647	-2119.323569035856	-34.821726041667716	-2070.9056753686164
25.983015562916506	6700.784054684679	7024.76922561292	9167.646688290968	9140.661131973287	10317.91944262579	10129.926158154625	11356.24046509421	11031.433543927309	13062.536601260372	12534.904226876744	0.21211580386658554	0.18665214162809504	-35.942789007713145	-2150.4564674934372	-35.11660695698811	-2101.0251066682395
26.139576302431465	6696.503604383182	7020.423158720582	9162.431880099386	9135.518432347688	10312.268356304294	10124.405362184792	11350.182959619025	11025.557765935706	13055.778157265231	12528.410099721714	0.21215032463562505	0.1866815152075418	-36.24357967287506	-2181.51721862494	-35.40544776178649	-2131.0687797679566
26.297080399159835	6692.144238835156	7016.000457847177	9157.13678496793	9130.298137518212	10306.536327858441	10118.806282368127	11344.043374161487	11019.602624086256	13048.934328037107	12521.833664140157	0.212186375677188	0.18671219053379148	-36.538262127156486	-2212.5043532839045	-35.688292980332335	-2161.0351936751977
26.455533537303385	6687.705803394888	7011.501025326686	9151.761485292629	9125.00035645158	10300.723551266005	10113.129122228549	11337.821997306155	11013.56840296572	13042.005541344663	12515.175326933824	0.2122239764161858	0.18674418408869012	-36.826881998829776	-2243.4164075639565	-35.96518713835758	-2190.9228514393326
26.614941435314055	6683.18814305726	7006.924763741659	9146.306065903465	9119.625200847164	10294.830224317184	10107.374089190176	11331.519122617205	11007.455392058431	13034.992231637236	12508.435501292335	0.21226314655992065	0.18677751259155426	-37.10948492226453	-2274.251923032338	-36.236174761310394	-2220.7302603619173
26.77530984610034	6678.591102404058	7002.271575875982	9140.770614035378	9114.172785113573	10288.856548599822	10101.541394565798	11325.135048634971	11001.263885744265	13027.894840055582	12501.614606803407	0.21230390610284636	0.186812193003126	-37.38611653638145	-2305.0094469806645	-36.50130037253257	-2250.455932208337
26.93664455723489	6673.914525549121	6997.541364666656	9135.155219298618	9108.643226344742	10282.802729484321	10095.63125354511	11318.670078872448	10994.994183296565	13020.713814442839	12494.713069463298	0.21234627533142733	0.1868482425296016	-37.65682248270241	-2335.6875326551963	-36.7606084912004	-2280.0983834012877
27.098951391163432	6669.158256082041	6992.734033154178	9129.45997364799	9103.036644295	10276.668976107663	10089.643885182182	11312.124521811127	10988.646588879448	13013.449609355062	12487.73132168684	0.2123902748290946	0.18688567862674382	-37.92164840412079	-2366.2847395315766	-37.01414363114236	-2309.6561352736317
27.26223620541477	6664.322137010491	6987.849484431722	9123.684971351202	9097.353161353416	10270.455501356872	10083.579512382365	11305.498690896458	10982.22141154482	13006.102686071663	12480.669802317387	0.21243592548130003	0.1869245190040736	-38.18063994338809	-2396.7996335823555	-37.26195029930386	-2339.127714302158
27.426504892812353	6659.406010701108	6982.88762159289	9117.830308956123	9091.592902517163	10264.162521851662	10077.438361888548	11298.792904532787	10975.71896522886	12998.673512605563	12473.528956636475	0.2124832484806775	0.1869647816291486	-38.43384274092023	-2427.2307874907274	-37.504072993280715	-2368.511652277084
27.59176338168682	6654.409718819137	6977.848347678456	9111.896085257367	9085.755995364383	10257.790257926765	10071.220664267164	11292.007486078171	10969.139568748486	12991.162563713566	12466.309236373729	0.21253226533230302	0.18700648473192275	-38.681302433771634	-2457.5767809536774	-37.74055620032232	-2397.8064865798224
27.758017636089992	6649.3331022662705	6972.731565621311	9105.882401261384	9079.842570025665	10251.338933613011	10064.926653893026	11285.14276383822	10962.483545796847	12983.570320905952	12459.011099715968	0.212582997859068	0.18704964680919892	-38.92306465400907	-2487.8362009420525	-37.97144439558542	-2427.010760400677
27.925273656010095	6644.176001117385	6967.537178190507	9099.78936015103	9073.852759155196	10244.80877661829	10058.55656893417	11278.199071060084	10955.751224939044	12975.897272456585	12451.635011316866	0.2126354682071602	0.18709428662916583	-39.159175026696175	-2518.0076419406105	-38.19678204003503	-2456.123022946529
28.09353747758831	6638.938254555464	6962.2650879335515	9093.617067248719	9067.786697900605	10238.200018307385	10052.110651335615	11271.176745925526	10948.942939606977	12968.143913412374	12444.18144230596	0.2126896988516551	0.187140423236032	-39.38967916892216	-2548.0897062558215	-38.41661357943303	-2485.1418297118507
28.2628151733366	6633.619700805166	6956.91519711749	9087.365629978744	9061.644523872155	10231.512893681323	10045.589146802802	11264.076131543849	10942.059028094105	12960.310745602888	12436.650870297819	0.21274571260222683	0.18718807595475145	-39.614622687982774	-2578.0810042740777	-38.630983442257275	-2514.065742690582
28.43311285235687	6628.220177064706	6951.487407668421	9081.035157828368	9055.426377110873	10224.747641355863	10038.99230478424	11256.897575944176	10935.099833549593	12952.398277649661	12429.043779400916	0.21280353260897458	0.18723726439584307	-39.83405117993607	-2607.980154746445	-38.8399360383919	-2542.893330635503
28.604436660561465	6622.739519436209	6945.981621109596	9074.625762307936	9049.13240005582	10217.904503539363	10032.320378453589	11249.641432067445	10928.065703972234	12944.407024975539	12421.360660226499	0.21286318236837196	0.18728800846031576	-40.04801022828178	-2637.785785082262	-39.04351575738474	-2571.6231692878064
28.77679278089485	6617.177562854337	6940.397738497985	9068.137556909713	9042.762737510382	10210.983726009732	10025.57362469111	11242.308057757713	10920.956992203854	12936.337509813631	12413.602009897279	0.21292468572933734	0.18734032834468753	-40.256545402146	-2667.4965316152666	-39.241766966864816	-2600.253841630183
28.950187433556945	6611.534141013435	6934.735660359321	9061.570657065846	9036.317536607605	10203.985558090917	10018.752304064436	11234.897815753398	10913.774055922375	12928.190261216607	12405.76833205605	0.21298806689943656	0.18739424454611162	-40.45970225502242	-2697.1110399062745	-39.43473401106894	-2628.783938135486
29.124626876227456	6605.809086292746	6928.995286621573	9054.92518010484	9029.796946774544	10196.910252628259	10011.85668080871	11227.411073677573	10906.51725763448	12919.965815065341	12397.86013687421	0.2130533504512089	0.18744977786760952	-40.657526323422644	-2726.62796504749	-39.622461209230096	-2657.212057019118
29.30011740429177	6600.002229680109	6923.176516546808	9048.201245207156	9023.201119695615	10189.758065963411	10004.887022806053	11219.848204028256	10899.186964667824	12911.664714077955	12389.877941060131	0.21312056132863422	0.18750694942340831	-40.85006312529731	-2756.0459719486535	-39.80499285392216	-2685.536804485135
29.476665351068124	6594.113400693748	6917.279248661498	9041.398973359359	9016.530209274977	10182.529257908189	9997.84360156441	11212.209584167873	10891.783549162987	12903.287507818364	12381.822267867625	0.21318972485373114	0.18756578064439616	-41.03735815901382	-2785.363735668594	-39.98237320992848	-2713.756795010995
29.654277088036206	6588.142427302306	6911.303380684993	9034.518487307165	9009.78437159769	10175.224091717762	9990.726692195525	11204.495596312421	10884.307388064706	12894.834752704954	12373.693647103963	0.21326086673329717	0.1876262932836848	-41.21945690135908	-2814.5799416794907	-40.154646512368345	-2741.870651582256
29.832959025067048	6582.089135843168	6905.248809456564	9027.559911507331	9002.963764890168	10167.842834063129	9983.536573392583	11196.706627520301	10876.75886311317	12886.307012019288	12365.492615138352	0.2133340130657947	0.18768850942229306	-41.39640480654634	-2843.693286207039	-40.321856965216284	-2769.877005962422
30.0127176106544	6575.95335093873	6899.1154308604655	9020.523372078049	8996.068549479196	10160.385755002528	9976.27352740676	11188.843069680353	10869.13836083446	12877.704855914442	12357.219714909847	0.21340919034838016	0.18775245147494984	-41.56824730510925	-2872.702476560138	-40.484048740239814	-2797.7744989832863
30.193559332147448	6569.734895410891	6892.903139749395	9013.40899674822	8989.098887750093	10152.85312795219	9968.93784002335	11180.905319499674	10861.446272530866	12869.0288614235	12348.87549593553	0.21348642548408794	0.18781814219601825	-41.735029802242934	-2901.606231432408	-40.64126597510767	-2825.5617807907984
30.37549071598484	6563.433590193575	6886.6118298660895	9006.216914805342	8982.054944103664	10145.245229656191	9961.529800537044	11172.893778490865	10853.68299427066	12860.279612467952	12340.460514318502	0.21356574578916795	0.18788560468554683	-41.89679767675261	-2930.403281244682	-40.7935527723057	-2853.237511145184
30.55851832793038	6557.04925424327	6880.241393763101	8998.947257042035	8974.936884912038	10137.562340155404	9954.049701726488	11164.808852958762	10845.848926877496	12851.457699865978	12331.975332755857	0.2136471790005807	0.1879548623954485	-42.05359627964208	-2959.0923684642185	-40.94095319749613	-2880.8003596772905
30.742648773309874	6550.581704447586	6873.791722720741	8991.600155701268	8967.744878473404	10129.80474275568	9946.497839828202	11156.6509539868	10837.944475919445	12842.563721340832	12323.42052054671	0.21373075328365698	0.18802593913581375	-42.205470933007746	-2987.6722479553428	-41.08351127831702	-2908.2490061940625
30.92788869724955	6544.030755531701	6867.262706663035	8984.175744420078	8960.479094965478	10121.972723994986	9938.87451450958	11148.42049742274	10829.970051697508	12833.598281529028	12314.796653600055	0.2138164972399242	0.1880988590813572	-42.352466928547074	-3016.1416872984264	-41.22127100267244	-2935.5821409344207
31.114244784915854	6537.396219962861	6860.6542340719025	8976.674158172069	8953.13970639798	10114.066573609918	9931.180028841449	11140.117903864166	10821.926069233952	12824.561991988834	12306.104314442919	0.21390443991510324	0.18817364677800336	-42.49462952699105	-3044.4994671856984	-41.35427631798666	-2962.798464906402
31.30172376175672	6530.677907852439	6853.966191899028	8969.095533208032	8945.726886563476	10106.086584500768	9923.414689269319	11131.74359864296	10813.812948259732	12815.455471208103	12297.344092227888	0.21399461080728113	0.1882503271496162	-42.632003956761764	-3072.7443817553576	-41.4825711298181	-2989.8966901756357
31.4903323937443	6523.875626856183	6847.198465476063	8961.4400069956	8938.240810987478	10098.033052696293	9915.578805584433	11123.298011809928	10805.631113202102	12806.279344612914	12288.516582741417	0.2140870398752643	0.1883289255048746	-42.76463541191697	-3100.875238893321	-41.60619929952372	-3016.8755400928203
31.68007748761912	6516.9891820720995	6840.350938422654	8953.707718157139	8930.681656877085	10089.906277317215	9907.672690893833	11114.781578118638	10797.38099317154	12797.034244575818	12279.62238841178	0.214181757547118	0.18840946754429463	-42.89256905260845	-3128.890860700514	-41.725204644491896	-3043.7337497018743
31.870965891135747	6510.018375935882	6833.423492552093	8945.898806405887	8923.04960306805	10081.706560538547	9899.696661589276	11106.194737008436	10789.063021947952	12787.720810423816	12270.662118316739	0.21427879472889066	0.18849197936740986	-43.01585000305931	-3156.7900838046335	-41.83963093609054	-3070.470065997448
32.063004493309954	6502.963008114404	6826.416007775282	8938.013412480983	8915.34482997108	10073.434207551461	9891.651037315964	11097.537932587624	10780.677637967086	12778.339688447097	12261.636388191982	0.21437818281354062	0.18857648748010752	-43.134523350501695	-3184.5717597266193	-41.949521898328385	-3097.08324821922
32.25620022466719	6495.822875396558	6819.328362002096	8930.051678080483	8907.567519516346	10065.089526523712	9883.536140939916	11088.811613615546	10772.225284305956	12768.891531907158	12252.545820438956	0.21447995369005496	0.18866301880212308	-43.24863414488573	-3212.2347553262953	-42.05492120731651	-3123.572068227688
32.45056005749291	6488.5977715817935	6812.1604310406865	8922.013745792881	8899.71785509679	10056.672828559183	9875.352298514745	11080.016233484383	10763.706408668093	12759.37700104526	12243.391044133032	0.21458413975277724	0.18875160067470687	-43.35822739731884	-3239.777953142533	-42.155872489591275	-3149.9353107844945
32.64609100608406	6481.287487366263	6804.912088494458	8913.899759026992	8891.796021510063	10048.184427656512	9867.09983924756	11071.152250200488	10755.121463368352	12749.796763090982	12234.17269503177	0.21469077391094638	0.18884226086845612	-43.463348079156276	-3267.20025179768	-42.25241932087738	-3176.171773872804
32.84280012700226	6473.891810226431	6797.583205656807	8905.709861940093	8883.802204899122	10039.62464066655	9858.77909546407	11062.220126365126	10746.470905317386	12740.151492270797	12224.891415583315	0.21479988959844795	0.18893502759132316	-43.56404112151722	-3294.500566430157	-42.34460522562949	-3202.28026908054
33.040694519328454	6466.410524300071	6790.173651403165	8897.444199364225	8875.73659269103	10030.993787248724	9850.390402572499	11053.22032915461	10737.755196005292	12730.441869816654	12215.547854934504	0.21491152078379128	0.18902992949680275	-43.66035141414977	-3321.677829088643	-42.4324736755334	-3228.2596219081897
33.239781324919136	6458.843410264798	6782.683292081007	8889.102916730842	8867.59937353474	10022.292189826436	9841.934099027072	11044.15333030006	10728.974801485369	12720.668583974817	12206.142668939652	0.21502570198031096	0.18912699569230354	-43.75232380448142	-3348.7309891402256	-42.5160680881163	-3254.108672084054
33.44006772866406	6451.190245213885	6775.111991397115	8880.686159993606	8859.390737237101	10013.52017354129	9833.410526290287	11035.019606066564	10720.130192357108	12710.832330014779	12196.6765201691	0.21514246825660277	0.1892262557477077	-43.84000309741896	-3375.6590137460735	-42.59543182667039	-3279.8262739900965
33.64156095874556	6443.450802529266	6767.459610302242	8872.194075549098	8851.110874697211	10004.678066206025	9824.820028794184	11025.819637231596	10711.221843748635	12700.933810238048	12187.150077917777	0.215261855247202	0.1893277397041255	-43.92343405415522	-3402.460888258647	-42.670608198608534	-3305.411296963459
33.84426828689945	6435.624851752046	6759.72600687344	8863.626810156013	8842.759977839556	9995.766198256655	9816.162953901034	11016.553909063294	10702.250235299107	12690.973733987541	12177.564018214343	0.2153838991635048	0.18943147808284624	-44.00266139125233	-3429.135616651969	-42.741640454412845	-3330.86262565176
34.04819702867729	6427.71215844999	6751.911036193522	8854.98451085211	8834.338239545248	9986.784902703163	9807.439651862767	11007.222911297858	10693.215851140358	12680.952817656791	12167.919023830153	0.2155086368049435	0.18953750189449753	-44.07772978087087	-3455.6822220454924	-42.80857178744918	-3356.1791604408063
34.25335454371064	6419.712484082113	6744.014550227769	8846.267324869112	8825.845853581599	9977.734515078911	9798.650475779421	10997.82713811634	10684.119179878027	12670.871784699206	12158.215784288297	0.21563610557042484	0.18964584264840964	-44.1486838492965	-3482.0997470919974	-42.87144533247556	-3381.359817777062
34.45974823597649	6411.625585860634	6736.036397698131	8837.475399545976	8817.283014530314	9968.615373389295	9789.795781556886	10988.367088121317	10674.960714572628	12660.731365638074	12148.454995873282	0.21576634347003046	0.1897565323621985	-44.215568176692614	-3508.387254480971	-42.930304164830886	-3406.4035305567086
34.66738555406454	6403.451216609547	6727.976423954318	8828.60888223953	8808.649917713654	9959.42781805855	9780.875927863326	10978.843264312378	10665.740952719754	12650.532298076025	12138.637361640465	0.21589938913699616	0.18986960357156782	-44.27842729690383	-3534.5438274422195	-42.98519130006389	-3431.3092485433444
34.87627399144595	6395.189124620487	6719.834470842147	8819.667920233413	8799.946759118982	9950.172191875758	9771.891276084743	10969.25617406152	10656.460396230046	12640.27532670528	12128.763591425874	0.21603528183996962	0.18998508934034153	-44.33730569637919	-3560.5685701856855	-43.03614969278715	-3456.075938739348
35.086421086743854	6386.83905350531	6711.610376568903	8810.652660644624	8791.173735321552	9940.84883993937	9762.842190279467	10959.606329087756	10647.119551408652	12629.961203317855	12118.834401856304	0.21617406149556118	0.19010302327072362	-44.39224781438679	-3586.460608457448	-43.08322223632058	-3480.7025858149864
35.29783442400536	6378.400742045506	6703.303975565608	8801.56325032781	8782.33104340529	9931.45810960031	9753.72903713147	10949.894245431018	10637.718928934104	12619.590686815925	12108.850516359431	0.21631576868118788	0.1902234395138043	-44.443298042326205	-3612.2190900235437	-43.12645176165097	-3505.1881924930494
35.51052163297529	6369.873924038479	6694.915098346384	8792.399835777414	8773.418880882002	9922.000350403967	9744.552185902852	10940.120443425745	10628.259043837028	12609.164543222701	12098.812665174582	0.21646044464822942	0.19034637278030767	-44.49050072327009	-3637.8431851787027	-43.16588103703543	-3529.5317799849436
35.72449038937153	6361.258328140462	6686.443571364425	8783.162563027394	8764.437445608308	9912.47591403065	9735.312008384886	10930.285447673643	10618.740415477978	12598.683545693384	12088.721585363282	0.21660813133549167	0.19047185835159522	-44.533900152007845	-3663.3320873065386	-43.2015527673866	-3553.7323884211946
35.93974841516195	6352.55367770607	6677.889216864961	8773.851577548536	8755.386935700943	9902.885154234662	9726.008878848254	10920.389787015896	10609.163567525162	12588.148474526424	12078.578020820527	0.21675887138299893	0.19059993209092588	-44.573540574794606	-3688.6850134227425	-43.233509593646886	-3577.7890772800893
36.15630347884324	6343.759690624395	6669.251852734756	8764.467024143296	8746.267549449774	9893.228426781907	9716.643173991855	10910.433994504716	10599.529027931409	12577.560117175057	12068.382722286038	0.2169127081461178	0.19073063045498923	-44.60946618903472	-3713.9012047122233	-43.261794092395576	-3601.700925837038
36.374163395721176	6334.876079151705	6660.53129234839	8755.009046838268	8737.079485229018	9883.506089386166	9707.21527289069	10900.418607374382	10589.837328910873	12566.919268259322	12058.136447356086	0.21706968571001903	0.1908639905057062	-44.64172114345638	-3738.979927128181	-43.286448775445024	-3625.467033631867
36.59333602819267	6325.9025497403845	6651.727344410903	8745.477788773811	8727.822941406066	9873.71850164359	9697.725556942243	10890.344167011353	10580.089006914963	12556.22672957802	12047.839960495337	0.21722984890449384	0.19100004992231687	-44.67034953779148	-3763.9204719441477	-43.30751608936407	-3649.086520921439
36.813829286029524	6316.83880286447	6642.839812797159	8735.873392091406	8718.498116248476	9863.86602496608	9688.174409812	10880.211218924189	10570.284602608132	12545.4833101216	12037.49403304945	0.2173932433191333	0.19113884701375738	-44.695395422906586	-3788.7221563581843	-43.32503841503785	-3672.55852914555
37.03565112666392	6307.684532841224	6633.868496387386	8726.195997817938	8709.105207828485	9853.949022512632	9678.562217377394	10870.02031271229	10560.42466084282	12534.689826084805	12027.099443257652	0.21755991531887417	0.19128042073133344	-44.71690280113398	-3813.384324126644	-43.33905806748953	-3695.882221425418
37.25880955547555	6298.439427649079	6624.813188899227	8716.445745747471	8699.644413925485	9843.967859119417	9668.889367670725	10859.772002034344	10550.5097306342	12523.847100880103	12016.656976266057	0.21772991205993256	0.1914248106817045	-44.73491562612617	-3837.9063461553305	-43.349617295720236	-3719.0567830640357
37.483312626080554	6289.103168741637	6615.673678715834	8706.62277432005	8690.115931925955	9833.92290122803	9659.156250820504	10849.466844575876	10540.54036513405	12512.95596515131	12006.167424140982	0.21790328150612545	0.19157205714017814	-44.749477803110494	-3862.287621143041	-43.35675828239255	-3742.081422041403
37.70916844062219	6279.675430857768	6606.449748710313	8696.727220497718	8680.51995872128	9823.81451681222	9649.363258991774	10839.105402016296	10530.517121604498	12502.017256787842	11995.631585883148	0.21808007244560323	0.1917222010643341	-44.76063318939123	-3886.527576250257	-43.360523143739556	-3764.9553695332725
37.93638515006311	6270.1558818275835	6597.141176066045	8686.759219637343	8670.856690602883	9813.643075302649	9639.510786324758	10828.688239994934	10520.44056139086	12491.031820939037	11985.05026744185	0.21826033450799157	0.1918752841079776	-44.768425594513246	-3910.6256677524652	-43.36095392941206	-3787.677880438743
38.164970954479706	6260.544182374452	6587.747732093192	8676.718905360682	8661.126323155142	9803.408947510212	9629.599228872421	10818.215928076757	10510.3112498943	12480.000510029395	11974.424281730055	0.21844411818196724	0.19203134863543928	-44.7728987808041	-3934.5813817305025	-43.35809262258772	-3810.2482339264825
38.39493410335793	6250.839985912618	6578.269182040842	8666.606409420965	8651.32905114546	9793.112505547188	9619.628984536266	10807.689039716908	10500.129756543582	12468.9241837738	11963.754448639522	0.2186314748332722	0.19219043773622702	-44.77409646374508	-3958.3942347632255	-43.351981140000134	-3832.665733992122
38.626282895891045	6241.042938340802	6568.7052849051925	8656.42186156665	8641.465068411992	9782.754122746952	9609.600453001	10797.108152224973	10489.8966547666	12457.803709193766	11953.041595056813	0.21882245672318176	0.19235259524004028	-44.772062312717026	-3982.0637746565044	-43.342661331822455	-3854.929710002616
38.859025681279114	6231.152677831123	6559.055793233255	8646.165389401456	8631.534567748511	9772.334173581328	9599.514035667473	10786.47384672797	10479.612521961126	12446.639960633598	11942.286554879562	0.21901711702744003	0.19251786573215987	-44.76683995177882	-4005.589581192471	-43.330174982267636	-3877.039517314872
39.09317085903034	6221.168834613847	6549.3204529222085	8635.837118241356	8621.537740786558	9761.853033576379	9589.37013558413	10775.786708132991	10469.277939465015	12435.43381977758	11931.490169033345	0.21921550985567725	0.1926862945692213	-44.75847296000211	-4028.971266843844	-43.31456380945747	-3898.9945378347766
39.328726879264174	6211.091030757449	6539.499003014297	8625.437170967929	8611.474777874835	9751.311079226038	9579.169157377022	10765.047325088837	10458.893492525945	12424.186175667479	11920.653285489194	0.21941769027131983	0.19285792789538467	-44.74700487247537	-4052.2084775676485	-43.295869465691794	-3920.794180627214
39.56570224301631	6200.918879944106	6529.591175487102	8614.96566787823	8601.34586795569	9740.708687903756	9568.911507178082	10754.256289946954	10448.459770270518	12412.897924720739	11909.77675928168	0.21962371431201363	0.19303281265891348	-44.73247918146808	-4075.300893620588	-43.274133538187016	-3942.4378825707827
39.80410550254544	6190.651987240356	6519.596695038995	8604.422726530816	8591.151198438465	9730.046237771881	9558.59759255172	10743.4141987213	10437.977365672568	12401.569970748991	11898.861452527348	0.21983363901056854	0.19321099662917005	-44.71493933720558	-4098.248230349971	-43.249397549217974	-3963.925108965719
40.04394526164196	6180.289948863107	6509.515278869966	8593.808461588284	8580.89095507008	9719.324107689177	9548.227822419918	10732.521651047748	10427.446875521211	12390.203224977608	11887.908234444205	0.22004752241644865	0.19339252841404636	-44.69442874879314	-4121.050239020027	-43.22170295658725	-3985.255354189547
40.28523017593832	6169.832351940607	6499.346636457379	8583.122984655734	8570.56532180224	9708.542677115891	9537.802606985417	10721.579250142286	10416.868900387964	12378.798606065537	11876.917981371502	0.22026542361781334	0.19357745747783722	-44.67099078578394	-4143.7067076975945	-43.191091154491005	-4006.428142389981
40.52796895322162	6159.278774268429	6489.090469326708	8572.366404115352	8560.174480655542	9697.702326016652	9527.322357653193	10710.587602758516	10406.24404459337	12367.357040125939	11865.89157679031	0.2204874027641394	0.1937658341595738	-44.644668779121275	-4166.217462108703	-43.15760347395917	-4027.44302815455
40.77217035374772	6148.6287840604045	6478.746470817179	8561.538824956926	8549.71861158027	9686.80343476106	9516.787486950128	10699.547319144182	10395.572916172958	12355.879460747523	11854.82991134484	0.22071352108942563	0.19395770969182724	-44.61550602272473	-4188.5823665568605	-43.12128118367764	-4048.2995972232893
41.017843190557436	6137.881939694241	6468.31432584203	8550.64034860411	8539.197892313745	9675.846384021808	9506.198408442808	10688.459012996775	10384.856126842486	12344.366809016483	11843.733882864339	0.22094384093601846	0.1941531362199997	-44.58354577482169	-4210.801324840868	-43.08216549079225	-4068.997467210749
41.26499632979458	6127.03778945197	6457.793710643499	8539.671072736526	8528.612498234284	9664.831554670473	9495.555536653392	10677.323301418255	10374.094291962605	12332.820033539325	11832.60439638592	0.22117842577905264	0.19435216682211529	-44.548831259526196	-4232.874281208962	-43.04029754177827	-4089.536288347328
41.51363869102594	6116.09587125487	6447.184292542183	8528.631091107289	8517.962602211494	9653.75932767066	9484.859286973555	10666.1408048687	10363.288030502736	12321.240090466277	11821.442364177967	0.22141734025154824	0.19455485552912738	-44.51140566872709	-4254.801221357891	-42.99571842361911	-4109.915744260186
41.763779247563185	6105.055712392879	6436.485729680767	8517.520493356042	8507.248374452882	9642.630083968577	9474.110075576285	10654.912147118981	10352.43796500423	12309.627943515505	11810.248705764392	0.22166065017017245	0.19476125734575764	-44.47131216360867	-4276.582173411967	-42.94846916468305	-4130.135552735999
42.0154270267867	6093.916829248502	6425.697670762051	8506.339364817439	8496.469982346804	9631.44420438108	9463.308319325843	10643.637955202537	10341.54472154295	12297.9845639983	11799.024347949819	0.22190842256168603	0.19497142827188244	-44.42859387672797	-4298.21720898035	-42.898590735982	-4150.195466539124
42.26859111047143	6082.678727014797	6414.819754780929	8495.087786324591	8485.627590301325	9620.20206948072	9452.454435685286	10632.31885936586	10330.60892969087	12286.31093084477	11787.77022484536	0.2221607256901031	0.19518542532448482	-44.38329391395382	-4319.706444208743	-42.84612405241933	-4170.095274231629
42.523280635114425	6071.3408994077645	6403.851610750482	8483.765834007878	8474.721359579331	9608.904059478307	9441.548842622151	10620.955493018224	10319.631222477208	12274.608030630776	11776.487277895605	0.22241762908457843	0.19540330656018726	-44.33545535656958	-4341.05004087463	-42.7911099741068	-4189.834801024059
42.77950479226489	6059.902828372539	6392.792857421718	8472.373579088375	8463.751448129286	9597.550554102245	9430.59195851155	10609.548492679989	10308.612236348483	12262.876857605359	11765.17645590613	0.22267920356805307	0.195625131098385	-44.28512126390342	-4362.248207548633	-42.73358930824179	-4209.413909690687
43.03727282885567	6048.3639837836545	6381.643102997022	8460.911087666194	8452.718010411823	9586.14193247502	9419.584202037056	10598.09849792986	10297.552611127874	12251.118413719192	11753.838715072076	0.22294552128667158	0.1958509591450004	-44.2323346750818	-4383.301200689515	-42.673602809929434	-4228.832501392113
43.29659404753705	6036.723823139264	6370.401944837325	8449.378420503665	8441.621197222254	9574.678572986842	9408.525992089524	10586.606151351296	10286.452989974034	12239.33370865431	11742.475019007965	0.22321665574000762	0.1960808520168699	-44.177138611950795	-4404.209325881442	-42.61119118431816	-4248.090516650816
43.55747780701245	6024.981791248767	6359.068969162288	8437.775632802523	8430.461155508116	9563.160853165664	9397.41774766288	10575.07209847713	10275.314019338513	12227.523759854117	11731.086338777903	0.22349268181211293	0.19631487216679383	-44.11957608191733	-4424.972939076833	-42.54639508861146	-4267.187936323928
43.81993352237618	6013.1373199143145	6347.643750744017	8426.102773975816	8419.238028182526	9551.589149544343	9386.259887747863	10563.496987733448	10264.136348922804	12215.689592554954	11719.673652927288	0.2237736758034234	0.19655308320926348	-44.05969008030661	-4445.592447820352	-42.47925513343944	-4286.1247825338505
44.08397066545326	6001.189827605693	6336.125852593675	8414.359887413779	8407.951953932581	9539.963837524272	9375.052831222969	10551.881470381952	10252.920631634233	12203.832239818381	11708.237947515297	0.22405971546354245	0.19679554994688786	-43.997523593498045	-4466.068312570918	-42.40981188514343	-4304.901119700633
44.349598765141174	5989.138719128611	6324.5148256410985	8402.547010243738	8396.603067022992	9528.285291235643	9363.796996742796	10540.226200461117	10241.667523541062	12191.95274256465	11696.780216148587	0.22435088002493694	0.1970423383975408	-43.93311960208666	-4486.4010480495635	-42.33810586789332	-4323.517055583652
44.6168274077539	5976.983385286185	6312.810208407058	8390.66417308373	8385.191497094569	9516.553883394043	9352.492802623547	10528.531834725885	10230.377683826526	12180.052149607061	11685.30146001588	0.2246472502375717	0.19729351582225735	-43.8665210840154	-4506.591224616161	-42.264177565863065	-4341.972742342157
44.88566623736761	5964.723202533683	6301.011526668212	8378.711399789861	8373.717368957685	9504.769985153538	9341.14066672586	10516.799032586114	10219.051774742056	12168.131517687612	11673.802687923946	0.2249489084045114	0.19754915075389556	-43.79777101800937	-4526.6394696952775	-42.1880674257809	-4360.268377656816
45.15612495616904	5952.357532626168	6289.118293114329	8366.688707196967	8362.180802380204	9492.93396595583	9329.741006334447	10505.028456043423	10207.690461559263	12156.191911513592	11662.284916334382	0.22525593841852345	0.1978093130265938	-43.726912387068296	-4546.546469238587	-42.10981585922491	-4378.404205841012
45.42821332480542	5939.88572225917	6277.130006997931	8354.596104852624	8350.5819118702	9481.046193375694	9318.294238035118	10493.22076962675	10196.294412521234	12144.234403795517	11650.749169402037	0.22556842579971403	0.19807407380604738	-43.6539881824574	-4566.312969269697	-42.029463245336956	-4396.380519022467
45.701941162736816	5927.307102701969	6265.046153775785	8342.433594743934	8338.9208064527	9469.107032962102	9306.80077758827	10481.37664032605	10184.864298792343	12132.260075285878	11639.196479014108	0.2258864577342324	0.19834350562062797	-43.579041407170735	-4585.939777401276	-41.94704993360938	-4414.197658349061
45.97731834859046	5914.620989423876	6252.866204742521	8330.2011710176	8327.197589440937	9457.116848075719	9295.26103979961	10469.496737524973	10173.400794407431	12120.270014819753	11627.627884831078	0.22621012311407204	0.1986176823933817	-43.50211508020948	-4605.427764463937	-41.86261624682447	-4431.85601523472
46.25435482051728	5901.826681712679	6240.589616655665	8317.898819691996	8315.412358201242	9445.075999721537	9283.675438387147	10457.581732931249	10161.90457621935	12108.265319355882	11616.04443432832	0.2265395125780179	0.19889667947492343	-43.423252241056616	-4624.777866196586	-41.77620248421954	-4449.356032655807
46.533060576550575	5888.923462285842	6228.215831352463	8305.526518362107	8303.565203912054	9432.98484637756	9272.044385845144	10445.632300505917	10150.376323845765	12096.247094019638	11604.44718283952	0.2268747185537619	0.1991805736772662	-43.34249595381698	-4643.99108492583	-41.68784892439726	-4466.698206438916
46.813445674966815	5875.910596893845	6215.744275357833	8293.084235896256	8291.656211316375	9420.843743818654	9260.368293304395	10433.649116390445	10138.816719614511	12084.216452146871	11592.837193601186	0.227215835301237	0.1994694433086107	-43.25988931195752	-4663.068491349462	-41.59759582911829	-4483.883086672286
47.09552023464871	5862.787333915874	6203.174359483529	8280.571932125002	8279.685458467653	9408.653044935942	9248.647570388812	10421.63285883236	10127.226448507687	12072.174515329429	11581.215537798516	0.22756295895720693	0.1997633682091276	-43.17547544301851	-4682.011226345319	-41.50548344638628	-4500.91127906926
47.37929443545016	5849.552903947561	6190.505478418294	8267.989557521521	8267.653016469061	9396.413099551213	9236.882625068592	10409.58420810884	10115.606198104715	12060.122413461877	11569.583294612987	0.22791618758115303	0.20006242978776956	-43.08929751390315	-4700.82050289074	-41.41155201440051	-4517.783446449554
47.66477851856398	5836.20651938064	6177.7370103086	8255.33705287335	8255.55894920547	9384.124254226304	9225.07386350907	10397.5038464483	10103.956658523655	12048.061284789508	11557.941551270917	0.2282756212024993	0.2003667110601416	-43.001398736114425	-4719.497608000645	-41.315841765652294	-4534.500310265226
47.951982786891236	5822.747373974583	6164.868316330046	8242.614348945319	8243.403313068447	9371.786852067376	9213.221689915914	10385.392457950153	10092.278522361426	12035.992275957951	11546.291403093888	0.22864136186923054	0.20067629668746775	-42.9118223710484	-4738.043904724531	-41.21839293053381	-4551.062652104534
48.24091760541319	5809.17464242002	6151.898740249037	8229.821366133348	8231.186156673735	9359.401232523902	9201.326506376145	10373.250728502442	10080.57248463252	12023.916542064237	11534.633953550563	0.2290135136979362	0.20099127301669326	-42.82061173576585	-4756.4608342272695	-41.11924574178374	-4567.471315318719
48.53159340156531	5795.487479893769	6138.827607974613	8216.958014108734	8218.907520571049	9346.967731182074	9189.388712694845	10361.079345697335	10068.83924270619	12011.835246709297	11522.970314310061	0.22939218292534352	0.20131172812175419	-42.72781020892944	-4774.749917940004	-41.01844043885103	-4583.727206672542
48.82402066561362	5781.685021605509	6125.654227100161	8204.02419145274	8206.567436945958	9334.486679552567	9177.408706227554	10348.878998744427	10057.079496242177	11999.749562052053	11511.30160529699	0.22977747796138023	0.20163775184606406	-42.63346123713018	-4792.912759788334	-40.91601727263878	-4599.831298064673
49.11820995103327	5767.766382335849	6112.377886434789	8191.019785281068	8194.165929313524	9321.95840485232	9165.386881708002	10336.65037838165	10045.293947124681	11987.660668864966	11499.628954747966	0.23016950944382308	0.2019694358462469	-42.53760834128116	-4810.9510484864	-40.81201651026822	-4615.784628297668
49.41417187488941	5753.730655965857	6098.997855524221	8177.94467085802	8181.703012203555	9309.383229780327	9153.32363107128	10324.3941767839	10033.483299394818	11975.569756591274	11487.95349926995	0.23056839029458778	0.20230687363717045	-42.44029512312227	-4828.866559882183	-40.70647843996812	-4631.5883048838
49.71191711822035	5739.5769149978905	6085.513384160984	8164.798711199981	8169.178690837185	9296.76147228719	9141.21934327214	10312.111087469235	10021.648259181344	11963.47802340393	11476.276383900298	0.2309742357777167	0.2026501606383136	-42.3415652723379	-4846.661159427138	-40.59944337640627	-4647.243505951017
50.01145642642306	5725.30421006759	6071.9237018835365	8151.5817566677915	8156.592960794334	9284.093445338012	9129.074404098223	10299.801805202398	10009.789534629528	11951.386676266064	11464.598762168464	0.2313871635591228	0.20299939422152777	-42.24146257397115	-4864.336804730119	-40.49095166633015	-4662.75148221408
50.3128006096408	5710.911569447032	6058.228017464238	8138.293644547712	8143.945807671909	9271.379456668628	9116.889195978074	10287.467025895687	9997.907835828133	11939.296930993143	11452.921796159493	0.23180729376814993	0.2033546737602231	-42.14003091562154	-4881.89554814226	-40.381043693962056	-4678.113558966899
50.61596054315354	5696.397998539022	6044.425518385993	8124.934198620771	8131.237206732515	9258.61980853502	9104.664097783983	10275.107446507276	9986.003874734686	11927.210012317148	11441.246656579542	0.23223474906101843	0.203716100680047	-42.03731429549225	-4899.339539491339	-40.269759887103646	-4693.331138190813
50.9209471677702	5681.762479362275	6030.515370307081	8111.503228719748	8118.46712254303	9245.814797455256	9092.399484628977	10262.723764936345	9974.078365098416	11915.127153952082	11429.57452282294	0.23266965468621345	0.20408377851109183	-41.93335683046462	-4916.671028883429	-40.15714072327319	-4708.4057007168885
51.22777149022361	5667.003970027711	6016.496716514312	8098.000530273875	8105.6355086032045	9232.96471394431	9080.095727658401	10250.31667991562	9962.132022381482	11903.049598661784	11417.906583041551	0.23311213855189528	0.20445781294169632	-41.82820276467646	-4933.892369620968	-40.04322673613569	-4723.338808466215
51.53644458356769	5652.121404205437	6002.368677363889	8084.425883840244	8092.742306963385	9220.069842240759	9067.753193835204	10237.886890900352	9950.165563677667	11890.978598329004	11406.244034215675	0.23356233129539414	0.20483831187389046	-41.72189647801133	-4951.006021174835	-39.92805852227684	-4738.132106778445
51.84697758757708	5637.113690582962	5988.130349710095	8070.779054622397	8079.787447831554	9207.13046002611	9055.372245719383	10225.435097954807	9938.179707629153	11878.915414027191	11394.588082227345	0.23402036635487186	0.20522538548054609	-41.61448249549903	-4968.014552328503	-39.81167674801327	-4752.78732679761
52.15938170914916	5621.9797123137805	5973.780806321301	8057.059791974384	8066.770849168869	9194.146838135079	9042.953241240812	10212.962001634507	9926.175174340713	11866.861316093149	11382.939941935318	0.23448638004322123	0.20561914626429156	-41.50600549685987	-4984.920644406695	-39.69412215673583	-4767.306287965504
52.47366822270851	5606.718326457288	5959.3190952832765	8043.267828891279	8053.692416273681	9181.11924025807	9030.496533465674	10200.468302865898	9914.15268529167	11854.817584202661	11371.300837252475	0.23496051162428677	0.20601970911825288	-41.39651032589609	-5001.727094561327	-39.57543557646204	-4781.690900604939
52.789848470613855	5591.328363409194	5944.744239389359	8029.402881484493	8040.552041353284	9168.047922634309	9018.002470355816	10187.954702821864	9902.1129632451	11842.785507447445	11359.672001224983	0.23544290339149335	0.20642719138868956	-41.28604200121481	-5018.436819285387	-39.45565792771049	-4795.943168585887
53.107933863567155	5575.80862632295	5930.055235517506	8015.464648442071	8027.34960308336	9154.933133736004	9005.471394521262	10175.42190279371	9890.056732154631	11830.766384414412	11348.054676113967	0.23593370074896336	0.20684171293959164	-41.17464572654717	-5035.052857958479	-39.33483023140434	-4810.065192066366
53.42793588102576	5560.157890522009	5915.251053993775	8001.452810473247	8014.084966154434	9141.775113942958	8992.903642965288	10162.870604059275	9877.984717068413	11818.76152326695	11336.450113479263	0.2364330522952213	0.2072633962193087	-41.06236690189871	-5051.578376571415	-39.21299361774254	-4824.059170400957
53.74986607161648	5544.374902903015	5900.330637942068	7987.367029736699	8000.757980804858	9128.574095207292	8980.299546821716	10150.301507746888	9865.897644030076	11806.772241828256	11324.859574265241	0.2369411099095727	0.20769236632928614	-40.94925113481622	-5068.016671550227	-39.090189334767274	-4837.927405081224
54.073736053552395	5528.45838133006	5885.292902620077	7973.206949252187	7987.368482340224	9115.330300708127	8967.659431084685	10137.71531469537	9853.796239977044	11794.799867666996	11313.28432888933	0.23745802884126233	0.20812875109498513	-40.83534425249127	-5084.371173769003	-38.96645875750255	-4851.672302813968
54.399557515052166	5512.407014019851	5870.136734740924	7958.972192294556	7973.916290638214	9102.043944495346	8954.983614329869	10125.112725309244	9841.681232635383	11782.84573818475	11301.725657332463	0.23798396780150755	0.20857268113906421	-40.720692313825566	-5100.64545264584	-38.84184339759304	-4865.296378727537
54.727342214761876	5496.219458918332	5854.860991780573	7944.662361770242	7960.401209638926	9088.715231122918	8942.272408427516	10112.49443941	9829.553350411757	11770.91120070631	11290.184849232299	0.23851908905852265	0.20902428995691028	-40.60534162235308	-5116.8432204383425	-38.71638491317208	-4878.80225967546
55.057101982179326	5479.894343068291	5839.464501270557	7930.277039574762	7946.823026819644	9075.344355270236	8929.526118246431	10099.861156081945	9817.413322281704	11758.997612571453	11278.663203978507	0.2390635585356341	0.20948371399460153	-40.48933873952046	-5132.9683366871905	-38.59012511904439	-4892.19268765999
55.38884871808102	5463.430261968763	5823.9460600760785	7915.815785931545	7933.18151265408	9061.93150135226	8916.745041349144	10087.213573513767	9805.261877674762	11747.106341229768	11267.162030810981	0.23961754591261222	0.20995109272939672	-40.372730498294914	-5149.024812797084	-38.463105997423554	-4905.470523402793
55.722594394951685	5446.825778925786	5808.304433658944	7901.278138710547	7919.476420054899	9048.476843116949	8903.929467677268	10074.552388834463	9793.099746355556	11735.238764337177	11255.682648920105	0.24018122473033635	0.21042656875284318	-40.255564017701545	-5165.016816839809	-38.33536970917339	-4918.638750054641
56.058351057416104	5430.079424395238	5792.538355325529	7886.663612726701	7905.707483799572	9034.980543230346	8891.079679227314	10061.878297944242	9780.927658301354	11723.396269855237	11244.22638754995	0.24075477249891453	0.21091028785659802	-40.13788671738439	-5180.948678475805	-38.2069586051075	-4931.700477003586
56.39613082267415	5413.189695317632	5776.6465254592995	7871.971699017052	7891.874419938511	9021.442752848334	8878.19594971617	10049.19199533973	9768.74634357552	11711.580256152638	11232.794586103944	0.24133837080939918	0.21140239912107497	-40.019746333049625	-5196.824894095305	-38.0779152380037	-4944.658943859162
56.7359458809379	5396.15505444538	5760.62761073792	7857.201864096125	7877.976925185158	9007.863611174866	8865.27854423612	10036.494173933479	9756.556532196919	11699.792132109269	11221.388594253316	0.24193220544922484	0.21190305500701329	-39.9011909324654	-5212.650132155977	-37.948282375184135	-4957.517524601193
57.07780849587155	5378.973929662643	5744.48024333459	7842.353549188552	7864.014676287093	8994.243245005906	8852.327718898692	10023.78552486731	9744.358954004798	11688.033317222593	11210.009772048048	0.24253646652151722	0.21241241145008544	-39.78226893199644	-5228.429238712881	-37.81810301133373	-4970.279731856892
57.42173100503407	5361.644713298296	5728.203020103757	7827.426169438413	7849.98732937788	8980.581768258788	8839.343720467354	10011.066737319483	9732.154338519424	11676.305241716678	11198.659490030897	0.24315134856841772	0.21293062795865908	-39.66302911382627	-5244.167243163101	-37.687420381864285	-4982.949221347459
57.7677258203244	5344.165761432225	5711.794501750763	7812.419113094264	7835.894519308544	8966.879281486179	8826.326785978148	9998.338498305187	9719.943414797768	11664.609346653582	11187.339129353944	0.24377705069858233	0.21345786771483455	-39.54352064363229	-5259.869364187121	-37.556277976969795	-4995.529796526767
58.115805428429454	5326.53539319562	5695.253211985589	7797.331740669328	7821.735858958295	8953.135871374438	8813.277142348192	9985.601492470425	9707.726911284428	11652.947084047604	11176.050081898216	0.24441377671901296	0.21399429767888062	-39.42379308910495	-5275.54101594165	-37.42471955603105	-5008.025413379539
58.465982391274686	5308.751890065463	5678.57763666041	7782.163384075599	7807.510938523506	8939.351610225265	8800.195005971276	9972.856401878496	9695.505555657306	11641.3199169818	11164.793750396044	0.2450617352713899	0.21454008869720745	-39.30389643928356	-5291.187814502511	-37.29278916270414	-5020.440185417188
58.818269346477535	5290.8134951540005	5661.766222891046	7766.913345731296	7793.219324784359	8925.526555420443	8787.080582300296	9960.103905789234	9683.280074668006	11629.72931972735	11153.5715485565	0.24572113997308315	0.21509541561400636	-39.18388112420689	-5306.815584502416	-37.16053114039096	-5032.7783888441045
59.172679007803275	5272.7184124936875	5644.817378162215	7751.580897640648	7778.860560348256	8911.660748868855	8773.93406541589	9947.34468043054	9671.051193976651	11618.1767778656	11142.38490119384	0.2463922095630265	0.21566045738670644	-39.06379803567688	-5322.430366082583	-37.02799014858647	-5045.044467968168
59.52922416562417	5254.464806318191	5627.729469416493	7736.165280444904	7764.434162869096	8897.754216434945	8760.755637580643	9934.579398761654	9658.81963798074	11606.66378841263	11131.235244358873	0.24707516805264002	0.21623539720539378	-38.94369854879187	-5338.038422099082	-36.895211179764374	-5057.243040803587
59.887917687380885	5236.050800340303	5610.500822127109	7720.665702443792	7749.9396242416615	8883.806967348128	8747.54546877848	9921.808730228136	9646.586129637953	11595.191859946653	11120.12402547347	0.24777024488200916	0.2168204226163505	-38.82363454400547	-5353.646245581564	-36.76223957676848	-5069.37890488049
60.24877251804685	5217.474477027489	5593.129719354612	7705.081338586323	7735.376409770188	8869.818993592347	8734.303716238572	9909.033340508051	9634.351390282634	11583.76251273821	11109.052703468295	0.24847767508151933	0.2174157256498793	-38.70365843010222	-5369.260567494901	-36.62912105090254	-5081.457043288276
60.6118016805955	5198.733876875959	5575.61440078747	7689.411329429895	7720.743957310163	8855.790269274972	8721.030523943173	9896.253891249064	9622.116139435586	11572.37727888313	11098.022748923673	0.24919769943917652	0.21802150295258071	-38.58382316844836	-5384.888364856131	-36.49590170098418	-5093.482630995102
60.97701827647021	5179.82699768402	5557.9530617666205	7673.654780066374	7706.04167638226	8841.720749974005	8707.726022118572	9883.471039795664	9609.881094606773	11561.03770243805	11087.03564421358	0.24993056467382632	0.21863795592426238	-38.46418229750634	-5400.536869088421	-36.36262803288082	-5105.461041385774
61.34443548605718	5160.751793826166	5540.143852294356	7657.810759014583	7691.268947257624	8827.610372063391	8694.390326708806	9870.685438906903	9597.64697109094	11549.74533955927	11076.092883653058	0.25067652361451886	0.21926529085967103	-38.34478995868267	-5416.213574753609	-36.229346979791444	-5117.397853058064
61.71406656916102	5141.506175528448	5522.184876027564	7641.878297077246	7676.425120013252	8813.459052014652	8681.02353883115	9857.897736463221	9585.41448175547	11538.501758643855	11065.195973648839	0.25143583538626857	0.2199037190952315	-38.22570092326532	-5431.926248654723	-36.09610592349782	-5129.298856921028
62.085924865483435	5122.088008146821	5504.07418925564	7625.856386161843	7661.509513556459	8799.266685674702	8667.625744212784	9845.1085751627	9573.184336820352	11527.30854047405	11054.346432853363	0.2522087656024589	0.22055345716100896	-38.10697061995779	-5447.682939239079	-35.962952716336076	-5141.170063567348
62.46002379510434	5102.495111449504	5485.809799863431	7609.743978063703	7646.521414617259	8785.033147518427	8654.197012607832	9832.318592205822	9560.95724362977	11516.167278364295	11043.545792322118	0.25299558656417204	0.22121472693809396	-37.988655163637304	-5463.4919863967225	-35.82993570384497	-5153.0177109132055
62.83637685896657	5082.725258904955	5467.389666279608	7593.539983210336	7631.4600767076345	8770.758289875352	8640.737397194149	9819.528418968592	9548.733906415206	11505.079578311455	11032.79559567467	0.25379657746672335	0.22188775582164494	-37.870811385399065	-5479.362031692173	-35.69710374866372	-5164.848272209987
63.21499763936286	5062.776176976733	5448.8116964106675	7577.243269365189	7616.324719046041	8756.441942128844	8627.24693394855	9806.738680662878	9536.515026049075	11494.047059147515	11022.097399258724	0.2546120246136937	0.22257277688981078	-37.75349686357913	-5495.302028970327	-35.56450625517027	-5176.66846435261
63.59589980042612	5042.645544427292	5430.073746561467	7560.852660290045	7601.114525446447	8742.083909887438	8613.725641000266	9793.949995984252	9524.301299789224	11483.071352695648	11011.452772318124	0.2554422216387718	0.22327002907878163	-37.636769955948694	-5511.321255399613	-35.43219319496711	-5188.485256512882
63.979097088622495	5022.330991632096	5411.173620342491	7544.366934363951	7585.828643170054	8727.68397412642	8600.173517961111	9781.162976745942	9512.093421013185	11472.154103928726	11000.863297164076	0.25628746973573574	0.22397975736422127	-37.52068983299432	-5527.429322935408	-35.30021513351494	-5200.3058791488875
64.36460333324754	5001.83009990646	5392.109067564861	7527.784823157955	7570.466181738764	8713.241890299321	8586.59054523192	9768.378227499146	9499.892078942317	11461.296971131433	10990.330569350248	0.25714807789689653	0.22470221294934709	-37.405316512773425	-5543.63619029941	-35.16862325780312	-5212.137833392015
64.75243244692527	4981.14040084663	5372.877783123486	7511.10500996312	7555.0262117084885	8698.757387417012	8572.976683283752	9755.596345137963	9487.697958354705	11450.501626064452	10979.856197851124	0.2580243631603705	0.225437653459934	-37.29071089703211	-5559.952175431652	-35.03746940512974	-5223.988900820492
65.14259842611021	4960.259375687975	5353.477405869564	7494.326128271259	7539.50776340129	8684.230167094214	8559.331871913317	9742.81791848963	9475.511739286974	11439.769754132381	10969.441805244312	0.25891665086655896	0.22618634314653796	-37.176934808430815	-5576.38796841586	-34.90680609278752	-5235.867153610336
65.53511535159264	4939.184454682197	5333.905517473155	7477.446760205858	7523.909825594464	8669.659902561145	8545.65602947121	9730.043527887967	9463.334096724036	11429.10305455394	10959.08902789634	0.25982527492418234	0.22694855309424158	-37.06405102944882	-5592.9546449696645	-34.77668654916852	-5247.780965150334
65.92999738900669	4917.913016496565	5314.159641276994	7460.465434902171	7508.23134416513	8655.046237639643	8531.949052061964	9717.273744730674	9451.165700276406	11418.503240535632	10948.799516152263	0.2607505780863358	0.22772456144023923	-36.952123342784034	-5609.663680490339	-34.647164746138515	-5259.739021104295
66.32725878934137	4896.442387637623	5294.237241142653	7443.3806268340795	7492.47122068848	8640.388785681527	8518.21081271455	9704.509131018369	9439.007213844316	11407.972039447743	10938.574934528739	0.2616929122369276	0.2285146535996004	-36.8412165731479	-5626.526964660035	-34.51829543243002	-5271.750330901938
66.72691388945532	4874.769841902768	5274.135720290568	7426.190754086584	7476.628310988264	8625.687128468508	8504.441160522469	9691.750238875939	9426.859295268416	11397.511193003795	10928.416961911185	0.26265263868799804	0.2293191224995599	-36.73139663085567	-5643.556816677563	-34.39013416850685	-5283.8242397382855
67.12897711259382	4852.892599862431	5253.852420135131	7408.89417657125	7460.701423637332	8610.940815071055	8490.63991975164	9678.997610053855	9414.72259596587	11387.12245744221	10918.327291754336	0.2636301284883321	0.23013826882269853	-36.622730556950046	-5660.766001106007	-34.26273736279654	-5295.97044108226
67.53346296890952	4830.807828376954	5233.384619116757	7391.48919418359	7444.689318406735	8596.149360665637	8476.806888915235	9666.25177541032	9402.59776055178	11376.807603711508	10908.3076322869	0.2646257627439112	0.2309724012594082	-36.515286570100216	-5678.167744383682	-34.136162309516294	-5308.198989733821
67.94038605598601	4808.512640151171	5212.729531532361	7373.974044899394	7428.590704660982	8581.312245307425	8462.94183981342	9653.513254371455	9390.485426444464	11366.568417657547	10898.359706719502	0.2656399329506506	0.23182183677002977	-36.4091341154417	-5695.775752043817	-34.010467227646586	-5320.520315392176
68.3497610593647	4786.004093331311	5191.884306366704	7356.346902808862	7412.404239698128	8566.428912657677	8449.044516537397	9640.782554370237	9378.386223454898	11356.406700214166	10888.485253457062	0.26667304134000497	0.232686900857101	-36.30434391508243	-5713.604226619005	-33.88571130186028	-5332.945236858679
68.7616027530747	4763.279191147961	5170.846026126091	7338.605876085661	7396.12852703164	8551.498768663027	8435.114634435035	9628.060170261962	9366.300773358227	11346.324267595997	10878.68602631413	0.2677255012379828	0.2335679278481489	-36.20098802079701	-5731.667886338197	-33.761954724897805	-5345.484976828331
69.17592600016614	4740.3348816099915	5149.61170567753	7320.749004889283	7379.762114612957	8536.521180185297	8421.151879037729	9615.346583715886	9354.229689447919	11336.322951494285	10868.96379473477	0.268797737438144	0.23446526118949193	-36.09913986849642	-5749.981984562473	-33.63925874136112	-5358.151177269639
69.59274575324658	4717.168057254117	5128.17829109534	7302.77425919811	7363.303492991618	8521.49547357937	8407.155904945781	9602.642262581689	9342.173576070609	11326.404599275147	10859.320344015716	0.26989018658922576	0.23537925375153992	-35.99887433521144	-5768.562330109766	-33.51768569398337	-5370.955915584695
70.01207705502031	4693.775554955259	5106.542658518239	7284.67953657091	7346.751093410984	8506.420933216972	8393.126334670938	9589.947660229347	9330.133028141194	11316.571074180201	10849.757475533344	0.27100329759799774	0.23631026814610318	-35.90026779798063	-5787.425308388192	-33.397299071162706	-5383.911721377168
70.43393503883172	4670.154155803387	5084.7016130200545	7266.4626598345485	7330.1032858371655	8491.296799954242	8379.062757434274	9577.263214861678	9318.10863063727	11306.824255529844	10840.277006974435	0.2721375320480591	0.23725867705624465	-35.80339819513938	-5806.5879034388345	-33.278163556613436	-5397.0315939777065
70.85833492921113	4646.300585052618	5062.651887497259	7248.121374695272	7313.358376918496	8476.122269540496	8364.964727917271	9564.589348797886	9306.100958071727	11297.166038928683	10830.88077257053	0.2732933646352643	0.23822486357923817	-35.70834508993903	-5826.067720916588	-33.16034508095254	-5410.329020731617
71.2852920424243	4622.211512149004	5040.3901415771015	7229.653347271277	7296.51460787314	8460.896490965915	8350.831764964301	9551.92646772706	9294.110573942713	11287.598336473417	10821.570623336123	0.27447128362052176	0.23920922158322416	-35.61518973678358	-5845.883012061007	-33.0439108754872	-5423.8179960954
71.71482178702524	4597.883550843526	5017.912960550093	7211.056161543664	7279.57015230185	8445.618564745197	8336.66335023404	9539.274959929711	9282.138030159487	11278.123076962596	10812.348427310226	0.2756717913007346	0.24021215607817706	-35.52401515003476	-5866.0526986983605	-32.928929528299705	-5437.513041600352
72.14693966441222	4573.313259397657	4995.216854331256	7192.327316723491	7262.523113923286	8430.287541134796	8322.458926797788	9526.635195466548	9270.183866443318	11268.74220610862	10803.216069801554	0.27689540449872213	0.24123408360184184	-35.434906175429205	-5886.59639929398	-32.81547104222409	-5451.429226625944
72.58166126938723	4548.497140888951	4972.29825645485	7173.464224531972	7245.371524229082	8414.902418280639	8308.217897682494	9514.007525332332	9258.248609702274	11259.457686751464	10794.17545363745	0.2781426550729495	0.24227543262131662	-35.347949564464216	-5907.534456157824	-32.70360689564768	-5465.58219016972
73.01900229071879	4523.431643624818	4949.153523107236	7154.464206391153	7228.11334005523	8399.462140293399	8293.93962435547	9501.392280573395	9246.332773378082	11250.271499074184	10785.228499415758	0.2794140904479702	0.243336643950997	-35.26323405151379	-5928.887963787653	-32.593410105526345	-5479.988163541071
73.45897851170821	4498.113161673119	4925.778932203842	7135.324490522318	7210.7464410673165	8383.965595248315	8279.623425148999	9488.789771367256	9234.436856764585	11241.185640820098	10776.3771457606	0.2807102741665333	0.24441817118764078	-35.180850434087915	-5950.67879845202	-32.484955293035455	-5494.66399406828
73.90160581075892	4472.53803551868	4902.170682515531	7116.042208949146	7193.268627155735	8368.41161310612	8265.268573621366	9476.200286062269	9222.56134429547	11232.20212751132	10767.623349580957	0.28203178646432503	0.245520481163338	-35.10089165636964	-5972.929649075726	-32.37831875206575	-5509.627169891028
74.34690016194996	4446.702552855409	4878.324892851118	7096.614394402667	7175.677615738083	8352.798963551684	8250.87429685208	9463.62409017544	9210.706704800508	11223.322992668465	10758.96908633273	0.28337922486839073	0.24664405441721993	-35.02345289593359	-5995.6640494470485	-32.27357852032583	-5524.895845829276
74.79487763561212	4420.602949524424	4854.237601302614	7077.037977125167	7157.971038964963	8337.126353746877	8236.43977366792	9451.061425346532	9198.873390728286	11214.550288031447	10750.41635028364	0.28475320482031913	0.24778938568677852	-34.94863165376228	-6018.906411797507	-32.170814453560524	-5540.488870438188
75.24555439890803	4394.235410609131	4829.904764560688	7057.309781570074	7140.146440825879	8321.39242599402	8221.964132797	9438.51250824645	9187.061837334064	11205.886083781275	10741.967154781278	0.28615436032533126	0.2489569844197134	-34.87652784811144	-6042.682061903877	-32.070108302721565	-5556.425814268645
75.6989467164156	4367.596071698633	4805.322257308138	7037.426522994389	7122.20127415138	8305.595755305567	8207.446450947342	9425.977529437167	9175.272461830855	11197.332468762017	10733.623532523765	0.28758334462846746	0.25014737530727355	-34.807243911986006	-6067.017275690567	-31.971543794486934	-5572.726999422535
76.15507095071504	4340.681020332097	4780.485871699989	7017.384803941169	7104.132897507795	8289.734846876574	8192.885750806723	9413.456652181667	9163.505662502008	11188.891550703593	10725.38753583318	0.2890408309191332	0.25136109884010455	-34.74088489434689	-6091.939317426411	-31.875206715074455	-5589.4135304444935
76.61394356297929	4313.486297636762	4755.391316939265	6997.18111060835	7085.938571980563	8273.808133455068	8178.280998960059	9400.950011200717	9151.761817773235	11180.56545644418	10717.261236931301	0.290527513065326	0.2525987118876643	-34.67755856548865	-6117.476479607867	-31.781184997440505	-5606.507326591061
77.07558111356816	4286.007900173612	4730.034218958446	6976.811809101345	7067.615457842386	8257.8139726064	8163.631103720872	9388.457711374502	9140.041285242434	11172.356332152807	10709.246728217959	0.2920441063789153	0.2538607883023358	-34.61737552648083	-6143.6581245835405	-31.68956881219856	-5624.031155591365
77.54000026262605	4258.241782005035	4704.410120216909	6956.273141565773	7049.160611101722	8241.750643866428	8148.9349128725	9375.979826385921	9128.344400664679	11164.266343551064	10701.346122551164	0.2935913484134481	0.2551479195494083	-34.56044932305849	-6170.514728017151	-31.600450662472213	-5642.008668964496
78.00721777068286	4230.18385700007	4678.514479625901	6935.56122219766	7030.570979927707	8225.61634577908	8134.1912113153	9363.516397303236	9116.67147689064	11156.297676134265	10693.561553529338	0.29516999979599884	0.2564607153641782	-34.50689656405484	-6198.077924280195	-31.51392548257172	-5660.464438934345
78.47725049925933	4201.83000139318	4652.342672612997	6914.67203312747	7011.843400946893	8209.40919281268	8119.398718615224	9351.067431098323	9105.022802755568	11148.452535390858	10685.895175775013	0.2967808450946643	0.2577998044374485	-34.4568370443194	-6226.380553791067	-31.430090740777814	-5679.423997026868
78.95011541147531	4173.176056614112	4625.889991339234	6893.601420175645	6992.974595407643	8193.127212150477	8104.556086449609	9338.632899098528	9093.39864191702	11140.733147020966	10678.349165220196	0.2984246937234027	0.25916583513083147	-34.41039387260753	-6255.456712478772	-31.349046546587488	-5698.913874472724
79.42582957266194	4144.217832406417	4599.15164508257	6872.345088475769	6973.9611652072135	8176.768340348895	8089.661895944962	9326.21273536759	9081.799231638097	11133.141757152125	10670.925719392508	0.3001023808859816	0.2605594762232847	-34.367693604752276	-6285.341803454794	-31.270895762532746	-5718.961644478608
79.90441015097758	4114.951110254037	4572.122760802737	6850.898597963094	6954.7995887771485	8160.330419858435	8074.714654902159	9313.806835013127	9070.224781513796	11125.680632553036	10663.627057702332	0.30181476856089845	0.26198141769039146	-34.32886638174932	-6316.072590913391	-31.195744120388554	-5739.59596639825
80.38587441802741	4085.371647135756	4544.798383903368	6829.257358725132	6935.4862168221935	8143.811195400663	8059.712794903753	9301.415052416396	9058.675472137602	11118.352060844083	10656.45542173051	0.30356274652922355	0.26343237151799315	-34.29404607348624	-6347.687256439822	-31.123700342643133	-5760.846632008208
80.87023974948666	4055.4751796287687	4517.173479208194	6807.416626211887	6916.017267907587	8127.208310195302	8044.654668297703	9289.037199380955	9047.15145370506	11111.158350704582	10649.413075515933	0.3053472334474263	0.26491307255186813	-34.263370428185226	-6380.225457833381	-31.054876269017768	-5782.74461392127
81.35752362572781	4025.2574283832228	4489.242932169598	6785.37149630267	6896.388823890045	8110.51930203029	8029.538545052065	9276.67304319572	9035.652844551381	11104.101832075652	10642.502305843049	0.30716917796736	0.26642427938521895	-34.23698122754104	-6413.728390478762	-30.989386988169827	-5805.322116217343
81.8477436324513	3994.7141029913796	4461.001550328766	6763.116900227697	6876.59682518732	8093.741599168627	8014.362609474533	9264.322304608788	9024.179729619531	11097.184856359048	10635.725422528683	0.3090295599056448	0.2679667752858288	-34.215024448088116	-6448.238851473434	-30.927350975142872	-5828.612627464579
82.34091746132043	3963.8409072752706	4432.444065047952	6740.647599341427	6856.637065881112	8076.872516083818	7999.124956790458	9251.984655706663	9012.732158855275	11090.409796610082	10629.084758707704	0.3109293914648652	0.26954136916486765	-34.19765042898689	-6483.801306601614	-30.868890234693026	-5852.650976223405
82.83706291059936	3932.633545018844	4403.565133536796	6717.958179746366	6836.505188648267	8059.90924901726	7983.823589572778	9239.659717695118	9001.310145525524	11083.779047725186	10622.582671117061	0.31286971850907896	0.271148896589422	-34.18501404610106	-6520.4619602249	-30.81413045053978	-5877.473389121005
83.33619788579601	3901.087726170946	4374.359341195966	6695.043046765047	6816.19667951506	8042.848871348998	7968.456414017009	9227.347058575946	8989.913664455886	11077.295026622505	10616.221540377805	0.3148516218962803	0.272790220840905	-34.177274893018875	-6558.268828289816	-30.76320114101236	-5903.117551651085
83.83834040030794	3869.199173547381	4344.821204302859	6671.896419259199	6795.706862429252	8025.688328774137	7953.021236053898	9215.046190714958	8978.54265018337	11070.96017241542	10610.003771274369	0.31687621887058826	0.2744662340216747	-34.17459746906479	-6597.271814556327	-30.716235821325427	-5929.622671834659
84.34350857607244	3836.9636300609636	4314.9451730656965	6648.512323794692	6775.030893644812	8008.4244342758675	7937.51575729227	9202.756568295212	8967.196995019804	11064.776946577595	10603.93179303067	0.31894466451708214	0.2761778582122534	-34.177151374600726	-6637.522790193325	-30.67337217272143	-5957.029546864796
84.85172064422062	3804.376866510103	4284.725635073725	6624.884588651916	6754.163755913885	7991.053862886537	7921.937570783905	9190.477584650092	8955.876547021348	11058.74783309925	10598.008059582227	0.3210581532823545	0.277926046681733	-34.18511151382427	-6679.075676874025	-30.634752218816175	-5985.380632883403
85.36299494573534	3771.4346899575453	4254.156919173323	6601.0068376812715	6733.100252481091	7973.573146227083	7906.284156602298	9178.208569469729	8944.581107859163	11052.875338633214	10592.235049843823	0.32321792056399856	0.2797117851540071	-34.19865830523031	-6721.986533518182	-30.60052250933495	-6014.720118036959
85.87734993211305	3738.1329527322428	4223.233299801025	6576.872484004422	6711.8350008748	7955.978666815494	7890.552877226333	9165.948785874767	8933.310430586193	11047.161992630354	10586.615267971745	0.32542524437243914	0.2815360931327133	-34.21797790016626	-6766.313646846218	-30.57083431180763	-6045.093998991884
86.39480416602983	3704.4675620884314	4191.949001806766	6552.474723562065	6690.362426490552	7938.266652133723	7874.740972719787	9153.697427350158	8922.064217294408	11041.610347462713	10581.15124361998	0.3276814470686635	0.2834000252878246	-34.24326240961	-6812.117625900777	-30.54584381113	-6076.550161017338
86.91537632201124	3670.4344905574612	4160.298205802282	6527.806528510322	6668.6767559618165	7920.433168442942	7858.845555697131	9141.453614532342	8910.842116657124	11036.222978533891	10575.8455321896	0.32998789718161714	0.2853046729070645	-34.274710139442504	-6859.461500688689	-30.5257123178244	-6109.13846189063
87.43908518710603	3636.0297870289205	4128.275054071468	6502.860640468007	6646.772010313172	7902.474114335744	7842.863606065226	9129.216391841792	8899.643721349836	11031.002484374865	10570.700715070046	0.3323460113092124	0.2872511654154511	-34.31252583447531	-6908.410825123545	-30.51060648485236	-6142.91081971419
87.9659496615646	3601.2495885989338	4095.87365708188	6477.629563618488	6624.641997891957	7884.385214014253	7826.791965530887	9116.984723953343	8888.468565343817	11025.951486724556	10565.719399872054	0.33475725610710677	0.28924067196646214	-34.356920931416425	-6959.033784411382	-30.500698533649484	-6177.921304889489
88.4959887595208	3566.0901332246117	4063.0881006381337	6452.105557670457	6602.280307073748	7866.162010281962	7810.627331862657	9104.757492095638	8877.316121064998	11021.072630593368	10560.904220650384	0.3372231503696295	0.29127440310850233	-34.408113821082225	-7011.401307085762	-30.49616648981373	-6214.226236461429
89.0292216096782	3530.5477732247664	4029.9124537205425	6426.280630683402	6579.680298738314	7847.799857237276	7794.366252895663	9092.533490171087	8866.185796411617	11016.368584308668	10556.257838115827	0.33974526720745235	0.2933536125305697	-34.466330119958	-7065.587181827053	-30.497194428244256	-6251.8842829151545
89.56566745600044	3494.6189896678866	3996.3407770543404	6400.146531764523	6556.835098512674	7829.2939126557785	7778.005120267426	9080.311420686852	8855.076931622903	11011.842039540505	10551.782939835404	0.34232523632685913	0.29547959889118847	-34.53180295164657	-7121.668179330416	-30.50397272891314	-6290.956567803631
90.1053456584057	3458.3004076893585	3962.3671324568413	6373.694743645309	6533.737588778129	7810.639130047872	7761.540162871553	9068.089890486877	8843.988795990665	11007.495711305735	10547.482240418796	0.34496474641570773	0.29765370773496164	-34.60477323807481	-7179.724179310491	-30.516698343231837	-6331.506780328928
90.6482756934654	3421.588812780869	3927.9855930126537	6346.916475147856	6510.380400439444	7791.830250378324	7744.967440016534	9055.867406274898	8832.920584405505	11003.332337949349	10543.358481690482	0.34766554764145585	0.29987733350123713	-34.68549000053645	-7239.838302830234	-30.535575071144194	-6373.6012910648715
91.19447715510712	3384.48116809537	3893.190254128932	6319.802653552419	6486.755904454488	7772.861793433436	7728.282834275604	9043.642369917352	8821.87141372913	10999.354681100993	10539.414432845797	0.35042945426690214	0.30215192162975746	-34.774210671189394	-7302.0970502153505	-30.560813849785518	-6417.3092731328215
91.74396975532183	3346.974632811588	3857.9752455251914	6292.343916879627	6462.856203123682	7753.728048820944	7711.482044013239	9031.413073514495	8810.840318982831	10995.565525604594	10535.652890589534	0.35325834738959927	0.3044789707682705	-34.87120141496234	-7366.590444693342	-30.592633054089674	-6462.702829069458
92.29677332487483	3309.066581602473	3822.3347442144177	6264.530606103124	6438.67312113935	7734.423066587687	7694.56057557303	9019.177694227661	8799.826249342572	10991.96767941924	10532.076679255215	0.35615417781120245	0.30686003508749843	-34.97673746160308	-7433.412181884749	-30.631258809477913	-6509.857123597991
92.85290781402206	3270.754625251959	3786.262988534547	6236.352757310714	6414.198196396433	7714.940647439462	7677.513735111381	9006.934288849918	8788.82806393018	10988.563973489338	10528.688650903723	0.35911896904336416	0.30929672670905317	-35.09110344873261	-7502.659785456257	-30.676925317216956	-6558.8505225738045
93.41239329322968	3232.036632464219	3749.7542932917313	6207.800093834228	6389.4226705669325	7695.27433254649	7660.336620060354	8994.680788105954	8777.844527389483	10985.357261581012	10525.491685399105	0.36215482045712877	0.31179071825223953	-35.21459377502197	-7574.43476894591	-30.729875192771942	-6609.764738375088
93.97524995389855	3192.9107529095827	3712.803066078982	6178.86201837237	6364.337479442175	7675.417392918889	7643.02411020274	8982.414990667992	8766.874305235899	10982.35042008369	10522.488690459973	0.36526391058316865	0.314343745505991	-35.347512964185626	-7648.842804054264	-30.790359817562603	-6662.684982001549
94.54149810909283	3153.375441549709	3675.403824835884	6149.52760513217	6338.933243048182	7655.362818333983	7625.5708583412525	8970.134556871111	8755.915958966929	10979.546347772552	10519.68260168414	0.3684485005705821	0.31695761023254065	-35.49017603952598	-7725.9938955295365	-30.858639704641064	-6717.700122186448
95.11115819427312	3113.429484284411	3637.5512167172396	6119.785592020115	6313.20025554154	7635.103305799237	7607.9712805433455	8957.837002113456	8744.967940920616	10976.94796553076	10517.076382544466	0.3717109378124199	0.31963418310977176	-35.64290890851862	-7806.0025627121795	-30.93498487848956	-6774.902851779712
95.68425076803395	3073.072024960111	3599.240038340288	6089.624372916128	6287.128474894976	7614.631247532265	7590.219545942228	8945.519689923376	8734.028588868077	10974.558216027424	10514.673024353533	0.37505365974652827	0.3223754068195863	-35.80604875795052	-7888.9880280198995	-31.01967526942917	-6834.389861701755
96.26079651284576	3032.302593778378	3560.4652574820443	6059.031990068861	6260.707512384238	7593.938718440256	7572.309566073996	8933.179824676297	8723.096120325577	10972.380063348743	10512.475546194677	0.3784791978407968	0.3251832992900223	-35.97994445861332	-7975.07441233634	-31.11300112291883	-6896.262022763025
96.84081623580131	2991.121137140179	3521.222036299731	6027.996126654798	6233.926621890311	7573.017463080443	7554.234983729915	8920.814443942303	8712.168626570612	10970.416492578965	10510.48699481669	0.3819901817723798	0.328059957099278	-36.164956979610906	-8064.3909375004005	-31.215263424034674	-6960.624575623311
97.42433086936633	2949.528048958202	3481.505756148691	5996.504099548753	6206.774689034056	7551.85888208296	7535.989161302351	8908.42041044458	8701.24406634584	10968.670509327623	10508.710444489623	0.3855893438110246	0.33100755905024365	-36.36145981154095	-8157.0721359066665	-31.32677433754816	-7027.587329231901
98.01136147213543	2907.524203465788	3441.312044072923	5964.542852358878	6179.240220163136	7530.454018017601	7517.565168601592	8895.99440360786	8690.320259233262	10967.145139199483	10507.148996818305	0.3892795234171935	0.3340283699246247	-36.569839398013755	-8253.258067268645	-31.447857663754803	-7097.2648680098355
98.60192922959182	2865.110989546285	3400.636801044396	5932.098948785075	6151.31133121522	7508.793540685608	7498.9557701206995	8883.532910674614	8679.394878680712	10965.84342720318	10505.805780510824	0.393063672066292	0.33712474442622314	-36.79049557468534	-8353.094542548759	-31.578849310176338	-7169.77676805621
99.1960554548718	2822.2903466010916	3359.476232027174	5899.158566366322	6122.975736484919	7486.86773181799	7480.153411724186	8871.032217365779	8668.465444661044	10964.76843709462	10504.683951098325	0.3969448583109689	0.3402991313234825	-37.023842014988986	-8456.733355021803	-31.720097779470052	-7245.2478227054235
99.79376158953411	2779.064801968053	3317.826877942273	5865.707490689077	6094.220737326612	7464.666469161609	7461.150206735901	8858.488398060988	8657.529315943673	10963.923250650263	10503.786690602705	0.40092627309416073	0.3435540778019608	-37.27030668109637	-8564.332518319832	-31.87196467337162	-7323.808277660282
100.39506920433367	2735.4375098946725	3275.685649608371	5831.731110137238	6065.03321083015	7442.179209935389	7441.93792140079	8845.897305472909	8646.583681956829	10963.310966866477	10503.117207148409	0.40501123532630423	0.34689223403797964	-37.530332279106915	-8676.056511369068	-32.034825212947	-7405.594076022273
101.00000000000001	2691.4122920614027	3233.049863731818	5797.214411271291	6035.399598511692	7419.394973638328	7422.507959694223	8833.254559787345	8635.625554217371	10962.93470107905	10502.67873451409	0.409203197740966	0.35031635800533356	-37.66420301344224	-8732.970687042161	-32.11931322683697	-7447.310667845123
