# Supplementary material for: White matter micro- and macrostructure brain charts for the human lifespan
Source: Nature. 2026 May 13;655(8124):979–89. doi: 10.1038/s41586-026-10454-2 (PMC13391363; doi:10.1038/s41586-026-10454-2)
Supplement: Supplementary file 12 — Centiles trajectories of brain charts. SDT.T9.1–5 contain the brain charts for the global metrics; SDT.T9.6–509 contain the brain charts for the tract-specific metrics (unnormalized); and SDT.T9.510–1157 contain the brain charts for the tract-specific macrostructural metrics (normalized). Included in each table are the male and female centile trajectories for the 2.5th, 25th, 50th, 75th and 97.5th percentiles; the interquartile range normalized by the 50th centile; and the derivatives of the 50th centiles with respect to both age and log(age). Charts are sampled in logarithmically spaced intervals. Age is reported in years, while centile trajectory values are reported in metric-specific units: diffusivities in mm2 s−1, volume in mm3, surface area in mm2, average length in mm, and FA is dimensionless (unitless). [file 41586_2026_10454_MOESM12_ESM.zip › plotted_curves/SDT.T9.159-ICP_left_volume_curve_metrics.csv]

ages	male_0.025th_percentile	female_0.025th_percentile	male_0.25th_percentile	female_0.25th_percentile	male_0.5th_percentile	female_0.5th_percentile	male_0.75th_percentile	female_0.75th_percentile	male_0.975th_percentile	female_0.975th_percentile	male_normalized_quantile_range	fwmale_normalized_quantile_range	male_median_centile_d_age	male_median_centile_d_log_age	female_median_centile_d_age	female_median_centile_d_log_age
0.25	1834.4290968140538	2032.8242287008034	3224.2653638208085	3291.682770389836	3895.7577008325597	3886.937292326762	4481.641539169048	4409.771703832747	5385.9509485242	5229.825668077419	0.32275523066527634	0.2876529383816252	4215.145382269133	2433.7356501350364	4186.026317025174	2416.9229187210885
0.25150637576242696	1837.9449134854299	2036.6092884599443	3229.722068861279	3297.1961489659006	3902.107293671516	3893.24302091161	4488.77889381295	4416.782849469752	5394.341568119325	5237.975170646224	0.3226607394916137	0.2875717478950745	4209.964674879098	2438.0495704218047	4180.874446678907	2421.2029871119885
0.2530218281966045	1841.4737601065253	2040.4082499394567	3235.198292460439	3302.7292030081253	3908.479396463317	3899.5710828107644	4495.94141125632	4423.818705720654	5402.761598966364	5246.153243452714	0.3225661416909848	0.2874904646960457	4199.574777243426	2446.6868197972653	4170.542385587702	2429.7724233304616
0.25454641199404576	1845.0156695717153	2044.2211473210434	3240.6940786432197	3308.281976515023	3914.8740583029103	3905.921526548503	4503.129145193819	4430.879325248207	5411.211102393304	5254.3599461028625	0.3224714378418247	0.28740908927711506	4189.190406285925	2455.3428786547156	4160.215828350978	2438.360450079548
0.2560801821758082	1848.5706747845768	2048.0480147895328	3246.2094714091345	3313.8545134565306	3921.291328242862	3912.2944006055795	4510.342149263406	4437.964760658942	5419.690139650652	5262.595338127623	0.3223766285227096	0.28732762213099605	4178.811648384668	2464.017730528838	4149.894861037144	2446.967050454812
0.25762319409447826	1852.1388086573304	2051.8888865322488	3251.7445147313197	3319.446857773017	3927.731255292204	3918.6897534180625	4517.580477045011	4445.075064501835	5428.198771909847	5270.859478981363	0.32228171431233005	0.2872460637505158	4168.438589417841	2472.711358506931	4139.579569220077	2455.5922071064124
0.2591755034361701	1855.7201041102635	2055.743796738388	3257.299252555548	3325.059053374294	3934.1938884152546	3925.107633376176	4524.844182059194	4452.210289267029	5436.737060261654	5279.152428040337	0.32218669578947223	0.2871644146286041	4158.071314767934	2481.4237452301895	4129.270037978422	2464.2359022395685
0.2607371662225343	1859.3145940711734	2059.612779598395	3262.8737287992603	3330.691144138621	3940.6792765304635	3931.5480888231355	4532.133317765819	4459.370487384505	5445.305065714579	5287.474244601116	0.3220915735329943	0.28708267525827	4147.709909318015	2490.1548728838097	4118.96635189536	2472.898117605946
0.2623082388127803	1862.922311474771	2063.495869303306	3268.4679873505556	3336.343173911681	3947.1874685091957	3938.0111680539444	4539.447937562665	4466.555711222716	5453.9028491932095	5295.824987878997	0.32199634812180405	0.28700084613258087	4137.3544574498665	2498.904723195359	4108.668595056981	2481.578834501328
0.2638887779057103	1866.5432892621063	2067.393100044118	3274.0820720671973	3342.0151865055727	3953.718513174554	3944.4969193142206	4546.788094784079	4473.766013087271	5462.530471536605	5304.204717006431	0.32190102013483735	0.28691892774464667	4127.005043051206	2507.673277433496	4098.376851056237	2490.278033763985
0.26547884054176485	1870.1775603799713	2071.3045060111276	3279.7160267756008	3347.707225697774	3960.272459300164	3951.005390798983	4554.1538426995885	4481.001445219567	5471.187993496634	5312.613491031417	0.32180559015103694	0.2868369205876015	4116.661749494262	2516.4605163900414	4088.0912029729225	2498.9956957570976
0.2670784841050822	1873.8251577802782	2075.230121393244	3285.3698952697673	3353.4193352300617	3966.8493556089	3957.536630651384	4561.545234512449	4488.262059795367	5479.875475736243	5321.051368915806	0.32171005874933006	0.28675482515458567	4106.324659663718	2525.266420395463	4077.811733403709	2507.7318003851688
0.26868776632556873	1877.4861144194965	2079.1699803773718	3291.043721310329	3359.151558807541	3973.449250771752	3964.0906869615833	4568.9623233583425	4495.547908923519	5488.5929788279	5329.518409533811	0.32161442650860755	0.2866726419387264	4095.993855933426	2534.0909692973364	4067.53852443723	2516.4863270708593
0.2703067452809827	1881.1604632579772	2083.1241171476663	3296.737548623396	3364.9039400974693	3980.072193406441	3970.6676077653647	4576.405162303808	4502.859044644375	5497.340563251718	5338.014671670162	0.3215186940077027	0.2865903714331129	4085.669420161983	2542.9341424556915	4057.271657648729	2525.259254752542
0.2719354793990299	1884.8482372593699	2087.0925658848896	3302.451420899575	3370.676522728263	3986.7182320762568	3977.267441042985	4583.873804344901	4510.19551892856	5506.118289393859	5346.540214018579	0.321422861825369	0.28650801413079563	4075.3514337223023	2551.7959187553497	4047.0112141310237	2534.0505618940806
0.27357402745947257	1888.549469389979	2091.0753607657034	3308.1853817928686	3376.469350288375	3993.3874152887415	3983.890234717855	4591.368302405701	4517.557383675418	5514.926217544755	5355.095095180021	0.3213269305402596	0.2864255705247504	4065.0399774666876	2560.6762765812455	4036.757274459349	2542.8602264623623
0.2752224485962505	1892.2641926181184	2095.072535961959	3313.939474919589	3382.282466325194	4000.0797914943987	3990.536036655262	4598.88870933684	4524.944690711593	5523.764407897334	5363.6793736609925	0.32123090073090876	0.28634304110786607	4054.735131746158	2569.57519382413	4026.5099187095184	2551.68822593207
0.27688080229961526	1895.9924399134725	2099.084125639994	3319.7137438572795	3388.115914343942	4006.795409085405	3997.2048946610807	4606.435077914023	4532.357491789605	5532.632920545287	5372.293107871824	0.32113477297570625	0.28626042637293475	4044.43697639578	2578.492647867999	4016.269226444885	2560.5345372732263
0.2785491484182772	1899.734244246421	2103.110163959892	3325.5082321435734	3393.9697378065225	4013.534316394255	4003.896856480429	4614.007460836492	4539.79583858631	5541.531815481202	5380.936356124903	0.32103854785288144	0.2861777268126259	4034.1455907435156	2587.428615591489	4006.035276724957	2569.399136952474
0.28022754716156506	1903.4896385873967	2107.1506850747737	3331.322983275115	3399.8439801304166	4020.296561692475	4010.6119697963845	4621.605910725559	4547.259782701436	5550.4611525948385	5389.609176632956	0.32094222594048066	0.2860949429194649	4023.8610536188353	2596.383073366829	3995.8081481116824	2578.282000933308
0.2819160591015993	1907.2586559062124	2111.2057231300605	3337.1580407064225	3405.7386846875347	4027.082193189274	4017.3502822286428	4629.23048012306	4554.749375656124	5559.420991671274	5398.311627507287	0.3208458078163467	0.28601207518582894	4013.5834433310665	2605.3559970433125	3985.5879186522216	2587.183104657335
0.28361474517547763	1911.0413291713623	2115.275312262707	3343.0134478487257	3411.65389480303	4033.891259030158	4024.111841332136	4636.881221489788	4562.264668891343	5568.411392389041	5407.043766755935	0.3207492940580997	0.2859291241039206	4003.3128376756795	2614.3473619442666	3975.3746658812743	2596.1024230439216
0.2853236666874746	1914.8376913493482	2119.3594866004587	3348.8892480688255	3417.5896537541425	4040.723807295576	4030.89669459569	4644.558187203943	4569.805713766371	5577.432414318273	5415.805652281905	0.3206526852431169	0.2858460901657513	3993.049313942436	2623.357142869383	3965.168466829462	2605.0399304898456
0.2870428853112538	1918.6477754039797	2123.4582802610867	3354.7854846879286	3423.546004769014	4047.5798859995366	4037.70488944064	4652.2614295595595	4577.372561557256	5586.48411691884	5424.597341881328	0.32055598194851276	0.28576297386312605	3982.792948911432	2632.38531408587	3954.9693980221637	2613.995600862778
0.28877246309209376	1922.4716142956718	2127.5717273516207	3360.7022009804773	3429.522991025502	4054.459543088217	4044.536473219453	4659.99100076492	4584.965263455252	5595.566559538457	5433.418893241648	0.32045918475111845	0.2856797756876247	3972.5438188479748	2641.4318493205355	3944.7775354727637	2622.9694074924337
0.2905124624491269	1926.3092409807284	2131.699861967556	3366.6394401729435	3435.520655649954	4061.362826438533	4051.3914932143007	4667.746952940927	4592.583870565244	5604.679801410741	5442.270363939729	0.32036229422746343	0.28559649613059174	3962.30199950072	2650.4967217526864	3934.592954678694	2631.9613231632393
0.29226294617759224	1930.1606884106168	2135.8427181920624	3372.5972454426283	3441.539041715984	4068.289783856711	4058.2699966356386	4675.529338119489	4600.2284339041125	5613.823901653289	5451.151811439971	0.32026531095375654	0.2855131356831108	3952.067566112615	2659.5799040172715	3924.415730637498	2640.9713201188715
0.294023977451102	1934.0259895312508	2140.0003300952008	3378.5756599164692	3447.5781922432693	4075.240463076878	4065.172030620806	4683.338208241896	4607.899004399182	5622.998919265757	5460.063293092479	0.3201682355058646	0.28542969483599345	3941.8405934125185	2668.6813681927742	3914.2459378321655	2649.9993700474733
0.29579561982392083	1937.9051772822356	2144.1727317330924	3384.5747266697795	3453.6381501962655	4082.214911759565	4072.097642232529	4691.173615157135	4615.595632886536	5632.204913127838	5469.0048661310675	0.32007106845929617	0.2853461740797617	3931.621155610308	2677.8010857941117	3904.083650230663	2659.04544407723
0.29757793723326015	1941.7982845961308	2148.3599571471154	3390.5944887250316	3459.7189584829716	4089.2131774902646	4079.0468784574923	4699.035610620239	4623.318370109421	5641.441941997316	5477.976587671384	0.31997381038918027	0.28526257390463466	3921.409326411085	2686.9390277747298	3893.928941299673	2668.1095127786975
0.29937099400158496	1945.705344397697	2152.562040363077	3396.6349890506053	3465.820659953662	4096.235307777944	4086.019786204862	4706.924246290607	4631.06726671655	5650.710064508046	5486.978514708957	0.31987646187024954	0.28517889480050246	3911.205178999575	2696.0951645115856	3883.781883987831	2677.1915461472236
0.3011748548389356	1949.6263896031132	2156.7790153903607	3402.696270559494	3471.943297399572	4103.281350053523	4093.016412304759	4714.839573730256	4638.842373260445	5660.009339167906	5496.010704117187	0.3197790234768197	0.28509513725692526	3901.0087860468775	2705.269465805264	3873.6425507313106	2686.291513604927
0.30298958484526295	1953.5614531192236	2161.0109162211	3408.77837610806	3478.0869135516336	4110.35135166839	4100.036803506794	4722.781644402158	4646.643740195751	5669.339824356781	5505.07321264541	0.3196814957827741	0.28501130176310646	3890.8202197181527	2714.461900876835	3863.511013465002	2695.4093839984853
0.30481524951277783	1957.510567842744	2165.257776829312	3414.8813484947264	3484.251551079148	4117.4453598928585	4107.081006478528	4730.7505096684645	4654.471417877524	5678.701578324497	5514.16609691687	0.3195838793615415	0.2849273888078822	3880.6395516563207	2723.6724383534165	3853.387343603419	2704.5451255824883
0.3066519147283146	1961.4737666594708	2169.519631170034	3421.005230458668	3490.4372525884614	4124.563421914616	4114.14906780393	4738.74622078876	4662.325456559497	5688.094659188703	5523.289413426686	0.3194861747860817	0.2848433988797036	3870.466853000922	2732.9010462738806	3843.2716120602563	2713.698706026771
0.3084996467757088	1965.4510824434878	2173.7965131784554	3427.1500646785184	3496.6440606216484	4131.705584837202	4121.241033981857	4746.768828918323	4670.205906392369	5697.519124932841	5532.443218539856	0.31938838262886554	0.284759332466621	3860.302194369724	2742.1476920713903	3833.1638892292976	2722.8700923975557
0.31035851233818973	1969.4425480563405	2178.088456769014	3433.3158937709954	3502.8720176551196	4138.871895678371	4128.356951424435	4754.818385106275	4678.112817422008	5706.975033403919	5541.627568489121	0.31929050346185744	0.2846751900562735	3850.145645869663	2751.412342573167	3823.0642449965235	2732.059251159895
0.3122285785007863	1973.448196346236	2182.3954958345266	3439.5027602896025	3509.1211660983017	4146.062401368569	4135.496866455533	4762.894940293845	4686.046239587695	5716.46244231047	5550.842519372954	0.31919253785649865	0.2845909721358625	3839.997277095914	2760.6949639957165	3812.9727487403434	2741.26614817034
0.3141099127527488	1977.46806014719	2186.717664245259	3445.7107067232237	3515.3915482922216	4153.277148749268	4142.660825309119	4770.998545312484	4694.006222720342	5725.981409220302	5560.088127153404	0.319094486383689	0.28450667919215267	3829.8571571295615	2769.9955219365656	3802.889469325077	2750.4907486700686
0.31600258298998396	1981.5021722782192	2191.0549958480356	3451.939775494801	3521.6832065081494	4160.516184571403	4149.848874127691	4779.129250882088	4701.992816540694	5735.531991558396	5569.36444765403	0.3189963496137699	0.2844223117114472	3819.725354546448	2779.313981373445	3792.814475114923	2759.733017283841
0.3179066575175057	1985.5505655424724	2195.4075244653054	3458.1900089599158	3527.9961829461786	4167.779555493699	4157.0610589606285	4787.287107609104	4710.006070657486	5745.114246604653	5578.6715365577365	0.31889812811650703	0.28433787017957346	3809.601937401574	2788.650306648342	3782.747833954636	2768.9929180035833
0.3198222050518999	1989.6132727263766	2199.775283894198	3464.461449405395	3534.3305197337936	4175.067308081028	4164.297425762541	4795.472165984658	4718.046034565583	5754.728231491676	5588.009449404598	0.31879982246107336	0.2842533550818682	3799.486973240506	2798.0044614673825	3772.689613180235	2778.2704141888535
0.32174929472380437	1993.6903265987708	2204.158307905589	3470.754139047895	3540.6862589244497	4182.379488802738	4171.558020391619	4803.684476382671	4726.112757644175	5764.374003202533	5597.3782415897	0.318701433216034	0.2841687669031724	3789.3805291014723	2807.376408898155	3762.6398796252906	2787.5654685642803
0.32368799608040405	1997.781759910043	2208.5566302431525	3477.0681200324966	3547.0634424961363	4189.716144030985	4178.84288860797	4811.924089057963	4734.206289154852	5774.05161856851	5606.7779683609515	0.3186029609493265	0.28408410612780166	3779.2826715121046	2816.766111358884	3752.59869961557	2796.8780432094354
0.3256383790879404	2001.8876053912236	2212.9702846223818	3483.403434431231	3553.4621123498973	4197.077320039016	4186.152076071915	4820.191054144301	4742.326678239737	5783.761134266795	5616.2086848168465	0.3185044062282473	0.28399937323954394	3769.193466485478	2826.1735306109767	3742.5661389636807	2806.20809954952
0.32760051413423674	2006.0078957531039	2217.399304729617	3489.760124241647	3559.8823103083605	4204.46306299946	4193.4856283422805	4828.485421652474	4750.473973919567	5793.502606818193	5625.670445904229	0.3184057696194341	0.28391456872164283	3759.1129795310553	2835.5986277576303	3732.542262980249	2815.5555983554805
0.3295744720312385	2010.1426636853284	2221.8437242210694	3496.1382313853355	3566.3240781142567	4211.873418982601	4200.8435908746915	4836.807241468323	4758.648225091767	5803.276092584804	5635.163306416047	0.3183070516888498	0.28382969305678124	3749.041275643278	2845.041363232187	3722.5271364660002	2824.9204997326015
0.33156032401756863	2014.2919418554686	2226.303576721808	3502.537797706431	3572.7874574288953	4219.308433954609	4208.226009019802	4845.15656335075	4766.849480528493	5813.081647767646	5644.687320989043	0.3182082530017673	0.2837447467270712	3738.97841931507	2854.5016967981355	3712.520823719329	2834.3027631198056
0.33355814176109866	2018.4557629081237	2230.7788958247784	3508.9588649701473	3579.272489830682	4226.768153775817	4215.632928021592	4853.533436929753	4775.077788874691	5822.919328404339	5654.24254410151	0.31810937412275225	0.28365973021403534	3728.924474528525	2863.979587537702	3702.523388533271	2843.7023472782457
0.33556799736153503	2022.6341594639473	2235.269715089748	3515.401474861219	3585.7792168135334	4234.252624198884	4223.064393015532	4861.937911704362	4783.333198646071	5832.789190366646	5663.829030070895	0.31801041561564974	0.2835746439985986	3718.879504758632	2873.47499384603	3692.534894194687	2853.119210286066
0.3375899633530214	2026.8271641187407	2239.7760680423207	3521.865668982417	3592.307679785384	4241.761890867051	4230.520449026855	4870.370037040643	4791.615758227175	5842.691289358138	5673.446833051535	0.31791137804356595	0.2834894885610747	3708.843572975602	2882.9878734266385	3682.555403488339	2862.553309534793
0.3396241127067558	2031.0348094424628	2244.2979881728556	3528.3514888529626	3598.857920066572	4249.295999312276	4238.0011409686995	4878.82986216961	4799.92551586929	5852.6256809116785	5683.096007032222	0.3178122619688567	0.28340426438115224	3698.8167416438228	2892.5181832837407	3672.5849786942126	2872.004601718392
0.3416705188336247	2035.257127978291	2248.83550893545	3534.858975907013	3605.4299788883022	4256.854994953446	4245.50651364033	4887.317436185184	4808.26251968843	5862.592420387051	5692.776605833881	0.317713067953108	0.2833189719378745	3688.7990727260476	2902.0658797181677	3662.6236815964803	2881.4730428340845
0.343729255586852	2039.4941522416298	2253.3886637468636	3541.3881714920576	3612.023897391032	4264.4389230945	4253.036611725279	4895.83280804208	4816.626817663321	5872.591562968424	5702.488683107129	0.31761379655712507	0.28323361170964206	3678.790627675946	2911.6309183144476	3652.6715734695317	2890.958588164998
0.34580039726466444	2043.7459147191219	2257.9574859854392	3547.9391168673346	3618.6397166228567	4272.047828922564	4260.591479789478	4904.376026553685	4825.018457633247	5882.623163661862	5712.232292329839	0.3175144483409147	0.2831481841741839	3668.7914674512576	2921.213253942202	3642.728715094505	2900.461192284478
0.3478840186129729	2048.0124478676653	2262.542008990042	3554.5118532022484	3625.277477537914	4279.6817575060895	4268.171162279426	4912.947140389968	4833.437487296051	5892.687277292838	5722.007486804746	0.31741502386367254	0.2830626898085587	3658.8016525062267	2930.8128407459008	3632.7951667532325	2909.9808090447914
0.34998019482807	2052.2937841133903	2267.1422660589415	3561.1064215747256	3631.937220994714	4287.340753792928	4275.775703520257	4921.546198075288	4841.883954205945	5902.783958503646	5731.814319656911	0.31731552368376775	0.28297712908913314	3648.821242793463	2940.4296321363654	3622.8709882267285	2919.517391568981
0.352089001559344	2056.58995585065	2271.758290448723	3567.722862969603	3638.6189877545116	4295.02486260843	4283.405147713865	4930.173247986255	4850.3579057714205	5912.9132617508785	5741.652843831287	0.3172159483587288	0.28289150249157197	3638.850297766505	2950.063580786111	3612.956238799845	2929.0708922459744
0.3542105149120084	2060.9009954409817	2276.3901153731554	3574.3612182769566	3645.3228184796094	4302.734128653493	4291.059538936949	4938.828338349515	4858.859389253073	5923.075241302787	5751.523112090152	0.31711629844523026	0.28280581049082815	3628.888876380399	2959.714638622012	3603.050977260922	2938.6412627238315
0.35634481144984936	2065.2269352120798	2281.03777400208	3581.02152829046	3652.0487537317013	4310.468596502624	4298.738921139107	4947.511517239568	4867.388451761456	5933.269951236725	5761.425177010623	0.3170165744990775	0.28272005356112817	3618.937037096708	2969.382756822277	3593.1552619071444	2948.2284539059037
0.35849196819798806	2069.567807456733	2285.701299460257	3587.703833705693	3658.796833970152	4318.228310601966	4306.443338140852	4956.222832576528	4875.945140254894	5943.497445436487	5771.359090982076	0.3169167770751941	0.2826342321759656	3608.994837873848	2979.06788579945	3583.269150534761	2957.8324159347685
0.36065206264566085	2073.9236444317617	2290.380724826213	3594.408175118431	3665.567099550277	4326.013315267282	4314.172833631625	4964.962332123859	4884.5295015372185	5953.757777589627	5781.324906203539	0.3168169067276087	0.2825483468080791	3599.06233617838	2988.7699752036715	3573.3927004515426	2967.453098195954
0.3628251727490157	2078.2944783569583	2295.0760831310895	3601.1345930229654	3672.359590721628	4333.823654681992	4321.927451167834	4973.7300634861385	4893.141582255623	5964.051001184835	5791.322674681142	0.31671696400943933	0.2824623979294528	3589.1395889895502	2998.4889739168575	3563.525968478527	2977.090449310257
0.3650113769339257	2082.680341413992	2299.7874073574653	3607.88312781036	3679.1743476262413	4341.659372895123	4329.707234170825	4982.526074106764	4901.781428898376	5974.3771695092055	5801.352448225478	0.31661694947288305	0.28237638601129905	3579.2266527860193	3008.2248300346546	3553.6690109398915	2986.7444171181414
0.36721075409881926	2087.081265745311	2304.514730438159	3614.6538197666946	3686.011410296853	4349.5205138192605	4337.512225924841	4991.350411265619	4910.449087792523	5984.736335645497	5811.414278448917	0.3165168636692011	0.2822903115240433	3569.3235835586675	3017.977490869118	3543.8218836723827	2996.4149486797396
0.3694233836175272	2091.497283453049	2309.2580852550427	3621.446709071333	3692.8708186551435	4357.407121228505	4345.3424695749845	5000.203122076778	4919.144605101661	5995.12855246941	5821.508216762987	0.31641670714870573	0.28220417493732286	3559.430436806986	3027.7469029368367	3533.984642025549	3006.101990266354
0.37164934534214805	2095.9284265978886	2314.017504637821	3628.261835795114	3699.7526125099184	4365.3192387563695	4353.198008125145	5009.0842534861295	4927.868026823586	6005.55387264679	5831.634314375641	0.31631648046075	0.2821179767199695	3549.547267541988	3037.5330119531136	3524.1573408625554	3015.8054873530054
0.3738887196059291	2100.3747271979482	2318.7930213628156	3635.099239898588	3706.656831555309	4373.2569098936965	4361.078884435916	5017.993852269029	4936.619398787958	6016.012348630841	5841.792622288567	0.3162161841537125	0.2820317173399945	3539.674130292493	3047.3357628308004	3514.34003456519	3025.525384615641
0.3761415872261661	2104.8362172276425	2323.58466815174	3641.958961230208	3713.5835153689536	4381.2201779865545	4368.985141222505	5026.931965027915	4945.398766654029	6026.504032659328	5851.9831912944555	0.3161158187749854	0.28194539726459117	3529.8110790993087	3057.1550996644655	3504.5327770296717	3035.2616259182105
0.3784080295071193	2109.3129286165145	2328.3924776704316	3648.8410395244823	3720.5327034101238	4389.209086234074	4376.9168210525895	5035.898638189877	4954.206175908189	6037.028976751698	5862.206071974207	0.3160153848709643	0.2818590169601129	3519.9581675124355	3066.9909657215467	3494.735621664091	3045.0141543025384
0.3806881282429484	2113.80489324808	2333.216482527602	3655.74551440014	3727.504435017867	4397.223677686292	4384.873966344171	5044.89391800422	4963.041671861598	6047.587232706207	5872.461314694148	0.3159148829870339	0.2817725768920659	3510.115448606666	3076.843303445494	3484.9486214044737	3054.7829119927483
0.38298196572066395	2118.312142958661	2338.0567152735757	3662.672425358295	3734.498749409155	4405.263995242013	4392.856619363453	5053.917850540051	4971.905299647828	6058.178852097072	5882.748969603268	0.31581431366755697	0.2816860775251023	3500.282974973554	3086.712054442847	3475.1718287032563	3064.5678403795464
0.3852896247230969	2122.834709536181	2342.9132083989875	3669.6218117805383	3741.515685676944	4413.330081646576	4400.864822222614	5062.970481683761	4980.797104220341	6068.803886271497	5893.069086630315	0.3157136774558626	0.28159951932300203	3490.460798725486	3096.597159475321	3465.4052955376683	3074.3688800148666
0.38761118853188686	2127.372624718987	2347.7859943335106	3676.593712927081	3748.5552827883103	4421.421979489683	4408.898616877661	5072.051857136583	4989.717130350165	6079.462386346799	5903.421715481019	0.31561297489423634	0.2815129027486763	3480.648971498362	3106.4985584545648	3455.6490734103136	3084.18597060733
0.3899467409304866	2131.9259201946193	2352.6751054445226	3683.5881679348154	3755.617579582474	4429.539731203131	4416.95804512617	5081.16202241202	4998.665422623302	6090.154403207373	5913.806905635147	0.3155122065239049	0.2814262282641448	3470.8475444457727	3116.41619042994	3445.9032133431174	3094.0190510067623
0.39229636620718694	2136.494627598598	2357.580574035802	3690.605215815404	3762.7026147688794	4437.683379058582	4425.043148605071	5090.301022833347	5007.642025438292	6100.879987501746	5924.2247063436225	0.31541137288502924	0.28133949633052985	3461.05656825006	3126.3499935860746	3436.1677658889676	3103.868059205939
0.3946601491581577	2141.078778513187	2362.5024323461826	3697.6448954533316	3769.8104269252162	4445.852965165286	4433.153968788385	5099.468903531034	5016.646983003711	6111.639189639534	5934.675166625592	0.3153104745166906	0.28125270740805447	3451.276093120803	3136.29990523553	3426.442781129852	3113.7329323296435
0.3970381750905084	2145.678404466147	2367.4407125482194	3704.7072456039523	3776.9410544954508	4454.0485314678	4441.290546984961	5108.665709440184	5025.680339335608	6122.432059788428	5945.158335265487	0.31520951195688196	0.2811658619560215	3441.5061687977286	3146.265861810767	3416.728308679769	3123.6136066286126
0.39943052982536675	2150.293536929482	2372.39544674682	3711.792304891513	3784.094535787821	4462.270119743679	4449.4529243361785	5117.891485297925	5034.742138254969	6133.25864787112	5955.6742608100385	0.3151084857424949	0.281078960432812	3431.746844548732	3156.247798854136	3407.0243976840284	3133.510017470806
0.4018372997009759	2154.9242073181586	2377.3666669778795	3718.900111807153	3791.2709089728205	4470.517771601143	4457.641141813636	5127.146275640784	5043.832423385148	6144.119003562205	5966.222991565272	0.31500739640931097	0.28099200329587554	3421.99816916883	3166.2456510075135	3397.331096816575	3143.422099328018
0.40425857157581063	2159.5704469888205	2382.354405206876	3726.0307047068763	3798.4702120811453	4478.79152847671	4465.85524021679	5136.43012480202	5052.951238149203	6155.013176285041	5976.804575593457	0.3149062444919908	0.28090499100171473	3412.260190994828	3176.259352016379	3387.648454293958	3153.3497857820475
0.4066944328317112	2164.232287238513	2387.3586933275074	3733.1841218095688	3805.6924830016897	4487.091431632883	4474.095260170669	5145.743076909023	5062.098625767409	6165.941215208686	5987.419060710134	0.3148050305240638	0.28081792400589006	3402.5329578967066	3186.288834712119	3377.9765178688103	3163.2930095067713
0.4091449713770379	2168.909759303346	2392.3795631602416	3740.360401194898	3812.9377594794205	4495.417522155696	4482.361242123423	5155.085175880547	5071.274629254459	6176.903169244636	5998.066494480935	0.3147037550379176	0.2807308027629938	3392.816517275758	3196.3340310027124	3368.315334827057	3173.2517022591783
0.411610275649843	2173.6028943571946	2397.417046450918	3747.559580801278	3820.206079113327	4503.769840952351	4490.653226343989	5164.45646542405	5080.4792914169275	6187.899087043693	6008.746924218561	0.31460241856479065	0.28064362772665846	3383.110916083213	3206.3948718784377	3358.664952006773	3183.2257948843762
0.41409043462106226	2178.3117235103664	2402.47117486931	3754.7816984237998	3827.49747935432	4512.148428748789	4498.971252919671	5173.856989032964	5089.712654850529	6198.929016992754	6019.460396979648	0.31450102163475835	0.280556399349535	3373.4162008016137	3216.4712873857934	3349.0254157780437	3193.2152172899805
0.41658553779772634	2183.036277808229	2407.5419800076447	3762.0267917120764	3834.8119975030613	4520.553326087197	4507.315361753664	5183.2867899838775	5098.974761937398	6209.993007211496	6030.206959561553	0.31439956477672715	0.28046911808329483	3363.732417457155	3226.563206630759	3339.3967720583314	3203.2198984499555
0.41909567522619073	2187.7765882298822	2412.6294933791733	3769.2948981681834	3842.149670707879	4528.984573323592	4515.685592562657	5192.745911333838	5108.265654843382	6221.0911055491815	6040.986658499259	0.31429804851842463	0.28038178437861105	3354.059611627483	3236.67055777472	3329.7790663162014	3213.2397663991433
0.4216209374953856	2192.5326856867737	2417.7337464166753	3776.586055144495	3849.5105359625795	4537.442210625308	4524.081984874335	5202.234395917501	5117.585375515319	6232.223359581339	6051.799540062128	0.3141964733863877	0.2802943986851651	3344.3978284338955	3246.793268018402	3320.1723435682943	3223.274748219992
0.42416141574008476	2197.3046010213166	2422.854770470979	3783.900299841537	3856.894630104285	4545.926277968496	4532.504578024904	5211.752286344339	5126.9339656782295	6243.389816606439	6062.6456502507035	0.31409483990595793	0.2802069614516264	3334.7471125434386	3256.9312635932583	3310.5766483763	3233.324770030682
0.4267172016441951	2202.0923650054824	2427.99259680943	3791.2376693057963	3864.301989811206	4554.436815135569	4540.9534111565345	5221.299624995746	5136.311466832472	6254.590523642516	6073.525034793406	0.31399314860126826	0.28011947312564445	3325.1075081741437	3267.084469758207	3300.9920248560375	3243.389756983728
0.42928838744406506	2206.896008339402	2433.1472566144025	3798.59820042755	3871.732651600466	4562.97386171268	4549.4285232148795	5230.876454022219	5145.717920251045	6265.825527423843	6084.437739143318	0.31389139999523763	0.2800319341538551	3315.4790591010824	3277.252810793696	3291.418516682228	3253.4696332609747
0.43187506593181346	2211.7155616499454	2438.3187809817514	3805.9819299386527	3879.1866518258494	4571.537457087139	4557.929952946493	5240.48281534045	5155.1533669766395	6277.094874397507	6095.383808474844	0.3137895946095611	0.2799443449818565	3305.861808648915	3287.4362099859864	3281.8561670811614	3263.564322056249
0.4344773304586784	2216.5510554892653	2443.507200919265	3813.388894410291	3886.6640266755444	4580.127640444807	4566.457738896255	5250.118750630384	5164.617847818834	6288.398610719962	6106.363287680375	0.3136877329647002	0.2798567060542161	3296.2557997023687	3297.6345896263374	3272.305018840474	3273.6737455760594
0.4370952749383861	2221.402520333374	2448.712547345115	3820.819130250765	3894.1648121698972	4588.744450767512	4575.011919404794	5259.784301332335	5174.111403351173	6299.736782253615	6117.3762213669725	0.31358581557987825	0.2797690178144489	3286.6610747061204	3307.8478710016934	3262.7651143096155	3283.797825028305
0.4397289938505404	2226.269986580663	2453.934851086277	3828.2726737032035	3901.689044159105	4597.387926830393	4583.592532605855	5269.4795086439835	5183.634073908311	6311.109434563325	6128.422653852955	0.3134838429730686	0.27968128070502746	3277.0776756622363	3318.075974381063	3253.2364953958895	3293.936480610515
0.4423785822440318	2231.1534845504275	2459.174142876931	3835.749560843278	3909.236758320904	4606.058107199239	4592.199616423655	5279.204413517393	5193.185899582989	6322.516612912871	6139.502629164484	0.3133818156609888	0.2795934951673568	3267.5056441355264	3328.3188190113287	3243.719203573535	3304.0896315063583
0.4450441357404687	2236.0530444813785	2464.4304533568748	3843.249827576908	3916.8079901582564	4614.755030227826	4600.833208570246	5288.959056656016	5202.7669202231855	6333.958362261456	6150.616191032155	0.31327973415909255	0.27950566164178625	3257.9450212557567	3338.5763231089804	3234.2132798825623	3314.25719587598
0.44772575053762753	2240.9686965301385	2469.7038130698943	3850.7735096379256	3924.4027749969896	4623.478734055197	4609.493346542804	5298.743478511645	5212.37717542905	6345.434727260093	6161.763382887502	0.31317759898156217	0.2794177805675894	3248.395847726497	3348.8484038581373	3224.71876493725	3324.439090852975
0.4504235234129248	2245.900470769741	2474.994252462157	3858.3206425857743	3932.021147983473	4632.229256602994	4618.180067620986	5308.5577192814	5222.016704549975	6356.945752248106	6172.944247859582	0.3130754106412999	0.27932985238296076	3238.8581638135947	3359.1349773892434	3215.235698917415	3334.6352325272746
0.4531375517269096	2250.848397188064	2480.301801880527	3865.8912618030813	3939.663144082166	4641.006635572631	4626.893408864126	5318.4018189045755	5231.685546681502	6368.491481249384	6184.158828771359	0.3129731696499236	0.2792418775250151	3229.3320093569346	3369.435958780232	3205.764121578075	3344.8455359421205
0.4558679334267773	2255.812505686331	2485.626491570953	3873.4854024933575	3947.3287980732953	4649.8109084426305	4635.633407108579	5328.275817059628	5241.383740662353	6380.071957968876	6195.40716813627	0.3128708765177563	0.2791538564297752	3219.8174237693893	3379.751262044534	3196.304072247469	3355.0699150835862
0.45861476704990445	2260.7928260775006	2490.9683516767373	3881.103099678512	3955.018144550343	4658.642112465728	4644.400098964861	5338.179753160942	5251.111325071233	6391.687225788773	6206.689308154544	0.3127685317538221	0.27906578953216415	3210.3144460374024	3390.080800121301	3186.855589831248	3365.308282872895
0.4613781517274047	2265.789388084746	2496.327412236905	3888.744388196513	3962.73121791769	4667.500284666165	4653.19352081495	5348.113666355777	5260.868338223906	6403.3373277649325	6218.005290709712	0.31266613586583714	0.278977677266013	3200.8231147354236	3400.4244848795934	3177.418712823419	3375.5605511673493
0.4641581871877068	2270.802221339842	2501.7037031844684	3896.409302698913	3970.4680523881157	4676.385461836811	4662.013708809436	5358.077595521049	5270.654818169926	6415.0223066230965	6229.35515736495	0.31256368936020423	0.27888952006403395	3191.34346800996	3410.782227092539	3167.9934792919084	3385.8266307373997
0.4669549737601532	2275.83135538157	2507.097254344718	3904.0978776483985	3978.2286819803217	4685.297680536324	4670.860698864698	5368.071579260137	5280.470802689598	6426.742204755138	6240.738949359415	0.3124611927420069	0.27880131835783495	3181.8755435907515	3421.153936435003	3158.5799268892733	3396.1064312622184
0.46976861237862133	2280.8768196540996	2512.5080954334812	3911.810147316302	3986.0131405164198	4694.236977086259	4679.734526660035	5378.095655899637	5290.316329290731	6438.497064215265	6252.156707604568	0.3123586465150013	0.27871307257790184	3172.419378792052	3431.539521476254	3149.1780928543303	3406.3998613242293
0.4725992045851658	2285.9386435053625	2517.936256055381	3919.546145780114	3993.8214616194296	4703.203387568188	4688.63522763481	5388.149863486137	5300.191435205494	6450.2869267162205	6263.608472680483	0.31225605118161204	0.27862478315359684	3162.975010518334	3441.938889675541	3139.788014017977	3416.7068284041015
0.4754468525336833	2291.0168561854234	2523.3817657020804	3927.3059069209803	4001.6536787107393	4712.196947820793	4697.562836985558	5398.23423978295	5310.096157387191	6462.111833625451	6275.094284832132	0.3121534072429244	0.2785364505131524	3153.5424752656836	3452.3519473705674	3130.4097268030746	3427.027238868177
0.47831165899359906	2296.1114868448108	2528.8446537505	3935.0894644211558	4009.5098250075457	4721.217693436917	4706.517389663063	5408.348822266815	5320.030532507044	6473.971825961246	6286.614183965614	0.3120507151986814	0.2784480750836698	3144.1218091190094	3462.778599766316	3121.0432672236348	3437.3609979589237
0.4811937273535759	2301.2225645328513	2534.3249494610277	3942.8968517614503	4017.3899335202723	4730.265659760602	4715.498920369418	5418.493648124556	5329.994596950901	6485.866944388816	6298.16820964437	0.31194797554727305	0.2783596572911096	3134.7130477548344	3473.2187509231735	3111.6886708874954	3447.7080097836442
0.4840931616252451	2306.350118195972	2539.822681975694	3950.7281022186344	4025.2940370499505	4739.340881884082	4724.50746355504	5428.668754249733	5339.988386815942	6497.79722921635	6309.756401085346	0.31184518878573614	0.27827119756029056	3125.31622645224	3483.6723037611227	3102.345973005169	3458.068177316687
0.4870100664469608	2311.49417667603	2545.3378803163882	3958.5832488628944	4033.222168185654	4748.443394644836	4733.543053415744	5438.874177239329	5350.011937907413	6509.762720391151	6321.378797155224	0.31174235540974665	0.27818269631487946	3115.9313800868113	3494.1391600404168	3093.0152083857683	3468.441402381053
0.4899445470875755	2316.6547687085686	2550.8705733829806	3966.4623245551543	4041.1743593017964	4757.573232622485	4742.605723889663	5449.10995339026	5360.065285735241	6521.763457495531	6333.035436366461	0.31163947591361313	0.27809415397739445	3106.558543134248	3504.619220353081	3083.696411439916	3478.827585641411
0.49289670945023945	2321.831922921108	2556.420789951497	3974.3653619444926	4049.150642555522	4766.730430135801	4751.695508654279	5459.376118696041	5370.148465510713	6533.799479742905	6344.726356873475	0.31153655079027437	0.27800557096919476	3097.197749675717	3515.1123841194203	3074.389616184635	3489.2266265983926
0.4958666600762229	2327.025667831386	2561.9885586722285	3982.2923934654455	4057.151049883987	4775.915021239579	4760.812441123324	5469.67270884327	5380.261512143045	6545.870825973669	6356.451596468653	0.31143358053129216	0.2779169477104768	3087.849033398903	3525.618549577892	3065.094856245676	3499.638423579978
0.4988545061487607	2332.236031845629	2567.573908067882	3990.2434513353733	4065.1756130017047	4785.127039721603	4769.956554443757	5479.9997592082245	5390.404460236048	6557.9775346512115	6368.211192578472	0.31133056562684797	0.27782828462027437	3078.512427601847	3536.1376137756743	3055.8121648598462	3510.0628737322986
0.5018603554969207	2337.4630432567424	2573.176866531638	3998.2185675517267	4073.2243633977782	4794.366519099462	4779.127881492618	5490.357304853309	5400.577344084622	6570.119643857755	6380.005182259452	0.31122750656573805	0.27773958211645194	3069.187965189223	3546.6694725543493	3046.5415748722153	3520.4998730047373
0.5048843165994948	2342.7067302425526	2578.7974623252735	4006.2177738893483	4081.2973323331926	4803.633492617443	4788.326454873935	5500.745380523559	5410.7801976713245	6582.297191290248	6391.833602194187	0.31112440383536843	0.2776508406156977	3059.8756786820013	3557.214020550251	3037.2831187460106	3530.949316150858
0.5079264985889148	2347.96712086399	2584.4357235772095	4014.241101897728	4089.3945508380357	4812.92799324335	4797.552306915572	5511.164020643084	5421.013054662876	6594.510214256209	6403.6964886872875	0.31102125792175106	0.27756206053352245	3050.5756002168637	3567.77115118003	3028.0368285598233	3541.41109671304
0.5109870112551897	2353.244243063276	2590.091678280571	4022.288582898251	4097.516049708723	4822.250053665321	4806.805469666065	5521.613259311501	5431.275948406687	6606.758749669546	6415.59387766133	0.31091806930949906	0.27747324228426135	3041.287761552725	3578.340756638325	3018.80273601762	3551.8851070210803
0.5140659650498691	2358.5381246621027	2595.765354291243	4030.3602479814326	4105.661859505215	4831.599706288631	4816.085974891456	5532.09313030036	5441.5689119273	6619.042834046363	6427.525804652786	0.3108148384818236	0.2773843862810596	3032.012194064213	3588.922727877274	3009.580872440012	3562.3712381738005
0.5171634710900281	2363.848793359759	2601.456779325861	4038.45612800408	4113.832010548149	4840.97698323241	4825.3938540720355	5542.603667049466	5451.891977922819	6631.362503500662	6439.492304807835	0.3107115659205301	0.27729549293587985	3022.7489287493518	3599.5169546034886	3000.371268771705	3572.8693800318288
0.5202796411622786	2369.1762767312916	2607.1659809598436	4046.576253586505	4122.026532916031	4850.381916326425	4834.729138399142	5553.144902663266	5462.245178761319	6643.717793740109	6451.49341287827	0.3106082521060123	0.2772065626594867	3013.4979962364305	3610.1233252752572	2991.1739555883687	3583.379421217134
0.5234145877268029	2374.5206022256207	2612.892986625372	4054.720655109678	4130.245456442361	4859.814537107783	4844.091858771898	5563.716869907182	5472.62854647731	6656.108740061734	6463.529163217303	0.3105048975172521	0.27711759586146206	3004.2594267803943	3620.7417270859005	2981.98896309454	3593.901249097311
0.5265684239214125	2379.8817971636468	2618.637823609376	4062.8893627123593	4138.488810712747	4869.274876817627	4853.482045793927	5574.319601203886	5483.042112767998	6668.535377347588	6475.599589775356	0.3104015026318128	0.2770285929501797	2995.0332502671517	3631.372045956785	2972.8163211279316	3604.434749778826
0.5297412635656308	2385.259888736344	2624.4005190514845	4071.082406288224	4146.756625062003	4878.762966397803	4862.899729770057	5584.953128629595	5493.485908989707	6680.997740060385	6487.704726095835	0.3102980679258386	0.27693955433281875	2985.819496216136	3642.0141665276606	2963.656059158733	3614.979808094795
0.5329332211648017	2390.6549040028335	2630.1810999419663	4079.2998154829493	4155.048928571208	4888.27883648751	4872.344940702974	5595.617483910302	5503.959966154166	6693.495862239108	6499.844605310842	0.31019459387404924	0.2768504804153581	2976.6181937807705	3652.667972146184	2954.508206292754	3625.5363075963687
0.5361444119142209	2396.0668698884438	2635.9795931196627	4087.5416196912847	4163.3657500647605	4897.822517419902	4881.817708289879	5606.312698417991	5514.464314924752	6706.0297774945675	6512.019260136884	0.3100910809497383	0.2767613716025638	2967.429371760227	3663.333344870596	2945.372791285161	3636.1041305572726
0.5393749517032939	2401.4958131827807	2641.796025269919	4095.8078480541544	4171.7071181074525	4907.394039218759	4891.318061919163	5617.038803166899	5524.9989856129	6718.599519005045	6524.228722870617	0.30998752962477	0.2766722282980036	2958.2530585868517	3674.0101654393366	2936.249842521269	3646.683157939231
0.5426249571197181	2406.9417605377034	2647.63042292242	4104.098529455592	4180.073061001374	4916.993431594933	4900.846030666887	5627.795828809553	5535.564008174112	6731.205119511634	6536.473025384348	0.309883940369576	0.2765830509040269	2949.0892823385075	3684.6983132766327	2927.1393880370306	3657.273269402329
0.5458945454536906	2412.404738465402	2653.482812449142	4112.4136925198645	4188.463606783025	4926.6207239430405	4910.401643293511	5638.583805633064	5546.159412204411	6743.846611313929	6548.752199121822	0.3097803136531531	0.2764938398217768	2939.938070744276	3695.3976664871443	2918.041455518687	3667.874343296513
0.5491838347021408	2417.884773336349	2659.353220062156	4120.753365608375	4196.878783220186	4936.275945337887	4919.984928240331	5649.402763555129	5556.78522693635	6756.524026265337	6561.066275093685	0.30967664994306116	0.2764045954511785	2930.799451176659	3706.108101832564	2908.956072296831	3678.4862566390075
0.5524929435729888	2423.381891377314	2665.241671811518	4129.117576816688	4205.318617808921	4945.959124531032	4929.595913626083	5660.2527321202	5567.441481235277	6769.237395768592	6573.415283873118	0.3095729497054207	0.2763153181909415	2921.6734506643843	3716.8294947347604	2899.8832653602585	3689.108885118738
0.55582199148943	2428.8961186693114	2671.1481935830634	4137.506353971444	4213.783137770467	4955.670289947236	4939.234627243409	5671.133740495496	5578.128203595431	6781.9867507711115	6585.7992555913315	0.30946921340490974	0.27622600843855966	2912.560095884721	3727.5617192559876	2890.823061347124	3699.7421030758414
0.5591710985942444	2434.4274811455566	2677.0728110962373	4145.9197246272915	4222.272370048148	4965.40946968092	4948.901096555356	5682.045817467061	5588.845422136018	6794.772121760373	6598.218219933074	0.30936544150476314	0.2761366665902986	2903.4594131761696	3738.304648101097	2881.775486557395	3710.3857835029485
0.5625403857541326	2439.976004589412	2683.015549901892	4154.357716063809	4230.78634130426	4975.176691492616	4958.595348691844	5692.988991435789	5599.5931645973915	6807.593538759268	6610.672206132113	0.30926163446676935	0.2760472930412127	2894.3714285352034	3749.0581526001915	2872.740566950757	3721.0397980300477
0.565929974564078	2445.5417146322893	2688.9764353800574	4162.820355282362	4239.325077916919	4984.97198280535	4968.317410446088	5703.963290413386	5610.371458337003	6820.451031321399	6623.161242966677	0.3091577927512701	0.27595788818512346	2885.2961676212726	3759.822102703387	2863.7183281501057	3731.704016917851
0.569339987351735	2451.1246367515782	2694.9554927377185	4171.307669002992	4247.888605976918	4994.795370701057	4978.067308271029	5714.96874201836	5621.180330325529	6833.344628526371	6635.685358754876	0.3090539168171575	0.27586845241463387	2876.23365575599	3770.596366967191	2854.708795442013	3742.3783090437064
0.5727705471818436	2456.7247962685046	2700.95274700654	4179.819683661224	4256.476951284504	5004.646881916896	4987.845068275689	5726.005373471911	5632.019807142789	6846.274358975003	6648.244581350045	0.30895000712187354	0.2757789861211174	2867.183917926741	3781.3808125454234	2845.711993779405	3753.062541895779
0.5762217778606706	2462.3422183460157	2706.9682230406083	4188.3564254049015	4265.0901393462045	5014.526542841608	4997.650716221563	5737.073211593858	5642.889914973776	6859.24025078458	6660.83893813614	0.308846064121407	0.2756894896947194	2858.1469787977403	3792.175305191893	2836.7279477935517	3763.7565815722337
0.5796938039404782	2467.9769279866587	2713.0019455141646	4196.917920091005	4273.728195371611	5024.43437951186	5007.484277518976	5748.172282798557	5653.790679604643	6872.242331584055	6673.4684560230835	0.30874208827029426	0.2755999635243591	2849.1228627002565	3802.9797092351364	2827.7566817830084	3774.460292756441
0.5831867507240184	2473.6289500303765	2719.0539389192527	4205.504193282374	4282.3911442700755	5034.370417608463	5017.345777223345	5759.302613090679	5664.722126418547	6885.28062850915	6686.133161441983	0.3086380800216176	0.2755104079977261	2840.1115936376154	3813.7938875708496	2818.7982197204838	3785.1735387138324
0.5867007442690553	2479.2983091523565	2725.1242275634404	4214.115270244496	4291.079010647487	5044.334682452676	5027.235240031516	5770.464228061085	5675.684280391611	6898.355168197525	6698.833080340464	0.3085340398270035	0.2754208235012777	2831.1131952976575	3824.617701665964	2809.852585262852	3795.8961812895723
0.5902359113929144	2484.985029860842	2731.212835567462	4222.751175942237	4299.79181880296	5054.327199002446	5037.152690278015	5781.657152882624	5686.677166088775	6911.465976783866	6711.568238177878	0.3084299681366222	0.2753312104202402	2822.1276910442393	3835.451011535828	2800.9198017434683	3806.628080889932
0.5937923796770596	2490.689136494906	2737.3197868628663	4231.4119350365245	4308.529592725514	5064.3479918485955	5047.098151931293	5792.881412305876	5697.700807659648	6924.613079894927	6724.338659920509	0.30832586539918677	0.27524156913860726	2813.1551039248006	3846.293675739551	2791.999892182648	3817.3690964790294
0.597370277471697	2496.410653222238	2743.4451051896476	4240.097571881064	4317.292356090748	5074.397085211035	5057.071648589951	5804.137030654941	5708.755228834363	6937.796502644612	6737.144370036764	0.3082217320619541	0.2751519000391447	2804.1954566725763	3857.1455513709225	2783.092879284988	3828.1190855655586
0.6009697339004076	2502.1496040368925	2749.5888140938487	4248.808110518976	4326.080132257468	5084.474502934906	5067.073203478924	5815.424031823107	5719.840452919309	6951.016269628918	6749.985392492298	0.3081175685707215	0.27506220350337957	2795.24877170939	3868.0064940486336	2774.198785445071	3838.877904195455
0.6045908788648067	2507.906012757043	2755.750936925167	4257.543574679462	4334.892944264315	5094.580268486741	5077.102839445667	5826.742439268592	5730.956502792959	6964.2724049209655	6762.861750745154	0.30801337536982876	0.27497247991160856	2786.3150711486815	3878.8763579091756	2765.3176327499095	3849.6454069450265
0.6082338430492322	2513.679903022692	2761.931496834521	4266.3039877744095	4343.730814826359	5104.714404950567	5087.160578956292	5838.092276010179	5742.103400901597	6977.564932065907	6775.77346774084	0.3079091529021575	0.2748827296428954	2777.394376792945	3889.7549955877475	2756.449442977435	3860.4214469024446
0.611898757925461	2519.4712982933806	2768.130516771601	4275.0893728949795	4352.593766331652	5114.87693502397	5097.246444091673	5849.473564622841	5753.281169255005	6990.893874075822	6788.720565907356	0.30780490160913	0.2747929530750705	2768.486710143392	3900.6422582187224	2747.594237603713	3871.205875667627
0.6155857557574533	2525.2802218458887	2774.3480194824315	4283.899752808202	4361.481820837808	5125.067881014199	5107.360456543573	5860.886327233381	5764.489829422179	7004.259253424633	6801.703067150271	0.3077006219307108	0.2747031505847274	2759.592092402745	3911.537995429011	2738.7520378073677	3881.9985433443217
0.6192949696061266	2531.1066967719057	2780.584027506883	4292.735149953526	4370.395000068528	5135.287264834196	5117.50263761071	5872.330585516012	5775.729402527022	7017.661092042957	6814.720992847697	0.3075963143054056	0.27461332254723075	2750.7105444715125	3922.442055316642	2729.9228644663235	3892.7992985217134
0.6230265333341571	2536.9507459756855	2786.8385631761785	4301.595586439339	4379.333325410084	5145.53510799859	5127.673008194789	5883.806360687896	5786.999909243903	7031.099411312882	6827.774363845241	0.3074919791702625	0.2745234693367063	2741.842086954741	3933.3542844492476	2721.106738163042	3903.6079882705817
0.6267805816108112	2542.812392171688	2793.111648610387	4310.481084039486	4388.296817907834	5155.811431619714	5137.871588796546	5895.313673504689	5798.301369793379	7044.574232062807	6840.863200450978	0.3073876169608715	0.2744335913260559	2732.9867401660886	3944.274527853937	2712.303679189179	3914.424458133639
0.6305572499168048	2548.6916578822083	2799.4033057158927	4319.39166418975	4397.285498262658	5166.116256403554	5148.098399511732	5906.852544256041	5809.633803937653	7058.085574562162	6853.98752243032	0.30728322811136627	0.27434368888693905	2724.1445241239853	3955.202629002277	2703.5137075424427	3925.2485521131894
0.634356674549194	2554.588565434968	2805.713556182845	4328.327347984304	4406.299386827405	5176.449602645676	5158.353460027087	5918.422992761043	5820.9972309762325	7071.633458516127	6867.147349000899	0.3071788130544232	0.27425376238979143	2715.3154585631564	3966.1384298098274	2694.7368429377675	3936.080112667172
0.6381789926262927	2560.503136960731	2812.0424214826103	4337.2881561721815	4415.338503603327	5186.811490227188	5168.636789616313	5930.025038363737	5832.3916697414	7085.217903060379	6880.34269882745	0.3070743722212645	0.2741638122038105	2706.4995629321784	3977.0817706211237	2685.973104803008	3946.918980695191
0.642024342092622	2566.4353943908563	2818.389922865173	4346.274109153668	4424.402868236449	5197.201938610578	5178.948407135967	5941.658699928467	5843.817138593761	7098.838926755699	6893.573590016577	0.3069699060416556	0.27407383869697	2697.696856392664	3988.03249019559	2677.222512282082	3957.764995528152
0.6458928617238878	2572.385359454855	2824.756081356546	4355.285226976701	4433.492500013953	5207.620966835599	5189.28833102138	5953.323995835316	5855.273655417672	7112.496547582622	6906.84004011157	0.3068654149439107	0.27398384223600797	2688.9073578317184	3998.990425710217	2668.4850842435844	3968.6179949257057
0.6497846911319898	2578.3530536779485	2831.140917756159	4364.321529333266	4442.6074178605395	5218.068593515137	5199.656579282548	5965.020943975475	5866.761237616752	7126.190782936073	6920.14206608717	0.30676089935489004	0.27389382318643785	2680.1310858578654	4009.9554127423326	2659.76083927718	3979.4778150604106
0.6536999707700591	2584.3384983785654	2837.544452634217	4373.3830355557175	4451.7476403347355	5228.544836830986	5210.053169499948	5976.749561746555	5878.279902109251	7139.921649619899	6933.479684344264	0.30665635970000316	0.27380378191254273	2671.3680588001153	4020.927285253769	2651.0497956961626	3990.3442905071424
0.6576388419375281	2590.3417146658644	2843.9667063290494	4382.469764613123	4460.913185625204	5239.049714529652	5220.478118820392	5988.50986604791	5889.829665323486	7153.689163841411	6946.8529107046015	0.30655179640320956	0.27371371877738204	2662.61829471949	4031.9058755942388	2642.351971544791	4001.217254239833
0.661601446785229	2596.3627234372148	2850.4076989444466	4391.581735107569	4470.104071547037	5249.583243918131	5230.93144395282	6000.301873275937	5901.410543193188	7167.4933412059145	6960.261760405463	0.306447209887021	0.2736236341427877	2653.881811404368	4042.8910144817783	2633.6673845945625	4012.0965376134263
0.6655879283205246	2602.4015453756574	2856.867450346953	4400.718965270427	4479.320315537988	5260.145441859619	5241.413161164057	6012.1255993192935	5913.0225511528415	7181.334196711155	6973.706248094261	0.3063426005725016	0.27353352836936917	2645.158626379445	4053.8825310014654	2624.996052355971	4022.981970368419
0.6695984304124688	2608.458200947388	2863.3459801632052	4409.881472958655	4488.561934654765	5270.736324769282	5251.92328627463	6023.981059554202	5924.665704133048	7195.211744741836	6987.186387823231	0.3062379688792727	0.2734434018165108	2636.4487569030607	4064.8802525886567	2616.337992072571	4033.873380606761
0.6736330977969988	2614.5327103991544	2869.8433077771515	4419.069275650978	4497.828945569168	5281.355908609875	5262.461834654406	6035.868268839553	5936.340016555748	7209.125999063931	7000.70219304389	0.3061333152255097	0.27335325484237905	2627.752219971735	4075.884005021653	2607.693220725516	4044.7705947879003
0.6776920760821589	2620.6250937557124	2876.3594523273687	4428.282390444163	4507.121364564361	5292.004208887482	5273.028821218379	6047.787241512183	5948.04550232957	7223.076972819174	7014.253676601702	0.30602864002794933	0.27326308780392194	2619.0690323248273	4086.8936124171596	2599.061755041126	4055.673437725287
0.6817755117533548	2626.7353708171986	2882.894432704259	4437.520834049171	4516.439207530985	5302.6812406471	5283.624260422297	6059.737991381956	5959.782174844985	7237.064678519349	7027.840850730507	0.30592394370188875	0.27317290105686654	2610.399210438831	4097.908897205256	2590.4436114827404	4066.5817325606477
0.6858835521786408	2632.863561156517	2889.448267547284	4446.78462278732	4525.782489963305	5313.387018468256	5294.2481662583095	6071.7205317268745	5971.550046969533	7251.089128040607	7041.463727047019	0.3058192266611875	0.27308269495572557	2601.74277054274	4108.929680141155	2581.838806266547	4077.4953007738804
0.6900163456140378	2639.009684116729	2896.0209752421906	4456.073772586478	4535.151226955384	5324.121556460653	5304.900552250651	6083.734875288252	5983.349131043069	7265.150332617817	7055.12231654534	0.3057144893182723	0.2729924698537985	2593.099728614092	4119.955780283199	2573.2473553571617	4088.41396216501
0.6941740412088835	2645.173758808377	2902.6125739181734	4465.388298977146	4544.545433197132	5334.884868259667	5315.581431451193	6095.7810342656985	5995.179438872864	7279.248302838788	7068.816629591324	0.3056097320841368	0.27290222610317494	2584.4701003771042	4130.987014980754	2564.669274467742	4099.337534839404
0.6983567890112157	2651.3558041068286	2909.223081445059	4474.728217088578	4553.965122970413	5345.676967021934	5326.290816435044	6107.859020312208	6007.040981728747	7293.383048638499	7082.546675917002	0.30550495536834565	0.27281196405473346	2575.853901312221	4142.023199871182	2556.104579066392	4110.2658352043945
0.702564739973187	2657.5558386495804	2915.8525154304402	4484.093541644845	4563.410310145082	5356.497865420828	5337.028719296092	6119.968844529134	6018.933770338191	7307.554579293301	7096.312464614923	0.3054001595790365	0.27272168405814384	2567.251146657276	4153.064148869482	2547.5532843802357	4121.198677962064
0.7067980459565127	2663.7738808335735	2922.5008932168334	4493.484286960918	4572.88100817505	5367.347575641998	5347.795151642569	6132.11051746123	6030.857814881443	7321.762903415122	7110.114004132544	0.3052953451229237	0.2726313864618725	2558.661851409008	4164.109674157924	2539.015405395883	4132.135876096436
0.7110568597379514	2670.009948812453	2929.168231878775	4502.900466938679	4582.377230094262	5378.226109378789	5358.590124592514	6144.284049091551	6042.813124986535	7336.008028945564	7123.95130226648	0.30519051240529943	0.2725410716131847	2550.0860303230584	4175.159586170223	2530.4909568580333	4143.077240858693
0.7153413350148182	2676.264060493832	2935.854548219914	4512.34209506293	4591.898988512695	5389.133477827699	5369.413648769272	6156.489448836415	6054.799709724308	7350.289963150019	7137.824366156799	0.30508566183003943	0.27245073985814555	2541.523697921657	4186.213693593163	2521.979953279486	4154.022581768804
0.7196516264105322	2682.536233536548	2942.559858770113	4521.8091843974	4601.446295612341	5400.069691683799	5380.2657342969605	6168.726725540303	6066.817577603434	7364.608712611767	7151.733202281291	0.3049807937996032	0.27236039154162217	2532.974868495832	4197.271803353564	2513.4824089411413	4164.971706601558
0.7239878894801961	2688.826485347885	2949.284179782494	4531.301747580711	4611.019163143137	5411.034761136137	5391.146390795897	6180.995887470752	6078.866736565352	7378.964283226038	7165.677816449673	0.30487590871503845	0.2722700270072829	2524.4395561002893	4208.333720597555	2504.99833788909	4175.924421368516
0.7283502807162107	2695.134833080759	2956.0275272304643	4540.819796822278	4620.617602418864	5422.028695863042	5402.055627377972	6193.296942313146	6090.947193979258	7393.356680193944	7179.658213797737	0.30477100697598547	0.272179646597615	2515.9177745609777	4219.3992486895295	2496.527753940667	4186.88053031615
0.7327389575539218	2701.4612936309304	2962.7899168047616	4550.363343898268	4630.24162431307	5433.051505027521	5412.993452642064	6205.629897165597	6103.058956636948	7407.785908016548	7193.674398781548	0.30466608898067943	0.2720892506539059	2507.4095374891767	4230.468189219944	2488.0706706979545	4197.839835930266
0.7371540783773028	2707.8058836341993	2969.5713639104824	4559.93240014753	4639.891239254981	5444.103197272604	5423.959874669439	6217.994758533768	6115.202030747847	7422.25197048885	7207.726375171629	0.30456115512595294	0.2719988395162636	2498.9148582626367	4241.5403419625945	2479.627101530321	4208.802138898522
0.74159580252467	2714.168619463498	2976.3718836639982	4569.526976467371	4649.5664572252535	5455.183780716522	5434.954901018967	6230.3915323255305	6127.376421933695	7436.754870693576	7221.81414604691	0.30445620580724225	0.27190841352361106	2490.4337500405964	4252.615504883463	2471.1970595893217	4219.767238117405
0.746064290294433	2720.549517226094	2983.1914908900044	4579.147083309514	4659.267287751919	5466.293262948097	5445.978538722559	6242.820223845835	6139.582135223553	7451.294610995232	7235.9377137889605	0.30435124141858877	0.27181797301369204	2481.9662257662276	4263.693474134896	2462.780557810911	4230.734930685605
0.7505597029508803	2726.948592760656	2990.0302001184073	4588.792730675843	4668.993739906096	5477.431651021885	5457.030794280351	6255.280837791325	6151.819175048508	7465.871193033839	7250.097080075894	0.30424626235264435	0.27172751832307745	2473.512298165122	4274.774044033489	2454.377608912415	4241.705011882819
0.7550822027299987	2733.3658616343973	2996.8880255812996	4598.463928114268	4678.745822297839	5488.598951453457	5468.111673656028	6267.773378245092	6164.08754523648	7480.484617718857	7264.292245876485	0.30414126900067423	0.27163704978715764	2465.0719797529746	4285.857007064391	2445.9882254026597	4252.677275174414
0.7596319528453285	2739.8013391401355	3003.764981209853	4608.160684714481	4688.523543071877	5499.79517021456	5479.22118227203	6280.297848671308	6176.387249007038	7495.134885222952	7278.523211444084	0.3040362617525614	0.27154656774016184	2456.6452828320907	4296.942153859651	2437.6124195767334	4263.651512189419
0.7642091174938536	2746.2550402933653	3010.6610806312183	4617.883009103721	4698.326909903347	5511.0203127282875	5490.359325004769	6292.854251909865	6188.718288966057	7509.82199497577	7292.789976310598	0.30393124099681135	0.2714560725151474	2448.2322194988374	4308.029273196589	2429.2502035246	4274.627512719948
0.7688138618619275	2752.726979829309	3017.5763371654066	4627.6309094425205	4708.155929993532	5522.274383864231	5501.526106179822	6305.442590170999	6201.080667100498	7524.545945657704	7307.092539280413	0.30382620712055675	0.27136556444401416	2439.8328016427113	4319.118151983712	2420.9015891290037	4285.605064705713
0.7734463521312342	2759.2171721999407	3024.51076382214	4637.404393420407	4718.010610065529	5533.557387933575	5512.721529567075	6318.062865029837	6213.474384773018	7539.306735193573	7321.430898424268	0.303721160509559	0.27127504385749923	2431.4470409512287	4330.208575254306	2412.5665880708257	4296.583954228787
0.7781067554847866	2765.7256315710065	3031.4643732977047	4647.203468251617	4727.890956359955	5544.869328684222	5523.945598375888	6330.715077420998	6225.8994427167045	7554.104360746352	7335.805051073152	0.30361610154821667	0.2711845110851894	2423.0749489096925	4341.3003261543345	2404.2452118289657	4307.563965501031
0.7827952401129585	2772.252371819005	3038.43717797175	4657.0281406707345	4737.79697463055	5556.210209295813	5535.198315250166	6343.399227633071	6238.355841029597	7568.938818710768	7350.214993812092	0.30351103061956775	0.27109396645551426	2414.7165368088754	4352.393185938476	2395.9374716882594	4318.544880862115
0.7875119752195561	2778.797406528191	3045.4291899041336	4666.878416928394	4747.728670139873	5567.580032374842	5546.479682263521	6356.115315303185	6250.8435791694665	7583.810104707019	7364.660722474048	0.30340594810529375	0.2710034102957664	2406.371815741528	4363.486933954759	2387.6433787356364	4329.5264807615895
0.792257131027923	2785.3607489875017	3052.44042083166	4676.754302786843	4757.686047654836	5578.978799949593	5557.78970091425	6368.863339411412	6263.362655948182	7598.718213574264	7379.142232133576	0.3033008543857269	0.2709128429320857	2398.0407966079656	4374.581347636413	2379.362943865126	4340.5085437525995
0.7970308787870847	2791.942412187529	3059.470882164887	4686.655803515604	4767.669111442348	5590.406513465212	5569.128372120458	6381.643298275287	6275.913069526442	7613.663139364279	7393.659517100694	0.3031957498398529	0.27082226468947895	2389.723490115837	4385.676202490693	2371.096177779138	4351.490846480476
0.8018333907779276	2798.5424088173995	3066.5205849848335	4696.5829238869865	4777.677865264808	5601.8631737785845	5580.4956962149845	6394.455189544143	6288.49481740818	7628.644875334902	7408.212570914475	0.3030906348453175	0.27073167589182007	2381.419906786876	4396.771272097249	2362.843090993585	4362.473163681105
0.8066648403194178	2805.1607512617347	3073.589540039757	4706.535668171732	4787.712312375729	5613.348781153396	5591.8916729405055	6407.299010193623	6301.10789643515	7643.663413943661	7422.801386336891	0.3029855097784301	0.2706410768618483	2373.1300569598097	4407.866328096949	2354.603693841258	4373.45526816952
0.8115254017748545	2811.797451597497	3080.6777577418347	4716.514040134486	4797.772455515189	5624.863335254962	5603.316301444418	6420.174756519963	6313.752302781353	7658.718746841149	7437.425955346356	0.3028803750141698	0.2705504679211802	2364.8539507837268	4418.961140169529	2346.377996466006	4384.436930818483
0.8164152505581643	2818.4525215908675	3087.785248163862	4726.518043029329	4807.858296905343	5636.406835145159	5614.7695802738135	6433.082424134366	6326.428031947507	7673.81086486452	7452.086269131414	0.302775230926191	0.2704598493903126	2356.5915982313454	4430.055476042675	2338.1660088351928	4395.41792056663
0.8213345631402307	2825.1259726941144	3094.912021035939	4736.54767959529	4817.969838245918	5647.979279277311	5626.251507370421	6446.022007957346	6339.135078755476	7688.939758030924	7466.782318084359	0.3026700778868283	0.270369221588623	2348.3430090945913	4441.149101468269	2329.967740735039	4406.398004397517
0.8262835170552626	2831.8178160423918	3102.0580857421005	4746.602952051768	4828.107080709614	5659.580665490993	5637.762080065449	6458.99350221296	6351.873437342627	7704.105415530834	7481.514091794749	0.30256491626710214	0.2702785848343788	2340.1081929906504	4452.241780224955	2321.783201777027	4417.376947337529
0.8312622909072027	2838.5280624505995	3109.2234513170038	4756.683862094048	4838.270024937604	5671.21099100693	5649.301295074544	6471.996900423167	6364.643101156315	7719.307825721514	7496.281579043071	0.30245974643672413	0.2701879394447434	2331.887159363134	4463.3332741018385	2313.6124014001107	4428.354512445163
0.8362710643761712	2845.2567224101413	3116.4081264424954	4766.790410888662	4848.458671034869	5682.870252421718	5660.8691484925575	6485.032195401981	6377.444062948086	7734.54697612025	7511.084767794151	0.30235456876410316	0.270097285735773	2323.6799174830085	4474.423342888709	2305.45534886932	4439.330460797064
0.8413100182249524	2852.0038060857273	3123.612119444253	4776.92259906884	4858.673018565638	5694.558445702668	5672.465635788437	6498.099379249759	6390.276314768118	7749.8228533977435	7525.923645190738	0.30224938361635134	0.27000662402242953	2315.486476453021	4485.511744371848	2297.3120532819303	4450.304551485926
0.8463793343055166	2858.7693233121213	3130.835438288342	4787.080426729855	4868.913066548708	5706.275566182509	5684.090751799984	6511.19844334734	6403.139847959461	7765.135443371308	7540.7981975469065	0.30214419135928927	0.26991595461858314	2307.3068452096777	4496.598234320991	2289.1825235694414	4461.276541608851
0.8514791955655843	2865.553283590906	3138.0780905778097	4797.263893424426	4879.178813452836	5718.021608554166	5695.7444907286845	6524.329378350265	6416.034653152356	7780.484730998209	7555.708410341567	0.3020389923574523	0.269825277837016	2299.1410325246397	4507.682566483039	2281.066768497578	4472.246186257107
0.8566097860552276	2872.355696087178	3145.340083549202	4807.472998158008	4889.470257192	5729.796566865422	5707.426846134413	6537.492174182867	6428.960720258445	7795.870700368809	7570.654268211821	0.3019337869740974	0.2697345939894311	2290.989047006471	4518.764492566697	2272.9647966695484	4483.213238505414
0.861771290933513	2879.1765696262764	3152.621424069111	4817.707739384137	4899.7873951207375	5741.600434513624	5719.137810930201	6550.68682003241	6441.918038464989	7811.293334699796	7585.635754946369	0.30182857557120735	0.2696439033864491	2282.850897106109	4529.843762245495	2264.876616530586	4494.177449412877
0.8669638964751838	2886.015912690474	3159.922118630689	4827.96811499973	4910.130224029421	5753.433204240355	5730.877377376954	6563.9133043432075	6454.906596229158	7826.75261632737	7600.6528534789	0.3017233585095007	0.2695532063376284	2274.7265911169816	4540.920123137999	2256.8022363685304	4505.138568003429
0.8721877900773816	2892.8737334156376	3167.242173350131	4838.25412234034	4920.498740139496	5765.294868126041	5742.64553707812	6577.171614810644	6467.926381272101	7842.248526700339	7615.705545881392	0.3016181361484334	0.26946250315145565	2266.616137174773	4551.993320799898	2248.741664313362	4516.096341258613
0.877443160266411	2899.7500395878874	3174.5815939631466	4848.565758175408	4930.892939098714	5777.18541758458	5754.442280974353	6590.461738375234	6480.977380573135	7857.781046373251	7630.793813357406	0.3015129088462088	0.26937179413535756	2258.5195432655746	4563.063098723302	2240.694908344769	4527.050514115486
0.8827301967045416	2906.6448386402385	3181.9403858214373	4858.903018703518	4941.312815976378	5789.104843357946	5766.26759933819	6603.783661216667	6494.059580363925	7873.350154999506	7645.917636235433	0.3014076769597833	0.26928107959570935	2250.436817225185	4574.129198322538	2232.661976292846	4538.000829455443
0.8880490901968541	2913.558137649215	3189.318553889115	4869.26589954758	4951.758365258499	5801.053135510739	5778.121481768645	6617.1373687477635	6507.172966122527	7888.955831324372	7661.07699396209	0.3013024408448719	0.2691903598378354	2242.367966737831	4585.191358919488	2224.642875835765	4548.947028087219
0.8934000326981257	2920.4899433314467	3196.7161027391276	4879.654395750021	4962.229580842974	5813.030283424722	5790.003917185802	6630.5228456084615	6520.317522567498	7904.598053178036	7676.271865095354	0.3011972008559577	0.26909963516601954	2234.312999345595	4596.249317748472	2216.637614509091	4559.888848752016
0.8987832173197573	2927.440262040266	3204.133036549672	4890.068501767974	4972.726456034764	5825.0362757933835	5801.9148938254275	6643.940075659777	6533.493233651956	7920.276797468622	7691.502227297816	0.301091957346295	0.2690089058835053	2226.27192244411	4607.302809932735	2208.6461997020524	4570.826028102543
0.904198838336744	2934.4090997622475	3211.569359100552	4900.508211468379	4983.248983540964	5837.071100616375	5813.854399233466	6657.3890419776735	6546.700082557566	7935.992040175119	7706.76805732977	0.3009867106679194	0.2689181722925047	2218.2447432879126	4618.351568485377	2200.6686386622023	4581.758300699759
0.9096470911946843	2941.396462113787	3219.0250737695824	4910.973518123155	4993.797155465978	5849.134745194045	5825.822420260633	6670.86972684703	6559.9380516886695	7951.743756340401	7722.06933104245	0.300881461171654	0.268827434694212	2210.23146899289	4629.395324298879	2192.7049384993734	4592.685399008915
0.915128172516836	2948.402354337601	3226.5001835288954	4921.464414404258	5004.370963306545	5861.227196121846	5837.818943056875	6684.382111755435	6573.207122666107	7967.531920064073	7737.406023371089	0.30077620920711523	0.26873669338879297	2202.232106540003	4640.433806140441	2184.7551061871927	4603.607053388376
0.9206422801112097	2955.426781299279	3233.9946909413297	4931.980892378831	5014.970397946883	5873.348439284844	5849.843953065924	6697.926177387154	6586.507276321367	7983.356504495498	7752.778108328115	0.30067095512272196	0.26864594867540614	2194.2466627734248	4651.466740634525	2176.81914856215	4614.522992075188
0.9261896129777101	2962.4697474837276	3241.508598156673	4942.5229435041765	5025.595449653644	5885.4984598520205	5861.897435019678	6711.5019036168105	6599.838492690377	7999.217481826501	7768.185558996097	0.30056569926570187	0.2685552008522047	2186.2751443987945	4662.493852247484	2168.897072323074	4625.432941172039
0.931770371315315	2969.5312569916687	3249.0419069079885	4953.0905586228355	5036.24610807097	5897.677242270712	5873.97937293267	6725.109269503258	6613.200751007432	8015.114823284305	7783.628347520846	0.30046044198209854	0.268464450216335	2178.3175580038805	4673.514863316435	2160.9888840494095	4636.336624671007
0.9373847565293029	2976.611313536144	3256.5946185079415	4963.68372795768	5046.922362215589	5909.884770261059	5886.089750096599	6738.748253283453	6626.5940296992785	8031.0484991244575	7799.106445104569	0.3003551836167801	0.2683736970639575	2170.3739100391977	4684.529493995244	2153.094590184337	4647.2337644065265
0.9430329712385201	2983.709920438864	3264.166733844956	4974.3024411067645	5057.624200471627	5922.121026810172	5898.228549074537	6752.41883236601	6640.018306378702	8047.01847862338	7814.619821998621	0.300249924513446	0.2682829416902403	2162.4442068287754	4695.537462267792	2145.214197043155	4658.12408006168
0.9487152192826929	2990.82708062672	3271.758253379554	4984.946687038446	5068.35161058574	5934.385994166631	5910.395751695489	6766.1209833251305	6653.4735578386335	8063.024730071391	7830.16844749672	0.30014466501463494	0.26819218438937475	2154.528454576968	4706.5384839447215	2137.3477108223597	4669.007289170986
0.9544317057297852	2997.9627966281337	3279.3691771405124	4995.616454086243	5079.10457966194	5946.679653834654	5922.591339048632	6779.854681894178	6666.959760045795	8079.067220765267	7845.752289927729	0.3000394054617332	0.2681014254545743	2146.6266593641485	4717.532272645738	2129.4951375936507	4679.883107099682
0.9601826368833979	3005.1170705694913	3286.999504721127	5006.311729943863	5089.883094156612	5959.001986568496	5934.815291477752	6793.61990295948	6680.476888134655	8095.145917001123	7861.371316648731	0.29993414619498093	0.26801066517808847	2138.7388271510717	4728.518539793789	2121.65648330783	4690.751247036504
0.9659682202902156	3012.2899041714622	3294.6492352753353	5017.032501660019	5100.6871398733265	5971.352972366584	5947.067588575449	6807.416620553874	6694.024916401083	8111.2607840669525	7877.025494037775	0.29982888755348264	0.2679199038512058	2130.864963778935	4739.496994603891	2113.8317537975963	4701.611419987399
0.9717886647474951	3019.4812987454075	3302.318367513951	5027.778755633427	5111.516701957811	5983.732590465861	5959.348209177546	6821.244807850462	6707.60381829622	8127.411786235437	7892.714787486911	0.29972362987521234	0.2678291417642612	2123.0050749772345	4750.467344087316	2106.020954782667	4712.463334777625
0.9776441803106027	3026.691255189683	3310.0068997007834	5038.550477607623	5122.371764892763	5996.140819335944	5971.657131357293	6835.1044371561775	6721.21356642016	8143.598886756515	7908.4391613949465	0.29961837349702497	0.2677383792066436	2115.1591663592844	4761.429293027846	2098.2240918662283	4723.306698026136
0.9835349783005937	3033.919773985978	3317.7148296487894	5049.34765266585	5133.252312492725	6008.577636673348	5983.994332419664	6848.9954799054	6734.85413251569	8159.82204785006	7924.198579160339	0.29951311875466197	0.2676476164668004	2107.3272434259416	4772.382543981075	2090.4411705390085	4734.141214147909
0.9894612713118381	3041.1668551955913	3325.4421547161683	5060.170265225868	5144.158327898872	6021.043019395625	5996.359788895545	6862.9179066535135	6748.525487461989	8176.081230698421	7939.9930031739505	0.2994078659827612	0.2675568538322517	2099.5093115700292	4783.326797267888	2082.6721961832372	4744.966585345333
0.9954232732196957	3048.432498455757	3333.188871802504	5071.018299034823	5155.089793573879	6033.536943635576	6008.753476536014	6876.87168707051	6762.227601268322	8192.376395439078	7955.822394811918	0.29930261551486415	0.267466091589589	2091.7053760789568	4794.261750970036	2074.917174075439	4755.782511607511
1.0014211991882311	3055.7167029758825	3340.954977344822	5081.89173716401	5166.046691296672	6046.059384735347	6021.1753703065015	6890.856789934502	6775.960443067681	8208.707501157156	7971.68671442836	0.2991973676834263	0.2673753300244862	2083.9154421319254	4805.18710091291	2067.176109382941	4766.588690686738
1.0074552656779823	3063.0194675338134	3348.740467313666	5092.79056200367	5177.029002157202	6058.610317240559	6033.625444380965	6904.873183125235	6789.72398111045	8225.074505877974	7987.58592134815	0.2990921228198239	0.26728456942171136	2076.139514804934	4816.102540661814	2059.4490071701002	4777.384818101535
1.013525690453769	3070.3407904720566	3356.545337209147	5103.71475525774	5188.036706551198	6071.18971489439	6046.103672136054	6918.920833617588	6803.518182757975	8241.477366559537	8003.519973859626	0.2989868812543645	0.26719381006512527	2068.377599071886	4827.007761513814	2051.7358723992365	4788.170587126631
1.0196326925925556	3077.680669694007	3364.3695820569724	5114.664297938608	5199.069784174904	6083.797550631658	6058.610026145244	6932.999707475038	6817.343014476205	8257.916039085043	8019.488829207294	0.29888164331629336	0.2671030522376958	2060.6296998108155	4837.902452500304	2044.0367099351133	4798.9456887922715
1.0257764924913542	3085.0391026601574	3372.213196404489	5125.639170361856	5210.128214019813	6096.433796572909	6071.144478172984	6947.109769843166	6831.19844182929	8274.390478255391	8035.492443584553	0.298776409333805	0.2670122962215046	2052.89582179999	4848.786300366744	2036.351524543832	4809.7098118702415
1.0319573118751795	3092.4160863842662	3380.076174316656	5136.639352140935	5221.211974367334	6109.098424018405	6083.706999168765	6961.250984943033	6845.084429473071	8290.900637781553	8051.530772126305	0.2986711796340507	0.26692154229774906	2045.1759697218076	4859.65898956731	2028.6803208940546	4820.462642862694
1.0381753738050519	3099.8116174295315	3387.958509372037	5147.664822181876	5232.321042783486	6121.791403442179	6096.297559261212	6975.423316064632	6859.000941148713	8307.446470277067	8067.603768901619	0.29856595454314866	0.2668307907467624	2037.4701481644297	4870.520202258602	2021.023103559739	4831.203865999356
1.0444309026860459	3107.22569190473	3395.860194658763	5158.715558677929	5243.455396113536	6134.512704485996	6108.91612775213	6989.626725560244	6872.947939676108	8324.02792725038	8083.711386906319	0.298460734386192	0.26674004184800765	2029.7783616269007	4881.36961830128	2013.3798770261346	4841.933163238689
1.05072412427539	3114.658305460387	3403.781222770513	5169.7915391042825	5254.615010476709	6147.262295953406	6121.562673110614	7003.8611748378935	6886.925386947526	8340.644959097317	8099.853578055673	0.29835551948725775	0.2666492958800949	2022.1006145169958	4892.206915240735	2005.7506456864066	4852.650214249035
1.057055265690613	3122.109453284844	3411.7215858023974	5180.892740212614	5265.799861260722	6160.04014580361	6134.2371629669815	7018.126624354612	6900.933243920945	8357.297515093356	8116.03029317685	0.29825031016941883	0.26655855312078425	2014.436911154131	4903.03176830383	1998.1354138444294	4863.354696403956
1.0634245554177415	3129.579130100405	3419.681275346927	5192.0191380257775	5277.00992311647	6172.846221145502	6146.93956410687	7032.42303360986	6914.97147061366	8373.985543386048	8132.2414820015965	0.29814510675475026	0.26646781384700013	2006.787255772273	4913.843850394478	1990.5341857188032	4874.046284780605
1.0698322233195456	3137.067330159379	3427.6602824898705	5203.1707078323425	5288.245169952558	6185.680488231502	6159.669842465158	7046.750361138776	6929.040026095604	8390.708990987274	8148.487093158682	0.29803990956434223	0.2663770783348324	1999.151652522618	4924.642832089448	1982.946965444542	4884.7246521525085
1.0762785006438331	3144.5740472402017	3435.65859780619	5214.347424181253	5299.505574929945	6198.542912451574	6172.427963120017	7061.108564505571	6943.138868482892	8407.467803765645	8164.76707416653	0.2979347189183061	0.2662863468595474	1991.530105474114	4935.42838162533	1975.3737570737721	4895.389468979323
1.0827636200317978	3152.0992746434345	3443.676211355863	5225.549260876311	5310.791110456428	6211.433458327011	6185.213890286792	7075.497600296713	6957.267954931138	8424.261926438681	8181.081371425614	0.2978295351357862	0.26619561969559746	1983.922618611541	4946.200164887356	1967.8145645744517	4906.040403394261
1.089287815526412	3159.6430051878274	3451.713112679758	5236.776190970767	5322.101748181223	6224.352089504367	6198.027587311984	7089.917424114259	6971.427241628918	8441.091302565153	8197.429930211005	0.2977243585349707	0.26610489711663077	1976.3291958447662	4956.957845417317	1960.2693918388686	4916.677121214336
1.0958513225808764	3167.205231206334	3459.7692907954765	5248.028186761847	5333.437458989487	6237.298768749302	6210.869016667168	7104.367990569082	6985.616683791113	8457.955874537301	8213.812694664832	0.2976191894330993	0.26601417939549576	1968.7498410060653	4967.701084397268	1952.7382426807308	4927.299285918707
1.1024543780671139	3174.78594454212	3467.8447341931633	5259.305219785265	5344.798212996815	6250.273457940429	6223.738139942898	7118.849253274114	6999.836235652276	8474.855583573084	8230.229607788726	0.29751402814647415	0.2659234668042518	1961.1845578536158	4978.429540646961	1945.221120839531	4937.906558654038
1.1090972202843215	3182.3851365445507	3475.939430831327	5270.607260809726	5356.183979543755	6263.276118063133	6236.634917842611	7133.361164837569	7014.08585046	8491.7903697084	8246.680611436277	0.2974088749904714	0.2658327596141782	1953.6333500701585	4989.142870611278	1937.7180299793254	4948.498598217731
1.115780088967567	3190.002798065149	3484.0533681326124	5281.9342798313855	5367.594727190245	6276.3067092033625	6249.559310176472	7147.903676856102	7028.365480468202	8508.760171789236	8263.165646305402	0.2973037302795484	0.2657420580957829	1946.096221269574	4999.840728363488	1930.22897369368	4959.075061059324
1.1225032252964444	3197.638919453582	3492.1865329796024	5293.286246068358	5379.03042371013	6289.365190541466	6262.511275855283	7162.476739908067	7042.675076930505	8525.764927463935	8279.684651930816	0.2971985943272577	0.26565136251881133	1938.5731749938568	5010.522765589878	1922.7539555046242	4969.635601270478
1.1292668719037753	3205.2934905535612	3500.338911710541	5304.663127955106	5390.4910360855365	6302.451520345897	6275.490772884263	7177.080303546591	7057.014590093452	8542.80457317525	8296.237566676338	0.29709346744625514	0.26556067315225595	1931.0642147189355	5021.188631592318	1915.2929788667825	4980.1798705824185
1.1360712728843656	3212.9665006988203	3508.510490115127	5316.0648931369515	5401.976530501387	6315.565655967065	6288.497758356954	7191.714316292829	7071.38396918987	8559.879044152614	8312.824327727358	0.2969883499483104	0.265469990264362	1923.569343853509	5031.837973273825	1907.8460471675498	4990.707518356387
1.1429166738038161	3220.6579387089623	3516.7012534301866	5327.491508464408	5413.486872339724	6328.707553830976	6301.532188448951	7206.378725628986	7085.783162432056	8576.98827440415	8329.444871083058	0.29688324214431827	0.2653793141226417	1916.0885657421895	5042.470435140654	1900.413163729594	5001.218191582942
1.1498033217073829	3228.3677928854236	3524.9111863354483	5338.9429399876735	5425.022026174204	6341.877169433074	6314.594018411796	7221.073477991567	7100.212117005136	8594.1321967089	8346.09913154892	0.2967781443443101	0.26528864499388105	1908.6218836663174	5053.085659289965	1892.9943318112637	5011.711534869159
1.1567314651288954	3236.0960510072887	3533.140272949183	5350.419152950928	5436.581955764387	6355.07445733184	6327.683202566655	7235.798518764349	7114.6707790601695	8611.310742608815	8362.787042728856	0.2966730568574632	0.26519798314414833	1901.169300845184	5063.683285404928	1885.589554608683	5022.187190437457
1.1637013540997225	3243.8427003271977	3541.3884968239386	5361.9201117867815	5448.166624050189	6368.299371142586	6340.799694298188	7250.553792271576	7129.1590937074825	8628.52384240094	8379.508537017695	0.29656797999211204	0.26510732883880334	1893.7308204419096	5074.262950760312	1878.198835261108	5032.644798127236
1.1707132401577995	3251.6077275671873	3549.655840942186	5373.445780110602	5459.7759931462015	6381.551863531104	6353.943446048255	7265.339241771004	7143.677005009844	8645.77142512944	8396.263545593374	0.2964629140557608	0.2650166823425098	1886.306445559836	5084.824290202465	1870.8221768474323	5043.083995378576
1.177767376356704	3259.3911189145238	3557.942287711989	5384.996120714872	5471.41002433605	6394.831886207342	6367.114409309685	7280.154809446963	7158.224455975667	8663.053418577676	8413.051998409272	0.2963578593550917	0.2649260439192422	1878.8961792465416	5095.366936152335	1863.4595823899726	5053.504417232471
1.1848640172747877	3267.19286001752	3566.2478189626368	5396.571095563509	5483.068678066718	6408.139389919068	6380.312534619985	7295.000436403417	7172.801388552173	8680.369749260242	8429.873824186452	0.2962528161959792	0.26483541383229375	1871.5000244920375	5105.890518587548	1856.111054852896	5063.905696314527
1.1920034190243662	3275.012935981323	3574.5724159402475	5408.170665786148	5494.751913942822	6421.474324445462	6393.537771555032	7309.876062656938	7187.407743618553	8697.720342414932	8446.728950405875	0.2961477848834996	0.26474479234429293	1864.1179842382553	5116.394665062893	1848.7765971517074	5074.287462855689
1.1991858392609598	3282.851331363767	3582.9160593034553	5419.794791672558	5506.45969072103	6434.836638590882	6406.79006872289	7324.78162712989	7202.043460979223	8715.105121994946	8463.6173033008	0.2960427657219424	0.2646541797172052	1856.750061373692	5126.879000683548	1841.456212147721	5084.6493446643
1.2064115371925936	3290.7080301710625	3591.2787291189165	5431.4434326667815	5518.1919663042045	6448.226280178312	6420.069373757346	7339.717067643241	7216.70847935683	8732.524010660656	8480.538807848796	0.2959377590148232	0.26456357621235	1849.3962587349815	5137.343148100423	1834.149902649864	5094.990967125166
1.2136807735891502	3298.5830158536373	3599.6604048569693	5443.116547361539	5529.948697735801	6461.643196043109	6433.375633311722	7354.68232090972	7231.402736385498	8749.9769297718	8497.493387764156	0.2958327650648923	0.26447298209040476	1842.056579115335	5147.7867275257595	1826.8576714228839	5105.311953209341
1.2209938107917835	3306.4762713018436	3608.0610653871786	5454.814093492426	5541.729841194082	6475.087332026535	6446.708793052483	7369.677322526752	7246.126168603906	8767.463799379373	8514.480965490018	0.2957277841741515	0.2643823976114177	1834.7310252565658	5158.209356703097	1819.5795211798395	5115.611923450604
1.2283509127223842	3314.387778841693	3616.4806889738825	5466.536027932175	5553.535351986365	6488.558632969334	6460.0687976529	7384.702006969416	7260.878711448404	8784.984538217604	8531.50146219056	0.29562281664386203	0.26429182303481946	1827.4195998575306	5168.610650917282	1812.315454589203	5125.890495951055
1.2357523448931043	3322.3175202305997	3624.9192532717634	5478.282306684915	5565.365184543288	6502.05704270534	6473.455590786706	7399.756307583423	7275.660299246111	8802.539063695955	8548.554797743225	0.29551786277455233	0.26420125861942845	1820.122305572906	5178.990222988417	1805.065474275034	5136.147286375519
1.2431983744159416	3330.265476653056	3633.376735321351	5490.052884880365	5577.219292413012	6515.582504054994	6486.8691151217145	7414.840156578115	7290.470865208036	8820.127291891022	8565.64089073086	0.2954129228660449	0.2641107046234704	1812.8391450154595	5189.347683266737	1797.8295828194823	5146.381907951785
1.2506892700123766	3338.231628716361	3641.853111544584	5501.847716768093	5589.097628255485	6529.134958818948	6500.309312313489	7429.953485019356	7305.3103414221405	8837.749137538556	8582.75965843394	0.2953079972174502	0.26402016130457767	1805.5701207582606	5199.682639630744	1790.6077827633126	5156.593971461058
1.2582253020230734	3346.2159564462722	3650.3483577402726	5513.66675571169	5601.000143836608	6542.714347771557	6513.776122998908	7445.096222822506	7320.178658846404	8855.404514025333	8599.911016822698	0.29520308612719115	0.2639296289198062	1798.315235334274	5209.994697477901	1783.4000766068348	5166.7830852353945
1.2658067424176331	3354.2184392826944	3658.86244907963	5525.5099541829795	5612.926790022464	6556.320610654447	6527.269486789817	7460.268298745342	7335.07574730194	8873.093333381126	8617.094880549295	0.2950981898930102	0.2638391077256484	1791.0744912379887	5220.283459722763	1776.2064668113599	5176.948855151655
1.2734338648044117	3362.239056075307	3667.3953601017197	5537.377263756174	5624.877516773469	6569.953686169989	6540.789342266571	7475.469640380954	7350.00153546595	8890.815506270572	8634.311162939926	0.29499330881198454	0.2637485979780348	1783.8478909271653	5230.548526791856	1769.0269558000145	5187.090884628007
1.2811069444403917	3370.2777850792227	3675.9470647089424	5549.268635102072	5636.852273138577	6583.613511974841	6554.335626971657	7490.7001741506765	7364.955950864865	8908.57094198512	8651.559775986994	0.2948884431805364	0.263658099932355	1776.6354368275497	5240.7894966327585	1761.8615459642606	5197.208774635103
1.2888262582411194	3378.3346039506264	3684.517536162511	5561.18401798223	5648.851007249468	6597.300024673474	6567.908277403304	7505.959825297011	7379.938919867377	8926.359548434972	8668.840630341283	0.29478359329444553	0.26356761384346156	1769.4371313292067	5251.005964692449	1754.7102396583068	5207.302123672562
1.296592084790695	3386.409489742356	3693.106747077859	5573.123361243068	5660.873666314647	6611.013159811596	6581.507229008976	7521.248517876486	7394.950367677418	8944.181232140896	8686.153635303981	0.29467875944886746	0.26347713996568584	1762.2529767898377	5261.197523923591	1747.5730392034166	5217.370527772233
1.3044047043518285	3394.502418899541	3701.7146694200987	5585.086612810066	5672.920196613652	6624.752851869711	6595.132416179006	7536.566174752554	7409.990218327237	8962.035898226199	8703.49869881891	0.294573941938335	0.26338667855284464	1755.0829755385057	5271.3637647833675	1740.4499468914582	5227.41358050541
1.312264398875954	3402.613367255175	3710.341274499446	5597.073719681856	5684.990543491163	6638.519034256543	6608.783772240118	7551.912717588506	7425.058394670393	8979.92345040857	8720.875727464561	0.2944691410567861	0.2632962298582534	1747.9271298722597	5281.504275223007	1733.3409649818204	5237.430872964906
1.320171452013404	3410.742310025688	3718.986532966608	5609.084627924364	5697.084651351141	6652.311639302529	6622.461229448977	7567.288066840285	7440.15481837479	8997.843790991976	8738.284626446253	0.2943643570975624	0.2632057941347407	1740.7854420620133	5291.618640691973	1726.246095706476	5247.421993772266
1.3281261491236485	3418.889221806529	3727.650414808209	5621.119282664921	5709.202463650956	6666.130598253282	6636.164718985742	7582.692141749404	7455.2794099156445	9015.796820858543	8755.725299588214	0.294259590353431	0.2631153716346504	1733.657914350566	5301.706444129581	1719.1653412688756	5257.386529070092
1.3361287772855897	3427.054076567704	3736.332889342154	5633.17762808636	5721.3439228954885	6679.975841263022	6649.8941709475785	7598.124860335794	7470.43208856854	9033.782439460412	8773.19764932568	0.2941548411165976	0.26302496260986585	1726.5445489562117	5311.767265967792	1712.098703847034	5267.324062523898
1.3441796253079266	3435.2368476493352	3745.033925213029	5645.259607421132	5733.508970631262	6693.847297388063	6663.649514342222	7613.5861393906725	7485.612772402395	9051.80054481165	8790.70157669703	0.29405010967871653	0.2629345673118113	1719.445348073612	5321.800684129586	1705.0461855945177	5277.234175321879
1.352278983739575	3443.4375077571804	3753.753490387457	5657.365162945389	5745.697547440531	6707.744894580236	6677.430677081481	7629.075894469382	7500.821378272444	9069.851033480094	8808.236981335853	0.2939453963309051	0.2628441859914642	1712.3603138735634	5331.80627401825	1698.007788640156	5287.116446162108
1.3604271448801535	3451.656028958155	3762.491552149449	5669.494235973055	5757.909592935368	6721.668559680317	6691.237585974748	7644.594039884254	7516.05782181329	9087.933800579201	8825.803761463041	0.29384070136376006	0.2627538188993782	1705.2894485054421	5341.783608522499	1690.9835150907165	5296.970451260451
1.3686244027905345	3459.8923826758423	3771.248077095762	5681.646766849917	5770.145045751767	6735.6182184114805	6705.070166722537	7660.140488697458	7531.322017431795	9106.04873975996	8843.401813878907	0.2937360250673688	0.26266346628567766	1698.232754098426	5351.73225801345	1683.973367032071	5306.795764346141
1.3768710533034536	3468.1465396859867	3780.023031131224	5693.822694947681	5782.4038435437105	6749.593795372705	6718.928343909964	7675.715152713809	7546.613878300136	9124.195743202708	8861.031033955242	0.2936313677313214	0.2625731284000827	1691.19023276394	5361.651790346252	1676.9773465311737	5316.591956663644
1.3851673940341884	3476.4184701120075	3788.8163794640855	5706.021958658071	5794.685922977282	6763.595214032243	6732.812041000305	7691.317942473698	7561.933316348807	9142.37470160906	8878.691315627475	0.2935267296447293	0.2624828054919179	1684.1618865921046	5371.541770844255	1669.9954556329176	5326.358596956823
1.3935137243912972	3484.7081434204088	3797.62808660128	5718.244495386792	5806.9912197246485	6777.622396720937	6746.721180328393	7706.948767245786	7577.280242259462	9160.585504193643	8896.38255138663	0.29342211109623695	0.26239249781012086	1677.147717660002	5381.401762318797	1663.027696368401	5336.0952514896635
1.4019103455874267	3493.015528416341	3806.458116343815	5730.490241547727	5819.319668458264	6791.675264625798	6760.655683094274	7722.607535020034	7592.654565458108	9178.828038676176	8914.104632271628	0.2933175123740353	0.2623022056032603	1670.147728028649	5391.231325055938	1656.0740707518999	5345.801484033233
1.410357560650181	3501.3405932389705	3815.30643178199	5742.75913255684	5831.6712028447955	6805.753737783253	6774.615469356551	7738.294152500335	7608.0561941078595	9197.10219127311	8931.857447861174	0.2932129337658747	0.2622119291195407	1663.1619197408436	5401.030016805045	1649.134580778482	5355.476855852874
1.4188556744330574	3509.683305356973	3824.1729952907317	5755.051102826294	5844.0457555392495	6819.857735072653	6788.600458025958	7754.008525097504	7623.485035102062	9215.407846689637	8949.64088626596	0.2931083755590857	0.26212166860682384	1656.1902948315255	5410.79739280534	1642.209228434367	5365.120925735915
1.4274049936264492	3518.0436315639604	3833.057768524872	5767.366085758479	5856.443258179036	6833.987174209674	6802.61056685886	7769.750556922052	7638.940994057246	9233.744888111547	8967.454834120781	0.29300383804058594	0.2620314243126352	1649.2328553210828	5420.533005761914	1635.2980156908743	5374.733249969548
1.4360058267687137	3526.4215379739007	3841.9607124144036	5779.704013740028	5868.863641377973	6848.141971739691	6816.645712450705	7785.520150777025	7654.42397530606	9252.113197197057	8985.299176576576	0.2928993214968998	0.2619411964841791	1642.2896032169228	5430.236405847361	1628.400944505236	5384.313382339431
1.4446584842573071	3534.8169900165335	3850.8817871597466	5792.064818135835	5881.306834720346	6862.322043031188	6830.7058102295205	7801.3172081508255	7669.933881890245	9270.5126540687	9003.173797292555	0.2927948262141709	0.2618509853683479	1635.3605405202252	5439.907140716445	1621.5180168271763	5393.860874144826
1.453363278359986	3543.229952432802	3859.8209522270326	5804.448429283125	5893.772766754991	6876.527302269211	6844.790774449445	7817.141629210143	7685.470615553707	9288.943137305276	9021.078578428353	0.29269035247818215	0.2617607912117416	1628.4456692230888	5449.544755495852	1614.6492345968145	5403.375274191843
1.4621205232260774	3551.660389270224	3868.778166343317	5816.854776485432	5906.261364989287	6890.757662448726	6858.900518184182	7832.993312792663	7701.034076735403	9307.40452393367	9039.013400636104	0.2925859005743599	0.2616706142606748	1621.5449913060293	5459.1487927730195	1607.7945997420466	5412.856128779706
1.470930534897817	3560.1082638782855	3877.753387491833	5829.2837880066145	5918.7725558832	6905.013035368008	6873.03495332047	7848.872156399972	7716.624164562316	9325.896689420739	9056.978143052529	0.2924814707877987	0.261580454761189	1614.6585087471758	5468.718792620581	1600.9541141871014	5422.302981725661
1.4797936313217521	3568.573538903853	3886.746572907248	5841.735391064926	5931.306264843371	6919.293331622132	6887.193990551656	7864.778056190445	7732.240776842578	9344.419507665314	9074.972683291186	0.2923770634032716	0.2614903129590742	1607.7862235175562	5478.254292579601	1594.1277798482915	5431.71537434659
1.48871013236022	3577.056176286502	3895.7576790708417	5854.2095118269535	5943.862416217073	6933.598460596269	6901.377539371084	7880.710906972043	7747.883810058297	9362.972850989976	9092.996897434447	0.29227267870525286	0.261400189099874	1600.9281375823775	5487.754827660974	1587.315598635294	5441.092845464591
1.4976803598028874	3585.556137253922	3904.786661705781	5866.706075401696	5956.440933286319	6947.928330459192	6915.585508065681	7896.670602195184	7763.553159358663	9381.556590133088	9111.05066002578	0.2921683169779224	0.26131008342890133	1594.0842529064976	5497.219930360094	1580.5175724565051	5450.434931419557
1.5067046373783677	3594.0733823172645	3913.8334757723073	5879.225005834552	5969.041738261873	6962.28284815664	6929.817803709422	7912.657033945626	7779.24871855292	9400.170594240675	9129.133844061838	0.29206397850519	0.26121999619125214	1587.2545714484877	5506.6491306349635	1573.7337032132782	5459.741166047286
1.5157832907659001	3602.6078712664703	3922.8980754629274	5891.766226101306	5981.664752277254	6976.661919404717	6944.074332156798	7928.670092937269	7794.970380103339	9418.81473085833	9147.246320984592	0.2919596635707069	0.2611299276318203	1580.4390951666865	5516.041955925757	1566.9639928056858	5469.0110806990415
1.5249166476071065	3611.159563165646	3931.9804141976524	5904.329658102183	5994.309895382823	6991.065448683354	6958.354998036382	7944.709668505143	7810.7180351183	9437.488865923217	9165.387960673568	0.29185537245788906	0.26103987799531053	1573.6378260197234	5525.397931152489	1560.2084431329276	5478.2442042389885
1.5341050375178134	3619.72841634838	3941.0804446191614	5916.915222655833	6006.977086539786	7005.493339229695	6972.659704744292	7960.775648598126	7826.491573345231	9456.19286375599	9183.558631437983	0.29175110544991695	0.2609498475262492	1566.8507659645984	5534.716578709194	1553.4670560920495	5487.440063040471
1.5433487920999491	3628.314388413075	3950.1981185880104	5929.522839493344	6019.66624361424	7019.945493031533	6986.988354437723	7976.867919771962	7842.290883163719	9474.926587052778	9201.75820000894	0.29164686282976837	0.2608598364690068	1560.0779169620364	5543.997418478597	1546.7398335830076	5496.598180999979
1.5526482449535108	3636.9174362182875	3959.333387177828	5942.152427252287	6032.37728337125	7034.421810820773	7001.340848028494	7992.986367182149	7858.115851578503	9493.689896877197	9219.98653153169	0.2915426448802294	0.2607698450678004	1553.3192809738102	5553.239967822563	1540.0267775051761	5505.7180795257445
1.5620037316886017	3645.5375158780253	3968.4862006704693	5954.803903470689	6045.110121468833	7048.92219206681	7015.7170851765195	8009.130874576764	7873.966364212489	9512.482652652272	9238.24348955776	0.2914384518839081	0.26067987356671474	1546.5748599626822	5562.4437415830325	1533.3278897588607	5514.799277541926
1.5714155899375468	3654.1745827570558	3977.6565085512016	5967.477184581064	6057.864672452036	7063.446534969999	7030.116964283371	8025.301324289416	7889.842305299884	9531.304712152507	9256.528936037244	0.29133428412325235	0.26058992220972166	1539.8446558980504	5571.60825209762	1526.6431722494308	5523.841291501652
1.580884159367074	3662.8285914662306	3986.8442595038923	5980.172185904452	6070.640849746996	7077.994736455125	7044.540382485826	8041.49759723221	7905.743557679198	9550.155931495894	9274.84273131104	0.2912301418805706	0.26049999124068396	1533.1286707514082	5580.733009185409	1519.9726268834202	5532.843635373516
1.5904097816905756	3671.499495857759	3996.0494014061487	5992.888821644394	6083.438565654944	7092.566692164791	7058.987235649354	8057.719572888579	7921.670002786257	9569.03616513589	9293.18473410305	0.2911260254380433	0.26041008090337125	1526.4269065025728	5589.817520167911	1513.3162555753952	5541.805820666719
1.5999928006804371	3680.187249020545	4005.2718813245283	6005.627004881041	6096.257731346362	7107.162296452992	7073.457418361797	8073.967129306333	7937.621520647489	9587.945265853627	9311.554801512597	0.29102193507773827	0.2603201914414839	1519.7393651387538	5598.861289867433	1506.6740602458594	5550.727356422227
1.6096335621804478	3688.891803275436	4014.51164550966	6018.386647565118	6109.09825685495	7121.781442378504	7087.950823926809	8090.240143090595	7953.597989872854	9606.883084749838	9329.95278900659	0.2909178710816387	0.2602303230986624	1513.0660486476845	5607.863820581464	1500.0460428145016	5559.607749191346
1.6193324141182788	3697.6131101704955	4023.7686393913878	6031.167660511927	6121.96005107169	7136.42402169832	7102.467344357426	8106.538489396653	7969.599287648905	9625.849471236927	9348.3785504118	0.29081383373164965	0.26014047611849667	1506.4069590307772	5616.82461212785	1493.4322052147472	5568.446503084386
1.6290897065180392	3706.351120476344	4033.0428075739906	6043.969953395497	6134.843021739017	7151.089924861277	7117.006870369762	8122.86204192311	7985.625289732108	9644.844273031245	9366.83193790736	0.29070982330961825	0.26005065074455025	1499.762098298932	5625.743161837803	1486.8325493877637	5577.243119756691
1.6389057915129117	3715.105784181386	4042.334093831282	6056.793434742535	6147.747075444808	7165.779041001448	7131.569291376496	8139.210672904791	8001.675870441816	9663.867336145058	9385.312802016953	0.29060584009735657	0.2599608472203701	1493.1314684683457	5634.618964535184	1480.2470772793167	5585.997098393273
1.6487810233578566	3723.8770504870868	4051.6424411017733	6069.638011926505	6160.672117616494	7180.491257931672	7146.154495480501	8155.584253105716	8017.750902653498	9682.918504878755	9403.820991601226	0.29050188437664975	0.25987106578950836	1486.515071569942	5643.451512574218	1473.6757908486761	5594.707935744431
1.6587157584424002	3732.6648678032775	4060.9677914838508	6082.503591161727	6173.618052515198	7195.2264621371405	7160.762369468509	8171.982651812265	8033.850257791868	9701.997621813069	9422.356353850242	0.29039795642928484	0.2597813066955246	1479.9129096416873	5652.240295815049	1467.1186920615728	5603.375126101775
1.6687103553034934	3741.4691837433506	4070.3100862308634	6095.390077497333	6186.584783229736	7209.984538768789	7175.392798804617	8188.405736826	8049.973805824025	9721.10452780111	9440.91873427573	0.2902940565370589	0.2596915701820142	1473.3249847344123	5660.984801645158	1460.5757828957285	5611.99816132104
1.6787651746384535	3750.2899451196035	4079.6692657463404	6108.2973748114655	6199.572211670838	7224.765371637003	7190.045667624067	8204.853374456903	8066.121415252789	9740.239061960756	9459.50797670368	0.290190184981799	0.25960185649262324	1466.7512989140814	5669.684514989145	1454.0470653425436	5620.576530830003
1.6888805793179813	3759.1270979384403	4089.045269579087	6121.225385805279	6212.580238565203	7239.568843205074	7204.720858726805	8221.325429516448	8082.292953109759	9759.401061666797	9478.123923266703	0.29008634204539463	0.25951216587105436	1460.1918542574276	5678.338918298949	1447.5325414031395	5629.1097216187045
1.6990569343992543	3767.980587395666	4098.438036418369	6134.174011997065	6225.60876344966	7254.394834582823	7219.418253571194	8237.821765310577	8098.4882849486685	9778.59036254323	9496.766414396547	0.28998252800979313	0.25942249856109395	1453.6466528528836	5686.9474915557075	1441.0322130902787	5637.597218245035
1.7092946071391046	3776.8503578716864	4107.847504088991	6147.1431537162725	6238.657684665229	7269.243225520095	7234.137732267613	8254.34224363282	8114.70727483849	9797.806798455433	9515.435288816489	0.2898787431570338	0.2593328548066218	1447.115696806577	5695.509712297702	1434.5460824324982	5646.038502858952
1.7195939670072704	3785.7363529268478	4117.273609546543	6160.132710097755	6251.726899351407	7284.113894400519	7248.8791735722925	8270.886724757593	8130.94978535688	9817.050201502698	9534.130383534062	0.2897749877692642	0.2592432348516274	1440.5989882404683	5704.025055616628	1428.074151473411	5654.433055199217
1.7299553856997325	3794.63851529661	4126.7162888724615	6173.142579075751	6264.816303440206	7299.006718234977	7263.642454880899	8287.455067433171	8147.215677583363	9836.320402010364	9552.851533833415	0.28967126212875943	0.25915363894023363	1434.09652928781	5712.492994143628	1421.616422267165	5662.780352581758
1.7403792371521247	3803.556786886838	4136.17547726921	6186.172657378075	6277.925791650366	7313.921572655296	7278.42745222231	8304.047128874869	8163.504811092611	9855.617228522255	9571.598573267962	0.2895675665179311	0.259064067316701	1427.608322101296	5720.912998085609	1415.1728968862444	5671.0798699345905
1.7508658975532332	3812.4911087690393	4145.651109055431	6199.222840520251	6291.055257481555	7328.858331907908	7293.234040252373	8320.66276475837	8179.817043947885	9874.940507793124	9590.371333653015	0.28946390121936605	0.25897452022545714	1421.1343688503257	5729.284535216633	1408.7435774187325	5679.3310797892045
1.76141574535857	3821.441421175625	4155.143117661096	6212.293022799659	6304.204593208546	7343.816868847497	7308.062092247647	8337.301829212814	8196.15223269429	9894.290064781002	9609.169645058371	0.28936026651582936	0.2588849979111032	1414.6746717214119	5737.607070886763	1402.328465968836	5687.533452289179
1.7720291613040315	3830.407663495151	4164.651435622649	6225.3830972896985	6317.37368987544	7358.797054930704	7322.911480099199	8353.96417481407	8212.510232352228	9913.665722639716	9627.993335801024	0.2892566626902874	0.25879550061843926	1408.2292329179472	5745.880068025319	1395.9275646568858	5695.686455195304
1.7827065284196406	3839.389774267557	4174.175994578158	6238.492955833942	6330.562437289858	7373.798760209782	7337.782074306374	8370.649652578008	8228.890896410703	9933.067302711308	9646.842232437775	0.28915309002593487	0.2587060285924736	1401.7980546621257	5754.102987150662	1389.5408756209654	5703.7895538958255
1.7934482320433673	3848.387691179442	4183.716725262492	6251.622489040351	6343.770724017215	7388.821853326374	7352.673743970645	8387.358111953785	8245.294076820834	9952.494624518607	9665.71615975805	0.2890495488062074	0.25861658207844596	1395.3811391973286	5762.27528639161	1383.1684010191238	5711.842211423209
1.8042546598350382	3857.4013510593013	4193.273557502474	6264.771586275484	6356.99843737497	7403.866201505254	7367.586356789468	8404.089400817176	8261.719623989311	9971.9475057578	9684.614940776635	0.2889460393148049	0.2585271613218458	1388.9784887845744	5770.396421473008	1376.8101430262323	5719.843888445757
1.8151262017903238	3866.4306898727823	4202.846420212038	6277.940135658687	6370.2454634268715	7418.931670548053	7382.519779050097	8420.843365463852	8278.16738677178	9991.425762290955	9703.53839672642	0.28884256183570756	0.25843776656842216	1382.590105703217	5778.465845727362	1370.4661038342165	5727.794043273898
1.8260632502548164	3875.4756427179136	4212.435241387382	6291.12802405631	6383.511686977226	7434.01812482704	7397.473875623464	8437.619850602807	8294.637212466387	10010.929208138648	9722.486347051232	0.2887391166532079	0.2583483980642094	1376.2159922556602	5786.483010120923	1364.1362856575288	5735.692131892778
1.8370661999381863	3884.5361438204172	4222.03994810219	6304.335137076021	6396.7969915652675	7449.125427279	7412.448509958158	8454.418699349706	8311.128946807361	10030.457655472695	9741.458609398764	0.28863570405191347	0.2582590560555408	1369.856150765554	5794.447363250656	1357.8206907305866	5743.537607953884
1.848135447928429	3893.6121265289134	4231.660466502761	6317.561359061008	6410.101259459411	7464.253439398993	7427.443544074281	8471.23975322034	8327.642433958512	10050.010914608769	9760.45499961339	0.2885323243167828	0.25816974078906896	1363.5105835752329	5802.358351343544	1351.5193213052116	5751.329922777135
1.8592713937061955	3902.7035233101983	4241.296721803207	6330.806573084276	6423.424371651603	7479.4020212342275	7442.458838557416	8488.08285212406	8344.177516506808	10069.588793999155	9779.475331729125	0.2884289777331419	0.25808045251178147	1357.1792930519441	5810.215418291045	1345.232179657789	5759.068525383016
1.8704744391592067	3911.8102657445384	4250.948638280669	6344.070660942988	6436.76620785173	7494.5710313779955	7457.494252552666	8504.9478343573	8360.734035456093	10089.191100225598	9798.519417962661	0.2883256645867028	0.25799119147102234	1350.8622815833078	5818.018005631166	1338.9592680833885	5766.752862478141
1.8817449885967616	3920.932284520879	4260.6161392704535	6357.353503152699	6450.126646481892	7509.7603269634665	7472.549643758541	8521.834536596994	8377.311830220568	10108.817637991951	9817.587068706229	0.28822238516358784	0.2579019579145065	1344.5595515778987	5825.765552567551	1332.7005888976273	5774.382378472947
1.8930834487643238	3930.0695094321572	4270.299147161275	6370.654978941755	6463.50556467088	7524.969763657707	7487.624868421083	8538.742793894216	8393.910738618639	10128.468210117167	9836.678092520775	0.28811913975035114	0.25781275209034665	1338.2711054712418	5833.457495998358	1326.4561444416177	5781.95651550754
1.9044902288582053	3939.2218693705795	4279.99758339046	6383.974966245646	6476.902838248571	7540.1991956556285	7502.719781327907	8555.672439667722	8410.530596866509	10148.142617528185	9855.792296129022	0.28801592863399733	0.25772357424705855	1331.9969457195257	5841.093270498328	1320.2259370761458	5789.4747134395875
1.9159657405403292	3948.3892923228705	4289.711368439143	6397.3133417013405	6490.318341740336	7555.448475673922	7517.83423580224	8572.623305697547	8427.171239571968	10167.840659252777	9874.929484408558	0.28791275210200884	0.25763442463359226	1325.7370748026296	5848.6723083436955	1314.00996918499	5796.936409865972
1.9275103979530908	3957.571705365589	4299.4404218275	6410.669980641727	6503.751948361539	7570.717454945127	7532.968083697088	8589.595222118694	8443.832499728223	10187.562132412639	9894.089460385068	0.2878096104423646	0.2575453034993501	1319.4914952244144	5856.194039520109	1307.8082431747462	5804.341040131636
1.9391246177343011	3966.76903466039	4309.184662109968	6424.044757089981	6517.203530011968	7586.005983211615	7548.1211753893185	8606.58801741472	8460.514208707586	10207.306832216314	9913.272025225475	0.28770650394355957	0.2574562110941979	1313.2602095150505	5863.657891744748	1301.6207614770392	5811.6880373484455
1.9508088190322228	3975.9812054493605	4318.9440068705135	6437.437543754087	6530.672957270416	7601.313908719755	7563.2933597739275	8623.601518411624	8477.216196255458	10227.074551952412	9932.476978231343	0.28760343289463497	0.25736714766848945	1307.043220227817	5871.063290459802	1295.4475265459623	5818.976832396351
1.9625634235206988	3985.2081420502695	4328.71837271783	6450.848212021195	6544.1600993891125	7616.641078213896	7578.484484258124	8640.635550271421	8493.938290484146	10246.865082982553	9951.70411683201	0.2875003975851954	0.2572781134730926	1300.8405299386359	5878.409658845048	1289.2885408570874	5826.206853928044
1.9743888554143678	3994.4497678519024	4338.507675280619	6464.276631952164	6557.6648242883275	7631.987336930566	7593.694394755625	8657.689936485998	8510.680317866758	10266.678214734648	9970.953236578043	0.28739739830543026	0.2571891087593973	1294.6521412524162	5885.6964178541675	1283.1438069141004	5833.377528410172
1.9862855414839768	4003.7060053093946	4348.31182920288	6477.7226722760915	6571.186998550974	7647.352528592662	7608.922935680954	8674.76449887105	8527.442103231246	10286.513734696133	9990.224131134672	0.2872944353461471	0.2571001337793413	1288.4780567973503	5892.922986200545	1277.013327242632	5840.4882801081985
1.9982539110717792	4012.9767759395086	4358.13074813913	6491.186200384786	6584.726487417136	7662.736495403569	7624.1699499436545	8691.859057559748	8544.223469754354	10306.371428407136	10009.516592275131	0.2871915089987784	0.2570111887854361	1282.3182792260195	5900.088780374732	1270.8971043918864	5847.538531101542
2.010294396107033	4022.2620003159914	4367.964344749727	6504.667082327358	6598.2831547787455	7678.139078041444	7639.435278942674	8708.973430996803	8561.024238955626	10326.251079453883	10028.830409874237	0.28708861955542014	0.2569222740307751	1276.1728112213314	5907.193214683095	1264.795140940405	5854.527701326646
2.0224074311215867	4031.5615980649386	4377.812530696196	6518.165182804861	6611.856863174292	7693.560115653534	7654.718762560796	8726.107435932458	8577.844230691651	10346.15246946212	10048.16537190202	0.28698576730885034	0.256833389769066	1270.0416554883705	5914.2357012236025	1258.7074394878582	5861.45520855044
2.0345934532655616	4040.8754878600726	4387.675216636453	6531.680365164775	6625.447473783369	7708.999445850334	7670.020239158883	8743.260887416296	8594.683263149953	10366.075378090365	10067.521264417115	0.2868829525525507	0.2567445362546444	1263.9248147578328	5921.215649914462	1252.6340026585385	5868.320468397578
2.0468529023231294	4050.2035874181565	4397.552312220209	6545.212491395766	6639.0548464215135	7724.456904700058	7685.339545570462	8760.433598791462	8611.541152843347	10386.019583023563	10086.897871560624	0.28678017558073404	0.2566557137424982	1257.8222917887033	5928.132468518568	1246.5748331042705	5875.122894378146
2.059186220728381	4059.545813494318	4407.443726084241	6558.761422122261	6652.678839534863	7739.932326722916	7700.676517096104	8777.625381688615	8628.417714604035	10405.984859966497	10106.294975549687	0.286677436688367	0.25656692248828744	1251.734089367499	5934.985562654212	1240.529933502432	5881.861897895113
2.0715938535812968	4068.9020818774775	4417.349365847803	6572.327016599255	6666.319310195024	7755.425544885649	7716.030987498045	8794.836046020233	8645.312761577961	10425.970982637538	10125.7123566714	0.2865747361711984	0.25647816274836327	1245.6602103054174	5941.774335795781	1234.499306555197	5888.536888247589
2.084076248663807	4078.2723073856564	4427.269138107908	6585.909132706892	6679.976114093743	7770.93639059581	7731.402788994593	8812.065399974494	8662.226105219013	10445.97772276209	10145.149793276456	0.28647207432577104	0.25638943477979714	1239.6006574399653	5948.498189296108	1228.4829549892456	5895.147272652248
2.0966338564559543	4087.6564038614415	4437.202948434761	6599.50762694535	6693.649105537855	7786.46469369641	7746.791752254849	8829.313250009895	8679.157555283447	10466.0048500665	10164.607061773171	0.2863694514494749	0.2563007388403946	1233.5554336369387	5955.156522410922	1222.4808815601282	5901.692456274526
2.109267130152151	4097.054284167339	4447.150701367131	6613.122354429534	6707.338137444105	7802.010282460331	7762.197706393287	8846.57940084911	8696.106919824262	10486.052132271665	10184.083936621375	0.2862668678405362	0.2562120751887213	1227.5245417893748	5961.748732306063	1216.4930890473188	5908.171842219308
2.1219765256775314	4106.465860181242	4457.112300407734	6626.753168883983	6721.043061334039	7817.572983585008	7777.620478964422	8863.863655473659	8713.074005185626	10506.119335087044	10203.5801903264	0.2861643237980715	0.2561234440841248	1221.5079848174937	5968.274214078207	1210.5195802561357	5914.584831557935
2.1347625017044103	4115.891042791814	4467.08764801867	6640.399922637637	6734.763727328945	7833.152622186945	7793.059895957529	8881.165815118062	8730.058615997381	10526.206222204391	10223.095593433145	0.28606181962210037	0.25603484578675567	1215.5057656659046	5974.732360752067	1204.5603580191964	5920.930823350558
2.147625519668832	4125.3297418939455	4477.076645616849	6654.062466618748	6748.4999841448325	7848.749021796395	7808.515781791429	8898.485679264342	8747.060555169588	10546.312555291775	10242.629914520221	0.2859593556135776	0.25594628055758967	1209.5178873083205	5981.122563322075	1198.6154251948465	5927.209214654984
2.160566043787228	4134.781866384212	4487.079193569446	6667.740650349808	6762.25167908742	7864.3620043520805	7823.987959309257	8915.823045636467	8764.079623887157	10566.438093987625	10262.182920194115	0.28585693207441204	0.25585774865845645	1203.5443527470343	5987.4442107670475	1192.6847846666933	5933.419400541112
2.1735845410731627	4144.247324156357	4497.095191189345	6681.434321942521	6776.018658047166	7879.991390195959	7839.476249773322	8933.177710194948	8781.11562160443	10586.582595894846	10281.754375083434	0.2857545493075001	0.2557692503520551	1197.585165010416	5993.696690053446	1186.768439345935	5939.560774119338
2.1866814813541975	4153.726022096746	4507.1245367306665	6695.14332809275	6789.800765494381	7895.636998067957	7854.980472860021	8950.549467131359	8798.168346039936	10606.745816574912	10301.344041833261	0.285652207616751	0.2556807859019798	1191.6403271527379	5999.879386154469	1180.8663921696134	5945.632726550335
2.199857337288837	4163.2178660798745	4517.167127384219	6708.867514075548	6803.597844474297	7911.298645100834	7870.500446654749	8967.938108862953	8815.237593171121	10626.927509542129	10320.951681099488	0.2855499073071096	0.25559235557274446	1185.7098422560957	6005.991682074964	1174.9786460995092	5951.634647057159
2.213112584383593	4172.722760963866	4527.222859273043	6722.606723740219	6817.409736602225	7926.976146815043	7886.035987646881	8985.343426027428	8832.323157229166	10647.127426257906	10340.577051543276	0.28544764868459294	0.2555039596298079	1179.793713431165	6012.032958874712	1169.105204125808	5957.565922962502
2.2264477010101436	4182.240610586035	4537.291627447959	6736.360799505457	6831.236282058793	7942.66931711373	7901.586910724874	9002.765207477603	8849.424830693897	10667.345316125213	10360.219909825637	0.2853454320563014	0.25541559833959476	1173.8919438146404	6018.002595676109	1163.246069263958	5963.425939689856
2.2398631684225956	4191.771317758378	4547.373325883105	6750.129582354413	6845.077319585105	7958.37796827762	7917.153029171256	9020.203240276318	8866.542404288617	10687.5809264829	10379.880010601919	0.28524325773046966	0.25532727196951915	1168.0045365699334	6023.899969684193	1157.4012445545522	5969.214080786565
2.2533594707748548	4201.314784263169	4557.467847471523	6763.9129118299315	6858.932686478067	7974.1019109601275	7932.734154657843	9037.657309691209	8883.675666975183	10707.834002600312	10399.557106516557	0.2851411260164727	0.25523898078801155	1162.1314948875224	6029.724456209922	1151.5707330647274	5974.929727945011
2.2669370951380965	4210.870910848504	4567.57508402074	6777.710626029702	6872.8022185856435	7989.84095418236	7948.330097240848	9055.127199189677	8900.824405948977	10728.104287671787	10419.250948197727	0.2850390372248698	0.2551507250645432	1156.2728219852434	6035.475428690901	1145.7545378877549	5980.5722610256635
2.2805965315183476	4220.4395972239245	4577.694926248429	6791.522561601596	6886.685750302281	8005.594905328342	7963.940665356211	9072.612690433902	8917.988406634096	10748.391522811433	10438.96128425224	0.284936991667423	0.2550625050696506	1150.4285211078823	6041.152258712333	1139.9526621429832	5986.141058075242
2.294338272874165	4230.020742055991	4587.827263777991	6805.348553738895	6900.583114564243	8021.363570140125	7979.565665814805	9090.11356327585	8935.167452678428	10768.695447047776	10458.687861260356	0.28483498965713167	0.25497432107495926	1144.5985955247888	6046.754316011211	1134.1651089731022	5991.6354953336995
2.308162815134429	4239.614242963924	4597.97198513425	6819.188436175637	6914.494142845054	8037.146752713034	7995.204903797798	9107.629595752396	8952.361325948888	10789.015797318589	10478.430423770717	0.28473303150826107	0.2548861733532093	1138.7830485352897	6052.280968530802	1128.391881550313	5997.05494728731
2.3220706572162446	4249.219996515281	4608.1289777391685	6833.042041182087	6928.418665151072	8052.94425549106	8010.858182852151	9125.16056408059	8969.56980652686	10809.352308465923	10498.188714295553	0.28463111753636894	0.25479806217828543	1132.9818834630423	6057.731582408305	1122.6329830694594	6002.398786657024
2.336062301042938	4258.837898221555	4618.298127907472	6846.909199560018	6942.356510016874	8068.755879262047	8026.525304885898	9142.706242652743	8986.792672703297	10829.704713230887	10517.962473305539	0.28452924805833807	0.2547099878252344	1127.1951036557439	6063.105522000929	1116.8884167491924	6007.666384423152
2.3501382515621807	4268.467842533901	4628.47932084244	6860.789740638291	6956.307504500936	8084.581423153208	8042.206070163787	9160.26640403186	9004.029700974344	10850.072742248836	10537.751439225178	0.2844274233924049	0.2546219505702997	1121.4227124917088	6068.402149939677	1111.1581858372665	6012.857109881006
2.3642990167642037	4278.109722838857	4638.672440631674	6874.683492268367	6970.27147418126	8100.420684626611	8057.900277302848	9177.840818947043	9021.28066603679	10870.456124044566	10557.555348428044	0.28432564385819176	0.25453395069094187	1115.6647133725928	6073.620827113511	1105.4422936037881	6017.970330623444
2.378545107700138	4287.763431454012	4648.877370242821	6888.590280819811	6984.2482431509725	8116.273459474601	8073.607723267943	9195.429256288822	9038.545340783565	10890.854585027406	10577.373935232083	0.28422390977673423	0.2544459884658698	1109.9211097239167	6078.760912700091	1099.740743342496	6023.0054125748575
2.392877038500453	4297.428859623794	4659.093991519413	6902.5099311759395	6998.237634014095	8132.139541815447	8089.328203367503	9213.031483104767	9055.823496299361	10911.267849486632	10597.206931895078	0.28412222147051586	0.25435806417505896	1104.1919049995486	6083.821764209541	1094.0535383734386	6027.9617200298235
2.4072953263935135	4307.105897515235	4669.322185176709	6916.442266729503	7012.239467881327	8148.018724088995	8105.061511249295	9230.647264595076	9073.114901856463	10931.695639586884	10617.054068610216	0.2840205792634966	0.254270178099793	1098.4771026780363	6088.802737493301	1088.3806820411119	6032.838615664979
2.4218004917242455	4316.79443421375	4679.561830797529	6930.387109378367	7026.253564365841	8163.910797052358	8120.8074388962095	9248.276364108218	9090.419324910383	10952.137675363638	10636.915073501674	0.28391898348114514	0.25418233052267836	1092.776706260338	6093.703186751576	1082.7221777112572	6037.63546054787
2.436393057972914	4326.494357718923	4689.812806828119	6944.344279521224	7040.279741579114	8179.8155497756115	8136.565776622073	9265.918543136582	9107.73653109567	10972.593674718719	10656.789672620238	0.283817434450468	0.25409452172767527	1087.0907192731393	6098.522464584326	1077.0780287743546	6042.351614185143
2.4510735517740176	4336.205554940396	4700.074990574117	6958.3135960535	7054.317816126934	8195.732769637745	8152.336313067697	9283.573561312478	9125.066284221966	10993.063353416117	10676.677589939236	0.2837159325000485	0.25400675200012895	1081.419145269494	6103.259922012687	1071.4482386463205	6046.986434546066
2.46584250293529	4345.927911693684	4710.348258196455	6972.294876363141	7068.367603105334	8211.66224232248	8168.118835196805	9301.241176403908	9142.408346269902	11013.546425077671	10696.57854735033	0.28361447796007716	0.25391902162679486	1075.7619878236437	6107.914908485254	1065.8328107636771	6051.53927806858
2.4807004444568266	4355.661312696082	4720.632484707331	6986.287936326552	7082.428916096606	8227.603751814237	8183.913128292107	9318.921144310472	9159.762477387154	11034.042601178942	10716.492264659486	0.28351307116237345	0.25383133089586746	1070.119250534859	6112.486771918833	1060.2317485864041	6056.009499696782
2.4956479125503126	4365.405641562556	4730.927543966209	7000.292590304556	7096.501567165417	8243.557080394181	8199.718975951444	9336.613219059565	9177.12843588463	11054.551591045201	10736.418459583067	0.2834117124404376	0.2537436800970108	1064.4909370258683	6116.974858722184	1054.6450555971242	6060.3964529079385
2.510685446658382	4375.160780801695	4741.233308675859	7014.308651138423	7110.585366854939	8259.522008636306	8215.536160083982	9354.317152802354	9194.505978232643	11075.073101847467	10756.356847743973	0.28331040212946657	0.2536560695213836	1058.8770509418682	6121.378513817443	1049.0727353003458	6064.699489736231
2.5258135894740787	4384.926611811653	4751.549650378399	7028.335930145933	7124.680124183038	8275.498315403594	8231.364460906489	9372.0326958101	9211.89485905724	11095.60683859867	10776.307142667898	0.28320914056640284	0.2535684994616731	1053.27759595128	6125.697080670157	1043.5147912229295	6068.917960799066
2.54103288696045	4394.703014876141	4761.876439451392	7042.374237117519	7138.785646638555	8291.485777844258	8247.203656939662	9389.759596470316	9229.294831136576	11116.152504149915	10796.269055779696	0.28310792808995255	0.25348097021212146	1047.6925757426652	6129.929901305353	1037.9712269101874	6073.051215308718
2.556343888370238	4404.489869160415	4772.213545103927	7056.423380312392	7152.901740177529	8307.484171387974	8263.053525004474	9407.497601283201	9246.7056453973	11136.70979918675	10816.242296399712	0.28300676504063726	0.25339348206855977	1042.1219940286828	6134.076316356892	1032.4420459314133	6077.098601133563
2.571747146265715	4414.287052707379	4782.560835372861	7070.483166454911	7167.028209219727	8323.493269742394	8278.91384021881	9425.24645485814	9264.127050911231	11157.278422225807	10836.226571740553	0.2829056517608149	0.25330603532843127	1036.5658545433544	6138.13566507888	1026.9272518763319	6081.059464800637
2.5872432165386163	4424.09444243357	4792.918177118903	7084.553400730745	7181.1648566449085	8339.51284488944	8294.784375993835	9443.00589991006	9281.558794891826	11177.858069611171	10856.221586903492	0.2828045885947169	0.25321863029082775	1031.0241610414232	6142.107285378734	1021.4268483536434	6084.933151529171
2.602832658430207	4433.911914125347	4803.28543602293	7098.6338867833765	7195.311483789479	8355.542667081978	8310.664904030802	9460.775677256359	9299.00062269109	11198.448435511236	10876.227044875446	0.28270357588849676	0.2531312672565211	1025.4969172973651	6145.990513838362	1015.9408389916644	6088.719005255029
2.6185160345514573	4443.739342434906	4813.662476582129	7112.724426710355	7209.467890442865	8371.58250484022	8326.555194317543	9478.555525813206	9316.452277796094	11219.04921191524	10896.242646525568	0.2826026139902452	0.253043946527988	1019.9841271060868	6149.784685748164	1010.4692274381523	6092.416368663777
2.6342939109033563	4453.576600876544	4824.049162106397	7126.824821059956	7223.633874844308	8387.632124948597	8342.455015125457	9496.345182592724	9333.913501826133	11239.660088630417	10916.268090602476	0.2825017032500444	0.25295666840944786	1014.4857942840899	6153.489135151263	1005.0120173613832	6096.024583233753
2.6501668568973313	4463.423561822777	4834.445354714589	7140.934868827606	7237.809233679432	8403.69129245237	8358.364133006224	9514.144382699611	9351.384034529518	11260.280753278792	10936.30307373113	0.2824008440199918	0.2528694332068904	1009.0019226633012	6157.103194833733	999.5692124440684	6099.542989224661
2.666135445375801	4473.280096500562	4844.850915330881	7155.054367452503	7251.993762076992	8419.759770654458	8374.282312788733	9531.952859328205	9368.863613780662	11280.91089129431	10956.347290410009	0.28230003665424624	0.2527822412281116	1003.5325160982611	6160.626196405385	994.1408163906308	6102.970925762318
2.6822002526328483	4483.146074987596	4855.265703681237	7169.183112814389	7266.187253605793	8435.837321112476	8390.209317576233	9549.770343759617	9386.35197557734	11301.550185920212	10976.400433008559	0.282199281509057	0.2526950927827413	998.0775784600701	6164.0574702897575	988.7268329216167	6106.3077308288775
2.6983618584350144	4493.021366208515	4865.689578289724	7183.320899230121	7280.389500271402	8451.923703635508	8406.144908743216	9567.596565358761	9403.848854037744	11322.198318206098	10996.46219176433	0.28209857894281143	0.25260798818228036	992.6371136367088	6167.396345769754	983.3272657733178	6109.552741303807
2.71462084604223	4502.905837931291	4876.1223964751025	7197.467519450641	7294.600292513256	8468.018676281376	8422.088845932778	9585.431251571721	9421.353981398004	11342.854967005624	11016.532254780728	0.28199792931606105	0.25252092774013024	987.2111255351047	6170.6421510269865	977.9421186998952	6112.705293004634
2.730977802228858	4512.799356763505	4886.564014347234	7211.622764657713	7308.819419201546	8484.121995353631	8438.040887053727	9603.274127922998	9438.86708800948	11363.519808973871	11036.610308024423	0.28189733299156755	0.25243391177163077	981.7996180776972	6173.794213157613	972.5713954701205	6115.7647207058035
2.747433317304874	4522.701788148794	4897.014286803711	7225.786424460961	7323.046667634395	8500.233415398898	8454.000788278021	9621.124918013122	9456.387902336366	11384.192518565173	11056.696035323224	0.2817967903343455	0.2523469405940885	976.4025952024967	6176.85185821075	967.2150998679863	6118.730358175235
2.763987985137163	4532.612996363181	4907.473067526357	7239.958286894757	7337.28182353491	8516.352689204063	8469.968304038082	9638.983343515943	9473.916150953211	11404.872768030727	11076.789118363788	0.2816963017116895	0.2522600145268141	971.0200608644227	6179.814411230851	961.873235693085	6121.601538215764
2.780642403170963	4542.53284451163	4917.94020897796	7254.138138415451	7351.524671048534	8532.47956779384	8485.943187024443	9656.849124176582	9491.451558542813	11425.560227416776	11096.889236689754	0.28159586749322585	0.2521731338911584	965.6520190329466	6182.68119627866	956.5458067588042	6124.377592686564
2.797397172451417	4552.46119452444	4928.415562398839	7268.325763898364	7365.774992740224	8548.613800428087	8501.925188183186	9674.721977808877	9508.993847893833	11446.254564562365	11116.996067699649	0.2814954880509408	0.25208629901054247	960.2984736910439	6185.451536463108	951.2328168914246	6127.057852537138
2.8142528976452668	4562.397907153815	4938.898977803625	7282.520946635104	7380.032569591891	8564.755134599509	8517.914056713746	9692.601620293475	9526.542739898849	11466.955445097725	11137.109286645215	0.28139516375923423	0.2519995102104954	954.9594288363005	6188.124753985554	945.9342699307599	6129.641647847602
2.831210187062679	4572.342841970397	4949.390303977972	7296.723468330796	7394.297180999805	8580.903316031226	8533.909540066583	9710.487765575603	9544.097953552317	11487.662532442422	11157.228566629637	0.2812948949949482	0.2519127678186917	949.6348884790496	6190.700170167023	940.6501697284111	6132.128307858016
2.848269652679189	4582.295857359891	4959.889388475382	7310.933109101493	7408.568604772147	8597.058088674607	8549.911383941113	9728.380125663274	9561.659205948703	11508.375487803858	11177.353578606078	0.2811946821374188	0.251826072164982	944.3248566419934	6193.177105484065	935.3805201479117	6134.517161005642
2.865431910157798	4592.256810519661	4970.396077614011	7325.149647471554	7422.846617126555	8613.219194707028	8565.919332283593	9746.278410625298	9579.226212280713	11529.093970175749	11197.483991376157	0.28109452556850867	0.2517394235814368	939.0293373591558	6195.554879599484	930.1253250630689	6136.807534953114
2.882697578871184	4602.225557455422	4980.910216473581	7339.372860371201	7437.130992687837	8629.386374529877	8581.933127285201	9764.182328589646	9596.798685837593	11549.817636336847	11217.6194715887	0.28099442567265365	0.25165282240237447	933.7483346778899	6197.832811416825	924.8845883602626	6138.998756644316
2.900067281924058	4612.201952977981	4991.431648892315	7353.602523134116	7451.421504485735	8645.559366766583	8597.952509380199	9782.09158574185	9614.37633800367	11570.546140849763	11237.7596837386	0.2808943828369062	0.25156626896440687	928.4818526529998	6200.010219083633	919.6583139323338	6141.09015230462
2.9175416461756507	4622.185850699904	5001.960217463845	7367.838409495013	7465.717923952647	8661.737908260639	8613.977217244023	9800.00588632333	9631.958878256673	11591.27913605978	11257.904290165618	0.28079439745097523	0.25147976360646784	923.2298953510181	6202.0864200559445	914.4465056832996	6143.081047511427
2.9351213022623317	4632.177103032414	5012.495763534337	7382.080291587516	7480.020020921695	8677.92173407397	8630.006987791807	9817.924932630229	9649.546014166677	11612.016272094115	11278.052951053669	0.2806944699072749	0.25139330666986026	917.9924668474123	6204.06073112716	909.2491675254423	6144.970767218387
2.952806884620376	4642.17556118213	5023.038127199453	7396.32793994185	7494.327563624559	8694.110577485111	8646.04155617661	9835.848425011845	9667.137451394614	11632.75719686094	11298.205324429839	0.2805946006009576	0.25130689849828797	912.7695712243731	6205.932468450861	904.0663033765159	6146.758635777514
2.970599031508854	4652.181075147996	5033.58714730153	7410.581123482819	7508.640318689637	8710.304169987694	8662.080655788048	9853.776061869703	9684.732893691249	11653.50155604883	11318.361066163852	0.28049478992997506	0.2512205394378931	907.5612125741027	6207.700947606238	898.8979171639076	6148.443977007642
2.9884983850326714	4662.1934937181895	5044.142661426732	7424.839609527778	7522.9580511401855	8726.502241288958	8678.124018250883	9871.707539656323	9702.332042896218	11674.248993126259	11338.519829967541	0.280395038295106	0.2511342298373025	902.3673949945951	6209.365483614849	893.744012819865	6150.026114208624
3.006505591165733	4672.212664467067	5054.704505902243	7439.103163784669	7537.280524392531	8742.704519308325	8694.171373423718	9889.64255287435	9719.934598937034	11694.999149341143	11358.681267394408	0.2802953461000136	0.2510479700476602	897.1881225884717	6210.925390972523	888.6045942806813	6151.504370196024
3.0246212997742656	4682.238433752152	5065.272515793515	7453.371550350148	7551.607500254363	8758.91073017609	8710.22244939778	9907.58079407561	9737.540259828293	11715.751663720617	11378.84502783936	0.28019571375128305	0.25096176042267027	892.0233994663868	6212.379983720835	883.4796654895763	6152.878067367943
3.0428461646402667	4692.270646711246	5075.846524901652	7467.644531707916	7565.93873892326	8775.12059823236	8726.27697249596	9925.52195386061	9755.14872167116	11736.50617307106	11399.01075853876	0.2800961416584752	0.25087560131863706	886.8732297423994	6213.72857545712	878.3692303926218	6154.146527718287
3.0611808434850984	4702.309147259444	5086.426365760673	7481.921868726895	7580.273998985015	8791.333846025793	8742.334667271662	9943.465720877712	9772.759678652601	11757.262311977955	11419.178104570226	0.27999663023416876	0.2507894930945059	881.7376175338577	6214.970479380572	873.2732929386548	6155.309072884498
3.079625997993227	4712.353778086333	5097.011869635011	7496.20332065975	7594.613037412371	8807.550194312782	8758.395256508096	9961.41178182279	9790.372823045102	11778.019712806285	11439.346708853021	0.2798971798940046	0.25070343611189827	876.6165669618931	6216.105008340441	868.1918570791895	6156.365024190629
3.0981822938360946	4722.404380653119	5107.602866516901	7510.48864514127	7608.95560956356	8823.769362056444	8774.458461217348	9979.35982143881	9807.987845206291	11798.778005700675	11459.516212148188	0.2797977910567407	0.2506174307351662	871.5100821489759	6217.131474866532	863.1249267665844	6157.3137026818
3.116850400696155	4732.460795189913	5118.199185123977	7524.777598187028	7623.301469181167	8839.991066425964	8790.524000639847	9997.309522515689	9825.604433578801	11819.536818586073	11479.686253059157	0.2796984641442984	0.2505314773314233	866.4181672194682	6218.049191218568	858.0725059545366	6158.154429172166
3.135630992291033	4742.522860692959	5128.800652896768	7539.069934191974	7637.650368390886	8856.21502279585	8806.591592243709	10015.26056589006	9843.222274690079	11840.295777168238	11499.856468032234	0.27959919958180596	0.2504455762705882	861.3408262986923	6218.857469427865	853.0345985963359	6158.886524284491
3.1545247463978408	4752.59041492201	5139.407095996401	7553.365405929265	7652.002057700557	8872.440944745475	8822.660951724383	10033.212630445414	9860.841053152635	11861.054504934684	11520.02649135748	0.27949999779765106	0.2503597279254352	856.2780635104282	6219.555621328764	848.0112086439331	6159.509308486013
3.1735323448776414	4762.663294397641	5150.0183393022035	7567.6637645490055	7666.356285999098	8888.668544058513	8838.731793004197	10051.165393112162	9878.46045166401	11881.81262315547	11540.19595516947	0.27940085922353497	0.25027393267162823	851.2298829776119	6220.142958608689	843.0023400470382	6160.022102135234
3.192654473700048	4772.741334398731	5160.634206409501	7581.964759577277	7680.712800555707	8904.897530722736	8854.803828232241	10069.11852886797	9896.080151007222	11902.569750884446	11560.364489448468	0.2793017842945164	0.2501881908877689	846.1962888225098	6220.618792864494	838.0079967543134	6160.424225536641
3.211891822967991	4782.824368959909	5171.254519627395	7596.268138915128	7695.071347019069	8921.127612929742	8870.876767784206	10087.071710738119	9913.699830051168	11923.325504960458	11580.531722021602	0.2792027734490617	0.25010250295544056	841.1772851618589	6220.982435610844	833.0281827081344	6160.714998952812
3.2312450869426166	4792.912230869056	5181.879099976576	7610.573648837645	7709.431669416616	8937.3584970748	8886.950320262327	10105.024609796066	9931.319165751162	11944.079500008696	11600.697278564146	0.2791038271291071	0.25001686925925776	836.172876110475	6221.233198360307	828.0629018485488	6160.893742684042
3.2507149640683446	4803.004751664942	5192.507767187314	7624.88103399329	7723.793510154052	8953.589887756998	8903.024192495635	10122.976895164129	9948.937833149657	11964.831348442447	11620.860782601198	0.279004945780094	0.24993129018689866	831.1830657786631	6221.370392654324	823.1121581098996	6160.959777093958
3.2703021569980693	4813.101761634788	5203.140339697332	7639.190037403078	7738.15661001474	8969.821487779234	8919.098089540032	10140.928234014253	9966.555505377019	11985.580660464666	11641.021855509178	0.2789061298510367	0.24984576612916246	826.2078582684626	6221.393330088118	818.1759554180608	6160.912422640715
3.2900073726185273	4823.203089811969	5213.77663464988	7653.500400460051	7752.5207081593835	8986.05299814852	8935.171714678716	10158.87829156896	9984.171853652551	12006.327044069934	11661.180116517746	0.2788073797945678	0.24976029748001455	821.2472576774016	6221.301322388463	813.2542976937839	6160.750999952899
3.3098313220758016	4833.30856397376	5224.416467891831	7667.811862928785	7766.885542125731	9002.284118076353	8951.244769422641	10176.826731102408	10001.78654728554	12027.07010504658	11681.335182711793	0.2787086960669889	0.2496748846366269	816.3012680950924	6221.093681442784	808.3471888489148	6160.474829854444
3.329774720800988	4843.418010639109	5235.059653971795	7682.124162944974	7781.250847828363	9018.514544979189	8967.31695351108	10194.773213941662	10019.399253676489	12047.809446978834	11701.486669033568	0.2786100791283346	0.24958952799943107	811.3698936022411	6220.769719343167	803.4546327860444	6160.083233415149
3.349838288536016	4853.531255066475	5245.706006138357	7696.437037015144	7795.616359558624	9034.743974479037	8983.38796491234	10212.717399467967	10037.009638318483	12068.544671249289	11721.634188285007	0.2785115294424176	0.24950422797216135	806.4531382705027	6220.328748442	798.5766333981883	6159.575532001909
3.370022749359618	4863.64812125174	5256.355336338324	7710.750220016465	7809.981809984636	9050.972100404217	8999.457499824595	10230.658945118323	10054.617364798727	12089.275377041462	11741.777351130213	0.2784130474768913	0.24941898496190912	801.5510061598616	6219.770081381779	793.7131945657602	6158.95104730688
3.390328831713469	4873.76843192612	5267.007455215045	7725.063445196601	7824.346930151362	9067.198614790119	9015.525252676762	10248.597506386994	10072.222094800069	12110.001161342445	11761.915766098024	0.27831463370330134	0.2493337993791653	796.6635013196792	6219.093031163095	788.8643201582017	6158.209101420594
3.4107572684284713	4883.892008554233	5277.662172106868	7739.376444173811	7838.711449480942	9083.423207880318	9031.590916129693	10266.532736827421	10089.823488102933	12130.721618945985	11782.049039584967	0.2782162885971422	0.2492486716378713	791.7906277870061	6218.296911183279	784.0300140320614	6157.34901686525
3.431308796751202	4894.018671332104	5288.319295045509	7753.688946936966	7853.075095772885	9099.645568127522	9047.654181077243	10284.464288054016	10107.421202587122	12151.43634245539	11802.176775858077	0.27811801263791636	0.24916360215547353	786.9323895843117	6217.381035276689	779.2102800286666	6156.370116640115
3.4519841583705158	4904.148239185329	5298.978630754654	7768.000681845833	7867.437595204611	9115.865382194906	9063.71473664768	10302.391809744331	10125.01489423393	12172.144922286932	11822.298577058158	0.27801980630919215	0.24907859135296542	782.0887907205906	6216.3447177782655	774.4051219752582	6155.271724279271
3.47278409944432	4914.28052976723	5309.639984648504	7782.31137563135	7881.798672331933	9132.082334957393	9079.772270205078	10320.314949641208	10142.604217128364	12192.846946673175	11842.41404320303	0.2779216700986632	0.24899363965494792	777.2598351892375	6215.187273568474	769.614543683012	6154.053163899109
3.4937093706264992	4924.41535945713	5320.303160830461	7796.620753396112	7896.158050089758	9148.296109503217	9095.826467350957	10338.233353555166	10160.188823461496	12213.542001666725	11862.522772191118	0.2778236044982011	0.2489087474896724	772.4455269666214	6213.908018112881	764.8385489456123	6152.713760240469
3.514760727094002	4934.552543358596	5330.967962091818	7810.9285386148285	7910.515449792784	9164.506387135412	9111.877011925899	10356.146665366876	10177.76836353291	12234.229671143856	11882.624359804975	0.27772561000392476	0.24882391528909767	767.6458700098447	6212.5062675089575	760.0771415368072	6151.252838710556
3.535938928574102	4944.69189529783	5341.6341899105455	7825.2344531349945	7924.870591136384	9180.712847373625	9127.923586011415	10374.0545270298	10195.342485753363	12254.909536808558	11902.71839971518	0.2776276871162527	0.2487391434889406	762.8608682600316	6210.981338568963	755.330325213843	6149.66972546652
3.557244739371806	4954.83322782212	5352.301644450212	7839.53821717771	7939.223192197668	9196.915167956025	9143.965869931986	10391.956578573125	10212.910836647688	12275.581178196795	11922.804483484462	0.277529836339969	0.24865443252873082	758.0905256378173	6209.332548841368	750.5981037130114	6147.963747439906
3.578678928397448	4964.97635219826	5362.9701245588385	7853.839549338452	7953.572969436484	9213.113024841241	9160.003542257065	10409.85245810459	10230.47306085762	12296.244172680701	11942.882200571752	0.2774320581842837	0.2485697828518631	753.3348460404959	6207.559216651134	745.8804807467677	6146.134232374141
3.600242269194432	4975.12107841112	5373.639427767903	7868.1381665880635	7967.9196376966265	9229.30609221048	9176.036279803313	10427.741801813596	10248.028801144894	12316.898095473118	11962.95113833656	0.27733435316289207	0.2484851949056528	748.5938333454251	6205.660661185626	741.1774600073404	6144.180508912075
3.6219355399671502	4985.267215162275	5384.309350291458	7882.4337842739	7982.2629102072415	9245.494042469898	9192.063757637054	10445.62424397463	10265.577698394596	12337.542519632421	11983.010882043669	0.27723672179404524	0.248400669141389	743.8674914075527	6203.636202536756	736.4890451635874	6142.1019066344015
3.643759523609069	4995.4145698686525	5394.97968702523	7896.726116120993	7996.602498584211	9261.676546252958	9208.085649076711	10463.49941695054	10283.119391618522	12358.177016067359	12003.061014867773	0.27713916460060356	0.24831620601439328	739.1558240562154	6201.485161737539	731.8152398587263	6139.897756098537
3.6657150077309777	5005.562948661269	5405.650231545835	7911.014874233358	8010.938112831712	9277.853272422977	9224.101625695472	10481.366951196249	10300.653517958724	12378.801153542117	12023.101117898417	0.27704168211011443	0.2482318059840732	734.4588350952254	6199.2068608212285	727.1560477097228	6137.5673888993915
3.6878027846894206	5015.712156384024	5416.320776110046	7925.299769095421	8025.269461343877	9294.0238880758	9240.111357324033	10499.22647526232	10318.179712691222	12399.414498681628	12043.130770145095	0.27694427485485995	0.24814746951397995	729.7765283017652	6196.800622879295	722.5114723066799	6135.110137724085
3.710023651615288	5025.861996592572	5426.9911116541625	7939.580509573585	8039.596250906605	9310.188058542653	9256.11451205356	10517.077615799057	10335.697609229888	12420.016615977045	12063.149548542575	0.2768469433719402	0.24806319707186408	725.1089074270567	6194.265772129642	717.8815172131872	6132.525336421095
3.732378410442586	5036.012271553277	5437.661027793469	7953.856802917927	8053.918186699516	9326.345447393162	9272.11075623878	10534.919997560542	10353.206839130586	12440.607067791487	12083.15702795644	0.2767496882033313	0.2479789891297387	720.4559761912096	6191.601633935934	713.2661859613145	6129.81232001842
3.7548678679373717	5046.162782242136	5448.3303128216485	7968.128354763857	8068.234972297851	9342.495716438307	9288.09975450105	10552.753243408704	10370.707032095142	12461.185414365707	12103.152781188579	0.276652509895953	0.24789484616393193	715.8177382856375	6188.807534892112	708.6654820541153	6126.970424811589
3.777492835726878	5056.313328343947	5458.9987537104835	7982.394869134201	8082.546309674812	9358.638525733899	9304.081169731899	10570.576974317974	10388.197815975975	12481.751213824444	12123.136378983334	0.27655540900173925	0.24781076865514937	711.1941973708163	6185.882802870823	704.079408962978	6123.9989884055685
3.8002541303288	5066.463708251342	5469.666136109384	7996.656048441052	8096.85189920365	9374.773533583773	9320.054663096318	10588.390809379562	10405.67881678039	12502.30402218241	12143.107390033289	0.27645838607770035	0.24772675708853611	706.5853570736363	6182.826767067658	699.5079701257928	6120.897349765059
3.823152573180761	5076.613719064073	5480.332244345229	8010.91159348805	8111.15143966023	9390.900396543493	9336.019894036568	10606.194365806488	10423.149658675447	12522.843393350973	12163.065380985745	0.27636144168600524	0.24764281195373403	701.9912209880422	6179.638758066809	694.9511689468345	6117.664849276654
3.8461889906699622	5086.7631565881975	5490.996861422064	8025.161203472516	8125.444628225392	9407.018769423896	9351.976520275792	10623.987258938207	10440.609963992618	12543.36887914463	12183.009916448973	0.27626457639404156	0.2475589337449439	697.4117926737817	6176.3181079046335	690.4090087957447	6114.300828810548
3.8693642141629967	5096.911815335515	5501.659769021109	8039.404575988002	8139.73116048779	9423.12830529512	9367.924197822138	10641.769102245893	10458.059353233042	12563.880029288102	12202.94055899911	0.2761677907744872	0.24747512296098845	692.8470756551542	6172.864150120644	685.881493006571	6110.804631777806
3.892679080035866	5107.059488522905	5512.320747500624	8053.641407026673	8154.01073044651	9439.22865549043	9383.862580972682	10659.539507337591	10475.497445072535	12584.37639142323	12222.856869186797	0.27607108540539166	0.24739138010537573	688.2970734157716	6169.2762197838165	681.3686248724407	6107.175603149692
3.9161344297041563	5117.205968071804	5522.979575895955	8067.871390981944	8168.28303051399	9455.319469610364	9399.791322317647	10677.298083963517	10492.923856366919	12604.857511116235	12242.758405544237	0.27597446087023664	0.24730770568635954	683.7617894050491	6165.553653613897	676.8704076514405	6103.413089580135
3.9397311096534064	5127.351044607845	5533.636031919757	8082.094220651393	8182.547751519196	9471.400395527206	9415.710072744963	10695.044440021897	10510.33820215777	12625.322931865456	12262.644724592681	0.27587791775801696	0.24722410021700614	679.241227030725	6161.695789990015	672.3868445601256	6099.516439417144
3.963469971469652	5137.494507460369	5544.289891962052	8096.30958723944	8196.804582710569	9487.471079389165	9431.61848144454	10712.778181564461	10527.740095677855	12645.772195108699	12282.515380849534	0.27578145666331544	0.2471405642152609	674.7353896595887	6157.701969020534	667.9179387736949	6095.48500277102
3.987351871870168	5147.636144662233	5554.940931090653	8110.517180360579	8211.053211759528	9503.531165625223	9447.516195913198	10730.49891280262	10545.12914835723	12666.204840231501	12302.369926836363	0.27568507818637505	0.2470570982040099	670.2442806168983	6153.5715326140635	663.4636934254668	6091.318131583044
4.01137767273438	5157.775742949489	5565.588923051416	8124.716688042342	8225.29332476371	9519.580296949685	9463.402861959292	10748.20623611334	10562.504969829088	12686.620404574924	12322.207913086464	0.2755887829331751	0.2469737027111497	665.7679031838197	6149.303824523231	659.0241116044053	6087.015179671114
4.035548241134971	5167.913087761303	5576.233640268773	8138.907796728725	8239.524606250676	9535.618114367246	9479.278123707873	10765.899752045645	10579.867167936116	12707.018423444173	12342.028888153167	0.275492571515511	0.24689037826964846	661.30626059731	6144.898190413369	654.5991963549168	6082.575502798893
4.059864449369175	5178.047963239829	5586.874853846196	8153.090191283477	8253.746739181466	9551.644257177906	9495.141623605687	10783.579059326932	10597.215348736834	12727.39843011691	12361.832398617935	0.27539644455107143	0.2468071254176258	656.8593560476147	6140.353977919323	650.1889506745792	6077.998458729358
4.08432717499025	5188.180152230239	5597.512333566868	8167.263554993732	8267.959404954529	9567.658362982325	9510.993002426598	10801.24375486972	10614.549116512177	12747.759955852192	12381.617989098984	0.2753004026635157	0.24672394469840828	652.4271926794027	6135.670536722289	645.7933775151323	6073.283407304203
4.108937300839158	5198.309436280799	5608.145847894374	8181.427569573668	8282.16228340965	9583.660067687157	9526.831899277024	10818.89343377846	10631.86807377229	12768.102529899414	12401.385202259968	0.27520444648255316	0.2466408366606064	648.0097735865565	6130.847218572395	641.4124797772092	6068.4297104666475
4.133695715076422	5208.435595642955	5618.775163973422	8195.581915168224	8296.35505283197	9599.649005510508	9542.657951601459	10836.52768935646	10649.17182126334	12788.425679507387	12421.13357881877	0.27510857664402605	0.24655780185818335	643.607101814443	6125.883377390681	637.0462603127526	6063.4367323592305
4.15860331121418	5218.55840927168	5629.400047630835	8209.726270357198	8310.537389956353	9615.6248089878	9558.47079518843	10854.14611311327	10666.45995797482	12808.72892993399	12440.862657556845	0.2750127937899897	0.2464748408505257	639.219180357788	6120.778369319392	632.6947219229769	6058.303839377593
4.183660988148428	5228.6776548256685	5640.020263376393	8223.860312159197	8324.708969971642	9631.587108977508	9574.270064176299	10871.748294771889	10683.732081146689	12829.011804455633	12460.571975328388	0.2749170985687937	0.24639195420251608	634.8460121566895	6115.531552756904	628.3578673540906	6053.030400204705
4.208869650191461	5238.79310866776	5650.635574403923	8237.983716035864	8338.86946652517	9647.535534667184	9590.055391059384	10889.333822276401	10700.987786276859	12849.273824377133	12480.26106706991	0.27482149163516945	0.24630914248460387	630.4876000990625	6110.142288460862	624.035699299915	6047.615785910981
4.2342302071045115	5248.904545865435	5661.245742592454	8252.09615589631	8353.018551727486	9663.469713579747	9605.82640669431	10906.902281799761	10718.226667128958	12869.514509041925	12499.929465810133	0.2747259736503072	0.24622640627288	626.1439470180485	6104.609939595917	619.7282203995273	6042.059370004805
4.259743574130585	5259.011740191314	5671.850528507411	8266.197304101526	8367.15589615708	9679.38927157976	9621.582740306376	10924.45325775172	10735.44831574012	12889.733375842297	12519.576702679897	0.27463054528194875	0.24614374614915235	621.8150556895125	6098.933871788438	615.4354332344956	6036.360528487712
4.285410672027485	5269.114464123823	5682.449691401946	8280.286831469062	8381.281168865342	9695.29383287999	9637.324019496193	10941.986332787013	10752.65232242903	12909.929940229982	12539.202306922421	0.2745352072044724	0.24606116270101874	617.500928831083	6093.113453190774	611.1573403281218	6030.518639914924
4.311232427101037	5279.212488847834	5693.042989218285	8294.364407277712	8395.39403738156	9711.18302004803	9653.049870246368	10959.501087813529	10769.838275804095	12930.103715726824	12558.805805903656	0.2744399600989742	0.24597865652194476	613.2015691011911	6087.148054552497	606.893944143987	6024.533085465897
4.337209771238533	5289.305584255511	5703.630178589271	8308.42969927251	8409.494167718221	9727.056454013233	9668.759916928526	10976.997102000996	10787.00576277192	12950.254213935901	12578.386725123048	0.27434480465336214	0.2458962282113384	608.9169790993037	6081.037049299572	602.6452470871736	6018.403249029536
4.363343641942354	5299.393518947184	5714.211014839954	8322.48237366977	8423.581224376356	9742.91375407374	9684.453782310415	10994.473952789682	10804.154368545955	12970.380944552768	12597.944588224445	0.2742497415624447	0.24581387837463217	604.6471613614412	6074.779813568108	598.4112514987646	6012.128517230507
4.389634982363801	5309.476060232234	5724.785251989205	8336.522095162212	8437.654870350974	9758.754537903591	9700.131087563079	11011.931215899196	10821.28367665516	12990.483415376802	12617.478917007076	0.27415477152801965	0.2457316076233579	600.3921183607017	6068.375726289116	594.1919596569787	6005.708279517712
4.416084741337141	5319.552974130208	5735.352642751536	8350.548526924385	8451.714767136802	9774.578421560207	9715.791452268424	11029.368465337697	10838.39326895312	13010.561132323053	12636.989231437054	0.2740598952589631	0.24564941657522715	596.1518525060965	6061.824169256259	589.9873737760354	5999.141928231111
4.442693873413836	5329.624025371872	5745.912938538925	8364.561330618071	8465.760574734002	9790.385019491832	9731.434494426732	11046.785273411166	10855.482725627124	13030.613599434068	12656.475049658819	0.2739651134713305	0.24556730585421233	591.9263661387668	6055.124527167063	585.797496002022	5992.428858641069
4.469463338897009	5339.688977400436	5756.465889462751	8378.560166397923	8479.791951654122	9806.173944545257	9747.059830464446	11064.181210732808	10872.55162520754	13050.640318892052	12675.935888006945	0.2738704268884377	0.24548527609062623	587.7156615349813	6048.276187735144	581.6223284160369	5985.568469061283
4.49639410387609	5349.747592372875	5767.011244335913	8392.544692917318	8493.808554926272	9821.944807973823	9762.667075242258	11081.555846232955	10889.599544577537	13070.640791031465	12695.37126101833	0.273775836240965	0.24540332792120884	583.519740901218	6041.278541721636	577.4618730298535	5978.560160884168
4.523487140261684	5359.799631161258	5777.548750674885	8406.514567334163	8507.810040103259	9837.697219445328	9778.255842063087	11098.908747168787	10906.626058982685	13090.61451435145	12714.780681444248	0.2736813422670501	0.24532146198920757	579.3386063727667	6034.130982999224	573.3161317833874	5971.4033386351075
4.550743425820648	5369.844853354218	5788.078154701986	8420.469445317018	8521.796061268013	9853.430787050353	9793.825742680452	11116.239479134476	10923.630742040956	13110.560985528828	12734.163660262951	0.273586945712382	0.24523967894446017	575.1722600138746	6026.832908640616	569.185106546036	5964.097410068382
4.578163944211368	5379.8830172584985	5798.599201347699	8434.40898105128	8535.76627104012	9869.145117310627	9809.376387306944	11133.547606071492	10940.613165752893	13130.479699431198	12753.519706692367	0.2734926473303025	0.24515797944348197	571.0207038157678	6019.3837189746555	565.0687991138548	5956.641786220716
4.605749685019276	5389.913879900586	5809.111634253101	8448.332827245562	8549.720320582526	9884.83981518766	9824.907384622884	11150.832690279105	10957.572900511997	13150.370149130324	12772.848328203061	0.273398447881903	0.24507636414955308	566.8839396960975	6011.782817669213	560.9672112094704	5949.035881493939
4.633501643792551	5399.937197028463	5819.615195772411	8462.240635138241	8563.657859608405	9900.514484091538	9840.418341785222	11168.094292425174	10974.509515115318	13170.23182591581	12792.149030531518	0.2733043481361281	0.24499483373280476	562.7619694953319	6004.029611773789	556.880344478559	5941.279113698052
4.6614208220780515	5409.952723113345	5830.10962697555	8476.132054504027	8577.578536388073	9916.168725889764	9855.908864436426	11185.331971556852	10991.42257677409	13190.06421930882	12811.421317693419	0.27321034886986884	0.24491338887030625	558.6547949762898	5996.123511798913	552.8082004889147	5933.370904127136
4.689508227457455	5419.960211351629	5840.594667650889	8490.00673366083	8591.481997756193	9931.802140916472	9871.378556713764	11202.545285111863	11008.311651124766	13209.866817076272	12830.664691997412	0.2731164508680727	0.2448320302461533	554.5624178249564	5988.063931809505	548.7507807316142	5925.310677656671
4.717764873583629	5429.959413666895	5851.070056308101	8503.864319476777	8605.367889119118	9947.414327981774	9886.827021258718	11219.733788929878	11025.176302240303	13229.639105245265	12849.8786540591	0.2730226549238471	0.24475075855156544	550.4848396460875	5979.85028946423	544.7080866168253	5917.097862779396
4.746191780217212	5439.950080711929	5861.535530181013	8517.70445737723	8619.235854462266	9963.004884381158	9902.253859226445	11236.897037263863	11042.016092641345	13249.380568117542	12869.062702815057	0.2729289618385582	0.24466957448496926	546.4220619625121	5971.482006091159	540.680119472614	5908.731891682139
4.774789973263409	5449.931961870931	5871.990825230661	8531.526791352124	8633.085536357801	9978.573405905236	9917.658670295585	11254.034582791966	11058.830583307896	13269.090688284423	12888.216335537309	0.2728353724219421	0.2445884787520922	542.3740862134728	5962.9585067559965	536.6668805438385	5900.212200315902
4.803560484809025	5459.904805261722	5882.43567614835	8545.330963963319	8646.91657597232	9994.1194868495	9933.0410526781	11271.14597662934	11075.619333691051	13288.768946641816	12907.339047847885	0.272741887492211	0.24450747206606133	538.3409137548297	5954.2792203531135	532.6683709920617	5891.538228480844
4.832504353159697	5469.8683577381635	5892.8698163589515	8559.1166163523	8660.728613074913	10009.642720024542	9948.400603129518	11288.230768340463	11092.381901725113	13308.414822405726	12926.430333733868	0.2726485078761605	0.24442655514749415	534.3225458570814	5945.443579666782	528.6845918932522	5882.709419891005
4.861622622877388	5479.822364892546	5903.292978024151	8572.883388247812	8674.521286045141	10025.142696766135	9963.73691695911	11305.2885059514	11109.117843839615	13328.027793127743	12945.489685562383	0.27255523440928114	0.24434572872459	530.3189837011159	5936.451021417044	524.7155442344956	5873.725222220644
4.890916344818065	5489.766571058113	5913.704892045879	8586.63091797377	8688.294231881311	10040.619006945688	9979.04958804038	11322.318735962348	11125.826714971861	13347.607334710901	12964.516594095987	0.2724620679358655	0.24426499353323855	526.3302283808298	5927.300986368442	520.7612289156241	5864.585087210406
4.9203865761696335	5499.700719311734	5924.105288069857	8600.358842457355	8702.047086208928	10056.071238980896	9994.338208821795	11339.321003360614	11142.508068579491	13367.15292142586	12983.510548508386	0.2723690093091296	0.24418435031710442	522.3562808991701	5917.992919383571	516.8216467461607	5855.288470723433
4.950034380490085	5509.624551476568	5934.493894489175	8614.066797237168	8715.779483289194	10071.498979846465	10009.602370337558	11356.294851633387	11159.161456653315	13386.664025927214	13002.471036400197	0.27227605939131244	0.24410379982773703	518.3971421665046	5908.52626948501	512.8967984427873	5845.834832801716
4.979860827745887	5519.537808124887	5944.870438448029	8627.754416471593	8729.491056027748	10086.901815085104	10024.841662218649	11373.23982278115	11175.786429730322	13406.14011927009	13021.397543815092	0.2721832190538075	0.24402334282466587	514.4528130007966	5898.900489951018	508.9866846302757	5836.223637766903
5.009866994350591	5529.440228581003	5955.234645845569	8641.421332947368	8743.181435983597	10102.279328818737	10040.055672704111	11390.155457331019	11192.382536906965	13425.580670927138	13040.289555256222	0.27209048917726386	0.24394298007549986	510.5232941256254	5889.115038381191	505.0913058393053	5826.4543542838655
5.040053963203681	5539.331550924258	5965.586241339814	8655.067178088251	8756.85025337815	10117.631103759837	10055.243988652428	11407.041294350498	11208.949325852658	13444.985148805592	13059.146553702822	0.271997870651716	0.24386271235603607	506.6085861667816	5879.169376747217	501.21066250276635	5816.526455408661
5.070422823729659	5549.2115119920645	5975.924948351653	8668.691581963794	8770.497137104358	10132.956721222907	10070.406195553061	11423.896871461162	11225.486342823311	13464.353019264607	13077.968020626968	0.27190536437669227	0.24378254045035835	502.70868965415866	5869.062971504405	497.34475495826337	5806.439418704715
5.100974671917351	5559.079847383205	5986.250489069078	8682.29417329851	8784.121714736259	10148.255761136394	10085.541877538426	11440.721724853072	11241.99313267546	13483.683747133153	13096.753436010957	0.27181297126134674	0.24370246515094462	498.8236050173291	5858.795293631731	493.49358344310895	5796.192726277746
5.131710610359471	5568.936291460973	5996.562584451291	8695.874579480815	8797.723612538291	10163.527802054377	10100.650617395624	11457.515389298707	11258.469238880085	13502.976795727594	13115.502278364342	0.27172069222457146	0.24362248725877403	494.95333258461324	5848.365818711929	489.65714809368365	5785.7858648556285
5.1626317482924104	5578.780577356664	6006.860954233167	8709.432426572554	8811.30245547519	10178.772421168907	10115.731996578827	11474.277398167782	11274.91420353716	13522.23162687016	13134.214024741861	0.2716285281951239	0.24354260758343263	491.09787258380675	5837.774027032079	485.83544894633815	5775.218325894326
5.193739201636265	5588.612436973008	6017.145316929667	8722.967339318384	8824.857867221772	10193.98919432221	10130.785595221561	11491.007283441864	11291.327567390099	13541.447700907262	13152.88815076118	0.2715364801117513	0.24346282694322335	487.25722513825167	5827.0194036269095	482.02848593334784	5764.489605615148
5.225034093035115	5598.4316009877475	6027.41538984041	8736.478941155483	8838.389470172999	10209.177696019262	10145.810992149298	11507.704575729465	11307.708869840537	13560.624476728253	13171.524130621097	0.2714445489233214	0.24338314616527618	483.4313902652066	5816.101438354002	478.23625888090464	5753.599205080885
5.256517551897525	5608.237798857257	6037.670889054284	8749.96685422326	8851.896885454094	10224.337499440366	10160.807764892108	11524.368804280979	11324.057648963202	13579.761411784255	13190.121437119797	0.2713527355889394	0.24330356608565934	479.6203678770107	5805.019625998102	474.458767511067	5742.54663030128
5.288190714437326	5618.0307588204405	6047.911529454353	8763.43069937354	8865.37973293111	10239.468176454302	10175.775489697839	11540.999497004497	11340.373441521335	13598.857962107708	13208.679541673817	0.27126104107808907	0.2432240875494904	475.8241577768931	5793.773466316052	470.6960114367248	5731.331392273307
5.320054723714605	5627.810207902409	6058.137024722562	8776.870096180457	8878.837631221193	10254.569297631113	10190.71374154495	11557.596180481038	11356.655782981816	13617.91358233148	13227.19791433656	0.27116946637075734	0.24314471141105531	472.04275965786655	5782.362464114092	466.94799016142497	5719.953007066622
5.352110729676963	5637.575871918619	6068.347087344896	8790.284662950979	8892.27019770354	10269.640432255668	10205.622094156151	11574.158379980696	11372.90420753105	13636.92772570898	13245.67602381784	0.2710780124575652	0.2430654385339183	468.27617310293135	5770.786129345885	463.2147030789056	5708.410995913437
5.384359889201005	5647.3274754787935	6078.541428616346	8803.67401673522	8905.677048530071	10284.681148340955	10220.5001200117	11590.685619478552	11389.118248090597	13655.899844133944	13264.113337503019	0.27098668033990647	0.24298626979104063	464.52439758201945	5759.043977166759	459.49614947021473	5696.70488526416
5.41680336613411	5657.064741991188	6088.719758646222	8817.037773337235	8919.057798636642	10299.691012641933	10235.347390363333	11607.177421671195	11405.29743633349	13674.829388160964	13282.509321472964	0.270895471030084	0.2429072060649025	460.7874324507138	5747.135528014973	455.7923285026918	5684.834206871223
5.44944233133642	5666.787393666754	6098.881786363359	8830.37554732567	8932.41206175408	10314.66959066925	10250.163475248	11623.633307992966	11421.441302700245	13693.715807025827	13300.863440523746	0.27080438555143876	0.24282824824761576	457.06527694882243	5735.060307687614	452.1032392280176	5672.79849785869
5.482277962723094	5676.495151523574	6109.027219521652	8843.686952044873	8945.73945041971	10329.61644670348	10264.947943502164	11640.052798632996	11437.549376415616	13712.558548666568	13319.175158187072	0.2707134249384967	0.2427493972410501	453.3579302003782	5722.817847433267	448.42888058302924	5660.597300822847
5.515311445306831	5686.1877353912905	6119.155764705528	8856.971599625984	8959.03957598885	10344.531143809336	10279.70036277605	11656.435412552106	11453.621185505266	13731.357059744505	13337.443936750677	0.2706225902371086	0.2426706539569554	449.6653912086622	5710.407683986938	444.76925138404476	5648.230163860833
5.548543971240616	5695.8648639156045	6129.267127335556	8870.22910099817	8972.312048646456	10359.413243850082	10294.420299548095	11672.780667499863	11469.656256812597	13750.110785665513	13355.669237278973	0.270531882504585	0.24259201931708285	445.9876588577754	5697.829359685769	441.1243503289006	5635.696640687762
5.581976739860765	5705.526254563025	6139.36101167429	8883.459065900244	8985.55647741914	10374.262307502358	10309.107319139823	11689.088080032316	11485.654116016141	13768.819170601884	13373.850519634234	0.27044130280985124	0.24251349425331284	442.32473191129975	5685.082422544947	437.4941759950889	5622.996290708892
5.615610957730194	5715.171623625574	6149.437120832064	8896.661102892225	8998.772470187154	10389.07789427098	10323.760985730656	11705.357165529473	11501.614287646838	13787.481657514136	13391.987242497753	0.27035085223358396	0.24243507970778033	438.67660900758347	5672.166426297743	433.8787268359156	5610.128679066896
5.649447838681973	5724.800686225622	6159.495156772975	8909.834819367128	9011.959633696608	10403.859562503978	10338.380862373042	11721.587438213182	11517.536295105685	13806.09768817318	13410.078863391356	0.2702605318683606	0.242356776633005	435.04328866137075	5659.08093050844	430.27800118137384	5597.093376748264
5.6834886038631165	5734.413156320895	6169.5348203209805	8922.97982156303	9025.117573571924	10418.606869407979	10352.966511007815	11737.778411165395	11533.419660681644	13824.666703182886	13428.124838699277	0.27017034281881014	0.24227858599202093	431.4247692619683	5645.825500647072	426.691997236514	5583.8899606573395
5.717734481778674	5744.008746709506	6179.555811166106	8936.09571457518	9038.245894328402	10433.319371063642	10367.51749247972	11753.929596346487	11549.263905569682	13843.1881420028	13446.124623690199	0.27008028620176683	0.2422005087585042	427.8210490702768	5632.399708147859	423.12071307894075	5570.518013681052
5.75218670833605	5753.587169035131	6189.557827870734	8949.182102368328	9051.344199384954	10447.996622441353	10382.033366553102	11770.040504613773	11565.068549889158	13861.661442971148	13464.07767253956	0.2699903631464137	0.2421225459169157	424.2321262170153	5618.8031304823235	419.5641466563102	5556.977124751778
5.786846526889619	5763.148133792196	6199.540567875963	8962.238587789147	9064.41209107695	10462.638177417024	10396.513691927765	11786.110645740355	11580.833112702145	13880.086043328041	13481.98343835208	0.2699005747944497	0.24204469846262366	420.6579987038858	5605.035351271275	416.02229578825063	5543.266888968414
5.821715188285586	5772.691350331365	6209.5037275082705	8975.264772579065	9077.449170669506	10477.24358878838	10410.958026255288	11802.139528434236	11596.557112032517	13898.461379239287	13499.841373184827	0.2698109223002306	0.24196696740204868	417.098664400517	5591.095960344886	412.4951581627247	5529.386907648528
5.856793950907131	5782.216526864899	6219.447001986031	8988.260257386937	9090.455038370557	10491.812408291074	10425.365926155157	11818.126660357568	11612.240064884701	13916.786885819985	13517.650928070143	0.2697214068309447	0.24188935375280116	413.5541210411757	5576.984553790418	408.98273133300245	5515.33678838145
5.892084080719833	5791.723370472257	6229.370085426308	9001.224641782106	9103.429293344365	10506.344186615224	10439.736947231357	11834.071548146067	11627.881487262892	13935.06199715875	13535.4115530391	0.26963202956675686	0.24181185854381299	410.024366226251	5562.700734076323	405.4850127194368	5501.1161451500375
5.927586851317345	5801.211587105766	6239.272670851734	9014.157524267604	9116.371533725172	10520.838473422173	10454.070644089146	11849.97369742894	11643.48089419069	13953.286146342127	13553.122697145227	0.2695427917009845	0.24173448281549303	406.50939742007176	5548.244110116269	402.0019996066694	5486.724598390516
5.963303543967366	5810.680881596404	6249.154450197483	9027.05850229349	9129.281356630956	10535.294817361353	10468.366570351955	11865.832612848757	11659.03779973059	13971.45876547926	13570.783808488397	0.26945369444025297	0.241657227619856	403.00921194668626	5533.614297314314	398.53368914022576	5472.1617750455625
5.999235447657878	5820.130957659596	6259.015114318294	9039.927172270274	9142.15835817732	10549.7127660873	10482.624278678435	11881.647798081482	11674.551717003882	13989.57928572669	13588.394334238921	0.26936473900465735	0.2415800940206765	399.52380699280184	5518.810917697614	395.0800783286104	5457.427308687009
6.035383859143656	5829.561517901319	6268.854352995796	9052.763129582805	9155.002133491802	10564.09186627718	10496.843320779999	11897.418755857352	11690.022158210966	14007.647137313885	13605.953720662284	0.26927592662794714	0.24150308309363164	396.05317960257526	5503.833599948557	391.6411640388251	5442.520839557052
6.071750082993084	5838.972263824017	6278.671854945657	9065.565968603867	9167.81227672795	10578.43166364801	10511.02324743809	11913.144987981057	11705.448634651413	14025.661749568344	13623.461413143514	0.2691872585576823	0.24142619592645045	392.5973266782239	5488.681979509536	388.21694299657247	5427.4420146644115
6.108335431635222	5848.362895832947	6288.46730782519	9078.335282708502	9180.588381080068	10592.731702974701	10525.16360852222	11928.825995353047	11720.830656744878	14043.622550941802	13640.916856212594	0.26909873605540835	0.24134943361906291	389.1562449783669	5473.355698658153	384.8074117847427	5412.190487863729
6.145141225407182	5857.733113242315	6298.240398240723	9091.07066428796	9193.330038797634	10606.991528107681	10539.263953007654	11944.46127799036	11736.167734051627	14061.52896903591	13658.319493569383	0.2690103603968329	0.24127279728375414	385.72993111395044	5457.854406551458	381.4125668396009	5396.765919900732
6.182168792601758	5867.082614281713	6307.990811755334	9103.771704764187	9206.036841200248	10621.210681991162	10553.323828993678	11960.05033504813	11751.459375293727	14079.380430628738	13675.668768109323	0.26892213287200095	0.24119628804531815	382.31838155165315	5442.177759370767	378.0324044536392	5381.167978550075
6.2194194695153895	5876.411096102665	6317.718232896633	9116.437994604432	9218.70837869269	10635.38870668154	10567.342783722013	11975.592664841268	11766.705088376337	14097.17636170147	13692.964121949324	0.26883405478547395	0.24111990704120934	378.9215926078323	5426.325420333771	374.6669207701925	5365.396338635823
6.256894600496366	5885.718254785079	6327.422345164535	9129.069123335792	9231.344240779941	10649.525143365705	10581.320363595185	11991.087764866059	11781.90438040906	14114.91618746502	13710.20499645361	0.26874612745650994	0.241043655421706	375.5395604488149	5410.29705980164	371.3161117831769	5349.450682132272
6.294595537993358	5895.00378534406	6337.1028310393485	9141.664679560274	9243.944016082682	10663.619532379998	10595.256114195461	12006.53513182246	11797.056757727823	14132.599332387468	13727.39083226031	0.2686583522192469	0.24096753435006601	372.17228109104326	5394.092355378205	367.97997333772946	5333.330698263133
6.332523642604218	5904.26738173665	6346.759371989837	9154.224250969777	9256.507292352784	10677.671413229056	10609.149580303745	12021.934261636276	11812.161725916774	14150.22522022138	13744.521069307972	0.26857073042288615	0.2408915450026882	368.81975039624376	5377.710991939763	364.65850112514454	5317.036083533894
6.370680283125076	5913.508736868697	6356.3916484813835	9166.74742436129	9269.03365648894	10691.680324604908	10623.000305918671	12037.284649481664	11827.218789830413	14167.793274031454	13761.595146862388	0.2684832634318824	0.2408156885692796	365.4819640729984	5361.15266175475	361.3516906842997	5300.566541848239
6.40906683659976	5922.727542601928	6365.999339984402	9179.233785652406	9281.522694552674	10705.645804406455	10636.807834276122	12052.585789804069	11842.22745361613	14185.30291622269	13778.61250354393	0.2683959526261356	0.24073996625301655	362.1589176733687	5344.417064538924	358.0595373987744	5283.921784566017
6.447684688369473	5931.923489760931	6375.5821249826695	9191.682919896746	9293.973991784238	10719.567389758848	10650.57170786861	12067.837176342911	11857.187220736645	14202.753568568442	13795.572577354733	0.26830879940117325	0.24066437927071208	358.85060659216833	5327.503907541512	354.78203649565694	5267.101530584274
6.486535232122802	5941.096268140484	6385.139680981966	9204.094411299862	9306.387132618986	10733.444617033423	10664.291468465233	12083.038302155162	11872.097593993138	14220.144652239183	13812.474805706628	0.26822180516835803	0.24058892885299205	355.55702606611885	5310.412905629724	351.51918304507853	5250.105506427586
6.525619869945995	5950.245566512753	6394.67168451866	9216.467843235028	9318.761700703653	10747.277021867509	10677.966657131508	12098.188659638536	11886.958075548093	14237.475587831146	13829.318625448936	0.2681349713550757	0.24051361624445744	352.2781711705611	5293.143781343708	348.27097195663373	5232.933446296258
6.564940012373588	5959.37107263474	6404.177811168503	9228.802798259387	9331.097278912983	10761.064139184664	10691.596814249599	12113.287740555254	11901.76816694876	14254.745795395505	13846.103472896744	0.2680482994049338	0.24043844270386489	349.0140368209977	5275.69626501482	345.037397981243	5215.585092189489
6.604497078439295	5968.472473255825	6413.657735555561	9241.098858130254	9343.393449366538	10774.805503215093	10705.181479538778	12128.335036056113	11916.527369150748	14271.954694467835	13862.828783859542	0.2679617907779715	0.24036340950429835	345.7646177680872	5258.070094794035	341.81845570588484	5198.060193929588
6.644292495727218	5977.549454125255	6423.111131361065	9253.355603821388	9355.649793445415	10788.500647516028	10718.720192075787	12143.330036704328	11931.23518254158	14289.101704097508	13879.493993669666	0.2678754469508546	0.24028851793335024	342.52990859828424	5240.2650167574175	338.61413955452736	5180.3585092702415
6.684327700423376	5986.601699999982	6432.537671332685	9265.572615539775	9367.865891809575	10802.149104992706	10732.212490315864	12158.27223250023	11945.891106964988	14306.186242877895	13896.098537211681	0.2677892694170887	0.24021376929330043	339.3099037342763	5222.280785011826	335.4244437884481	5162.47980400105
6.724604137367524	5995.6288946524355	6441.937027293665	9277.749472742344	9380.041324415015	10815.750407919291	10745.657912113642	12173.161112905756	11960.494641745008	14323.20772897651	13912.641848951569	0.26770325968722364	0.2401391649012978	336.10459742852254	5204.117161698174	332.24936249956954	5144.423851947067
6.76512326010531	6004.630720878338	6451.308870152075	9289.885754152758	9392.17567053108	10829.304087959878	10759.055994744183	12187.996166869156	11975.045285710341	14340.165580165238	13929.12336296608	0.26761741928906996	0.24006470608954886	332.91398376590223	5185.773917129496	329.0888896136021	5126.190435112687
6.805886530940724	6013.606860504856	6460.652869910386	9301.981037778753	9404.268508758296	10842.809676190127	10772.406274924624	12202.776882850325	11989.542537219208	14357.059213851457	13945.542512972925	0.26753174976791017	0.2399903942054953	329.73805666179396	5167.250829859171	325.9430188877159	5107.779343743576
6.846895420988873	6022.556994398603	6469.968695674902	9314.034900929231	9416.319417045961	10856.26670311863	10785.708288835534	12217.502748845864	12003.985894184154	14373.888047108767	13961.898732360583	0.2674462526867147	0.23991623061201547	326.57680985942716	5148.547686740756	322.81174390813976	5089.19037638884
6.888151410229076	6031.480802473926	6479.256015665494	9326.046920231842	9428.327972710242	10869.674698708855	10798.961572142884	12232.173252414852	12018.374854097272	14390.65149670851	13978.1914542189	0.2673609296263679	0.23984221668760658	323.430236929431	5129.664283017861	319.6950580897974	5070.423339993926
6.92965598755826	6040.37796370115	6488.514497225298	9338.016671650475	9440.293752452177	10883.033192400975	10812.165660019884	12246.787880704378	12032.708914055462	14407.348979151147	13994.420111369514	0.26727578218588344	0.23976835382658365	320.2983312667784	5110.600422374206	316.5929546729749	5051.478049943922
6.971410650844719	6049.248156115	6497.743806830602	9349.943730503071	9452.216332375992	10896.341713134085	10825.320087169188	12261.346120475586	12046.987570786023	14423.979910698152	14010.584136396805	0.2671908119826315	0.23969464343927413	317.18108609263436	5091.3559170637745	313.50542672528536	5032.35433019558
7.01341690698215	6058.091056823166	6506.943610100885	9361.827671479672	9464.095288007671	10909.599789368704	10838.42438784542	12275.847458130094	12061.210320672617	14440.543707404293	14026.68296167922	0.26710602065257294	0.23962108695221784	314.07849445100874	5071.930587952491	310.43246713868575	5013.052013323177
7.055676271944047	6066.90634201486	6516.113571808851	9373.668068660425	9475.93019431348	10922.806949109208	10851.478095877608	12290.291379736194	12075.376659781132	14457.039785149836	14042.71601942051	0.2670214098504808	0.23954768580836575	310.990549205133	5052.324264560826	307.3740686254023	4993.570940553909
7.098190270838397	6075.69368696946	6525.253355890574	9385.464495533804	9487.720625718704	10935.962719926556	10864.480744691902	12304.677371055497	12089.486083885891	14473.46755967311	14058.68274168135	0.2669369812501791	0.2394744414672869	307.91724304099625	5032.536785216536	304.330223721583	4973.910961924121
7.1409604379627405	6084.452766065489	6534.362625455971	9397.216525015298	9499.466156126859	10949.066628981524	10877.431867334823	12319.00491757016	12103.538088496414	14489.826446603825	14074.582560411616	0.2668527365447813	0.23940135540537316	304.8585684628488	5012.56799708074	301.3009247832815	4954.071936308406
7.183988316859528	6093.183252789316	6543.441042799029	9408.92372946574	9511.16635893856	10962.118203047557	10890.33099649613	12333.27350450961	12117.532168883787	14506.115861495815	14090.414907482223	0.2667686774469261	0.23932842911604812	301.81451779099007	4992.417756207753	298.28616398354643	4934.053731471067
7.227275460371831	6101.884819744266	6552.488269408419	9420.585680710243	9522.820807070975	10975.116968534332	10903.17766453234	12347.482616878124	12131.467820107751	14522.335219860763	14106.179214717791	0.2666848056890233	0.2392556641099791	298.785083163908	4972.0859276806	295.2859333149536	4913.856224203017
7.270823430699384	6110.557138659712	6561.503965978141	9432.201950057144	9534.429072977293	10988.062451511292	10915.971403490315	12361.631739482364	12145.344537043873	14538.48393720191	14121.874913929383	0.26660112302349603	0.23918306191529193	295.77025653368037	4951.572385625448	292.3002245853131	4893.479300348088
7.31463379945495	6119.199880400204	6570.487792418166	9443.772108316996	9545.990728666278	11000.954177731312	10928.711745130902	12375.720356959084	12159.161814410752	14554.56142904793	14137.501436947365	0.26651763122303385	0.2391106240777855	292.7700296660041	4930.877013315912	289.329029417102	4872.922854887787
7.358708147721062	6127.812714974804	6579.439407865348	9455.295725821941	9557.505345722151	11013.791672654752	10941.39822095298	12389.747953803268	12172.919146797738	14570.567110987327	14153.058215654766	0.2664343320808436	0.2390383521611544	289.78439413930755	4909.999703248031	286.3723392470274	4852.186792032793
7.403048066107065	6136.395311546444	6588.358470694334	9466.77237244508	9568.972495324528	11026.574461473541	10954.030362217569	12403.7140143962	12186.61602869266	14586.500398702892	14168.544682020747	0.26635122741089623	0.23896624774720898	286.8133413424366	4888.940357203595	283.4301453236403	4831.27102527488
7.447655154806527	6144.94733844141	6597.244638528603	9478.201617620072	9580.391748268543	11039.302069135538	10966.607699972148	12417.618023034147	12200.25195450985	14602.360708006496	14183.960268134322	0.26626831904820353	0.23889431243610185	283.8568624742329	4867.698886333033	280.5024387067242	4810.1754774726
7.49253102365499	6153.468463158907	6606.097568251635	9489.583030360896	9591.762674985157	11051.974020369054	10979.12976507522	12431.45946395681	12213.826418618368	14618.147454874175	14199.304406238434	0.26618560884905845	0.2388225478465548	280.9149485414382	4846.275211215951	277.5892102656944	4788.9000809188
7.537677292188054	6161.958352380688	6614.916916018107	9500.916179281703	9603.084845561581	11064.589839707533	10991.596088220962	12445.23782137634	12227.338915370421	14633.860055481391	14214.576528764135	0.26610309869131704	0.23875095561609075	277.98759035814146	4824.669261951465	274.6904506785213	4767.444777417462
7.583095589699846	6170.41667198087	6623.70233726532	9512.20063261696	9614.357829761957	11077.149051514545	11004.006199964218	12458.952579506447	12240.78893913008	14649.49792623867	14229.776068365216	0.26602079047465627	0.238679537401266	275.07477854419267	4802.880978216883	271.8061504303914	4745.809518352617
7.628787555301809	6178.843087035707	6632.453486724562	9523.43595824158	9625.581197048034	11089.65118000877	11016.359630745483	12472.603222591664	12254.175984302045	14665.060483827361	14244.902457952841	0.26593868612085164	0.23860829487790902	272.1765035233984	4780.9103093384765	268.936299812136	4723.994264755864
7.674754837981857	6187.237261833571	6641.170018432737	9534.621723691373	9636.7545166002	11102.09574928937	11028.655910916268	12486.18923493691	12267.49954536082	14680.547145235794	14259.955130730687	0.26585678757404546	0.23853722974135808	269.2927555238857	4758.757214386947	266.0808889203472	4701.998987400439
7.720999096663877	6195.598859884974	6649.851585743983	9545.757496183558	9647.87735733855	11114.482283361449	11040.894570764562	12499.71010093733	12280.759116879986	14695.957327795611	14274.933520230172	0.2657750968010344	0.23846634370670514	266.42352457513334	4736.421662217472	263.2399076543079	4679.823666842189
7.767522000267617	6203.9275439326575	6658.497841341401	9556.842842637423	9658.949287944093	11126.810306161664	11053.075140540415	12513.165305108147	12293.95419356164	14711.290449218342	14289.837060345946	0.2656936157915453	0.23839563850904158	263.5688005074626	4713.903631560504	260.41334571596235	4657.46829350898
7.814325227768903	6212.222975961838	6667.108437248959	9567.877329695217	9669.96987688024	11139.079341584124	11065.197150481868	12526.554332114909	12307.08427026619	14726.54592763231	14304.665185371714	0.2656123465585199	0.23832511590370623	260.72857295084395	4691.20311108185	257.6011926083156	4634.932867762633
7.861410468260233	6220.48481721044	6675.683024843365	9578.860523743077	9680.938692414273	11151.288913506352	11077.260130840865	12539.876666803866	12320.148842042177	14741.723181619676	14319.417330036162	0.26553129113841095	0.2382547776665388	257.9028313333838	4668.320099458098	254.80343763412384	4612.21739997156
7.908779421011744	6228.712728179534	6684.221254866173	9589.791990932228	9691.855302639147	11163.438545815556	11089.263611909546	12553.13179423257	12333.14740415648	14756.821630253851	14334.092929539285	0.26545045159146813	0.23818462559413428	255.0915648809896	4645.254605454393	252.02006989554502	4589.321910589933
7.956433795532517	6236.906368643766	6692.72277743588	9600.671297200266	9702.719275495332	11175.527762434982	11101.207124046583	12566.319199700703	12346.079452124599	14771.840693137125	14348.69141958887	0.2653698300020389	0.23811466150410102	252.2947626150999	4622.006647976581	249.25107829197077	4566.2464302130975
8.004375311632296	6245.065397661925	6701.187242060182	9611.498008292592	9713.530178792827	11187.556087350498	11113.09019770376	12579.438368781086	12358.944481741206	14786.77979043846	14363.212236437217	0.26528942847886794	0.23804488723532424	249.51241335189843	4598.576256151311	246.49645151902223	4542.9909996469505
8.052605699483543	6253.189473587571	6709.614297648281	9622.271689784004	9724.287580233344	11199.523044637328	11124.91236345268	12592.488787350841	12371.741989110844	14801.638342931657	14377.654816918117	0.26520924915539756	0.2379753046482289	246.74450570154295	4574.963469391223	243.75617806812807	4519.555669986643
8.101126699683881	6261.27825407977	6718.00359252332	9632.99190710046	9734.991047432652	11211.428158486999	11136.673152011737	12605.469941622956	12384.47147067892	14816.415772033703	14392.018598484097	0.26512929419008435	0.2379059156250504	243.99102806659357	4551.168337464798	241.03024622467638	4495.940502677113
8.149940063318896	6269.33139611386	6726.35477443487	9643.658225540928	9745.640147943015	11223.270953234423	11148.372094273149	12618.381318177795	12397.132423262776	14831.11149984333	14406.30301924384	0.26504956576670585	0.2378367220701053	241.25196864060126	4527.190920555033	238.31864406679233	4472.14556957176
8.199047552025359	6277.348555992381	6734.6674905715445	9654.270210299428	9756.23444927583	11235.050953385162	11160.008721330243	12631.222403994943	12409.72434408303	14845.724949179861	14420.507517999862	0.26497006609467566	0.23776772591006645	238.52731540788955	4503.0312893432565	235.62135946519265	4448.170953022316
8.248450938054788	6285.329389356008	6742.941387573708	9664.827426487238	9766.773518924436	11246.76768364294	11171.582564504948	12643.992686485326	12422.246730795181	14860.255543622372	14434.631534286522	0.2648907974093679	0.2376989290942432	235.81705614212842	4478.689525066409	232.9383800814685	4424.016745929141
8.298152004337403	6293.27355119463	6751.176111546234	9675.329439155177	9777.256924386973	11258.420668937211	11183.093155375342	12656.691653523329	12434.699081521245	14874.70270754892	14448.67450840809	0.2648117619724357	0.23763033359486302	233.12117840372957	4454.165719561279	230.2696933658881	4399.683051789179
8.348152544546481	6301.180695858406	6759.371308071335	9685.775813316017	9787.684233189411	11270.009434450905	11194.540025803402	12669.318793479257	12447.080894881645	14889.06586617606	14462.635881477097	0.26473296207214786	0.23756194140735815	230.43966954121424	4429.459975368809	227.6152865585318	4375.169984802138
8.398454363163072	6309.050477069056	6767.526622221601	9696.166113967178	9798.055012908866	11281.533505648531	11205.922707963087	12681.87359525204	12459.391670027464	14903.344445598796	14476.515095453096	0.2646544000237161	0.2374937545506551	227.77251668863755	4404.572405775543	224.97514668690565	4350.477669904474
8.449059275541144	6316.882547931064	6775.641698572952	9706.499906113355	9808.3688311968	11292.992408304146	11217.240734368304	12694.3555483019	12471.630906672575	14917.537872830417	14490.31159318133	0.2645760781696327	0.23742577506746862	225.11970676481724	4379.503134879749	222.3492605649808	4325.606242843904
8.49996910797308	6324.676560943103	6783.716181217836	9716.776754789495	9818.625255802634	11304.385668529801	11228.493637901332	12706.764142683482	12483.79810512629	14931.64557584295	14504.024818431966	0.26449799888000913	0.2373580050245985	222.4812264720531	4354.252297651488	219.7376147920877	4300.55585023202
8.551185697755594	6332.432168009358	6791.749713778341	9726.996225083645	9828.823854597207	11315.712812803822	11239.680951841103	12719.098869078953	12495.892766325853	14945.666983607405	14517.654215939176	0.264420164552932	0.23729044651323217	219.85706229522475	4328.820039998274	217.14019575197017	4275.326649617404
8.602710893256043	6340.149020451149	6799.741939419573	9737.157882160247	9838.964195596682	11326.973367999608	11250.802209891972	12731.359218831476	12507.914391869463	14959.601526134722	14531.199231440836	0.2643425776148018	0.23722310164924743	217.2472005019954	4303.206518848892	214.556989613091	4249.918809562456
8.654546553979111	6347.826769018432	6807.692500862986	9747.261291283321	9849.045846986366	11338.166861414331	11261.856946212427	12743.544683978773	12519.862484049272	14973.44863451659	14544.659311718202	0.2642652405206968	0.23715597257352408	214.6516271390865	4277.41190216504	211.98798232487752	4224.332509660628
8.706694550633951	6355.465063901431	6815.601040399784	9757.306017839825	9859.068377144673	11349.292820797817	11272.844695443946	12755.654757286728	12531.736545884512	14987.207740966558	14558.033904635722	0.2641881557547239	0.23708906145225528	212.0703280338348	4251.43636905076	209.4331596192933	4198.56794064166
8.759156765201672	6363.063554742425	6823.4671999045395	9767.291627363296	9869.031354667404	11360.350774381792	11283.764992740233	12767.688932283609	12543.536081155074	15000.87827886158	14571.322459181421	0.2641113258303935	0.23702237047726513	209.50328879179142	4225.280109781306	206.89250700827688	4172.625304400455
8.811935091003267	6370.621890647415	6831.290620848669	9777.217685557323	9878.934348391866	11371.340250908941	11294.617373796258	12779.646703293818	12555.260594434885	15014.459682783387	14584.524425507001	0.26403475329097664	0.23695590186633067	206.95049479625595	4198.943325876258	204.36600978366914	4146.504814076237
8.865031432767935	6378.139720198093	6839.070944314226	9787.08375831951	9888.776927421437	11382.260779662513	11305.401374877869	12791.527565472557	12566.909591125868	15027.951388560541	14597.639254968699	0.2639584407098895	0.23688965786350621	204.41193120785465	4172.426230168901	201.85365301657293	4120.206694112625
8.918447706701835	6385.616691463678	6846.80781100758	9796.889411765249	9898.558661150006	11393.111890495748	11316.116532851192	12803.33101484005	12578.48257749175	15041.352833310319	14610.666400167884	0.2638823906910637	0.23682364073945378	201.88758296181913	4145.729046822526	199.3554215546319	4093.7311802841723
8.972185840557227	6393.052452012889	6854.500861273224	9806.634212251736	9908.279119286619	11403.893113861584	11326.762385212332	12815.056548316265	12589.979060692152	15054.66345548095	14623.60531499207	0.2638066058693369	0.23675785279177658	199.3774347692961	4118.852011443116	196.87130002345657	4067.0785197983496
9.02624777370205	6400.446648926059	6862.1497351077405	9816.317726402214	9917.937871880373	11414.603980842641	11337.338470117345	12826.703663755785	12601.398548817006	15067.882694894215	14636.455454656265	0.263731088910834	0.23669229634535716	196.88147111452417	4091.795371084474	194.4012728237867	4040.24897131091
9.080635457189915	6407.798928807109	6869.7540721736295	9825.939521130042	9927.534489345115	11425.244023180985	11347.844326411996	12838.27185998268	12612.740550920751	15081.009992787836	14649.21627574409	0.263655842513371	0.2366269737527017	194.3996762552706	4064.559384339489	191.94532413192792	4013.242805009708
9.135350853830497	6415.108937795861	6877.313511813495	9835.499163663282	9937.068542484712	11435.812773308564	11358.279493662174	12849.760636825824	12624.004577057247	15094.044791858702	14661.887236249724	0.2635808694068421	0.2365618873942856	191.93203422171064	4037.144321387168	189.5034378986602	3986.0603026663885
9.190395938260405	6422.3763215801155	6884.8276930639995	9844.996221568992	9946.539602517978	11446.30976437723	11368.643512183922	12861.169495154058	12635.190138314265	15106.98653630559	14674.467795619403	0.2635061723536336	0.236497039678905	189.47852881423023	4009.5504640187137	187.07559784704063	3958.7017576606013
9.245772697014415	6429.600725408002	6892.296254670078	9854.43026277791	9955.947241104013	11456.73453028932	11378.935923073981	12872.49793691174	12646.296746848577	15119.834671872644	14686.957414793542	0.26343175414902575	0.23643243304403586	187.0391436046193	3981.7781057320535	184.6617874738149	3931.1674750763923
9.301483128597186	6436.781794100293	6899.718835099155	9863.800855609143	9965.291030367578	11467.086605728153	11389.156268240316	12883.745465154469	12657.323915921004	15132.588645892774	14699.355556248924	0.2633576176216174	0.2363680699561917	184.61386193388898	3953.827551760245	182.26199004679802	3903.457771726884
9.357529243555355	6443.919172062777	6907.095072555406	9873.107568794965	9974.570542924543	11477.365526188758	11399.30409043279	12894.91158408476	12668.271159931674	15145.24790733132	14711.661684041037	0.26328376563373546	0.23630395291129222	182.20266691189317	3925.699119125027	179.87618860494695	3875.5729762101546
9.413913064550128	6451.012503298695	6914.424604994109	9882.349971505726	9983.785351907463	11487.57082800867	11409.37893327399	12905.995799088085	12679.13799445539	15157.81190682989	14723.875263846616	0.26321020108186766	0.23624008443503233	179.80554141590255	3897.393136681523	177.50436595692008	3847.513428960461
9.47063662643026	6458.061431421205	6921.70707013601	9891.527633374859	9992.935030991273	11497.702048398882	11419.380341290158	12916.997616768955	12689.923936277191	15170.280096750394	14735.995763006395	0.2631369268970932	0.23617646708325796	177.4224680911575	3868.909945189487	175.14650468129548	3819.279482307378
9.527701976305488	6465.065599665959	6928.94210548182	9900.640124524038	10002.019154419117	11507.758725475001	11429.307859942328	12927.916544987243	12700.628503428123	15182.651931219336	14748.022650568073	0.26306394604551897	0.2361131034423482	175.0534293486853	3840.249897337053	172.8025871248392	3790.871500508394
9.585111173620431	6472.024650903611	6936.129348326647	9909.687015588315	10011.03729702816	11517.740398288346	11439.161035657433	12938.752092894507	12711.25121522095	15194.92686617211	14759.955397329313	0.26299126152872326	0.2360499961295983	172.69840736499464	3811.413357795216	170.47259540192317	3762.289859802928
9.642866290228868	6478.938227652486	6943.268435774607	9918.667877741487	10019.989034275655	11527.646606857366	11448.939415859713	12949.50377097062	12721.791592286265	15207.10435939768	14771.79347588109	0.262918876384205	0.23598714779361318	170.35738408225006	3782.400703284424	168.15651139486	3733.5349484761246
9.700969410468568	6485.8059720912515	6950.359004753425	9927.58228272152	10028.87394226504	11537.476892199098	11458.642549002172	12960.17109106049	12732.249156608616	15219.183870583345	14783.536360651171	0.26284679368583724	0.23592456111470098	168.03034120622033	3753.212322591804	165.854316751851	3704.6071668807417
9.75942263123647	6492.627526071574	6957.400692029041	9936.42980285596	10037.691597772058	11547.230796360684	11468.269984598077	12970.75356641087	12742.62343156271	15231.164861359639	14795.183527947629	0.2627750165443329	0.2358622388052761	165.71726020603091	3723.8486166289076	163.56599288668076	3675.5069274883717
9.818228062064373	6499.402531130904	6964.3931342203605	9945.210011087594	10046.441578271106	11556.9078624511	11477.821273252703	12981.25071170736	12752.913941949892	15243.046795345486	14806.734456002712	0.2627035481077075	0.2358001836102644	163.41812231311633	3694.309998461511	161.29152097785845	3646.234654926695
9.877387825195074	6506.130628505184	6971.335967813895	9953.922481000003	10055.123461961486	11566.50763467286	11487.29596669502	12991.662043111417	12763.120214034558	15254.829138193343	14818.188625016654	0.2626323915617535	0.23573839830751592	161.1329085220059	3664.596893390175	159.03088196917088	3616.7907860577106
9.936904055658934	6512.811459141796	6978.228829178717	9962.56678684352	10063.73682779408	11576.029658354151	11496.693617809831	13001.987078297861	12773.241775581098	15266.511357634963	14829.545517202054	0.2625615501305202	0.23567688570822243	158.86159958841745	3634.709738958627	156.78405656802352	3587.175769986119
9.996778901350961	6519.444663712254	6985.071354581087	9971.142503560826	10072.28125549765	11585.473479980583	11506.01378066953	13012.225336492005	12783.278155890395	15278.09292352666	14840.804616827836	0.2624910270768041	0.2356156486573401	156.60417602765665	3604.648984982632	154.55102524379618	3557.3900680867955
10.05701452310831	6526.02988262517	6991.863180199429	9979.649206813012	10080.756325605606	11594.83864722747	11515.256010566369	13022.376338507293	12793.228885836937	15289.573307895276	14851.965410263843	0.2624208257026371	0.23555469003401872	154.3606181165378	3574.4150936319493	152.33176822969108	3527.434154092334
10.117613094788254	6532.566756039144	6998.603942139188	9988.086473005513	10089.161619482671	11604.12470899202	11524.419864044665	13032.439606782904	12803.093497905817	15300.951984984067	14863.027386025384	0.2623509493497882	0.2354940127520355	152.13090589085186	3544.0085394424386	150.12626552040456	3497.308514099568
10.178576803346665	6539.054923875687	7005.293276447769	9996.453879314195	10097.496719351682	11613.33121542566	11533.504898933119	13042.414665421535	12812.871526229925	15312.228431298783	14873.990034817945	0.26228140140026973	0.2354336197602363	149.9150191454828	3513.4298093561083	147.9344968720252	3467.013646615669
10.239907848916916	6545.494025832184	7011.930819129482	10004.751003711468	10105.761208320437	11622.457717966452	11542.510674377243	13052.301040227232	12822.562506627224	15323.402125653916	14884.852849582066	0.2622121852768491	0.23537351404298076	147.71293743337446	3482.679402749054	145.7564418012189	3436.5500625832938
10.301608444889292	6551.883701394834	7018.516206160494	10012.977424992447	10113.954670408573	11631.503769371566	11551.436750871831	13062.098258743375	12832.165976638105	15334.472549219001	14895.615325538294	0.26214330444357226	0.23531369862059612	145.52464006537048	3451.7578314850107	143.592079584967	3405.9182854346
10.363680817990868	6558.2235898517065	7025.049073503896	10021.132722801287	10122.076690574648	11640.468923749952	11560.28269029365	13071.805850290832	12841.68147556299	15345.439185565221	14906.276960232413	0.26207476240628774	0.2352541765498348	143.350106109865	3420.6656199409626	141.44138926034793	3375.118851117324
10.426127208365882	6564.513330305702	7031.529057124686	10029.216477657448	10130.126854743141	11649.352736594969	11569.048055934067	13081.423346006113	12851.108544499872	15356.301520712026	14916.83725358065	0.26200656271318346	0.23519495092433887	141.18931439159496	3389.403305033222	139.3043496232567	3344.152308125049
10.488949869656532	6570.752561687603	7037.955793004847	10037.228270982096	10138.104749831602	11658.154764817184	11577.732412531868	13090.950278879685	12860.446726382079	15367.059043173917	14927.295707915144	0.2619387089553255	0.2351360248751114	139.04224349236756	3357.9714362723753	137.18093922914704	3313.019217550289
10.552151069084381	6576.94092276915	7044.328917158453	10045.167685124614	10146.00996377791	11666.874566777298	11586.33532630619	13100.386183794526	12869.695566016175	15377.711244007485	14937.651828029544	0.2618712047672117	0.23507740157099324	136.90887174895033	3326.370575756766	135.07113639100862	3281.720153074246
10.615733087532126	6583.078052175996	7050.648065646647	10053.03430338892	10153.842085567338	11675.511702318894	11594.856364989288	13109.73059756436	12878.854610119683	15388.257616858227	14947.905121224474	0.2618040538273233	0.2350190842191483	134.7891772533476	3294.6012982223183	132.97491917965817	3250.255701025948
10.679698219625935	6589.163588400857	7056.9128745928665	10060.82771006019	10161.600705260045	11684.065732801633	11603.295097859742	13118.98305897256	12887.923407359309	15398.697658007964	14958.055097353545	0.26173725985869467	0.2349610760655515	132.68313785325154	3262.6641910881735	130.89226542410324	3218.626460422296
10.744048773818252	6595.1971698165435	7063.12298019788	10068.547490431356	10169.285414018328	11692.536221134242	11611.651095775467	13128.143108810646	12896.901508388959	15409.030866422028	14968.101268869146	0.26167082662947627	0.2349033803954881	130.59073115048523	3230.5598544562235	128.82315271018888	3186.8330429708585
10.808787072471103	6601.178434689021	7069.27801875494	10076.193230829775	10176.895804134065	11700.922731807697	11619.923931206924	13137.210289917253	12905.78846588799	15419.256743796745	14978.043150868534	0.26160475795352733	0.23484600053405721	128.51193450072606	3198.288901144173	126.76755838016106	3154.8760731024668
10.87391545193992	6607.107021190473	7075.377626664883	10083.764518643853	10184.431469056119	11709.224830928399	11628.113178270296	13146.184147216836	12914.583834599429	15429.374794606876	14987.880261139888	0.2615390576909924	0.23478893984668162	126.44672501317109	3165.851956704166	124.72545953243389	3122.7561879921705
10.93943626265785	6612.982567412361	7081.421440451265	10091.260942349792	10191.892003417839	11717.442086251447	11636.21841276081	13155.064227758734	12923.28717136836	15439.384526153315	14997.612120208576	0.2614737297489037	0.23473220173962595	124.39507955129375	3133.2496594800614	122.6968330223317	3090.474037614651
11.00535186922059	6618.80471137855	7087.409096775547	10098.682091538414	10199.277003064686	11725.574067214102	11644.239212186207	13163.850080756296	12931.898035180513	15449.285448610965	15007.238251383638	0.2614087780817831	0.23467578966052322	122.3569747304864	3100.4826605776325	120.68165545989177	3058.0302847195417
11.071664650471687	6624.5730910582115	7093.340232452086	10106.02755694173	10206.586065081598	11733.620344968922	11652.175155799923	13172.541257625713	12940.415987200504	15459.07707507629	15016.758180803952	0.261344206692253	0.2346197070989042	120.33238691903534	3067.5516239106655	118.67990321063553	3025.425604874734
11.138376999588447	6630.287344379015	7099.214484463397	10113.296930459965	10213.818787820783	11741.580492417457	11660.025824634804	13181.137312025532	12948.840590810705	15468.758921615592	15026.171437485042	0.26128001963166153	0.23456395758673926	118.32129223823722	3034.4572262419388	116.69155239588872	2992.660686510615
11.205491324168262	6635.9471092400745	7105.031489975194	10120.48980518827	10220.974770929262	11749.454084243602	11667.790801536501	13189.637799895712	12957.171411649782	15478.330507312889	15035.477553365594	0.2612162210007075	0.23450854469898427	116.32366656065278	3001.20015715668	114.71657889086055	2959.736230891198
11.273010046315514	6641.552023524953	7110.7908863514795	10127.605775443582	10228.053615376499	11757.240696947147	11675.469671197041	13198.042279497027	12965.408017651405	15487.79135431805	15044.676063354154	0.26115281495008486	0.2344534720541359	114.33948551090725	2967.781119105406	112.75495832573506	2926.6529521630146
11.340935602728974	6647.101725114683	7116.492311169662	10134.644436791506	10235.054923482121	11764.939908877363	11683.06202018848	13206.35031145036	12973.549979083076	15497.14098789508	15053.766505375997	0.2610898056811208	0.23439874331479205	112.3687244654866	2934.200827426277	110.80666608527827	2893.411577373743
11.409270444789758	6652.595851900731	7122.135402235614	10141.605386073226	10241.978298943628	11772.551300266658	11690.567436996565	13214.561458776327	12981.596868585011	15506.378936470446	15062.748420420015	0.26102719744644437	0.23434436218822421	110.41135855196626	2900.4600103362463	108.87167730806686	2860.0128464680165
11.478017038649782	6658.0340417979	7127.719797598705	10148.488221432319	10248.823346864043	11780.074453264126	11697.985512054369	13222.675286934504	12989.548261208953	15515.504731681383	15071.621352585622	0.2609649945506382	0.23429033242695402	108.46736264837091	2866.5594089394435	106.94996688613901	2826.4575122967362
11.547177865320764	6663.415932757248	7133.245135566791	10155.292542341667	10255.589673779627	11787.508951969245	11705.315837776	13230.691363863138	12997.403734457117	15524.517908424343	15080.384849129758	0.26090320135092565	0.23423665782933994	106.53671138521167	2832.4997772914357	105.04150946665322	2792.7463406766765
11.616755420763786	6668.741162779079	7138.711054721354	10162.017949630508	10262.276887687794	11794.854382465755	11712.558008590548	13238.609260018839	13005.16286832141	15533.418004903791	15089.038460514272	0.26084182225784786	0.23418334224017093	104.61937914277951	2798.281882343814	103.14627944948734	2758.880110343918
11.686752215979308	6674.009369925591	7144.117193932249	10168.664045511066	10268.884598074555	11802.110332855067	11719.711620975548	13246.428548415886	13012.82524532209	15542.204562680374	15097.581740452646	0.2607808617359598	0.2341303895512686	102.7153400513489	2763.9065039600246	101.26425098742766	2724.8596129673533
11.75717077709787	6679.220192333832	7149.463192372788	10175.230433605644	10275.41241594247	11809.276393290238	11726.776273491008	13254.148804666163	13020.390450547142	15550.877126719906	15106.014245957569	0.2607203243045349	0.2340778037021	100.82456799340434	2729.374434982892	99.39539798832266	2690.685653219931
11.82801364547121	6684.37326822846	7154.748689534641	10181.716718973501	10281.859953838375	11816.35215600972	11733.751566813231	13261.769607018834	13027.85807169135	15559.43524544207	15114.335537388179	0.26066021453827765	0.23402558868039505	98.94703660052619	2694.686481163837	97.53969411207072	2656.3590487032197
11.899283377763982	6689.468235934356	7159.973325242548	10188.12250813758	10288.226825880953	11823.33721537096	11740.637103768453	13269.290536399869	13035.227699095249	15567.878470768968	15122.54517849719	0.26060053706804615	0.23397374852277625	97.08271925529698	2659.8434612136334	95.69711277241004	2621.880630006548
11.970982546046038	6694.504733889466	7165.1367396693395	10194.447409111583	10294.512647788706	11830.23116788443	11747.432489366971	13276.711176452141	13042.4989257846	15576.206358174279	15130.642736478623	0.260541296581591	0.23392228731539386	95.23158909002086	2624.8462067744695	93.86762713594362	2587.2512406781316
12.043113737885237	6699.4824006572135	7170.238573350445	10200.691031426526	10300.717036907341	11837.03361224707	11754.137330836646	13284.031113574742	13049.67134750921	15584.418466731702	15138.627782014808	0.2604824978242917	0.23387120919457566	93.39361898758216	2589.6955624432303	92.05121012269228	2552.4717372478917
12.115679556440844	6704.400874939302	7175.278467198868	10206.852986157874	10306.839612237804	11843.744149376445	11760.751237657129	13291.24993696331	13056.744562782544	15592.514359164337	15146.499889324325	0.26042414559992205	0.23382051834747858	91.56878158148902	2554.392385774292	90.2478344062547	2517.542989230249
12.188682620557461	6709.259795588021	7180.256062519631	10212.932885952037	10312.879994463672	11850.362382444193	11767.273821593391	13298.367238649364	13063.718172920606	15600.493601893242	15154.258636209102	0.26036624477140596	0.233770219012754	89.75704925444734	2518.9375472362153	88.45747241267236	2482.465879091993
12.26212556485955	6714.058801618817	7185.171001024498	10218.930345053295	10318.837805978943	11856.887916909967	11773.704696729777	13305.382613540378	13070.591782081396	15608.355765086619	15161.903604102205	0.2603088002615989	0.23372031548122404	87.95839414036891	2483.331930258777	86.68009632207395	2447.2413022904657
12.336011039846525	6718.797532222641	7190.022924846465	10224.844979330453	10324.712670915604	11863.320360555128	11780.043479503738	13312.295659459616	13077.364997304052	15616.100422708754	15169.43437811529	0.2602518170540823	0.233670812096562	86.17278812310542	2447.576431194786	84.91567806754028	2411.8701672377065
12.41034171198835	6723.475626778248	7194.811476554237	10230.676406303512	10330.504215171206	11869.659323516475	11786.289788739694	13319.105977185745	13084.037428548136	15623.727152569041	15176.850547086231	0.26019530019394554	0.2336217132559885	84.40020283714694	2411.671959327534	83.16418933597743	2376.3533953172155
12.485120263821853	6728.092724864486	7199.536299166665	10236.424245170343	10336.212066436456	11875.904418319995	11792.443245682862	13325.81317049293	13090.608688732897	15631.235536371096	15184.15170362675	0.2601392547886152	0.23357302341097194	82.64060966682155	2375.619436837267	81.42560156725813	2340.6919208485633
12.560349394047481	6732.64846627237	7204.197036166983	10242.088116833145	10341.835854222578	11882.055259914407	11798.503474032916	13332.41684619038	13097.078393776377	15638.62515976161	15191.337444169865	0.2600836860086691	0.23352474706794435	80.89397974719759	2339.419798811432	79.69988595502218	2304.886691095773
12.63603181762671	6737.14249101726	7208.793331517162	10247.667643925099	10347.37520988892	11888.111465704966	11804.470099977883	13338.916614162286	13103.446162634802	15645.895612379634	15198.407369017716	0.2600285990886675	0.23347688878902287	79.16028396476759	2303.0739932521246	77.98701344754954	2268.938666278962
12.712170265880024	6741.574439350835	7213.324829672045	10253.162450836804	10352.829766670307	11894.072655587044	11810.342752227849	13345.31208740764	13109.711617341762	15653.046487905603	15205.361082389143	0.2599739993280055	0.23342945319274572	77.43949295618222	2266.5829810118303	76.28695474634878	2232.8488195147365
12.78876748658549	6745.9439517729625	7217.791175593394	10258.572163742607	10358.199159704316	11899.938451979611	11816.12106204854	13351.60288207983	13115.874383047287	15660.077384110271	15212.19819246719	0.2599198920917681	0.23338244495481475	75.73157710922533	2229.947735811118	74.5996803073358	2196.6181368324906
12.865826244077915	6750.250669043583	7222.192014763963	10263.896410627041	10363.483026058679	11905.708479858893	11821.804663295123	13357.788617526588	13121.934088057182	15666.987902903955	15218.918311446903	0.259866282811606	0.2333358688088518	74.03650656314858	2193.1692442158237	72.92516034116852	2160.247617156245
12.943349319348618	6754.494232194388	7226.5269932013225	10269.134821311001	10368.681004758402	11911.38236679174	11827.393192445697	13363.868916329438	13127.890363872042	15673.77765038543	15225.521055582798	0.2598131769866091	0.23328972954716523	72.35425120832224	2156.2485056067817	71.26336481267936	2123.738272272516
13.0213395101458	6758.674282540463	7230.795757471723	10274.287027477982	10373.792736812991	11916.959742969126	11832.88628863491	13369.843404343595	13133.742845226425	15680.446236891064	15232.006045236532	0.25976058018421666	0.23324403202152572	70.68478068721015	2119.1865321765654	69.61426344211213	2087.0911268340424
13.099799631075467	6762.790461691813	7234.9979547037765	10279.35266270018	10378.817865243513	11922.440241239505	11838.283593687474	13375.711710737467	13139.491170127923	15686.99327704381	15238.372904924483	0.2597084980411173	0.23319878114395604	69.02806439397682	2081.984348888509	67.97782570471463	2050.3072183169425
13.178732513703073	6766.842411564753	7239.133232602048	10284.331362464485	10383.756035109578	11927.823497142088	11843.584752151573	13381.473468032202	13145.134979896167	15693.418389802178	15244.621263365261	0.259656936264172	0.23315398188753125	67.38407147498219	2044.642993458081	66.35402083123336	2013.387597009074
13.258141006655675	6770.8297743932335	7243.201239460564	10289.222764198432	10388.606893536306	11933.10914894011	11848.789411332298	13387.128312141382	13150.673919201843	15699.721198509213	15250.75075352726	0.2596059006313626	0.23310963928718909	65.75277082927641	2007.1635163291357	64.74281780839374	1976.3333259848878
13.338027975724735	6774.752192739992	7247.201624176154	10294.026507296023	10393.370089741114	11938.296837653981	11853.897221324934	13392.6758824103	13156.107636105608	15705.901330941404	15256.761012676148	0.2595553969927254	0.23306575844055583	64.13413110893453	1969.5469806515612	63.14418537922029	1939.1454810816795
13.418396303969553	6778.60930950767	7251.134036261759	10298.742233143501	10398.045275060538	11943.386207094425	11858.907835048272	13398.115821655565	13161.435782097022	15711.958419357654	15262.65168242236	0.2595054312713276	0.23302234450877954	62.52812071882363	1931.7944622263312	61.55809204294928	1901.8251508581452
13.49924889182131	6782.400767949642	7254.998125859477	10303.369585144865	10402.63210297676	11948.376903895363	11863.820908277676	13403.44777620428	13166.65801213324	15717.892100547937	15268.42240876838	0.25945600946424285	0.23297940271737855	60.934707817752496	1893.9070495013148	59.98450605616381	1864.3734365836717
13.580588657187745	6786.126211680956	7258.793543753667	10307.908208747549	10407.130229144312	11953.268577547022	11868.63609967834	13408.671395933517	13171.77398467798	15723.702015882354	15274.072842156307	0.25940713764354223	0.23293693835710366	59.35386031882081	1855.8858435316943	58.423395432997495	1826.7914522034116
13.662418535558457	6789.785284688897	7262.519941383734	10312.357751467694	10411.539311416398	11958.060880428604	11873.35307083817	13413.786334309389	13176.783361740032	15729.38781135965	15279.602637514998	0.2593588219573048	0.23289495678480893	57.78554588854604	1817.7319579101168	56.87472794462519	1789.0803242749535
13.744741480110864	6793.377631343529	7266.176970856865	10316.717862915435	10415.859009871236	11962.753467841045	11877.971486300718	13418.792248426185	13181.685808911894	15734.949137655944	15285.011454307323	0.2593110686306395	0.23285346342433838	56.22973194917722	1779.4465187820606	55.33847112124204	1751.241191980429
13.827560461816718	6796.902896408147	7269.764284960685	10320.988194820146	10420.088986838364	11967.345998039746	11882.491013598112	13423.68879904556	13186.48099540844	15740.385650173455	15290.298956577508	0.2592638839667239	0.232812463767426	54.68638567837479	1741.0306647825055	53.81459225197614	1713.2752070687711
13.910878469549415	6800.360725049457	7273.2815371756415	10325.168401055404	10424.228906924673	11971.838132267021	11886.91132328372	13428.475650635432	13191.168594105275	15745.697009088964	15295.464812998145	0.2592172743478596	0.2327719633746072	53.15547400925425	1702.4855469823815	52.30305838484492	1675.1835338072851
13.9946985101918	6803.7507628476815	7276.728381687314	10329.258137663885	10428.278437040393	11976.22953478454	11891.232088964789	13433.152471408812	13195.748281577124	15750.882879402316	15300.508696917283	0.2591712462365367	0.23273196787614436	51.63696363089548	1663.8123288415372	50.80383632743906	1636.9673489355482
14.079023608744702	6807.072655806422	7280.104473398483	10333.257062882041	10432.237246424871	11980.519872905528	11895.452987334891	13437.71893336255	13200.219738136042	15755.942930984691	15305.430286405299	0.25912580617652375	0.23269248297296846	50.130820989608765	1625.012186189182	49.31689264802844	1598.627841646783
14.163856808436103	6810.326050362517	7283.409467941194	10337.164837164826	10436.105006672384	11984.708817027105	11899.573698206459	13442.174712316171	13204.582647869709	15760.876838627108	15310.229264301954	0.2590809607939699	0.23265351443763055	48.63701228934224	1586.0863071726635	47.84219367605692	1560.166213542223
14.24920117083096	6813.510593395572	7286.643021688498	10340.981123210055	10439.881391757644	11988.796040662228	11903.593904543002	13446.519487950349	13208.836698679459	15765.68428208854	15314.905318263136	0.2590367167985246	0.23261506811527263	47.155503491463605	1547.0358921773732	46.3797055020259	1521.5836785570718
14.335059775941703	6816.625932237376	7289.804791766084	10344.705585982696	10443.5660780612	11992.781220471607	11907.51329249124	13450.75294384524	13212.981582318187	15770.364946144002	15319.458140807501	0.25899308098446255	0.23257714992460712	45.68626031624444	1507.862153809052	44.929393978905864	1482.8814629395492
14.421435722339384	6819.671714681172	7292.894436063743	10348.337892739042	10447.158744394756	11996.66403629555	11911.331551413221	13454.874767519092	13217.016994428324	15774.918520632695	15323.887429363242	0.258950060231854	0.23253976585891764	44.229248243471375	1468.5663168383762	43.491224722834886	1444.0608052043244
14.50833212726552	6822.647588990706	7295.911613246656	10351.877713050662	10450.659072026285	12000.444171185594	11915.048373918211	13458.884650466278	13220.942634579536	15779.344700505888	15328.19288631455	0.2589076615077204	0.23250292198706837	42.78443251180579	1429.1496181013063	42.06516311240557	1405.122956033796
14.595752126744532	6825.55320390902	7298.855982766372	10355.324718828053	10454.066744704842	12004.121311435838	11918.663455894291	13462.782288195303	13224.758206306204	15783.643185874544	15332.37421904786	0.25886589186722914	0.23246662445453445	41.351778120646486	1389.6133064841852	40.65117429070233	1366.0691782678477
14.683698875697011	6828.388208667224	7301.727204871803	10358.678584344418	10457.38144868552	12007.695146614484	11922.17649654021	13466.567380266957	13228.463417145125	15787.813682057298	15336.431139998416	0.25882475845489755	0.23243087948444366	39.93124983130838	1349.958642876707	39.24922316634911	1326.9007468591444
14.772175548053516	6831.15225299291	7304.524940619859	10361.938986258987	10460.602872753972	12011.165369594923	11925.587198396723	13470.239630332038	13232.05797867277	15791.855899627872	15340.363366696318	0.25878426850581937	0.23239569337863655	38.52281216600386	1310.1869000545703	37.859274412548984	1287.618948759511
14.861185336869132	6833.844987118398	7307.248851885895	10365.105603640199	10463.730708250792	12014.531676586685	11928.89526737787	13473.798746168957	13235.541606542445	15795.769554462484	15344.170621812516	0.2587444293469069	0.23236107251874077	37.12642941014201	1270.299362669699	36.48129246958706	1248.2250829180703
14.95073145443871	6836.466061788866	7309.898601374066	10368.178117988864	10466.764649095905	12017.793767166442	11932.10041280229	13477.244439721433	13238.914020521559	15799.554367787363	15347.852633204979	0.258705248398153	0.23232702336726366	35.74206561240135	1230.297327158507	35.115241544597666	1208.720460187178
15.040817132412794	6839.01512827009	7312.473852627268	10371.15621326082	10469.70439181245	12020.951344308509	11935.202347424034	13480.576427135706	13242.174944528362	15803.210066225714	15351.409133964235	0.25866673317391686	0.2322935524687014	34.369684584846254	1190.1821016501635	33.7610856120009	1169.1064032386057
15.131445621914246	6841.491838356077	7314.974270036997	10374.039575889587	10472.54963555069	12024.004114415351	11938.200787463416	13483.794428797684	13245.324106668759	15806.736381844805	15354.839862459141	0.25862889128421634	0.23226066645066187	33.00924990513886	1149.9550059512258	32.418788415663585	1129.3842465528287
15.222620193655578	6843.895844376524	7317.399518853015	10376.827894808848	10475.300082111753	12026.951787348002	11941.095452637779	13486.898169370288	13248.361239273072	15810.133052202991	15358.144562382498	0.2585917304360646	0.23222837202500982	31.660724916720937	1109.6173714394681	31.088313468862907	1089.5553363142535
15.31434413805701	6846.226799203867	7319.74926519261	10379.520861474495	10477.955435970958	12029.794076456037	11943.886066191799	13489.887377830015	13251.286078932346	15813.399820396316	15361.322982796299	0.25855525843480026	0.23219667598902669	30.32407272891578	1069.1705409786664	29.769624054824817	1049.621030332055
15.406620765365147	6848.484356260228	7322.023176049772	10382.11816988662	10480.515404301104	12032.530698607525	11946.57235492784	13492.76178750378	13254.098366534708	15816.536435105141	15364.37487817702	0.25851948318545664	0.2321655852265884	28.99925621906732	1028.6158688748255	28.462683228637616	1009.5826980029233
15.499453405772549	6850.668169524119	7324.220919304092	10384.619516611265	10482.979696995531	12035.161374218784	11949.154049236067	13495.521136105439	13256.797847301536	15819.542650640642	15367.300008460732	0.25848441269414274	0.23213510670936072	27.686238032467372	987.9547207658179	27.16745381718647	969.4417201993056
15.592845409537835	6852.777893536766	7326.342163729295	10387.024600801778	10485.348026690779	12037.685827283756	11951.630883124211	13498.165165772043	13259.38427082327	15822.418226990923	15370.098139087886	0.25845005506945334	0.23210524749801717	26.38498058327241	947.1884735436179	25.883898420172045	929.199489202816
15.686800147106629	6854.813183408293	7328.386579001664	10389.333124220078	10487.62010878924	12040.103785403353	11954.002594247335	13500.693623100045	13261.857391095267	15825.16292986718	15372.769041048137	0.25841641852389846	0.2320760147434703	25.095446056337096	906.318515303079	24.61197941199498	888.8574086534791
15.781321009233178	6856.773694823666	7330.353835708159	10391.544791257686	10489.795661481494	12042.414979814568	11956.268923937336	13503.106259181288	13264.216966553415	15827.776530749687	15375.312490924984	0.25838351137535	0.23204741568812692	23.81759640698874	865.3462452064268	23.35165894144302	848.4168934216723
15.87641140710273	6858.659084048166	7332.243605354122	10393.659308956238	10491.874405768252	12044.619145419118	11958.42961723204	13505.402829638519	13266.46276010932	15830.258806933276	15377.72827093993	0.2583513420485162	0.2320194576671588	22.551393362737144	824.2730734329671	22.102898933597316	807.8793695634231
15.972074772454643	6860.469007932894	7334.055560370988	10395.676387028148	10493.856065482372	12046.716020812282	11960.484422904477	13507.583094661253	13268.594539185748	15832.609541573207	15380.016168997017	0.2583199190764419	0.231992148109797	21.29679842436599	783.1004210840911	20.865661090778303	767.2462742249481
16.06831455770623	6862.203123919671	7335.789374123387	10397.595737876574	10495.740367310256	12048.705348311056	11962.43309349148	13509.646819040821	13270.612075751389	15834.828523730237	15382.175978726591	0.2582892511020268	0.23196549454064533	20.05377286584553	741.8297200538218	19.639906892545696	726.5190555262379
16.165134236077357	6863.861090045863	7337.444720916178	10399.417076615355	10497.527040813224	12050.58687398232	11964.275385322338	13511.593772205575	13272.51514635568	15836.915548415855	15384.207499529202	0.25825934687957225	0.23193950458101167	18.82227773687191	700.4624129892327	18.42559759834694	685.6991725214757
16.262537301715792	6865.442564948868	7339.021276001138	10401.140121088654	10499.215818448582	12052.360347670769	11966.0110585472	13513.423728255793	13274.303532163434	15838.870416637305	15386.110536619355	0.25823021527634765	0.23191418595026586	17.60227386275801	658.9999531493522	17.222694247291656	644.7880950644612
16.36052726982327	6866.947207870178	7340.518715583236	10402.764591890122	10500.806435590282	12054.02552302636	11967.639877165024	13515.13646599823	13275.977018989026	15840.692935442132	15387.884901068735	0.2582018652741907	0.23188954646721413	16.393721846041444	617.4438043241389	16.031157659905148	603.7873037364334
16.459107676782416	6868.37467865933	7341.936716826777	10404.290212382028	10502.29863054953	12055.582157531817	11969.1616090516	13516.731768980646	13277.535397330654	15842.382917962937	15389.530409849665	0.258174305971122	0.23186559405149718	15.196582067444979	575.7954407306388	14.850948439088825	562.6982897436246
16.55828208028434	6869.724637777335	7343.274957861033	10405.716708713808	10503.69214459483	12057.030012529534	11970.576025986978	13518.209425525829	13278.978462404051	15843.940183461435	15391.046885877917	0.2581475465829937	0.23184233672501134	14.010814686764206	534.0563468956389	13.682026970978768	521.5225548078306
16.658054059457015	6870.996746299929	7344.533117785692	10407.04380984051	10504.986721971987	12058.36885324847	11971.882903682905	13519.569228765631	13280.306014176265	15845.364557372712	15392.434158055643	0.2581215964451627	0.23181978261335215	12.8363796444537	492.2280175704509	12.524353426604648	480.26161108817905
16.758427214994473	6872.190665920419	7345.7108766759	10408.271247540795	10506.182109923626	12059.598448830598	11973.08202180984	13520.81097667459	13281.51785739895	15846.655871348978	15393.69206131389	0.25809646501419065	0.23179793994727915	11.673236662471027	450.31195760611445	11.377887762762839	438.91698106052354
16.859405169286727	6873.306058952218	7346.807915586995	10409.39875643467	10507.278058708524	12060.71857235716	11974.173164023778	13521.934472103352	13282.613801641588	15847.813963303224	15394.820436654989	0.25807216186956966	0.23177681706420605	10.521345245317207	408.30968183791265	10.242589723107812	397.49019740941003
16.960991566550526	6874.342588330987	7347.823916558826	10410.426074000796	10508.274321620505	12061.729000874515	11975.156117992705	13522.93952281178	13283.5936613243	15848.838677452528	15395.819131194616	0.25804869671548053	0.23175642240971447	9.380664681564667	366.22271498152986	9.11841883968009	355.982802931685
17.063190072960847	6875.299917616497	7348.75856261982	10411.352940593595	10509.170655007154	12062.62951541984	11976.0306754229	13523.825941501864	13284.457255750593	15849.729864361287	15396.687998203748	0.25802607938257144	0.2317367645390936	8.251154044788564	324.05259151151404	8.005334433844837	314.39635042101145
17.166004376783235	6876.177710994043	7349.611537790578	10412.179099459834	10509.966818288052	12063.41990104635	11976.796632084788	13524.593545850312	13285.20440913962	15850.487380983981	15397.42689715023	0.2580043198297785	0.23171785211890045	7.132772195000143	281.80085554579273	6.903295617754338	272.7324025533162
17.26943818850684	6876.975633275591	7350.382527087191	10412.904296755016	10510.662573972832	12064.099946848399	11977.45378783867	13525.242158540897	13285.8349506584	15851.111090707922	15398.035693740254	0.2579834281461621	0.23169969392854972	6.025477779650828	239.469060708303	5.812261295497592	230.99253177130595
17.37349524097843	6877.693349900387	7351.0712165240475	10413.528281559207	10511.257687678682	12064.66944598599	11978.00194665994	13525.771607296363	13286.348714453505	15851.600863395448	15398.514259959371	0.2579634145527811	0.23168229886192787	4.929229235262028	197.05877003073692	4.73219016463554	189.17832017689943
17.478179289537028	6878.330526935412	7351.677293116463	10414.05080589277	10511.751928147803	12065.128195709338	11978.440916664282	13526.181724910422	13286.745539682837	15851.956575426293	15398.862474113614	0.2579442894046003	0.23166567592903445	3.8439847881236346	154.57155579514802	3.6630407169504906	147.2913593905978
17.583494112149474	6878.886831075138	7352.2004448825965	10414.471624731286	10512.145067264079	12065.475997382588	11978.770510132126	13526.472349278856	13287.02527054658	15852.178109739041	15399.08022086978	0.25792606319242345	0.23164983425764732	2.769702455974766	112.0089994170703	2.604771240185073	105.3332504387945
17.689443509546752	6879.361929641213	7352.640360845324	10414.790496020596	10512.436880069854	12065.712656507749	11978.990543533291	13526.643323430915	13287.187756318472	15852.265355873044	15399.167391296125	0.25790874654485607	0.231634783095019	1.7063400498591363	69.37269134353846	1.5573398199558142	63.30560366017744
17.79603130536116	6879.755490581495	7352.996731033426	10415.007180691055	10512.627144782005	12065.837982747884	11979.10083755092	13526.694495560118	13287.232851376362	15852.218210009534	15399.123882902302	0.2578923502303157	0.23162053180959902	0.6538551743142307	26.66423086076975	0.5207043398477254	21.21003852132708
17.90326134626431	6880.067182468735	7353.269246482435	10415.12144267149	10512.715642807709	12065.851789950051	11979.101217105173	13526.625719054602	13287.160415232556	15852.036575012595	15398.94959967917	0.25787688515905366	0.23160708989278495	-0.387794770700566	-16.114774011541158	-0.5051775164029095	-20.95181647874415
18.011137502105942	6880.2966744988635	7353.457599235092	10415.133048902804	10512.702158759887	12065.753896167931	11978.991511376675	13526.436852527453	13286.970312563935	15851.72036046992	15398.64445213836	0.2578623623852294	0.2315944669607015	-1.4186525881959824	-58.96270665619522	-1.5203482634242391	-63.178323939908296
18.119663666053608	6880.443636488824	7353.561482341322	10415.041769351083	10512.586480472199	12065.544123684058	11978.771553829507	13526.127759846564	13286.662413241711	15851.269482733203	15398.208357351532	0.25784879310901326	0.23158267275601102	-2.438761283068743	-101.87794200796634	-2.5248506131756585	-105.46783770481125
18.228843754733095	6880.507738873946	7353.580589857756	10414.8473770203	10512.368399013643	12065.222299031662	11978.441182233906	13525.698310164078	13286.236592360856	15850.683864958262	15397.641238989341	0.2578361886787159	0.23157171714975214	-3.448164060457202	-144.85884669888765	-3.5187274729978526	-147.8187029841356
18.338681708369887	6880.488652704891	7353.514616846851	10414.549647964597	10512.047708702785	12064.788253016175	11978.00023868862	13525.14837794571	13285.692730269287	15849.963437144903	15396.943027360157	0.2578245605929693	0.231561610143211	-4.446904324438947	-187.90377920353785	-4.502021944506851	-190.22925650514662
18.44918149093129	6880.386049644122	7353.3632593754555	10414.14836130006	10511.624207121478	12064.241820736266	11977.448569642807	13524.477842999531	13285.03071259659	15849.108136176357	15396.113659448383	0.257813920502934	0.23155236186982187	-5.435025677150406	-231.0110900150612	-5.474777322589944	-232.6978266723454
18.56034709026951	6880.199601961829	7353.126214512913	10413.643299215995	10511.097695128155	12063.582841604466	11976.786025917569	13523.686590504323	13284.25043028241	15848.1179058584	15395.153078952479	0.2578042802145411	0.23154398259710063	-6.412571916298475	-274.1791217578575	-6.437037092873652	-275.2227336745709
18.672182518265565	6879.92898253157	7352.8031803287995	10413.034246985953	10510.467976870872	12062.811159367593	11976.012462727283	13522.774511038031	13283.351779604767	15846.99269695844	15394.061236322888	0.25779565169078794	0.2315364827286118	-7.37958703415643	-317.4062093645334	-7.388844930770574	-317.80228965030983
18.784691810974078	6879.573864825189	7352.393855889996	10412.32099297799	10509.734859799624	12061.92662212647	11975.127739700285	13521.741500605262	13282.334662207628	15845.732467243863	15392.83808879935	0.2577880470540529	0.23152987280596612	-8.336115216596227	-360.6906802551821	-8.330244700278854	-360.4347988530062
18.897879028768923	6879.133922907358	7351.89794125733	10411.503328664596	10508.898154678396	12060.92908235541	11974.13172089932	13520.587460664772	13281.198985128405	15844.337181520319	15391.483600448064	0.2577814785884634	0.23152416351085492	-9.282200840199948	-404.0308544402942	-9.2612804512828	-403.1185577553697
19.01174825648978	6878.6088314296985	7351.315137481828	10410.58104863226	10507.957675596832	12059.818396921379	11973.024274841697	13519.312298156729	13279.944660825158	15842.806811669823	15389.997742198726	0.25777595874230264	0.2315193656671156	-10.217888471968763	-447.42504474241287	-10.181996419094503	-445.8518552528694
19.126303603589555	6877.998265624139	7350.645146600164	10409.553950590169	10506.9132399811	12058.594427102356	11971.805274518681	13517.915925529003	13278.571607203074	15841.141336688013	15388.380491880718	0.257771500130448	0.2315154902428369	-11.143222868180601	-490.87155697494745	-11.092437023275124	-488.6329728299752
19.241549204282624	6877.301901295911	7349.887671629764	10408.421835378645	10505.764668604548	12057.257038605536	11970.474597414743	13516.398260763634	13277.079747640846	15839.340742721444	15386.631834259375	0.2577681155368681	0.23151254835249535	-12.058248971239664	-534.3686900516041	-11.992646864498965	-531.4601846677251
19.357489217694134	6876.519414816059	7349.042416563413	10407.184506977128	10504.511785597913	12055.80610158514	11969.032125526459	13514.75922740276	13275.469011016798	15837.405023104657	15384.751761071999	0.25776581791714753	0.23151055125913145	-12.963011908810586	-577.9147361833602	-12.882670723549381	-574.3317578197457
19.474127828010037	6875.650483113261	7348.109086363167	10405.841772511421	10503.154418458851	12054.241490659568	11967.477745380764	13512.99875457403	13273.739331734341	15835.334178396568	15382.740271063189	0.25776462040106307	0.23150951037656095	-13.857556992719765	-621.5079810810275	-13.762553560372908	-617.245952416677
19.59146924462811	6874.694783665157	7347.08738695374	10404.393442260487	10501.692398061028	12052.563084928168	11965.811348052846	13511.11677701569	13271.890649747196	15833.128216416651	15380.597370020081	0.257764536295204	0.23150943727162743	-14.741929716983577	-665.1467041154392	-14.632340511787334	-660.2010218002833
19.709517702309874	6873.651994489104	7345.9770252153685	10402.839329662698	10500.125558662758	12050.770767987555	11964.032829183672	13509.113235101311	13269.922910584235	15830.787152280813	15378.323070807148	0.25776557908563985	0.23151034366648973	-15.616175756171288	-708.8291785009205	-15.492076890033786	-703.1952127064578
19.828277461333414	6872.521794132342	7344.777708976002	10401.179251321466	10498.453737915	12048.864427947407	11962.142088996925	13506.98807486392	13267.836065373833	15828.311008436784	15375.917393400649	0.2577677624406259	0.23151224144095217	-16.480340963731578	-752.5536714764312	-16.34180818099412	-746.2267654319294
19.94775280764713	6871.303861661596	7343.48914700299	10399.413027010409	10496.676776868977	12046.84395744585	11960.139032315668	13504.741248020011	13265.630070867985	15825.699814699317	15373.380364922818	0.25777110021336974	0.23151514263483403	-17.334471370195388	-796.3184444890358	-17.181580042240967	-789.2939140000381
20.067948053024427	6869.997876652063	7342.111048994106	10397.540479677844	10494.79451998314	12044.709253664303	11958.023568578416	13502.37271199287	13263.3048894659	15822.953608284926	15370.712019675642	0.25777560644483455	0.23151905945038082	-18.17861318201176	-840.1217534067109	-18.01143830201181	-832.3948863702826
20.188867535219305	6868.603519175735	7340.643125567911	10395.561435450656	10492.806815129567	12042.46021834174	11955.79561185471	13499.882429935511	13260.860489237139	15820.072433846139	15367.912399174185	0.2577812953665977	0.23152400425471661	-19.0128127795615	-883.9618486990221	-18.83142895700439	-875.5279045975767
20.31051561812294	6867.120469789198	7339.085088253587	10393.475723637668	10490.713513599905	12040.096757788591	11953.455080860344	13497.270370753324	13258.296843944465	15817.056343505596	15364.98155217971	0.2577881814037623	0.2315299895823396	-19.837116715287266	-927.8369756238535	-19.641598170615907	-918.6911850143224
20.432896691921076	6865.5484095207175	7337.436649480025	10391.283176732322	10488.514470110655	12037.618782900045	11951.001898972001	13494.536509126146	13255.613933066219	15813.90539688963	15361.919534732357	0.2577962791779159	0.2315370281376647	-20.651571712558507	-971.7453744551167	-20.441992271633353	-961.8829384394921
20.55601517325261	6863.887019856685	7335.697522564299	10388.983630414705	10486.20954280785	12035.026209168747	11948.435994241392	13491.680825529793	13252.811741818161	15810.61966116142	15358.72641018337	0.2578056035101389	0.23154513279760536	-21.45622466322675	-1015.6852806541137	-21.232657751781517	-1005.1013703355566
20.679875505368887	6862.135982727489	7333.867421699537	10386.576923553092	10483.798593271336	12032.318956697214	11945.757299409059	13488.703306257457	13249.890261175164	15807.19921105402	15355.402249227232	0.25781616942407565	0.23155431661420597	-22.25112262627954	-1059.6549250907265	-22.01364126437693	-1048.344681022223
20.804482158294064	6860.294980492591	7331.946061941966	10384.062898204613	10481.281486518179	12029.496950209379	11942.96575191741	13485.603943440321	13246.84948789211	15803.644128902635	15351.947129933042	0.2578279921490586	0.23156459281731814	-23.03631282664719	-1103.6525342809036	-22.784989622959984	-1091.6110658911057
20.92983962898646	6858.363695924982	7329.933159197363	10381.441399615393	10478.658091005602	12026.560119061764	11940.0612939234	13482.382735067747	13243.689424524544	15799.95450467666	15348.361137775706	0.25784108712327886	0.23157597481732667	-23.811842652328778	-1147.6763305459172	-23.546749798559176	-1134.8987155579962
21.055952441500814	6856.341812195011	7327.828430206846	10378.712276220098	10475.928278633412	12023.508397254196	11937.043872310765	13479.039685007237	13240.410079448979	15796.130436011561	15344.64436566692	0.2578554699970235	0.23158847620792236	-24.57775965338078	-1191.7245322628878	-24.29896891846147	-1178.2058160961606
21.18282514715158	6854.229012853367	7325.631592531796	10375.875379640582	10473.09192474554	12020.341723439673	11933.9134387015	13475.574803023672	13237.011466882454	15792.1720282399	15340.796913985387	0.2578711566359777	0.23160211076892548	-25.334111540207232	-1235.7953540896997	-25.041694264458783	-1221.5305492440239
21.31046232467717	6852.024981813464	7323.342364538187	10372.930564684015	10470.148908131156	12017.060040933899	11930.669949466997	13471.98810479809	13233.493606901897	15788.079394422306	15336.818890606926	0.2578881631245669	0.23161689246916042	-26.080946181507898	-1279.8870071708225	-25.774973270861665	-1264.871092596557
21.438868580405217	6849.729403333018	7320.960465380094	10369.877689340216	10467.099111025002	12013.663297724084	11927.313365738517	13468.279611946038	13229.856525462868	15783.852655377872	15332.710410934087	0.25790650576937646	0.23163283546938168	-26.81831160213187	-1323.99769935105	-26.49885352220008	-1308.2256198059767
21.568048548418737	6847.341961995	7318.485614982551	10366.716614778417	10463.942419107243	12010.151446477365	11923.843653417302	13464.449352035559	13226.100254418028	15779.49193971438	15328.471597925529	0.2579262011026282	0.23164995412525116	-27.546255982080766	-1368.125635442324	-27.21338275220478	-1351.5923008280806
21.69800689072348	6844.862342687609	7315.917534023419	10363.447205342967	10460.67872150231	12006.524444548215	11920.260783183752	13460.497358604283	13222.22483153476	15774.997383857624	15324.102582124588	0.2579472658857234	0.23166826299037357	-28.264827654638793	-1412.2690174495801	-27.91860884179914	-1394.9693021331914
21.828748297416116	6842.2902305837	7313.255943914701	10360.069328548636	10457.307910777396	12002.782253985666	11916.564730506429	13456.423671176424	13218.230300512694	15770.369132080836	15319.603501687929	0.2579697171128475	0.23168777681938252	-28.974075103498762	-1456.4260447626002	-28.614579816341575	-1438.3547868831083
21.960277486853503	6839.625311119363	7310.500566782973	10356.582855075045	10453.829882940132	11998.924841539745	11912.75547565032	13452.228335279056	13214.116711000624	15765.607336533501	15314.974502413586	0.25799357201463785	0.23170851057108666	-29.67404696230369	-1500.594914457295	-29.301343844890653	-1481.746915211901
22.092599205822967	6836.867269971576	7307.6511254489005	10352.98765876015	10450.244537435412	11994.952178667107	11908.83300368437	13447.911402457814	13209.884118612723	15760.712157269516	15310.215737768398	0.25801884806193326	0.23173047941167113	-30.364792011831014	-1544.773821491748	-29.978949237513007	-1525.1438444056548
22.225718229713628	6834.015793035321	7304.707343406174	10349.283616593333	10446.551777141833	11990.864241536448	11904.797304488813	13443.472930292357	13205.532584944696	15755.683762275488	15305.327368915554	0.2580455629695754	0.2317536987179584	-31.046359178464627	-1588.960958971642	-30.64744444358803	-1568.5437291497365
22.359639362688714	6831.070566399553	7301.668944799289	10345.470608707235	10442.751508367004	11986.661011032767	11900.648372761412	13438.91298241089	13201.062177588934	15750.522327497927	15300.309564741108	0.25807373470029615	0.23177818408072962	-31.71879753289977	-1633.1545184254646	-31.306878050469095	-1611.9447217849083
22.494367437858962	6828.031276322574	7298.535654400721	10341.548518369113	10438.843640842395	11982.342472761331	11896.38620802345	13434.231628504447	13196.472970149513	15745.228036870503	15295.162501880515	0.2581033814686675	0.23180395130810819	-32.382156287341786	-1677.3526900107972	-31.957298780638666	-1655.3449724949896
22.629907317457054	6824.897609206463	7295.307197587115	10337.51723197125	10434.82808771734	11977.908617050862	11892.010814624993	13429.428944340552	13191.76504225657	15739.801082340726	15289.886364744634	0.25813452174513063	0.23183101642900478	-33.03648479419644	-1721.5536628011614	-32.59875549026037	-1698.7426295732148
22.766263893012997	6821.669251570635	7291.983300314614	10333.376639020536	10430.704765552271	11973.359438955998	11887.522201749496	13424.50501177628	13186.938479580127	15734.241663896124	15284.481345545268	0.2581671742600981	0.2318593956966254	-33.6818325443237	-1765.7556250551715	-33.23129716749099	-1742.1358396727592
22.903442085530802	6818.345890024519	7288.563689093245	10329.126632127152	10426.473594311112	11968.694938259105	11882.920383417759	13419.459918770768	13181.993373843388	15728.549989590028	15278.947644320255	0.258201358008137	0.23188910559204937	-34.31824916453479	-1809.9567644456401	-33.854972929832	-1785.522748017218
23.041446845665973	6814.927211239423	7285.048090960508	10324.767106992565	10422.134497353076	11963.9151194715	11878.205378491411	13414.293759397353	13176.929822835682	15722.726275567087	15273.285468958391	0.258237092252228	0.23192016282786973	-34.945784416486276	-1854.1552683725022	-34.46983202291449	-1828.9014986874536
23.180283153904217	6811.4129019193015	7281.436233453818	10320.297962396315	10417.687401423325	11959.019991833662	11873.377210675411	13409.006633854702	13171.747930424492	15716.770746087923	15267.49503522346	0.2582743965281054	0.23195258435190427	-35.56448819456273	-1898.3493242212571	-35.07592381831637	-1872.2702348590828
23.31995602074116	6807.802648770809	7277.727844582226	10315.719100182254	10413.132236643161	11954.009569315103	11868.435908520263	13403.598648477893	13166.447806567388	15710.68363355386	15261.57656677835	0.25831329064868375	0.23198638735097704	-36.17441052341019	-1942.5371196083724	-35.67329781114677	-1915.627099034842
23.460470486863187	6804.096138472293	7273.92265279703	10311.030425243676	10408.468936499175	11948.883870613277	11863.38150542331	13398.069915748554	13161.029567323134	15704.465178530854	15255.530295208438	0.2583537947085626	0.2320215892547697	-36.77560155688843	-1986.7168427091092	-36.26200361879455	-1958.9702333412133
23.60183162332936	6800.293057641816	7270.020386961418	10306.231845507518	10403.697437831554	11943.642919151764	11858.2140396294	13392.420554304517	13155.49333486227	15698.115629773085	15249.356460044568	0.25839592908862513	0.23205820773974814	-37.36811157580087	-2030.8866825192235	-36.84209097859275	-2002.2977797668427
23.744044531754422	6796.393092804289	7266.020776319165	10301.323271917714	10398.81768082163	11938.286743077802	11852.933554230944	13386.65068894896	13149.839237477247	15691.635244246147	15243.055308785728	0.2584397144607216	0.23209626073316086	-37.9519909859373	-2075.044829145074	-37.413609745817666	-2045.6078804340214
23.887114344492932	6792.395930357524	7261.923550462243	10296.304618417491	10393.829608978447	11932.815375258966	11847.540097167164	13380.760450658776	13144.067409591904	15685.024287149705	15236.627096921182	0.2584851717924401	0.23213576641711972	-38.5272903164805	-2119.1894741049036	-37.9766098919863	-2088.898677874822
24.031046224824397	6788.301256537336	7257.728439297428	10291.175801930733	10388.733169124485	11927.228853279112	11842.0337212227	13374.749976592484	13138.17799177038	15678.28303193974	15230.072087952185	0.2585323223519766	0.23217674323275045	-39.09406021774339	-2163.3188106184825	-38.5311415025717	-2132.1683152928017
24.175845367139747	6784.108757381613	7253.435173011871	10285.936742342376	10383.528311380505	11921.527219433563	11836.414484025505	13368.619410097468	13132.171130725537	15671.411760350404	15223.390553413346	0.2585811877130926	0.2322192098844305	-39.65235145920451	-2207.4310338888317	-39.07725477486383	-2175.4149368260987
24.32151699712871	6779.818118693381	7249.043482037599	10280.587362477816	10378.214989149496	11915.710520723567	11830.682448044066	13362.36890071677	13126.046979326817	15664.410762415451	15216.582772893584	0.258631789760181	0.23226318534410603	-40.20221492816199	-2251.524341452867	-39.61500001661625	-2218.636687865481
24.468066371968433	6775.429026002692	7244.553097014817	10275.127588081097	10372.793159099498	11909.778808849669	11824.837680583658	13355.99860419479	13119.805696607256	15657.28033648891	15209.649034056363	0.2586841506934137	0.2323086888556909	-40.74370162758714	-2295.5969334687106	-40.144427643674135	-2261.8317153151147
24.61549878051318	6770.941164527584	7239.963748754268	10269.557347792348	10367.262781145755	11903.732140204653	11818.88025378218	13349.508682482969	13113.4474477703	15650.020789265765	15202.589632659909	0.25873829303400886	0.2323557399395543	-41.2768626741381	-2339.6470130295493	-40.6655881781262	-2304.998167885933
24.763819543485244	6766.35421913383	7235.275168198285	10263.876573123845	10361.623818431626	11897.570575865291	11812.810244604894	13342.899303744194	13106.972404195643	15642.632435801737	15195.40487257656	0.2587942396295822	0.2324043583970938	-41.80174929623172	-2383.672786477022	-41.178532246121904	-2348.134196380619
24.91303401366693	6761.667874293702	7230.487086380892	10258.085198435336	10355.876237308808	11891.294181583642	11806.627734838785	13336.170642357338	13100.38074344486	15635.115599533072	15188.095065812196	0.2588520136596329	0.2324545643153987	-42.31841283186077	-2427.672463712748	-41.6833105755577	-2391.237953968346
25.063147576093755	6756.881814043524	7225.599234386589	10252.183160908	10350.020007316338	11884.903027777176	11800.33281108584	13329.322878920375	13093.672649266153	15627.470612295532	15180.6605325248	0.2589116386411013	0.23250637807200544	-42.82690472764807	-2471.6442585764453	-42.179973995174805	-2434.307596540544
25.214165648248784	6751.995721940035	7220.611343307936	10246.170400517305	10344.055101158569	11878.397189518104	11793.92556475556	13322.356200253262	13086.848311598453	15619.697814342926	15173.10160104264	0.2589731384340714	0.23255982033974548	-43.32727653639449	-2515.5863891462795	-42.668573431976256	-2477.34128298983
25.366093680258146	6747.009281015689	7215.523144202012	10240.04686000485	10337.981494682246	11871.776746521928	11787.406092056803	13315.270799400058	13079.907926575099	15611.79755436538	15165.418607882182	0.25903653724756537	0.23261491209169072	-43.81957991493255	-2559.4970780657604	-43.14915990872396	-2520.3371754791588
25.518937155087716	6741.922173732741	7210.33436804566	10233.812484848999	10331.799166852556	11865.04178313507	11780.774493988865	13308.066875630431	13072.851696526903	15603.77018950711	15157.611897765617	0.25910185964546434	0.2326716746061957	-44.303866622525675	-2603.374552898109	-43.621784542548994	-2563.2934397892095
25.672701588741027	6736.734081936113	7205.0447456893735	10227.467223234318	10325.508099727926	11858.192388321575	11774.030876331522	13300.744634440462	13065.679829984372	15595.616085383648	15149.681823637664	0.25916913055254787	0.23273012947204125	-44.78018851905654	-2647.217046476435	-44.08649854322721	-2606.2082456531934
25.827392530458226	6731.444686805052	7199.654007809949	10221.011026019814	10319.108278433841	11851.228655648902	11767.175349634374	13293.30428755263	13058.39254167942	15587.335616098686	15141.628746682109	0.2592383752606447	0.23279029859368025	-45.24859756299702	-2691.022797252517	-44.54335321043618	-2649.0797670269385
25.983015562916506	6726.053668803555	7194.161884861964	10214.443846706	10312.599691135703	11844.150683272832	11760.208029205456	13285.74605291548	13050.990052546624	15578.929164260486	15133.453036338109	0.2593096194349329	0.2328522041965895	-45.70914581008401	-2734.790049677249	-44.99239993255469	-2691.9061824572273
26.139576302431465	6720.56070762944	7188.568107027669	10207.765641400523	10305.982329010185	11836.958573921238	11753.129035098671	13278.07015470196	13043.472589723355	15570.397120997586	15125.155070315514	0.25938288912033713	0.23291586883272808	-46.16188541078009	-2778.5170545312576	-45.43369018429803	-2734.6856753947213
26.297080399159835	6714.965482162348	7182.872404165871	10200.976368782904	10299.256186215925	11829.652434877293	11745.938492100782	13270.276823307802	13035.84038654987	15561.73988597457	15116.735234610447	0.25945821074807734	0.23298131538610678	-46.606868608345394	-2822.202069282066	-45.86727552435332	-2777.41643449571
26.455533537303385	6709.26767041026	7177.074505759216	10194.075990067662	10292.421259862731	11822.23237796137	11738.636529717249	13262.366295348736	13028.09368256834	15552.957867406954	15108.193923519997	0.25953561114234935	0.23304856707847177	-47.044147737979074	-2865.8433585204184	-46.29320759452821	-2820.0966540249065
26.614941435314055	6703.466949454691	7171.174140860108	10187.064468966159	10285.477549979596	11814.69851951198	11731.223282157118	13254.338813656906	13020.232723521181	15544.051482075633	15099.531539656437	0.2596151175271331	0.23311764747509972	-47.47377522421448	-2909.439194289036	-46.71153811705153	-2862.7245341595262
26.77530984610034	6697.562995394692	7165.171038035341	10179.941771647329	10278.425059481762	11807.05098036594	11723.698888317293	13246.194627276973	13012.257761349072	15535.021155341166	15090.748493961393	0.25969675753315075	0.2331885804907173	-47.89580357899831	-2952.9878564630635	-47.12231889241957	-2905.2982813189737
26.93664455723489	6691.555483289366	7159.06492530921	10172.707866696852	10271.263794136354	11799.28988583734	11716.063491765692	13237.933991461177	13004.16905418799	15525.86732115741	15081.845205719308	0.2597805592049662	0.23326139039553542	-48.310285400555586	-2996.487633178942	-47.52560179817374	-2947.816108559724
27.098951391163432	6685.444087099001	7152.855530105123	10165.362725074949	10263.99376252678	11791.415365695464	11708.317240723452	13229.557167663694	12995.96686636564	15516.590422084633	15072.82210257043	0.2598665510082315	0.23333610182141362	-48.717273371017654	-3039.9368211985566	-47.92143878646311	-2990.2762359003536
27.26223620541477	6679.228479624898	7146.542579185862	10157.906320072949	10256.61497601602	11783.427554141872	11700.460288046403	13221.064423534399	12987.651468397338	15507.190909302497	15063.679620523686	0.25995476183708116	0.2334127397681474	-49.116820254748745	-3083.333726315759	-48.309881882152695	-3032.676890689414
27.426504892812353	6672.9083324476505	7140.125798592198	10150.338627268202	10249.127448708463	11775.326589786182	11692.492791205346	13212.456032911763	12979.223136981018	15497.669242622222	15054.418203968791	0.2600452210216926	0.23349132960988697	-49.508978897036286	-3126.676663792692	-48.6909831814628	-3075.0163079970516
27.59176338168682	6666.483315864032	7133.604913580018	10142.659624477645	10241.531197410459	11767.11261562088	11684.41491226547	13203.732275814911	12970.682154991588	15488.025890498508	15045.038305688078	0.2601379583359883	0.23357189710169052	-49.8938022217626	-3169.9639587402344	-49.06479484940064	-3117.2927309530787
27.758017636089992	6659.953098822446	7126.979648555954	10134.86929170993	10233.826241589688	11758.785778995127	11676.226817864905	13194.89343843513	12962.028811474758	15478.261330041107	15035.540386868055	0.2602330040055123	0.2336544683862132	-50.27134322990605	-3213.193946551066	-49.43136911817419	-3159.50441113906
27.925273656010095	6653.317348856813	7120.249727011326	10126.96761111592	10226.012603332963	11750.346231587293	11667.928679192042	13185.939813126433	12953.263401639879	15468.376047025702	15025.924917110253	0.2603303887154729	0.23373907000053473	-50.641654997787555	-3256.364973328542	-49.7907582853295	-3201.6496089720167
28.09353747758831	6646.575732019011	7113.414871454564	10118.954566937786	10218.090307302857	11741.794129376543	11659.520671962124	13176.871698395476	12944.386226852379	15458.370535904667	15016.19237444201	0.26043014361895117	0.23382572888313488	-51.004790675659024	-3299.4753963355906	-50.14301471202634	-3243.726594102569
28.2628151733366	6639.727912809667	7106.47480334184	10110.830145456313	10210.059380692666	11733.129632613018	11651.002976392478	13167.68939889045	12935.397594625088	15448.245299816981	15006.34324532639	0.2605323003452883	0.23391447238100987	-51.360803485658835	-3342.5235844156705	-50.48819082108821	-3285.73364579631
28.43311285235687	6632.7735541075435	7099.4292430062505	10102.594334936923	10201.919853180283	11724.352905787227	11642.3757771771	13158.393225389515	12926.297818609317	15438.000850598213	14996.37802467226	0.26063689100864806	0.23400532825694512	-51.70974672000011	-3385.5079184276983	-50.82633909484866	-3327.6690533175133
28.604436660561465	6625.712317097231	7092.277909585119	10094.24712557381	10193.671756880336	11715.464117597954	11633.639263459901	13148.983494788143	12917.087218584815	15427.637708789724	14986.297215843506	0.26074394821676533	0.23409832469693767	-52.05167373992299	-3428.4267917415127	-51.15751207390713	-3369.53111637244
28.77679278089485	6618.543861195223	7085.020520945632	10085.788509432512	10185.31512629495	11706.463440919075	11624.793628806981	13139.460530085831	12907.76612044916	15417.156403647523	14976.101330668052	0.260853505079889	0.23419349031778092	-52.386637973599136	-3471.2786106718704	-51.48176235506253	-3411.318145497702
28.950187433556945	6611.2678439744295	7077.656793608731	10077.21848039082	10176.849998263024	11697.351052765198	11615.839071177843	13129.824660371869	12898.334856206402	15406.557473150802	14965.790889446476	0.2609655952199047	0.23429085417480913	-52.714692914814805	-3514.0617949604057	-51.79914258968347	-3453.028462490067
29.124626876227456	6603.88392108694	7070.186442671167	10068.537034077859	10168.276411907851	11688.127134255947	11606.77579289541	13120.076220810308	12888.793763954835	15395.841464009858	14955.366420960087	0.26108025277966884	0.234390445769809	-53.03589212123188	-3556.774778249208	-52.10970548178739	-3494.6604008199647
29.30011740429177	6596.39174618521	7062.609181725825	10059.74416781157	10159.59440858338	11678.791870579164	11597.604000615107	13110.21555262417	12879.143187874211	15385.008931673883	14944.828462478892	0.2611975124325358	0.2344922950590996	-53.35028921250341	-3599.416008538101	-52.4135037860251	-3536.2123060426675
29.476665351068124	6588.790970841503	7054.924722780181	10050.839880534353	10150.804031818756	11669.345450952776	11588.323905292718	13100.243003078862	12869.383478212138	15374.060440338226	14934.177559769034	0.26131740939210363	0.23459643246179276	-53.65793786951326	-3641.9839487308636	-52.71059030674951	-3577.682536289096
29.654277088036206	6581.081244465486	7047.132776172726	10041.824172746701	10141.905327261105	11659.788068585163	11578.935722150913	13090.15892546435	12859.514991269421	15362.996562950964	14923.414267099617	0.2614399794221597	0.23470288886822585	-53.95889183231702	-3684.4770770994946	-53.00101789570908	-3619.069462663494
29.832959025067048	6573.262214220303	7039.23305048778	10032.697046439334	10132.89834261702	11650.1199206346	11569.439670645017	13079.963679077095	12849.538089385156	15351.817881219684	14912.539147249681	0.261565258846861	0.23481169564858267	-54.253204898654076	-3726.8938877945766	-53.28483945042535	-3660.3714697039686
30.0127176106544	6565.333524936621	7031.225252468028	10023.458505023073	10123.783127591947	11640.34120816696	11559.83597442715	13069.657629200508	12839.453140920494	15340.52498561722	14901.552771514247	0.2616932845611259	0.23492288466170233	-54.54093092287076	-3769.232891384512	-53.56210791289777	-3701.586955859326
30.193559332147448	6557.294819025039	7023.109086925359	10014.108553257034	10114.559733828193	11630.452136112342	11550.124861309503	13059.24114708492	12829.260520242018	15329.118475387477	14890.455719710426	0.261824094041263	0.2350364882640796	-54.822123814181396	-3811.492615361698	-53.832876267617394	-3742.7143339305185
30.37549071598484	6549.145736386571	7014.884256649507	10004.64719717472	10105.228214840943	11620.45291322014	11540.30656322617	13048.71460992647	12818.960607704055	15317.598958550585	14879.248580182872	0.2619577253558364	0.23515253931906555	-55.09683753526406	-3853.6716046794318	-54.09719754006801	-3783.7520315498114
30.55851832793038	6540.885914321369	7006.550462314789	9995.074444008225	10095.7886259527	11610.34375201286	11530.381316193925	13038.078400845297	12808.553789630414	15305.967051907903	14867.931949809154	0.2620942171767751	0.23527107120627064	-55.365126101023634	-3895.768422299996	-54.35512479514364	-3824.6984916599467
30.742648773309874	6532.514987435421	6998.107402384661	9985.390302110229	10086.241024225705	11600.124868738321	11520.349360271557	13027.332908862498	12798.040458295074	15294.223381046397	14856.506434004497	0.2622336087907236	0.23539211783117722	-55.62704357734401	-3937.781649759505	-54.60671113574426	-3865.552173011005
30.92788869724955	6524.032587545464	6989.554773014209	9975.59478087403	10076.585468392645	11589.796483320551	11510.210939518054	13016.478528876447	12787.421011902221	15282.36858034285	14844.97264672639	0.2623759401106571	0.23551571363496507	-55.882644079647434	-3979.709887718782	-54.85200970115329	-3906.311550647486
31.114244784915854	6515.438343581889	6980.892267950497	9965.687890651388	10066.822018785388	11579.358819309098	11499.966301949387	13005.515661638045	12776.69585456535	15270.403292967574	14833.331210478713	0.26252125168775386	0.23564189360455828	-56.131981771544815	-4021.551756531466	-55.09107366538228	-3946.9751164047047
31.30172376175672	6506.731881489752	6972.119578430755	9955.669642668267	10056.950737261892	11568.812103826955	11489.615699494125	12994.444713725177	12765.865396285672	15258.328170887928	14821.582756315725	0.26266958472354185	0.23577069328289632	-56.37511086378072	-4063.3058968372643	-55.32395623593766	-3987.5413794303313
31.4903323937443	6497.912824127703	6963.23639307828	9945.54004893822	10046.971687131	11558.156567516784	11479.159387947477	12983.266097515943	12754.930052929445	15246.143874871257	14809.727923845465	0.2628209810823116	0.23590214877943605	-56.61208561328385	-4104.970970177557	-55.55071065260927	-4028.008866723627
31.68007748761912	6488.980791164932	6954.242397796109	9935.29912217358	10036.884933075286	11547.392444485633	11468.597626924098	12971.980231161126	12743.8902462046	15233.851074487575	14797.76736123295	0.262975483303825	0.2360362967808942	-56.84296032143175	-4146.545659550931	-55.771390185422206	-4068.3761236169375
31.870965891135747	6479.935398976187	6945.137275658506	9924.946875694483	10026.690541072028	11536.519972248248	11457.930679809628	12960.587538555807	12732.746403636631	15221.450448112142	14785.701725203293	0.263133134616308	0.23617317456222936	-57.06778933307942	-4188.028670048807	-55.98604813355996	-4108.641714337282
32.063004493309954	6470.776260534556	6935.92070679996	9914.483323335286	10016.388578311802	11525.539391668488	11447.158813710555	12949.088449309693	12721.498958543323	15208.942682927334	14773.531681044116	0.26329397894974393	0.2363128199978794	-57.28662703606824	-4229.418729513884	-56.19473782451678	-4148.804222580977
32.25620022466719	6461.5029853022215	6926.592368301881	9903.908479348689	10005.979113115112	11514.450946899187	11436.282299402765	12937.48339871655	12710.14835000874	15196.32847492433	14761.257902607862	0.263458060949471	0.23645527157324953	-57.499527859639784	-4270.714589145035	-56.397512612216815	-4188.862252037041
32.45056005749291	6452.11517911914	6917.1519340769355	9893.22235830746	9995.46221484685	11503.254885320432	11425.301411278673	12925.772827722789	12698.695022856396	15183.608528904624	14748.881072313894	0.2636254259901028	0.2366005683964719	-57.70654627352633	-4311.915024150163	-56.59442587589001	-4228.814426957164
32.64609100608406	6442.6124440895055	6907.5990747508695	9882.424975003543	9984.837953828493	11491.951457475994	11414.216427292793	12913.957182894854	12687.139427621392	15170.783558481004	14736.401881150152	0.26379612018976745	0.23674875021042743	-57.90773678721234	-4353.018834424671	-56.78553101904254	-4268.659392747097
32.84280012700226	6432.994378466078	6897.933457541871	9871.51634434465	9974.106401248024	11480.54091700808	11403.02762890578	12902.036916385563	12675.482020521706	15157.854286078338	14723.821028674605	0.2639701904246764	0.236899857405055	-58.103153948712134	-4394.024845200591	-56.97088146794704	-4308.395816530567
33.040694519328454	6423.26057653234	6888.1547461374685	9860.496481248321	9963.267629067657	11469.023520590383	11391.735301027074	12890.012485899628	12663.723263428657	15144.821442934162	14711.139223016571	0.2641476843440424	0.23705393102993957	-58.29285234421695	-4434.931907772087	-57.1505306709696	-4348.02238778118
33.239781324919136	6413.410628482297	6878.262600568688	9849.365400533045	9952.32170992894	11457.39952785903	11380.339731955639	12877.884354657679	12651.863623836109	15131.685769098607	14698.357180877365	0.2643286503853422	0.23721101280719586	-58.476886596981785	-4475.7389001734555	-57.32453209718369	-4387.537818904966
33.44006772866406	6403.4441202982325	6868.2566770818385	9838.123116807014	9941.268717055797	11445.669201342109	11368.841213319543	12865.652991359719	12639.903574829214	15118.448013434583	14685.475627531272	0.2645131377899424	0.2373711451446557	-58.65531136651407	-4516.4447278887965	-57.49293923522782	-4426.940845860168
33.64156095874556	6393.360633625991	6858.136628007459	9826.769644353766	9930.108724154792	11433.832806386914	11357.240040013503	12853.318870147112	12627.843595051756	15105.10893361717	14672.495296825748	0.26470119661910063	0.23753437114936213	-58.828181348144426	-4557.048324600793	-57.65580559261434	-4466.230228804983
33.84426828689945	6383.159745648087	6847.902101626678	9815.30499701519	9918.8418053131	11421.890611085555	11345.536510135056	12840.882470563633	12615.684168672846	15091.66929613315	14659.416931181782	0.26489287777033677	0.23770073464138383	-58.995551272149896	-4597.548652912956	-57.81318469438702	-4505.404752715956
34.04819702867729	6372.84102895444	6837.552742034815	9803.72918807152	9907.46803489379	11409.84288619844	11333.730924918887	12828.34427751536	12603.425785352469	15078.129876280018	14646.241281593797	0.2650882329942046	0.23787028016795556	-59.15747590348474	-4637.944705137517	-57.965130082662654	-4544.463228076231
34.25335454371064	6362.404051410715	6827.08818900216	9792.042230118313	9895.987487428478	11397.689905075777	11321.823588669415	12815.704781229379	12591.068940206047	15064.4914581648	14632.969107629364	0.2652873149114652	0.2380430530179552	-59.31401004105646	-4678.235504048411	-58.11169531556152	-4583.404491525143
34.45974823597649	6351.848376024364	6816.508077831998	9780.244134940482	9884.400237507361	11385.431943577118	11309.81480869171	12802.96447721141	12578.61413376809	15050.754834702735	14619.6011774288	0.26549017703066946	0.23821909923672635	-59.46520851724199	-4718.4201036719605	-58.2529339662251	-4622.227406531107
34.66738555406454	6341.17356080823	6805.812039215752	9768.334913383169	9872.706359666487	11373.069279988742	11297.704895220593	12790.123866202188	12566.061871954791	15036.920807615621	14606.138267704557	0.2656968737661651	0.23839846564125672	-59.61112619756386	-4758.497590097599	-58.3888996222704	-4660.930864095688
34.87627399144595	6330.379158641739	6794.999699085221	9756.314575219452	9860.905928272225	11360.602194938972	11285.494161347871	12777.183454132815	12553.412666025586	15022.990187430003	14592.581163740359	0.2659074604565529	0.23858119983571766	-59.75181798036283	-4798.467082299758	-58.51964588505871	-4699.513783460949
35.086421086743854	6319.464717129612	6784.070678461841	9744.183129014764	9848.999017402837	11348.03097131126	11273.182922947735	12764.143752078666	12540.667032543686	15008.963793475114	14578.930659390213	0.26612199338357523	0.23876735022738602	-59.8873387968888	-4838.327733009122	-58.645226369349984	-4737.97511285916
35.29783442400536	6308.42977845807	6773.0245933028955	9731.940581987894	9836.985700727035	11335.355894154964	11260.771498600096	12751.005276212036	12527.825493335371	14994.842453880425	14565.187557077057	0.2663405297914741	0.23895696604294414	-60.01774361050775	-4878.078729523346	-58.7656947022042	-4776.313830204774
35.51052163297529	6297.273879248737	6761.8610543448995	9719.586939868906	9824.86605137986	11322.577250594199	11248.260209512368	12737.768547754074	12514.88857544868	14980.627005573526	14551.352667791749	0.26656312790683556	0.23915009734518197	-60.143087416759954	-4917.7192945922725	-58.8811045225375	-4814.5289438511245
35.72449038937153	6285.996550409799	6750.579666943647	9707.12220675321	9812.640141835123	11309.695329734002	11235.649379438855	12724.434092924732	12501.85681111051	14966.318294277282	14537.426811091376	0.26678984695890007	0.23934679505010464	-60.26342524355641	-4957.248687341344	-58.99150948102033	-4852.619493389968
35.93974841516195	6274.597316984782	6739.180030911281	9694.546384952306	9800.308043774954	11296.710422564358	11222.939334598363	12711.002442891957	12488.73073768294	14951.91717450711	14523.410815097748	0.2670207472003973	0.23954711094446066	-60.37881215114248	-4996.66620417824	-59.09696323954631	-4890.584550425876
36.15630347884324	6263.075697998669	6727.661740350077	9681.859474840698	9787.869827955963	11283.622821861634	11210.130403589552	12697.474133719224	12475.510897618196	14937.424509567902	14509.30551649555	0.2672558899288867	0.2397510977037015	-60.48930323217064	-5035.971179723274	-59.19751947085024	-4928.4232193627395
36.374163395721176	6251.43120630156	6716.024383483123	9669.06147469929	9775.32556407232	11270.43282208775	11197.222917304418	12683.84970631201	12462.197838412734	14922.841171551043	14495.111760530644	0.2674953375086314	0.23995880891038318	-60.59495361183144	-5075.162987769581	-59.293231858264335	-4966.134638235904
36.59333602819267	6239.663348409629	6704.267542481582	9656.152380554757	9762.675320615257	11257.140719286615	11184.217208839345	12670.129706362697	12448.792112559902	14908.168041331006	14480.83040100798	0.2677391533930244	0.2401702990730274	-60.69581844806817	-5114.241042247508	-59.38415409543086	-5003.717979529407
36.813829286029524	6227.77162434363	6692.390793288847	9643.132186015244	9749.919164729406	11243.746810978248	11171.11361340429	12656.314684294392	12435.294277501825	14893.406008562179	14466.462300289779	0.26798740214757555	0.24038562364545468	-60.791952932046115	-5153.204798239749	-59.470339886291185	-5041.172451037914
37.03565112666392	6215.755527464592	6680.393705441095	9630.000882101793	9737.057162065317	11230.25139604992	11157.912468229348	12642.405195202893	12421.704895579587	14878.555971675149	14452.008329293256	0.2682401494734722	0.24060483904659072	-60.88341228880745	-5192.053753021173	-59.551842945289536	-5078.497296765447
37.25880955547555	6203.614544307022	6668.27584188456	9616.758457075874	9724.089376628554	11216.65477464486	11144.614112469246	12628.401798797671	12408.024533982585	14863.618837873184	14437.4693674885	0.26849746223175097	0.24082800268078264	-60.970251777311205	-5230.787447065581	-59.62871699693278	-5115.69179777056
37.483312626080554	6191.348154409467	6656.036758789412	9603.404896262706	9711.015870625133	11202.957248048146	11131.218887105506	12614.305059341255	12394.253764696632	14848.595523128597	14422.846302896374	0.2687594084680747	0.2410551729586221	-61.052526691604726	-5269.4054651632905	-59.7010157763616	-5152.755273121409
37.70916844062219	6178.955830142253	6643.676005359901	9589.94018187009	9697.836704302958	11189.159118569556	11117.727134845942	12600.115545586876	12380.39316445051	14833.486952178737	14408.140032086027	0.2690260574381404	0.24128640931829495	-61.1302923611147	-5307.907437476795	-59.76879302923044	-5189.687080793548
37.93638515006311	6166.437036532873	6631.193123641312	9576.364292803231	9684.551935789763	11175.260689423978	11104.13920002215	12585.833830715139	12366.443314661723	14818.294058522464	14393.351460172977	0.2692974796337417	0.24152177224747062	-61.20360415154937	-5346.293040676974	-59.83210251201308	-5226.486618633848
38.164970954479706	6153.791231088351	6618.587648322941	9562.677204474614	9671.161620926676	11161.262264608313	11090.455428483965	12571.460492268588	12352.40480138054	14803.017784415957	14378.481500816517	0.2695737468095024	0.24176132330576286	-61.27251746625916	-5384.561999125872	-59.890997992813936	-5263.153325368185
38.39493410335793	6141.01786361519	6605.859106537703	9548.878888609555	9657.665813098001	11147.164148775722	11076.676167491702	12556.996112085142	12338.278215232893	14787.659080868856	14363.531076217574	0.2698549320103054	0.2420051251477466	-61.33708774670595	-5422.714086008258	-59.94553325130619	-5299.686681556981
38.626282895891045	6128.1163760365125	6593.007017657929	9534.969313046937	9644.064563056734	11132.966647106623	11062.801765605618	12542.441276229622	12324.064151361963	14772.218907640272	14348.501117116448	0.27014110959941706	0.24225324154658356	-61.397370473714545	-5460.74912454607	-59.99576207936116	-5336.086210622918
38.859025681279114	6115.086202206648	6580.0308930875535	9520.94844153518	9630.357918745922	11118.670065176602	11048.832572572801	12527.796574924007	12309.763209368488	14756.698233234862	14333.392562790661	0.2704323552873648	0.2425057374182517	-61.4534211689388	-5498.6669892543	-60.04173828193598	-5372.351479919627
39.09317085903034	6101.926767722858	6566.930236050342	9506.816233523046	9616.545925115428	11104.274708820854	11034.76893921105	12513.06260247556	12295.375993249369	14741.098034898652	14318.206361052633	0.270728746161553	0.24276267884640168	-61.5052953963459	-5536.4676072169095	-60.083515677950345	-5408.48210181389
39.328726879264174	6088.637489734543	6553.704541374443	9492.572643945543	9602.628623934403	11089.780883995445	11020.611217290114	12498.239957203636	12280.903111335112	14725.419298615076	14302.943468247595	0.2710303607166678	0.24302413310786197	-61.55304876312948	-5574.15095933713	-60.12114810057392	-5444.477734733373
39.56570224301631	6075.217776749789	6540.353295273127	9478.21762300463	9588.606053599202	11075.18889663521	11006.359759410112	12483.329241364667	12266.345176225908	14709.663019101105	14287.604849251695	0.27133727888587345	0.2432901686988124	-61.596736921761476	-5611.717081706971	-60.15468939860148	-5480.338084329385
39.80410550254544	6061.667028439145	6526.875975121444	9463.75111594439	9574.47824893637	11060.49905250789	10992.014918876697	12468.331061075229	12251.702804725917	14693.830199803113	14272.191477469842	0.27164958207284257	0.24356085536164285	-61.63641557174196	-5649.166066970676	-60.1841934375625	-5516.06290463265
40.04394526164196	6047.984635436883	6513.272049229122	9449.173062820919	9560.245241001025	11045.711657064901	10977.57704957345	12453.246026233446	12236.976617776374	14677.921852893096	14256.704334834005	0.2719673531846275	0.24383626411252177	-61.672140461167146	-5686.498065708671	-60.2097141006343	-5551.651999214198
40.28523017593832	6034.169979139572	6499.540976609376	9434.483398266468	9545.907056870135	11030.827015288269	10963.046505830987	12438.07475043853	12222.167240386936	14661.938999264741	14241.144411801391	0.2722906766654223	0.24411646726969194	-61.70396738895943	-5723.713287878782	-60.23130529008995	-5587.10522240866
40.52796895322162	6020.222431502098	6485.68220674378	9419.682051247908	9531.463719430834	11015.845431533844	10948.423642292975	12422.817850908392	12207.275301565609	14645.88266852972	14225.512707352958	0.2726196385312142	0.24440153848251783	-61.731952206788264	-5760.8120042872615	-60.24902092859338	-5622.422480547568
40.77217035374772	6006.141354831081	6471.69517934302	9404.768944819243	9516.915247163408	11000.767209370593	10933.70881377878	12407.475948395397	12192.301434247036	14629.753899013986	14209.810228991886	0.27295432640538103	0.2446915527613171	-61.756150821671326	-5797.79454812035	-60.26291496101112	-5657.603733258555
41.017843190557436	5991.926101575718	6457.579324103559	9389.74399586798	9502.261653918958	10985.592651415805	10918.902375142734	12392.049667099847	12177.246275219039	14613.55373775408	14194.037992742291	0.2732948295552297	0.24498658650797875	-61.77661919799357	-5834.6613164627925	-60.27304135563827	-5692.648994734511
41.26499632979458	5977.576014116246	6443.334060460304	9374.60711485553	9487.502948691721	10970.322059166469	10904.004681130149	12376.53963458202	12162.11046504769	14597.283240493902	14178.19702314829	0.27364123892955067	0.2452867175474065	-61.79341336023572	-5871.412771909963	-60.27945410625762	-5727.558335099835
41.51363869102594	5963.090424549752	6428.958797334912	9359.358205550874	9472.639135385469	10954.955732826058	10889.016086229445	12360.946481671435	12146.8946480005	14580.943471681097	14162.288353272897	0.2739936471971703	0.24559202515982775	-61.806589395837364	-5908.049444212345	-60.28220723404593	-5762.331881789723
41.763779247563185	5948.468654473714	6414.452932880126	9343.997164758024	9457.670212574423	10939.493971127335	10873.936944520981	12345.270842374568	12131.599471967978	14564.5355044641	14146.313024697538	0.27435214878657294	0.24590259011395685	-61.816203457827214	-5944.571931933286	-60.28135478951299	-5796.969820944127
42.0154270267867	5933.710014767087	6399.815854219761	9328.523882036518	9442.596173258002	10923.937071150482	10858.767609521903	12329.513353780028	12116.22558838332	14548.060420688937	14130.272087521485	0.2747168399266011	0.24621849470107915	-61.822311768013606	-5980.980904193595	-60.27695085477171	-5831.472398879938
42.26859111047143	5918.813805369072	6385.046937184512	9312.938239415158	9427.417004609599	10908.285328136797	10843.508434027292	12313.6746559617	12100.773652140273	14531.519310896485	14114.166600361732	0.275087818688282	0.246539822770054	-61.82497061995673	-6017.277102418942	-60.269049545669986	-5865.839923550608
42.523280635114425	5903.779315055701	6370.145546043574	9297.240111098685	9412.132687719126	10892.539035297723	10828.159769947397	12297.755391879553	12085.24432150932	14514.913274319828	14097.997630353135	0.2754651850278043	0.24686665976329428	-61.82423638267937	-6053.461342193186	-60.25770501459192	-5900.072766113095
42.77950479226489	5888.605821214093	6355.11103323183	9281.429363167032	9396.743197328931	10876.69848361886	10812.721968140619	12281.75620727802	12069.638258051524	14498.24341888167	14081.766253148622	0.2758490408306997	0.2471990927537213	-61.82016550417393	-6089.534515130334	-60.24297145305172	-5934.171362495748
43.03727282885567	5873.292589614688	6339.942739072895	9265.505853267267	9381.248501563292	10860.763961659219	10797.195378242528	12265.677750582016	12053.956126530782	14481.510861192151	14065.473552919908	0.27623948995724307	0.2475372104827587	-61.81281451468385	-6125.4975907495245	-60.22490309402201	-5968.136214966886
43.29659404753705	5857.8388741815415	6324.639991497913	9249.469430297977	9365.648561651204	10844.73575534547	10781.580348490706	12249.520672790652	12038.198594824076	14464.716726547038	14049.120622358689	0.2766366382891277	0.247881103399373	-61.80224003126932	-6161.351618523477	-60.20355421552085	-6001.9678938649595
43.55747780701245	5842.243916760372	6309.202105759768	9233.319934085393	9349.943331641782	10828.614147760492	10765.877225544707	12233.285627368034	12022.366333829188	14447.86214892557	14032.708562677524	0.2770405937774664	0.24823086370021213	-61.788498761554365	-6197.097729872912	-60.17897914341302	-6035.667039264925
43.81993352237618	5826.506946885169	6293.6283841434115	9217.057195052032	9334.132758113105	10812.39941892723	10750.086354302213	12216.973270131964	12006.46001737097	14430.948270989435	14016.238483612005	0.27745146649212243	0.24858658537086006	-61.77164750795782	-6232.737140251324	-60.15123225451316	-6069.234362724004
44.08397066545326	5810.627181542716	6277.918115671513	9200.681033876484	9318.216779873132	10796.091845586352	10734.208077709887	12200.58425913939	11990.480322104851	14413.976244081221	13999.71150342244	0.27786936867245376	0.24894836422826636	-61.75174317269193	-6268.271151348017	-60.120367980627634	-6102.670649141073
44.349598765141174	5794.603824935697	6262.070575806011	9184.191261145068	9302.195327653384	10779.691700968606	10718.242736569824	12184.119254569683	11974.427927418403	14396.947228223647	13983.128748896432	0.2782944147795115	0.24931629796436364	-61.72884276192053	-6303.701153243892	-60.08644081157763	-6135.97675855062
44.6168274077539	5778.4360682442675	6246.085026145387	9167.587676994632	9286.068323794796	10763.199254561243	10702.190669341042	12167.57891860466	11958.303515330614	14379.86239211903	13966.491355351774	0.27872672154969985	0.2496904861909317	-61.70300339121604	-6339.028626743238	-60.049505299557495	-6169.153628085973
44.88566623736761	5762.12308938619	6229.960714117532	9150.870070746249	9269.835681925415	10746.61477186821	10686.052211935692	12150.963915305856	11942.107770388597	14362.722913148802	13949.80046663954	0.2791664080500083	0.2500710304857402	-61.67428229036523	-6374.255145684816	-60.00961606277997	-6202.202273912495
45.15612495616904	5745.664052775947	6213.696872668612	9134.038220530008	9253.497306630179	10729.9385141645	10669.827697510467	12134.274910488959	11925.841379562222	14345.52997737391	13933.057235148102	0.2796135957348091	0.2504580344400094	-61.6427368091754	-6409.382379394723	-59.96682779009643	-6235.123793283943
45.42821332480542	5729.058109082524	6197.292719947376	9117.09189289983	9237.053093111777	10713.17073824354	10653.517456252062	12117.51257159475	11909.50503213573	14328.284779534777	13916.262821806851	0.2800684085043201	0.2508516037072444	-61.60842442284411	-6444.412095146952	-59.921195245187846	-6267.919366605347
45.701941162736816	5712.304394986691	6180.747458985742	9100.030842439191	9220.502926843428	10696.311696158726	10637.121815157843	12100.67756755747	11893.099419597474	14310.988523052643	13899.418396091398	0.2805309727647405	0.25125184605347006	-61.57140273782352	-6479.34616072569	-59.87277327116681	-6300.5902595745865
45.97731834859046	5695.402032937246	6164.060277374833	9082.854811356203	9203.84668321211	10679.361634957422	10620.641097810116	12083.770568669397	11876.625235526277	14293.642420030274	13882.52513602827	0.2810014174901718	0.2516588714089275	-61.53172949839791	-6514.186547101708	-59.821616795856244	-6333.137825432001
46.25435482051728	5678.35013090702	6147.230346937234	9065.563529068895	9187.084227153025	10662.320796408536	10604.075624145065	12066.792246442346	11860.08317547575	14276.247691253851	13865.584228200876	0.2814798742863164	0.25207279192128823	-61.48946259275908	-6548.935331123881	-59.767780836555175	-6365.563507206971
46.533060576550575	5661.147782148445	6130.256823395058	9048.156711779595	9170.215412774325	10645.189416722476	10587.425710215297	12049.743273465638	11843.4739368552	14258.805566194736	13848.596867755507	0.28196647745608594	0.2524937220104011	-61.444660059878515	-6583.594698334346	-59.71132050557935	-6397.868840081152
46.813445674966815	5643.794064949244	6113.138846034237	9030.634062038733	9153.24008297232	10627.967726264033	10570.691667946448	12032.624323260574	11826.798218808228	14241.31728301208	13831.564258408263	0.28246136406711764	0.2529217784246749	-61.39738009624125	-6618.1669458355755	-59.65229101558725	-6430.0554537852295
47.09552023464871	5626.288042388223	6095.875537364874	9012.995268297309	9136.158069036554	10610.655949257376	10553.87380488722	12015.436070131173	11810.05672208799	14223.784088555629	13814.48761245236	0.2829646740213078	0.2533570802991053	-61.347681063500204	-6652.654485305306	-59.59074768579012	-6462.125075127231
47.37929443545016	5608.62876209156	6078.466002777817	8995.240004447927	9118.969190244532	10593.254303483209	10536.9724239528	11998.179189011176	11793.250148929448	14206.207238369023	13797.368150765984	0.2834765501264178	0.25379974921503085	-61.29562149596313	-6687.059846064076	-59.52674594797281	-6494.079530559713
47.66477851856398	5590.815255989842	6060.909330197622	8977.367929354017	9101.673253445919	10575.762999967765	10519.9878231615	11980.854355307016	11776.379202918564	14188.587996693535	13780.207102820834	0.283997138169809	0.25424990926166624	-61.24126010830878	-6721.385678215651	-59.46034135269292	-6525.920748811215
47.951982786891236	5572.846540076238	6043.204589732027	8959.378686367058	9084.270052635828	10558.182242663544	10502.920295364433	11963.462244737035	11759.44458885826	14170.927636472466	13763.005706691358	0.2845265869944037	0.25470768709947716	-61.184655803815986	-6755.634755924344	-59.39158957601467	-6557.650763629703
48.24091760541319	5554.721614165983	6025.350833317952	8941.271902831204	9066.759368516827	10540.51222812125	10485.770127967851	11946.00353316632	11742.447012630939	14153.22743935588	13745.765209064524	0.2850650485769307	0.25517321202545395	-61.125867683229444	-6789.8099808138795	-59.3205464266357	-6589.271716630552
48.53159340156531	5536.439461657592	6007.3470943642305	8923.047189575112	9049.14096804932	10522.753145152763	10468.537602647964	11928.478896437215	11725.387181057517	14135.488695705742	13728.486865250186	0.28561267810853613	0.25564661604035827	-61.064955053225276	-6823.914385405602	-59.2472678528502	-6620.785860174568
48.82402066561362	5517.999049296285	5989.192387391392	8904.704140390762	9031.414603990212	10504.905174485151	10451.22299505825	11910.889010195773	11708.26580175304	14117.712704601963	13711.17193919242	0.2861696340778578	0.2561280339179968	-61.00197743577519	-6857.951136711752	-59.17180995014132	-6652.195560378255
49.11820995103327	5499.399326939778	5970.885707668342	8886.242331498526	9013.580014419096	10486.968488404887	10433.826574528563	11893.234549713232	11691.083582978554	14099.900773848567	13693.821703481248	0.2867360783566235	0.25661760327662303	-60.93699457796174	-6891.923539967975	-59.09422896925389	-6683.503300245851
49.41417187488941	5480.6392273270585	5952.42603084643	8867.66132099842	8995.636922251917	10468.94325039238	10416.348603756116	11875.516189702912	11673.841233489007	14082.05421998058	13676.437439365183	0.2873121762878747	0.257115464652492	-60.870066461753595	-6925.835042434977	-59.01458132423795	-6714.711682851892
49.71191711822035	5461.717665850511	5933.812312590969	8848.960648307035	8977.585034741587	10450.829614746364	10398.789338487972	11857.734604132333	11656.539462377428	14064.174368271464	13659.020436764511	0.28789809677691497	0.25762176157569633	-60.80125331420277	-6959.6892373210285	-58.932923600714275	-6745.823434622493
50.01145642642306	5442.633540331952	5915.043488210562	8830.13983357983	8959.424042965367	10432.627726197956	10381.1490271949	11839.890466030327	11639.17897891509	14046.262552741275	13641.571994285508	0.28849401238506234	0.25813664064832537	-60.73061561853319	-6993.489867897937	-58.84931256517666	-6776.841408798704
50.3128006096408	5423.385730802837	5896.118472284208	8811.198377118035	8941.153621298115	10414.337719513569	10363.42791073581	11821.984447288598	11621.760492387095	14028.320116164918	13624.09341923491	0.2891000994263119	0.2586602516250489	-60.658214125222	-7027.240831696894	-58.76380517403595	-6807.768588945968
50.61596054315354	5403.9730992895575	5877.036158286898	8792.13575876031	8922.773426871712	10395.959719087086	10345.626222013292	11804.017218458375	11604.284711924116	14010.348410081571	13606.58602763577	0.2897165380670166	0.2591927474962045	-60.58410986317904	-7060.94618480606	-58.67645858282776	-6838.608092552284
50.9209471677702	5384.394489604096	5857.795418213631	8772.951437258265	8904.283099019673	10377.493838520322	10327.744185619249	11785.989448541339	11586.752346329378	13992.348794804457	13589.051144243813	0.29034351242868944	0.2597342845734773	-60.50836415244339	-7094.610146434279	-58.58733015688267	-6869.363174874801
51.22777149022361	5364.648727140665	5838.39510220224	8753.644849635335	8885.682258706529	10358.94018019141	10309.782017470408	11767.901804774452	11569.164103900895	13974.32263943089	13571.49010256438	0.29098121069402877	0.2602850225782738	-60.43103861623604	-7128.237103502033	-58.49647748121788	-6900.037232775008
51.53644458356769	5344.73461867924	5818.834038155635	8734.21541052912	8866.970507942038	10340.298834811298	10291.739924433916	11749.75495240944	11551.520692249222	13956.27132185361	13553.90424487074	0.2916298252162991	0.26084512473286614	-60.35219519393286	-7161.83161543333	-58.40395837133474	-6930.633808745537
51.84697758757708	5324.650952196304	5799.11103136345	8714.66251151594	8848.147429179051	10321.569880967136	10273.61810394184	11731.54955448554	11533.822818109895	13938.196228772053	13536.294922222698	0.29228955263217343	0.2614147578544299	-60.27189615464886	-7195.398419123609	-58.30983088462017	-6961.156595087843
52.15938170914916	5304.396496683821	5779.224864123851	8694.985520417778	8829.212584695115	10302.75338465284	10255.416743594971	11713.286271596366	11516.07118715102	13920.098755704761	13518.66349448646	0.2929605939781787	0.26199409245206773	-60.19020411099518	-7228.942434040131	-58.21415333175355	-6991.609438185813
52.47366822270851	5283.970001977052	5759.174295365701	8675.183780590643	8810.16551595697	10283.849398785876	10237.136020755017	11694.965761649753	11498.266503775347	13901.980307002084	13501.011330355108	0.2936431548108463	0.262583302826929	-60.107182033716526	-7262.468767533312	-58.116984288948515	-7021.996342973085
52.789848470613855	5263.370198592057	5738.9580602717	8655.256610194072	8791.005742967578	10264.857962710103	10218.776102125099	11676.588679621029	11480.409470916866	13883.842295859631	13483.339807370054	0.2943374453307362	0.26318256717553473	-60.02289326659229	-7295.982720295899	-58.0183826104967	-7052.321477522608
53.107933863567155	5242.5957975737865	5718.574869902938	8635.203301441165	8771.732763595104	10245.779101684075	10200.337143318007	11658.155677299113	11462.500789831667	13865.686144332356	13465.650311943346	0.29504368051045265	0.26379206769643093	-59.93740154180341	-7329.489792001899	-57.918407441611635	-7082.589177784976
53.42793588102576	5221.6454903556805	5698.02341082551	8615.023119828687	8752.34605288339	10226.612826354463	10181.819288411962	11639.667403025314	11444.541159883087	13847.513283349346	13447.94423938103	0.29576208022679573	0.2644119907002979	-59.85077099638329	-7362.995687194867	-57.81711823226033	-7112.803952542134
53.74986607161648	5200.517948631558	5677.30234473952	8594.715303346336	8732.845062343007	10207.359132213616	10163.222669493001	11621.124501424432	11426.531278320186	13829.3251527289	13430.222993906982	0.296492869397236	0.265042526723618	-59.76306618873241	-7396.506321318215	-57.71457475108946	-7142.970488484483
54.073736053552395	5179.211824241205	5656.410308111536	8574.279061665227	8713.22921922293	10188.017999041538	10144.547406184292	11602.52761312812	11408.471840050546	13811.123201194761	13412.48798868827	0.2972362781208065	0.2656838706460723	-59.67435211564043	-7430.027826941572	-57.610837099715354	-7173.093655446079
54.399557515052166	5157.725749070362	5635.345911810803	8553.713575304377	8693.497925761627	10168.589390330946	10125.793605161174	11583.877374490046	11390.363537406027	13792.908886392623	13394.740645861015	0.2979925418236452	0.26633622181176914	-59.5846942306016	-7463.566560281673	-57.505965728234514	-7203.178511901759
54.727342214761876	5136.058334966438	5614.107740750046	8533.017994774886	8673.650558417201	10149.07325269523	10106.961359651788	11565.174417292517	11372.20705990176	13774.683674907297	13376.982396557296	0.29876190140931336	0.2669997841544664	-59.49415846246666	-7497.129107909044	-57.40002145102153	-7233.2303106242325
55.057101982179326	5114.20817367107	5592.694353531666	8512.19143970103	8653.686467075842	10129.46951525851	10088.050748922607	11546.419368444247	11354.00309398794	13756.44904228041	13359.214680932833	0.2995446034140893	0.2676747663269327	-59.40281123428031	-7530.722293636063	-57.293065462608865	-7263.254504480166
55.38884871808102	5092.173836771078	5571.104282100317	8491.232997918045	8633.604974238302	10109.778089027652	10069.06183774882	11527.612849669407	11335.752322794679	13738.206473029146	13341.438948196104	0.3003409001674139	0.26836138183460656	-59.31071948345925	-7564.353185718413	-57.18515935482901	-7293.256752510322
55.722594394951685	5069.953875668675	5549.336031402322	8470.141724545168	8613.405374182948	10089.998866244752	10049.99467586813	11508.755477186669	11317.455425868588	13719.957460664917	13323.65665663771	0.30115104995768915	0.2690598491737071	-59.21795068249776	-7598.029104289832	-57.0763651344314	-7323.242926208535
56.058351057416104	5047.546821572911	5527.388079053435	8448.916641034159	8593.086932105582	10070.131719720363	10030.84929741839	11489.847861378996	11299.113078902006	13701.70350771326	13305.869273661345	0.30197531720362447	0.2697703919739744	-59.124572860180706	-7631.757629028987	-56.96674524105765	-7353.219115989516
56.39613082267415	5024.951185513389	5505.258875015445	8427.556734191832	8572.648883234522	10050.17650214597	10011.62572035764	11470.890606452844	11280.725953453562	13683.446125733883	13288.078275815225	0.3028139726313445	0.2704932391462094	-59.03065462401901	-7665.54660715349	-56.85636256642101	-7383.191637950484
56.7359458809379	5002.165458378154	5482.94684128306	8406.060955176386	8552.090431920707	10030.133045385484	9992.32394586645	11451.884310086994	11262.294716660419	13665.186835341361	13270.285148824692	0.3036672934574767	0.2712286250348047	-58.93626518311794	-7699.404161654878	-56.74528047378226	-7413.167040831875
57.07780849587155	4979.188110977273	5460.450371582038	8384.428218466594	8531.41075070178	10010.001159744785	9972.943957731663	11432.829563070354	11243.820030941506	13646.927166226431	13252.491387625634	0.30453556357844447	0.27197678957544863	-58.8414743717567	-7733.338699808344	-56.63356281807137	-7443.152113216231
57.42173100503407	4956.01759413404	5437.767831079977	8362.657400803317	8510.608979339646	9989.780633218781	9953.485721711155	11413.726948928586	11225.302553691736	13628.668657177945	13234.698496399125	0.3054190737662067	0.2727379784582032	-58.746352674143054	-7767.358922034735	-56.52127396706419	-7473.153891027905
57.7677258203244	4932.652338805422	5414.897556110788	8340.747340102218	8489.684223830245	9969.471230714722	9933.949184878453	11394.577043538615	11206.742936966284	13610.412856104997	13216.907988606612	0.3063181218706887	0.27351244329616364	-58.65097125018292	-7801.473831092473	-56.40847882350863	-7503.179665332427
58.115805428429454	4909.090756233902	5391.8378539144815	8318.696834337228	8468.63555538501	9949.072693251299	9914.334274946792	11375.380414730951	11188.141827155236	13592.161320059662	13199.121387026149	0.3072330130291587	0.27430044179994334	-58.555401961559255	-7835.692741528852	-56.29524284746549	-7533.236990339821
58.465982391274686	4885.331238132824	5368.587002393739	8296.50464039395	8447.462009383225	9928.584737132634	9894.64089957198	11356.137621879432	11169.499864647662	13573.915615260315	13181.340223789726	0.30816405988282886	0.27510223795814415	-58.45971739921697	-7870.025289523648	-56.18163207989892	-7563.333691758802
58.818269346477535	4861.372156907235	5345.143249888668	8274.169472891988	8426.162584294018	9908.007053096015	9874.868945632848	11336.849215477458	11150.817683484976	13555.677317115129	13163.566040421187	0.30911158280094836	0.2759181022241247	-58.36399091162275	-7904.481443073135	-56.067713167016336	-7593.477875444805
59.172679007803275	4837.211865912774	5321.504814971708	8251.690002975707	8404.736240567529	9887.339305432753	9855.018278489015	11317.515736700741	11132.095911003325	13537.448010246213	13145.800387875379	0.3100759101126901	0.2767483117092665	-58.268296634176295	-7939.07151256362	-55.953553385610576	-7623.677936383989
59.52922416562417	4812.848699754726	5297.669886264097	8229.064857072155	8383.181899493791	9866.581131080748	9835.088741214438	11298.13771695539	11113.335167463842	13519.229288513743	13128.044826577705	0.31105737834712976	0.277593150382996	-58.17270951962928	-7973.806161715882	-55.839220669317	-7653.942568008089
59.887917687380885	4788.280974630118	5273.636622276168	8206.292615615776	8361.498442028875	9845.732138688209	9815.080153806568	11278.715677411408	11094.536065671293	13501.022755040693	13110.30092646493	0.3120563324816376	0.2784529092798563	-58.07730536929921	-8008.696418902371	-55.72478363555638	-7684.2807718145195
60.24877251804685	4763.506988715326	5249.403151273274	8183.371811738769	8339.684707586968	9824.791907647204	9794.992312369724	11259.25012852064	11075.699210579905	13482.830022237711	13092.570267026618	0.3130731261990126	0.27932788671388015	-57.9821608657694	-8043.7536889268085	-55.61031161385654	-7714.701867411612
60.6118016805955	4738.5250226020535	5224.967571169487	8160.30092992624	8317.739492797411	9803.7599870959	9774.824988271823	11239.74156951855	11056.825198886014	13464.65271182817	13074.85443734732	0.3141081221537035	0.2802183885005669	-57.8873536066767	-8078.989765225444	-55.495874675167215	-7745.215502921725
60.97701827647021	4713.33333978468	5200.327949451395	8137.078404635314	8295.66155022571	9782.63589488844	9754.577927273467	11220.190487909287	11037.914618607238	13446.492454873298	13057.155036149517	0.31516169224747914	0.281124728186781	-57.79296213933958	-8114.416842476465	-55.381543661877004	-7775.831665738253
61.34443548605718	4687.930187202156	5175.482323134449	8113.70261887743	8273.449587057508	9761.419116531395	9734.250848628546	11200.59735893352	11018.968048647394	13428.350891797667	13039.473671837455	0.3162342179149237	0.28204722728885706	-57.69906599707792	-8150.047529732576	-55.26739021942558	-7806.560693747131
61.71406656916102	4662.313795837505	5150.428698754177	8090.171902762575	8251.102263744095	9740.109104085117	9713.843444154774	11180.962645017828	10999.986058346543	13410.22967241429	13021.811962541315	0.3173260904191451	0.2829862155392845	-57.605745736484096	-8185.894863998285	-55.15348682874537	-7837.413286936469
62.085924865483435	4636.4823813787225	5125.165052395354	8066.484532005034	8228.618192608854	9718.705275029331	9693.355377273707	11161.286795205622	10980.969207015916	13392.130455950142	13004.17153616245	0.31843771115810976	0.2839420311422825	-57.513082976060105	-8221.972324320348	-55.039906839963805	-7868.400519453688
62.46002379510434	4610.434144944328	5099.689329761573	8042.638726389254	8205.995936412888	9697.207011090992	9672.786282018373	11141.570244568176	10961.918043456462	13374.054911071185	12986.554030418818	0.31956949198202944	0.28491502103864424	-57.421160436402715	-8258.293846427463	-54.92672450754617	-7899.5338521564845
62.83637685896657	4584.167273877609	5073.999446288535	8018.632648195228	8183.234006879104	9675.613657033464	9652.1357620078	11121.813413595384	10942.833105461039	13356.004715907407	12968.961092891177	0.3207218555222459	0.28590554118023453	-57.33006198157818	-8294.873837885913	-54.81401502648987	-7930.825145607814
63.21499763936286	4557.679942613397	5048.093287304099	7994.464400582284	8160.330863173218	9653.924519405287	9631.403389386816	11102.016707565157	10923.714919298956	13337.981558077441	12951.394381069618	0.32189523553207855	0.28691395681451876	-57.23987266197037	-8331.727193824248	-54.70185456987383	-7962.286673578899
63.59589980042612	4530.970313621704	5021.968708238682	7970.132025930577	8137.284910340776	9632.138865247342	9610.588703730155	11082.1805158909	10904.56399918269	13319.987134713047	12933.855562400722	0.3230900772401197	0.287940642779547	-57.15067875855311	-8368.869313236093	-54.59032032774121	-7993.931137061212
63.979097088622495	4504.036538432444	4995.62353488935	7945.633504139109	8114.094497698578	9610.25592075651	9589.691210909112	11062.305211445799	10885.380846715578	13302.023152482941	12916.346314334925	0.32430683771648694	0.28898598380982476	-57.06256782916171	-8406.316115962807	-54.47949054784294	-8025.7716788889375
64.36460333324754	4476.876758745819	4969.055563741507	7920.9667508793855	8090.757917179306	9588.27486990425	9568.710381919367	11042.39114986301	10866.165950319726	13284.091327615959	12898.868324374023	0.3255459862525609	0.29005037485351365	-56.975628755708385	-8444.084060213296	-54.369444577223476	-8057.821898832219
64.75243244692527	4449.489107633439	4942.262562352335	7896.1296158041605	8067.2734016283375	9566.194853008828	9547.64565166888	11022.438668811224	10846.919784643866	13266.193385923945	12881.423290119286	0.3268080047547594	0.2911342214014468	-56.8899517934733	-8482.190160808852	-54.26026290577647	-8090.095869340235
65.14259842611021	4421.871710834777	4915.24226979991	7871.119880709728	8043.639123050839	9544.014965258692	9526.496417723558	11002.448087243745	10827.64280994926	13248.331062823305	12864.012919319195	0.3280933881529326	0.2922379398284269	-56.805628622061704	-8520.65200811089	-54.15202721129208	-8122.608151889639
65.53511535159264	4394.0226881546705	4887.992397202789	7845.935257651567	8019.853190808382	9521.734255185942	9505.26203900986	10982.41970462084	10808.335471473927	13230.506103356123	12846.638929917655	0.3294026448239731	0.2933619577473547	-56.722752397903605	-8559.487787626218	-54.04482040601215	-8155.37381394254
65.92999738900669	4365.940154967027	4860.510628314542	7820.573387011919	7995.913649763201	9499.351723087397	9483.941834471963	10962.35380010356	10788.998198773217	13212.720262209914	12829.303050101827	0.3307362970312806	0.2945067143766943	-56.64141780886894	-8598.716300399974	-53.93872668515178	-8188.408446614165
66.32725878934137	4337.622223830754	4832.7946201984	7795.031835518831	7971.818478369031	9476.866319391675	9462.53508168219	10942.25063171827	10769.6314050365	13194.97530373633	12812.00701834997	0.33209488138073273	0.29567266092186484	-56.56172113052162	-8638.356984149432	-53.83383157697972	-8221.728183003841
66.72691388945532	4309.067006223716	4804.842003987079	7769.308094215585	7947.565586706845	9454.27694296996	9441.041015402523	10922.110435490345	10750.235486378378	13177.2730019684	12794.752583478852	0.333478949293857	0.2968602609711298	-56.48376028442908	-8678.42993520177	-53.73022199479237	-8255.349717247766
67.12897711259382	4280.272614401231	4776.65038573357	7743.399576380015	7923.152814464331	9431.582439388616	9419.458826095593	10901.933424546034	10730.810821103685	13159.61514063643	12777.541504690973	0.3348890674989175	0.2980699909065945	-56.40763489856181	-8718.95593129727	-53.627986290966874	-8289.290324361762
67.53346296890952	4251.23716338542	4748.217347358398	7717.303615392573	7898.577928857252	9408.781599100985	9397.787658382687	10881.71978818063	10711.357768944848	13142.00351318187	12760.375551620855	0.3363258185406725	0.2993023403309861	-56.333446369586454	-8759.956455211854	-53.527214312711294	-8323.567880820716
67.94038605598601	4221.958773092553	4719.540447699907	7691.017462553009	7873.838622491796	9385.873155576715	9376.026609447337	10861.469690892282	10691.876670270896	13124.43992276978	12743.256504381165	0.3377898013095899	0.3005578125108593	-56.26129792721804	-8801.45371928392	-53.42799745989214	-8358.200885959668
68.3497610593647	4192.435570605269	4690.617223673663	7664.538284844499	7848.932511165888	9362.8557833656	9354.174727381655	10841.18327137915	10672.367845266215	13106.926182298865	12726.186153607623	0.3392816315913354	0.30183692483694285	-56.191294701126026	-8843.470690913033	-53.330428745250174	-8393.208484267117
68.7616027530747	4162.665692597297	4661.445191548036	7637.8631626449915	7823.85713160837	9339.728096093839	9332.2310094736	10820.860641498908	10652.831593078274	13089.464114409413	12709.166300503135	0.3408019426374033	0.30314020930237096	-56.12354378987948	-8886.031119005987	-53.234602856646234	-8428.610488543054
69.17592600016614	4132.6472879182775	4632.021848342958	7610.989087385037	7798.60993915431	9316.488644389885	9310.194400432478	10800.501885188556	10633.268190932562	13072.055551488509	12692.19875688054	0.3423513857577822	0.304468212999567	-56.05815433210955	-8929.159561403561	-53.14061622141526	-8464.427403951064
69.59274575324658	4102.378520346975	4602.344673359617	7583.912959152049	7773.188305355381	9293.135913737597	9288.063790550696	10780.107057343348	10613.677893213791	13054.702335672959	12675.285345204436	0.3439306309365947	0.3058214986365846	-55.995237580209505	-8972.881413372	-53.04856707319777	-8500.680453052046
70.01207705502031	4071.8575715210477	4572.411129848737	7556.631584240237	7747.589515523376	9269.668322253425	9265.838013798651	10759.676182652433	10594.06093051128	13037.406318848822	12658.427898631096	0.34554036747169675	0.307200645073759	-55.934906976695856	-9017.222937212326	-52.95855552147259	-8537.39160188241
70.43393503883172	4041.0826440521746	4542.2186668258755	7529.141672646249	7721.810766205711	9246.08421838505	9243.5158458504	10739.209254389718	10574.417508627284	13020.16936264783	12641.628261046773	0.34718130463926805	0.3086062478815532	-55.87727823278692	-9062.211292936234	-52.87068362316859	-8574.58358700201
70.85833492921113	4010.051964835678	4511.76472104256	7501.439835510456	7695.849162591568	9222.381878528493	9221.0960020374	10718.706233157987	10554.747807546688	13002.993338440408	12624.888287104173	0.34885417238446353	0.3100389199205221	-55.822469409828045	-9107.874570150161	-52.78505545717235	-8612.279943679925
71.2852920424243	3978.7637885639074	4481.04671912222	7473.522582503736	7669.7017158470535	9198.559504560417	9198.577135227131	10698.167045583958	10535.051980365995	12985.88012732468	12608.209842256558	0.35055972203925223	0.3114992919443721	-55.77060100330709	-9154.24182113097	-52.70177720147876	-8650.505035192939
71.71482178702524	3947.2164014532186	4450.062079870678	7445.386319160163	7643.365340378332	9174.615221282624	9175.957833623943	10677.5915829625	10515.330152180228	12968.831620111585	12591.594802789592	0.35229872706862897	0.312988013227132	-55.72179602959295	-9201.343095147517	-52.62095721293008	-8689.284083279315
72.14693966441222	3915.408125194592	4418.808216771192	7417.027344155788	7616.8368510212895	9150.54707377527	9153.23661848877	10656.979699847481	10495.58241892553	12951.849717305437	12575.045055850529	0.35407198384642324	0.3145057522154968	-55.676180115862735	-9249.209474142408	-52.542706110380095	-8728.643199892249
72.58166126938723	3883.3373211382386	4387.282540674453	7388.441846533946	7590.11296015636	9126.353024655178	9130.411941774297	10636.331212586736	10475.80884617537	12934.936329079446	12558.562499474041	0.3558803124619985	0.3160531972074678	-55.63388159245551	-9297.873109682463	-52.46713686021758	-8768.60942013911
73.01900229071879	3851.0023947232053	4355.482462694874	7359.625902878277	7563.190274747893	9102.030951236253	9107.482183672788	10615.645897799393	10456.009467888915	12918.093375246639	12542.14904260546	0.3577245575591982	0.3176310570584536	-55.59503158840562	-9347.367261333857	-52.394364865207535	-8809.210736579495
73.45897851170821	3818.401800162808	4323.405397324309	7330.57547443383	7536.065293306375	9077.578642587538	9084.445650072286	10594.923490792045	10436.184285108528	12901.322785224691	12525.80660511989	0.35960558920894375	0.31924006191605936	-55.559764130433905	-9397.726336553227	-52.324508056952254	-8850.476134976838
73.90160581075892	3785.5340453975414	4291.0487657754675	7301.286404177785	7508.734402772868	9052.993796485496	9061.30056991791	10574.16368391158	10416.333264604566	12884.626497994921	12509.537117837497	0.3615243038169731	0.3208809639848465	-55.528216244512805	-9448.98593197926	-52.25768699100445	-8892.435631384375
74.34690016194996	3752.397697327245	4258.409999567554	7271.754413841298	7481.193875324909	9028.2740162566	9038.045092474518	10553.36612483189	10396.456337465177	12868.006462055033	12493.34252253479	0.36348162506827064	0.32255453832241293	-55.500528060747456	-9501.182876298437	-52.1940249455638	-8935.12031075405
74.79487763561212	3718.991387334648	4225.486544367241	7241.975100884153	7453.439865102986	9003.416807505933	9014.677284486539	10532.530414771236	10376.553397628324	12851.464635364966	12477.224771951123	0.3654785049098055	0.32426158366819824	-55.476842921951175	-9554.355274773668	-52.13364802406613	-8978.56236716453
75.24555439890803	3685.313817112665	4192.275864098528	7211.943935424201	7425.468404856953	8978.41957472744	8991.195127230752	10511.656106637107	10356.624300353304	12835.002985285118	12461.185829790018	0.3675159245732928	0.32600292330649633	-55.45730749520044	-9608.542555380845	-52.07668526101952	-9022.795145611046
75.6989467164156	3651.363764808338	4158.7754453359	7181.6562571243185	7397.275402512273	8953.279617791786	8967.59651345805	10490.742703095586	10336.668860629354	12818.623488507015	12445.227670715247	0.3695948956397513	0.3277794059652226	-55.442071886749545	-9663.785516640404	-52.023268731561984	-9067.85318546486
76.15507095071504	3617.1400914964133	4124.982801995471	7151.107272039616	7368.856637655687	8927.994128307026	8943.879244219434	10469.789654561586	10316.68685151817	12802.328130975478	12429.352280340981	0.3717164611477266	0.329591906752063	-55.431289760721484	-9720.12637727498	-51.973533665161085	-9113.772265737178
76.61394356297929	3582.641747995795	4090.8954803394645	7120.292049428069	7340.207757940311	8902.560185847344	8920.041025571605	10448.796357106297	10296.678002427228	12786.118907801665	12413.561655215433	0.37388169674715005	0.33144132812970595	-55.42511846115849	-9777.608827659395	-51.9276185630697	-9160.589452125598
77.07558111356816	3547.867782042575	4056.5110643101284	7089.205518528582	7311.324275410587	8876.97475404526	8896.079465157474	10427.762150278253	10276.64199731091	12769.997823166674	12397.85780279776	0.37609171190086826	0.33332860093194233	-55.423719137535954	-9836.278083139798	-51.88566531984907	-9208.343145943247
77.54000026262605	3512.817345833356	4021.8271812095654	7057.842465310636	7282.201562747515	8851.234676542153	8871.992068656426	10406.686314833974	10256.578472795927	12753.966890214866	12382.242741427532	0.37834765113601154	0.33525468542250986	-55.427256874090745	-9896.18093931675	-51.8478193491992	-9257.073135023005
78.00721777068286	3477.4897039528505	3986.841507742657	7026.197529200407	7252.834849435079	8825.336672792007	8847.776236099233	10385.56807037404	10236.487016227575	12738.028130936316	12366.718500286279	0.3806506953474505	0.3372205723986431	-55.43590082282935	-9957.365829337621	-51.8142297141294	-9306.820646669948
78.47725049925933	3441.8842416997795	3951.5517764407527	6994.265199788702	7223.219217848909	8799.277333712977	8823.429258041997	10364.406572880065	10216.367163632902	12722.183576037418	12351.287119350298	0.383002063155712	0.33922728434139465	-55.44982433998666	-10019.882883194601	-51.78504926140886	-9357.628402691567
78.95011541147531	3406.000473825509	3915.9557824846747	6962.03981352721	7193.349599269111	8773.0531171817	8798.948311593918	10343.20091214851	10196.218397597357	12706.43526479953	12335.95064933462	0.38540301232183594	0.3412758766148814	-55.469205126342786	-10083.783989161719	-51.76043476061204	-9409.540676628472
79.42582957266194	3369.8380536994496	3880.051390945683	6929.515550419495	7163.220769818872	8746.660343364325	8774.330456292619	10321.950109115905	10176.040145050278	12690.785244924058	12320.711151626832	0.38785484122178	0.34336743871673137	-55.4942253713707	-10149.122857420705	-51.7405470479971	-9462.60335328849
79.90441015097758	3333.3967829155977	3843.8365444640353	6896.6864307147125	7132.82734633154	8720.095189878799	8749.572629821258	10300.653113070883	10155.831774955264	12675.235572363727	12305.570698210477	0.39035889038310856	0.34550309558210734	-55.52507190081997	-10215.955085859168	-51.72555117488264	-9516.863990583457
80.38587441802741	3296.676621354406	3807.309271385149	6863.546311612488	7102.163782149203	8693.353686782564	8724.67164356119	10279.308798747668	10135.592595900893	12659.788311138933	12290.53137157725	0.39291654408683835	0.34768400894380486	-55.56193632824397	-10284.338228177978	-51.71561656112499	-9572.37188383867
80.87023974948666	3259.6776977139393	3770.467694373804	6830.088883988356	7071.224362856153	8666.431711379466	8699.62417797352	10257.91596329531	10115.321853586809	12644.445533138167	12275.595264626892	0.3955292320374535	0.34991137875104683	-55.60501520993057	-10354.331864296924	-51.7109171533757	-9629.178132597823
81.35752362572781	3222.4003205242025	3733.310039527574	6796.30766915044	7040.003201951753	8639.324982840073	8674.426777803166	10236.473323117227	10095.018728200637	12629.209317901845	12260.764480554544	0.3981984311042636	0.352186444649727	-55.654510203525206	-10425.997673126636	-51.711631588446835	-9687.335710027954
81.8477436324513	3184.844989658035	3695.834646010831	6762.19601563874	7008.494236467337	8612.029056628868	8649.075847098271	10214.979510574556	10074.68233168003	12614.08175238815	12246.041132724096	0.4009256671374248	0.35451048752698655	-55.710628230363	-10499.399507810129	-51.71794336206767	-9746.899535072036
82.34091746132043	3147.0124083515216	3658.039976231195	6727.74709607982	6976.691222532878	8584.539318731946	8623.567644037763	10193.433070547026	10054.311704854488	12599.064930719758	12231.427344526755	0.40371251686213194	0.3568848311231654	-55.773581640789416	-10574.603473329917	-51.73004100245453	-9807.926547299838
82.83706291059936	3108.903495746653	3619.9246265809365	6692.953904111294	6944.587730900303	8556.850979679271	8597.898275560216	10171.832456845084	10033.90581446159	12584.16095391098	12216.9252492244	0.4065606098546531	0.3593108437143025	-55.84358838312255	-10651.678006678354	-51.748118249550316	-9870.475784689886
83.33619788579601	3070.5193999675535	3581.4873387653947	6657.809251390902	6912.177142430255	8528.95906835404	8572.063691785528	10150.176028465321	10013.463550030661	12569.371929572875	12202.53698977556	0.40947163060408415	0.3617899398685429	-55.92087217552398	-10730.693959500408	-51.77237423937004	-9934.608464326477
83.83834040030794	3031.861511741738	3542.7270117417506	6622.3057647079695	6879.452643551643	8500.858425583683	8546.059680222697	10128.46204568294	9992.983720628688	12554.699971596567	12188.264718644437	0.4124473206638813	0.36432358227995804	-56.0056626808273	-10811.724683291512	-51.803013693835965	-10000.388066150714
84.34350857607244	2992.9314785758215	3503.642714290492	6586.435883214945	6846.407221702709	8472.543697504716	8519.88185975452	10106.688665972328	9972.465051460495	12540.147199811816	12174.11059759019	0.41548948089747206	0.36691328368347303	-56.09819568422063	-10894.846117175184	-51.84024711616439	-10067.880419864086
84.85172064422062	2953.7312194947945	3464.2336982429038	6550.191855800052	6813.033660765173	8444.00932869569	8493.525674391876	10084.853939748607	9951.906180317214	12525.71573962079	12160.076797436624	0.4185999738224519	0.36956060885478853	-56.1987132729264	-10980.136878158432	-51.884290991303715	-10137.153794964775
85.36299494573534	2914.262940352027	3424.4994123872425	6513.565738622832	6779.324536503222	8415.249555071092	8466.986386788642	10062.955805921005	9931.305653865058	12511.407721604743	12146.165497820342	0.42178072605812195	0.3722671766993734	-56.30746401842589	-11067.678354032803	-51.93536799219237	-10208.278994160704
85.87734993211305	2874.5291497157987	3384.439517076232	6476.549392836839	6745.2722120209855	8386.258396529547	8440.259071508533	10040.992087249122	9910.661923766602	12497.225281102084	12132.378886915903	0.42503373088138363	0.37503466243481837	-56.42470316017261	-11157.55479875952	-51.99370719122726	-10281.32945010718
86.39480416602983	2834.5326753362897	3344.053899558239	6439.134482525952	6710.868833253878	8357.029649349997	8413.338608035245	10018.960485492895	9889.973342626608	12483.170557756446	12118.71916113699	0.4283610508962809	0.37786479987106364	-56.55069279043073	-11249.853430323536	-52.059544276819906	-10356.381325554103
86.91537632201124	2794.276681194876	3303.342690053908	6401.312472883003	6676.106324510679	8327.556878329302	8386.21967351673	9996.858576346287	9869.238159753755	12469.245695032867	12105.188524811876	0.4317648208227709	0.38075938379325186	-56.685702040120304	-11344.664531086572	-52.13312177542775	-10433.513617046177
87.43908518710603	2753.7646851350587	3262.30627859924	6363.0746286617405	6640.976384085077	8297.833408654786	8358.896735234246	9974.683804144093	9848.454516728933	12455.452839700016	12091.78918983144	0.43524725041061696	0.3837202724521958	-56.83000726477803	-11442.081550505012	-52.21468927857677	-10512.808262181701
87.9659496615646	2713.0005770718126	3220.945332675312	6324.4120129361245	6605.470479957634	8267.852317505854	8331.36404278694	9952.433476331178	9827.62044277084	12441.794141276734	12078.523375268225	0.43881062748463695	0.3867493901677304	-56.98389222994592	-11542.201210106723	-52.304503674593434	-10594.350250455784
88.4959887595208	2671.988637773029	3179.2608156436945	6285.31548620363	6569.579845611293	8237.606425378752	8303.615619982509	9930.104757682648	9806.733849888784	12428.271751440765	12065.393306964828	0.44245732112789504	0.3898487300504776	-57.14764829541582	-11645.123610665789	-52.40282938504606	-10678.227737779962
89.0292216096782	2630.733558203311	3137.254006005129	6245.775705872317	6533.295475985881	8207.088287128981	8275.645256424265	9907.694664262923	9785.792527812131	12414.887823397463	12052.401217089586	0.44618978500980944	0.39302035684787034	-57.32157459741575	-11750.952341402648	-52.50993860557992	-10764.532164695673
89.56566745600044	2589.240459416544	3094.9265174973325	6205.783126174577	6496.60812359965	8176.290182726231	8247.44649878492	9885.200057110938	9764.79413868522	12401.64451120608	12039.549343657603	0.4500105608665578	0.3962664099205815	-57.50597822772943	-11859.794591042446	-52.62611155065588	-10853.358378283214
90.1053456584057	2547.5149129795177	3052.2803200459107	6165.327998554175	6459.508294868919	8145.204107717306	8219.01264175755	9862.61763563851	9743.736211516236	12388.543969061386	12026.83993001514	0.45392228214161967	0.39958910635584804	-57.70117440879221	-11971.761260532774	-52.75163670194161	-10944.804757781792
90.6482756934654	2505.562961904012	3009.3177615797676	6124.400372576553	6421.986246659616	8113.821763392887	8190.336718673898	9839.943930727568	9722.616136367551	12375.588350527772	12014.275224284964	0.4579276777947508	0.4029907442245356	-57.9074866633282	-12086.967077144654	-52.88681105963133	-11038.973343869438
91.19447715510712	2463.3911420597983	2966.041590719912	6082.990097416731	6384.0319831082425	8082.134546655095	8161.4114917807465	9817.175297512165	9701.431158274927	12362.779807723593	12001.857478770684	0.46202957628821945	0.4064737059891656	-58.125246977393545	-12205.53070970648	-53.03194039634218	-11135.969971606042
91.74396975532183	2421.0065040349464	2922.4549803470145	6041.086823982692	6345.635252752739	8050.133539582945	8132.229442164535	9794.307907829341	9680.178370881606	12350.120490452238	11989.588949317113	0.4662309097596775	0.4100404620705488	-58.35479595538709	-12327.57488464634	-53.187339512977815	-11235.904406978749
92.29677332487483	2378.4166354038584	2878.561552049731	5998.680007737177	6306.785546018177	8017.809498694435	8102.78275931525	9771.337742323189	9658.854709773217	12337.612545277374	11977.4718946244	0.4705347183916411	0.413693574581076	-58.59648296470914	-12453.22650233563	-53.35333249514315	-11338.89048684691
92.85290781402206	2335.6296833562956	2834.365401451396	5955.75891228513	6267.4720931060165	7985.15284390489	8073.063330320797	9748.26058218534	9637.456945498716	12325.258114539385	11965.50857551343	0.4749441549882225	0.4174357012332253	-58.85066626919706	-12582.616753483657	-53.53025297026761	-11445.046262354357
93.41239329322968	2292.654377633089	2789.8711244078363	5912.312613798617	6227.683862339649	7952.153647181707	8043.06272868256	9725.072000513372	9615.98167626059	12313.05933530848	11953.701254138528	0.47946248977043093	0.42126959943229714	-59.11771314824091	-12715.88123485935	-53.71844436334686	-11554.494145452278
93.97524995389855	2249.500053706343	2745.0838440640964	5868.330006357366	6187.409559024965	7918.80162089889	8012.77220274525	9701.767353269952	9594.425320259194	12301.0183382728	11942.05219314615	0.48409311540215594	0.42519813056297207	-59.39799999969	-12853.160063846968	-53.91826015062452	-11667.361058414215
94.54149810909283	2206.176676132386	2700.0092387511468	5823.799808286863	6146.637624888001	7885.086105894032	7982.182663732275	9678.341769821734	9572.784107672083	12289.137246555674	11930.563654774354	0.48883955225975734	0.42922426447982337	-59.691912424138536	-12994.597991190152	-54.130064109996056	-11783.778586128028
95.11115819427312	2162.6948619965806	2654.6535706974373	5778.710569583271	6105.356238158787	7850.996059234544	7951.284673380939	9654.790143038894	9551.054072251252	12277.418174459886	11919.237899891403	0.49370545395911625	0.4333510842125756	-59.99984528705136	-13140.34451102838	-54.35423056599757	-11903.883130733157
95.68425076803395	2119.065904358202	2609.023715522153	5733.0506805192435	6063.553314375166	7816.520041700484	7920.06843117092	9631.107118933101	9529.231042518097	12265.86322613349	11908.077186968643	0.4986946131549655	0.4375817908975513	-60.32220275635791	-13290.553967514774	-54.59114462839079	-12027.816068385728
96.26079651284576	2075.301795592443	2563.127192468713	5686.80838153149	6021.216507987038	7781.64620499445	7888.523761141464	9607.287085811813	9507.310632536002	12254.474494153274	11897.083770984374	0.5038109676284259	0.44191970894748606	-60.65939831112064	-13445.385656856932	-54.84120242156769	-12155.723907547537
96.84081623580131	2031.4152505145194	2516.9721953277995	5639.971774497567	5978.333214848192	7746.362278691957	7856.640098293917	9583.324162925706	9485.288232239403	12243.254058021439	11886.259902254887	0.5090586066798325	0.44636829147268087	-61.01185471799545	-13605.003923793323	-55.104811303138376	-12287.758448404027
97.42433086936633	1987.4197291575533	2470.5676239885042	5592.52883551551	5934.890575689266	7710.655556947936	7824.406474577095	9559.212188584155	9463.158997296243	12232.203982569798	11875.607825187759	0.514441777845249	0.4509311259673121	-61.38000397095402	-13769.578251219587	-55.382390068943096	-12424.076942758868
98.01136147213543	1943.329459062178	2423.923116545018	5544.467429307555	5890.875480673422	7674.512884979425	7791.811504455465	9534.94470771357	9440.917838480753	12221.32631626707	11865.1297769536	0.5199648939564864	0.45561194027568136	-61.76428718934221	-13939.28334150603	-55.67436914157952	-12564.842253668932
98.60192922959182	1899.1594569210733	2377.0490818736566	5495.775325376023	5846.274575143736	7637.920645347742	7758.843370061547	9510.514958831494	9418.559410531254	12210.623089423216	11854.827986070983	0.5256325405659785	0.46041460885415203	-62.16515446928679	-14114.29918800341	-55.98119073939233	-12710.223014040384
99.1960554548718	1854.9255494057045	2329.956732581224	5446.440216046909	5801.074266679758	7600.864744068098	7725.489805936558	9485.915860408528	9396.078100467243	12200.09631228522	11844.70467089992	0.5314494837596111	0.46534315934569587	-62.58306468248793	-14294.811134917429	-56.30330902231617	-12860.393783220556
99.79376158953411	1810.644392986167	2282.658118210675	5396.449736544266	5755.260733589225	7563.330596579325	7691.738083365711	9461.139996588754	9373.468015338038	12189.747973018119	11834.762038038238	0.5374206783824615	0.47040177948513506	-63.01848521629927	-14481.009923647856	-56.64119021067381	-13015.535200530663
100.39506920433367	1766.3334925374713	2235.1661585737816	5345.79148724604	5708.819934970106	7525.303113611688	7657.574994317732	9436.179602237971	9350.722969374301	12179.58003556452	11825.002280615427	0.5435512767044933	0.4755948243545316	-63.47189164796782	-14673.09172335337	-56.995312672414	-13175.834134468809
101.00000000000001	1722.0112185075038	2187.494677062696	5294.45305827999	5661.737622487731	7486.766686997131	7622.986835001613	9411.026547288071	9327.836470512268	12169.594437376034	11815.42757647788	0.5498466375555238	0.48092682400962866	-63.703859830954876	-14770.628237019146	-57.17705159648651	-13257.296733065243
