# Supplementary material for: White matter micro- and macrostructure brain charts for the human lifespan
Source: Nature. 2026 May 13;655(8124):979–89. doi: 10.1038/s41586-026-10454-2 (PMC13391363; doi:10.1038/s41586-026-10454-2)
Supplement: Supplementary file 12 — Centiles trajectories of brain charts. SDT.T9.1–5 contain the brain charts for the global metrics; SDT.T9.6–509 contain the brain charts for the tract-specific metrics (unnormalized); and SDT.T9.510–1157 contain the brain charts for the tract-specific macrostructural metrics (normalized). Included in each table are the male and female centile trajectories for the 2.5th, 25th, 50th, 75th and 97.5th percentiles; the interquartile range normalized by the 50th centile; and the derivatives of the 50th centiles with respect to both age and log(age). Charts are sampled in logarithmically spaced intervals. Age is reported in years, while centile trajectory values are reported in metric-specific units: diffusivities in mm2 s−1, volume in mm3, surface area in mm2, average length in mm, and FA is dimensionless (unitless). [file 41586_2026_10454_MOESM12_ESM.zip › plotted_curves/SDT.T9.16-AF_right_md-mean_curve_metrics.csv]

ages	male_0.025th_percentile	female_0.025th_percentile	male_0.25th_percentile	female_0.25th_percentile	male_0.5th_percentile	female_0.5th_percentile	male_0.75th_percentile	female_0.75th_percentile	male_0.975th_percentile	female_0.975th_percentile	male_normalized_quantile_range	fwmale_normalized_quantile_range	male_median_centile_d_age	male_median_centile_d_log_age	female_median_centile_d_age	female_median_centile_d_log_age
0.25	0.0010040116573292977	0.0010040770184411181	0.0010998637283021167	0.001097178167654478	0.0011589590639502156	0.0011543103355435764	0.0012255111700997284	0.0012184157760778982	0.00137818988393984	0.0013645835257734044	0.10841404645419733	0.10503034122650222	-0.0004721218684543082	-0.0002725931654217496	-0.0004694739545633172	-0.00027106431603446623
0.25150637576242696	0.0010035378437559651	0.0010036002787817682	0.0010992489836486442	0.00109656417394022	0.0011582478710106643	0.0011536031313573315	0.0012246828705548905	0.0012175960694936826	0.001377060379033652	0.0013634772624831742	0.1082962378310224	0.1049164069198184	-0.00047089972024433324	-0.00027270238782384215	-0.0004682596682631379	-0.0002711735128031745
0.2530218281966045	0.0010030634623793954	0.0010031229710636882	0.0010986336546922292	0.0010959495967759684	0.0011575361081507256	0.0011528953573844538	0.00122385404272357	0.0012167758321048688	0.0013759305547578773	0.0013623706611928716	0.10817838609924006	0.10480243029429483	-0.0004684525650765492	-0.0002729198410351408	-0.00046582824786683963	-0.0002713909208460208
0.25454641199404576	0.0010025885161936217	0.0010026450983107984	0.0010980177457141666	0.0010953344404406613	0.0011568237805445122	0.0011521870187672348	0.0012230246928608397	0.0012159550700932206	0.001374800420067475	0.0013612637306613278	0.10806049222798038	0.10468841228710908	-0.00046601444860089325	-0.00027313531160239046	-0.0004634057931567348	-0.000271606358418941
0.2560801821758082	0.0010021130081960608	0.0010021666635503484	0.001097401260995994	0.0010947187092134845	0.0011561108933633099	0.0011514781206452573	0.0012221948272143435	0.0012151337896334105	0.0013736699838944534	0.001360156479625725	0.10794255718437638	0.10457435383353057	-0.0004635853724910266	-0.0002733488006452789	-0.0004609923059153975	-0.0002718198265964644
0.25762319409447826	0.0010016369413873901	0.0010016876698127947	0.0010967842048193257	0.0010941024073737081	0.0011553974517753886	0.0011507686681552056	0.0012213644520240748	0.0012143119968927966	0.0013725392551475952	0.0013590489168013248	0.10782458193353166	0.1044602558668861	-0.0004611653380460212	-0.00027356030935152265	-0.0004585877875539768	-0.0002720313265210106
0.2591755034361701	0.0010011603187714516	0.0010012081201317006	0.0010961665814657171	0.0010934855392005466	0.001154683460945837	0.0011500586664307014	0.001220533573522189	0.001213489698031238	0.0013714082427122188	0.0013579410508812325	0.10770656743848998	0.10434611931853341	-0.0004587543461923582	-0.00027376983897511864	-0.00045619223911241846	-0.0002722408594005854
0.2607371662225343	0.0010006831433551375	0.0010007280175436232	0.0010955483952165077	0.001092868108973004	0.0011539689260363815	0.0011493481206021258	0.001219702197932791	0.0012126668992008833	0.0013702769554499172	0.0013568328905361371	0.10758851466020246	0.10423194511782788	-0.00045635239748875733	-0.00027397739083781514	-0.00045380566126601574	-0.0002724484265110294
0.2623082388127803	0.0010002054181482826	0.0010002473650880042	0.0010949296503526718	0.0010922501209697255	0.0011532538522052136	0.0011486370357964432	0.001218870331471736	0.0012118436065459734	0.0013691454021983115	0.001355724444414068	0.10747042455749792	0.1041177341920932	-0.0004539594921281753	-0.0002741829663284179	-0.0004514280543264082	-0.00027265402919465775
0.2638887779057103	0.0009997271461635539	0.000999766165807058	0.00109431035115467	0.0010916315794688481	0.0011525382446068136	0.0011479254171370302	0.0012180379803464285	0.001211019826202643	0.0013680135917708007	0.0013546157211401485	0.10735229808705217	0.10400348746659317	-0.00045157562994008194	-0.00027438656690148555	-0.00044905941824430196	-0.0002728576688595663
0.26547884054176485	0.0009992483304163474	0.0009992844227456668	0.0010936905019023053	0.0010910124887478555	0.0011518221083917828	0.001147213269743504	0.0012172051507556268	0.0012101955642987243	0.0013668815329563257	0.001353506729316358	0.10723413620335631	0.10388920586449983	-0.0004492008103890166	-0.0002745881940752204	-0.0004466997526074712	-0.0002730593469769671
0.2670784841050822	0.0009987689739246852	0.0009988021389512789	0.001093070106874581	0.0010903928530834384	0.0011511054487066794	0.0011465005987315647	0.0012163718488892542	0.0012093708269535625	0.0013657492345191345	0.001352397477521304	0.10711593985868836	0.10377489030686574	-0.00044683503258363677	-0.0002747878494342715	-0.0004443490566503616	-0.000273259065084297
0.26868776632556873	0.0009982890797090977	0.0009983193174737872	0.0010924491703495443	0.001089772676751335	0.001150388270693836	0.0011457874092128068	0.0012155380809281923	0.0012085456202778077	0.0013646167051985358	0.0013512879743099722	0.10699771000308368	0.1036605417125971	-0.0004444782952766624	-0.00027498553462809716	-0.00044200732925397945	-0.0002734568247837743
0.2703067452809827	0.0009978086507925294	0.0009978359613654363	0.0010918276966041531	0.0010891519640262007	0.0011496705794912046	0.0011450737062945703	0.0012147038530441003	0.001207719950373238	0.0013634839537086758	0.00135017822821351	0.10687944758430452	0.10354616099842189	-0.0004421305968644873	-0.00027518125136827276	-0.0004396745689442816	-0.00027365262773884624
0.2719354793990299	0.0009973276902002298	0.0009973520736807108	0.00109120568991413	0.001088530719181461	0.0011489523802321862	0.0011443594950797695	0.0012138691713992223	0.001206893823332567	0.0013623509887383102	0.001349068247738998	0.10676115354781184	0.10343174907886377	-0.0004397919353926194	-0.00027537500143001714	-0.0004373507738997806	-0.0002738464756772141
0.27357402745947257	0.00099684620095965	0.0009968676574762317	0.0010905831545538214	0.0010879089464891703	0.0011482336780454698	0.00114364478066673	0.0012130340421462023	0.0012060672452392594	0.0013612178189505795	0.0013479580413692247	0.10664282883673783	0.10331730686621445	-0.00043746230855851165	-0.0002755667866514433	-0.00043503594195265505	-0.0002740383703886684
0.2752224485962505	0.0009963641861003376	0.0009963827158106504	0.001089960094796055	0.0010872866502198689	0.0011475144780548653	0.001142929568149026	0.0012121984714278942	0.001205240222167344	0.001360084452982785	0.001346847617562468	0.10652447439185574	0.10320283527050655	-0.0004351417137130609	-0.0002757566089327812	-0.00043273007059030366	-0.0002742283137249224
0.27688080229961526	0.000995881648653836	0.000995897251744546	0.0010893365149120034	0.0010866638346424475	0.0011467947853791465	0.0011422138626153218	0.0012113624653771829	0.0012044127601812346	0.0013589508994461758	0.0013457369847522788	0.10640609115155326	0.10308833519948525	-0.00043283014786282825	-0.0002759444702351288	-0.00043043315695834306	-0.0002744163075985018
0.2785491484182772	0.0009953985916535811	0.0009954112683403223	0.0010887124191710442	0.0010860405040240071	0.00114607460513189	0.001141497669149212	0.0012105260301168012	0.001203584865335549	0.0013578171669257329	0.0013446261513472711	0.10628768005180493	0.10297380755858292	-0.00043052760767325893	-0.00027613037258081286	-0.00042814519786305016	-0.00027460235398263366
0.28022754716156506	0.0009949150181347989	0.0009949247686621041	0.0010880878118406229	0.001085416662629723	0.0011453539424213172	0.0011407809928290638	0.0012096891717591506	0.0012027565436749316	0.0013566832639799599	0.0013435151257309096	0.10616924202614464	0.10285925325089185	-0.00042823408947190167	-0.00027631431805255624	-0.00042586618977535906	-0.0002747864549110246
0.2819160591015993	0.0009944309311344056	0.000994437755775636	0.001087462697186118	0.0010847923147227058	0.0011446328023501375	0.0011400638387278608	0.0012088518964061255	0.0012019278012338752	0.001355549199140675	0.0013424039162613052	0.10605077800563946	0.10274467317713977	-0.00042594958924929704	-0.0002764963087925343	-0.000423596128831194	-0.00027496861247672255
0.28361474517547763	0.000993946333690907	0.0009939502327481807	0.0010868370794707052	0.0010841674645638705	0.0011439111900153939	0.0011393462119130486	0.001208014210148935	0.001201098644036549	0.00135441498091281	0.0013412925312710124	0.10593228891886189	0.10263006823566138	-0.00042367410266402894	-0.0002766763470026523	-0.00042133501083613245	-0.0002751488288318671
0.2853236666874746	0.0009934612288442957	0.000993462202648416	0.0010862109629552212	0.0010835421164117984	0.0011431891105083067	0.0011386281174463806	0.0012071761190679308	0.0012002690780966237	0.0013532806177742052	0.0013401809790668283	0.10581377569186581	0.10251543932237565	-0.0004214076250418364	-0.0002768544349422142	-0.0004190828312649053	-0.00027532710618596856
0.2870428853112538	0.00099297561963596	0.000992973668546342	0.00108558435189804	0.001082916274522611	0.0011424665689141293	0.0011379095603837733	0.0012063376292324416	0.0011994391094171087	0.0013521461181754248	0.0013390692679296043	0.10569523924815852	0.10240078733076029	-0.00041915015138233036	-0.00027703057492986516	-0.0004168395852683915	-0.0002755034468075457
0.28877246309209376	0.0009924895091085728	0.0009924846335131713	0.0010849572505549265	0.0010822899431498288	0.0011417435703119842	0.0011371905457751436	0.0012054987467005908	0.0011986087439901708	0.0013510114905395465	0.0013379574061140405	0.10557668050867679	0.10228611315182501	-0.0004169016763600486	-0.00027720476934153804	-0.0004146052676744505	-0.00027567785302271
0.2905124624491269	0.0009920029003060052	0.0009919951006212371	0.0010843296631789197	0.0010816631265442487	0.0011410201197747268	0.0011364710786642698	0.0012046594775191421	0.0011977779877969798	0.0013498767432619872	0.001336845401848507	0.10545810039176108	0.10217141767409034	-0.0004146621943240114	-0.00027737702060856573	-0.0004123798729870898	-0.00027585032721225144
0.29226294617759224	0.0009915157962732254	0.000991505072943896	0.0010837015940201996	0.0010810358289538144	0.001140296222368793	0.0011357511640886456	0.0012038198277233311	0.0011969468468075418	0.0013487418847103133	0.0013357332633348597	0.10533949981313105	0.10205670178356122	-0.0004124316993057153	-0.000277547331220096	-0.00041016339539445834	-0.0002760208718146362
0.294023977451102	0.0009910282000561985	0.0009910145535554247	0.0010830730473259532	0.001080408054623482	0.0011395718831540497	0.0011350308070793263	0.0012029798033366967	0.0011961153269805307	0.001347606923224052	0.0013346209987482468	0.10522087968586205	0.10194196636370413	-0.00041021018501885553	-0.00027771570372051024	-0.0004079558287692908	-0.0002761894893237582
0.29579561982392083	0.0009905401147017963	0.0009905235455309283	0.001082444027340256	0.0010797798077951	0.0011388471071836564	0.001134310012660792	0.001202139410370926	0.0011952834342631353	0.0013464718671145205	0.0013335086162369403	0.10510224092035839	0.10182721229542378	-0.00040799764486215695	-0.0002778821407093679	-0.0004057571666710724	-0.00027635618228816217
0.29757793723326015	0.000990051543257696	0.0009900320519462403	0.001081814538303938	0.0010791510927072772	0.0011381218995039158	0.0011335887858507998	0.0012012986548256901	0.0011944511745908951	0.0013453367246646414	0.0013323961239221534	0.10498358442433345	0.10171244045704021	-0.0004057940719221498	-0.0002780466448401575	-0.000403567402348759	-0.0002765209533104329
0.29937099400158496	0.0009895624887722942	0.0009895400758778332	0.0010811845844544688	0.0010785219135952657	0.001137396265154141	0.0011328671316602496	0.001200457542688496	0.001193618553887552	0.0013442015041287827	0.0013312835298978747	0.1048649111027837	0.10159765172426605	-0.0004035994589765002	-0.00027820921882096283	-0.0004013865287438301	-0.0002766838050471676
0.3011748548389356	0.0009890729542946018	0.0009890476204027154	0.0010805541700258223	0.0010778922746908276	0.0011366702091665044	0.0011321450550930365	0.0011996160799345173	0.0011927855780648837	0.0013430662137325746	0.0013301708422306898	0.10474622185796574	0.10148284697018312	-0.0004014137984962862	-0.0002783698654129918	-0.00039921453849356414	-0.0002768447402080876
0.30298958484526295	0.0009885829428741626	0.0009885546885983459	0.0010799232992483667	0.001077262180222124	0.0011359437365659113	0.001131422561145921	0.001198774272526457	0.0011919522530225667	0.0013419308616727575	0.0013290580689596279	0.10462751758937502	0.1013680270652222	-0.00039923708264882896	-0.0002785285874300769	-0.00039705142393309245	-0.0002770037615557053
0.30481524951277783	0.0009880924575609502	0.000988061283542533	0.0010792919763487317	0.001076631634413581	0.0011352168523698512	0.001130699654808383	0.0011979321264143832	0.0011911185846480105	0.0013407954561170082	0.0013279452180959843	0.10450879919372334	0.10125319287714066	-0.00039706930330130064	-0.00027868538773884177	-0.0003948971770989518	-0.0002771608719050189
0.3066519147283146	0.0009876015014052828	0.0009875674083133469	0.0010786602055496964	0.0010760006414857796	0.0011344895615882714	0.0011299763410624955	0.0011970896475355863	0.0011902845788162194	0.0013396600052037878	0.0013268322976231726	0.10439006756491453	0.10113834527099988	-0.0003949104520201696	-0.0002788402692560643	-0.00039275178972864033	-0.00027731607412070924
0.3084996467757088	0.0009871100774577327	0.000987073065989028	0.0010780279910700696	0.001075369205655335	0.001133761869223442	0.0011292526248827897	0.0011962468418144359	0.0011894502413896462	0.0013385245170421895	0.001325719315496567	0.10427132359402683	0.10102348510914655	-0.0003927605200789164	-0.0002789932349508417	-0.00039061525326800073	-0.0002774693711197762
0.31035851233818973	0.0009866181887690291	0.0009865782596478914	0.0010773953371245675	0.0010747373311347744	0.0011330337802698174	0.001128528511236118	0.0011954037151622257	0.0011886155782180404	0.001337388999711776	0.0013246062796433422	0.10415256816928797	0.10090861325118936	-0.0003906194984572564	-0.00027914428784234224	-0.0003884875588717196	-0.00027762076586967943
0.3122285785007863	0.0009861258383899757	0.0009860829923682398	0.0010767622479237017	0.001074105022132424	0.0011323052997139137	0.0011278040050815275	0.0011945602734770393	0.0011877805951383122	0.0013362534612624398	0.0013234931979623314	0.10403380217605641	0.10079373055398101	-0.0003884873778446374	-0.0002792934309993056	-0.000386368697405326	-0.00027777026138678385
0.3141099127527488	0.0009856330293713568	0.0009855872672282725	0.001076128727673661	0.0010734722828522928	0.001131576432534173	0.0011270791113701312	0.0011937165226436044	0.0011869452979743898	0.0013351179097142538	0.0013223800783238766	0.10391502649680029	0.10067883787159689	-0.0003863641486440139	-0.0002794406675397654	-0.00038425865944829996	-0.000277917860736443
0.31600258298998396	0.0009851397647638524	0.000985091087305998	0.0010754947805762013	0.0010728391174939598	0.0011308471837008411	0.0011263538350449812	0.0011928724685331576	0.0011861096925370827	0.0013339823530573328	0.0013212669285696868	0.10379624201107604	0.10056393605531551	-0.00038424980097273576	-0.00027958600063013317	-0.0003821574352979584	-0.0002780635670328879
0.3179066575175057	0.0009846460476179485	0.000984594455679143	0.0010748604108285274	0.001072205530252459	0.0011301175581758384	0.0011256281810409407	0.0011920281170033043	0.0011852737846239421	0.0013328467992516897	0.0013201537565126964	0.10367744959551052	0.1004490259535983	-0.0003821443246676548	-0.00027972943348530954	-0.0003800650149713425	-0.0002782073834383114
0.3198222050518999	0.0009841518809838505	0.0009840973754250673	0.0010742256226231846	0.001071571525318168	0.0011293875609126348	0.0011249021542845611	0.0011911834738978849	0.0011844375800191308	0.001331711256227102	0.001319040569936929	0.10355865012377949	0.10033410841207406	-0.00038004770928629084	-0.0002798709693674073	-0.00037798138820821503	-0.00027834931316214617
0.32174929472380437	0.0009836572679113977	0.0009835998496206743	0.0010735904201479478	0.0010709371068766977	0.0011286571968561294	0.0011241757596939595	0.0011903385450468425	0.001183601084493285	0.0013305757318829833	0.0013179273765973642	0.1034398444665893	0.10021918427351473	-0.0003779599441096626	-0.00028001061158508533	-0.00037590654447294813	-0.0002784893594601767
0.32368799608040405	0.0009831622114499779	0.0009831018813423282	0.0010729548075857115	0.001070302279108784	0.0011279264709425276	0.001123449002178698	0.001189493336266093	0.0011827643038033904	0.0013294402340882489	0.0013168141842198077	0.10332103349165878	0.10010425437782175	-0.00037588101814650665	-0.0002801483634942703	-0.000373840472959297	-0.0002786275256352888
0.3256383790879404	0.000982666714648439	0.0009826034736657627	0.0010723187891143783	0.0010696670461901744	0.0011271953880992171	0.0011227218866396598	0.0011886478533573892	0.001181927243692645	0.001328304770681188	0.0013157010005007581	0.10320221806369875	0.09998931956200548	-0.0003738109201337769	-0.000280284228495159	-0.00037178316259056654	-0.0002787638150347771
0.32760051413423674	0.000982170780555014	0.0009821046296660063	0.0010716823689067615	0.0010690314122915312	0.0011264639532446614	0.0011219944179689408	0.0011878021021082081	0.0011810899098903453	0.0013271693494693547	0.0013145878331072961	0.10308339904439544	0.09987438066016842	-0.00037174963854041954	-0.0002804182100332453	-0.0003697346020237746	-0.0002788982310512056
0.3295744720312385	0.0009816744122172277	0.0009816053524172876	0.0010710455511304688	0.0010683953815783145	0.0011257321712882695	0.0011212666010497216	0.0011869560882916113	0.0011802523081117487	0.0013260339782294318	0.0013134746896769477	0.10296457729239128	0.09975943850348754	-0.00036969716157275734	-0.00028055031159984756	-0.00036769477965414854	-0.00027903077712260194
0.33156032401756863	0.0009811776126818193	0.000981105644992958	0.0010704083399478014	0.0010677589582106827	0.0011250000471302874	0.0011205384407561587	0.0011861098176661298	0.0011794144440579572	0.0013248986647071241	0.001312361577817576	0.10284575366326974	0.09964449392019739	-0.00036765347717165886	-0.0002806805367281118	-0.0003656636836131266	-0.00027916145672862713
0.33355814176109866	0.0009806803849946632	0.0009806055104654118	0.0010697707395156562	0.0010671221463433936	0.0011242675856616882	0.0011198099419532758	0.0011852632959756455	0.0011785763234158004	0.001323763416617048	0.001311248505107268	0.10272692900953471	0.09952954773557215	-0.00036561857302130907	-0.000280808888996148	-0.0003636413017765183	-0.00027929027339432255
0.33556799736153503	0.0009801827322006786	0.000980104951905994	0.0010691327539854116	0.0010664849501256892	0.0011235347917640472	0.0011190811094968361	0.0011844165289492615	0.0011777379518577043	0.0013226282416426087	0.0013101354790942088	0.1026081041805963	0.09941460077191092	-0.00036359243654904283	-0.00028093537202483754	-0.0003616276217648373	-0.00027941723068691804
0.3375899633530214	0.000979684657343759	0.0009796039723849303	0.0010684943875028364	0.0010658473737012078	0.0011228016703094441	0.0011183519482332494	0.0011835695223011962	0.0011768993350415877	0.0013214931474359072	0.0013090225072965895	0.10248928002275337	0.0992996538485203	-0.0003615750549261221	-0.00028105998947516864	-0.0003596226309437456	-0.00027954233221405556
0.3396241127067558	0.0009791861634666898	0.0009791025749712435	0.0010678556442079896	0.0010652094212078786	0.001122068226160351	0.0011176224629994543	0.0011827222817306657	0.001176060478610743	0.0013203581416176336	0.0013079095972024948	0.10237045737917622	0.09918470778169983	-0.0003595664150747302	-0.0002811827450512616	-0.0003576263164308813	-0.0002796655816262039
0.3416705188336247	0.0009786872536110666	0.0009786007627326724	0.0010672165282351151	0.001064571096777823	0.0011213344641695198	0.001116892658622812	0.0011818748129217673	0.001175221388193721	0.0013192232317769611	0.0013067967562697973	0.10225163708989375	0.09906976338472465	-0.0003575665036686382	-0.0002813036424980375	-0.0003556386650971355	-0.000279786982615049
0.343729255586852	0.0009781879308172197	0.0009780985387355932	0.0010665770437125507	0.0010639324045372562	0.0011206003891798813	0.0011161625399209992	0.0011810271215433711	0.001174382069404221	0.0013180884254714545	0.001305683991926062	0.10213281999177377	0.09895482146783233	-0.00035557530713636876	-0.00028142268560074624	-0.0003536596635688172	-0.0002799065389119393
0.34580039726466444	0.0009776881981241347	0.0009775959060449417	0.0010659371947626265	0.0010632933486063912	0.0011198660060244363	0.0011154321117019057	0.0011801792132490091	0.00117354252784098	0.00131695373022697	0.0013045713115684451	0.10201400691851145	0.0988398828382057	-0.0003535928116631948	-0.0002815398781840506	-0.00035168929823015116	-0.0002800242542875808
0.3478840186129729	0.0009771880585693804	0.0009770928677241403	0.0010652969855015765	0.0010626539330993484	0.0011191313195261588	0.0011147013787635334	0.0011793310936767725	0.0011727027690876736	0.0013158191535375728	0.0013034587225636083	0.10189519870061202	0.09872494829996109	-0.0003516190031939148	-0.00028165522411127686	-0.0003497275552265533	-0.00028014013255203696
0.34998019482807	0.0009766875151890285	0.0009765894268350156	0.001064656420039439	0.0010620141621240553	0.0011183963344978903	0.0011139703458938912	0.0011784827684492023	0.0011718627987128013	0.0013146847028654423	0.0013023462322476202	0.10177639616537748	0.09861001865413155	-0.0003496538674384597	-0.00028176872728591373	-0.0003477744204691269	-0.0002802541775545897
0.352089001559344	0.0009761865710175783	0.0009760855864377247	0.0010640155024799645	0.0010613740397821551	0.001117661055742237	0.0011132390178708953	0.0011776342431731842	0.001171022622269586	0.0013135503856407857	0.0013012338479258699	0.10165760013689089	0.0984950946986544	-0.00034769738987028287	-0.00028188039164775414	-0.00034582987963388545	-0.00028036639318157475
0.3542105149120084	0.0009756852290878881	0.0009755813495906841	0.0010633742369205305	0.0010607335701689204	0.0011169254880514822	0.0011125073994622762	0.0011767855234398569	0.0011701822452958774	0.0013124162092617647	0.001300121576872988	0.10153881143600417	0.09838017722835674	-0.0003457495557318002	-0.0002819902211745884	-0.00034389391816719295	-0.00028047678335677007
0.35634481144984936	0.0009751834924310947	0.0009750767193504897	0.0010627326274520415	0.0010600927573731556	0.0011161896362074767	0.0011117754954254753	0.001175936614824501	0.0011693416733140466	0.001311282181094405	0.0012990094263327567	0.10142003088032363	0.09826526703494355	-0.00034381035003855365	-0.00028209821988209316	-0.0003419665212885947	-0.0002805853520420343
0.35849196819798806	0.0009746813640765426	0.0009745716987718451	0.0010620906781588456	0.00105945160547711	0.0011154535049815492	0.0011110433105075508	0.0011750875228864468	0.0011685009118308875	0.0013101483084725263	0.0012978974035180323	0.10130125928419607	0.09815036490698215	-0.0003418797575774901	-0.00028220439182041757	-0.0003400476739909841	-0.0002806921032335874
0.36065206264566085	0.0009741788470517174	0.0009740662909074954	0.0010614483931186496	0.0010588101185563968	0.0011147170991344173	0.0011103108494450915	0.0011742382531689847	0.0011676599663375323	0.0013090145986976735	0.0012967855156106778	0.1011824974586977	0.09803547162989194	-0.00033995776291340096	-0.0002823087410761538	-0.000338137361045876	-0.00028079704096406477
0.3628251727490157	0.0009736759443821659	0.0009735604988081444	0.0010608057764024243	0.0010581683006798941	0.0011139804234160864	0.0011095781169641135	0.0011733888111992584	0.0011668188423093425	0.0013078810590390348	0.0012956737697614764	0.10106374621161801	0.09792058798593124	-0.0003380443503915864	-0.00028241127177158765	-0.0003362355670058492	-0.0002809001693019342
0.3650113769339257	0.0009731726590914313	0.0009730543255223921	0.0010601628320743254	0.0010575261559096685	0.0011132434825657635	0.0011088451177799765	0.0011725392024881853	0.001165977545205827	0.0013067476967333846	0.0012945621730900692	0.10094500634745143	0.09780571475418454	-0.0003361395041380222	-0.00028251198806233946	-0.00033434227620599	-0.0002810014923490256
0.36721075409881926	0.0009726689942009833	0.0009725477740966618	0.0010595195641916082	0.001056883688300889	0.00111250628131177	0.001108111856597293	0.001171689432530362	0.0011651360804705508	0.0013056145189850156	0.0012934507326848874	0.1008262786673824	0.09769085271055143	-0.00033424320806479946	-0.00028261089413875173	-0.0003324574727674168	-0.0002811010142414472
0.3694233836175272	0.0009721649527301455	0.0009720408475751296	0.001058875976804541	0.0010562409019017412	0.0011117688243714482	0.0011073783381098411	0.0011708395068039735	0.0011642944535310432	0.0013044815329656752	0.001292339455603084	0.10070756396927424	0.0975760026277344	-0.00033235544587195687	-0.0002827079942243904	-0.00033058114060030563	-0.00028119873914878024
0.37164934534214805	0.0009716605376960321	0.000971533548999658	0.001058232073956329	0.0010555978007533487	0.001111031116451081	0.0011066445670004762	0.0011699894307707146	0.001163452669798716	0.0013033487458145108	0.0012912283488704743	0.10058886304765915	0.09746116527522863	-0.00033047620104928455	-0.0002828032925753232	-0.0003287132634065548	-0.00028129467127377406
0.3738887196059291	0.0009711557521134745	0.000971025881409724	0.0010575878596830262	0.0010549543888896883	0.0011102931622458021	0.0011059105479410466	0.0011691392098756967	0.0011626107346687732	0.0013022161646380084	0.0012901174194814744	0.1004701766937251	0.09734634141930959	-0.00032860545688068177	-0.0002828967934802862	-0.0003268538246816999	-0.0002813888148507637
0.3761415872261661	0.0009706505989949606	0.0009705178478423565	0.0010569433380134632	0.0010543106703375142	0.0011095549664395163	0.0011051762855923129	0.0011682888495473734	0.001161768653520136	0.0013010837965099465	0.0012890066743990471	0.100351505695306	0.09723153182302537	-0.00032674319644621086	-0.00028298850125979547	-0.00032500280771871615	-0.00028148117414639184
0.3784080295071193	0.0009701450813505627	0.0009700094513320645	0.0010562985129691609	0.0010536666491162742	0.0011088165337048129	0.0011044417846038602	0.0011674383551974511	0.0011609264317153517	0.0012999516484713356	0.0012878961205546433	0.10023285083687047	0.09711673724618207	-0.0003248894026232352	-0.0002830784202640657	-0.0003231601956088792	-0.00028157175345702723
0.3806881282429484	0.0009696392021878829	0.000969500694910782	0.0010556533885642666	0.0010530223292380455	0.0011080778687028972	0.0011037070496140308	0.0011665877322208282	0.0011600840746005315	0.0012988197275303882	0.001286785764848164	0.100114212899514	0.09700195844533728	-0.0003230440580917482	-0.0002831665548751472	-0.00032132597124664986	-0.0002816605571108466
0.38298196572066395	0.0009691329645119732	0.0009689915816077877	0.00105500796880546	0.001052377714707439	0.0011073389760834931	0.0011029720852498255	0.0011657369859954924	0.0011592415875052518	0.0012976880406624515	0.00128567561414789	0.09999559266094449	0.09688719617378883	-0.0003212071453367049	-0.00028325290950534376	-0.0003195001173325607	-0.0002817475894663912
0.3852896247230969	0.0009686263713252853	0.0009684821144496541	0.001054362257691893	0.00105173280952154	0.001106599860484783	0.0011022368961268434	0.001164886121882469	0.0011583989757424959	0.0012965565948099833	0.0012845656752904575	0.09987699089547794	0.09677245118156609	-0.0003193786466481052	-0.0002833374885948814	-0.0003176826163726054	-0.0002818328549101523
0.38761118853188686	0.0009681194256276009	0.000967972296460177	0.001053716259215109	0.0010510876176698285	0.001105860526533321	0.0011015014868491974	0.0011640351452257337	0.0011575562446085727	0.001295425396882504	0.0012834559550808015	0.09975840837402447	0.09665772421541942	-0.00031755854412671147	-0.00028342029661396206	-0.0003158734506840122	-0.0002819163578581252
0.3899467409304866	0.0009676121304159727	0.0009674621306603175	0.0010530699773589724	0.0010504421431341074	0.0011051209788439647	0.0011007658620094435	0.001163184061352149	0.0011567133993830477	0.0012942944537565639	0.0012823464602921225	0.09963984586408257	0.09654301601881306	-0.0003157468196855473	-0.0002835013380608764	-0.0003140726023977969	-0.0002819981027552543
0.39229636620718694	0.000967104488684659	0.0009669516200681338	0.0010524234160995958	0.0010497963898884284	0.001104381222019796	0.0011000300261885011	0.0011623328755713896	0.0011558704453286692	0.0012931637722757036	0.0012812371976658416	0.0995213041297289	0.09642832733191588	-0.00031394345505200705	-0.00028358061746114327	-0.00031228005345962373	-0.0002820780940734069
0.3946601491581577	0.0009665965034250691	0.0009664407676987294	0.0010517765794052737	0.001049150361899029	0.0011036412606520581	0.0010992939839555918	0.001161481593175879	0.0011550273876913069	0.0012920333592504316	0.0012801281739115743	0.09940278393160927	0.09631365889159185	-0.0003121484317712142	-0.00028365813936767625	-0.00031049578563313585	-0.00028215633631156756
0.3970381750905084	0.0009660881776256982	0.0009659295765641843	0.0010511294712364078	0.0010485040631242545	0.0011029010993200766	0.00109855773986816	0.0011606302194407203	0.0011541842316998786	0.0012909032214581874	0.0012790193957070905	0.09928428602693228	0.09619901143139455	-0.00031036173120949084	-0.00028373390836056167	-0.0003087197805043129	-0.0002822328339962821
0.39943052982536675	0.0009655795142720696	0.0009654180496734996	0.0010504820955454437	0.0010478574975144959	0.0011021607425911954	0.0010978212984718075	0.0011597787596236333	0.0011533409825662882	0.0012897733656433185	0.0012779108696982862	0.0991658111694594	0.09608438568155651	-0.0003085833345546074	-0.00028380792904481034	-0.00030695201948113815	-0.0002823075916791318
0.4018372997009759	0.00096507051634668	0.0009649061900325397	0.0010498344562768027	0.001047210669012123	0.0011014201950207113	0.0010970846643002287	0.001158927218964894	0.0011524976454853656	0.0012886437985170592	0.0012768026024991587	0.09904736010949933	0.09596978236898376	-0.00030681322282100076	-0.00028388020605188413	-0.00030519248379867747	-0.00028238061393784375
0.40425857157581063	0.0009645611868289356	0.0009643940006439712	0.0010491865573668152	0.001046563581551414	0.0011006794611518012	0.0010963478418751385	0.0011580756026872705	0.0011516542256347997	0.0012875145267575048	0.0012756946006917762	0.09892893359389922	0.09585520221724884	-0.0003050513768512453	-0.00028395074403797516	-0.0003034411545207172	-0.0002824519053752361
0.4066944328317112	0.0009640515286951018	0.000963881484507209	0.0010485384027436578	0.0010459162390584976	0.0010999385455154663	0.0010956108357062146	0.0011572239159959674	0.0011508107281750846	0.001286385557009598	0.0012745868708262608	0.09881053236603883	0.09574064594658152	-0.0003032977773179679	-0.00028401954768336735	-0.00030169801254203987	-0.0002825214706182744
0.4091449713770379	0.0009635415449182411	0.0009633686446183568	0.0010478899963272887	0.0010452686454512834	0.0010991974526304619	0.0010948736502910282	0.0011563721640785653	0.0011499671582494574	0.001285256895885109	0.0012734794194207636	0.09869215716582193	0.0956261142738654	-0.00030155240472815037	-0.00028408662169251975	-0.00029996303859197715	-0.00028258931431812684
0.411610275649843	0.000963031238468164	0.0009628554839701547	0.0010472413420293879	0.0010446208046394048	0.0010984561870032408	0.001094136290114987	0.0011555203521049708	0.0011491235209838456	0.0012841285499626258	0.001272372252961451	0.09857380872967259	0.09551160791262871	-0.0002998152394245168	-0.0002841519707934004	-0.00029823621323607497	-0.00028265544114938757
0.41409043462106226	0.000962520612311368	0.0009623420055519207	0.0010465924437532918	0.0010439727205241536	0.0010977147531278885	0.0010933987596512707	0.0011546684852273554	0.0011482798214868092	0.0012830005257875386	0.0012712653779024844	0.09845548779052654	0.09539712757303971	-0.00029808626158817075	-0.0002842155997363205	-0.0002965175168788414	-0.0002827198558090771
0.41658553779772634	0.0009620096694109906	0.0009618282123495019	0.0010459433053939397	0.0010433243969984254	0.0010969731554860706	0.0010926610633607778	0.0011538165685801122	0.0011474360648494936	0.0012818728298720388	0.0012701588006660144	0.09833719507782647	0.09528267396190016	-0.000296365451241537	-0.00028427751329401785	-0.0002948069297667999	-0.00028278256301705884
0.41909567522619073	0.0009614984127267499	0.0009613141073452139	0.0010452939308378082	0.0010426758379466538	0.0010962313985469685	0.0010919232056920596	0.0011529646072797972	0.0011465922561455703	0.0012807454686951036	0.0012690525276421614	0.09821893131751586	0.09516824778264008	-0.00029465278825085983	-0.00028433771626087956	-0.0002931044319904319	-0.0002828435675145402
0.4216209374953856	0.0009609868452148991	0.0009607996935177978	0.0010446443239628606	0.001042027047244761	0.001095489486767231	0.0010911851910812755	0.0011521126064250897	0.0011457484004311997	0.0012796184487025026	0.0012679465651890191	0.09810069723203456	0.09505384973531343	-0.00029294825232911714	-0.00028439621345296984	-0.00029141000348748003	-0.00028290287406457226
0.42416141574008476	0.0009604749698281658	0.0009602849738423561	0.0010439944886384816	0.0010413780287600908	0.0010947474245909087	0.0010904470239521233	0.0011512605710967338	0.0011449045027449678	0.001278491776306784	0.001266840919632633	0.09798249354031227	0.09493948051659078	-0.00029125182303804675	-0.00028445300970675325	-0.00028972362404505736	-0.00028296048745091174
0.4267172016441951	0.0009599627895157126	0.0009597699512903147	0.0010433444287254326	0.0010407287863513652	0.0010940052164494145	0.0010897087087158007	0.0011504085063575073	0.001144060568107855	0.0012773654578872905	0.0012657355972670134	0.09786432095776496	0.09482514081975552	-0.00028956347979069985	-0.00028450810987892816	-0.0002880452733017014	-0.0002830164124773271
0.42928838744406506	0.0009594503072230748	0.0009592546288293602	0.0010426941480757852	0.0010400793238686172	0.0010932628667614567	0.0010889702497709395	0.0011495564172521629	0.0011432166015231799	0.001276239499790147	0.0012646306043541198	0.09774618019628978	0.09471083133470097	-0.0002878832018535782	-0.0002845615188450945	-0.0002863749307501495	-0.00028307065396684927
0.43187506593181346	0.000958937525892126	0.0009587390094234052	0.001042043650532884	0.0010394296451531535	0.0010925203799330072	0.0010882316515035708	0.0011487043088074047	0.0011423726079765706	0.001275113908328286	0.0012635259471238775	0.09762807196426045	0.09459655274792318	-0.0002862109683502423	-0.00028461324150069744	-0.00028471257574019804	-0.00028312321676218777
0.4344773304586784	0.000958424448461013	0.0009582230960325222	0.001041392939931276	0.0010387797540374834	0.0010917777603572302	0.0010874929182870573	0.001147852186031828	0.0011415285924359058	0.001273988689781433	0.0012624216317741626	0.09750999696652408	0.09448230574251945	-0.0002845467582643091	-0.00028466328276066655	-0.00028305818748206035	-0.00028317410572575863
0.4370952749383861	0.0009579110778641201	0.0009577068916129087	0.0010407420200966731	0.001038129654345283	0.0010910350124144514	0.0010867540544820583	0.001147000053915894	0.0011406845598512893	0.0012728638503961334	0.001261317664470823	0.09739195590439635	0.09436809099818214	-0.0002828905504391188	-0.00028471164755639045	-0.0002814117450463949	-0.00028322332573677
0.4397289938505404	0.0009573974170320166	0.0009571903991168339	0.0010400908948458966	0.0010374793498913373	0.0010902921404721032	0.0010860150644364768	0.0011461479174318882	0.0011398405151550061	0.0012717393963857589	0.0012602140513476767	0.09727394947565908	0.09425390919119814	-0.00028124232358248125	-0.0002847583408374099	-0.00027977322736827404	-0.0002832708816921936
0.4423785822440318	0.0009568834688914152	0.0009566736214925962	0.001039439567986833	0.0010368288444814965	0.0010895491488846847	0.0010852759524854197	0.001145295781533889	0.0011389964632614895	0.001270615333930526	0.0012591107985065295	0.0971559783745557	0.09413976099444216	-0.00027960205626842427	-0.0002848033675698358	-0.0002781426132493492	-0.0002833167785060986
0.4450441357404687	0.0009563692363651227	0.0009561565616844753	0.0010387880433183816	0.0010361781419126258	0.0010888060419937153	0.0010845367229511487	0.0011444436511577295	0.001138152409067285	0.00126949166917751	0.0012580079120171827	0.09703804329178933	0.09402564707737653	-0.000277969726941385	-0.00028484673273812544	-0.00027651988136198624	-0.000283361021110734
0.44772575053762753	0.0009558547223719913	0.0009556392226326822	0.0010381363246304055	0.0010355272459725523	0.0010880628241276852	0.0010837973801430339	0.0011435915312209624	0.0011373083574510096	0.0012683684082406591	0.0012569053979174416	0.09692014491451978	0.09391156810604653	-0.0002763453139158767	-0.0002848884413414743	-0.0002749050102488215	-0.00028340361445333695
0.4504235234129248	0.0009553399298268846	0.0009551216072733246	0.0010374844157036948	0.0010348761604400322	0.001087319499602028	0.0010830579283575227	0.0011427394266228389	0.001136464313273335	0.0012672455572008288	0.001255803262213145	0.09680228392636087	0.09379752474307913	-0.00027472879537954187	-0.00028492849839395484	-0.0002732979783260925	-0.000283444563496299
0.4531375517269096	0.0009548248616406277	0.0009546037185383577	0.001036832320309917	0.0010342248890846978	0.0010865760727190707	0.0010823183718780916	0.0011418873422442731	0.0011356202813769469	0.0012661231221057963	0.0012547015108781753	0.09668446100737733	0.0936835176476796	-0.000273120149397732	-0.00028496690892640397	-0.00027169876388782876	-0.00028348387321860957
0.4558679334267773	0.0009543095207199626	0.0009540855593555388	0.0010361800422115696	0.0010335734356670123	0.001085832547767996	0.0010815787149752077	0.0011410352829478124	0.0011347762665865156	0.0012650011089702837	0.0012536001498544755	0.09656667683408464	0.09356954747562968	-0.000271519353913785	-0.00028500367798339754	-0.00027010734510582446	-0.00028352154861299717
0.45861476704990445	0.0009537939099675132	0.0009535671326483928	0.001035527585161946	0.001032921803938235	0.0010850889290248086	0.0010808389619062953	0.0011401832535776182	0.0011339322737086775	0.001263879523775996	0.0012524991850520835	0.09644893207944562	0.09345561487928646	-0.0002699263867513846	-0.0002850388106232504	-0.0002685237000332741	-0.00028355759468659536
0.4613781517274047	0.0009532780322817389	0.0009530484413361652	0.0010348749529050893	0.0010322699976403737	0.0010843452207522969	0.0010800991169156947	0.0011393312589594374	0.0011330883075320027	0.001262758372471642	0.001251398622349147	0.09633122741286983	0.09334172050758022	-0.00026834122561827933	-0.00028507231191843285	-0.0002669478066070763	-0.0002835920164605821
0.4641581871877068	0.0009527618905568958	0.0009525294883337818	0.001034222149175752	0.001031618020506146	0.0010836014271999974	0.0010793591842346297	0.001138479303900579	0.0011322443728269721	0.00126163766097297	0.0012502984675919534	0.09621356350021161	0.09322786500601274	-0.00026676384810789266	-0.0002851041869544879	-0.0002653796426496935	-0.000283624818968764
0.4669549737601532	0.0009522454876829978	0.0009520102765518123	0.001033569177699359	0.001030965876258942	0.0010828575526041623	0.001078619168081174	0.0011376273931898943	0.0011314004743459575	0.0012605173951628023	0.0012491987265949602	0.09609594100376906	0.09311404901665643	-0.0002651942317012379	-0.00028513444082930994	-0.0002638191858716499	-0.00028365600725807627
0.46976861237862133	0.0009517288265457767	0.0009514908088964285	0.001032916042191968	0.001030313568612784	0.0010821136011877276	0.0010778790726602172	0.0011367755315977578	0.0011305566168231984	0.0012593975808910692	0.0012480994051408242	0.09597836058228415	0.09300027317815304	-0.0002636323537701657	-0.0002851630786532833	-0.0002622664138748343	-0.0002836855863882215
0.4725992045851658	0.0009512119100266427	0.0009509710882693648	0.0010322627463602314	0.001029661101272288	0.0010813695771602794	0.0010771389021634308	0.0011359237238760449	0.0011297128049747812	0.001258278223974847	0.0012470005089804316	0.0958608228909412	0.09288653812571404	-0.00026207819157933465	-0.0002851901055485606	-0.0002607213041533607	-0.0002837135614303099
0.4754468525336833	0.0009506947410026498	0.0009504511175678835	0.0010316092939013618	0.0010290084779326304	0.0010806254847180266	0.001076398660769244	0.0011350719747581178	0.0011288690434986233	0.0012571593301983987	0.001245902043832937	0.09574332858136615	0.09277284449111817	-0.00026053172228809873	-0.0002852155266483414	-0.00025918383409631596	-0.00028373993746672044
0.47831165899359906	0.0009501773223464559	0.0009499308996847351	0.001030955688503096	0.0010283557022795105	0.00107988132804377	0.0010756583526428084	0.0011342202889588094	0.0011280253370744568	0.0012560409053132158	0.0012448040153857965	0.09562587830162747	0.09265919290271475	-0.000258992922953033	-0.0002852393470962056	-0.0002576539809903966	-0.00028376471959071226
0.4811937273535759	0.000949659656926291	0.0009494104375081261	0.0010303019338436636	0.0010277027779891203	0.0010791371113068797	0.0010749179819359764	0.0011333686711744112	0.0011271816903638127	0.0012549229550380648	0.0012437064292948109	0.09550847269623557	0.09254558398541839	-0.0002574617705301263	-0.0002852615720461138	-0.00025613172202129664	-0.0002837879129056198
0.4840931616252451	0.0009491417476059177	0.0009488897339216801	0.0010296480335917505	0.0010270497087281076	0.0010783928386632633	0.0010741775527872712	0.001132517126082658	0.001126338108010007	0.0012538054850590283	0.0012426092911841616	0.09539111240614351	0.09243201836071348	-0.00025593824187844505	-0.0002852822066630456	-0.0002546170342780929	-0.00028380952252601843
0.4870100664469608	0.0009486235972445956	0.0009483687918043997	0.001028993991406465	0.0010263964981535407	0.0010776485142553398	0.0010734370693218566	0.0011316656583427133	0.0011254945946381236	0.0012526885010295512	0.0012415126066464494	0.09527379806874689	0.09231849664665301	-0.00025442231375999436	-0.00028530125612022394	-0.00025310989475302303	-0.00028382955357536543
0.4899445470875755	0.0009481052086970528	0.0009478476140306418	0.0010283398109373135	0.0010257431499128863	0.0010769041422120232	0.0010726965356515224	0.0011308142725951688	0.0011246511548550129	0.0012515720085704972	0.0012404163812427475	0.09515653031788596	0.09220501945785899	-0.00025291396284293777	-0.000285318725599365	-0.0002516102803440945	-0.0002838480111851671
0.49289670945023945	0.0009475865848134487	0.0009473262034700763	0.0010276854958241662	0.0010250896676439727	0.0010761597266486945	0.001071955955874656	0.0011299629734620284	0.0011238077932492752	0.001250456013270196	0.0012393206205026431	0.09503930978384406	0.09209158740552356	-0.00025141316570481687	-0.0002853346202918161	-0.0002501181678588871	-0.00028386490049694957
0.4958666600762229	0.0009470677284393413	0.0009468045629876559	0.0010270310496972273	0.0010244360549749617	0.0010754152716671793	0.0010712153340762187	0.0011291117655467032	0.0011229645143912529	0.0012493405206844945	0.0012382253299242807	0.09492213709335154	0.09197820109740946	-0.0002499198988335505	-0.0002853489453963076	-0.0002486335340153023	-0.00028388022665970514
0.4988545061487607	0.0009465486424156573	0.0009462826954435856	0.0010263764761770091	0.001023782315524322	0.0010746707813557316	0.0010704746743277307	0.0011282606534340066	0.0011221213228330277	0.0012482255363368145	0.0012371305149744187	0.09480501286958536	0.09186486113785333	-0.0002484341386299327	-0.0002853617061192304	-0.0002471563554442002	-0.00028389399483041977
0.5018603554969207	0.0009460293295786581	0.0009457606036932877	0.0010257217788743026	0.0010231284529007992	0.0010739262597890104	0.001069733980687244	0.0011274096416901485	0.0011212782231084086	0.0012471110657182078	0.0012360361810884735	0.09468793773217177	0.09175156812776353	-0.0002469558614100753	-0.0002853729076743028	-0.0002456866086917031	-0.00028390621017349016
0.5048843165994948	0.0009455097927599127	0.0009452382905873755	0.0010250669613901537	0.0010224744707033934	0.0010731817110280646	0.0010689932571993316	0.0011265587348627342	0.001120435219732934	0.0012459971142874148	0.001234942333670578	0.09457091229718727	0.09163832266462486	-0.0002454850434069622	-0.00028538255528129386	-0.00024422427022013915	-0.0002839168778590584
0.5079264985889148	0.0009449900347862664	0.0009447157589716221	0.001024412027315838	0.0010218203725213327	0.001072437139120316	0.0010682525078950674	0.0011257079374807622	0.0011195923172038669	0.0012448836874709268	0.0012338489780936348	0.09445393717716069	0.0915251253424983	-0.0002440216607733081	-0.00028539065416685605	-0.00024276931641262212	-0.0002839260030653712
0.5109870112551897	0.0009444700584798096	0.0009441930116869282	0.0010237569802328326	0.0010211661619340445	0.0010716925480995416	0.0010675117367920045	0.0011248572540546223	0.0011187495200001899	0.0012437707906630424	0.0012327561196993676	0.09433701298107677	0.09141197675202575	-0.0002425656895835293	-0.0002853972095635815	-0.00024132172357313464	-0.0002839335909758933
0.5140659650498691	0.0009439498666578516	0.0009436700515692967	0.0010231018237127974	0.0010205118425111383	0.0010709479419858594	0.0010667709478941695	0.0011240066890760973	0.001117906832582608	0.0012426584292259354	0.0012316637637983844	0.09422014031437599	0.09129887748042786	-0.00024111710583557544	-0.00028540222670905835	-0.00023988146792888743	-0.00028393964677916883
0.5171634710900281	0.0009434294621328937	0.0009431468814498048	0.0010224465613175517	0.00101985741781238	0.0010702033247857166	0.001066030145192042	0.001123156247018368	0.0011170642593935516	0.001241546608489719	0.0012305719156702351	0.0941033197789598	0.09118582811151187	-0.00023967588545259488	-0.0002854057108455932	-0.00023844852563287278	-0.00028394417566943164
0.5202796411622786	0.0009429088477126	0.0009426235041545767	0.0010217911965990513	0.0010192028913876723	0.0010694587004918773	0.001065289332662545	0.0011223059323360132	0.0011162218048571754	0.0012404353337525126	0.0012294805805634736	0.09398655197319174	0.09107282922566923	-0.00023824200428640419	-0.0002854076672207384	-0.0002370228727661683	-0.0002839471828456619
0.5234145877268029	0.0009423880261997704	0.0009420999225047536	0.0010211357330993677	0.0010185482667770293	0.0010687140730834066	0.0010645485142690297	0.0011214557494650152	0.0011153794733793606	0.0012393246102805064	0.0012283897636957155	0.09386983749190142	0.09095988139988177	-0.0002368154381179599	-0.0002854081010853493	-0.0002356044853388528	-0.0002839486735104757
0.5265684239214125	0.0009418670003923215	0.0009415761393164778	0.0010204801743506752	0.0010178935475105679	0.0010679694465256702	0.0010638076939612725	0.0011206057028227722	0.0011145372693477289	0.0012382144433080414	0.0012272994702537136	0.09375317692638721	0.0908469852077224	-0.00023539616266082808	-0.00028540701769469434	-0.00023419333929355912	-0.00028394865287126314
0.5297412635656308	0.0009413457730832479	0.0009410521574008515	0.0010198245238752183	0.0010172387371084725	0.0010672248247703112	0.0010630668756754524	0.001119755796808091	0.0011136951971316333	0.0012371048380376646	0.0012262097053934076	0.09363657086441923	0.09073414121936046	-0.00023398415356237767	-0.0002854044223073726	-0.00023278941050666746	-0.00028394712613874495
0.5329332211648017	0.000940824347060613	0.0009405279795639283	0.0010191687851853098	0.0010165838390809936	0.0010664802117552555	0.001062326063334156	0.0011189060358012131	0.0011128532610821802	0.0012359957996402181	0.0012251204742400052	0.09352001989024424	0.09062135000156246	-0.00023257938640552922	-0.0002854003201841204	-0.0002313926747897488	-0.00028394409852591784
0.5361444119142209	0.0009403027251075142	0.0009400036086066793	0.0010185129617833024	0.0010159288569284196	0.0010657356114046966	0.001061585260846361	0.001118056424163812	0.001112011465532229	0.0012348873332549029	0.0012240317818880432	0.09340352458458814	0.09050861211769883	-0.00023118183671161363	-0.0002853947165886439	-0.00023000310789250689	-0.00028393957524894264
0.5393749517032939	0.0009397809100020678	0.0009394790473249768	0.001017857057161581	0.0010152737941410684	0.001064991027629094	0.0010608444721074367	0.001117206966239013	0.0011111698147964076	0.0012337794439893635	0.0012229436334014645	0.09328708552466101	0.09039592812774483	-0.0002297914799416767	-0.0002853876167864533	-0.00022862068550433268	-0.0002839335615260896
0.5426249571197181	0.0009392589045173793	0.0009389542985095654	0.0010172010748025417	0.001014618654199267	0.001064246464325166	0.0010601037009991317	0.0011163576663513974	0.0011103283131711178	0.0012326721369197568	0.0012218560338136811	0.0931707032841593	0.09028329858828522	-0.0002284082914991159	-0.0002853790260453626	-0.00022724538325691324	-0.00028392606257818254
0.5458945454536906	0.0009387367114215258	0.0009384293649460439	0.0010165450181785789	0.0010139634405733392	0.0010635019253758848	0.001059362951389573	0.0011155085288070208	0.0011094869649345498	0.0012315654170908352	0.0012207689881276534	0.09305437843327292	0.09017072405251837	-0.00022703224673117917	-0.00028536894963404613	-0.0002258771767251755	-0.00028391708362682233
0.5491838347021408	0.0009382143334775336	0.0009379042494148431	0.001015888890752074	0.0010133081567235923	0.0010627574146504766	0.0010586222271332629	0.001114659557893427	0.0011086457743466967	0.0012304592895160272	0.0012196825013159626	0.09293811153868735	0.09005820507026153	-0.00022566332093035268	-0.00028535739282159467	-0.00022451604142939563	-0.0002839066298944426
0.5524929435729888	0.00093769177344336	0.0009373789546912077	0.0010152326959753843	0.0010126528061003063	0.0010620129360044198	0.0010578815320710778	0.0011138107578796666	0.0011078047456493695	0.0012293537591775217	0.00121859657832089	0.0928219031635901	0.08994574218795427	-0.0002243014893373585	-0.00028534436087820914	-0.00022316195283739182	-0.0002838947066045594
0.55582199148943	0.000937169034071869	0.0009368534835451719	0.0010145764372908265	0.0010119973921437191	0.001061268493279441	0.0010571408700302647	0.0011129621330163075	0.001106963883066209	0.0012282488310263449	0.0012175112240544893	0.09270575386767392	0.08983333594866226	-0.00022294672714309738	-0.00028532985907453456	-0.0002218148863673275	-0.00028388131898146596
0.5591710985942444	0.0009366461181108143	0.0009363278387415424	0.0010139201181306682	0.0010113419182840168	0.001060524090303516	0.0010564002448244386	0.001112113687535457	0.0011061231908027045	0.0012271445099824477	0.001216426443398667	0.09258966420714347	0.08972098689208391	-0.0002215990094890652	-0.0002853138926800225	-0.0002204748173874338	-0.00028386647224848405
0.5625403857541326	0.000936123028302823	0.0009358020230398825	0.0010132637419171223	0.0010106863879413269	0.0010597797308908757	0.0010556596602535916	0.0011112654256507837	0.001105282673046214	0.0012260408009347956	0.0012153422412052668	0.09247363473471877	0.08960869555455318	-0.00022025831147010067	-0.00028529646696320854	-0.00021914172121917375	-0.0002838501716281583
0.565929974564078	0.0009355997673853758	0.0009352760391944919	0.001012607312062334	0.0010100308045257074	0.0010590354188420048	0.001054919120104088	0.0011104173515575349	0.001104442333965983	0.0012249377087414535	0.0012142586222961482	0.09235766599964193	0.08949646246904706	-0.00021892460813746628	-0.00028527758719310015	-0.0002178155731401843	-0.0002838324223438937
0.569339987351735	0.0009350763380907856	0.0009347498899543853	0.0010119508319683709	0.0010093751714371345	0.0010582911579436409	0.001054178628148664	0.0011095694694325548	0.0011036021777131569	0.0012238352382296686	0.0012131755914632637	0.09224175854768182	0.08938428816518762	-0.00021759787449868173	-0.000285257258636068	-0.0002164963483836102	-0.0002838132296161533
0.5727705471818436	0.0009345527431461896	0.0009342235780632857	0.0010112943050272227	0.001008719492065505	0.0010575469519687884	0.0010534381881464436	0.0011087217834343176	0.0011027622084208164	0.0012227333941959725	0.0012120931534687566	0.09212591292114125	0.08927217316925103	-0.00021627808552074357	-0.00028523548655748354	-0.00021518402214215637	-0.00028379259866503914
0.5762217778606706	0.0009340289852735212	0.0009336971062595939	0.0010106377346207837	0.0010080637697906152	0.0010568028046767104	0.0010526978038429245	0.0011078742977029348	0.0011019224302039814	0.001221632181406255	0.0012110113130450267	0.09201012965886009	0.08916011800417041	-0.00021496521613115216	-0.0002852122762202758	-0.00021387856956864293	-0.00028377053470823865
0.5796938039404782	0.0009335050671895078	0.0009331704772763898	0.0010099811241208606	0.001007408007982173	0.00105605871981295	0.0010519574789700052	0.0011070270163601984	0.0011010828471596547	0.0012205316045958774	0.001209930074894838	0.0918944092962242	0.08904812318954251	-0.0002136592412192162	-0.000285187632883821	-0.00021257996577736527	-0.0002837470429602196
0.5831867507240184	0.0009329809916056468	0.0009326436938414045	0.001009324476889159	0.0010067522099997791	0.0010553147011093263	0.0010512172172459742	0.0011061799435095948	0.0011002434633668298	0.00121943166846975	0.0012088494436913923	0.0917787523651695	0.08893618924163288	-0.0002123601356397442	-0.00028516156180602437	-0.00021128818584759124	-0.00028372212863400637
0.5867007442690553	0.0009324567612281943	0.0009321167586770134	0.001008667796277282	0.0010060963791929307	0.0010545707522839468	0.0010504770223755283	0.0011053330832363358	0.001099404282886528	0.001218332377702435	0.0012077694240784254	0.0916631593941896	0.08882431667338392	-0.0002110678742134331	-0.00028513406824165477	-0.00021000320482431056	-0.00028369579693982017
0.5902359113929144	0.0009319323787581483	0.0009315896745002154	0.0010080110856267232	0.0010054405189010105	0.0010538268770412117	0.0010497368980497696	0.0011044864396073824	0.0010985653097618125	0.0012172337369382362	0.0012066900206702885	0.09154763090834164	0.08871250599441802	-0.00020978243172845024	-0.0002851051574410679	-0.0002087249977196226	-0.00028366805308369103
0.5937923796770596	0.0009314078468912427	0.0009310624440226298	0.0010073543482688736	0.0010047846324532953	0.001053083079071832	0.00104899684794623	0.0011036400166714825	0.001097726548017831	0.0012161357507913051	0.0012056112380520517	0.09143216742925285	0.08860075771104677	-0.00020850378294212657	-0.00028507483465037287	-0.0002074535395140964	-0.0002836389022672914
0.597370277471697	0.0009308831683179288	0.0009305350699504769	0.0010066975875250121	0.001004128723168947	0.001052339362052834	0.001048256875728869	0.0011027938184591936	0.001096888001661834	0.0012150384238457331	0.0012045330807795905	0.09131676947512757	0.08848907232627498	-0.00020723190258414848	-0.00028504310511276443	-0.00020618880516079519	-0.0002836083496902675
0.6009697339004076	0.0009303583457233625	0.0009300075549845647	0.0010060408067063043	0.0010034727943570095	0.0010515957296475694	0.0010475169850480868	0.0011019478489829124	0.0010960496746832025	0.0012139417606556503	0.001203455553379674	0.09120143756075377	0.08837745033980834	-0.000205966765356419	-0.0002850099740658585	-0.0002049307695840552	-0.0002835764005461039
0.6045908788648067	0.0009298333817874004	0.0009294799018202862	0.0010053840091138108	0.0010028168493164183	0.001050852185505735	0.0010467771795407439	0.001101102112236918	0.0010952115710534905	0.0012128457657453325	0.001202378660350073	0.09108617219751192	0.08826589224806072	-0.00020470834593575016	-0.00028497544674258024	-0.00020367940768303838	-0.0002835430600241773
0.6082338430492322	0.000929308279184578	0.000928952113147598	0.0010047271980384762	0.0010021608913359892	0.0010501087332633772	0.0010460374628301619	0.0011002566121973885	0.0010943736947264424	0.0012117504436092933	0.0012013024061596407	0.09097097389337926	0.08815439854416118	-0.00020345661897511191	-0.0002849395283705536	-0.00020243469433253725	-0.00028350833330881287
0.611898757925461	0.0009287830405841122	0.0009284241916510205	0.0010040703767611435	0.0010015049236944313	0.0010493653765429154	0.0010452978385261497	0.0010994113528224514	0.0010935360496380363	0.0012106557987123995	0.001200226795248424	0.09085584315293903	0.08804296971795819	-0.00020221155910524202	-0.00028490222417132394	-0.00020119660438477904	-0.00028347222557856266
0.6155857557574533	0.0009282576686498804	0.0009278961400096209	0.0010034135485525448	0.0010008489496603414	0.0010486221189531496	0.001044558310225008	0.0010985663380522065	0.001092698639706511	0.0012095618354899635	0.001199151832027751	0.09074078047738844	0.08793160625603025	-0.00020097314093694973	-0.0002848635393612742	-0.00019996511267161843	-0.0002834347420067884
0.6192949696061266	0.0009277321660404196	0.0009273679608970079	0.0010027567166733138	0.0010001929724922102	0.0010478789640892803	0.0010438188815095502	0.0010977215718087686	0.001091861468832405	0.0012084685583478557	0.0011980775208803363	0.09062578636454396	0.08782030864169224	-0.00019974133906175418	-0.00028482347914982054	-0.00019874019400489829	-0.00028339588776005176
0.6230265333341571	0.0009272065354089144	0.0009268396569813241	0.0010020998843739838	0.000999536995438427	0.0010471359155329253	0.0010430795559491185	0.0010968770579963022	0.001091024540898588	0.0012073759716626073	0.0011970038661603787	0.09051086130885207	0.08770907735500058	-0.00019851612805482644	-0.00028478204874074486	-0.00019752182317994693	-0.000283355667999724
0.6267805816108112	0.0009266807794031854	0.0009263112309252323	0.0010014430548949905	0.0009988810217372774	0.0010463929768521312	0.0010423403370995942	0.0010960328005010548	0.0010901878597702958	0.0012062840797815138	0.0011959308721936587	0.09039600580139502	0.08759791287276465	-0.00019729748247454548	-0.00028473925332980765	-0.0001963099749749675	-0.0002833140878794327
0.6305572499168048	0.0009261549006656926	0.0009257826853859185	0.0010007862314666879	0.0009982250546169606	0.0010456501516014052	0.0010416012285034285	0.0010951888031914072	0.0010893514292951764	0.001205192887022755	0.001194858543277651	0.09028122032989959	0.087486815668551	-0.0001960853768657178	-0.0002846950981056917	-0.0001951046241537857	-0.0002832711525456444
0.634356674549194	0.000925628901833516	0.0009252540230150747	0.0010001294173093396	0.000997569097295583	0.0010449074433217188	0.0010408622336896475	0.0010943450699178988	0.0010885152533033156	0.0012041023976754885	0.0011937868836816156	0.09016650537874565	0.08737578621269278	-0.00019487978576077092	-0.00028464958824983566	-0.0001939057454673765	-0.00028322686713785905
0.6381789926262927	0.0009251027855383627	0.0009247252464589048	0.0009994726156331425	0.0009969131529811784	0.001044164855540543	0.0010401233561738855	0.0010935016045132842	0.0010876793356072913	0.001203012615999977	0.0011927158976467159	0.09005186142897412	0.08726482497229768	-0.00019368068368119662	-0.0002846027289360731	-0.000192713313655557	-0.0002831812367882214
0.642024342092622	0.0009245765544065454	0.0009241963583581028	0.0009988158296382148	0.0009962572248716963	0.0010434223917718517	0.0010393845994583885	0.001092658410792554	0.0010868436800021927	0.0012019235462276767	0.0011916455893861031	0.08993728895829402	0.0871539324112556	-0.00019248804513916085	-0.0002845545253300774	-0.00019152730344829116	-0.00028313426662140984
0.6458928617238878	0.0009240502110589927	0.0009236673613478647	0.000998159062514621	0.0009956013161550304	0.001042680055516162	0.001038645967032051	0.0010918154925529972	0.0010860082902656816	0.0012008351925613717	0.0011905759630850448	0.08982278844109376	0.0870431089902469	-0.00019130184463814204	-0.0002845049825879742	-0.00019034768956616155	-0.00028308596175211087
0.6497846911319898	0.0009235237581112351	0.0009231382580578735	0.0009975023174423729	0.0009949454300090146	0.0010419378502605436	0.0010379074623704304	0.0010909728535742332	0.0010851731701580214	0.001199747559175274	0.0011895070229010175	0.08970836034844817	0.0869323551667503	-0.00019012205667562343	-0.0002844541058581729	-0.0001891744467230616	-0.00028303632728726713
0.6536999707700591	0.0009229971981734061	0.0009226090511123011	0.0009968455975914413	0.0009942895696014387	0.0010411957794786487	0.001037169088935773	0.0010901304976182597	0.0010843383234221263	0.001198660650215142	0.0011884387729638208	0.08959400514812722	0.08682167139505248	-0.0001889486557443698	-0.0002844019002797571	-0.00018800754962816635	-0.0002829853683257444
0.6576388419375281	0.0009224705338502337	0.0009220797431297991	0.0009961889061217636	0.0009936337380900525	0.0010404538466307314	0.0010364308501770306	0.0010892884284294934	0.001083503753783597	0.0011975744697983882	0.0011873712173756797	0.08947972330460498	0.08671105812625508	-0.00018778161633284385	-0.0002843483709820127	-0.0001868469729857658	-0.00028293308995647193
0.661601446785229	0.0009219437677410435	0.0009215503367235038	0.0009955322461832603	0.0009929779386225854	0.0010397120551636795	0.0010356927495298956	0.0010884466497348227	0.0010826694649507754	0.0011964890220142064	0.0011863043602113642	0.08936551527906927	0.08660051580828516	-0.0001866209129282037	-0.00028429352308545486	-0.00018569269149781853	-0.0002828794972591364
0.6655879283205246	0.0009214169024397489	0.0009210208345010243	0.0009948756209158377	0.000992322174336747	0.0010389704085110286	0.0010349547904168143	0.0010876051652436442	0.0010818354606147757	0.0011954043109236737	0.001185238205518286	0.08925138152943092	0.08649004488590115	-0.00018546652001646957	-0.00028423736169996827	-0.00018454467986497858	-0.00028282459530371007
0.6695984304124688	0.0009208899405348586	0.0009204912390644526	0.000994219033449412	0.0009916664483602517	0.001038228910093003	0.0010342169762470237	0.0010867639786479226	0.001081001744449546	0.0011943203405598804	0.0011841727573166248	0.08913732251033207	0.08637964580070516	-0.0001843184120839947	-0.0002841798919247518	-0.00018340291278778897	-0.00028276838914975677
0.6736330977969988	0.0009203628846094675	0.0009199615530103522	0.0009935624869039132	0.000991010763810822	0.0010374875633165305	0.0010334793104165695	0.0010859230936222273	0.0010801683201119017	0.0011932371149280404	0.0011831080195994288	0.08902333867315529	0.08626931899114898	-0.00018317656362010215	-0.0002841211188499282	-0.0001822673649688744	-0.0002827108838474035
0.6776920760821589	0.0009198357372412573	0.000919431778929761	0.0009929059843892998	0.0009903551237962045	0.0010367463715752754	0.0010327417963083372	0.0010850825138237856	0.0010793351912415778	0.0011921546380056084	0.0011820439963327312	0.08890943046603483	0.08615906489254478	-0.0001820409491170294	-0.0002840610475536298	-0.0001811380111133576	-0.00028265208443548073
0.6817755117533548	0.0009193085010025007	0.0009189019194081947	0.0009922495290055787	0.0009896995314141882	0.0010360053382496685	0.0010320044372920806	0.0010842422428925364	0.0010785023614612807	0.0011910729137424067	0.001180980691455666	0.08879559833386522	0.08604888393707487	-0.00018091154307176005	-0.0002839996831030256	-0.00018001482593066331	-0.00028259199594199425
0.6858835521786408	0.0009187811784600567	0.0009183719770256423	0.000991593123842814	0.0009890439897526143	0.001035264466706933	0.0010312672367244482	0.0010834022844511738	0.0010776698343767297	0.0011899919460607378	0.0011799181088805789	0.0886818427183104	0.08593877655379832	-0.00017978831998778644	-0.0002839370305544875	-0.00017889778413604507	-0.0002825306233843472
0.6900163456140378	0.0009182537721753727	0.0009178419543565686	0.0009909367719811463	0.0009883885018893944	0.0010345237603011158	0.0010305301979490133	0.0010825626421052021	0.0010768376135767118	0.00118891173885551	0.001178856252493144	0.08856816405781397	0.08582874316866307	-0.00017867125437599773	-0.0002838730949527024	-0.00017778686045169523	-0.00028246797176864624
0.6941740412088835	0.0009177262847044859	0.0009173118539699155	0.0009902804764908054	0.000987733070892524	0.0010337832223731172	0.0010297933242963033	0.0010817233194429863	0.0010760057026331284	0.0011878322959943542	0.001177795126152478	0.08845456278761019	0.08571878420451447	-0.00017756032075587347	-0.00028380788132986723	-0.0001766820296074112	-0.00028240404608817493
0.6983567890112157	0.0009171987185980271	0.000916781678429107	0.000989624240432133	0.0009870776998201053	0.001033042856250726	0.001029056619083836	0.0010808843200358078	0.0010751741051010521	0.0011867536213177536	0.001176734733691261	0.0883410393397324	0.08560890008110397	-0.0001764554936569268	-0.00028374139470610515	-0.00017558326634287136	-0.00028233885132489256
0.702564739973187	0.0009166710764012209	0.0009162514302920485	0.0009889680668555955	0.000986422391720359	0.0010323026652486478	0.0010283200856161432	0.0010800456474379138	0.0010743428245187745	0.0011856757186391594	0.00117567507891585	0.08822759414302267	0.08549909121510128	-0.00017535674762041153	-0.0002836736400897155	-0.00017449054540892572	-0.00028227239244943414
0.7067980459565127	0.000916143360653887	0.0009157211121111283	0.0009883119588018022	0.000985767149631643	0.001031562652668538	0.0010275837271848062	0.0010792073051865735	0.0010735118644078555	0.0011845985917451171	0.001174616165606395	0.08811422762314543	0.08538935802010027	-0.00017426405720036287	-0.0002836046224765909	-0.00017340384156830368	-0.00028220467441952835
0.7110568597379514	0.0009156155738904444	0.000915190726433223	0.0009876559193015247	0.0009851119765824712	0.0010308228217990336	0.001026847547068487	0.0010783692968021296	0.0010726812282731816	0.0011835222443953893	0.0011735579975169603	0.08800094020259293	0.08527970090663306	-0.00017317739696437462	-0.0002835343468490237	-0.0001723231295966271	-0.0002821357021796922
0.7153413350148182	0.0009150877186399178	0.0009146602757997033	0.000986999951375718	0.000984456875591536	0.001030083175915793	0.0010261115485329672	0.0010775316257880599	0.0010718509196030194	0.0011824466803230839	0.0011725005783756453	0.08788773230069989	0.08517012028217673	-0.00017209674149477883	-0.0002834628181756227	-0.00017124838428413114	-0.00028206548066153636
0.7196516264105322	0.0009145597974259402	0.0009141297627464369	0.0009863440580355402	0.0009838018496677258	0.0010293437182815268	0.0010253757348311755	0.0010766942956310314	0.00107102094186907	0.0011813719032347791	0.0011714439118847028	0.08777460433365197	0.08506061655116547	-0.00017102206539099107	-0.0002833900414127011	-0.00017017958043707981	-0.0002819940147840705
0.7239878894801961	0.0009140318127667544	0.0009135991898037912	0.0009856882422823695	0.0009831469018101431	0.0010286044521460311	0.0010246401092032255	0.0010758573098009513	0.0010701912985265206	0.0011802979168106453	0.001170388001720656	0.08766155671449546	0.08495119011499994	-0.0001699533432698297	-0.0002833160215027497	-0.0001691166928785709	-0.0002819213094527595
0.7283502807162107	0.0009135037671752228	0.0009130685594966414	0.0009850325071078289	0.0009824920350081298	0.0010278653807462273	0.0010239046748764503	0.0010750206717510327	0.0010693619930141045	0.0011792247247045748	0.0011693328515344243	0.08754858985315052	0.08484184137205636	-0.00016889054976637619	-0.00028324076337357673	-0.000168059696449549	-0.00028184736955874645
0.7327389575539218	0.0009129756631588311	0.0009125378743443769	0.0009843768554938077	0.0009818372522412873	0.0010271265073061983	0.001023169435065441	0.0010741843849178493	0.0010685330287541583	0.0011781523305443113	0.0011682784649514448	0.08743570415641991	0.08473257071769945	-0.0001678336595361124	-0.0002831642719394456	-0.00016700856601049863	-0.0002817721999801015
0.7371540783773028	0.0009124475032196936	0.0009120071368609042	0.0009837212904124806	0.0009811825564794959	0.001026387835037222	0.001022434392972077	0.0010733484527213919	0.0010677044091526738	0.0011770807379315725	0.0011672248455717891	0.0873229000280005	0.0846233785442905	-0.0001667826472555589	-0.00028308655210057543	-0.00016596327644258224	-0.00028169580558076723
0.74159580252467	0.0009119192898545601	0.0009114763495546564	0.0009830658148263346	0.0009805279506829424	0.0010256493671378132	0.00102169955178557	0.0010725128785651315	0.0010668761375993618	0.0011760099504421833	0.0011661719969702933	0.08721017786849389	0.08451426524119861	-0.0001657374876232326	-0.00028300760874186426	-0.00016492380264790385	-0.00028161819120942067
0.746064290294433	0.0009113910255548237	0.0009109455149286	0.0009824104316881893	0.000979873437802139	0.00102491110679376	0.0010209649146824987	0.0010716776658360786	0.0010660482174677075	0.0011749399716262014	0.0011651199226966754	0.08709753807541898	0.08440523119481268	-0.0001646981553611454	-0.00028292744673369397	-0.00016389011955167399	-0.0002815393617006112
0.7505597029508803	0.0009108627128065283	0.0009104146354802424	0.000981755143941223	0.0009792190207779507	0.0010241730571781634	0.001020230484826848	0.0010708428179048424	0.0010652206521150295	0.0011738708050080494	0.0011640686262756634	0.08698498104322012	0.0842962767885483	-0.00016366462521559544	-0.00028284607093106984	-0.00016286220210275093	-0.0002814593218741501
0.7550822027299987	0.0009103343540903763	0.0009098837137016413	0.0009810999545189964	0.0009785647025416183	0.0010234352214514785	0.0010194962653700473	0.0010700083381256942	0.0010643934448825432	0.0011728024540866434	0.0011630181112071189	0.08687250716328114	0.0841874024028637	-0.0001626368719588045	-0.00028276348617456426	-0.0001618400252753338	-0.00028137807653524916
0.7596319528453285	0.0009098059518817333	0.0009093527520794079	0.000980444866345475	0.0009779104860147799	0.0010226976027615487	0.0010187622594510079	0.001069174229836625	0.0010635665990954125	0.0011717349223355207	0.0011619683809661555	0.08676011682393478	0.08407860841526577	-0.00016161487038930666	-0.0002826796972881518	-0.00016082356406900422	-0.0002812956304727443
0.7642091174938536	0.0009092775086506468	0.0009088217530947265	0.000979789882335062	0.0009772563741095057	0.0010219602042436569	0.001018028470196171	0.0010683404963594174	0.0010627401180628244	0.0011706682132029802	0.0011609194390032793	0.0866478104104757	0.08396989520032414	-0.00016059859533334997	-0.0002825947090805414	-0.00015981279351059974	-0.0002812119884605391
0.7688138618619275	0.0009087490268618419	0.000908290719223352	0.0009791350053926149	0.0009766023697283122	0.001021223029020555	0.001017294900719538	0.0010675071409996957	0.0010619140050780356	0.0011696023301121996	0.0011598712887444958	0.08653558830516947	0.08386126312968051	-0.00015958802164656172	-0.0002825085263453153	-0.0001588076886554629	-0.0002811271552574379
0.7734463521312342	0.0009082205089747411	0.000907759652935627	0.0009784802384134777	0.0009759484757641967	0.001020486080202513	0.0010165615541227184	0.0010666741670469992	0.001061088263418443	0.0011685372764613786	0.0011588239335914494	0.08642345088726702	0.08375271257205967	-0.0001585831242131991	-0.0002824211538579313	-0.0001578082245872331	-0.00028104113560478705
0.7781067554847866	0.0009076919574434747	0.0009072285566964947	0.0009778255842835123	0.0009752946951006664	0.001019749360887365	0.0010158284334949737	0.0010658415777748472	0.0010602628963456507	0.0011674730556238706	0.0011577773769215506	0.0863113985330132	0.08364424389328208	-0.0001575838779496186	-0.0002823325963794421	-0.0001568143764206914	-0.00028095393422944426
0.7827952401129585	0.0009071633747168801	0.0009066974329654985	0.000977171045879112	0.0009746410306117535	0.0010190128741605377	0.0010150955419132488	0.0010650093764407922	0.0010594379071055173	0.0011664096709483045	0.0011567316220880905	0.0861994316156618	0.08353585745627344	-0.00015659025780331848	-0.0002822428586532755	-0.0001558261193011362	-0.00028086555584083683
0.7875119752195561	0.0009066347632385296	0.0009061662841968083	0.0009765166260672487	0.0009739874851620615	0.001018276623095114	0.001014362882442231	0.0010641775662865024	0.0010586132989282408	0.0011653471257587354	0.001155686672420387	0.08608755050548342	0.08342755362107683	-0.00015560223875449308	-0.00028215194540562316	-0.0001548434284059791	-0.00028077600513171097
0.792257131027923	0.000906106125446727	0.000905635112839219	0.0009758623277054853	0.0009733340616067776	0.0010175406107518592	0.001013630458134379	0.0010633461505378122	0.0010577890750284044	0.001164285423354762	0.001154642531223897	0.08597575556978036	0.08331933274486361	-0.00015461979581812835	-0.00028205986134752226	-0.0001538662789466183	-0.0002806852867794918
0.7970308787870847	0.000905577463774526	0.0009051039213361691	0.000975208153642012	0.0009726807627917095	0.0010168048401792745	0.0010128982720299731	0.001062515132404795	0.00105696523860505	0.0011632245670116675	0.0011535992017803502	0.08586404717289683	0.08321119518194454	-0.00015364290404303038	-0.00028196661117091404	-0.00015289464616763393	-0.0002805934054430914
0.8018333907779276	0.0009050487806497437	0.0009045727121257535	0.0009745541067156777	0.0009720275915533154	0.0010160693144136426	0.0010121663271571621	0.0010616845150818331	0.0010561417928417445	0.0011621645599805565	0.0011525566873478831	0.08575242567623151	0.08310314128378274	-0.0001526715385141708	-0.0002818721995510587	-0.00015192850534895275	-0.0002805003657644911
0.8066648403194178	0.0009045200784949705	0.0009040414876407347	0.0009739001897560165	0.0009713745507187328	0.001015334036479069	0.0010114346265320045	0.0010608543017476804	0.0010553187409066424	0.0011611054054884848	0.0011515149911611618	0.08564089143824975	0.08299517139900237	-0.0001517056743535472	-0.0002817766311462022	-0.0001509678318070834	-0.0002804061723695461
0.8115254017748545	0.0009039913597275819	0.0009035102503085539	0.0009732464055832781	0.0009707216431058054	0.0010145990093875302	0.0010107031731585116	0.0010600244955655293	0.0010544960859525509	0.0011600471067385943	0.0011504741164315112	0.08552944481449412	0.08288728587340341	-0.00015074528672019694	-0.0002816799105958834	-0.00015001260089463064	-0.00028031082986504363
0.8164152505581643	0.0009034626267597577	0.0009029790025513516	0.0009725927570084636	0.0009700688715231227	0.0010138642361389226	0.0010099719700287033	0.001059195099683086	0.0010536738311170035	0.0011589896669102553	0.0011494340663470537	0.08541808615759859	0.08277948504997104	-0.00014979035081190417	-0.00028158204252162755	-0.00014906278800241868	-0.00028021434284042357
0.8213345631402307	0.00090293388199849	0.000902447746785975	0.0009719392468333523	0.0009694162387700435	0.0010131297197211076	0.0010092410201226437	0.0010583661172326327	0.0010528519795223199	0.0011579330891591942	0.0011483948440728295	0.08530681581729917	0.08267176926888799	-0.0001488408418662407	-0.0002814830315276684	-0.00014811836856033767	-0.0002801167158681117
0.8262835170552626	0.0009024051278455999	0.0009019164854239953	0.0009712858778505353	0.0009687637476367315	0.0010123954631099566	0.001008510326408494	0.0010575375513310996	0.0010520305342756775	0.0011568773766176329	0.0011473564527509313	0.085195634140447	0.08256413886754702	-0.00014789673516095447	-0.0002813828821994768	-0.00014717931803745476	-0.00028001795350121594
0.8312622909072027	0.0009018763666977525	0.0009013852208717234	0.0009706326528434495	0.0009681114009041875	0.001011661469269404	0.0010077798918425595	0.0010567094050801344	0.0010512094984691791	0.0011558225323944262	0.0011463188955006373	0.08508454147101935	0.08245659418056107	-0.00014695800601498277	-0.00028128159910392747	-0.00014624561194367947	-0.0002799180602754414
0.8362710643761712	0.0009013476009464703	0.0009008539555302233	0.0009699795745864074	0.0009674592013442814	0.001010927741151492	0.001007049719369335	0.0010558816815661731	0.0010503888751799213	0.0011547685595751946	0.001145282175418539	0.08497353815013467	0.08234913553977723	-0.00014602462978915987	-0.0002811791867889657	-0.0001453172258298746	-0.0002798170407071754
0.8413100182249524	0.0009008188329781531	0.0009003226917953314	0.000969326645844636	0.0009668071517197895	0.0010101942816964236	0.0010063198119215594	0.0010550543838605123	0.0010495686674700665	0.001153715461222469	0.0011442462955786777	0.08486262451606179	0.0822417632742861	-0.0001450965818878408	-0.0002810756497843292	-0.0001443941352898409	-0.0002797148992952636
0.8463793343055166	0.0009002900651740842	0.0008997914320576646	0.0009686738693743013	0.0009661552547844179	0.0010094610938326046	0.001005590172420252	0.0010542275150193722	0.0010487488783869033	0.001152663240375815	0.0011432112590326663	0.0847518009042338	0.08213447771043678	-0.0001441738377586238	-0.0002809709926001325	-0.00014347631595994226	-0.0002796116405191229
0.8514791955655843	0.0008997612999104602	0.0008992601787026498	0.0009680212479225552	0.0009655035132828524	0.0010087281804767045	0.0010048608037747785	0.0010534010780839827	0.0010479295109629316	0.0011516119000519853	0.001142177068809837	0.0846410676472612	0.08202727917184598	-0.00014325637289372417	-0.0002808652197270889	-0.00014256374352022982	-0.0002795072688384914
0.8566097860552276	0.0008992325395583957	0.0008987289341105278	0.0009673687842275599	0.000964851929950779	0.001007995544533697	0.0010041317088828874	0.001052575076080642	0.0010471105682159194	0.0011505614432450457	0.0011411437279173595	0.08453042507494313	0.0819201679794122	-0.00014234416283112616	-0.0002807583356371768	-0.00014165639369585759	-0.00027940178869501064
0.861771290933513	0.0008987037864839471	0.0008981977006563792	0.0009667164810185275	0.0009642005075149278	0.0010072631888969163	0.001003402890630768	0.0010517495120207967	0.0010462920531489818	0.001149511872926521	0.0011401112393403822	0.0844198735142812	0.08181314445132698	-0.00014143718315516585	-0.0002806503447830011	-0.00014075424225765132	-0.000279295204511143
0.8669638964751838	0.000898175043048124	0.0008976664807101355	0.0009660643410157523	0.0009635492486931013	0.0010065311164481029	0.0010026743518930924	0.001050924388901108	0.001045473968750645	0.0011484631920455222	0.0011390796060421577	0.08430941328949092	0.0817062089030862	-0.00014053540949617027	-0.0002805412515957395	-0.0001398572650219282	-0.00027918752068839536
0.8721877900773816	0.0008976463116069189	0.0008971352766366083	0.0009654123669306579	0.0009628981561942236	0.001005799330057469	0.0010019460955330828	0.0010500997097035395	0.001044656317994933	0.0011474154035289053	0.0011380488309641916	0.0841990447220151	0.08159936164750485	-0.00013963881753310814	-0.0002804310604881677	-0.00013896543785245352	-0.0002790787416095397
0.877443160266411	0.0008971175945113086	0.0008966040907954916	0.0009647605614658156	0.0009622472327183579	0.0010050678325837295	0.0010012181244025426	0.0010492754773954104	0.0010438391038414185	0.001146368510281385	0.001137018917026353	0.0840887681305372	0.08149260299472602	-0.00013874738299382572	-0.0002803197758536602	-0.0001380787366613706	-0.0002789688716385019
0.8827301967045416	0.000896588894107285	0.0008960729255413938	0.0009641089273149957	0.0009615964809567585	0.0010043366268741717	0.0010004904413419226	0.0010484516949294848	0.0010430223292353122	0.00114532251518569	0.0011359898671270273	0.0839785838309927	0.08138593325223588	-0.0001378610816543946	-0.00028020740206349815	-0.00013719713740843742	-0.0002788579151175863
0.8880490901968541	0.0008960602127358702	0.0008955417832238509	0.0009634574671631995	0.0009609459035919019	0.0010036057157647017	0.0009997630491803684	0.001047628365244042	0.0010422059971075294	0.0011442774211026976	0.0011349616841432408	0.08386849213658375	0.08127935272487481	-0.00013697988934131822	-0.0002800939434693117	-0.00013632061610291402	-0.00027874587636914083
0.8934000326981257	0.0008955315527331367	0.0008950106661873497	0.0009628061836866997	0.0009602955032975273	0.0010028751020799	0.0009990359507357765	0.001046805491262951	0.001041390110374766	0.001143233230871575	0.0011339343709308005	0.08375849335778895	0.08117286171484994	-0.00013610378193208705	-0.000279979404402636	-0.00013544914880433967	-0.00027863275969611245
0.8987832173197573	0.0008950029164302234	0.0008944795767713418	0.000962155079553073	0.0009596452827386694	0.0010021447886330705	0.0009983091488148404	0.0010459830758957438	0.0010405746719395668	0.0011421899473099118	0.0011329079303244213	0.08364858780237983	0.08106646052174729	-0.00013523273535585856	-0.0002798637891749667	-0.00013458271162325453	-0.00027851856938138075
0.904198838336744	0.0008944743061533565	0.0008939485173102668	0.0009615041574212401	0.0009589952445716992	0.0010014147782262965	0.0009975826462131079	0.0010451611220376913	0.001039759684690402	0.0011411475732138634	0.001131882365137862	0.08353877577543271	0.08096014944254504	-0.00013436672559315188	-0.0002797471020753728	-0.00013372128072079714	-0.00027840330968581517
0.9096470911946843	0.000893945724223876	0.0008934174901335776	0.0009608534199415127	0.0009583453914443684	0.0010006850736505022	0.0009968564457150404	0.0010443396325698863	0.0010389451515017483	0.0011401061113582975	0.0011308576781640693	0.08342905757933974	0.08085392877162574	-0.00013350572867765198	-0.00027962934737243983	-0.00013286483231042534	-0.0002782869848498293
0.915128172516836	0.0008934171729582471	0.0008928864975657527	0.0009602028697556206	0.0009576957259958397	0.0009999556776854965	0.000996130550094058	0.0010435186103593087	0.001038131075234153	0.0011390655644969204	0.0011298338721752992	0.08331943351382456	0.08074779880078803	-0.00013264972069673697	-0.0002795105293142697	-0.00013201334265863784	-0.0002781695990936861
0.9206422801112097	0.0008928886546680886	0.000892355541926325	0.0009595525094967617	0.0009570462508567334	0.0009992265931000378	0.000995404962112602	0.0010426980582589126	0.001037317458734318	0.0011380259353624305	0.001128810949923262	0.08320990387595366	0.0806417598192605	-0.00013179867779158916	-0.000279390652126954	-0.00013116678808505755	-0.00027805115661591606
0.9261896129777101	0.0008923601716601896	0.0008918246255298988	0.0009589023417896349	0.0009563969686491628	0.0009984978226518833	0.0009946796845221838	0.0010418779791076956	0.0010365043048351688	0.001136987226666648	0.0011277889141392517	0.08310046896015054	0.08053581211371304	-0.0001309525761587077	-0.0002792697200160732	-0.00013032514496365277	-0.0002779316615945937
0.931770371315315	0.0008918317262365312	0.0008912937506861723	0.0009582523692504822	0.000955747881986776	0.0009977693690878466	0.000993954720063444	0.0010410583757307795	0.0010356916163559342	0.0011359494411006597	0.0011267677675342827	0.082991129058209	0.0804299559682713	-0.00013011139204968658	-0.00027914773716514185	-0.00012948838972304255	-0.0002778111181863385
0.9373847565293029	0.0008913033206943109	0.0008907629196999607	0.0009576025944871318	0.0009550989934747965	0.0009970412351438555	0.000993230071466205	0.0010402392509394865	0.00103487939610222	0.001134912581334958	0.0011257475127992253	0.0828818844593039	0.08032419166452728	-0.00012927510177210277	-0.0002790247077356367	-0.00012865649884680197	-0.00027768953052556555
0.9430329712385201	0.0008907749573259642	0.0008902321348712207	0.0009569530200990375	0.0009544503057100662	0.0009963134235450085	0.0009925057414495338	0.0010394206075314205	0.001034067646866089	0.0011338766500195833	0.0011247281526049434	0.08277273545000817	0.0802185194815531	-0.0001284436816904183	-0.00027890063586774594	-0.00012782944887469727	-0.0002775669027255956
0.9487152192826929	0.000890246638419186	0.0008897013984950696	0.0009563036486773204	0.0009538018212810837	0.0009955859370056306	0.0009917817327217897	0.0010386024482905419	0.0010332563714261342	0.001132841649784263	0.0011237096896024269	0.08266368231430328	0.08011293969591464	-0.000127617108226466	-0.00027877552567998065	-0.00012700721640333812	-0.0002774432388787662
0.9544317057297852	0.0008897183662569525	0.0008891707128618095	0.0009556544828048079	0.0009531535427680457	0.0009948587782293303	0.0009910580479806858	0.0010377847759872449	0.0010324455725475553	0.0011318075832385483	0.0011226921264229257	0.08255472533359375	0.08000745258168256	-0.00012679535785993512	-0.0002786493812683699	-0.00012618977808606657	-0.00027731854305462766
0.9601826368833979	0.000889190143117548	0.0008886400802569533	0.000955005525056081	0.0009525054727428928	0.000994131949909059	0.0009903346899133468	0.0010369675933784412	0.00103163525298224	0.001130774452971961	0.0011216754656780915	0.08244586478671964	0.07990205841044598	-0.00012597840712848252	-0.00027852220670604444	-0.00012537711063377588	-0.00027719281930052575
0.9659682202902156	0.0008886619712745877	0.0008881095029612488	0.0009543567779975161	0.0009518576137693514	0.0009934054547271719	0.0009896116611963668	0.0010361509032076391	0.0010308254154688416	0.0011297422615541349	0.0011206597099601124	0.08233710094997103	0.07979675745132592	-0.00012516623262950888	-0.00027839400604534603	-0.00012456919081624274	-0.00027706607164301733
0.9717886647474951	0.000888133852997035	0.0008875789832506951	0.0009537082441873197	0.0009512099684029688	0.0009926792953554755	0.00098888896449586	0.0010353347082050132	0.0010300160627328481	0.0011287110115349446	0.0011196448618418378	0.08222843409710014	0.07969154997098694	-0.0001243588110198396	-0.0002782647833153018	-0.00012376599546173872	-0.0002769383040854556
0.9776441803106027	0.0008876057905492374	0.0008870485233965801	0.0009530599261755846	0.0009505625391911695	0.0009919534744553008	0.0009881666024675307	0.001034519011087499	0.0010292071974866755	0.0011276807054446632	0.0011186309238769348	0.08211986449933553	0.07958643623365132	-0.00012355611901594676	-0.000278134542521985	-0.00012296750145762703	-0.000276809520608573
0.9835349783005937	0.0008870777861909402	0.0008865181256654938	0.0009524118265043225	0.000949915328673287	0.000991227994677552	0.000987444577756722	0.0010337038145588609	0.0010283988224297324	0.001126651345794089	0.0011176178986000045	0.08201139242539535	0.0794814165011107	-0.0001227581333956701	-0.000278003287649764	-0.00012217368575179188	-0.0002766797251716746
0.9894612713118381	0.0008865498421773171	0.0008859877923193592	0.0009517639477075126	0.0009492683393806126	0.0009905028586627686	0.0009867228929984788	0.0010328891213097777	0.001027590940248506	0.0011256229350746945	0.0011166057885267301	0.08190301814150075	0.07937649103274054	-0.00012196483099766176	-0.00027787102265963703	-0.0001213845253522916	-0.0002765489217110284
0.9954232732196957	0.0008860219607589929	0.0008854575256154564	0.0009511162923111448	0.0009486215738364396	0.000989778069041187	0.0009860015508176049	0.0010320749340179225	0.0010267835536166398	0.0011245954757587624	0.001115594596154007	0.08179474191138983	0.07927166008551134	-0.00012117618872237168	-0.0002777377514897317	-0.00012059999732806637	-0.0002764171141400873
1.0014211991882311	0.0008854941441820705	0.0008849273278064478	0.0009504688628332646	0.0009479750345561055	0.0009890536284327975	0.0009852805538287243	0.0010312612553480432	0.0010259766651950118	0.00112356897029953	0.0011145843239600826	0.0816865639963305	0.07916692391400396	-0.0001203921835324917	-0.00027760347805516616	-0.00011982007880957657	-0.0002762843063492948
1.0074552656779823	0.0008849663946881556	0.000884397201140406	0.000949821661784018	0.0009473287240470401	0.0009883295394474076	0.000984559904636341	0.0010304480879520432	0.0010251702776318161	0.0011225434211313292	0.0011135749744046917	0.08157848465513322	0.0790622827704199	-0.00011961279245344125	-0.0002774682062478273	-0.00011904474698926082	-0.00027615050220652915
1.013525690453769	0.0008844387145143829	0.0008838671478608376	0.0009491746916656953	0.0009466826448088067	0.0009876058046846992	0.0009838396058348962	0.0010296354344690633	0.0010243643935626409	0.001121518830669725	0.0011125665499291913	0.08147050414416676	0.07895773690459698	-0.00011883799257375594	-0.0002773319399364538	-0.00011827397912207716	-0.000276015705556687
1.0196326925925556	0.000883911105893443	0.0008833371702067126	0.0009485279549727785	0.0009460367993331509	0.0009868824267342939	0.0009831196600088318	0.001028823297525564	0.0010235590156105494	0.0011204952013116607	0.0011115590529566987	0.0813626227173706	0.07885328656402012	-0.00011806776104583694	-0.0002771946829665528	-0.0001175077525259055	-0.0002758799202216
1.0257764924913542	0.0008833835710536054	0.0008828072704124864	0.000947881454191982	0.0009453911901040408	0.0009861594081758066	0.0009824000697326463	0.0010280116797354024	0.0010227541463861572	0.001119472535435591	0.0011105524858922235	0.08125484062626846	0.07874893199383651	-0.0001173020750861592	-0.0002770564391600949	-0.00011674604458186688	-0.0002757431499993135
1.0319573118751795	0.0008828561122187531	0.0008822774507081355	0.0009472351918023079	0.000944745819597722	0.000985436751578917	0.000981680837570964	0.0010272005836999233	0.0010219497884877207	0.0011184508354016355	0.0011095468511228134	0.08114715811998155	0.07864467343686717	-0.00011654091197561833	-0.0002769172123150976	-0.00011598883273496174	-0.00027560539866477995
1.0381753738050519	0.0008823287316083996	0.0008817477133191743	0.0009465891702750813	0.000944100690282753	0.0009847144595034215	0.0009809619660785848	0.00102639001200803	0.0010211459445012066	0.0011174301035517043	0.001108542151017677	0.08103957544524253	0.07854051113362083	-0.00011578424906040496	-0.00027677700620651335	-0.00011523609449465289	-0.00027546666996999813
1.0444309026860459	0.0008818014314377253	0.0008812180604666923	0.0009459433920740058	0.0009434558046200605	0.000983992534499302	0.0009802434578005557	0.001025579967236277	0.0010203426170003835	0.0011164103422096508	0.001107538387928333	0.0809320928464093	0.0784364453223076	-0.00011503206375203245	-0.0002766358245849254	-0.00011448780743479603	-0.0002753269676424308
1.05072412427539	0.0008812742139176006	0.0008806884943673774	0.000945297859655205	0.0009428111650629818	0.0009832709791067844	0.000979525315272227	0.001024770451948947	0.0010195398085468964	0.0011153915536814079	0.0011065355641887386	0.08082471056547998	0.07833247623885081	-0.00011428433352783651	-0.0002764936711772692	-0.00011374394919465292	-0.0002751862953866979
1.057055265690613	0.0008807470812546143	0.0008801590172335443	0.0009446525754672722	0.0009421667740573126	0.000982549795856404	0.000978807541019315	0.001023961468698135	0.00101873752169035	0.0011143737402551277	0.0011055336821154283	0.0807174288421038	0.07822860411690105	-0.00011354103593183562	-0.00027635054968708217	-0.0001130044974791411	-0.00027504465688385493
1.0634245554177415	0.0008802200356511002	0.000879629631273162	0.0009440075419513134	0.0009415226340413517	0.0009818289872690618	0.000978090137557962	0.0010231530200238278	0.0010179357589683875	0.0011133569042013202	0.0011045327440076457	0.08061024791359643	0.07812482918784923	-0.00011280214857435633	-0.00027620646379289404	-0.00011226943005877843	-0.0002749020557901716
1.0698322233195456	0.0008796930793051716	0.0008791003386898897	0.0009433627615410042	0.000940878747445957	0.000981108555856098	0.0009773731073948063	0.0010223451084539971	0.0010171345229067815	0.001112341047773003	0.0011035327521474912	0.0805031680149546	0.07802115168084037	-0.00011206764913303247	-0.000276061417149559	-0.00011153872477059901	-0.0002747584957384641
1.0762785006438331	0.0008791662144107423	0.0008785711416830948	0.0009427182366626259	0.0009402351166945816	0.0009803885041193428	0.000976656453027034	0.0010215377365046692	0.0010163338160195027	0.001111326173205829	0.001102533708800042	0.08039618937886754	0.07791757182278577	-0.00011133751535290226	-0.0002759154133876174	-0.00011081235951844459	-0.0002746139803376513
1.0827636200317978	0.0008786394431575632	0.0008780420424478934	0.000942073969735125	0.0009395917442033332	0.0009796688345511926	0.0009759401769424522	0.0010207309066800226	0.0010155336408088148	0.0011103122827182392	0.0011015356162135045	0.08028931223573327	0.07781408983837701	-0.00011061172504675532	-0.00027576845611268497	-0.00011009031227304789	-0.00027446851317192156
1.089287815526412	0.0008781127677312455	0.0008775130431751719	0.0009414299631701536	0.0009389486323810146	0.0009789495496346635	0.000975224281619545	0.0010199246214724607	0.001014733999765348	0.0011092993785115943	0.001100538476619338	0.08018253681367003	0.07771070595009945	-0.00010989025609624281	-0.00027562054890753473	-0.000109372561073115	-0.0002743220978024541
1.0958513225808764	0.0008775861903132899	0.0008769841460516177	0.0009407862193721177	0.0009383057836291725	0.0009782306518434565	0.0009745087695275364	0.001019118883362698	0.001013934895368182	0.0011082874627703142	0.0010995422922323926	0.08007586333853257	0.07760742037824464	-0.0001091730864508228	-0.00027547169532876614	-0.00010865908402470092	-0.00027417473776497614
1.1024543780671139	0.0008770597130811256	0.0008764553532597573	0.0009401427407382366	0.0009376632003421553	0.0009775121436420304	0.0009737936431264625	0.0010183136948198523	0.0010131363300849374	0.0011072765376620303	0.0010985470652510546	0.0799692920339231	0.0775042333409243	-0.00010846019412921737	-0.0002753218989086925	-0.0001079498593020839	-0.0002740264365709011
1.1090972202843215	0.0008765333382081277	0.0008759266669779755	0.0009394995296585782	0.00093702088490715	0.0009767940274856537	0.000973078904867224	0.0010175090583015162	0.001012338306371847	0.0011062666053377086	0.0010975527978573684	0.07986282312120682	0.07740114505408367	-0.00010775155721955143	-0.00027517116315553536	-0.00010724486514841758	-0.00027387719770793906
1.115780088967567	0.0008760070678636577	0.0008753980893805549	0.0009388565885161189	0.000936378839704241	0.00097607630582048	0.0009723645571916582	0.001016704976253853	0.0010115408266738468	0.0011052576679318046	0.0010965594922171837	0.07975645681952644	0.07729815573151434	-0.00010704715387926944	-0.00027501949155184224	-0.00010654407987523151	-0.000273727024638154
1.1225032252964444	0.0008754809042130889	0.0008748696226377028	0.000938213919686789	0.0009357370671064559	0.0009753589810836058	0.0009716506025326013	0.0010159014511116743	0.0010107438934246569	0.0011042497275623939	0.0010955671504802855	0.07965019334581398	0.07719526558486782	-0.00010634696233606522	-0.00027486688755629096	-0.00010584748186366622	-0.00027357592079974014
1.1292668719037753	0.0008749548494178379	0.0008743412689155819	0.0009375715255395217	0.0009350955694798142	0.0009746420557031374	0.0009709370433139497	0.0010150984852985271	0.001009947509046863	0.0011032427863313142	0.0010945757747805296	0.0795440329148069	0.07709247482366959	-0.00010565096088777093	-0.0002747133546019409	-0.000105155049564154	-0.0002734238896060226
1.1360712728843656	0.0008744289056353968	0.0008738130303763443	0.0009369294084363062	0.0009344543491833803	0.0009739255320982572	0.0009702238819507289	0.0010142960812267777	0.001009151675952003	0.001102236846324308	0.0010935853672359803	0.079437975739059	0.07698978365533167	-0.00010495912790269013	-0.00027455889609726003	-0.0001044667614970296	-0.00027327093444554085
1.1429166738038161	0.0008739030750193625	0.0008732849091781597	0.000936287570732235	0.0009338134085693112	0.0009732094126792872	0.0009695111208491544	0.0010134942412976973	0.0010083563965406464	0.0011012319096111562	0.001092595929949044	0.07933202202895784	0.07688719228516544	-0.00010427144182004189	-0.0002744035154250146	-0.00010378259625258568	-0.0002731170586817433
1.1498033217073829	0.000873377359719472	0.0008727569074752525	0.0009356460147755582	0.0009331727499829106	0.0009724936998477576	0.000968798762406701	0.0010126929679015492	0.0010075616732024846	0.0011002279782458253	0.0010916074650066064	0.07922617199273638	0.07678470091639682	-0.00010358788115009954	-0.000274247215943102	-0.00010310253249153079	-0.0002729622656529873
1.1567314651288954	0.0008728517618816302	0.0008722290274179286	0.0009350047429077314	0.0009325323757626762	0.0009717783959964693	0.0009680868090121648	0.0010118922634176695	0.001006767508316408	0.0010992250542665994	0.0010906199744801655	0.07912042583648611	0.0766823097501776	-0.00010290842447463477	-0.00027409000098427283	-0.00010242654894523917	-0.00027280655867276127
1.1637013540997225	0.0008723262836479445	0.0008717012711526114	0.0009343637574634687	0.0009318922882403532	0.0009710635035095622	0.0009673752630457305	0.0010110921302145573	0.0010059739042505955	0.0010982231396962237	0.001089633460425969	0.07901478376417335	0.07658001898560049	-0.00010223305044693154	-0.0002739318738555485	-0.00010175462441604222	-0.00027264994102949025
1.1707132401577995	0.0008718009271567565	0.000871173640821873	0.000933723060770793	0.000931252489740984	0.0009703490247625816	0.0009666641268790362	0.001010292570649958	0.0010051808633625954	0.0010972222365420441	0.001088647924885148	0.0789092459776516	0.07647782881971213	-0.00010156173779249378	-0.00027377283783913686	-0.00010108673777750599	-0.0002724924159863973
1.177767376356704	0.0008712756945426723	0.0008706461385644664	0.0009330826551510866	0.0009306129825829602	0.0009696349621225405	0.0009659534028752382	0.001009493587070947	0.0010043883879994099	0.00109622234679614	0.0010876633698838501	0.07880381267667584	0.0763757394475253	-0.00010089446530898993	-0.0002736128961916273	-0.00010042286797473654	-0.0002723339867817809
1.1848640172747877	0.0008707505879365989	0.0008701187665153597	0.000932442542919145	0.0009299737690780737	0.0009689213179479913	0.0009652430933890777	0.0010086951818140193	0.0010035964804975804	0.0010952234724354703	0.0010866797974333775	0.0786984840589165	0.07627375106203448	-0.00010023121186604478	-0.000273452052143186	-9.976299402410238e-05	-0.00027217465662746076
1.1920034190243662	0.0008702256094657764	0.0008695915268057714	0.0009318027263832304	0.000929334851531573	0.0009682080945890924	0.0009645332007669516	0.0010078973572051756	0.0010028051431832748	0.0010942256154220112	0.001085697209530322	0.07859326031997262	0.07617186385422672	-9.95719564065578e-05	-0.0002732903088993599	-9.910709501428916e-05	-0.00027201442871060966
1.1991858392609598	0.000869700761253808	0.0008690644215631993	0.0009311632078451181	0.0009286962322422079	0.0009674952943876696	0.0009638237273469703	0.0010071001155600033	0.0010020143783723665	0.0010932287777028883	0.0010847156081566945	0.07848814165338747	0.07607007801309765	-9.891667794625914e-05	-0.0002731276696403273	-9.845515010636907e-05	-0.00027185330619389214
1.2064115371925936	0.0008691760454206952	0.0008685374529114558	0.000930523989600153	0.0009280579135022856	0.0009667829196772874	0.0009631146754590286	0.0010063034591837653	0.0010012241883705214	0.0010922329612105197	0.001083734995280062	0.07838312825065999	0.07596839372566325	-9.826535557348748e-05	-0.0002729641375187053	-9.780713853312084e-05	-0.0002716912922124115
1.2136807735891502	0.0008686514640828771	0.0008680106229707088	0.000929885073937306	0.0009274198975977285	0.0009660709727833208	0.0009624060474248778	0.0010055073903714928	0.00100043457547329	0.0010912381678627589	0.0010827553728536888	0.07827822030126153	0.07586681117697443	-9.761796845043913e-05	-0.0002727997156629358	-9.716303960033423e-05	-0.00027152838987670735
1.2209938107917835	0.0008681270193532527	0.0008674839338575032	0.0009292464631392169	0.0009267821868081164	0.0009653594560230104	0.0009616978455581817	0.0010047119114080592	0.000999645541966178	0.0010902443995630209	0.0010817767428166563	0.07817341799264825	0.07576533055012807	-9.697449581287654e-05	-0.00027263440717550935	-9.652283268683781e-05	-0.0002713646022722005
1.2283509127223842	0.0008676027133412249	0.000866957387684806	0.0009286081594822564	0.0009261447834067474	0.0009646483717055425	0.0009609900721645916	0.0010039170245682752	0.0009988570901247442	0.0010892516582004302	0.001080799107094009	0.07806872151027343	0.0756639520262839	-9.633491697004504e-05	-0.0002724682151321878	-9.588649724409648e-05	-0.0002711999324577219
1.2357523448931043	0.0008670785481527304	0.0008664309865620364	0.0009279701652365746	0.0009255076896606885	0.0009639377221321084	0.0009602827295418111	0.001003122732116974	0.00099806922221468	0.0010882599456499538	0.0010798224675968833	0.07796413103760624	0.07556267578467583	-9.56992113051447e-05	-0.00027230114258300353	-9.525401279680823e-05	-0.0002710343834664841
1.2431983744159416	0.0008665545258902763	0.0008659047325951021	0.0009273324826661578	0.0009248709078308298	0.0009632275095959797	0.0009595758199796641	0.0010023290363090974	0.0009972819404918964	0.0010872692637725419	0.001078846826222643	0.07785964675614014	0.07546150200262573	-9.50673582756495e-05	-0.0002721331925519266	-9.462535894322333e-05	-0.00027086795830583155
1.2506892700123766	0.0008660306486529723	0.0008653786278864335	0.0009266951140288783	0.0009242344401719368	0.0009625177363825682	0.0009588693457601617	0.0010015359393897806	0.0009964952472026084	0.0010862796144152603	0.0010778721848550108	0.07775526884541024	0.07536043085555681	-9.443933741336286e-05	-0.000271964368037253	-9.400051535518594e-05	-0.00027070065995754566
1.2582253020230734	0.000865506918536567	0.0008648526745350182	0.0009260580615765505	0.0009235982889327042	0.0009618084047695004	0.000958163309157569	0.0010007434435944412	0.0009957091445834205	0.0010852909994114317	0.001076898545364202	0.07765099748300626	0.0752594625170079	-9.381512832429273e-05	-0.00027179467201013385	-9.337946177799539e-05	-0.0002705324913767071
1.2658067424176331	0.0008649833376334857	0.0008643268746364412	0.0009254213275549871	0.0009229624563558138	0.0009610995170266852	0.0009574577124384777	0.0009999515511488685	0.0009949236348614156	0.0010843034205807731	0.0010759259096070626	0.07754683284458676	0.07515859715864556	-9.319471068941487e-05	-0.00027162410741643495	-9.276217803119713e-05	-0.0002703634554930834
1.2734338648044117	0.0008644599080328594	0.0008638012302829126	0.0009247849142040466	0.00092232694467798	0.0009603910754163775	0.0009567525578618652	0.0009991602642693024	0.0009941387202542333	0.0010833168797295266	0.0010749542794271912	0.07744277510389239	0.07505783495027912	-9.25780642643051e-05	-0.0002714526771750714	-9.214864400818035e-05	-0.0002701935552097967
1.2811069444403917	0.0008639366318205686	0.0008632757435633136	0.0009241488237576965	0.0009216917561300163	0.0009596830821932548	0.0009560478476791747	0.0009983695851625322	0.0009933544029701665	0.0010823313786506063	0.0010739836566550872	0.07733882443276167	0.07495717605987257	-9.196516887965966e-05	-0.0002712803841793954	-9.153883967678855e-05	-0.0002700227934045729
1.2888262582411194	0.0008634135110792678	0.0008627504165632196	0.0009235130584440566	0.0009210568929368745	0.0009589755396044752	0.000955343584134368	0.000997579516025968	0.0009925706852082325	0.0010813469191237194	0.0010730140431082652	0.07723498100114186	0.07485662065355925	-9.135600444094144e-05	-0.0002711072312952256	-9.093274507895183e-05	-0.0002698511729281039
1.296592084790695	0.0008628905478884377	0.0008622252513649533	0.00092287762048547	0.0009204223573177172	0.0009582684498897621	0.0009546397694640134	0.0009967900590477485	0.0009917875691582783	0.0010803635029155237	0.0010720454405914088	0.0771312449771056	0.0747561688956551	-9.075055092907375e-05	-0.0002709332213625959	-9.033034033117254e-05	-0.00026967869660499133
1.3044047043518285	0.0008623677443244026	0.000861700250047603	0.0009222425120985378	0.0009197881514859548	0.0009575618152814544	0.0009539364058973339	0.0009960012164068057	0.0009910050570010453	0.0010793811317797387	0.0010710778508964806	0.07702761652686425	0.07465582094867138	-9.014878840029467e-05	-0.0002707583571951444	-8.973160562470578e-05	-0.00026950536723399643
1.312264398875954	0.0008618451024603842	0.0008611754146870772	0.0009216077354941946	0.0009191542776493172	0.0009568556380045942	0.0009532334956562937	0.000995212990272973	0.0009902231509082754	0.0010783998074573062	0.0010701112758028757	0.07692409581478069	0.07455557697332889	-8.955069698599744e-05	-0.0002705826415786705	-8.913652122509441e-05	-0.00026933118758606933
1.320171452013404	0.0008613226243665275	0.0008606507473561283	0.0009209732928777492	0.0009185207380098973	0.0009561499202769838	0.0009525310409556574	0.0009944253828070592	0.000989441853042783	0.0010774195316765075	0.0010691457170775383	0.07682068300338497	0.07445543712857057	-8.895625689388925e-05	-0.00027040607727488175	-8.854506747363322e-05	-0.0002691561604083459
1.3281261491236485	0.0008608003121099357	0.0008601262501243914	0.0009203391864489418	0.0009178875347642053	0.0009554446643092549	0.0009518290440030543	0.0009936383961609352	0.0009886611655585435	0.0010764403061531028	0.0010681811764750955	0.07671737825338693	0.07435540157157791	-8.836544840688104e-05	-0.0002702286670171472	-8.795722478601581e-05	-0.0002689802884199288
1.3361287772855897	0.0008602781677547175	0.0008596019250584297	0.0009197054184020079	0.0009172546701032362	0.0009547398723049474	0.0009511275069990612	0.000992852032477633	0.0009878810906007863	0.0010754621325904734	0.0010672176557379978	0.07661418172369139	0.07425547045777939	-8.777825188333033e-05	-0.0002700504135111359	-8.737297365264685e-05	-0.00026880357431219304
1.3441796253079266	0.0008597561933620182	0.0008590777742217663	0.0009190719909257286	0.000916622146212517	0.0009540355464605746	0.0009504264321372639	0.0009920662938914253	0.0009871016303060775	0.0010744850126797535	0.0010662551565966444	0.07651109357141048	0.07415564394086803	-8.719464775806818e-05	-0.0002698713194374258	-8.679229463973842e-05	-0.00026862602075164443
1.352278983739575	0.000859234390990055	0.000858553799674921	0.000918438906203484	0.0009159899652721621	0.0009533316889656892	0.0009497258216043247	0.0009912811825279115	0.0009863227868024036	0.0010735089480999596	0.0010652936807695136	0.07640811395187881	0.07405592217281379	-8.661461654183716e-05	-0.000269691387449672	-8.621516838872023e-05	-0.00026844763037833785
1.3604271448801535	0.0008587127626941579	0.0008580300034754488	0.0009178061664133133	0.0009153581294569305	0.0009526283020029576	0.0009490256775800542	0.0009904967005041094	0.000985544562209259	0.0010725339405181305	0.0010643332299632938	0.07630524301866727	0.07395630530387626	-8.603813882123584e-05	-0.0002695106201739683	-8.564157561614938e-05	-0.00026826840580482236
1.3686244027905345	0.0008581913105268069	0.0008575063876779813	0.0009171737737279702	0.000914726640936285	0.0009519253877482301	0.0009483260022374826	0.0009897128499285423	0.0009847669586377364	0.0010715599915894604	0.0010633738058730196	0.07620248092359687	0.07385679348261903	-8.546519525905183e-05	-0.0002693290202097909	-8.507149711402956e-05	-0.0002680883496170572
1.3768710533034536	0.0008576700365376688	0.0008569829543342612	0.0009165417303149785	0.0009140955018744442	0.0009512229483706088	0.0009476267977429268	0.0009889296329013253	0.0009839899781906084	0.0010705871029574334	0.001062415410182196	0.07609982781675224	0.0737573868559226	-8.489576659416465e-05	-0.00026914659012902686	-8.450491374981106e-05	-0.00026790746437382884
1.3851673940341884	0.0008571489427736399	0.0008564597054931857	0.0009159100383366923	0.0009134647144304461	0.0009505209860325237	0.0009469280662560652	0.000988147051514258	0.0009832136229624214	0.0010696152762539604	0.0010614580445629366	0.07599728384649673	0.07365808556899821	-8.432983364207308e-05	-0.00026896333247780624	-8.394180646678628e-05	-0.00026772575260816667
1.3935137243912972	0.000856628031278874	0.0008559366432008363	0.0009152786999503442	0.0009128342807581925	0.0009498195028897916	0.0009462298099299976	0.0009873651078509012	0.0009824378950395697	0.0010686445130995022	0.0010605017106760824	0.07589484915948425	0.07355888976540116	-8.376737729467315e-05	-0.00026877924977541934	-8.338215628399953e-05	-0.0002675432168266212
1.4019103455874267	0.0008561073040948303	0.0008554137695005248	0.0009146477173081094	0.0009122042030065158	0.0009491185010916967	0.0009455320309113231	0.000986583803986676	0.0009816627965003925	0.001067674815103213	0.001059546410171341	0.07579252390067637	0.07345979958704418	-8.320837851958501e-05	-0.00026859434451195763	-8.282594429551843e-05	-0.0002673598595065996
1.410357560650181	0.0008555867632603124	0.0008548910864328348	0.0009140170925571651	0.0009115744833192376	0.0009484179827810629	0.0009448347313402146	0.0009858031419889503	0.0009808883294152627	0.0010667061838630768	0.0010585921446874195	0.075690308213353	0.07336081517421139	-8.265281836134647e-05	-0.00026840861915167213	-8.227315167161353e-05	-0.00026717568310011264
1.4188556744330574	0.0008550664108114995	0.0008543685960356525	0.000913386827839739	0.0009109451238352163	0.0009477179500943152	0.0009441379133504767	0.0009850231239171205	0.0009801144958466632	0.0010657386209660274	0.0010576389158521429	0.07558820223912861	0.07326193666557095	-8.210067794118397e-05	-0.00026822207613266813	-8.172375965861262e-05	-0.0002669906900329977
1.4274049936264492	0.0008545462487819906	0.0008538463003442102	0.0009127569252931716	0.0009103161266884109	0.0009470184051615564	0.000943441579069624	0.0009842437518227036	0.0009793412978492805	0.001064772127988091	0.0010566867252825912	0.07548620611796521	0.07316316419818894	-8.155193845635345e-05	-0.0002680347178640463	-8.117774957806106e-05	-0.000266804882702254
1.4360058267687137	0.0008540262792028466	0.0008533242013911307	0.0009121273870499775	0.0009096874940079407	0.0009463193501066407	0.0009427457306189539	0.0009834650277494284	0.000978568737470095	0.0010638067064945185	0.0010557355745852313	0.0753843199881857	0.07306449790754359	-8.100658118103538e-05	-0.00026784654672881714	-8.063510282777658e-05	-0.0002666182634789571
1.4446584842573071	0.0008535065041026195	0.0008528023012064557	0.0009114982152378919	0.0009090592279181334	0.0009456207870472358	0.0009420503701136086	0.0009826869537333145	0.000977796816748456	0.0010628423580399116	0.0010547854653560349	0.07528254398648977	0.07296593792753668	-8.04645874659185e-05	-0.00026765756508256855	-8.009580088153001e-05	-0.0002664308347073985
1.453363278359986	0.0008529869255074038	0.000852280601817697	0.0009108694119799411	0.0009084313305385927	0.0009449227180949048	0.0009413554996626532	0.0009819095318027707	0.0009770255377161815	0.001061879084168362	0.0010538363991806207	0.07518087824796542	0.07286748439050969	-7.992593873795695e-05	-0.0002674677752525223	-7.955982528850408e-05	-0.000266242598703198
1.4621205232260774	0.0008524675454408707	0.0008517591052498733	0.0009102409793944943	0.0009078038039842544	0.0009442251453551722	0.000940661121369147	0.0009811327639786792	0.0009762549023976414	0.0010609168864135826	0.0010528883776343778	0.07507932290610494	0.07276913742725473	-7.939061650130003e-05	-0.000267277179540254	-7.902715767439672e-05	-0.0002660535577564127
1.470930534897817	0.0008519483659243037	0.0008512378135255433	0.0009096129195953174	0.0009071766503654353	0.0009435280709275914	0.0009399672373302053	0.0009803566522744776	0.0009754849128098362	0.001059955766299031	0.001051941402282587	0.07497787809281754	0.07267089716703022	-7.885860233637632e-05	-0.00026708578021894525	-7.849777974060224e-05	-0.0002658637141293718
1.4797936313217521	0.0008514293889766484	0.0008507167286648582	0.0009089852346916411	0.0009065498717879056	0.0009428314969058254	0.000939273849637083	0.0009795811986962582	0.0009747155709624978	0.0010589957253380534	0.001050995474680563	0.07487654393844312	0.07257276373757243	-7.832987790017815e-05	-0.0002668935795341332	-7.797167326439175e-05	-0.0002656730700568988
1.48871013236022	0.0008509106166145435	0.0008501958526855917	0.0009083579267882098	0.0009059234703529347	0.0009421354253777105	0.0009385809603752343	0.0009788064052428473	0.0009739468788581643	0.0010580367650340047	0.0010500505963737697	0.07477532057176824	0.07247473726510986	-7.780442492648365e-05	-0.00026670057970432093	-7.744882009911441e-05	-0.0002654816277466443
1.4976803598028874	0.0008503920508523689	0.0008496751876031893	0.0009077309979853485	0.000905297448157359	0.0009414398584253338	0.0009378885716243942	0.0009780322739058997	0.0009731788384922773	0.0010570788868803894	0.001049106768897959	0.07467420812003664	0.07237681787437698	-7.72822252257388e-05	-0.0002665067829205614	-7.692920217405169e-05	-0.00026528938937911417
1.5067046373783677	0.0008498736937022786	0.0008491547354308002	0.0009071044503790118	0.0009046718072936312	0.0009407447981250984	0.000937196685458639	0.0009772588066699795	0.0009724114518532584	0.0010561220923609818	0.0010481639937792867	0.07457320670896621	0.07227900568862694	-7.676326068491168e-05	-0.00026631219134620743	-7.641280149441043e-05	-0.00026509635710733614
1.5157832907659001	0.0008493555471742493	0.0008486344981793291	0.0009064782860608537	0.0009040465498498907	0.0009400502465478032	0.0009365053039464696	0.0009764860055126593	0.0009716447209226091	0.0010551663829499688	0.001047222272534454	0.07447231646276217	0.07218130082964513	-7.624751326766599e-05	-0.0002661168071171893	-7.589960014134367e-05	-0.0002649025330570265
1.5249166476071065	0.000848837613276113	0.0008481144778574658	0.0009058525071182743	0.000903421677910008	0.0009393562057587061	0.0009358144291508702	0.0009757138724045947	0.0009708786476749833	0.0010542117601120657	0.0010462816066708189	0.07437153750412945	0.07208370341776381	-7.573496501412508e-05	-0.00026592063234143204	-7.538958027195758e-05	-0.0002647079193265345
1.5341050375178134	0.0008483198940136083	0.0008475946764717385	0.0009052271156344926	0.0009027971935536591	0.0009386626778176068	0.0009351240631293927	0.0009749424093096278	0.0009701132340782896	0.001053258225302664	0.0010453419976865401	0.07427086995428792	0.07198621357187343	-7.52255980410177e-05	-0.00026572366909941025	-7.488272411913799e-05	-0.00026451251798631503
1.5433487920999491	0.0008478023913904108	0.0008470750960265454	0.000904602113688592	0.0009021730988563715	0.0009379696647789072	0.0009344342079342176	0.0009741716181848617	0.0009693484820937656	0.0010523057799679432	0.0010444034470706884	0.07417031393298659	0.07188883140943737	-7.471939454181675e-05	-0.0002655259194445925	-7.437901399191121e-05	-0.0002643163310802332
1.5526482449535108	0.0008472851074081809	0.0008465557385242011	0.0009039775033555883	0.0009015493958895901	0.0009372771686916923	0.0009337448656122317	0.0009734015009807571	0.0009685843936760732	0.0010513544255450129	0.0010434659563033834	0.07406986955851604	0.07179155704650653	-7.421633678614259e-05	-0.0002653273854015814	-7.387843227476404e-05	-0.00026411936062359365
1.5620037316886017	0.0008467680440666066	0.0008460366059649809	0.0009033532867064877	0.0009009260867207374	0.0009365851915997998	0.0009330560382051	0.0009726320596412206	0.0009678209707733834	0.0010504041634620395	0.0010425295268559184	0.07396953694772439	0.07169439059772906	-7.37164071203944e-05	-0.0002651280689681679	-7.338096142834455e-05	-0.0002639216086049445
1.5714155899375468	0.0008462512033634382	0.0008455177003471558	0.0009027294658083421	0.000900303173413267	0.0009358937355418897	0.0009323677277493329	0.000971863296103687	0.0009670582153274619	0.0010494549951383695	0.0010415941601908808	0.07386931621602949	0.07159733217636853	-7.321958796718125e-05	-0.00026492797211385977	-7.288658398882375e-05	-0.00026372307698471764
1.580884159367074	0.0008457345872945394	0.0008449990236670426	0.0009021060427243158	0.0008996806580267309	0.0009352028025515233	0.000931679936276366	0.0009710952122992159	0.0009662961292737609	0.0010485069219846692	0.0010406598577622867	0.07376920747743299	0.0715003818943137	-7.27258618256621e-05	-0.0002647270967807147	-7.239528256827721e-05	-0.0002635237676963109
1.5904097816905756	0.0008452181978539195	0.0008444805779190399	0.0009014830195137362	0.0008990585426168312	0.0009345123946572268	0.0009309926658126216	0.0009703278101525709	0.0009655347145414991	0.0010475599454030406	0.0010397266210156986	0.07366921084453512	0.07140353986209311	-7.223521127121962e-05	-0.0002645254448827572	-7.190703985434505e-05	-0.0002633236826448393
1.5999928006804371	0.0008447020370337862	0.0008439623650956764	0.0009008603982321653	0.0008984368292354887	0.0009338225138825742	0.0009303059183795937	0.0009695610915823194	0.000964773973053759	0.0010466140667871643	0.0010387944513883594	0.07356932642854766	0.07130680618888925	-7.174761895554355e-05	-0.0002643230183062284	-7.142183861033602e-05	-0.000263122823708245
1.6096335621804478	0.0008441861068245767	0.0008434443871876465	0.000900238180931446	0.0008978155199308922	0.0009331331622462496	0.000929619695993906	0.0009687950585009075	0.0009640139067275627	0.001045669287522412	0.001037863350309307	0.07346955433930843	0.07121018098255144	-7.12630676065612e-05	-0.00026411981890950287	-7.093966167519283e-05	-0.00026292119273671477
1.6193324141182788	0.0008436704092150105	0.0008429266461838614	0.0008996163696597745	0.00089719461674757	0.0009324443417621296	0.0009289340006673982	0.0009680297128147615	0.0009632545174739701	0.0010447256089859897	0.0010369333191995113	0.07336989468529534	0.07111366434960821	-7.078154002817388e-05	-0.00026391584852247796	-7.046049196302723e-05	-0.00026271879155168043
1.6290897065180392	0.0008431549461921262	0.0008424091440714871	0.0008989949664617547	0.0008965741217264433	0.00093175605443935	0.0009282488344071898	0.0009672650564243682	0.0009624958071981606	0.0010437830325470557	0.001036004359471992	0.0732703475736389	0.07101725639528224	-7.030301910081194e-05	-0.0002637111089486277	-6.998431246402204e-05	-0.000262515621949011
1.6389057915129117	0.0008426397197413223	0.0008418918828359844	0.0008983739733784549	0.0008959540369048827	0.0009310683022823771	0.0009275641992157501	0.0009665010912243624	0.0009617377777995161	0.0010428415595668474	0.00103507647253194	0.07317091311013796	0.07092095722350344	-6.982748778041475e-05	-0.00026350560196161665	-6.951110624316831e-05	-0.00026231168569443297
1.6487810233578566	0.0008421247318464101	0.000841374864461164	0.0008977533924474806	0.0008953343643167822	0.0009303810872910917	0.0009268800970909841	0.0009657378191036259	0.0009609804311717228	0.0010419011913988213	0.001034149659776856	0.07307159139927226	0.0708247669369221	-6.935492909898588e-05	-0.00026329932930763134	-6.904085644082736e-05	-0.0002621069845265833
1.6587157584424002	0.0008416099844896455	0.0008408580909292173	0.0008971332257030211	0.0008947151059926058	0.0009296944114608486	0.0009261965300262898	0.0009649752419453626	0.000960223769202843	0.0010409619293887638	0.0010332239225966594	0.07297238254421674	0.07072868563692174	-6.888532616485671e-05	-0.0002630922927064072	-6.857354627311241e-05	-0.0002619015201578423
1.6687103553034934	0.0008410954796517755	0.0008403415642207632	0.0008965134751759153	0.000894096263959452	0.0009290082767825546	0.0009255135000106365	0.0009642133616271918	0.0009594677937754077	0.0010400237748749246	0.0010322992623738173	0.07287328664685573	0.07063271342363392	-6.841866216149295e-05	-0.00026288449384731516	-6.810915903064652e-05	-0.00026169529427039206
1.6787651746384535	0.0008405812193120893	0.0008398252863149005	0.0008958941428937198	0.0008934778402411229	0.00092832268524275	0.0009248310090286451	0.0009634521800212447	0.0009587125067665118	0.0010390867291881517	0.0010313756804834762	0.07277430380779605	0.07053685039594983	-6.795492034837591e-05	-0.00026267593439291415	-6.764767807939526e-05	-0.0002614883085196862
1.6888805793179813	0.0008400672054484487	0.0008393092591892378	0.0008952752308807561	0.0008928598368581704	0.0009276376388236663	0.0009241490590606467	0.0009626916989942372	0.0009579579100478866	0.001038150793652001	0.001030453178293571	0.07267543412638111	0.07044109665153507	-6.749408406072493e-05	-0.0002624666159778688	-6.718908686042385e-05	-0.0002612805645333671
1.6990569343992543	0.0008395534400373438	0.0008387934848199504	0.0008946567411581847	0.0008922422558279712	0.0009269531395033138	0.0009234676520827685	0.0009619319204075747	0.0009572040054860026	0.001037215969582879	0.001029531757164964	0.07257667770070642	0.07034545228684307	-6.703613670884512e-05	-0.00026225654020733957	-6.673336888933512e-05	-0.000261072063910156
1.7092946071391046	0.0008390399250539309	0.000838277965181817	0.000894038675744059	0.0008916250991647795	0.0009262691892555486	0.0009227867900670001	0.0009611728461174292	0.0009564507949421474	0.00103628225829016	0.0010286114184515584	0.07247803462762976	0.07024991739712828	-6.65810617787796e-05	-0.0002620457086595085	-6.628050775676908e-05	-0.00026086280822154584
1.7195939670072704	0.0008385266624720771	0.0008377627022482671	0.000893421036653388	0.0008910083688797916	0.000925585790050146	0.0009221064749812688	0.0009604144779748335	0.000955698280272516	0.0010353496610763127	0.0010276921635004243	0.07237950500278952	0.07015449207645834	-6.612884283199033e-05	-0.00026183412288457997	-6.583048712819478e-05	-0.00026065279901144045
1.7299553856997325	0.0008380136542644028	0.0008372476979914212	0.0008928038258981957	0.000890392066981203	0.0009249029438528729	0.0009214267087895079	0.0009596568178257636	0.0009549464633282956	0.0010344181792370244	0.001026773993651918	0.07228108892061481	0.07005917641773016	-6.56794635048516e-05	-0.0002616217844037261	-6.538329074342458e-05	-0.00026044203779493347
1.7403792371521247	0.0008375009024023318	0.0008367329543821439	0.0008921870454875888	0.0008897761954742775	0.0009242206526255676	0.000920747493451739	0.000958899867511237	0.0009541953459557587	0.0010334878140613334	0.0010258569102398133	0.07218278647434191	0.06996397051267975	-6.523290750896915e-05	-0.0002614086947100025	-6.493890241679456e-05	-0.00026023052605897434
1.7508658975532332	0.0008369884088561297	0.0008362184733900797	0.0008915706974278111	0.0008891607563614012	0.0009235389183262062	0.0009200688309241365	0.000958143628867391	0.0009534449299963455	0.0010325585668317452	0.0010249409145914141	0.07208459775602592	0.06986887445189932	-6.478915863086104e-05	-0.00026119485526807096	-6.449730603703269e-05	-0.00026001826526256266
1.76141574535857	0.0008364761755949539	0.0008357042569837064	0.0008909547837223126	0.0008885457516421506	0.000922857742908984	0.0009193907231591088	0.0009573881037255805	0.0009526952172867557	0.001031630438824366	0.0010240260080276865	0.07198652285655667	0.06977388832484824	-6.434820073217273e-05	-0.00026098026751525394	-6.405848556724492e-05	-0.00025980525683699796
1.7720291613040315	0.0008359642045868902	0.00083519030713037	0.0008903393063718013	0.0008879311833133465	0.0009221771283243778	0.0009187131721053623	0.000956633293912456	0.000951946209659029	0.001030703431309016	0.0010231121918633684	0.07188856186567198	0.06967901221986723	-6.391001774910116e-05	-0.00026076493285961955	-6.362242504463073e-05	-0.00025959150218507476
1.7827065284196406	0.0008354524977990087	0.0008346766257963414	0.0008897242673743165	0.0008873170533691251	0.0009214970765192351	0.0009180361797079853	0.0009558792012500632	0.0009511979089406418	0.0010297775455493682	0.0010221994674071055	0.07179071487197042	0.06958424622419168	-6.347459369243635e-05	-0.0002605488526807864	-6.31891085803929e-05	-0.00025937700268138797
1.7934482320433673	0.0008349410571973983	0.0008341632149468514	0.0008891096687252813	0.000886703363800991	0.000920817589436834	0.0009173597479085115	0.0009551258275559214	0.0009504503169545857	0.001028852782803059	0.00102128783596156	0.07169298196292613	0.06948959042396541	-6.30419126476725e-05	-0.0002603320283306454	-6.275852035963342e-05	-0.0002591617596722495
1.8042546598350382	0.0008344298847472209	0.0008336500765461461	0.000888495512417573	0.0008860901165978891	0.0009201386690169679	0.0009166838786450043	0.0009543731746431219	0.0009497034355194644	0.0010279291443218237	0.0010203772988235447	0.07159536322490331	0.06939504490425352	-6.261195877454301e-05	-0.0002601144611321382	-6.233064464127719e-05	-0.00025894577447568845
1.8151262017903238	0.0008339189824127494	0.0008331372125575233	0.0008878818004415778	0.0008854773137462565	0.000919460317196012	0.00091600857385212	0.0009536212443204073	0.000948957266449572	0.001027006631351611	0.0010194678572841326	0.07149785874316866	0.06930060974905644	-6.218471630720784e-05	-0.0002598961523804233	-6.190546575803729e-05	-0.00025872904838220023
1.8260632502548164	0.000833408352157417	0.0008326246249433845	0.0008872685347852576	0.0008848649572300918	0.0009187825359070015	0.0009153338354611881	0.0009528700383922654	0.0009482118115549858	0.0010260852451327114	0.0010185595126287839	0.07140046860190634	0.0692062850413225	-6.176016955372621e-05	-0.00025967710334112715	-6.148296811595705e-05	-0.0002585115826529705
1.8370661999381863	0.0008328979959438641	0.0008321123156652793	0.0008866557174342131	0.0008842530490310165	0.0009181053270797073	0.0009146596654002843	0.000952119558659018	0.0009474670726416541	0.0010251649868998826	0.0010176522661374686	0.07130319288423154	0.06911207086296199	-6.133830289637571e-05	-0.00025945731525250926	-6.106313619461123e-05	-0.0002582933785214847
1.848135447928429	0.0008323879157339786	0.0008316002866839497	0.0008860433503717421	0.0008836415911283337	0.0009174286926407038	0.0009139860655943017	0.0009513698069169043	0.0009467230515114799	0.0010242458578824652	0.0010167461190847815	0.07120603167220342	0.06901796729486101	-6.0919100791173575e-05	-0.0002592367893236025	-6.064595454677302e-05	-0.0002580744371923904
1.8592713937061955	0.0008318781134889498	0.000831088539959381	0.000885431435578909	0.0008830305854990979	0.0009167526345134528	0.0009133130379650297	0.0009506207849581781	0.0009459797499624152	0.0010233278593045159	0.00101584107274007	0.0711089850468409	0.06892397441689382	-6.0502547767897485e-05	-0.00025901552673532335	-6.02314077984209e-05	-0.0002578547598426906
1.8704744391592067	0.0008313685911693051	0.0008305770774508408	0.0008848199750345981	0.0008824200341181685	0.000916077154618367	0.0009126405844312205	0.0009498724945711856	0.0009452371697885388	0.0010224109923849193	0.0010149371283675454	0.07101205308813538	0.0688300923079368	-6.0088628429835755e-05	-0.0002587935286396392	-5.9819480648461154e-05	-0.0002576343476203835
1.8817449885967616	0.0008308593507349663	0.0008300659011169346	0.0008842089707155881	0.0008818099389582831	0.0009154022548728971	0.0009119687069086731	0.0009491249375404652	0.0009444953127801552	0.0010214952583375216	0.0010140342872264143	0.07091523587506407	0.0687363210458817	-5.9677327453766527e-05	-0.00025857079616006806	-5.9410157868644564e-05	-0.0002574132016451014
1.8930834487643238	0.0008303503941452863	0.0008295550129156439	0.0008835984245966041	0.00088120030199011	0.0009147279371915934	0.000911297407310297	0.0009483781156468257	0.0009437541807238721	0.001020580658371242	0.0010131325505709859	0.07081853348560545	0.0686426607076503	-5.926862958981205e-05	-0.0002583473303920947	-5.9003424303601115e-05	-0.0002571913230088596
1.9044902288582053	0.0008298417233591018	0.0008290444148043782	0.0008829883386503875	0.0008805911251823181	0.0009140542034861903	0.0009106266875461937	0.0009476320306674414	0.0009430137754026928	0.001019667193690203	0.0010122319196508014	0.0707219459967513	0.06854911136920551	-5.886251966107092e-05	-0.0002581231324015887	-5.8599264870215495e-05	-0.00025696871277397504
1.9159657405403292	0.0008293333403347783	0.0008285341087400211	0.0008823787148477579	0.0008799824105016395	0.0009133810556656764	0.0009099565495237292	0.0009468866843759392	0.0009422740985961058	0.001018754865493849	0.0010113323957107508	0.07062547348452247	0.06845567310556722	-5.8458982563645845e-05	-0.0002578982032261923	-5.8197664557863016e-05	-0.0002567453719745094
1.9275103979530908	0.0008288252470302581	0.0008280240966789785	0.0008817695551576767	0.0008793741599129319	0.0009127084956363721	0.0009092869951476096	0.0009461420785424886	0.0009415351520801691	0.0010178436749770708	0.0010104339799911928	0.07052911602398212	0.06836234599082353	-5.805800326652566e-05	-0.00025767254387473737	-5.7798608428277776e-05	-0.0002565213016165191
1.9391246177343011	0.0008283174454031038	0.000827514380577222	0.0008811608615473085	0.0008787663753792397	0.0009120365253020013	0.000908618026319951	0.0009453982149338853	0.000940796937627598	0.0010169336233303227	0.0010095366737280708	0.07043287368924835	0.06826913009814696	-5.7659566811370244e-05	-0.0002574461553279117	-5.74020816153098e-05	-0.0002562965026777497
1.9508088190322228	0.000827809937410547	0.0008270049623903385	0.0008805526359820851	0.0008781590588618595	0.0009113651465637674	0.0009079496449403578	0.0009446550953136432	0.0009400594570078526	0.0010160247117397452	0.0010086404781530344	0.07033674655350995	0.06817602549980542	-5.726365831228847e-05	-0.0002572190385371209	-5.7008069324564203e-05	-0.0002560709761064983
1.9625634235206988	0.0008273027250095378	0.0008264958440735799	0.0008799448804257721	0.0008775522123204059	0.00091069436132043	0.0009072818529059978	0.0009439127214420849	0.0009393227119872282	0.0010151169413872908	0.0010077453944935604	0.07024073468903966	0.06808303226717602	-5.68702629556439e-05	-0.00025699119442476603	-5.6616556833442855e-05	-0.0002558447228225291
1.9743888554143678	0.0008267958101567899	0.0008259870275819083	0.0008793375968405307	0.0008769458377128721	0.0009100241714683796	0.0009066146521116759	0.0009431710950764278	0.0009385867043289415	0.00101421031345084	0.0010068514239730691	0.07014483816720808	0.06799015047076085	-5.6479366000096454e-05	-0.00025676262388485416	-5.6227529491088835e-05	-0.00025561774371779533
1.9862855414839768	0.000826289194808827	0.0008254785148700427	0.0008787307871869798	0.0008763399369956938	0.0009093545789017106	0.0009059480444499064	0.0009424302179708712	0.0009378514357932148	0.001013304829104322	0.001005958567811041	0.07004905705849705	0.06789738018019674	-5.609095277627624e-05	-0.00025653332778272087	-5.5840972718046444e-05	-0.000255390039654968
1.9982539110717792	0.0008257828809220331	0.0008249703078925108	0.0008781244534242632	0.000875734512123815	0.000908685585512298	0.000905282031810992	0.000941690091876689	0.0009371169081373703	0.0010124004895178398	0.00100506682722314	0.06995339143251494	0.06780472146427284	-5.570500868663092e-05	-0.0002563033069546139	-5.5456872006004465e-05	-0.00025516161146801886
2.010294396107033	0.0008252768704526981	0.000824462408603693	0.0008775185975101116	0.0008751295650507505	0.0009080171931898733	0.000904616616083096	0.0009409507185423145	0.0009363831231159114	0.0010114972958577858	0.0010041762034213265	0.06985784135800914	0.06771217439094027	-5.5321519205182856e-05	-0.0002560725622075821	-5.507521291785167e-05	-0.00025493245996216496
2.0224074311215867	0.0008247711653570681	0.0008239548189578745	0.000876913221400909	0.0008745250977286524	0.0009073494038220999	0.0009039517991523189	0.0009402120997134328	0.0009356500824806167	0.0010105952492869674	0.0010032866976139813	0.06976240690288095	0.06761973902732896	-5.4940469877536036e-05	-0.0002558410943203082	-5.469598108744783e-05	-0.00025470258591434036
2.0345934532655616	0.0008242657675913891	0.0008234475409092894	0.0008763083270517527	0.0008739211121083696	0.0009066822192946463	0.0009032875829027704	0.0009394742371330645	0.0009349177879806208	0.0010096943509647187	0.001002398311006016	0.06966708813419965	0.06752741543975907	-5.4561846320543006e-05	-0.0002556089040420262	-5.431916221931149e-05	-0.0002544719900720305
2.0468529023231294	0.0008237606791119619	0.0008229405764121747	0.0008757039164165246	0.0008733176101395193	0.0009060156414912662	0.0009026239692166505	0.0009387371325416613	0.0009341862413625099	0.0010087946020470326	0.0010015110447990003	0.06957188511821547	0.06743520369375515	-5.418563422225631e-05	-0.00025537599209360384	-5.394474208857136e-05	-0.00025424067315443777
2.059186220728381	0.0008232559018751819	0.0008224339274208121	0.000875099991447947	0.0008727145937705426	0.0009053496722938666	0.0009019609599743161	0.000938000787677186	0.0009334554443704005	0.0010078960036866674	0.0010006249001912684	0.0694767979203753	0.06734310385405987	-5.381181934162316e-05	-0.0002551423591667934	-5.357270654086921e-05	-0.00025400863585206546
2.0715938535812968	0.0008227514378375959	0.0008219275958895831	0.0008744965540976558	0.0008721120649487782	0.0009046843135825922	0.0009012985570543643	0.0009372652042752097	0.0009327253987460363	0.0010069985570332763	0.0009997398783780462	0.06938182660533494	0.06725111598464709	-5.3440387508235654e-05	-0.00025490800592342655	-5.320304149183247e-05	-0.00025377587882566277
2.084076248663807	0.0008222472889559453	0.0008214215837730148	0.0008738936063162603	0.000871510025620521	0.000904019567235896	0.0009006367623337041	0.0009365303840689959	0.0009319961062288709	0.001006102263233524	0.0009988559805515647	0.06928697123697444	0.06715924014873662	-5.307132462246261e-05	-0.0002546729329975794	-5.283573292735183e-05	-0.0002535424027080013
2.0966338564559543	0.0008217434571872159	0.0008209158930258283	0.0008732911500534076	0.0008709084777310878	0.0009033554351306144	0.0008999755776876305	0.0009357963287895879	0.0009312675685561546	0.001005207123431202	0.0009979732079011744	0.06919223187841095	0.06706747640880613	-5.270461665497078e-05	-0.0002544371409935464	-5.247076690308855e-05	-0.0002533082081026816
2.109267130152151	0.0008212399444886887	0.000820410525602991	0.0008726891872578522	0.000870307423224885	0.000902691919142047	0.0008993150049899036	0.0009350630401659029	0.000930539787463027	0.0010043131387673545	0.0009970915616134683	0.06909760859201357	0.06697582482660597	-5.234024964659301e-05	-0.0002542006304865341	-5.210812954429406e-05	-0.0002530732955840498
2.1219765256775314	0.0008207367528179861	0.0008199054834597625	0.0008720877198775151	0.0008697068640454705	0.000902029021144029	0.0008986550461128209	0.0009343305199248157	0.000929812764682601	0.001003420310380392	0.0009962110428723932	0.06900310143941822	0.06688428546317264	-5.197820970823802e-05	-0.0002539634020227999	-5.174780704586546e-05	-0.00025283766569794697
2.1347625017044103	0.0008202338841331241	0.0008194007685517468	0.0008714867498595546	0.0008691068021356215	0.0009013667430090095	0.0008979957029272947	0.0009335987697912506	0.0009290865019460526	0.0010025286394062137	0.0009953316528593702	0.0689087104815394	0.06679285837884161	-5.1618483020592076e-05	-0.0002537254561193747	-5.138978567188757e-05	-0.0002526013189609877
2.147625519668832	0.0008197313403925574	0.0008188963828349394	0.0008708862791504263	0.000868507239437396	0.0009007050866081256	0.0008973369773029264	0.0009328677914882677	0.0009283610009827067	0.001001638126978322	0.0009944533927534077	0.06881443577858692	0.06670154363326208	-5.126105583393853e-05	-0.00025348679326386847	-5.103405175545944e-05	-0.0002523642558602268
2.160566043787228	0.0008192291235552354	0.0008183923282657813	0.0008702863096959546	0.0008679081778922047	0.0009000440538112824	0.0008966788711080872	0.0009321375867371563	0.0009276362635201303	0.0010007487742279477	0.0009935762637312243	0.06872027739007815	0.06661034128540977	-5.090591446800519e-05	-0.00025324741391485883	-5.068059169873601e-05	-0.00025212647685443623
2.1735845410731627	0.0008187272355806437	0.0008178886068012027	0.0008696868434413922	0.0008673096194408678	0.0008993836464872244	0.0008960213862099847	0.0009314081572575176	0.0009269122912842134	0.0009998605822841608	0.0009927002669673562	0.06862623537485246	0.06651925139360196	-5.05530453118741e-05	-0.0002530073185020576	-5.032939197262276e-05	-0.00025188798237341103
2.1866814813541975	0.00081822567842886	0.0008173852203986784	0.0008690878823314891	0.0008667115660236878	0.0008987238665036141	0.0008953645244747472	0.0009306795047673577	0.0009261890859992618	0.0009989735522739935	0.0009918254036342803	0.06853230979108638	0.06642827401550845	-5.0202434823551356e-05	-0.00025276650742545037	-4.998043911642186e-05	-0.00025164877281710907
2.199857337288837	0.0008177244540606004	0.0008168821710162748	0.0008684894283105574	0.0008661140195805112	0.0008980647157271087	0.0008947082877674953	0.0009299516309831756	0.0009254666493880837	0.0009980876853225567	0.0009909516749025266	0.06843850069630662	0.06633740920816887	-4.9854069529807477e-05	-0.00025252498105546306	-4.963371973772113e-05	-0.0002514088485563726
2.213112584383593	0.0008172235644372733	0.0008163794606127037	0.0008678914833225395	0.0008655169820507979	0.0008974061960234383	0.0008940526779524224	0.0009292245376200536	0.0009247449831720799	0.0009972029825531601	0.0009900790819407984	0.06834480814740462	0.06624665702800332	-4.9507936026052524e-05	-0.0002522827397330174	-4.928922051221363e-05	-0.0002511682099327339
2.2264477010101436	0.0008167230115210266	0.0008158770911473704	0.0008672940493110717	0.0008649204553736849	0.0008967483092574807	0.000893397696892867	0.0009284982263917457	0.0009240240890713302	0.000996319445087429	0.0009892076259160848	0.06825123220065149	0.06615601753082745	-4.91640209763361e-05	-0.0002520397837709465	-4.894692818379481e-05	-0.0002509268572597756
2.2398631684225956	0.000816222797274795	0.0008153750645804207	0.0008666971282195473	0.0008643244414880483	0.0008960910572933338	0.0008927433464513861	0.000927772699010761	0.0009233039688046776	0.0009954370740454161	0.0009883373079937724	0.06815777291171063	0.06606549077186653	-4.882231111278529e-05	-0.0002517961134517188	-4.8606829563820064e-05	-0.00025068479082054895
2.2533594707748548	0.0008157229236623584	0.0008148733828728002	0.0008661007219911909	0.0008637289423325787	0.000895434441994402	0.0008920896284898414	0.0009270479571884638	0.0009225846240898261	0.0009945558705457306	0.0009874681293377706	0.06806443033565368	0.06597507680576915	-4.8482793235521404e-05	-0.0002515517290283542	-4.826891153119489e-05	-0.0002504420108691008
2.2669370951380965	0.0008152233926483831	0.0008143720479862961	0.0008655048325691149	0.0008631339598458377	0.0008947784652234622	0.000891436544869464	0.0009263240026351506	0.0009218660566434177	0.0009936758357056434	0.0009866000911106176	0.06797120452697387	0.06588477568661986	-4.814545421246569e-05	-0.0002513066307242573	-4.793316103212514e-05	-0.00025019851763011247
2.2805965315183476	0.0008147242061984829	0.0008138710618835974	0.000864909461896398	0.0008625394959663342	0.0008941231288427534	0.0008907840974509437	0.0009256008370601522	0.0009211482681811329	0.0009927969706412178	0.0009857331944736051	0.06787809553959956	0.06579458746795408	-4.781028097909645e-05	-0.00025106081873318975	-4.759956507987412e-05	-0.0002499543112985114
2.294338272874165	0.0008142253662792616	0.0008133704265283389	0.0008643146119161405	0.000861945552632583	0.0008934684347140417	0.0008901322880944941	0.0009248784621719119	0.0009204312604177697	0.0009919192764674145	0.000984867440586886	0.0677851034269108	0.06570451220277278	-4.747726053854623e-05	-0.0002508142932205748	-4.726811075488058e-05	-0.0002497093920412752
2.308162815134429	0.0008137268748583653	0.0008128701438851534	0.0008637202845715354	0.0008613521317831724	0.0008928143846987026	0.000889481118659934	0.000924156879678079	0.0009197150350673328	0.0009910427542982137	0.0009840028306095897	0.06769222824175156	0.06561454994355388	-4.714637996088705e-05	-0.0002505670543210825	-4.693878520395378e-05	-0.00024946375999448933
2.3220706572162446	0.0008132287339045372	0.0008123702159197272	0.0008631264818059368	0.0008607592353568361	0.0008921609806577991	0.0008888305910067663	0.0009234360912855986	0.0009189995938431279	0.0009901674052467334	0.000983139365699943	0.06759947003644443	0.0655247007422682	-4.6817626383179045e-05	-0.0002503191021400175	-4.661157564049556e-05	-0.00024921741526526264
2.336062301042938	0.0008127309453876659	0.000811870644598848	0.0008625332055629247	0.000860166865292515	0.0008915082244521582	0.0008881807069942516	0.0009227160987008011	0.0009182849384578446	0.0009892932304253446	0.0009822770470153809	0.06750682886280654	0.06543496465039265	-4.649098700921367e-05	-0.0002500704367525697	-4.62864693441048e-05	-0.0002489703579307556
2.3501382515621807	0.0008122335112788397	0.0008113714318904604	0.0008619404577863753	0.0008595750235294283	0.0008908561179424497	0.0008875314684814897	0.0009219969036294924	0.0009175710706236506	0.0009884202309457912	0.000981415875712664	0.06741430477216172	0.06534534171892509	-4.6166449109472096e-05	-0.0002498210582053406	-4.596345366058088e-05	-0.0002487225880394295
2.3642990167642037	0.0008117364335503922	0.0008108725797637112	0.0008613482404205216	0.0008589837120071345	0.0008902046629892581	0.0008868828773274887	0.000921278507777038	0.0009168579920522713	0.0009875484079192992	0.0009805558529479873	0.06732189781535616	0.06525583199839616	-4.584400002071928e-05	-0.00024957096651487265	-4.5642516001535155e-05	-0.0002484741056101858
2.378545107700138	0.0008112397141759599	0.0008103740901890076	0.0008607565554100261	0.0008583929326656041	0.0008895538614531665	0.0008862349353912497	0.0009205609128484579	0.0009161457044550863	0.0009866777624566996	0.0009796969798771017	0.06722960804277328	0.06516643553888553	-4.552362714569519e-05	-0.00024932016166717696	-4.53236438440717e-05	-0.0002482249106313117
2.392877038500453	0.0008107433551305332	0.0008098759651380686	0.000860165404700049	0.0008578026874452874	0.0008889037151948324	0.0008855876445318417	0.000919844120548517	0.0009154342095432173	0.0009858082956685462	0.0009788392576554276	0.0671374355043476	0.065077152390034	-4.520531795303151e-05	-0.0002490686436185663	-4.5006824730690204e-05	-0.00024797500306145137
2.4072953263935135	0.0008102473583905076	0.0008093782065839765	0.0008595747902363141	0.0008572129782871796	0.0008882542260750668	0.0008849410066084816	0.0009191281325818116	0.0009147235090276167	0.0009849400086652292	0.0009779826874381685	0.06704538024957803	0.0649879826010607	-4.488905997721698e-05	-0.00024881641229654305	-4.469204626932066e-05	-0.00024772438283099385
2.4218004917242455	0.0008097517259337321	0.000808880816501225	0.0008589847139651715	0.0008566238071328855	0.0008876053959549058	0.0008842950234806021	0.0009184129506528564	0.0009140136046191492	0.000984072902557087	0.0009771272703804205	0.06695344232754542	0.06489892622077229	-4.45748408181082e-05	-0.0002485634675982451	-4.43792961327856e-05	-0.00024747304983990803
2.436393057972914	0.0008092564597395677	0.0008083837968657796	0.0008583951778336741	0.0008560351759246933	0.0008869572266956968	0.0008836496970079414	0.0009176985764661816	0.0009133044980286917	0.0009832069784545309	0.0009762730076372948	0.06686162178692498	0.06480998329758238	-4.426264814065897e-05	-0.0002483098093900571	-4.406856205841844e-05	-0.00024722100395721536
2.4510735517740176	0.0008087615617889373	0.0008078871496551264	0.0008578061837896415	0.0008554470866056406	0.000886309720159173	0.000883005029050616	0.0009169850117264178	0.0009125961909672168	0.0009823422374681582	0.00097541990036403	0.06676991867600003	0.06472115387952139	-4.395246967489955e-05	-0.00024805543750913706	-4.375983184827861e-05	-0.0002469682450230992
2.46584250293529	0.0008082670340643786	0.0008073908768483259	0.0008572177337817288	0.0008548595411195824	0.0008856628782075323	0.0008823610214691982	0.0009162722581383883	0.000911888685145883	0.0009814786807088671	0.0009745679497161046	0.06667833304267895	0.06463243801425259	-4.3644293215752694e-05	-0.00024780035176288906	-4.34530933688948e-05	-0.00024671477284865517
2.4807004444568266	0.0008077728785500932	0.000806894980426062	0.0008566298297594901	0.0008542725414112538	0.0008850167027035122	0.0008817176761247898	0.0009155603174071935	0.0009111819822761192	0.0009806163092879712	0.0009737171568493468	0.0665868649345091	0.06454383574908731	-4.333810662262433e-05	-0.0002475445519283803	-4.314833455069944e-05	-0.00024646058721411457
2.4956479125503126	0.000807279097232006	0.0008063994623707026	0.000856042473673455	0.000853686089426348	0.0008843711955104737	0.0008810749948791098	0.000914849191238309	0.0009104760840697222	0.0009797551243173202	0.0009728675229200598	0.0664955143986907	0.06445534713099674	-4.303389781916758e-05	-0.0002472880377522302	-4.284554338790034e-05	-0.00024620568786939967
2.510685446658382	0.0008067856920978138	0.0008059043246663476	0.0008554556674751923	0.0008531001871115778	0.0008837263584924768	0.0008804329795945655	0.0009141388813376705	0.0009097709922389403	0.0009788951269094123	0.0009720190490851268	0.06640428148209157	0.06436697220662842	-4.273165479326546e-05	-0.0002470308089513318	-4.254470793861251e-05	-0.00024595007453537265
2.5258135894740787	0.000806292665137039	0.0008054095692988843	0.0008548694131173784	0.000852514836414747	0.0008830821935143596	0.000879791632134332	0.0009134293894117647	0.0009090667084965635	0.000978036318177511	0.0009711717365021285	0.06631316623126322	0.06427871102231836	-4.243136559660063e-05	-0.0002467728652124357	-4.224581632421634e-05	-0.00024569374690250334
2.54103288696045	0.0008058000183410848	0.0008049151982560405	0.0008542837125538678	0.0008519300392848171	0.000882438702441817	0.0008791509543624316	0.0009127207171677203	0.0009083632345560149	0.0009771786992357622	0.0009703255863294572	0.06622216869245436	0.06419056362410899	-4.213301834457561e-05	-0.0002465142061918446	-4.194885672931942e-05	-0.0002454367046310635
2.556343888370238	0.0008053077537032866	0.0008044212135274394	0.0008536985677397614	0.0008513457976719787	0.0008817958871414797	0.0008785109481438124	0.0009120128663133986	0.0009076605721314373	0.0009763222711993074	0.0009694805997264296	0.06613128891162655	0.06410253005775844	-4.1836601215920755e-05	-0.00024625483151538563	-4.165381740147203e-05	-0.00024517894735096024
2.571747146265715	0.0008048158732189689	0.0008039276171046533	0.0008531139806314769	0.0008507621135277202	0.0008811537494809959	0.0008778716153444277	0.0009113058385574847	0.0009069587229377871	0.0009754670351844037	0.0009686367778534042	0.06604052693446867	0.06401461036875933	-4.1542102452676866e-05	-0.0002459947407792984	-4.136068665105269e-05	-0.0002449204746627076
2.5872432165386163	0.0008043243788854926	0.0008034344109812552	0.0008525299531868131	0.0008501789888048924	0.0008805122913291027	0.0008772329578313101	0.0009105996356095725	0.0009062576886909171	0.0009746129923085328	0.0009677941218718886	0.0659498828064117	0.0639268046023511	-4.124951035990379e-05	-0.0002457339335494857	-4.1069452851028726e-05	-0.00024466128613659377
2.602832658430207	0.0008038332727023153	0.000802941597152876	0.0008519464873650241	0.0008495964254577829	0.0008798715145557132	0.0008765949774726551	0.0009098942591802614	0.0009055574711076721	0.0009737601436905213	0.0009669526329446584	0.06585935657264429	0.06383911280353509	-4.095881330509407e-05	-0.0002454724093598759	-4.0780104436352604e-05	-0.0002444013813111545
2.6185160345514573	0.0008033425566710467	0.0008024491776172624	0.0008513635851268921	0.000849014425442188	0.000879231421031997	0.0008759576761379034	0.0009091897109812487	0.0009048580719059814	0.0009729084904506614	0.0009661123122358758	0.065768948278126	0.06375153501708893	-4.066999971855112e-05	-0.0002452101677156704	-4.04926299043748e-05	-0.0002441407596964207
2.6342939109033563	0.0008028522327954923	0.000801957154374319	0.0008507812484347833	0.0008484329907154699	0.0008785920126304483	0.0008753210556978069	0.0009084859927254087	0.0009041594928049364	0.000972058033710811	0.0009652731609111882	0.06567865796760561	0.06366407128758168	-4.0383058092799407e-05	-0.00024494720809123405	-4.0207017814177654e-05	-0.0002438794207714201
2.6501668568973313	0.0008023623030817223	0.0008014655294261804	0.0008501994792527355	0.0008478521232366437	0.0008779532912249802	0.0008746851180245248	0.0009077831061269002	0.0009034617355248962	0.000971208774594529	0.000964435180137862	0.06558848568563382	0.06357672165938613	-4.009797698232079e-05	-0.0002446835299299288	-3.992325678636027e-05	-0.00024361736398437195
2.666135445375801	0.0008018727695381129	0.0008009743047772497	0.0008496182795465126	0.00084727182496643	0.0008773152586909912	0.0008740498649916883	0.0009070810529012403	0.0009027648017875645	0.0009703607142271726	0.0009635983710848773	0.06549843147657743	0.06348948617669792	-3.981474500345042e-05	-0.0002444191326445577	-3.964133550301424e-05	-0.00024335458875346383
2.6822002526328483	0.0008013836341754126	0.0008004834824342673	0.0008490376512836869	0.0008466920978673406	0.0008766779169054582	0.0008734152984744924	0.0009063798347654112	0.0009020686933160909	0.0009695138537360284	0.0009627627349230583	0.06540849538463755	0.0634023648835452	-3.953335083405757e-05	-0.00024415401561736494	-3.936124270729688e-05	-0.00024309109446626898
2.6983618584350144	0.0008008948990067868	0.0007999930644063547	0.0008484575964336987	0.0008461129439037354	0.0008760412677470033	0.000872781420349764	0.0009056794534379379	0.0009013734118351512	0.0009686681942504146	0.0009619282728251742	0.06531867745386233	0.06331535782380691	-3.9253783213521326e-05	-0.0002438881782004798	-3.90829672034243e-05	-0.00024282688048016254
2.71462084604223	0.0008004065660478806	0.0007995030527050787	0.0008478781169679351	0.000845534365041902	0.0008754053130959838	0.0008721482324960511	0.0009049799106389892	0.0009006789590710459	0.000967823736901807	0.0009610949859660615	0.06522897772816377	0.06322846504122637	-3.8976030942133866e-05	-0.00024362161971436258	-3.880649785611284e-05	-0.00024256194612126691
2.730977802228858	0.0007999186373168694	0.0007990134493445007	0.0008472992148597951	0.0008449563632501205	0.0008747700548345676	0.0008715157367936969	0.0009042812080904632	0.0008999853367517852	0.0009669804828239479	0.0009602628755227332	0.06513939625133171	0.06314168657942543	-3.87000828811386e-05	-0.0002433543394491644	-3.8531823590613745e-05	-0.0002422962906853121
2.747433317304874	0.0007994311148345181	0.0007985242563412385	0.0008467208920847649	0.0008443789404987389	0.0008741354948468166	0.0008708839351249247	0.0009035833475160825	0.0008992925466071849	0.0009661384331529661	0.000959431942674497	0.06504993306704952	0.06305502248192099	-3.842592795246305e-05	-0.0002430863366640057	-3.8258933392442546e-05	-0.00024202991343746927
2.763987985137163	0.000798944000624232	0.0007980354757145153	0.0008461431506204825	0.0008438020987602384	0.0008735016350187638	0.0008702528293739117	0.0009028863306414822	0.0008986005903689506	0.0009652975890274882	0.0009586021886030635	0.06496058821891132	0.0629684727921379	-3.8153555138371875e-05	-0.00024281761058714268	-3.798781630703213e-05	-0.00024176281361190655
2.780642403170963	0.000798457296712118	0.0007975471094862225	0.0008455659924468168	0.000843225840009311	0.0008728684772384983	0.0008696224214268772	0.0009021901591943062	0.0008979094697707771	0.0009644579515887598	0.0009577736144926669	0.06487136175043426	0.06288203755342595	-3.788295348135587e-05	-0.00024254816041585636	-3.771846143962518e-05	-0.00024149499041206668
2.797397172451417	0.000797971005127035	0.0007970591596809704	0.0008449894195459309	0.000842650166222923	0.0008722360233962416	0.0008689927131721549	0.0009014948349042936	0.0008972191865484304	0.0009636195219807542	0.0009569462215301723	0.0647822537050769	0.06279571680907389	-3.761411208386134e-05	-0.00024227798531681333	-3.745085795501049e-05	-0.0002412264430109723
2.8142528976452668	0.0007974851279006533	0.0007965716283261473	0.0008444134339023572	0.0008420750793803914	0.0008716042753844316	0.0008683637065002793	0.0009008003595033732	0.0008965297424398442	0.0009627823013502923	0.0009561200109051934	0.06469326412625259	0.0627095106023241	-3.734702010795357e-05	-0.00024200708442495555	-3.718499507718645e-05	-0.00024095717054994914
2.831210187062679	0.0007969996670675099	0.0007960845174519762	0.0008438380375030694	0.0008415005814634548	0.0008709732350978032	0.0008677354033040644	0.0009001067347257572	0.0008958411391852108	0.0009619462908471586	0.0009552949838102065	0.0646043930573473	0.06262341897638862	-3.7081666775181515e-05	-0.00024173545684408326	-3.69208620891702e-05	-0.0002406871721392645
2.848269652679189	0.0007965146246650674	0.0007955978290915725	0.0008432632323375552	0.000840926674456345	0.000870342904433471	0.0008671078054786879	0.0008994139623080336	0.0008951533785270735	0.0009611114916242176	0.0009544711414406662	0.0645156405417337	0.06253744197446424	-3.6818041366439014e-05	-0.00024146310164760432	-3.665844833298723e-05	-0.00024041644685918184
2.865431910157798	0.0007960300027337628	0.0007951115652809951	0.0008426890203978807	0.0008403533603458543	0.0008697132852910042	0.0008664809149217625	0.0008987220439892494	0.0008944664622104111	0.0009602779048375215	0.0009536484849951112	0.06442700662278623	0.0624515796397464	-3.6556133221420095e-05	-0.00024119001787659133	-3.639774320905037e-05	-0.00024014499375757392
2.882697578871184	0.0007955458033170774	0.0007946257280593146	0.0008421154036787765	0.0008397806411214176	0.0008690843795725215	0.0008658547335334339	0.0008980309815110214	0.0008937803919827435	0.0009594455316464422	0.0009528270156752942	0.0643384913438994	0.062365832015447174	-3.62959317386502e-05	-0.00024091620454130824	-3.613873617620833e-05	-0.0002398728118519211
2.900067281924058	0.0007950620284615777	0.0007941403194686562	0.0008415423841776923	0.0008392085187751704	0.0008684561891827568	0.0008652292632164422	0.0008973407766176066	0.0008930951695942058	0.0009586143732137666	0.0009520067346862765	0.06425009474850114	0.06228019914480779	-3.603742637532659e-05	-0.00024064166062134906	-3.588141675148204e-05	-0.00023959990012858978
2.9175416461756507	0.0007945786802169864	0.00079365534155427	0.0008409699638948838	0.0008386369953020346	0.0008678287160291526	0.0008646045058762216	0.0008966514310560134	0.0008924107967976554	0.0009577844307058304	0.0009511876432365592	0.06416181688007094	0.062194681071115206	-3.578060664661056e-05	-0.0002403663850633342	-3.562577450960669e-05	-0.00023932625754174985
2.9351213022623317	0.0007940957606362319	0.0007931707963645814	0.0008403981448334787	0.0008380660726997827	0.0008672019620219398	0.0008639804634209697	0.0008959629465760845	0.000891727275348757	0.0009569557052926243	0.0009503697425381888	0.06407365778215346	0.06210927783771909	-3.552546212594668e-05	-0.00024009037678349165	-3.537179908316007e-05	-0.0002390518830153454
2.952806884620376	0.0007936132717755076	0.0007926866859512508	0.0008398269289995499	0.0008374957529691131	0.0008665759290742159	0.0008633571377617354	0.0008952753249305928	0.0008910446070060751	0.0009561281981479125	0.0009495530338068729	0.06398561749837633	0.06202398948804439	-3.52719824445423e-05	-0.00023981363466646366	-3.511948016194852e-05	-0.00023877677544084652
2.970599031508854	0.00079313121569433	0.0007922030123692313	0.0008392563184021879	0.000836926038113723	0.0008659506191020317	0.0008627345308125008	0.0008945885678753338	0.0008903627935311674	0.0009553019104493484	0.0009487375182620958	0.06389769607246655	0.06193881606560839	-3.502015729104496e-05	-0.00023953615756441837	-3.486880749305199e-05	-0.00023850093367877578
2.9884983850326714	0.0007926495944555967	0.0007917197776768279	0.0008386863150535776	0.0008363569301403809	0.0008653260340244739	0.0008621126444902603	0.0008939026771692207	0.000889681836688679	0.0009544768433785929	0.0009479231971272348	0.06380989354826394	0.06185375761403829	-3.476997641158053e-05	-0.00023925794429879854	-3.46197708805257e-05	-0.00023822435655845853
3.006505591165733	0.0007921684101256418	0.0007912369839357525	0.000838116920969065	0.0008357884310589982	0.0008647021757637431	0.0008614914807151046	0.000893217654574374	0.0008890017382464305	0.0009536529981214258	0.0009471100716296687	0.06372220996974082	0.061768814177084026	-3.452142960921542e-05	-0.0002389789936584341	-3.437236018494563e-05	-0.00023794704287638524
3.0246212997742656	0.0007916876647742994	0.0007907546332111892	0.0008375481381672392	0.0008352205428827089	0.0008640790462452461	0.0008608710414103079	0.0008925335018562216	0.0008883224999755184	0.0009528303758678699	0.000946298143000902	0.06363464538101556	0.06168398579863502	-3.427450674399132e-05	-0.00023869930440109655	-3.412656532353342e-05	-0.00023766899139854303
3.0428461646402667	0.0007912073604749539	0.0007902727275718425	0.0008369799686699954	0.0008346532676279324	0.0008634566473976654	0.0008602513285024003	0.0008918502207835836	0.0008876441236503968	0.0009520089778122967	0.0009454874124766686	0.06354719982637144	0.06159927252273529	-3.4029197732550476e-05	-0.00023841887525247185	-3.388237626971227e-05	-0.00023739020085902784
3.0611808434850984	0.0007907274993046063	0.0007897912690900064	0.0008364124145026187	0.0008340866073144577	0.0008628349811530566	0.0008596323439212613	0.0008911678131287748	0.000886966611048983	0.0009511888051535529	0.0009446778812970564	0.06345987335027066	0.06151467439360205	-3.3785492547708934e-05	-0.00023813770490510588	-3.363978305273227e-05	-0.00023711066995887875
3.079625997993227	0.0007902480833439296	0.0007893102598416189	0.0008358454776938538	0.0008335205639655121	0.0008622140494469247	0.0008590140896001985	0.0008904862806676954	0.0008862899639527446	0.0009503698590950738	0.0009438695507066193	0.06337266599737208	0.061430191455640014	-3.35433812186578e-05	-0.00023785579202120766	-3.339877575780567e-05	-0.00023683039736890898
3.0981822938360946	0.0007897691146773257	0.0007888297019063189	0.0008352791602759764	0.000832955139607835	0.0008615938542183066	0.0008583965674760281	0.0008898056251799233	0.0008856141841467904	0.0009495521408449962	0.000943062421954489	0.06328557781254929	0.061345823753455354	-3.33028538303734e-05	-0.00023757313522995704	-3.315934452555874e-05	-0.0002365493817268749
3.116850400696155	0.0007892905953929884	0.0007883495973675106	0.000834713464284874	0.0008323903362717547	0.0008609743974098592	0.0008577797794891649	0.0008891258484488113	0.0008849392734199713	0.0009487356516162806	0.0009422564962944949	0.06319860884090236	0.061261571331876284	-3.306390052349936e-05	-0.00023728973312853174	-3.292147955189298e-05	-0.0002362676216387527
3.135630992291033	0.0007888125275829577	0.0007878699483124182	0.0008341483917601128	0.0008318261559912602	0.0008603556809679396	0.0008571637275836992	0.0008884469522615801	0.0008842652335649664	0.0009479203926268234	0.0009414517749852762	0.06311175912778184	0.06117743423596477	-3.282651149402044e-05	-0.00023700558428141338	-3.268517108774918e-05	-0.00023598511567823888
3.1545247463978408	0.000788334913343187	0.0007873907568321514	0.0008335839447450222	0.0008312626008040799	0.0008597377068426956	0.0008565484137074887	0.000887768938409417	0.0008835920663783861	0.0009471063650995813	0.0009406482592904018	0.06302502871879842	0.06109341251103719	-3.2590676993168866e-05	-0.00023672068722105366	-3.2450409438871536e-05	-0.00023570186238688895
3.1735323448776414	0.0007878577547735928	0.0007869120250217586	0.0008330201252867588	0.0008306996727517516	0.0008591204769881417	0.0008559338398122337	0.0008870918086875642	0.0008829197736608569	0.0009462935702626788	0.0009398459504784803	0.06293841765984555	0.061009506202676575	-3.2356387327160674e-05	-0.0002364350404480131	-3.221718496567577e-05	-0.00023541786027450606
3.192654473700048	0.0007873810539781213	0.0007864337549802914	0.00083245693543639	0.0008301373738797001	0.0008585039933622494	0.0008553200078535673	0.0008864155648954186	0.0008822483572171215	0.0009454820093495317	0.0009390448498232793	0.0628519259971113	0.060925715356752126	-3.212363285681405e-05	-0.00023614864242946232	-3.19854880827912e-05	-0.00023513310781786423
3.211891822967991	0.000786904813064807	0.0007859559488108642	0.0008318943772489652	0.0008295757062373131	0.000857888257927032	0.0008547069197911385	0.0008857402088366273	0.0008815778188561325	0.0009446716835989642	0.0009382449586038416	0.0627655537771005	0.060842040019433656	-3.1892403997417496e-05	-0.00023586149160031988	-3.1755309258953146e-05	-0.00023484760346126343
3.2312450869426166	0.0007864290341458322	0.0007854786086207143	0.0008313324527835933	0.0008290146718780168	0.0008572732726486273	0.0008540945775886978	0.0008850657423191815	0.0008809081603911479	0.0009438625942553257	0.0009374462781045998	0.06267930104664762	0.06075848023720999	-3.1662691218518196e-05	-0.0002355735863628916	-3.1526639016777463e-05	-0.00023456134561664066
3.2507149640683446	0.0007859537193375874	0.0007850017365212636	0.0008307711641035181	0.00082845427285935	0.0008566590394973851	0.0008534829832141806	0.000884392167155514	0.000880239383639825	0.0009430547425686084	0.0009366488096154945	0.06259316785293739	0.06067503605690472	-3.143448504360977e-05	-0.0002352849250866762	-3.129946793252805e-05	-0.0002342743326635699
3.2703021569980693	0.0007854788707607315	0.0007845253346281767	0.0008302105132761933	0.0008278945112430409	0.0008560455604479519	0.0008528721386397926	0.0008837194851625927	0.000879571490424315	0.0009422481297945652	0.0009358525544320885	0.06250715424351846	0.060591707525692415	-3.1207776049990005e-05	-0.00023499550610864284	-3.107378663589483e-05	-0.0002339865629491511
3.2900073726185273	0.0007850044905402525	0.0007840494050614244	0.0008296505023733583	0.0008273353890950823	0.0008554328374793546	0.0008522620458420946	0.000883047698162018	0.0008789044825713589	0.0009414427571948265	0.0009350575138556836	0.062421260266324954	0.06050849469111658	-3.0982554868368845e-05	-0.0002347053277322042	-3.084958580958086e-05	-0.00023369803478667794
3.3098313220758016	0.0007845305808055316	0.0007835739499453468	0.0008290911334711196	0.0008267769084858127	0.0008548208725750922	0.000851652706802093	0.0008823768079801225	0.0008782383619123874	0.0009406386260370236	0.0009342636891934416	0.06233548596969013	0.06042539760110603	-3.075881218273305e-05	-0.00023441438822793814	-3.0626856189264196e-05	-0.0002334087464571366
3.329774720800988	0.0007840571436903989	0.0007830989714087098	0.0008285324086500203	0.0008262190714899855	0.0008542096677232162	0.0008510441235053184	0.0008817068164480625	0.0008775731302836102	0.0009398357375949011	0.0009334710817584952	0.06224983140236707	0.06034241630399291	-3.0536538730255997e-05	-0.00023412268583444806	-3.040558856344522e-05	-0.0002331186962095111
3.349838288536016	0.0007835841813331968	0.0007826244715847687	0.0008279743299951195	0.0008256618801868492	0.0008535992249164165	0.0008504362979419142	0.0008810377254019151	0.0008769087895261134	0.0009390340931484365	0.0009326796928700665	0.06216429661354418	0.060259550848527396	-3.0315725300673196e-05	-0.00023383021875536536	-3.0185773772846425e-05	-0.00023282788225809092
3.370022749359618	0.0007831116958768468	0.0007821504526113357	0.0008274168995960763	0.0008251053366602297	0.0008529895461521175	0.0008498292321067286	0.0008803695366827833	0.000876245341485964	0.0009382336939839663	0.0009318895238535923	0.06207888165286338	0.060176801283898074	-3.00963627363586e-05	-0.0002335369851619029	-2.9967402710481816e-05	-0.00023253630278477488
3.390328831713469	0.0007826396894689021	0.0007816769166308324	0.0008268601195472155	0.000824549442998598	0.0008523806334325524	0.0008492229279993918	0.0008797022521368819	0.0008755827880142946	0.0009374345413942934	0.0009311005760408287	0.061993586570438866	0.060094167659746865	-2.9878441932099098e-05	-0.00023324298319243875	-2.9750466321445262e-05	-0.0002322439559389322
3.4107572684284713	0.0007821681642616158	0.0007812038657903584	0.0008263039919476122	0.0008239942012951544	0.0008517724887648591	0.0008486173876244087	0.0008790358736156422	0.000874921130967407	0.0009366366366788148	0.0009303128507699777	0.061908411416874504	0.060011650026186504	-2.966195383467124e-05	-0.00023294821095135032	-2.9534955602445595e-05	-0.00023195083983587605
3.431308796751202	0.0007816971224120003	0.0007807313022417519	0.0008257485189011685	0.0008234396136479029	0.0008511651141611622	0.0008480126129912438	0.0008783704029758078	0.0008742603722068682	0.0009358399811436374	0.000929526349385802	0.061823356243282	0.05992924843382016	-2.944688944265389e-05	-0.00023265266650909777	-2.932086160166089e-05	-0.0002316569525569745
3.4519841583705158	0.0007812265660818941	0.000780259228141656	0.0008251937025166949	0.0008228856821597345	0.0008505585116386676	0.000847408606114413	0.0008777058420795367	0.0008736005135996109	0.0009350445761017029	0.0009287410732397484	0.06173842110129862	0.059846962933757464	-2.92332398063172e-05	-0.00023235634790333415	-2.9108175418665616e-05	-0.00023136229215137138
3.47278409944432	0.000780756497438016	0.0007797876456515727	0.0008246395449079785	0.000822332408938496	0.00084995268321974	0.0008468053690135609	0.0008770421927944891	0.0008729415570180219	0.0009342504228728965	0.0009279570236900548	0.06165360604310587	0.05976479357763196	-2.902099602724792e-05	-0.0002320592531373511	-2.8896888204031634e-05	-0.00023106685663412674
3.4937093706264992	0.0007802869186520377	0.000779316556937938	0.0008240860481938753	0.0008217797960970798	0.0008493476309320037	0.0008462029037135604	0.00087637945699394	0.0008722835043400517	0.000933457522784182	0.0009271742021018833	0.061568911121447675	0.05968274041761903	-2.881014925814121e-05	-0.00023176138018068948	-2.86869911590229e-05	-0.00023077064398599467
3.514760727094002	0.0007798178319006388	0.0007788459641721748	0.000823533214498377	0.0008212278457534929	0.0008487433568084182	0.0008456012122445926	0.0008757176365568662	0.0008716263574493029	0.0009326658771697086	0.0009263926098474265	0.061484336389649646	0.05960080350645495	-2.8600690702717396e-05	-0.000231462726969639	-2.8478475535619746e-05	-0.0002304736521548667
3.535938928574102	0.0007793492393655735	0.0007783758695307619	0.0008229810459506959	0.000820676560030941	0.0008481398628873763	0.0008450002966422382	0.0008750567333680501	0.0008709701182351333	0.0009318754873709389	0.0009256122483060337	0.061399881901635485	0.05951898289745321	-2.839261161521542e-05	-0.00023116329140565606	-2.8271332636074786e-05	-0.00023017587905438397
3.557244739371806	0.0007788811432337343	0.0007779062751952969	0.000822429544685344	0.0008201259410579065	0.0008475371512127878	0.0008444001589475649	0.0008743967493181811	0.0008703147885927533	0.0009310863547367685	0.0009248331188643283	0.06131554771194913	0.05943727864452407	-2.818590330035814e-05	-0.00023086307135633533	-2.8065553812708227e-05	-0.00022987732256404825
3.578678928397448	0.0007784135456972155	0.0007774371833525606	0.0008218787128422123	0.0008195759909682293	0.0008469352238341724	0.0008438008012072182	0.0008737376863039524	0.0008696603704233273	0.0009302984806236469	0.000924055222916329	0.061231333875769935	0.0593556908021926	-2.7980557113053972e-05	-0.00023056206465515983	-2.786113046774827e-05	-0.00022957798052949951
3.600242269194432	0.000777946448953375	0.0007769685961945788	0.0008213285525666479	0.0008190267119011828	0.0008463340828067447	0.0008432022254735072	0.0008730795462281598	0.0008690068656340669	0.0009295118663956968	0.0009232785618635659	0.06114724044893389	0.059274219425615636	-2.777656445821647e-05	-0.00023026026910147324	-2.7658054053095182e-05	-0.00022927785076246043
3.6219355399671502	0.0007774798552048994	0.0007765005159186886	0.0008207790660095368	0.0008184781060015573	0.000845733730191507	0.0008426044338044957	0.000872422330999804	0.0008683542761383351	0.0009287265134248379	0.0009225031371152032	0.06106326748795178	0.059192864570601335	-2.757391679031676e-05	-0.00022995768245898107	-2.74563160698911e-05	-0.00022897693103915429
3.643759523609069	0.0007770137666598737	0.0007760329447276075	0.0008202302553273877	0.0008179301754197433	0.0008451341680553431	0.0008420074282640965	0.0008717660425341954	0.0008677026038557498	0.0009279424230909134	0.0009217289500881646	0.06097941505002894	0.059111626293628546	-2.7372605613491113e-05	-0.0002296543024582487	-2.7255908068589407e-05	-0.0002286752191024699
3.6657150077309777	0.0007765481855318351	0.0007755658848294875	0.000819682122682403	0.0008173829223118021	0.0008445353984710973	0.0008414112109221509	0.0008711106827530434	0.0008670518507122722	0.0009271595967818005	0.0009209560022072435	0.06089568319308332	0.05903050465186348	-2.717262248112806e-05	-0.0002293501267952025	-2.7056821648632073e-05	-0.0002283727126612678
3.6878027846894206	0.0007760831140398458	0.0007750993384379898	0.0008191346702425675	0.0008168363488395553	0.0008439374235176758	0.0008408157838545268	0.0008704562535845669	0.0008664020186403167	0.0009263780358935427	0.0009201842949052303	0.06081207197576596	0.058949499703179906	-2.6973958995507585e-05	-0.00022904515312993645	-2.685904845802639e-05	-0.000228069409388576
3.710023651615288	0.000775618554408556	0.0007746333077723466	0.0008185879001817276	0.0008162904571706634	0.0008433402452801327	0.0008402211491432076	0.0008698027569635937	0.0008657531095788492	0.0009255977418304697	0.0009194138296230356	0.060728581457480474	0.05886861150617779	-2.677660680782193e-05	-0.00022873937908859943	-2.66625801933415e-05	-0.00022776530692339425
3.732378410442586	0.0007751545088682676	0.0007741677950574261	0.0008180418146796705	0.0008157452494787056	0.0008427438658497609	0.0008396273088763809	0.0008691501948316598	0.0008651051254734861	0.0009248187160053189	0.0009186446078098065	0.060645211698402916	0.05878784012020246	-2.6580557617759265e-05	-0.0002284328022619242	-2.6467408599385733e-05	-0.00022746040286980573
3.7548678679373717	0.0007746909796550018	0.0007737028025237995	0.0008174964159222092	0.0008152007279432632	0.0008421482873241856	0.000839034265148532	0.0008684985691371124	0.0008644580682765967	0.0009240409598393613	0.0009178766309230525	0.060561962759498995	0.058707185605362255	-2.6385803173340633e-05	-0.00022812542020564375	-2.627352546895334e-05	-0.0002271546947968106
3.777492835726878	0.0007742279690105634	0.0007732383324078068	0.0008169517061012625	0.0008146568947500008	0.0008415535118074546	0.0008384420200605334	0.0008678478818352138	0.0008638119399474065	0.0009232644747625238	0.000917109900428766	0.06047883470254738	0.058626648022551145	-2.6192335270687483e-05	-0.00022781723044026925	-2.608092264266837e-05	-0.00022684818023849251
3.8002541303288	0.0007737654791826063	0.0007727743869516223	0.0008164076874149369	0.0008141137520907482	0.0008409595414101303	0.0008378505757197375	0.0008671981348882423	0.000863166742452095	0.0009224892622135134	0.0009163444178015455	0.06039582759015895	0.05854622743346437	-2.6000145753744125e-05	-0.00022750823045064594	-2.588959200863078e-05	-0.00022654085669324142
3.823152573180761	0.0007733035124247033	0.0007723109684033246	0.0008158643620676126	0.0008135713021635856	0.0008403663782493849	0.0008372599342400701	0.000866549330265597	0.0008625224777639034	0.0009217153236399442	0.0009155801845247208	0.060312941485794754	0.05846592390061971	-2.5809226514194455e-05	-0.00022719841768717441	-2.5699525502395626e-05	-0.00022623272162503039
3.8461889906699622	0.000772842070996404	0.0007718480790169549	0.0008153217322700179	0.0008130295471729191	0.0008397740244490844	0.0008366700977421163	0.0008659014699438942	0.0008618791478632295	0.0009209426604984537	0.0009148172020904688	0.06023017645378836	0.0583857374873784	-2.561956949104216e-05	-0.00022688778956381217	-2.5510715106539378e-05	-0.00022592377246197226
3.8693642141629967	0.0007723811571633124	0.0007713857210525955	0.0008147798002393243	0.0008124884893295734	0.0008391824821398948	0.0008360810683532224	0.0008652545559070829	0.0008612367547377388	0.0009201712742548402	0.0009140554719999474	0.060147532559365675	0.05830566825796199	-2.5431166670416422e-05	-0.00022657634345871203	-2.5323152850507263e-05	-0.0002256140065963752
3.892679080035866	0.0007719207731971445	0.0007709238967764267	0.0008142385681992188	0.0008119481308508664	0.0008385917534593633	0.0008354928482075803	0.0008646085901465371	0.0008605953003824607	0.0009194011663841781	0.0009132949957634101	0.06006500986866567	0.05822571627747522	-2.5244010085506002e-05	-0.00022626407671483273	-2.513683081042245e-05	-0.00022530342138524229
3.9161344297041563	0.0007714609213758015	0.0007704626084608022	0.0008136980383799953	0.0008114084739607003	0.0008380018405520199	0.0008349054394463271	0.0008639635746611679	0.0008599547867998974	0.0009186323383709492	0.0009125357749003379	0.05998260844876062	0.05814588161192343	-2.505809181613944e-05	-0.00022595098663905078	-2.495174110881543e-05	-0.00022499201414979964
3.9397311096534064	0.0007710016039834321	0.0007700018583843099	0.0008131582130186326	0.0008108695208896381	0.0008374127455694646	0.0008343188442176329	0.0008633195114575229	0.0008593152160001227	0.0009178647917091646	0.0009117778109395572	0.0599003283676787	0.058066164328235415	-2.487340398867055e-05	-0.00022563707050202164	-2.4767875914419313e-05	-0.0002246797821752189
3.963469971469652	0.0007705428233105051	0.0007695416488318459	0.0008126190943588846	0.0008103312738749947	0.000836824470670469	0.0008337330646768005	0.0008626764025498944	0.000858676590000891	0.000917098527902497	0.000911021105419371	0.05981816969442055	0.05798656449428152	-2.468993877568354e-05	-0.00022532232553837406	-2.458522744193739e-05	-0.00022436672271081148
3.987351871870168	0.0007700845816538719	0.0007690819820946775	0.0008120806846513588	0.0008097937351609155	0.000836237018021063	0.0008331481029863529	0.000862034249960422	0.0008580389108277367	0.0009163335484644004	0.0009102656598876785	0.059736132498986	0.057907082178894974	-2.4507688395781352e-05	-0.0002250067489459051	-2.440378795179332e-05	-0.00022405283296941803
4.01137767273438	0.0007696268813168416	0.0007686228604705182	0.0008115429861536086	0.0008092569069984678	0.0008356503897946397	0.0008325639613161364	0.0008613930557192036	0.0008574021805140858	0.0009155698549182464	0.0009095114759021086	0.05965421685239157	0.05782771745189264	-2.4326645113405265e-05	-0.0002246903378866627	-2.422354974990562e-05	-0.00022373811012754707
4.035548241134971	0.0007691697246092401	0.0007681642862635884	0.0008110060011302097	0.0008087207916457182	0.0008350645881720376	0.0008319806418434069	0.000860752821864393	0.0008567664011013543	0.0009148074487974417	0.0009087585550301369	0.05957242282669342	0.05774847038409707	-2.4146801238567744e-05	-0.0002243730894858631	-2.4044505187545417e-05	-0.00022342255132573596
4.059864449369175	0.0007687131138474882	0.000767706261784691	0.0008104697318528541	0.0008081853913678258	0.0008344796153416502	0.0008313981467529314	0.0008601135504423143	0.0008561315746390578	0.0009140463316455652	0.0009080068988492205	0.05949075049500774	0.05766934104735289	-2.396814912660611e-05	-0.00022405500083177987	-2.3866646661051955e-05	-0.0002231061536678569
4.08432717499025	0.0007682570513546618	0.0007672487893512761	0.0008099341806004286	0.0008076507084371204	0.0008338954734995095	0.0008308164782370776	0.0008594752435075624	0.0008554977031849154	0.0009132865050164897	0.000907256508946918	0.059409199931534235	0.05759032951455454	-2.3790681178050693e-05	-0.00022373606897635456	-2.3689966611568913e-05	-0.00022278891422092273
4.108937300839158	0.0007678015394605684	0.0007667918712875145	0.0008093993496591074	0.0008071167451331963	0.0008333121648493918	0.0008302356384959172	0.0008588379031231159	0.0008548647888049595	0.0009125279704745161	0.0009065073869210242	0.059327771211576834	0.05751143585966163	-2.3614389838267497e-05	-0.0002234162909341142	-2.351445752487788e-05	-0.00022247083001500356
4.133695715076422	0.0007673465805018094	0.0007663355099243632	0.0008088652413224324	0.000806583503742991	0.0008327296916029074	0.0008296556297373142	0.0008582015313604387	0.0008542328335736367	0.0009117707295944984	0.0009057595343796908	0.05924646441156636	0.05743266015772396	-2.3439267597291646e-05	-0.00022309566368225453	-2.3340111931127727e-05	-0.00022215189804314361
4.15860331121418	0.0007668921768218584	0.0007658797075996408	0.0008083318578914087	0.0008060509865608813	0.0008321480559796053	0.0008290764541770312	0.0008575661302995945	0.0008536018395739235	0.0009110147839619796	0.000905012952941563	0.059165279609080176	0.0573540024849008	-2.3265306989674744e-05	-0.00022277418416125072	-2.3166922404709717e-05	-0.00022183211526152768
4.183660988148428	0.0007664383307711202	0.0007654244666580904	0.0008077992016745797	0.0008055191958887588	0.0008315672602070604	0.0008284981140388142	0.0008569317020293476	0.0008529718088974234	0.0009102601351733128	0.0009042676442358985	0.059084216882869994	0.05727546291848479	-2.3092500594196902e-05	-0.00022245184927410788	-2.2994881563959124e-05	-0.0002215114785893979
4.208869650191461	0.0007659850447070112	0.0007649697894514585	0.0008072672749881266	0.0008049881340361288	0.0008309873065209816	0.0008279206115545016	0.0008562982486472793	0.0008523427436444854	0.0009095067848358024	0.000903523609902706	0.05900327631287916	0.05719704153692179	-2.292084103355102e-05	-0.0002221286558856117	-2.2823982070867277e-05	-0.00022118998490741615
4.2342302071045115	0.0007655323209940237	0.0007645156783385595	0.0008067360801559493	0.0008044578033201909	0.0008304081971653041	0.0008273439489641159	0.0008556657722598917	0.0008517146459243041	0.0009087547345678276	0.0009027808515928695	0.058922457980267566	0.05711873841983323	-2.2750320974367078e-05	-0.00022180460082391051	-2.2654216631078083e-05	-0.00022086763106035634
4.259743574130585	0.0007650801620037962	0.0007640621356853479	0.0008062056195097546	0.0008039282060659276	0.0008298299343922863	0.0008267681285159595	0.0008550342749827177	0.0008510875178550319	0.0009080039859989758	0.000902039370968278	0.05884176196743488	0.05704055364804005	-2.258093312675069e-05	-0.00022147968087873893	-2.2485577993457823e-05	-0.0002205444138541901
4.285410672027485	0.0007646285701151885	0.0007636091638649922	0.0008056758953891479	0.0008033993446061961	0.0008292525204626154	0.0008261931524667208	0.0008544037589404337	0.0008504613615638888	0.0009072545407701773	0.0009012991697019602	0.05876118835804324	0.056962487303582866	-2.2412670244126992e-05	-0.00022115389280133457	-2.2318058949904324e-05	-0.0002202203300569472
4.311232427101037	0.0007641775477143504	0.0007631567652579454	0.0008051469101417217	0.0008028712212818156	0.0008286759576455014	0.0008256190230815671	0.0008537742262669695	0.0008498361791872722	0.0009065064005338367	0.000900560249478214	0.058680737237039586	0.056884539469746066	-2.2245525123087972e-05	-0.00022082723330532628	-2.2151652335235944e-05	-0.0002198953763990763
4.337209771238533	0.0007637270971947936	0.0007627049422520164	0.000804618666123143	0.0008023438384416564	0.0008281002482187797	0.0008250457426342473	0.0008531456791056179	0.0008492119728708658	0.0009057595669539662	0.0008998226119927371	0.058600408690681074	0.056806710231079326	-2.2079490603166968e-05	-0.00022049969906634548	-2.1986351026920953e-05	-0.00021956954957291774
4.363343641942354	0.0007632772209574611	0.0007622536972424409	0.0008040911656972427	0.0008018171984427277	0.0008275253944690069	0.0008244733134071877	0.0008525181196091441	0.000848588744769749	0.0009050140417063169	0.000899086258952759	0.05852020280655591	0.05672899967342176	-2.1914559566554165e-05	-0.0002201712867213046	-2.1822147944846812e-05	-0.00021924284623256463
4.389634982363801	0.0007628279214108029	0.0007618030326319561	0.0008035644112361069	0.0008012913036502701	0.0008269513986915669	0.0008239017376915959	0.0008518915499399018	0.0008479664970485102	0.0009042698264785158	0.0008983511920771748	0.058440119673610666	0.05665140788392377	-2.1750724937858942e-05	-0.00021984199286781414	-2.1659036051065172e-05	-0.00021891526299311348
4.416084741337141	0.0007623792009708478	0.0007613529508308739	0.0008030384051201699	0.0008007661564378462	0.0008263782631907699	0.0008233310177875611	0.0008512659722699443	0.0008473452318813588	0.0009035269229702019	0.00089761741309668	0.05836015938217027	0.056573934951071034	-2.1587979684026606e-05	-0.00021951181406579257	-2.1497008349670443e-05	-0.00021858679643160794
4.442693873413836	0.0007619310620612717	0.0007609034542571499	0.000802513149738297	0.0008002417591874274	0.0008258059902799498	0.0008227611560041512	0.0008506413887811332	0.000846724951452233	0.0009027853328931558	0.0008968849237538996	0.058280322023966755	0.056496580964708366	-2.142631681398277e-05	-0.00021918074683560662	-2.1336057886503154e-05	-0.0002182574430860118
4.469463338897009	0.000761483507113477	0.0007604545453364629	0.0008019886474878857	0.0007997181142894907	0.000825234582281574	0.000822192154659521	0.0008500178016652579	0.0008461056579549175	0.0009020450579714432	0.0008961537258035283	0.05820060769215859	0.05641934601606174	-2.1265729378470294e-05	-0.0002188487876584322	-2.1176177748976482e-05	-0.00021792719945534778
4.49639410387609	0.0007610365385666601	0.0007600062265022822	0.0008014649007749492	0.0007991952241431045	0.0008246640415273373	0.0008216240160810057	0.000849395213124144	0.0008454873535931517	0.000901306099941544	0.0008954238210124598	0.05812101648135931	0.05634223019776381	-2.1106210469882744e-05	-0.0002185159329766151	-2.1017361065878495e-05	-0.00021759606199980852
4.523487140261684	0.0007605901588678889	0.000759558500195947	0.0008009419120142127	0.0007986730911560251	0.0008240943703582707	0.0008210567426052312	0.0008487736253697705	0.0008448700405807472	0.0009005684605524959	0.0008946952111599274	0.05804154848766073	0.056265233603877536	-2.0947753221940008e-05	-0.0002181821791926719	-2.0859601007080716e-05	-0.00021726402713995174
4.550743425820648	0.0007601443704721726	0.0007591113688667354	0.0008004196836292026	0.0007981517177447848	0.0008235255711248408	0.00082049033657821	0.0008481530406243819	0.0008442537211416965	0.0008998321415660246	0.0008939678980376348	0.05796220380865775	0.056188356329919045	-2.0790350809617164e-05	-0.00021784752267012264	-2.0702890783453123e-05	-0.00021693109125742183
4.578163944211368	0.0007596991758425388	0.0007586648349719422	0.0007998982180523414	0.0007976311063347863	0.0008229576461870535	0.0008199248003554483	0.0008475334611206047	0.0008436383975102915	0.0008990971447566885	0.0008932418834498957	0.05788298254347354	0.05611159847288484	-2.0633996448735092e-05	-0.00021751195973168658	-2.054722364645302e-05	-0.000216597250693229
4.605749685019276	0.0007592545774501092	0.0007582189009769562	0.0007993775177250429	0.0007971112593603996	0.0008223905979145638	0.0008193601363020518	0.0008469148891015662	0.000843024071931239	0.0008983634719120168	0.0008925171692137741	0.05780388479278526	0.056034960131272474	-2.0478683395910163e-05	-0.00021717548666064235	-2.0392592888140645e-05	-0.00021626250174952566
4.633501643792551	0.0007588105777741682	0.0007577735693553277	0.000798857585097799	0.000796592179265047	0.0008218244286867711	0.0008187963467928215	0.0008462973268210032	0.0008424107466597709	0.0008976311248326431	0.0008917937571592138	0.05772491065884982	0.05595844140510968	-2.0324404948373828e-05	-0.0002168380997008279	-2.0238991840872134e-05	-0.00021592684068855172
4.6614208220780515	0.0007583671793022432	0.0007573288425888506	0.0007983384226302789	0.0007960738685013037	0.0008212591408929297	0.0008182334342123665	0.0008456807765433846	0.0008417984239617642	0.0008969001053324514	0.0008910716491291841	0.05764606024552967	0.05588204239597603	-2.0171154443571898e-05	-0.00021649979505489192	-2.0086413876997666e-05	-0.00021559026373166312
4.689508227457455	0.0007579243845301783	0.0007568847231676352	0.0007978200327914223	0.0007955563295309896	0.0008206947369322538	0.0008176714009552048	0.0008450652405440264	0.0008411871061138566	0.0008961704152387139	0.0008903508469798156	0.05756733365831741	0.055805763207030415	-2.0018925259095155e-05	-0.00021616056888518198	-1.993485240880076e-05	-0.00021525276706052532
4.717764873583629	0.0007574821959622094	0.0007564412135901856	0.0007973024180595336	0.0007950395648252646	0.0008201312192140227	0.00081711024942587	0.0008444507211092105	0.0008405767954035626	0.000895442056392234	0.000889631352580541	0.0574887310043651	0.05572960394303467	-1.986771081243649e-05	-0.00021582041731355028	-1.9784300888189485e-05	-0.00021491434681597532
4.746191780217212	0.0007570406161110402	0.0007559983163634744	0.0007967855809223772	0.0007945235768647227	0.0008195685901576864	0.0008165499820390165	0.0008438372205363012	0.0008399674941293911	0.0008947150306474862	0.0008889131678142348	0.057410252392507105	0.05565356471038052	-1.9717504560789675e-05	-0.0002154793364209373	-1.9634752806557687e-05	-0.00021457499909841027
4.774789973263409	0.0007565996474979182	0.0007555560340030206	0.0007962695238772726	0.0007940083681394876	0.0008190068521929738	0.0008159906012195263	0.0008432247411338646	0.0008393592046009636	0.0008939893398727595	0.0008881962945773536	0.05733189793328921	0.05557764561711573	-1.9568300000787422e-05	-0.000215137322247011	-1.9486201694483146e-05	-0.000214234719966927
4.803560484809025	0.0007561592926527127	0.0007551143690329673	0.0007957542494311923	0.0007934939411493112	0.0008184460077599999	0.0008154321094026171	0.0008426132852217906	0.0008387519291391339	0.0008932649859503029	0.0008874807347800805	0.057253667738995484	0.055501846772968697	-1.9420090668381684e-05	-0.00021479437079058306	-1.933864112163043e-05	-0.00021389350543990493
4.832504353159697	0.0007557195541139882	0.0007546733239861556	0.0007952397601008544	0.0007929802984036652	0.0008178860593093717	0.0008148745090339471	0.0008420028551314071	0.000838145670076103	0.0008925419707764634	0.0008867664903464626	0.05717556192367397	0.05542616828937556	-1.927287013860253e-05	-0.00021445047800916495	-1.9192064696499367e-05	-0.00021355135149470073
4.861622622877388	0.0007552804344290848	0.0007542329014042062	0.000794726058412823	0.0007924674424218415	0.000817327009302298	0.0008143178025697242	0.0008413934532056057	0.0008375404297555433	0.0008918202962618371	0.0008860535632145588	0.057097580603166144	0.05535061027950763	-1.9126632025285792e-05	-0.00021410563981819064	-1.9046466066199516e-05	-0.00021320825406700994
4.890916344818065	0.0007548419361541931	0.0007537931038375943	0.0007942131469036036	0.0007919553757330475	0.0008167688602106986	0.0008137619924768139	0.0008407850817989592	0.0008369362105327161	0.0008910999643314102	0.0008853419553365793	0.05701972389513188	0.055275172858297576	-1.898136998093429e-05	-0.0002137598520914885	-1.8901838916226404e-05	-0.00021286420905053394
4.9203865761696335	0.0007544040618544348	0.0007533539338457302	0.0007937010281197418	0.0007914441008765063	0.000816211614517313	0.0008132070812328508	0.0008401777432778462	0.0008363330147745937	0.000890380976924707	0.0008846316686790342	0.056941991919080316	0.055199856142465226	-1.883707769652007e-05	-0.00021341311066103152	-1.875817697032968e-05	-0.00021251921229750725
4.950034380490085	0.0007539668141039368	0.0007529153939970359	0.0007931897046179201	0.0007909336204015512	0.0008156552747158092	0.000812653071326343	0.0008395714400205702	0.0008357308448599796	0.000889663335995936	0.0008839227052228743	0.05686438479639627	0.05512466025054734	-1.8693748901199916e-05	-0.00021306541131616008	-1.861547399025984e-05	-0.00021217325961808697
4.979860827745887	0.000753530195485915	0.0007524774868690264	0.0007926791789650601	0.0007904239368677282	0.0008150998433108984	0.000812099965256788	0.0008389661744174863	0.0008351297031796322	0.0008889470435141391	0.0008832150669636418	0.056786902650368	0.055049585302922616	-1.855137736224942e-05	-0.00021271674980449795	-1.8473723775589562e-05	-0.00021182634678040824
5.009866994350591	0.0007530942085927453	0.0007520402150483844	0.0007921694537384144	0.0007899150528448898	0.0008145453228184372	0.0008115477655347758	0.0008383619488711182	0.0008345295921363835	0.000888232101463334	0.0008825087559116095	0.056709545606218145	0.05497463142184198	-1.8409956884742062e-05	-0.0002123671218308698	-1.8332920163498592e-05	-0.00021147846950997362
5.040053963203681	0.0007526588560260502	0.0007516035811310449	0.0007916605315256735	0.0007894069709132998	0.0008139917157655487	0.0008109964746821074	0.0008377587657962891	0.0008339305141452663	0.0008875185118426709	0.0008818037740919355	0.05663231379113085	0.054899798731454015	-1.8269481311320238e-05	-0.00021201652305646856	-1.8193057028520476e-05	-0.0002111296234892368
5.070422823729659	0.000752224140396775	0.0007511675877222736	0.0007911524149250641	0.000788899693663732	0.0008134390246907296	0.0008104460952319026	0.0008371566276202429	0.0008333324716336372	0.0008868062766665784	0.0008811001235448089	0.05655520733428015	0.05482508735783491	-1.8129944522137995e-05	-0.00021166494910060396	-1.8054128282459295e-05	-0.0002107798043585185
5.100974671917351	0.0007517900643252651	0.000750732237436744	0.000790645106545445	0.0007883932236975664	0.0008128872521439612	0.0008098966297287105	0.0008365555367827683	0.0008327354670412977	0.0008860953979649117	0.0008803978063255947	0.056478226366862325	0.05475049742901699	-1.799134043453665e-05	-0.00021131239553878745	-1.791612787409476e-05	-0.00021042900771472972
5.131710610359471	0.0007513566304413513	0.0007502975328986236	0.0007901386090064145	0.0007878875636268968	0.0008123364006868275	0.0008093480807286266	0.0008359554957363282	0.0008321395028206236	0.0008853858777831095	0.0008796968245049899	0.05640137102212288	0.05467602907501607	-1.785366300287479e-05	-0.0002109588579029542	-1.7779049789000065e-05	-0.00021007722911134397
5.1626317482924104	0.0007509238413844249	0.0007498634767416492	0.0007896329249384072	0.0007873827160746267	0.0008117864728926234	0.0008088004507994015	0.0008353565069461824	0.0008315445814366878	0.0008846777181823409	0.0008789971801691687	0.056324641435387846	0.0546016824278627	-1.771690621837213e-05	-0.00021060433168182402	-1.764288804938577e-05	-0.0002097244640587026
5.193739201636265	0.000750491699803522	0.0007494300716092121	0.0007891280569827979	0.0007868786836745735	0.0008112374713464729	0.0008082537425205576	0.0008347585728905173	0.0008309507053673871	0.0008839709212396616	0.0008782988754199357	0.05624803774409351	0.054527457621630054	-1.7581064108835448e-05	-0.000210248812319902	-1.7507636713856925e-05	-0.00020937070802337643
5.225034093035115	0.0007500602083574025	0.0007489973201544371	0.000788624007792003	0.0007863754690715713	0.0008106893986454418	0.0008077079584835014	0.0008341616960605723	0.0008303578771035693	0.000883265489048165	0.0008776019123748775	0.056171560087817804	0.05445335479246301	-1.744613073852673e-05	-0.00020989229521778396	-1.7373289877232675e-05	-0.00020901595642783266
5.256517551897525	0.0007496293697146324	0.0007485652250402669	0.0007881207800295854	0.0007858730749215716	0.0008101422573986533	0.0008071631012916401	0.0008335658789607694	0.0008297660991491609	0.0008825614237171397	0.0008769062931675164	0.05609520860830917	0.05437937407861024	-1.7312100207915113e-05	-0.00020953477573154577	-1.723984167032247e-05	-0.00020866020465035162
5.288190714437326	0.0007491991865536659	0.0007481337889395425	0.000787618376370356	0.0007853715038917503	0.0008095960502274052	0.0008066191735604968	0.0008329711241088416	0.0008291753740212955	0.0008818587273722236	0.0008762120199474631	0.05601898344951981	0.054305515620451536	-1.717896665352249e-05	-0.00020917624917288213	-1.71072862598029e-05	-0.00020830344802513778
5.320054723714605	0.0007487696615629254	0.0007477030145350855	0.0007871167995004767	0.0007848707586606064	0.0008090507797652841	0.0008060761779178242	0.0008323774340359618	0.0008285857042504407	0.0008811574021555576	0.0008755190948805701	0.055942884757636355	0.05423177956053041	-1.7046724247696265e-05	-0.000208816710808718	-1.6975617847947086e-05	-0.00020794568184168138
5.352110729676963	0.0007483407974408869	0.0007472729045197842	0.0007866160521175687	0.0007843708419180719	0.000808506448658285	0.0008055341170037253	0.0008317848112868759	0.0008279970923805314	0.0008804574502259481	0.0008748275201490903	0.05586691268111058	0.05415816604358395	-1.691536719840986e-05	-0.00020845615586068122	-1.6844830672451197e-05	-0.00020758690134436986
5.384359889201005	0.0007479125968961607	0.0007468434615966735	0.0007861161369308138	0.000783871756365613	0.0008079630595649279	0.0008049929934707672	0.0008311932584200323	0.0008274095409690974	0.0008797588737590208	0.0008741372979518305	0.05579106737069339	0.0540846752165743	-1.6784889749089232e-05	-0.00020809457950529686	-1.6714919006245374e-05	-0.00020722710173259884
5.41680336613411	0.0007474850626475764	0.0007464146884790213	0.000785617056661062	0.0007833735047163381	0.0008074206151563768	0.0008044528099841022	0.0008306027780077136	0.0008268230525873957	0.000879061674947382	0.0008734484305043103	0.05571534897946479	0.05401130722871885	-1.6655286178435952e-05	-0.00020773197687393163	-1.658587715733413e-05	-0.00020686627816085545
5.44944233133642	0.0007470581974242623	0.0007459865878904093	0.000785118814040935	0.0007828760896950995	0.0008068791181165561	0.0008039135692215815	0.0008300133726361689	0.0008262376298205392	0.0008783658560007758	0.0008727609200389169	0.055639757662868015	0.053938062231523344	-1.65265508001982e-05	-0.000207368343051878	-1.645769946856737e-05	-0.00020650442573783012
5.482277962723094	0.000746632003965735	0.0007455591625648219	0.0007846214118149363	0.0007823795140386056	0.0008063385711422741	0.0008033752738738802	0.0008294250449057498	0.0008256532752676344	0.0008776714191462482	0.0008720747688050684	0.05556429357874297	0.053864940378812655	-1.6398677962971286e-05	-0.000207003673078604	-1.63303803174409e-05	-0.00020614153952641656
5.515311445306831	0.0007462064850219785	0.0007451324152467265	0.0007841248527395545	0.0007818837804955222	0.0008057989769433397	0.0008028379266446108	0.0008288377974310402	0.000825069991541909	0.0008769783666283056	0.0008713899790693701	0.055488956887357374	0.05379194182676411	-1.6271662050043254e-05	-0.00020663796194742012	-1.6203914115928142e-05	-0.00020577761454357302
5.548543971240616	0.0007457816433535327	0.0007447063486911627	0.0007836291395833748	0.0007813888918265856	0.0008052603382426861	0.0008023015302504503	0.0008282516328409955	0.0008244877812708505	0.0008762867007090809	0.0008707065531157783	0.0554137477514416	0.053719066733938434	-1.6145497479157223e-05	-0.00020627120460481319	-1.6078295310258117e-05	-0.00020541264575957285
5.581976739860765	0.000745357481731576	0.0007442809656638255	0.0007831342751271836	0.0007808948508047069	0.0008047226577764912	0.0008017660874212559	0.0008276665537790753	0.0008239066470963378	0.0008755964236684937	0.0008700244932457594	0.055338666336222885	0.05364631526131391	-1.6020178702357002e-05	-0.00020590339595069618	-1.595351838079226e-05	-0.0002050466280986707
5.615610957730194	0.0007449340029380119	0.0007438562689411525	0.0007826402621640804	0.0007804016602150822	0.0008041859382942999	0.0008012316009001896	0.0008270825629033826	0.0008233265916747784	0.0008749075378044193	0.0008693438017784555	0.05526371280945983	0.053573687572319596	-1.5895700205829227e-05	-0.00020553453083863027	-1.5829577841783293e-05	-0.00020467955643843627
5.649447838681973	0.0007445112097655523	0.0007434322613104079	0.0007821471034995828	0.0007799093228552996	0.0008036501825591446	0.000800698073443838	0.0008264996628867947	0.0008227476176772411	0.0008742200454328475	0.0008686644810508429	0.05518888734147431	0.05350118383286735	-1.577205650962754e-05	-0.00020516460407435377	-1.5706468241175747e-05	-0.00020431142560881077
5.6834886038631165	0.0007440891050178078	0.0007430089455697738	0.0007816548019517423	0.0007794178415354538	0.0008031153933476738	0.0008001655078223398	0.0008259178564171107	0.0008221697277895995	0.0008735339488880571	0.0008679865334179043	0.05511419010519035	0.05342880421138813	-1.564924216752167e-05	-0.00020479361041597643	-1.5584184160465434e-05	-0.0002039422303929117
5.717734481778674	0.0007436676915093704	0.0007425863245284323	0.0007811633603512488	0.0007789272190782511	0.0008025815734502719	0.0007996339068195033	0.0008253371461971817	0.0008215929247126631	0.0008728492505227786	0.0008673099612527883	0.05503962127616669	0.053356548878864256	-1.5527251766849978e-05	-0.00020442154457434025	-1.546272021448608e-05	-0.00020357196552625578
5.75218670833605	0.0007432469720659024	0.0007421644010066564	0.0007806727815415465	0.0007784374583191245	0.000802048725671186	0.0007991032732329373	0.0008247575349450545	0.0008210172111623191	0.0008721659527083636	0.0008666347669469787	0.054965181032631316	0.053284418008863174	-1.5406079928290475e-05	-0.00020404840121215906	-1.534207105121678e-05	-0.00020320062569637032
5.786846526889619	0.0007428269495242221	0.0007417431778358966	0.0007801830683789411	0.0007779485621063425	0.0008015168528286503	0.0007985736098741703	0.000824179025394111	0.0008204425898696716	0.0008714840578349557	0.000865960952910462	0.05489086955552194	0.053212411777575255	-1.5285721305687353e-05	-0.00020367417494385198	-1.5222231351632795e-05	-0.00020282820554301528
5.821715188285586	0.0007424076267323929	0.0007413226578588693	0.0007796942237327156	0.0007774605333011223	0.0008009859577550139	0.0007980449195687807	0.0008236016202932097	0.00081986906358118	0.0008708035683116607	0.000865288521571896	0.054816687028517726	0.053140530363845806	-1.5166170585830668e-05	-0.00020329886033487732	-1.5103195829447094e-05	-0.0002024546996568788
5.856793950907131	0.0007419890065498119	0.0007409028439296467	0.0007792062504852422	0.000776973374777744	0.0008004560432968683	0.000797517205156523	0.0008230253224068276	0.000819296635058804	0.0008701244865667193	0.0008646174753787812	0.05474263363807729	0.05306877394921341	-1.5047422488355736e-05	-0.00020292245190259295	-1.4984959231042691e-05	-0.0002020801025810759
5.892084080719833	0.0007415710918472949	0.0007404837389137433	0.0007787191515320928	0.0007764870894236603	0.0007999271123151711	0.0007969904694914494	0.0008224501345152013	0.0008187253070801392	0.0008694468150476782	0.0008639478167976279	0.054668709573477366	0.05299714271794318	-1.4929471765486382e-05	-0.00020254494411500734	-1.4867516335200295e-05	-0.00020170440880937224
5.927586851317345	0.0007411538855071685	0.0007400653456882076	0.0007782329297821571	0.0007760016801396136	0.0007993991676853794	0.0007964647154420458	0.0008218760594144735	0.0008181550824385654	0.0008687705562215657	0.0008632795483141324	0.0545949150268481	0.05292563685706562	-1.4812313201868418e-05	-0.00020216633139058526	-1.4750861952914432e-05	-0.00020132761278601752
5.963303543967366	0.0007407373904233579	0.0007396476671417114	0.0007777475881577542	0.0007755171498397489	0.0007988722122975751	0.000795939945891354	0.000821303099916835	0.0008175859639433864	0.0008680957125750665	0.0008626126724333478	0.05452125019321189	0.05285425655641099	-1.4695941614382285e-05	-0.0002017866080980535	-1.4634990927252928e-05	-0.00020094970890593977
5.999235447657878	0.0007403216095014785	0.0007392307061746416	0.0007772631295947512	0.0007750335014517317	0.0007983462490565994	0.0007954161637371073	0.000820731258850674	0.0008170179544199783	0.0008674222866146997	0.000861947191679861	0.054447715270521745	0.052783002008647835	-1.4580351851976522e-05	-0.0002014057685563453	-1.4519898133171297e-05	-0.00020057069151452334
6.035383859143656	0.0007399065456589224	0.0007388144656991871	0.0007767795570426743	0.0007745507379168596	0.0007978212808821775	0.0007948933718918529	0.0008201605390607165	0.0008164510567099302	0.0008667502808669938	0.0008612831085979634	0.054374310459699045	0.052711873409319654	-1.4465538795546337e-05	-0.00020102380703479472	-1.4405578477367023e-05	-0.0002001905549076366
6.071750082993084	0.0007394922018249495	0.0007383989486394323	0.0007762968734648277	0.0007740688621901802	0.0007972973107090536	0.0007943715732830884	0.0008195909434081767	0.0008158852736711909	0.0008660796978786641	0.0008606204257518304	0.05430103596467252	0.05264087095688238	-1.4351497357584925e-05	-0.00020064071775108272	-1.4292026897956903e-05	-0.00019980929332952257
6.108335431635222	0.0007390785809407832	0.0007379841579314523	0.0007758150818384137	0.0007735878772406121	0.0007967743414871248	0.0007938507708533946	0.0008190224747709085	0.0008153206081782224	0.0008654105402168004	0.0008599591457257023	0.05422789199241939	0.05256999485274461	-1.4238222482166121e-05	-0.00020025649487270814	-1.4179238364478777e-05	-0.00019942690097482507
6.145141225407182	0.0007386656859596941	0.0007375700965233962	0.000775334185154644	0.0007731077860510552	0.0007962523761815691	0.0007933309675605608	0.0008184551360435468	0.0008147570631221369	0.0008647428104690372	0.0008592992711240552	0.05415487875300221	0.05249924530130274	-1.4125709144711951e-05	-0.00019987113251598854	-1.4067207877634796e-05	-0.00019904337198717315
6.182168792601758	0.0007382535198470981	0.0007371567673755886	0.000774854186418864	0.0007726285916185166	0.0007957314177729841	0.0007928121663777265	0.0008178889301376645	0.0008141946414108562	0.0008640765112437453	0.00085864080457179	0.05408199645961189	0.052428622509983015	-1.4013952351793132e-05	-0.0001994846247457549	-1.3955930469072841e-05	-0.00019865870045854273
6.2194194695153895	0.0007378420855806442	0.0007367441734606163	0.0007743750886506686	0.0007721502969542242	0.0007952114692575181	0.0007922943702935092	0.0008173238599819188	0.000813633345969254	0.0008634116451702097	0.000857983748714407	0.05400924532860557	0.05235812668927865	-1.3902947140976424e-05	-0.00019909696557518508	-1.3845401201291116e-05	-0.00019827288042983948
6.256894600496366	0.0007374313861503093	0.0007363323177634243	0.0007738968948840232	0.0007716729050837494	0.0007946925336470077	0.0007917775823121428	0.0008167599285222061	0.0008130731797393112	0.0008627482148988175	0.0008573281062181924	0.05393662557955041	0.052287758052791816	-1.3792688580663293e-05	-0.000198708148965554	-1.3735615167416101e-05	-0.00019788590588987187
6.294595537993358	0.0007370214245584891	0.0007359212032814083	0.0007734196081673818	0.0007711964190471252	0.0007941746139691109	0.0007912618054536106	0.0008161971387218115	0.0008125141456802637	0.0008620862231012407	0.0008566738797703997	0.05386413743526376	0.05221751681727155	-1.3683171769855729e-05	-0.00019831816882537323	-1.3626567491032554e-05	-0.0001974977707754344
6.332523642604218	0.0007366122038200952	0.0007355108330245109	0.000772943231563814	0.0007707208418989704	0.0007936577132674497	0.0007907470427537845	0.0008156354935615672	0.0008119562467687601	0.0008614256724706296	0.0008560210720794388	0.053791781121853136	0.05214740320265636	-1.3574391838043487e-05	-0.00019792701901072407	-1.3518253326013502e-05	-0.00019710846897061374
6.370680283125076	0.0007362037269626436	0.0007351012100153128	0.0007724677681511181	0.0007702461767086077	0.0007931418346017406	0.0007902332972645604	0.0008150749960400015	0.0008113994859990096	0.0008607665657217935	0.0008553696858750562	0.05371955686876321	0.05207741743211334	-1.3466343945034084e-05	-0.0001975346933253408	-1.3410667856384936e-05	-0.00019671799430756587
6.40906683659976	0.0007357959970263515	0.0007346923372891291	0.0007719932210219499	0.0007697724265601871	0.0007926269810479381	0.0007897205720539944	0.0008145156491734982	0.0008108438663829391	0.0008601089055913964	0.0008547197239085265	0.053647464908813836	0.05200755973208197	-1.3359023280675245e-05	-0.0001971411855183347	-1.3303806296072543e-05	-0.0001963263405643234
6.447684688369473	0.0007353890170642346	0.0007342842178941084	0.0007715195932839459	0.0007692995945528129	0.0007921131556983757	0.0007892088702064479	0.0008139574559964543	0.0008102893909503517	0.0008594526948381483	0.0008540711889528444	0.05357550547824518	0.05193783033231284	-1.3252425064816734e-05	-0.000196746489286026	-1.3197663888790678e-05	-0.0001959335014658503
6.486535232122802	0.0007349827901421971	0.0007338768548913224	0.0007710468880598422	0.0007688276838006613	0.0007916003616619001	0.0007886981948227201	0.0008134004195614339	0.0008097360627490784	0.0008587979362429946	0.0008534240838029082	0.05350367881676299	0.051868229465914156	-1.3146544547070968e-05	-0.0001963505982706948	-1.3092235907860225e-05	-0.00019553947068343125
6.525619869945995	0.0007345773193391318	0.0007334702513548679	0.0007705751084876055	0.0007683566974331103	0.0007910886020640191	0.0007881885490201958	0.0008128445429393314	0.0008091838848451398	0.000858144632609314	0.000852778411275718	0.053431985167579465	0.05179875736939101	-1.3041377006682911e-05	-0.00019595350606080308	-1.2987517656073283e-05	-0.00019514424183475487
6.564940012373588	0.000734172607747009	0.0007330644103719566	0.0007701042577205496	0.000767886638594858	0.0007905778800470353	0.000787679935932977	0.0008122898292195246	0.0008086328603228977	0.0008574927867631077	0.0008521341742105611	0.053360424777461765	0.05172941428268991	-1.2936917752266394e-05	-0.00019555520618927402	-1.2883504465438164e-05	-0.00019474780848244277
6.604497078439295	0.0007337686584709836	0.0007326593350430222	0.0007696343389274729	0.0007674175104460593	0.0007900681987702011	0.0007871723587120381	0.0008117362815100455	0.0008080829922852265	0.0008568424015532067	0.0008514913754692168	0.053288997896773084	0.051660200449242945	-1.2833162121710442e-05	-0.00019515569213404693	-1.2780191697052759e-05	-0.0001943501641341605
6.644292495727218	0.0007333654746294822	0.0007322550284818092	0.0007691653552927755	0.0007669493161624423	0.0007895595614098512	0.0007866658205253584	0.0008111839029377332	0.0008075342838536638	0.0008561934798514604	0.0008508500179361444	0.0532177047795212	0.05159111611601186	-1.2730105482066517e-05	-0.0001947549573191043	-1.267757474101086e-05	-0.00019395130224364454
6.684327700423376	0.0007329630593543036	0.0007318514938154734	0.0007686973100165884	0.0007664820589354394	0.0007890519711595516	0.0007861603245580705	0.0008106326966483999	0.0008069867381685743	0.0008555460245529389	0.0008502101045186806	0.05314654568340456	0.05152216153353209	-1.2627743229225857e-05	-0.0001943529951112244	-1.2575649016098589e-05	-0.00019355121620789895
6.724604137367524	0.0007325614157907196	0.0007314487341846857	0.0007682302063149083	0.0007660157419723195	0.0007885454312302489	0.000785655874012608	0.0008100826658069986	0.0008064403583893183	0.0008549000385761405	0.0008495716381472449	0.05307552086985554	0.051453336955958474	-1.2526070787876112e-05	-0.00019394979882189634	-1.2474409969730205e-05	-0.00019314989936883298
6.76512326010531	0.0007321605470975676	0.0007310467527437223	0.0007677640474197168	0.000765550368496309	0.0007880399448504099	0.0007851524721088455	0.0008095338135977816	0.0008058951476944071	0.0008542555248631842	0.0008489346217755321	0.053004630604091704	0.05138464264111122	-1.2425083611319193e-05	-0.00019354536170634873	-1.2373853077781577e-05	-0.0001927473450123729
6.805886530940724	0.0007317604564473536	0.0007306455526605715	0.0007672988365791171	0.0007650859417467285	0.0007875355152661748	0.0007846501220842501	0.000808986143224473	0.0008053511092816751	0.0008536124863800222	0.0008482990583807182	0.05293387515516205	0.05131607885052135	-1.2324777181230151e-05	-0.00019313967696257817	-1.2273973844335179e-05	-0.00019234354636729623
6.846895420988873	0.0007313611470263492	0.0007302451371170304	0.0007668345770574623	0.0007646224649791195	0.0007870321457415035	0.0007841488271940286	0.0008084396579104327	0.0008048082463684429	0.0008529709261166425	0.0008476649509636645	0.05286325479599323	0.05124764584947831	-1.2225147007566967e-05	-0.0001927327377315713	-1.2174767801600289e-05	-0.0001919384966058424
6.888151410229076	0.0007309626220346927	0.0007298455093088066	0.0007663712721354872	0.0007641599414653779	0.0007865298395583263	0.0007836485907112753	0.000807894360898827	0.000804266562191686	0.0008523308470872774	0.00084703230254912	0.05279276980344061	0.05117934390707634	-1.2126188628435244e-05	-0.00019232453709772113	-1.2076230509770747e-05	-0.00019153218884360168
6.92965598755826	0.000730564884686484	0.0007294466724456154	0.0007659089251104355	0.0007636983744938816	0.0007860286000166886	0.0007831494159271199	0.000807350255452794	0.000803726060008199	0.0008516922523306078	0.0008464011161859256	0.05272242045833786	0.051111173296262	-1.2027897609810656e-05	-0.0001919150680866899	-1.1978357556743924e-05	-0.00019112461613751686
6.971410650844719	0.0007301679382098943	0.0007290486297512891	0.0007654475392962027	0.0007632377673696307	0.0007855284304349128	0.0007826513061508854	0.0008068073448556226	0.0008031867430947733	0.0008510551449099834	0.00084577139494723	0.05265220704554354	0.05104313429388309	-1.1930269545457409e-05	-0.0001915043236659919	-1.1881144558080828e-05	-0.0001907157714871044
7.01341690698215	0.0007297717858472565	0.000728651384463869	0.0007649871180234585	0.0007627781234143725	0.0007850293341497394	0.0007821542647102297	0.000806265632410915	0.0008026486147483593	0.0008504195279136235	0.0008451431419306891	0.05258212985399461	0.05097522718073775	-1.1833300056777324e-05	-0.00019109229674513228	-1.1784587156815282e-05	-0.00019030564783401038
7.055676271944047	0.000729376430855175	0.0007282549398357164	0.0007645276646397897	0.0007623194459667435	0.0007845313145164889	0.0007816582949513062	0.0008057251214427687	0.0008021116782862453	0.0008497854044548402	0.0008445163602586852	0.05251218917675608	0.05090745224162267	-1.1736984792570446e-05	-0.00019067898017388618	-1.1688681023214534e-05	-0.00018989423806009542
7.098190270838397	0.0007289818765046232	0.0007278592991336104	0.0007640691825098312	0.0007618617383823999	0.0007840343749092117	0.000781163400238915	0.0008051858152959456	0.0008015759370462272	0.0008491527776722487	0.0008438910530785359	0.05244238531107207	0.05083980976538443	-1.1641319428974325e-05	-0.00019026436674340896	-1.1593421854742825e-05	-0.00018948153498907216
7.1409604379627405	0.0007285881260810452	0.0007274644656388513	0.0007636116750154016	0.0007614050040341538	0.0007835385187208441	0.0007806695839566555	0.0008046477173360482	0.0008010413943867819	0.0008485216507299841	0.0008432672235627068	0.05237271855841812	0.05077230004496852	-1.1546299669219426e-05	-0.0001898484491844321	-1.1498805375808122e-05	-0.00018906753138456245
7.183988316859528	0.0007281951828844631	0.0007270704426473685	0.000763155145555644	0.0007609492463121142	0.0007830437493633669	0.0007801768495070869	0.0008041108309497012	0.0008005080536872476	0.0008478920268179259	0.0008426448749090341	0.052303189224555034	0.050704923377470804	-1.1451921243519833e-05	-0.00018943122016804037	-1.1404827337635481e-05	-0.00018865221995026382
7.227275460371831	0.0007278030502295746	0.0007266772334698197	0.0007626995975471585	0.0007604944686238195	0.000782550070267959	0.0007796852003118805	0.0008035751595447232	0.0007999759183479958	0.0008472639091519109	0.0008420240103409342	0.052233797619580025	0.05063768006418932	-1.1358179908922336e-05	-0.0001890126723048391	-1.131148351815256e-05	-0.0001882355933302826
7.270823430699384	0.0007274117314458602	0.0007262848414316985	0.0007622450344241446	0.0007600406743943785	0.0007820574848851586	0.0007791946398119787	0.0008030407065503105	0.0007994449917906118	0.0008466373009739608	0.0008414046331076284	0.05216454405798139	0.05057057041067648	-1.1265071449089586e-05	-0.00018859279814398278	-1.1218769721750219e-05	-0.00018781764410730206
7.31463379945495	0.0007270212298776869	0.0007258932698734393	0.0007617914596385389	0.0007595878670666101	0.0007815659966850228	0.0007787051714677559	0.0008025074754172176	0.0007989152774580745	0.0008460122055525044	0.000840786746484363	0.05209542885869378	0.050503594726791765	-1.1172591674206422e-05	-0.00018817159017386897	-1.112668177919579e-05	-0.0001873983648032207
7.358708147721062	0.000726631548884411	0.0007255025221505221	0.0007613388766601542	0.0007591360501011819	0.0007810756091572859	0.0007782167987591753	0.0008019754696179368	0.0007983867788149354	0.0008453886261826026	0.0008401703537726305	0.05202645234515267	0.05043675332675507	-1.1080736420787315e-05	-0.00018774904082058397	-1.1035215547424912e-05	-0.00018697774787809762
7.403048066107065	0.0007262426918404879	0.0007251126016335816	0.0007608872889768255	0.000758685226976755	0.0007805863258115251	0.0007777295251859544	0.0008014446926468865	0.0007978594993475041	0.0008447665661861807	0.0008395554583003989	0.051957614845348596	0.050370046529199956	-1.098950155152198e-05	-0.0001873251424480138	-1.0944366909444378e-05	-0.00018655578573051335
7.447655154806527	0.0007258546621355719	0.0007247235117085095	0.0007604367000945455	0.0007582354011901204	0.0007800981501773196	0.0007772433542677207	0.0008009151480205902	0.000797333442564027	0.0008441460289122515	0.000838942063422332	0.05188891669188524	0.050303474657229806	-1.0898882955183431e-05	-0.00018689988735834384	-1.0854131774163875e-05	-0.00018613247069687588
7.49253102365499	0.0007254674631746249	0.0007243352557765645	0.0007599871135376099	0.0007577865762563448	0.000779611085804414	0.00077675828954418	0.0008003868392778657	0.0007968086119948742	0.0008435270177371494	0.0008383301725200208	0.05182035822203674	0.05023703803847201	-1.0808876546359106e-05	-0.00018647326778967188	-1.0764506076153119e-05	-0.0001857077950496444
7.537677292188054	0.000725081098378026	0.0007239478372544821	0.0007595385328487654	0.0007573387557089177	0.0007791251362628885	0.0007762743345752818	0.0007998597699800147	0.0007962850111927288	0.000842909536064767	0.0008377197890022175	0.05175193977780276	0.05017073700513298	-1.0719478265383206e-05	-0.00018604527591689624	-1.0675485775631446e-05	-0.00018528175099913335
7.583095589699846	0.0007246955711816734	0.000723561259574578	0.0007590909615893466	0.0007568919430998895	0.0007786403051433196	0.0007757914929413789	0.0007993339437110071	0.0007957626437327687	0.0008422935873267854	0.0008371109163050606	0.05168366170596987	0.05010457189405705	-1.0630684078196187e-05	-0.0001856159038516325	-1.0587066858257915e-05	-0.0001848543306921524
7.628787555301809	0.0007243108850370942	0.00072317552618486	0.0007586444033394267	0.0007564461420000209	0.0007781565960569485	0.0007753097682433979	0.0007988093640776735	0.0007952415132128574	0.000841679174982913	0.0008365035578923125	0.05161552435816843	0.05003854304678028	-1.05424899761071e-05	-0.00018518514364032623	-1.0499245334923135e-05	-0.00018442552621059094
7.674754837981857	0.0007239270434115561	0.0007227906405491381	0.0007581988616979645	0.0007560013559989303	0.0007776740126358532	0.0007748291641030085	0.0007982860347098997	0.0007947216232537381	0.0008410663025211274	0.0008358977172555978	0.05154752809093303	0.049972650809592144	-1.045489197571553e-05	-0.0001847529872648357	-1.041201724168335e-05	-0.000183995329572334
7.720999096663877	0.0007235440497881688	0.0007224066061471312	0.0007577543402829477	0.0007555575887052372	0.0007771925585331134	0.0007743496841627878	0.0007977639592608133	0.0007942029774992186	0.0008404549734579115	0.0008352933979146362	0.05147967326576115	0.04990689553359096	-1.0367886118752001e-05	-0.00018431942664209888	-1.0325378639567881e-05	-0.00018356373273020754
7.767522000267617	0.0007231619076660005	0.0007220234264745811	0.0007573108427315454	0.0007551148437467162	0.0007767122374229846	0.0007738713320863955	0.0007972431414069862	0.0007936855796163712	0.0008398451913385024	0.000834690603417487	0.05141196024917818	0.04984127757474403	-1.0281468471914912e-05	-0.0001838844536232176	-1.0239325614429945e-05	-0.0001831307275714511
7.814325227768903	0.0007227806205601814	0.0007216411050433604	0.0007568683727002539	0.0007546731247704402	0.0007762330530010673	0.0007733941115587409	0.0007967235848486231	0.0007931694332957213	0.0008392369597371307	0.0008340893373407875	0.05134438941279467	0.04977579729394829	-1.019563512672135e-05	-0.00018344805999326308	-1.0153854276849505e-05	-0.00018269630591813413
7.861410468260233	0.0007224001920020171	0.0007212596453815836	0.0007564269338650483	0.0007542324354429339	0.0007757550089844819	0.0007729180262861561	0.0007962052933097629	0.0007926545422514457	0.0008386302822572711	0.0008334896032899978	0.05127696113337033	0.04971045505708898	-1.0110382199359641e-05	-0.00018301023747030465	-1.0068960761907761e-05	-0.00018226045952512981
7.908779421011744	0.0007220206255391002	0.0007208790510337235	0.0007559865299215354	0.0007537927794503261	0.000775278109112044	0.0007724430799965732	0.0007956882705384799	0.0007921409102215728	0.0008380251625318933	0.0008328914048996499	0.051209675792879536	0.04964525123510308	-1.0025705830529752e-05	-0.00018257097770540964	-9.984641229060509e-06	-0.0001818231800803649
7.956433795532517	0.0007216419247354193	0.0007204993255607192	0.0007555471645851039	0.0007533541604985003	0.0007748023571444389	0.0007719692764396964	0.0007951725203070804	0.0007916285409681782	0.0008374216042237111	0.0008322947458335927	0.05114253377857186	0.049580186204039686	-9.941602185347884e-06	-0.0001821302722826157	-9.900891862065289e-06	-0.00018138445920548585
8.004375311632296	0.0007212640931714699	0.000720120472540089	0.0007551088415910762	0.0007529165823132456	0.0007743277568643965	0.0007714966193871762	0.0007946580464123055	0.0007911174382775852	0.0008368196110254346	0.0008316996297852411	0.05107553548303871	0.049515260345124566	-9.858067453143507e-06	-0.00018168811271723762	-9.817708868766276e-06	-0.0001809442884536938
8.052605699483543	0.0007208871344443705	0.0007197424955660477	0.0007546715646948659	0.0007524800486404164	0.0007738543120768748	0.0007710251126327917	0.0007941448526755366	0.0007906076059605689	0.0008362191866600309	0.0008311060604778323	0.05100868130427815	0.04945047404482025	-9.77509784731885e-06	-0.00018124449045622826	-9.735088480912132e-06	-0.00018050265930960596
8.101126699683881	0.0007205110521679714	0.0007193653982496177	0.000754235337672131	0.0007520445632460825	0.0007733820266092331	0.0007705547599926267	0.000793632942943	0.0007900990478525593	0.0008356203348809782	0.0008305140416646787	0.05094197164576128	0.04938582769489475	-9.692689605269103e-06	-0.0001807993968779842	-9.653026954150809e-06	-0.00018005956319003258
8.149940063318896	0.0007201358499729687	0.0007189891842187424	0.0007538001643189285	0.0007516101299166868	0.0007729109043114172	0.0007700855653052474	0.0007931223210859715	0.0007895917678138439	0.0008350230594725266	0.000829923577129422	0.05087540691649953	0.04932132169248226	-9.610838988136083e-06	-0.00018035282329068036	-9.571520567760658e-06	-0.0001796149914420342
8.199047552025359	0.0007197615315070209	0.0007186138571184062	0.0007533660484518751	0.0007511767524592041	0.0007724409490561403	0.000769617532431888	0.0007926129910009894	0.0007890857697297795	0.000834427364249964	0.0008293346706862976	0.050808987531112744	0.04925695644015283	-9.529542280760535e-06	-0.00017990476093296404	-9.490565624538545e-06	-0.00017916893534275502
8.248450938054788	0.0007193881004348582	0.0007182394206107434	0.0007529329939083011	0.0007507444347012962	0.0007719721647390642	0.0007691506652566306	0.0007921049566100588	0.0007885810575109942	0.0008338332530598746	0.0008287473261803889	0.050742713909896306	0.049192732345974925	-9.448795791484367e-06	-0.00017945520097292778	-9.410158450688828e-06	-0.00017872138609947852
8.298152004337403	0.0007190155604384022	0.0007178658783751606	0.0007525010045464137	0.0007503131804914742	0.0007715045552789871	0.0007686849676865899	0.0007915982218608686	0.0007880776350936036	0.0008332407297804139	0.0008281615474878987	0.05067658647889216	0.049128649823586536	-9.368595852022286e-06	-0.00017900413450736008	-9.330295395662894e-06	-0.00017827233484851712
8.348152544546481	0.0007186439152168779	0.0007174932341084501	0.0007520700842454542	0.0007498829936992569	0.0007710381246180277	0.0007682204436520983	0.000791092790727002	0.0007875755064394185	0.0008326497983215728	0.0008275773385164088	0.050610605669959036	0.04906470929226053	-9.288938817329957e-06	-0.00017855155256171762	-9.250972832022114e-06	-0.000177821772655129
8.398454363163072	0.0007182731684869303	0.0007171214915249071	0.0007516402369058593	0.0007494538782153315	0.000770572876721813	0.0007677570971068916	0.0007905886672081511	0.000787074675536159	0.0008320604626254508	0.0008269947032051509	0.05054477192084281	0.049000911176975775	-9.209821065430529e-06	-0.00017809744608893174	-9.17218715526958e-06	-0.000177369690512158
8.449059275541144	0.0007179033239827443	0.0007167506543564515	0.0007512114664494287	0.000749025837951721	0.0007701088155796695	0.0007672949320283018	0.0007900858553303395	0.0007865751463976738	0.0008314727266665349	0.0008264136455252801	0.05047908567524919	0.04893725590848526	-9.131238997349585e-06	-0.00017764180597013013	-9.093934783797192e-06	-0.00017691607934133824
8.49996910797308	0.0007175343854561521	0.0007163807263527369	0.0007507837768194766	0.0007485988768419374	0.0007696459452048057	0.0007668339524174348	0.000789584359146128	0.000786076923064146	0.0008308865944519658	0.0008258341694801384	0.05041354738291566	0.04887374392338713	-9.053189036904372e-06	-0.00017718462301291593	-9.016212158640194e-06	-0.00017646092999057394
8.551185697755594	0.0007171663566767635	0.0007160117112812828	0.0007503571719810117	0.0007481729988411593	0.0007691842696345143	0.0007663741622993778	0.0007890841827348519	0.0007855800096023264	0.0008303020700218323	0.0008252562791055437	0.05034815749968697	0.04881037566419734	-8.975667630571962e-06	-0.00017672588795078492	-8.93901574339738e-06	-0.0001760042332344669
8.602710893256043	0.0007167992414320725	0.000715643612927581	0.000749931655920888	0.0007477482079263851	0.0007687237929303563	0.000765915565723375	0.0007885853302028276	0.0007850844101057408	0.0008297191574494386	0.0008246799784700549	0.050282916487588744	0.0487471515794215	-8.898671247397315e-06	-0.00017626559144365284	-8.8623420241166e-06	-0.00017554597977442743
8.654546553979111	0.0007164330435275827	0.0007152764350952255	0.0007495072326479828	0.0007473245080966091	0.0007682645191783602	0.0007654581667630331	0.0007880878056835872	0.0007845901286949204	0.0008291378608415998	0.0008241052716752625	0.05021782481490277	0.04868407212362768	-8.8221963788198e-06	-0.00017580372407632883	-8.786187509093532e-06	-0.00017508616023650947
8.706694550633951	0.0007160677667869232	0.0007149101816060269	0.0007490839061933571	0.0007469019033729841	0.000767806452489216	0.0007650019695165097	0.0007875916133380975	0.0007840971695176204	0.000828558184338923	0.0008235321628560649	0.05015288295624371	0.048621137757520014	-8.746239538536156e-06	-0.00017534027635815463	-8.710548728789284e-06	-0.00017462476517229875
8.759156765201672	0.0007157034150519692	0.0007145448563001366	0.0007486616806104283	0.0007464803977989924	0.000767349596998474	0.0007645469781067131	0.0007870967573549917	0.0007836055367490493	0.000827980132116099	0.0008229606561809574	0.05008809139263782	0.048558348948015986	-8.670797262386003e-06	-0.00017487523872269928	-8.635422235671666e-06	-0.00017416178505730295
8.811935091003267	0.0007153399921829623	0.0007141804630361678	0.0007482405599751389	0.0007460599954406159	0.0007668939568667413	0.0007640931966814991	0.0007866032419507967	0.0007831152345920948	0.0008274037083821955	0.0008223907558523201	0.050023450611599844	0.04849570616832079	-8.595866108204384e-06	-0.00017440860152712068	-8.560804604087688e-06	-0.0001736972102912293
8.865031432767935	0.0007149775020586303	0.0007138170056913178	0.0007478205483861286	0.0007456407003865069	0.0007664395362798847	0.0007636406294138706	0.0007861110713701652	0.0007826262672775533	0.0008268289173809515	0.0008218224661067087	0.049958961107212416	0.04843320989800465	-8.521442655705543e-06	-0.00017394035505172156	-8.486692430169883e-06	-0.00017323103119759597
8.918447706701835	0.0007146159485763073	0.0007134544881614882	0.0007474016499649033	0.0007452225167481586	0.0007659863394492287	0.0007631892805021751	0.0007856202498861069	0.000782138639064359	0.0008262557633910733	0.0008212557912151454	0.04989462338020831	0.048370860623081234	-8.447523506321594e-06	-0.00017347048949897803	-8.413082331621205e-06	-0.00017276323802178917
8.972185840557227	0.0007142553356520585	0.0007130929143614133	0.0007469838688560133	0.0007448054486600834	0.0007655343706117632	0.0007627391541703149	0.0007851307818002263	0.0007816523542398213	0.0008256842507265392	0.00082069073548342	0.04983043793804922	0.048308658836085046	-8.374105283058542e-06	-0.00017299899499245708	-8.339970947612678e-06	-0.00017229382093081336
9.02624777370205	0.0007138956672208005	0.000712732288224781	0.0007465672092272259	0.0007443895002799845	0.0007650836340303474	0.0007622902546679454	0.0007846426714429596	0.0007811674171198577	0.0008251143837369009	0.0008201273032523871	0.04976640529501046	0.04824660503615349	-8.301184630433826e-06	-0.00017252586157809335	-8.26735493872962e-06	-0.00017182277001473456
9.080635457189915	0.0007135369472364221	0.0007123726137043549	0.0007461516752696981	0.0007439746757889289	0.0007646341339939117	0.0007618425862706791	0.0007841559231738099	0.0007806838320492284	0.0008245461668075878	0.0008195654988982647	0.049702525972263684	0.04818469972910758	-8.228758214286376e-06	-0.0001720510792219132	-8.195230986748729e-06	-0.00017135007528365498
9.135350853830497	0.0007131791796719114	0.0007120138947721046	0.0007457372711981596	0.0007435609793915322	0.0007641858748176724	0.0007613961532802984	0.0007836705413815925	0.0007802016034017795	0.0008239796043602204	0.0008190053268329444	0.04963880049795924	0.04812294342753076	-8.156822721630888e-06	-0.0001715746378093963	-8.12359579450972e-06	-0.00017087572666762973
9.190395938260405	0.0007128223685194777	0.0007116561354193277	0.000745324001251087	0.0007431484153161303	0.0007637388608433372	0.000760950960024961	0.0007831865304846778	0.0007797207355806818	0.0008234147008529207	0.000818446791504296	0.04957522940731624	0.04806133665085563	-8.085374860590175e-06	-0.00017109652714591972	-8.05244608585113e-06	-0.00017039971401675014
9.245772697014415	0.0007124665177906759	0.0007112993396567777	0.0007449118696908841	0.0007427369878149626	0.0007632930964393176	0.0007605070108594106	0.0007827038949312333	0.0007792412330186741	0.0008228514607806269	0.0008178898973964789	0.049511813242704636	0.04799987992544595	-8.014411360227763e-06	-0.00017061673695573099	-7.981778605447264e-06	-0.0001699220271006996
9.301483128597186	0.0007121116315165299	0.0007109435115147877	0.0007445008808040606	0.0007423267011643493	0.00076284858600094	0.0007600643101651871	0.0007822226391994715	0.0007787631001783068	0.0008222898886754102	0.0008173346490302533	0.04944855255373632	0.047938573784682255	-7.943928970433403e-06	-0.00017013525688108766	-7.911590118691095e-06	-0.00016944265560736582
9.357529243555355	0.0007117577137476598	0.0007105886550434008	0.0007440910389014176	0.0007419175596648766	0.0007624053339506625	0.000759622862350842	0.000781742767797901	0.0007782863415521911	0.000821729989106799	0.0008167810509632999	0.04938544789735162	0.047877418769048434	-7.87392446174786e-06	-0.0001696520764811471	-7.84187741149911e-06	-0.00016896158914167514
9.413913064550128	0.0007114047685544094	0.0007102347743124981	0.00074368234831823	0.0007415095676415803	0.0007619633447382918	0.0007591826718521574	0.0007812642852655776	0.0007778109616632485	0.0008211717666821038	0.000816229107790539	0.04932249983790977	0.04781641542621699	-7.804394625296994e-06	-0.00016916718523207752	-7.772637290266206e-06	-0.00016847881722587
9.47063662643026	0.0007110528000269702	0.0007098818734119265	0.0007432748134144298	0.0007411027294441297	0.0007615226228411989	0.0007587437431323568	0.0007807871961723578	0.0007773369650649619	0.0008206152260467429	0.0008156788241444532	0.04925970894728161	0.0477555643111398	-7.735336272662527e-06	-0.00016868057252697466	-7.703866581772016e-06	-0.00016799432930020286
9.527701976305488	0.0007107018122755065	0.0007095299564516231	0.0007428684385747888	0.0007406970494470081	0.0007610831727645371	0.000758306080682323	0.0007803115051191505	0.0007768643563416241	0.0008200603718845695	0.000815130204695408	0.04919707580494064	0.04769486598613674	-7.66674623571724e-06	-0.00016819222767380793	-7.635562132930242e-06	-0.00016750811471932803
9.585111173620431	0.000710351809430289	0.0007091790275617531	0.0007424632282091127	0.0007402925320497105	0.0007606449990414684	0.0007578696890208269	0.0007798372167381815	0.0007763931401086028	0.0008195072089182146	0.0008145832541519906	0.04913460099805538	0.04763432102098515	-7.5986213665174204e-06	-0.0001677021398952816	-7.567720810758294e-06	-0.00016702016275330078
9.642866290228868	0.0007100027956418163	0.0007088290908928326	0.0007420591867524223	0.0007398891816769219	0.0007602081062333814	0.0007574345726947395	0.0007793643356932482	0.0007759233210125894	0.0008189557419094153	0.0008140379772613318	0.04907228512158659	0.04757392999301342	-7.530958537187507e-06	-0.00016721029832880707	-7.500339502242853e-06	-0.0001665304625875219
9.700969410468568	0.0007096547750809478	0.0007084801506158633	0.0007416563186651475	0.000739487002778713	0.0007597724989301194	0.0007570007362792627	0.0007788928666799845	0.0007754549037318651	0.0008184059756593608	0.0008134943788094487	0.04901012877838038	0.047513693487192823	-7.463754639792583e-06	-0.00016671669202514283	-7.433415114174204e-06	-0.00016603900332037846
9.75942263123647	0.0007093077519390308	0.0007081322109224613	0.0007412546284333149	0.0007390859998307286	0.0007593381817502039	0.0007565681843781514	0.0007784228144261245	0.0007749878929765593	0.0008178579150090333	0.0008129524636215788	0.04894813257926836	0.04745361209623117	-7.397006586177049e-06	-0.00016622130994700668	-7.366944573062965e-06	-0.00016554577396363235
9.818228062064373	0.000708961730428034	0.0007077852760249935	0.0007408541205687461	0.0007386861773343843	0.0007589051593410701	0.0007561369216239442	0.0007779541836917731	0.0007745222934889207	0.0008173115648395607	0.0008124122365625279	0.04888629714316308	0.04739368642067065	-7.330711307911714e-06	-0.00016572414097024146	-7.300924825005654e-06	-0.00016505076344172642
9.877387825195074	0.0007086167147806707	0.0007074393501567027	0.0007404547996092418	0.0007382875398170525	0.0007584734363792853	0.0007557069526781879	0.0007774869792696679	0.0007740581100435742	0.0008167669300725587	0.0008118737025370073	0.04882462309715975	0.04733391706898097	-7.264865756156751e-06	-0.0001652251738824828	-7.235352835596211e-06	-0.00016455396059139593
9.936904055658934	0.0007082727092505342	0.0007070944375718446	0.0007400566701187838	0.0007378900918322632	0.0007580430175707908	0.0007552782822316707	0.0007770212059854566	0.0007735953474477975	0.0008162240156704914	0.0008113368664899876	0.048763111076635945	0.04727430465766024	-7.1994669014465926e-06	-0.00016472439738055011	-7.170225589719567e-06	-0.00016405535415950356
9.996778901350961	0.0007079297181122312	0.0007067505425458239	0.000739659736687731	0.0007374938379599015	0.0007576139076511337	0.0007548509150046586	0.0007765568686979713	0.0007731340105417933	0.0008156828266370297	0.0008108017334070538	0.04870176172535449	0.04721484981133239	-7.134511733706411e-06	-0.0001642218000724449	-7.105540091518689e-06	-0.00016355493280362232
10.05701452310831	0.0007075877456615072	0.000706407669375322	0.0007392640039330124	0.0007370987828064003	0.0007571861113856982	0.0007544248557471235	0.0007760939722995006	0.0007726741041989574	0.0008151433680174078	0.0008102683083147537	0.04864057569556713	0.04715555316284763	-7.06999726204742e-06	-0.00016371737047524149	-7.0412933642445205e-06	-0.00016305268509153592
10.117613094788254	0.0007072467962153847	0.0007060658223784368	0.000738869476498331	0.0007367049310049437	0.0007567596335699493	0.0007540001092389852	0.0007756325217160737	0.0007722156333261612	0.0008146056448987935	0.0008097365962809641	0.04857955364811967	0.04709641535338572	-7.005920514668862e-06	-0.0001632110970143652	-6.977482450137157e-06	-0.00016254859949957345
10.178576803346665	0.0007069068741122916	0.0007057250058948145	0.0007384761590543603	0.0007363122872156659	0.0007563344790296672	0.0007535766802903457	0.0007751725219077372	0.0007717586028640265	0.0008140696624106526	0.0008092066024152491	0.04851869625255759	0.04703743703255717	-6.942278538746988e-06	-0.00016270296802331496	-6.914104410300076e-06	-0.00016204266441222082
10.239907848916916	0.0007065679837121975	0.0007053852242857869	0.0007380840562989485	0.0007359208561258529	0.0007559106526211923	0.0007531545737417342	0.0007747139778688407	0.0007713030177872088	0.0008135354257251244	0.0008086783318692304	0.04845800418723353	0.046978618858509194	-6.879068400283267e-06	-0.00016219297174221992	-6.851156324575239e-06	-0.0001615348681213713
10.301608444889292	0.0007062301293967472	0.0007050464819345077	0.0007376931729573227	0.0007355306424501482	0.0007554881592316676	0.0007527337944643454	0.0007742568946283266	0.0007708488831046816	0.0008130029400573988	0.0008081517898369559	0.04839747813941811	0.0469199614980304	-6.816287184034132e-06	-0.0001616810963176174	-6.788635291452884e-06	-0.00016102519882546518
10.363680817990868	0.0007058933155693944	0.0007047087832460896	0.0007373035137822913	0.0007351416509307566	0.0007550670037792845	0.0007523143473602889	0.0007738012772500153	0.0007703962038600232	0.0008124722106660953	0.0008076269815552757	0.04833711880540978	0.04686146562665901	-6.753931993356589e-06	-0.00016116732980164805	-6.726538427936218e-06	-0.00016051364462912887
10.426127208365882	0.0007055575466555365	0.0007043721326477398	0.0007369150835544507	0.0007347538863376499	0.00075464719121353	0.0007518962373628292	0.0007733471308328978	0.0007699449851317032	0.0008119432428536458	0.0008071039123042183	0.04827692689064619	0.04680313192879	-6.691999950142295e-06	-0.00016065166015172272	-6.664862869480703e-06	-0.00016000019354303618
10.488949869656532	0.0007052228271026478	0.000704036534588897	0.0007365278870823914	0.0007343673534687726	0.0007542287265154334	0.0007514794694366358	0.0007728944605114274	0.0007694952320333748	0.0008114160419666829	0.0008065825874073711	0.04821690310981783	0.046744961097788355	-6.6304881946371505e-06	-0.00016013407522866285	-6.6036057697616e-06	-0.00015948483348077191
10.552151069084381	0.0007048891613804213	0.0007037019935413753	0.0007361419292029121	0.0007339820571502578	0.0007538116146978238	0.0007510640485780403	0.0007724432714558237	0.000769046949714173	0.0008108906133964367	0.0008060630122322721	0.04815704818698428	0.0466869538360971	-6.569393885344152e-06	-0.0001596145627962009	-6.542764300641879e-06	-0.0001589675522598588
10.615733087532126	0.0007045565539809	0.0007033685139994973	0.0007357572147812251	0.0007335980022366328	0.0007533958608055791	0.0007506499798152798	0.0007719935688723666	0.000768600143359007	0.0008103669625791264	0.0008055451921907954	0.048097362855690905	0.04662911085535172	-6.508714198944464e-06	-0.00015909311052086927	-6.482335652077675e-06	-0.00015844833760128574
10.679698219625935	0.0007042250094186157	0.0007030361004802366	0.0007353737487111711	0.000733215193611033	0.0007529814699158838	0.0007502372682087576	0.0007715453580037003	0.0007681548181888626	0.0008098450949963629	0.000805029132739546	0.04803784785908469	0.04657143287649572	-6.448446330163844e-06	-0.00015856970597097342	-6.4223170319612985e-06	-0.00015792717712784232
10.744048773818252	0.0007038945322307243	0.0007027047575233552	0.0007349915359154298	0.0007328336361854138	0.0007525684471384843	0.0007498259188512948	0.0007710986441291374	0.0007677109794611015	0.0008093250161755509	0.000804514839380257	0.04797850395003781	0.046513920629895664	-6.388587491643408e-06	-0.0001580443366153983	-6.362705666005872e-06	-0.00015740405836325855
10.808787072471103	0.0007035651269771473	0.0007023744896915473	0.0007346105813457397	0.0007324533349007703	0.0007521567976159526	0.0007494159368683956	0.0007706534325649694	0.0007672686324697712	0.0008088067316903019	0.0008040023176601954	0.04791933189126473	0.04645657485545947	-6.3291349138459504e-06	-0.0001575169898228035	-6.303498797657729e-06	-0.00015687896873170515
10.87391545193992	0.0007032367982407071	0.000702045301570578	0.0007342308899831105	0.0007320742947273503	0.000751746526523945	0.0007490073274185018	0.0007702097286647757	0.000766827782545909	0.0008082902471608443	0.0008034915731725653	0.047860332455449135	0.04639939630275544	-6.270085844928448e-06	-0.00015698765286101257	-6.244693687980189e-06	-0.00015635189555715523
10.93943626265785	0.0007029095506272675	0.0007017171977694258	0.0007338524668380436	0.0007316965206648749	0.0007513376390714694	0.0007486000956932607	0.0007697675378197384	0.0007663884350578546	0.0008077755682544431	0.0008029826115569204	0.04780150642536681	0.04634238573113228	-6.211437550633636e-06	-0.00015645631289584738	-6.186287615514777e-06	-0.00015582282606166342
11.00535186922059	0.000702583388765873	0.0007013901829204253	0.0007334753169507519	0.0007313200177427599	0.0007509301405011509	0.0007481942469177892	0.0007693268654589597	0.0007659505954115658	0.0008072627006858223	0.0008024754384995799	0.04774285459401242	0.04628554390984391	-6.153187314215415e-06	-0.00015592295699121128	-6.1282778762283135e-06	-0.000155291747365921
11.071664650471687	0.0007022583173088864	0.000701064261679407	0.0007330994453913788	0.0007309447910203318	0.0007505240360894976	0.0007477897863509383	0.0007688877170497782	0.00076551426905093	0.0008067516502175875	0.000801970059734045	0.04768437776472721	0.04622887161817255	-6.095332436275788e-06	-0.00015538757210720178	-6.070661783344651e-06	-0.0001547586464872852
11.138376999588447	0.0007019343409321319	0.000700739438725844	0.0007327248572602241	0.0007305708455870588	0.0007501193311471769	0.0007473867192855686	0.0007684500980980957	0.0007650794614580892	0.0008062424226606634	0.0008014664810414268	0.047626076751329745	0.046172369645553005	-6.037870234662512e-06	-0.0001548501450989448	-6.013436667253597e-06	-0.00015422351033869686
11.205491324168262	0.0007016114643350358	0.0007004157187629949	0.0007323515576879685	0.0007301981865627712	0.0007497160310192863	0.0007469850510488186	0.0007680140141487024	0.0007646461781537613	0.0008057350238747267	0.0008009647082508753	0.04756795237824719	0.04611603879170364	-5.980798044423995e-06	-0.00015431066271759386	-5.9565998754554025e-06	-0.0001536863257297627
11.273010046315514	0.0007012896922407621	0.0007000931065180424	0.0007319795518358942	0.0007298268190978857	0.0007493141410856253	0.0007465847870023767	0.0007675794707855999	0.0007642144246975605	0.0008052294597686423	0.0008004647472400049	0.04751000548064879	0.046059879866752904	-5.924113217621076e-06	-0.0001537691116076101	-5.900148772366477e-06	-0.0001531470793633416
11.340935602728974	0.0007009690293963626	0.0006997716067422468	0.0007316088448961208	0.00072945674837364	0.0007489136667609806	0.0007461859325427651	0.0007671464736323418	0.0007637842066883352	0.0008047257363009176	0.0007999666039353447	0.04745223690458177	0.046003893691372644	-5.867813123233354e-06	-0.00015322547830576294	-5.844080739240455e-06	-0.0001526057578354334
11.409270444789758	0.0007006494805729134	0.0006994512242110855	0.0007312394420918303	0.000729087979602319	0.0007485146134954025	0.0007457884931016142	0.0007667150283523639	0.0007633555297644935	0.0008042238594801475	0.0007994702843127723	0.047394647507107736	0.04594808109690902	-5.811895147095e-06	-0.00015267974924165761	-5.788393174107481e-06	-0.0001520623476356231
11.478017038649782	0.000700331050565659	0.0006991319637243994	0.000730871348677499	0.0007287205180274854	0.0007481169867744876	0.0007453924741459435	0.0007662851406493228	0.0007629283996043406	0.0008037238353654703	0.0007989757943979652	0.047337238156442175	0.04589244292552048	-5.756356691772463e-06	-0.000152131910736375	-5.733083491631964e-06	-0.0001515168351447771
11.547177865320764	0.0007000137441941528	0.0006988138301065379	0.0007305045699391278	0.0007283543689242137	0.0007477207921196629	0.0007449978811784473	0.000765856816267436	0.0007625028219264134	0.0008032256700670254	0.0007984831402668491	0.04728000973209604	0.04583698003030989	-5.701195176416145e-06	-0.00015158194900022348	-5.678149122980737e-06	-0.0001509692066339885
11.616755420763786	0.0006996975663024067	0.0006984968282065105	0.0007301391111944832	0.0007279895375993287	0.0007473260350884789	0.0007446047197377826	0.0007654300609918326	0.0007620788024898307	0.0008027293697464272	0.0007979923280460641	0.047222963125018315	0.04578169327546931	-5.6464080366901495e-06	-0.00015102985013298875	-5.623587515760607e-06	-0.0001504194482643828
11.686752215979308	0.0006993825217590279	0.0006981809628981268	0.0007297749777933271	0.0007276260293916368	0.0007469327212748939	0.0007442129953988547	0.0007650048806488942	0.0007616563470946283	0.0008022349406172262	0.0007975033639134175	0.04716609923774038	0.04572658353641521	-5.591992724701157e-06	-0.00015047560012376726	-5.569396133929018e-06	-0.00014986754608667385
11.75717077709787	0.0006990686154573656	0.0006978662390801474	0.0007294121751176561	0.0007272638496721655	0.0007465408563095672	0.0007438227137731077	0.0007645812811066096	0.0007612354615821105	0.0008017423889453877	0.0007970162540983561	0.0471094189845251	0.04567165169993385	-5.537946708824952e-06	-0.00014991918484799638	-5.515572457624046e-06	-0.00014931348603836048
11.82801364547121	0.0006987558523156578	0.0006975526616764334	0.0007290507085819447	0.0007269030038444085	0.0007461504458601585	0.0007434338805088245	0.0007641592682749314	0.0007608161518352046	0.0008012517210497767	0.0007965310048824403	0.04705292329151356	0.045616898664323786	-5.484267473633564e-06	-0.00014936059006764868	-5.46211398311236e-06	-0.0001487572539443094
11.899283377763982	0.0006984442372771722	0.0006972402356360906	0.0007286905836333814	0.0007265434973445595	0.0007457614956316208	0.000743046501291415	0.0007637388481061303	0.0007603984237788109	0.0008007629433026383	0.0007960476225998182	0.04699661309687875	0.045562325339546766	-5.430952519812869e-06	-0.00014879980143059357	-5.409018222682534e-06	-0.00014819883551558943
11.970982546046038	0.000698133775310354	0.0006969289659336215	0.0007283318057521156	0.0007261853356417634	0.0007453740113665032	0.0007426605818437216	0.0007633200265951596	0.0007599822833801637	0.0008002760621300931	0.0007955661136377121	0.04694048935097661	0.04550793264736953	-5.3779993640238125e-06	-0.00014823680446851561	-5.356282704511474e-06	-0.0001476382163474732
12.043113737885237	0.0006978244714089716	0.0006966188575690733	0.0007279743804515016	0.0007258285242383563	0.0007449879988452538	0.0007422761279263175	0.0007629028097800205	0.0007595677366491937	0.0007997910840126356	0.000795086484436907	0.0468845530165031	0.045453721521523355	-5.325405538811334e-06	-0.00014767158459655372	-5.303904972602837e-06	-0.00014707538191968683
12.115679556440844	0.0006975163305922625	0.0006963099155681879	0.0007276183132783458	0.0007254730686701175	0.0007446034638865256	0.0007418931453378116	0.0007624872037421305	0.0007591547896388917	0.000799308015485635	0.0007946087414922435	0.04682880506865138	0.04539969290784813	-5.273168592531512e-06	-0.00014710412711252396	-5.251882586667332e-06	-0.0001465103175948279
12.188682620557461	0.0006972093579050773	0.0006960021449825497	0.0007272636098131524	0.0007251189745065127	0.0007442204123474821	0.0007415116399151551	0.0007620732146066954	0.000758743448445676	0.0007988268631398434	0.0007941328913531184	0.04677324649527376	0.04534584776445407	-5.221286089205843e-06	-0.0001465344171953098	-5.200213122014304e-06	-0.000145943008617061
12.26212556485955	0.0006969035584180317	0.0006956955508897411	0.0007269102756703796	0.0007247662473509522	0.0007438388501241127	0.0007411316175339525	0.0007616608485430878	0.0007583337192097708	0.0007983476336219154	0.0007936589406239936	0.04671787829703963	0.045292187061876106	-5.169755608450989e-06	-0.00014596243990419588	-5.14889416946239e-06	-0.00014537344011159026
12.336011039846525	0.0006965989372276465	0.0006953901383934867	0.0007265583164986844	0.0007244148928410368	0.0007434587831515415	0.0007407530841087709	0.0007612501117652226	0.0007579256081155748	0.0007978703336349211	0.0007931868959648995	0.04666270148760464	0.045238711783233486	-5.1185747453729585e-06	-0.00014538818017773014	-5.097923335254523e-06	-0.00014480159708374352
12.41034171198835	0.0006962954994565011	0.0006950859126238088	0.0007262077379811824	0.0007240649166488163	0.0007430802174043477	0.0007403760455934572	0.000760841010531946	0.0007575191213920467	0.0007973949699388786	0.0007927167640919603	0.04660771709377626	0.04518542292439354	-5.067741110460419e-06	-0.00014481162283258575	-5.04729824092609e-06	-0.0001442274644171404
12.485120263821853	0.0006959932502533769	0.0006947828787371774	0.0007258585458357007	0.0007237163244810445	0.0007427031588968822	0.0007400005079814556	0.0007604335511474186	0.0007571142653130853	0.0007969215493512833	0.0007922485517779127	0.04655292615568156	0.0451323214941331	-5.017252329484086e-06	-0.00014423275256233992	-4.997016523218198e-06	-0.00014365102687283193
12.560349394047481	0.0006956921947934095	0.0006944810419166632	0.0007255107458150386	0.0007233691220794402	0.0007423276136835927	0.0007396264773061291	0.0007600277399615118	0.0007567110461979215	0.0007964500787476502	0.000791782265852638	0.04649832972694132	0.04507940851430777	-4.967106043405646e-06	-0.00014365155393650242	-4.947075834001342e-06	-0.00014307226908893966
12.63603181762671	0.0006953923382782323	0.0006941804073720884	0.0007251643437072234	0.0007230233152209435	0.0007419535878593462	0.0007392539596410802	0.000759623583370198	0.0007563094704115048	0.0007959805650620546	0.0007913179132036938	0.04644392887484375	0.0450266850200198	-4.91729990829623e-06	-0.00014306801140001602	-4.897473840159185e-06	-0.00014249117557893487
12.712170265880024	0.0006950936859361278	0.0006938809803401788	0.0007248193453357747	0.0007226789097179807	0.000741581087559756	0.0007388829611004803	0.000759221087815953	0.0007559095443649013	0.0007955130152876854	0.0007908555007768583	0.0463897246805209	0.0449741520597896	-4.867831595201967e-06	-0.00014248210927106375	-4.848208223490538e-06	-0.00014190773073055607
12.78876748658549	0.0006947962430221758	0.0006935827660847189	0.0007244757565599676	0.0007223359114187282	0.0007412101189615169	0.000738513487839396	0.0007588202597881589	0.0007555112745156926	0.0007950474364774039	0.0007903950355766772	0.04633571823912784	0.04492181069572962	-4.818698790074599e-06	-0.0001418938317405416	-4.799276680618296e-06	-0.0001413219188046433
12.865826244077915	0.0006945000148184023	0.0006932857698967027	0.0007241335832750976	0.0007219943262073781	0.0007408406882827336	0.0007381455460541258	0.0007584211058235114	0.000755114667368379	0.0007945838357443071	0.0007899365246670175	0.046281910660026286	0.044869662003721285	-4.769899193678671e-06	-0.00014130316287125355	-4.750676922902694e-06	-0.00014073372393452743
12.943349319348618	0.0006942050066339273	0.0006929899970944874	0.000723792831412747	0.0007216541600044055	0.0007404728017832609	0.000737779141982528	0.0007580236325064307	0.0007547197294747861	0.0007941222202622965	0.0007894799751716276	0.04622830306696824	0.044817707073594136	-4.7214305214570915e-06	-0.0001407100865956079	-4.70240667632682e-06	-0.00014014313012425395
13.0213395101458	0.000693911223805117	0.0006926954530239487	0.0007234535069410572	0.0007213154187668419	0.0007401064657650441	0.0007374142819043677	0.0007576278464694803	0.0007543264674344788	0.0007936625972666619	0.0007890253942747072	0.04617489659828512	0.04476594700930669	-4.673290503483425e-06	-0.000140114586715534	-4.654463681397734e-06	-0.00013955012124705624
13.099799631075467	0.0006936186716957323	0.0006924021430586344	0.000723115615864999	0.0007209781084885446	0.000739741686572459	0.0007370509721416525	0.0007572337543937838	0.0007539348878951753	0.0007932049740546608	0.00078857278922148	0.04612169240707371	0.0447143829291318	-4.625476884354343e-06	-0.00013951664690120547	-4.606845693105703e-06	-0.00013895468104602182
13.178732513703073	0.0006933273556970756	0.0006921100725999156	0.0007227791642266427	0.0007206422352004689	0.0007393784705926597	0.0007366892190589759	0.0007568413630094496	0.0007535449975531658	0.0007927493579861102	0.0007881221673187712	0.0460686916613948	0.044663015965845015	-4.5779874230855375e-06	-0.0001389162506895414	-4.559550480770676e-06	-0.0001383567931309282
13.258141006655675	0.0006930372812281442	0.0006918192470771436	0.0007224441581054374	0.0007203078049709486	0.000739016824255926	0.0007363290290638689	0.0007564506790960012	0.0007531568031537383	0.0007922957564839869	0.0007876735359355991	0.04601589554446615	0.04461184726691035	-4.530819893003302e-06	-0.00013831338148234673	-4.512575827955549e-06	-0.00013775644097746564
13.338027975724735	0.000692748453735781	0.0006915296719478062	0.0007221106036184892	0.0007199748239059737	0.000738656754036021	0.0007359704086071488	0.0007560617094828121	0.000752770311491611	0.0007918441770350356	0.0007872269025037704	0.045963305254861656	0.044560877994679116	-4.483972081688152e-06	-0.0001377080225464511	-4.465919532418462e-06	-0.000137153607927043
13.418396303969553	0.0006924608786948196	0.000691241352697678	0.0007217785069208356	0.0007196432981494651	0.0007382982664505379	0.0007356133641832709	0.0007556744610495372	0.0007523855294113565	0.0007913946271903756	0.0007867822745184776	0.04591092200671245	0.0445101093265809	-4.437441790864673e-06	-0.00013710015701182132	-4.419579405967947e-06	-0.00013654827718428963
13.49924889182131	0.0006921745616082409	0.0006909542948409796	0.0007214478742057322	0.0007193132338835661	0.0007379413680612676	0.0007352579023306902	0.0007552889407265631	0.0007520024638078486	0.0007909471145661289	0.0007863396595389127	0.04585874702991476	0.04445954245532217	-4.391226836291361e-06	-0.00013648976786947986	-4.373553274400477e-06	-0.00013594043181633375
13.580588657187745	0.0006918895080073185	0.0006906685039205295	0.0007211187117049344	0.000718984637328919	0.0007375860654745554	0.0007349040296322175	0.0007549051554954488	0.0007516211216266991	0.0007905016468440428	0.0007858990651888808	0.04580678157033312	0.04440917858909146	-4.345325047713788e-06	-0.00013587683797217087	-4.327838977419805e-06	-0.00013533005475233062
13.662418535558457	0.0006916057234517706	0.0006903839855079013	0.0007207910256889811	0.0007186575147449551	0.0007372323653416663	0.0007345517527153831	0.0007545231123893809	0.0007512415098647057	0.0007900582317721275	0.0007854604991574245	0.04575502689001833	0.04435901895176051	-4.299734268729295e-06	-0.00013526135003122386	-4.282434368502522e-06	-0.00013471712878032616
13.744741480110864	0.0006913232135299127	0.0006901007452035795	0.0007204648224674884	0.0007183318724301845	0.0007368802743591578	0.0007342010782528096	0.0007541428184936281	0.0007508636355703057	0.0007896168771653015	0.0007850239691994567	0.04570348426741156	0.04430906478309402	-4.254452356708058e-06	-0.0001346432866159153	-4.237337314848613e-06	-0.00013410163654750673
13.827560461816718	0.0006910419838588034	0.0006898187886371115	0.0007201401083894314	0.0007180077167224832	0.0007365297992692479	0.0007338520129625737	0.0007537642809460029	0.0007504875058440281	0.0007891775909060393	0.0007845894831363969	0.04565215499757359	0.04425931733895965	-4.209477182733241e-06	-0.00013402263015280247	-4.192545697298197e-06	-0.00013348356055908894
13.910878469549415	0.0006907620400843987	0.0006895381214672674	0.0007198168898434434	0.0007176850539993908	0.0007361809468601919	0.0007335045636085857	0.0007533875069373274	0.0007501131278389575	0.0007887403809450337	0.0007841570488568212	0.04560104039239613	0.044209777891540146	-4.164806631468294e-06	-0.00013339936292344756	-4.14805741020402e-06	-0.00013286288317573836
13.9946985101918	0.0006904833878816995	0.0006892587493821914	0.0007194951732581052	0.0007173638906784	0.0007358337239666627	0.0007331587370009639	0.0007530125037119037	0.0007497405087611984	0.0007883052553018617	0.0007837266743171139	0.045550141780831194	0.04416044772955599	-4.120438601074548e-06	-0.00013277346706278004	-4.103870361349057e-06	-0.00013223958661234825
14.079023608744702	0.0006902060329549074	0.000688980678099565	0.0007191749651022487	0.0007170442332172637	0.0007354881374701348	0.0007328145399964209	0.0007526392785679949	0.0007493696558703511	0.0007878722220656651	0.000783298367542138	0.04549946050911667	0.04411132815847972	-4.076371003160911e-06	-0.00013214492455945748	-4.059982471893604e-06	-0.00013161365293803962
14.163856808436103	0.0006899299810375654	0.0006887039133667497	0.000718856271885244	0.000716726088114281	0.0007351441942992639	0.0007324719794986379	0.0007522678388582954	0.0007490005764799764	0.0007874412893958253	0.0007828721366258928	0.045448997941008255	0.04406242050076326	-4.0326017626685084e-06	-0.0001315137172531733	-4.016391676278132e-06	-0.0001309850640740795
14.24920117083096	0.0006896552378927169	0.0006884284609609555	0.0007185391001573114	0.0007164094619086113	0.0007348019014302848	0.0007321310624586622	0.0007518981919904287	0.0007486332779580889	0.0007870124655226659	0.0007824479897322081	0.04539875545801418	0.04401372609606637	-3.989128817770936e-06	-0.00013087982683326893	-3.97309592209405e-06	-0.0001303538017916328
14.335059775941703	0.000689381809313051	0.0006881543266893891	0.0007182234565098189	0.0007160943611805719	0.0007344612658873978	0.0007317917958752925	0.0007515303454274309	0.000748267767727635	0.0007865857587481491	0.0007820259350954222	0.04534873445963098	0.043965246301484746	-3.945950119796197e-06	-0.00013024323483731837	-3.9300931700307976e-06	-0.00012971984771112388
14.421435722339384	0.0006891097011210552	0.0006878815163894129	0.0007179093475755897	0.0007157807925519482	0.0007341222947431742	0.0007314541867954804	0.0007511643066882538	0.0007479040532669888	0.0007861611774465887	0.0007816059810210853	0.04529893636359054	0.04391698249178589	-3.903063633162521e-06	-0.00012960392265051746	-3.887381393810792e-06	-0.00012908318330159818
14.50833212726552	0.0006888389191691595	0.0006876100359286944	0.0007175967800292052	0.0007154687626862952	0.0007337849951189461	0.0007311182423147191	0.0007508000833482575	0.0007475421421104416	0.0007857387300653642	0.0007811881358866562	0.04524936260609966	0.04386893605964763	-3.860467335263865e-06	-0.00012896187150338023	-3.844958580064527e-06	-0.00012844378987791893
14.595752126744532	0.0006885694693398948	0.0006873398912053724	0.0007172857605873246	0.0007151582782892607	0.0007334493741852238	0.0007307839695774584	0.0007504376830397314	0.0007471820418487157	0.0007853184251256595	0.000780772408142229	0.04520001464209402	0.04382110841589919	-3.81815921639099e-06	-0.0001283170624704899	-3.8028227282481744e-06	-0.00012780164859957366
14.683698875697011	0.0006883013575460327	0.0006870710881481998	0.0007169762960089853	0.0007148493461088862	0.0007331154391620916	0.0007304513757775011	0.0007500771134523949	0.0007468237601294597	0.0007849002712231895	0.000780358806311244	0.04515089394549094	0.043773500989767546	-3.776137279673346e-06	-0.0001276694764698605	-3.760971850597615e-06	-0.0001271567404704521
14.772175548053516	0.0006880345897307393	0.0006868036327167056	0.0007166683930959248	0.0007145419729359287	0.0007327831973196294	0.0007301204681584187	0.0007497183823339215	0.0007464673046577668	0.0007844842770289531	0.0007799473389912268	0.04510200200944396	0.0437261152291255	-3.734399540948098e-06	-0.00012701909425988367	-3.7194039720070057e-06	-0.00012650904633593196
14.861185336869132	0.0006877691718677214	0.0006865375309013472	0.0007163620586928946	0.0007142361656041775	0.0007324526559783235	0.0007297912540139619	0.0007493614974904623	0.000746112683196693	0.0007840704512899886	0.0007795380148545282	0.04505334034660698	0.043678952600746807	-3.692944028690741e-06	-0.00012636589643835738	-3.6781171299368406e-06	-0.00012585854688135223
14.95073145443871	0.0006875051099613812	0.00068627278872367	0.0007160572996879844	0.0007139319309907786	0.0007321238225094943	0.0007294637406884858	0.0007490064667871812	0.000745759903567785	0.0007836588028301449	0.0007791308426490812	0.04500491048939948	0.043632014590562554	-3.651768783956115e-06	-0.00012570986344181967	-3.637109374366246e-06	-0.00012520522263154144
15.040817132412794	0.0006872424100469533	0.0006860094122364518	0.0007157541230129358	0.0007136292760165487	0.0007317967043357101	0.0007291379355773626	0.0007486532981487811	0.0007454089736516009	0.0007832493405508503	0.0007787258311991513	0.044956713990273636	0.04358530270392205	-3.610871860291673e-06	-0.00012505097554402211	-3.5963787677097125e-06	-0.00012454905394940208
15.131445621914246	0.0006869810781906593	0.0006857474075238636	0.0007154525356434689	0.0007133282076463067	0.0007314713089312224	0.0007288138461274131	0.0007483019995600525	0.0007450599013882531	0.0007828420734319018	0.0007783229894061143	0.04490875242199322	0.04353881846585963	-3.5702513236212513e-06	-0.00012438921285273796	-3.555923384693932e-06	-0.00012389002103266322
15.222620193655578	0.0006867211204898533	0.000685486780701622	0.0007151525445996125	0.0007130287328892005	0.0007311476438223966	0.0007284914798373371	0.0007479525790664207	0.0007447126947779487	0.0007824370105322651	0.0007779223262492376	0.04486102737790619	0.04349256342136338	-3.5299052521739482e-06	-0.000123724555309207	-3.5157413122936104e-06	-0.00012322810391349193
15.31434413805701	0.0006864625430731683	0.000685227537917142	0.0007148541569460287	0.0007127308587990363	0.0007308257165881502	0.0007281708442581479	0.0007476050447744988	0.0007443673618815368	0.0007820341609908793	0.0007775238507864691	0.0448135404722308	0.043446539135649415	-3.4898317364338155e-06	-0.00012305698268716414	-3.4758306496889685e-06	-0.00012256328245738302
15.406620765365147	0.0006862053521006602	0.0006849696853496873	0.0007145573797923434	0.000712434592474609	0.0007305055348603894	0.000727851946993606	0.0007472594048526478	0.00074402391082106	0.0007816335340274726	0.0007771275721552367	0.044766293340343113	0.04340074719444067	-3.4500288790288366e-06	-0.00012238647459014707	-3.4361895081304328e-06	-0.00012189553636055006
15.499453405772549	0.0006859495537639562	0.0006847132292105268	0.0007142622202934833	0.0007121399410600415	0.0007301871063244597	0.0007275347957006698	0.0007469156675315449	0.0007436823497803185	0.0007812351389433962	0.0007767334995732645	0.044719287639067094	0.04335518920424873	-3.4104947946459255e-06	-0.00012171301045044158	-3.3968160108818236e-06	-0.00012122484514870413
15.592845409537835	0.0006856951542863947	0.0006844581757430808	0.0007139686856500074	0.0007118469117451161	0.0007298704387195896	0.0007272193980899343	0.0007465738411047521	0.0007433426870054311	0.000780838985122456	0.0007763416423393895	0.04467252504697113	0.043309866792662174	-3.3712276099797517e-06	-0.00012103656952736075	-3.3577082931435936e-06	-0.00012055118817541621
15.686800147106629	0.0006854421599231754	0.0006842045312230783	0.0007136767831084498	0.0007115555117656204	0.0007295555398393486	0.0007269057619260905	0.0007462339339293017	0.0007430049308054147	0.0007804450820317727	0.0007759520098344013	0.044626007264671225	0.04326478160863992	-3.332225463620851e-06	-0.00012035713090521871	-3.318864501965224e-06	-0.00011987454462028535
15.781321009233178	0.0006851905769614969	0.000683952301958702	0.0007133865199616575	0.0007112657484036855	0.000729242417532103	0.0007265938950283739	0.0007458959544262776	0.0007426690895527562	0.0007800534392226355	0.0007755646115218811	0.04457973601513513	0.04321993532280425	-3.293486505983635e-06	-0.00011967467349183192	-3.2802827961684634e-06	-0.00011919489348749535
15.87641140710273	0.0006849404117207029	0.0006837014942907423	0.0007130979035491346	0.0007109776289881333	0.0007289310797014811	0.0007262838052710312	0.0007455599110814093	0.0007423351716840035	0.0007796640663313809	0.0007751794569490591	0.044533713043994366	0.04317532962774566	-3.2550088992387358e-06	-0.00011898917601679826	-3.2419613462666627e-06	-0.00011851221360378861
15.972074772454643	0.0006846916705524216	0.0006834521145927435	0.0007128109412573887	0.0007106911608948216	0.0007286215343068376	0.0007259755005837794	0.000745225812445672	0.0007420031857003535	0.0007792769730802745	0.0007747965557476818	0.0444879401198603	0.0431309662383275	-3.2167908172444845e-06	-0.0001183006170306089	-3.2038983344049275e-06	-0.00011782648361760573
16.06831455770623	0.0006844443598407066	0.0006832041692711526	0.0007125256405202765	0.0007104063515469944	0.0007283137893637241	0.0007256689889522776	0.0007448936671358913	0.000741673140168253	0.0007788921692784094	0.0007744159176348886	0.044442419034647795	0.04308684689199904	-3.178830445426783e-06	-0.0001176089749010123	-3.1660919542360853e-06	-0.0001171376819954495
16.165134236077357	0.0006841984860021801	0.0006829576647654713	0.0007122420088193611	0.0007101232084156386	0.0007280078529443716	0.0007253642784186039	0.0007445634838353583	0.0007413450437200077	0.000778509664822618	0.0007740375524141063	0.0443971516038948	0.043042973349110975	-3.1411259807235907e-06	-0.00011691422781229255	-3.128540410891195e-06	-0.0001164457870221347
16.262537301715792	0.0006839540554861668	0.000682712607548396	0.0007119600536842582	0.0007098417390198325	0.000727703733178166	0.0007250613770817268	0.0007442352712944478	0.0007410189050543879	0.0007781294696983883	0.0007736614699759455	0.044352139667102136	0.04299934739323609	-3.1036756315432935e-06	-0.00011621635376465878	-3.0912419208993167e-06	-0.00011575077679862322
16.36052726982327	0.0006837110747748335	0.0006824690041259679	0.0007116797826929943	0.0007095619509271075	0.0007274014382521327	0.0007247602930979932	0.0007439090383312462	0.0007406947329372537	0.0007777515939808011	0.000773287680299118	0.04430738508806824	0.042955970831499206	-3.0664776176155158e-06	-0.00011551533056977648	-3.0541947120561047e-06	-0.00011505262923827697
16.459107676782416	0.0006834695503833308	0.0006822268610377206	0.0007114012034723703	0.0007092838517538097	0.000727100976411436	0.0007244610346816194	0.0007435847938321894	0.0007403725362021824	0.0007773760478354795	0.0007729161934513673	0.04426288975522941	0.042912845494906766	-3.029530169978544e-06	-0.00011481113585121161	-3.0173970234264116e-06	-0.00011435132206810694
16.55828208028434	0.0006832294888599179	0.0006819861848568148	0.000711124323698312	0.0007090074491654563	0.0007268023559598609	0.0007241636101051722	0.0007432625467526965	0.0007400523237510954	0.0007770028415195404	0.0007725470195903985	0.04421865558201265	0.042869973238686146	-2.9928315308752444e-06	-0.00011410374704182158	-2.9808471052133155e-06	-0.00011364683282463761
16.658054059457015	0.0006829908967861096	0.000681746982190193	0.0007108491510962464	0.0007087327508771107	0.0007265055852603268	0.0007238680277000819	0.0007429423061178302	0.0007397341045549105	0.0007766319853825783	0.0007721801689648415	0.044174684507186555	0.04282735594262845	-2.9563799536563504e-06	-0.00011339314138059109	-2.944543218676588e-06	-0.00011293913885171425
16.758427214994473	0.0006827537807768014	0.0006815092596787146	0.0007105756934414596	0.0007084597646537429	0.0007262106727353849	0.0007235742958571346	0.0007426240810229468	0.0007394178876541837	0.0007762634898676443	0.0007718156519152103	0.044130978495223704	0.04278499551143986	-2.920173702746203e-06	-0.00011267929591277093	-2.9084836361140468e-06	-0.00011222821730116905
16.859405169286727	0.0006825181474804043	0.000681273023997297	0.0007103039585594684	0.0007081884983106048	0.0007259176268677324	0.000723282423026982	0.0007423078806343635	0.000739103682159767	0.0007758973655122499	0.0007714534788748833	0.04408753953666768	0.0427428938750927	-2.8842110535581833e-06	-0.00011196218748721343	-2.8726666407427257e-06	-0.00011151404512871332
16.960991566550526	0.0006822840035789734	0.0006810382818550564	0.0007100339543263906	0.0007079189597136002	0.0007256264562007229	0.000722992417720655	0.0007419937141900288	0.0007387914972534734	0.0007755336229493771	0.0007710936603710935	0.044044369648503376	0.04270105298919115	-2.8484902923910614e-06	-0.0001112417927535414	-2.8370905266125734e-06	-0.0001107965990918558
17.063190072960847	0.0006820513557883414	0.0006808050399954476	0.000709765688669324	0.0007076511567796674	0.000725337169338895	0.0007227042885100839	0.000741681591000208	0.0007384813421887515	0.0007751722729085144	0.0007707362070259409	0.044001470874536215	0.04265947483533439	-2.8130097163817265e-06	-0.00011051808816089914	-2.8017535985804323e-06	-0.00011007585574956957
17.166004376783235	0.0006818202108582397	0.0006805733051963968	0.0007094991695667167	0.0007073850974771488	0.0007250497749484902	0.0007224180440286145	0.0007413715204481659	0.00073817322629136	0.0007748133262166901	0.0007703811295574034	0.04395884528577847	0.0426181614214936	-2.777767633431027e-06	-0.00010979104995609279	-2.766654172201618e-06	-0.00010935179145887819
17.26943818850684	0.0006815905755724316	0.0006803430842704425	0.0007092344050487525	0.0007071207898261837	0.0007247642817579909	0.0007221336929715455	0.0007410635119908703	0.0007378671589600617	0.0007744567937995384	0.0007700284387803809	0.04391649498084129	0.04257711478238628	-2.7427623621118294e-06	-0.00010906065418125888	-2.731790573654025e-06	-0.00010862438237321803
17.37349524097843	0.0006813624567488293	0.0006801143840648634	0.0007089714031977286	0.0007068582418990823	0.0007244806985586508	0.000721851244096654	0.0007407575751596903	0.0007375631496673155	0.0007741026866823651	0.0007696781456077361	0.04387442208633021	0.04253633697986933	-2.7079922316247847e-06	-0.00010832687667200469	-2.697161139702999e-06	-0.0001078936044412171
17.478179289537028	0.0006811358612396226	0.0006798872114618158	0.000708710172148444	0.0007065974618207203	0.000724199034205041	0.0007215707062247383	0.0007404537195611153	0.0007372612079599838	0.0007737510159912392	0.0007693302610513633	0.04383262875725376	0.042495830103326006	-2.6734555816838347e-06	-0.00010758969305424415	-2.6627642175694986e-06	-0.00010715943340244838
17.583494112149474	0.0006809107959313987	0.0006796615733784643	0.0007084507200885892	0.0007063384577689282	0.0007239192976155987	0.0007212920882401657	0.0007401519548774786	0.0007369613434600458	0.0007734017929540978	0.0007689847962232679	0.04379111717743257	0.04245559627006652	-2.6391507624828198e-06	-0.00010684907874383698	-2.628598164912746e-06	-0.00010642184478779071
17.689443509546752	0.0006806872677452563	0.0006794374767671063	0.0007081930552591294	0.0007060812379748786	0.0007236414977731747	0.0007210153990914139	0.0007398522908676817	0.000736663565865316	0.0007730550289018584	0.0007686417623366551	0.04374988955992108	0.04241563762573675	-2.6050761346152473e-06	-0.00010610500894350783	-2.594661349734819e-06	-0.0001056808139160148
17.79603130536116	0.0006804652836369299	0.0006792149286153056	0.0007079371859547062	0.0007058258107234904	0.0007233656437255981	0.0007207406477916364	0.0007395547373679407	0.0007363678849501797	0.0007727107352695617	0.000768301170707047	0.04370894814742997	0.042375956344727905	-2.5712300689884234e-06	-0.00010535745864062585	-2.560952150309527e-06	-0.00010493631589178487
17.90326134626431	0.0006802448505968973	0.000678993935946011	0.000707683120524027	0.0007055721843538176	0.0007230917445862351	0.0007204678434192143	0.0007392593042925314	0.0007360743105663257	0.0007723689235975166	0.0007679630327534011	0.04366829521276417	0.04233655463059991	-2.5376109467562316e-06	-0.0001046064026046789	-2.5274689551182256e-06	-0.00010418832560357694
18.011137502105942	0.0006800259756504992	0.0006787745058176879	0.000707430867370269	0.0007053203672594605	0.000722819809534567	0.0007201969951183326	0.0007389660016345515	0.0007357828526435016	0.000772029605532474	0.0007676273599992596	0.04362793305926185	0.042297434716505496	-2.504217159249745e-06	-0.00010385181538569155	-2.494210162760045e-06	-0.00010343681772106983
18.119663666053608	0.0006798086658580455	0.0006785566453244331	0.0007071804349514779	0.0007050703678889631	0.0007225498478167573	0.0007199281120995456	0.0007386748394666842	0.0007354935211902664	0.0007716927928288075	0.0007672941640739028	0.043587864021242595	0.04225859886562765	-2.471047107933423e-06	-0.00010309367131239311	-2.461174181923702e-06	-0.00010268176669392393
18.228843754733095	0.0006795929283149239	0.0006783403615960965	0.0007069318317809725	0.0007048221947462209	0.0007222818687462395	0.0007196612036403592	0.0007383858279419761	0.0007352063262947585	0.0007713584973497182	0.0007669634567135245	0.04354809046446433	0.04222004937162305	-2.4380992042854176e-06	-0.00010233194448849847	-2.428359431274306e-06	-0.00010192314674845049
18.338681708369887	0.0006793787701517067	0.0006781256617983993	0.0007066850664277528	0.0007045758563908931	0.0007220158817043042	0.0007193962790858148	0.0007380989772946243	0.0007349212781254718	0.0007710267310684538	0.000766635249762428	0.04350861478658834	0.04218178855906877	-2.4053718697568047e-06	-0.00010156660879120927	-2.3957643393969844e-06	-0.00010116093188550224
18.44918149093129	0.0006791661985342545	0.0006779125531330474	0.0007064401475169098	0.0007043313614388142	0.0007217518961406922	0.0007191333478490806	0.0007378142978407733	0.0007346383869320412	0.0007706975060695475	0.0007663095551742324	0.04346943941765218	0.04214381878392232	-2.372863535712172e-06	-0.00010079763786924323	-2.363387344743971e-06	-0.00010039509587864148
18.56034709026951	0.0006789552206638161	0.0006777010428378448	0.0007061970837300383	0.0007040887185624085	0.0007214899215741948	0.0007188724194120478	0.0007375317999793198	0.000734357663046039	0.0007703708345500737	0.0007659863850131026	0.043430566820550076	0.04210614243398972	-2.3405726433372437e-06	-0.00010002500513991985	-2.331226895542233e-06	-9.96256122712258e-05
18.672182518265565	0.0006787458437771257	0.0006774911381868033	0.0007059558838056522	0.0007038479364911106	0.0007212299675932613	0.0007186135033259345	0.0007372514941927293	0.0007340791168817783	0.0007700467288209227	0.0007656657514549936	0.043391999491521865	0.042068761929395654	-2.3084976435777324e-06	-9.924868378644036e-05	-2.299281449751403e-06	-9.88524543747149e-05
18.784691810974078	0.0006785380751464996	0.0006772828464902496	0.0007057165565396035	0.0007036090240117851	0.0007209720438566119	0.0007183566092118922	0.0007369733910478629	0.0007338027589371297	0.0007697252013080956	0.0007653476667889148	0.04335373996065206	0.04203167972306974	-2.276636997079924e-06	-9.846864675641664e-05	-2.2675494749757434e-06	-9.807559526570087e-05
18.897879028768923	0.0006783319220799271	0.0006770761750949293	0.0007054791107855031	0.0007033719899691505	0.0007207161600938548	0.000718101746761625	0.0007366975011968128	0.0007335285997943452	0.0007694062645540161	0.0007650321434182129	0.04331579079237559	0.04199489830123634	-2.244989174112616e-06	-9.76848667585406e-05	-2.236029448386516e-06	-9.729500778271616e-05
19.01174825648978	0.0006781273919211619	0.0006768711313841126	0.000705243555455147	0.0007031368432662098	0.0007204623261061159	0.0007178489257380121	0.0007364238353777536	0.0007332566501208967	0.0007690899312188658	0.0007647191938618765	0.04327815458599578	0.041958420183914165	-2.2135526545081358e-06	-9.689731626072451e-05	-2.2047198566946605e-06	-9.651066452576185e-05
19.126303603589555	0.0006779244920498035	0.0006766677227776856	0.0007050098995189385	0.000702903592864675	0.0007202105517666651	0.0007175981559757303	0.0007361524044157929	0.0007329869206703183	0.000768776214081934	0.0007644088307558519	0.043240833976206317	0.04192224792542628	-2.1823259275907843e-06	-9.61059674872422e-05	-2.1736191960618906e-06	-9.572253785269935e-05
19.241549204282624	0.0006777232298813841	0.0006764659567322535	0.0007047781520063234	0.0007026722477854048	0.0007199608470215619	0.000717349447381895	0.0007358832192238477	0.0007327194222830665	0.0007684651260429932	0.0007641010668543895	0.04320383163362877	0.041886384114917304	-2.151307492093569e-06	-9.531079241542617e-05	-2.1427259720039823e-06	-9.49305998754757e-05
19.357489217694134	0.0006775236128674482	0.0006762658407412314	0.0007045483220062215	0.0007024428171088395	0.0007197132218902978	0.0007171028099367029	0.0007356162908035231	0.0007324541658873886	0.0007681566801236956	0.0007637959150314062	0.04316715026535542	0.04185083137688176	-2.1204958561278457e-06	-9.45117627747516e-05	-2.11203869937256e-06	-9.413482245934635e-05
19.474127828010037	0.0006773256484956234	0.00067606738233493	0.0007043204186674589	0.0007022153099754375	0.0007194676864664472	0.0007168582536940752	0.0007353516302459985	0.0007321911625001975	0.0007678508894689838	0.0007634933882818615	0.04313079261550231	0.04181559237169978	-2.089889537090512e-06	-9.370885004303386e-05	-2.081555902278334e-06	-9.333517722029394e-05
19.59146924462811	0.0006771293442896977	0.000675870589080646	0.0007040944511992105	0.0007019897355861199	0.0007192242509183296	0.000716615788782316	0.000735089248732936	0.0007319304232279659	0.0007675477673485312	0.0007631934997231669	0.043094761465774116	0.0417806697961842	-2.059487061597219e-06	-9.290202544354198e-05	-2.0512761139995957e-06	-9.253163552072619e-05
19.709517702309874	0.0006769347078096854	0.0006756754685827427	0.0007038704288714391	0.000701766103202715	0.0007189829254896762	0.0007163754254047769	0.0007348291575373933	0.0007316719592676261	0.0007672473271582023	0.0007628962625966082	0.04305905963603957	0.041746066384135486	-2.029286965426428e-06	-9.209125994308343e-05	-2.0211978769353774e-06	-9.172416846797704e-05
19.828277461333414	0.0006767417466518926	0.0006754820284827302	0.0007036483610153416	0.000701544422148405	0.0007187437205003012	0.0007161371738405237	0.0007345713680247498	0.0007314157819074852	0.0007669495824215337	0.0007626016902687942	0.04302368998491342	0.04171178490691255	-1.999287793463464e-06	-9.127652424920085e-05	-1.991319742554714e-06	-9.091274691211404e-05
19.94775280764713	0.000676550468448974	0.0006752902764593363	0.000703428257023793	0.0007013247018081757	0.0007185066463467829	0.0007159010444450118	0.0007343158916536427	0.0007311619025281448	0.0007666545467912363	0.00076230979623312	0.04298865541035229	0.041677828174003825	-1.9694880996046736e-06	-9.045778880645283e-05	-1.9616402713060026e-06	-9.009734144169168e-05
20.067948053024427	0.000676360880869995	0.0006751002202285835	0.0007032101263518005	0.0007011069516292739	0.0007182717135031556	0.0007156670476507748	0.0007340627399769226	0.0007309103326034458	0.0007663622340507292	0.0007620205941112666	0.042953958850262555	0.041644199033619794	-1.939886446715791e-06	-8.963502379430444e-05	-1.9321580325584557e-06	-8.927792238175303e-05
20.188867535219305	0.000676172991620478	0.0006749118675438518	0.0007029939785169531	0.0007008911811216601	0.0007180389325216004	0.0007154351939681117	0.0007338119246426126	0.000730661083701411	0.0007660726581156874	0.0007617340976547099	0.04291960328311647	0.04161090037328771	-1.9104814065846673e-06	-8.88081991252676e-05	-1.9028716045622028e-06	-8.845445979185906e-05
20.31051561812294	0.0006759868084424498	0.0006747252261959405	0.0007027798230998768	0.0007006773998584692	0.0007178083140331473	0.0007152054939857849	0.0007335634573948824	0.0007304141674852083	0.0007657858330356187	0.0007614503207462592	0.04288559172857954	0.04157793512046226	-1.8812715598210891e-06	-8.797728444034925e-05	-1.873779574355916e-06	-8.762692346181433e-05
20.432896691921076	0.0006758023391144873	0.0006745403040131302	0.000702567669744697	0.0007004656174764736	0.0007175798687483903	0.0007149779583717295	0.000733317350075042	0.000730169595714126	0.0007655017729954675	0.0007611692774016228	0.042851927248152816	0.04154530624314545	-1.8522554957986666e-06	-8.714224910616464e-05	-1.8448805377095645e-06	-8.679528290905791e-05
20.55601517325261	0.0006756195914517537	0.0006743571088612348	0.0007023575281594978	0.0007002558436765501	0.0007173536074582042	0.0007147525978737656	0.0007330736146225409	0.000729927380244562	0.0007652204923172411	0.0007608909817709943	0.04281861294582353	0.04151301675052083	-1.8234318126101635e-06	-8.630306221305006e-05	-1.8161730990693369e-06	-8.595950737627645e-05
20.679875505368887	0.0006754385733060292	0.0006741756486436498	0.0007021494081167856	0.0007000480882241449	0.0007171295410344683	0.0007145294233203189	0.0007328322630759811	0.0007296875330310184	0.0007649420054616604	0.0007606154481406629	0.042785651968729584	0.041481069693593824	-1.7947991169998435e-06	-8.545969257178765e-05	-1.787655871492589e-06	-8.511956582810121e-05
20.804482158294064	0.0006752592925657406	0.0006739959313013972	0.0007019433194539582	0.0006998423609497485	0.0007169076804308023	0.0007143084456211517	0.00073259330757415	0.0007294500661271191	0.0007646663270298414	0.0007603426909346524	0.042753047507837656	0.04144946816584837	-1.7663560242958155e-06	-8.461210871038571e-05	-1.7593274765862615e-06	-8.427542694830481e-05
20.92983962898646	0.0006750817571559802	0.0006738179648131629	0.0007017392720737721	0.0006996386717493665	0.0007166880366833062	0.0007140896757680971	0.0007323567603570563	0.0007292149916866334	0.0007643934717649969	0.0007600727247163832	0.04272080279862909	0.041418215303916414	-1.738101158340645e-06	-8.376027887052606e-05	-1.7311865444400928e-06	-8.342705913638726e-05
21.055952441500814	0.0006749059750385272	0.0006736417571953349	0.0007015372759448204	0.0006994370305850013	0.0007164706209113137	0.0007138731248358082	0.0007321226337669948	0.0007289823219645222	0.0007641234545541777	0.0007598055641903676	0.04268892112180597	0.04138731428825858	-1.7100331514475521e-06	-8.290417100531577e-05	-1.7032317135776132e-06	-8.257443050513347e-05
21.18282514715158	0.00067473195421185	0.000673467316502023	0.0007013373411019996	0.0006992374474851258	0.0007162554443181445	0.0007136588039825051	0.0007318909402496062	0.0007287520693179823	0.0007638562904300211	0.000759541224203917	0.04265740580400435	0.04135676834385416	-1.6821506443167114e-06	-8.204375277542919e-05	-1.675461630865939e-06	-8.171750887617235e-05
21.31046232467717	0.0006745597027111219	0.000673294650825094	0.0007011394776470021	0.0006990399325451763	0.000716042518191879	0.000713446724450747	0.0007316616923549744	0.0007285242462075292	0.000763591994572557	0.0007592797197489014	0.0426262602185214	0.04132658074091188	-1.6544522859858121e-06	-8.11789915458605e-05	-1.647874951484548e-06	-8.085626177792293e-05
21.438868580405217	0.0006743892286082087	0.0006731237682941765	0.0007009436957487824	0.0006988444959280285	0.0007158318539061254	0.0007132368975681898	0.000731434902738716	0.0007282988651980662	0.0007633305823110116	0.0007590210659635089	0.042595487786063646	0.041296754795585644	-1.6269367337806186e-06	-8.030985438367555e-05	-1.6204703388623953e-06	-7.999065644279102e-05
21.568048548418737	0.0006742205400116681	0.0006729546770766796	0.000700750005644053	0.0006986511478644933	0.0007156234629208071	0.0007130293347483737	0.0007312105841631017	0.0007280759389599927	0.000763072069125667	0.000758765278134057	0.04256509197549822	0.04126729387071189	-1.5996026532278003e-06	-7.943630805343216e-05	-1.5932464645950807e-06	-7.912065980233973e-05
21.69800689072348	0.000674053645066731	0.0006727873853777936	0.0007005584176377653	0.0006984598986538057	0.0007154173567829548	0.0007128240474915049	0.0007309887494981821	0.0007278554802703104	0.0007628164706497341	0.0007585123716968195	0.04253507630462592	0.04123820137655366	-1.5724487180111303e-06	-7.855831901454335e-05	-1.5662020084019138e-06	-7.824623848515233e-05
21.828748297416116	0.0006738885519552824	0.0006726219014404908	0.0007003689421036013	0.0006982707586641206	0.000715213547127506	0.0007126210473852551	0.0007307694117229366	0.0007276375020137557	0.0007625638026712653	0.0007582623622398909	0.04250544434096907	0.04120948077156484	-1.5454736099068667e-06	-7.767585341764138e-05	-1.5393356580556579e-06	-7.736735881283541e-05
21.960277486853503	0.0006737252688958331	0.0006724582335455163	0.0007001815894844671	0.0006980837383330111	0.0007150120456781165	0.0007124203461055638	0.0007305525839264349	0.0007274220171839413	0.0007623140811350968	0.0007580152655050766	0.042476199702571334	0.041181135563165	-1.5186760187278076e-06	-7.678887710138582e-05	-1.5126461093504379e-06	-7.64839867978262e-05
22.092599205822967	0.0006735638041434802	0.0006722963900113694	0.0006999963702929853	0.0006978988481679657	0.0007148128642479768	0.0007122219554174489	0.0007303382793090097	0.0007272090388845137	0.0007620673221448185	0.0007577710973898154	0.042447346058811855	0.04115316930853195	-1.492054642251734e-06	-7.589735558855004e-05	-1.4861320659976564e-06	-7.5596088138008e-05
22.225718229713628	0.000673404165989872	0.0006721363791942897	0.0006998132951119988	0.0006977160987468996	0.0007146160147406446	0.0007120258871758377	0.0007301265111834609	0.0007269985803303355	0.0007618235419647885	0.0007575298739491403	0.04241888713124297	0.041125585615406864	-1.4656081861758735e-06	-7.500125408294034e-05	-1.4597922395939017e-06	-7.470362821443421e-05
22.359639362688714	0.0006732463627631473	0.0006719782094882171	0.0006996323745950641	0.0006975355007186505	0.0007144215091508763	0.0007118321533263893	0.0007299172929762545	0.0007267906548486682	0.0007615827570221653	0.0007572916113976597	0.04239082669443349	0.041098388142918926	-1.4393353640587865e-06	-7.410053746609302e-05	-1.433625349572809e-06	-7.380657208844177e-05
22.494367437858962	0.0006730904028278831	0.0006718218893247614	0.0006994536194669603	0.0006973570648034958	0.0007142293595654769	0.0007116407659063402	0.0007297106382287589	0.0007265852758803856	0.0007613449839089879	0.0007570563261115821	0.042363168576836883	0.04107158060241944	-1.4132348972366662e-06	-7.319517029219513e-05	-1.4076301231157225e-06	-7.290488449615551e-05
22.629907317457054	0.0006729362945850265	0.000671667427173155	0.0006992770405241945	0.000697180801793661	0.0007140395781641582	0.0007114517370453556	0.0007295065605984875	0.0007263824569812002	0.0007611102393842859	0.0007568240346307721	0.0423359166616718	0.04104516675834266	-1.387305514784741e-06	-7.228511678569749e-05	-1.3818052951139644e-06	-7.199852984632327e-05
22.766263893012997	0.0006727840464718169	0.0006715148315402006	0.0006991026486355092	0.0006970067225538364	0.0007138521772204015	0.0007112650789663865	0.0007293050738603614	0.000726182211822903	0.0007608785403762236	0.000756594753660839	0.042309074887821214	0.041019150429069985	-1.3615459534669673e-06	-7.137034083773419e-05	-1.3561496081055183e-06	-7.108747221618028e-05
22.903442085530802	0.0006726336669617036	0.0006713641109702085	0.0006989304547423952	0.000696834838021693	0.0007136671691023342	0.0007110808039865427	0.00072910619190799	0.0007259845541946258	0.0007606499039842839	0.0007563685000752623	0.04228264725074932	0.040993535487824084	-1.335954957656666e-06	-7.04508060014597e-05	-1.3306618122173493e-06	-7.017167534764668e-05
23.041446845665973	0.0006724851645642505	0.0006712152740449263	0.0006987604698596041	0.0006966651592084021	0.0007134845662736162	0.0007108989245179688	0.000728909928754971	0.0007257894980041167	0.000760424347481487	0.000756145290917553	0.04225663780343742	0.04096832586357145	-1.310531279297058e-06	-6.952647548905122e-05	-1.305340665117699e-06	-6.925110264413559e-05
23.180283153904217	0.0006723385478250325	0.0006710683293834589	0.000698592705075665	0.0006964976971991578	0.0007133043812943333	0.0007107194530687348	0.0007287162985362048	0.0007255970572790379	0.000760201888316648	0.0007559251434034507	0.04223105065733471	0.040943525541949424	-1.2852736778184298e-06	-6.859731216646292e-05	-1.2801849319271814e-06	-6.832571716502978e-05
23.31995602074116	0.0006721938253255271	0.000670923285642185	0.0006984271715534077	0.0006963324631537082	0.0007131266268219099	0.000710542402243741	0.0007285253155092381	0.0007254072461682831	0.0007599825441166789	0.000755708074923166	0.04220588998333235	0.04091913856620367	-1.2601809201025736e-06	-6.766327855081689e-05	-1.255193385194496e-06	-6.739548162351672e-05
23.460470486863187	0.0006720510056829863	0.0006707801515146525	0.0006982638805304782	0.0006961694683068761	0.0007129513156120167	0.0007103677847456193	0.0007283369940556135	0.0007252200789433066	0.0007597663326889198	0.0007554941030436471	0.04218116001275587	0.040895169038153156	-1.235251780432045e-06	-6.672433680671164e-05	-1.2303648048378815e-06	-6.646035838256403e-05
23.60183162332936	0.0006719100975503057	0.0006706389357314744	0.0006981028433198663	0.0006960087239690929	0.0007127784605195027	0.0007101956133756591	0.0007281513486822472	0.0007250355699994783	0.0007595532720235187	0.000755283245510899	0.04215686503837421	0.04087162111916851	-1.2104850404012595e-06	-6.578044874033795e-05	-1.20569797806315e-06	-6.552030944950715e-05
23.744044531754422	0.0006717711096158818	0.000670499647060211	0.0006979440713104323	0.0006958502415269332	0.0007126080744993331	0.0007100259010347376	0.0007279683940228256	0.0007248537338574578	0.0007593433802958524	0.0007550755202523374	0.04213300941543203	0.040848499031172054	-1.1858794888874348e-06	-6.483157579689758e-05	-1.181191699325089e-06	-6.457529647288518e-05
23.887114344492932	0.0006716340506034553	0.00067036229430524	0.0006977875759674344	0.0006956940324436487	0.0007124401706075352	0.0007098586607242608	0.0007277881448392216	0.0007246745851645845	0.0007591366758689869	0.000754870945379183	0.04210959756270361	0.04082580705765733	-1.1614339219777337e-06	-6.387767905555175e-05	-1.1568447702654458e-06	-6.362528073811102e-05
24.031046224824397	0.0006714989292719485	0.0006702268863076205	0.0006976333688330631	0.0006955401082597098	0.0007122747620021622	0.0007096939055471185	0.0007276106160229323	0.0007244981386962942	0.0007589331772961857	0.0007546695391889027	0.04208663396356335	0.04080354954472946	-1.1371471429228591e-06	-6.291871922597947e-05	-1.1326559996686913e-06	-6.26702231640297e-05
24.175845367139747	0.0006713657544152821	0.0006700934319449376	0.0006974814615269695	0.0006953884805933414	0.0007121118619442575	0.0007095316487086412	0.0007274358225965342	0.0007243244093575477	0.0007587329033234547	0.0007544713201676848	0.042064123167083856	0.04078173090216643	-1.1130179620832785e-06	-6.195465664377009e-05	-1.1086242033965348e-06	-6.171008429772806e-05
24.32151699712871	0.0006712345348621894	0.0006699619401311441	0.0006973318657468056	0.00069523916114107	0.0007119514837988426	0.0007093719035175829	0.0007272637797151672	0.0007241534121842887	0.0007585358728921409	0.0007542763069929673	0.04204206978915259	0.04076035560450129	-1.0890451968550638e-06	-6.098545126531629e-05	-1.0847482043237384e-06	-6.074482431020489e-05
24.468066371968433	0.0006711052794760128	0.0006698324198163866	0.0006971845932687609	0.0006950921616782687	0.0007117936410359076	0.0007092146833871016	0.0007270945026680338	0.0007239851623449212	0.0007583421051415747	0.0007540845185360071	0.04202047851360897	0.04073942819212923	-1.0652276716347636e-06	-6.0011062664677706e-05	-1.0610268322960512e-06	-5.977440299251291e-05
24.61549878051318	0.0006709779971544882	0.0006697048799868181	0.0006970396559481012	0.000694947494059704	0.0007116383472314158	0.0007090600018357605	0.0007269280068799252	0.0007238196751418051	0.0007581516194117569	0.0007538959738644944	0.04199935409341383	0.04071895327243235	-1.0415642177474121e-06	-5.9031450027779986e-05	-1.0374589240660231e-06	-5.879877975079051e-05
24.763819543485244	0.0006708526968295185	0.000669579329664401	0.0006968970657197141	0.0006948051702200881	0.0007114856160683243	0.0007089078724885356	0.00072676430791277	0.0007236569660127798	0.0007579644352461004	0.0007537106922452174	0.04197870135183133	0.0406989355209316	-1.0180536733979569e-06	-5.804657214866782e-05	-1.0140433232453012e-06	-5.78179136022372e-05
24.91303401366693	0.0006707293874669287	0.0006694557779066944	0.0006967568345986498	0.0006946652021746301	0.0007113354613376083	0.0007087583090778376	0.000726603421467202	0.000723497050532706	0.0007577805723942132	0.0007535286931467695	0.04195852518364274	0.04067937968246021	-9.946948836296252e-07	-5.705638742536934e-05	-9.90778880253021e-07	-5.6831763170756e-05
25.063147576093755	0.0006706080780662097	0.0006693342338066266	0.0006966189746806674	0.000694527602019588	0.0007111878969393033	0.0007086113254445424	0.0007264453633841558	0.0007233399444150302	0.0007576000508147378	0.0007533499962423086	0.04193883055638381	0.04066029057236276	-9.714867002371882e-07	-5.606085385348458e-05	-9.676644522459837e-07	-5.5840286681346774e-05
25.214165648248784	0.0006704887776602509	0.0006692147064922608	0.0006964834981427866	0.0006943923819328307	0.0007110429368835624	0.0007084669355390415	0.000726290149646488	0.0007231856635133815	0.0007574228906782444	0.0007531746214123707	0.0419196225116043	0.04064167307771852	-9.484279817366034e-07	-5.505992902288259e-05	-9.446989030748552e-07	-5.484344195613722e-05
25.366093680258146	0.0006703714953150504	0.0006690972051265369	0.0006963504172438329	0.0006942595541743914	0.0007109005952917165	0.0007083251534222942	0.0007261377963806185	0.0007230342238231791	0.0007572491123701706	0.0007530025887477256	0.04190090616616019	0.04062353215858845	-9.25517593301263e-07	-5.405357011231682e-05	-9.218811032251847e-07	-5.3841186409248065e-05
25.518937155087716	0.0006702562401294181	0.0006689817389070088	0.0006962197443249947	0.0006941291310870348	0.0007107608863973594	0.0007081859932669043	0.0007259883198582026	0.0007228856414832801	0.000757078736493823	0.0007528339185522967	0.04188268671352495	0.040605872849291666	-9.02754406712121e-07	-5.3041733884651165e-05	-8.992099297657971e-07	-5.283347704207464e-05
25.672701588741027	0.000670143021234653	0.0006688683170655536	0.00069609149181037	0.0006940011250968107	0.000710623824547432	0.0007080494693581971	0.0007258417364978218	0.0007227399327776334	0.0007569117838734252	0.0007526686313461202	0.04186496942513645	0.040588700259704465	-8.801373003047841e-07	-5.202437668225257e-05	-8.766842663002206e-07	-5.182027043887372e-05
25.827392530458226	0.0006700318477942144	0.0006687569488680781	0.0006959656722075263	0.000693875548713626	0.000710489424203333	0.0007079155960953189	0.0007256980628667079	0.0007225971141369798	0.0007567482755572324	0.0007525067478683729	0.0418477596517645	0.040572019576591546	-8.576651588966533e-07	-5.1001454420690484e-05	-8.543030029003335e-07	-5.080152276074057e-05
25.983015562916506	0.0006699227290033688	0.0006686476436142012	0.0006958422981080556	0.0006937524145318075	0.0007103576999420353	0.0007077843879923456	0.0007255573156824904	0.0007224572021405625	0.0007565882328206987	0.0007523482890804488	0.041831062824911315	0.040555836064959085	-8.353368737565661e-07	-4.997292258482333e-05	-8.320650360616952e-07	-4.977718974116807e-05
26.139576302431465	0.0006698156740888223	0.0006685404106369209	0.0006957213821881322	0.0006936317352306692	0.0007102286664572165	0.0007076558596794051	0.0007254195118149715	0.0007223202135178711	0.0007564316771697029	0.0007521932761690935	0.041814884458241296	0.040540155069441274	-8.131513425371426e-07	-4.8938736223108625e-05	-8.09969268648035e-07	-4.8747226680967426e-05
26.297080399159835	0.0006697106923083356	0.0006684352593022669	0.0006956029372090719	0.0006935135235750836	0.0007101023385604058	0.0007075300259038129	0.0007252846682879305	0.000722186165150414	0.0007562786303438405	0.000752041730549601	0.04179923014904099	0.04052498201571501	-7.911074692262127e-07	-4.7898849942384913e-05	-7.880146098331389e-07	-4.7711588442606034e-05
26.455533537303385	0.0006696077929503169	0.0006683321990089311	0.0006954869760178918	0.0006933977924160501	0.0007099787311821412	0.0007074069015312235	0.0007251528022809533	0.0007220550740735143	0.0007561291143197721	0.0007518936738690659	0.041784105579707784	0.040510322411944084	-7.692041640956424e-07	-4.685321790279251e-05	-7.661999750583487e-07	-4.667022944548904e-05
26.614941435314055	0.0006695069853333999	0.0006682312391878818	0.000695373511547872	0.0006932845546912675	0.000709857859373144	0.0007072865015467915	0.0007250239311312946	0.000721926957478136	0.00075598315131464	0.0007517491280097008	0.041769516519273374	0.040496181850253506	-7.474403436263065e-07	-4.5801793811001135e-05	-7.445242859649079e-07	-4.562310365976985e-05
26.77530984610034	0.000669408278806002	0.0006681323893019631	0.0006952625568191213	0.0006931738234257118	0.0007097397383055094	0.000707168841056354	0.0007248980723357723	0.0007218018327127424	0.00075584076378955	0.0007516081150922191	0.0417554688249601	0.040482566008234605	-7.25814930487706e-07	-4.474453091646291e-05	-7.229864703510273e-07	-4.457016460149288e-05
26.93664455723489	0.0006693116827458549	0.0006680356588454642	0.0006951541249391345	0.0006930656117322027	0.0007096243832739022	0.0007070539352876179	0.00072477524355268	0.0007216797172851759	0.0007557019744531146	0.0007514706574792723	0.0417419684437651	0.040469480650487374	-7.043268534655429e-07	-4.368138200497307e-05	-7.015854621211445e-07	-4.3511365327153495e-05
27.098951391163432	0.0006692172065595256	0.0006679410573436805	0.000695048229103363	0.0006929599328119862	0.0007095118096967808	0.0007069417995913706	0.0007246554626037465	0.0007215606288645781	0.0007555668062650732	0.0007513367777789654	0.04172902141408545	0.04045693163019049	-6.829750473979698e-07	-4.261229939198086e-05	-6.803202012217388e-07	-4.2446658427341966e-05
27.26223620541477	0.0006691248596819061	0.0006678485943524459	0.000694944882595776	0.000692856799955308	0.0007094020331176263	0.0007068324494427004	0.0007245387474761157	0.0007214445852833321	0.0007554352824399756	0.0007512064988484335	0.04171663386737523	0.040444924890706516	-6.617584531508694e-07	-4.1537234918842536e-05	-6.591896336001317e-07	-4.1375996021914e-05
27.426504892812353	0.0006690346515756859	0.0006677582794576469	0.0006948440987894273	0.000692756226541991	0.0007092950692061887	0.0007067259004422327	0.0007244251163243619	0.0007213316045390403	0.0007553074264509406	0.0007510798437974873	0.04170481202983745	0.04043346646722347	-6.406760175419607e-07	-4.045613994527186e-05	-6.381927111420369e-07	-4.029932975305184e-05
27.59176338168682	0.0006689465917308012	0.0006676701222747149	0.0006947458911470216	0.0006926582260420156	0.0007091909337597532	0.0007066221683173856	0.0007243145874725413	0.000721221704796536	0.0007551832620334884	0.0007509568359923346	0.0416935622241562	0.040422562488431395	-6.197266932887573e-07	-3.9368965343344886e-05	-6.173283916255899e-07	-3.921661078026828e-05
27.758017636089992	0.0006688606896638572	0.0006675841324480928	0.0006946502732214805	0.0006925628120160951	0.0007090896427044178	0.0007065212689236331	0.0007242071794162707	0.0007211149043899214	0.000755062813189446	0.0007508374990593675	0.041682890871261764	0.040412219178234614	-5.989094389743065e-07	-3.827566149289252e-05	-5.965956386719089e-07	-3.81277897744392e-05
27.925273656010095	0.0006687769549175295	0.0006675003196506821	0.0006945572586565083	0.0006924699981162575	0.000708991212096385	0.0007064232182457921	0.0007241029108248457	0.0007210112218246456	0.0007549461041909311	0.0007507218568890299	0.04167280449213915	0.04040244285750169	-5.782232189764994e-07	-3.717617827395103e-05	-5.75993421681343e-07	-3.7032816910864685e-05
28.09353747758831	0.0006686953970599387	0.0006674186935832631	0.0006944668611871588	0.000692379798086423	0.0007088956581232782	0.0007063280323993207	0.0007240018005433917	0.000720910675779613	0.0007548331595844169	0.0007506099336397579	0.04166330970967339	0.04039323994585579	-5.576670034095239e-07	-3.60704650601007e-05	-5.555207157948751e-07	-3.59316418640232e-05
28.2628151733366	0.0006686160256840005	0.0006673392639738915	0.0006943790946404037	0.0006922922257629865	0.0007088029971054671	0.0007062357276316335	0.0007239038675950527	0.0007208132851093288	0.0007547240041948755	0.0007505017537420016	0.04165441325053519	0.040384616963500077	-5.372397680917726e-07	-3.495847071341429e-05	-5.351765018260339e-07	-3.4824213800216386e-05
28.43311285235687	0.0006685388504067473	0.0006672620405772696	0.0006942939729356965	0.0006922072950753949	0.0007087132454974118	0.0007061463203234379	0.0007238091311832146	0.0007207190688460788	0.0007546186631300062	0.0007503973419023235	0.04164612194711109	0.04037658053308916	-5.169404944868616e-07	-3.384014357776799e-05	-5.149597662209952e-07	-3.3710481371990175e-05
28.604436660561465	0.0006684638808686224	0.0006671870331740875	0.0006942115100855381	0.0006921250200467273	0.0007086264198890231	0.0007060598269900782	0.000723717610693765	0.0007206280462021442	0.0007545171617845456	0.00075029672310758	0.04163844273947313	0.040369137381636326	-4.967681696355433e-07	-3.271543147084777e-05	-4.94869501009576e-07	-3.2590392711751015e-05
28.77679278089485	0.0006683911267327478	0.0006671142515703428	0.0006941317201960427	0.0006920454147942741	0.0007085425370070472	0.0007059762642829062	0.0007236293256973957	0.0007205402365720575	0.0007544195258446701	0.0007501999226291887	0.04163138267739546	0.040362294342469095	-4.767217861214451e-07	-3.1584281678875836e-05	-4.7490470374104976e-07	-3.146389542457717e-05
28.950187433556945	0.0006683205976841594	0.0006670437055966269	0.0006940546174675019	0.0006919684935301157	0.000708461613716454	0.000705895648990662	0.0007235442959519387	0.0007204556595348914	0.0007543257812924826	0.0007501069660274791	0.04162494892241185	0.04035605835722119	-4.5680034201469114e-07	-3.0446640949644e-05	-4.5506437743991074e-07	-3.03309365816129e-05
29.124626876227456	0.0006682523034290158	0.0006669754051073853	0.000693980216194947	0.0006918942705617016	0.0007083836670218592	0.0007058179980408789	0.0007234625414047466	0.0007203743348565914	0.000754235954410595	0.0007500178791561346	0.041619148749924256	0.04035043647787563	-4.370028408077174e-07	-2.930245548446453e-05	-4.35347530545159e-07	-2.919146271304629e-05
29.30011740429177	0.0006681862536937748	0.0006669093599801486	0.0006939085307687126	0.0006918227602924269	0.0007083087140689532	0.0007057433285013015	0.0007233840821951116	0.0007202962824923457	0.0007541500717868028	0.0007499326881667236	0.04161398955135477	0.04034543586885118	-4.1732829137580696e-07	-2.8151670932285988e-05	-4.157531768756058e-07	-2.8045419802141813e-05
29.476665351068124	0.0006681224582243348	0.0006668455801147273	0.0006938395756749954	0.0006917539772222076	0.0007082367721459541	0.0007056716575813213	0.0007233089386567261	0.0007202215225889942	0.0007540681603188549	0.0007498514195133218	0.04160947883634825	0.0403410638091356	-3.97775707916808e-07	-2.699423238197718e-05	-3.9628033556178555e-07	-2.6892753277024672e-05
29.654277088036206	0.0006680609267851497	0.0006667840754323844	0.0006937733654964153	0.000691687935948059	0.0007081678586850777	0.000705603002633438	0.0007232371313201882	0.0007201500754874835	0.000753990247219327	0.0007497740999572351	0.04160562423502391	0.04033732769446641	-3.7834410990733244e-07	-2.5830084355304983e-05	-3.7692803099868485e-07	-2.5733408003936198e-05
29.832959025067048	0.0006680016691583009	0.0006667248558749632	0.0006937099149125699	0.0006916246511646645	0.0007081019912640263	0.0007055373811547302	0.0007231686809155449	0.0007200819617253562	0.0007539163600205874	0.0007497007565718106	0.0416024335002765	0.04033423503956169	-3.5903252204204025e-07	-2.465917079946811e-05	-3.5769529280020584e-07	-2.456732828037822e-05
30.0127176106544	0.0006679446951425439	0.0006666679314039924	0.0006936492387005913	0.0006915641376649502	0.0007080391876074984	0.0007054748107883518	0.0007231036083748886	0.0007200172020392946	0.0007538465265798774	0.0007496314167473581	0.0415999145101349	0.04033179348040614	-3.3983997417856224e-07	-2.348143507907574e-05	-3.385811557373667e-07	-2.3394457826925175e-05
30.193559332147448	0.0006678900145523119	0.0006666133119997501	0.0006935913517356999	0.000691506410340656	0.0007079794655887188	0.0007054153093250466	0.0007230419348349927	0.000719955817367699	0.0007537807750844913	0.0007495661081961698	0.041598075270167935	0.04033001077657906	-3.2076550129044555e-07	-2.229681996862576e-05	-3.1958465968712733e-07	-2.2214739779674586e-05
30.37549071598484	0.0006678376372166868	0.0006665610076602951	0.0006935362689917542	0.0006914514841829033	0.0007079228432309869	0.0007053588947046831	0.0007229836816399969	0.0007198978288533184	0.000753719134057069	0.0007495048589576441	0.04159692391595042	0.04032889481364639	-3.0180814342226775e-07	-2.1105267645871173e-05	-3.0070484959552647e-07	-2.102811668389104e-05
30.55851832793038	0.0006677875729783245	0.0006665110284004547	0.0006934840055417949	0.0006913993742827558	0.0007078693387092436	0.0007053055850178029	0.0007229288703441355	0.0007198432578459181	0.000753661632360995	0.0007494476974035157	0.04159646871558463	0.04032845360560175	-2.8296694562892147e-07	-1.990671968271629e-05	-2.819407754128464e-07	-1.9834530484874602e-05
30.742648773309874	0.0006677398316923516	0.0006664633842507852	0.0006934345765585936	0.0006913500958317883	0.0007078189703516646	0.0007052553985072025	0.0007228775227145218	0.0007197921259050073	0.0007536082992059231	0.0007493946522432043	0.04159671807227787	0.04032869529736532	-2.642409579031897e-07	-1.870111703611288e-05	-2.632914920257419e-07	-1.8633922519412094e-05
30.92788869724955	0.0006676944232252139	0.0006664180852564859	0.0006933879973151951	0.0006913036641226463	0.0007077717566412763	0.0007052083535695275	0.0007228296607339796	0.0007197444548026081	0.0007535591641534113	0.0007493457525292724	0.041597680526981755	0.04032962816734108	-2.456292351603502e-07	-1.7488400042287022e-05	-2.447560592437961e-07	-1.7426233509976186e-05
31.114244784915854	0.0006676513574534816	0.0006663751414762701	0.0006933442831854489	0.0006912600945495984	0.0007077277162175789	0.0007051644687568833	0.0007227853066039199	0.0007197002665260692	0.0007535142571226773	0.0007493010276629937	0.041599364761093875	0.04033126063003047	-2.2713083716249804e-07	-1.626850840696914e-05	-2.2633354171907281e-07	-1.621140355476114e-05
31.30172376175672	0.0006676106442626195	0.0006663345629812037	0.0006933034496445495	0.0006912194026090948	0.000707686867878213	0.0007051237627784818	0.0007227444827472797	0.0007196595832809433	0.0007534736083964856	0.0007492605074000549	0.041601779599217896	0.04033360123871349	-2.0874482846411878e-07	-1.5041381196512216e-05	-2.0802300889277356e-07	-1.4989372119078581e-05
31.4903323937443	0.0006675722935457035	0.0006662963598534919	0.000693265512269562	0.000691181603900314	0.0007076492305806297	0.0007050862545022969	0.0007227072118115076	0.0007196224274939039	0.0007534372486271549	0.0007492242218563681	0.041604934011994235	0.04033665868818506	-1.9047027837652657e-07	-1.3806956830703099e-05	-1.898235349653138e-07	-1.3760078028696165e-05
31.68007748761912	0.0006675363152020959	0.0006662605421852246	0.0006932304867399473	0.0006911467141257098	0.0007076148234437938	0.000705051962956747	0.0007226735166716056	0.0007195888218157227	0.0007534052088427013	0.0007491922015140154	0.0416088371189938	0.04034044181755981	-1.7230626089045215e-07	-1.2565173072021096e-05	-1.7173419881934444e-07	-1.2523459459068409e-05
31.870965891135747	0.0006675027191360756	0.0006662271200770806	0.0006931983888380851	0.0006911147490915525	0.0007075836657499103	0.0007050209073324054	0.0007226434204332302	0.0007195587891243003	0.0007533775204531153	0.0007491644772273247	0.0416134981916785	0.04034495961314369	-1.542518546383126e-07	-1.1315967018088458e-05	-1.537540839818049e-07	-1.1279453927842686e-05
32.063004493309954	0.0006674715152554117	0.0006661961036369742	0.0006931692344497843	0.0006910857247084647	0.0007075557769461679	0.0007049931069837218	0.0007226169464358437	0.0007195323525277477	0.0007533542152567738	0.0007491410802290712	0.041618926656434865	0.04035022121136829	-1.363061428426033e-07	-1.005927509215021e-05	-1.358822785664602e-07	-1.0027998285339068e-05
32.25620022466719	0.0006674427134698977	0.0006661675029786669	0.0006931430395647977	0.0006910596569919557	0.0007075311766465133	0.0007049685814307831	0.0007225941182559346	0.0007195095353675346	0.0007533353254470031	0.0007491220421368262	0.041625132097678236	0.040356235901801325	-1.1846821325713422e-07	-8.79503303399809e-06	-1.1811787522120892e-07	-8.769028705696291e-06
32.45056005749291	0.0006674163236898216	0.0006661413282203142	0.0006931198202773191	0.0006910365620629426	0.0007075098846334446	0.000704947350361082	0.0007225749597102862	0.0007194903612216834	0.0007533208836187735	0.000749107394959434	0.04163212426103073	0.04036301313022363	-1.0073715810566403e-07	-7.523175889395661e-06	-1.0045997107951087e-07	-7.5024806774071084e-06
32.64609100608406	0.0006673923558243954	0.0006661175894829752	0.0006930995927864874	0.0006910164561482774	0.0007074919208598376	0.0007049294336313243	0.0007225594948593194	0.0007194748539080367	0.0007533109227755609	0.000749097171103646	0.0416399130565738	0.04037056250178227	-8.311207403441205e-08	-6.24363800125205e-06	-8.290766769381702e-08	-6.228288993492814e-06
32.84280012700226	0.0006673708197801197	0.0006660962968890581	0.000693082373396872	0.0006909993555812561	0.000707477305450788	0.0007049148512692518	0.000722547748010489	0.0007194630374875756	0.0007533054763363487	0.0007490914033808929	0.041648508562182475	0.04037889378421871	-6.559206206695548e-08	-4.956353000379332e-06	-6.546007099979094e-08	-4.946387742593705e-06
33.040694519328454	0.0006673517254590965	0.0006660774605607172	0.0006930681785189592	0.0006909852768021302	0.000707466058705485	0.0007049036234754945	0.0007225397437217496	0.0007194549362678056	0.0007533045781427949	0.0007490901250142137	0.04165792102693545	0.04038801691117295	-4.817622754047825e-08	-3.6612537946123513e-06	-4.811629125689443e-08	-3.6567102990048284e-06
33.239781324919136	0.0006673350827572809	0.0006660610906181888	0.0006930570246696247	0.0006909742363586031	0.0007074582010991098	0.0007048957706254461	0.0007225355068050841	0.0007194505748062045	0.0007533082624665585	0.0007490933696453385	0.04166816087460925	0.040397941985571485	-3.0863680049826245e-08	-2.358272558788954e-06	-3.0875442990708005e-08	-2.3591893121566176e-06
33.44006772866406	0.0006673209015626758	0.0006660471971780731	0.0006930489284726045	0.0006909662509063287	0.0007074537532847621	0.0007048913132711703	0.0007225350623301061	0.0007194499779137391	0.0007533165640167971	0.0007491011713419357	0.041679238707258544	0.04040867928308933	-1.3653533389827721e-08	-1.0473407238420496e-06	-1.3736644934383979e-08	-1.0537566962898204e-06
33.64156095874556	0.0006673091917534634	0.0006660357903515552	0.0006930439066589541	0.0006909613372093948	0.000707452736095415	0.0007048902721433308	0.0007225384356277277	0.000719453170658448	0.0007533295179478333	0.0007491135646050227	0.041691165308880195	0.040420239255706106	3.455094489158983e-09	2.7161103283157573e-07	3.300980011469029e-09	2.5965637892588767e-07
33.84426828689945	0.0006672999631960704	0.0006660268802425607	0.0006930419760674968	0.0006909595121407998	0.0007074551705458923	0.000704892668153147	0.0007225456522938975	0.0007194601783690918	0.0007533471598669975	0.0007491305843765439	0.04170395164916924	0.04043263253534068	2.0463081543912326e-08	1.5986527987510435e-06	2.0238304842754018e-08	1.5811194999382217e-06
34.04819702867729	0.0006672932257431713	0.0006660204769458533	0.0006930431536452682	0.0006909607926829239	0.0007074610778348824	0.0007048985223943831	0.0007225567381934175	0.000719471026638879	0.0007533695258426557	0.0007491522660471277	0.041717608887364914	0.040445869937579405	3.737130168648614e-08	2.933855436731969e-06	3.707619849937366e-08	2.9107030191932726e-06
34.25335454371064	0.0006672889892316172	0.0006660165905450576	0.0006930474564479408	0.0006909651959279828	0.0007074704793469699	0.0007049078561453565	0.0007225717194638248	0.000719485741329255	0.0007533966524124158	0.0007491786454640154	0.041732148376192796	0.040459962465492896	5.4180624852514375e-08	4.277290597348715e-06	5.381552592811402e-08	4.248478067181427e-06
34.45974823597649	0.0006672872634803065	0.0006660152311106281	0.0006930549016402539	0.0006909727390784859	0.0007074833966547145	0.0007049206908709884	0.0007225906225193665	0.0007195043485737812	0.000753428576591541	0.0007492097589391887	0.041747581665902256	0.04047492131354823	7.089191705607172e-08	5.629030729814577e-06	7.045714814097465e-08	5.594516563317553e-06
34.66738555406454	0.0006672880582879692	0.0006660164086977339	0.0006930655064964158	0.0006909834394476682	0.0007074998515207392	0.0007049370482248708	0.0007226134740550354	0.0007195268747820747	0.0007534653358815443	0.0007492456432576695	0.04176392050840388	0.0404907578716183	8.750604042978907e-08	6.989149092695435e-06	8.700192225051355e-08	6.948891226349341e-06
34.87627399144595	0.0006672913834308875	0.0006660201333440794	0.0006930792884005053	0.000690997314459922	0.000707519865899866	0.0007049569500513699	0.0007226403010507012	0.000719553346643836	0.0007535069682789962	0.0007492863356860289	0.04178117686151246	0.040507483729088835	1.040238533026993e-07	8.357719767454475e-06	1.0345070155116237e-07	8.311675587763245e-06
35.086421086743854	0.0006672972486605353	0.000666026415067651	0.0006930962648468575	0.000691014381651215	0.0007075434619412732	0.0007049804183877633	0.0007226711307753152	0.0007195837911329552	0.0007535535122845404	0.0007493318739810899	0.0417993628932896	0.04052511067906872	1.2044621024902627e-07	9.734817669776463e-06	1.1980433556693128e-07	9.682944002942229e-06
35.29783442400536	0.0006673056637011398	0.0006660352638643835	0.000693116453440437	0.0006910346586694939	0.0007075706619906912	0.0007050074754664023	0.0007227059907912076	0.0007196182355116994	0.000753605006912121	0.0007493822963988393	0.041818490986501394	0.04054365072270454	1.367739621406603e-07	1.1120518561391624e-05	1.3606367009065708e-07	1.1062771661879411e-05
35.51052163297529	0.0006673166382471579	0.0006660466897057464	0.0006931398718971943	0.0006910581632750746	0.0007076014885926222	0.0007050381437169044	0.0007227449089584631	0.000719656707334982	0.0007536614916984318	0.0007494376417035466	0.04183857374318345	0.04056311607360441	1.5300795620939132e-07	1.2514899063537088e-05	1.5222954726076474e-07	1.2451234603416683e-05
35.72449038937153	0.000667330181960677	0.0006660607025362578	0.0006931665380444168	0.0006910849133410253	0.0007076359644926042	0.0007050724457683902	0.0007227879134393968	0.0007196992344547282	0.0007537230067125988	0.0007494979491771137	0.04185962398931976	0.04058351916237325	1.691490361128284e-07	1.3918036670085288e-05	1.6830280561634485e-07	1.384840972737389e-05
35.93974841516195	0.0006673463044687202	0.0006660773122709018	0.0006931964698210552	0.0006911149268535288	0.0007076741126395006	0.0007051104044517389	0.0007228350327031146	0.0007197458450243176	0.0007537895925660881	0.0007495632586286343	0.04188165477964539	0.040604872641258075	1.851980419888266e-07	1.5330009760033958e-05	1.842842801526648e-07	1.5254374807149862e-05
36.15630347884324	0.00066736501536047	0.0006660965287924727	0.0006932296852780431	0.0006911482219122356	0.0007077159561878304	0.0007051520428018914	0.0007228862955301736	0.0007197965675031308	0.0007538612904228668	0.0007496336104042016	0.0419046794025646	0.04062718938891855	2.0115581051208253e-07	1.6750897611522708e-05	2.0017480237993247e-07	1.666920850340592e-05
36.374163395721176	0.0006673863241843942	0.000666118361948818	0.0006932662025785931	0.0006911848167305973	0.0007077615185001284	0.0007051973840601762	0.0007229417310173339	0.0007198514306611788	0.0007539381420097999	0.0007497090453969381	0.041928711385197125	0.04065048251531136	2.1702317495007895e-07	1.8180780414406295e-05	2.159752003707844e-07	1.8092990375917495e-05
36.59333602819267	0.0006674102404452774	0.0006661428215499945	0.0006933060399984785	0.0006912247296361845	0.0007078108231493425	0.000705246451676676	0.0007230013685824117	0.0007199104635838324	0.0007540201896273096	0.0007497896050572808	0.041953764498551246	0.040674765366701886	2.3280096523962956e-07	1.961973928588101e-05	2.3168629883748085e-07	1.9525800898978485e-05
36.813829286029524	0.000667436773601161	0.0006661699173653326	0.0006933492159263008	0.0006912679790709913	0.0007078638939212756	0.0007052992693126326	0.0007230652379692404	0.0007199736956766563	0.0007541074761603003	0.0007498753314035185	0.04197985276283128	0.04070005153080741	2.484900080393544e-07	2.1067856284223696e-05	2.473089191872002e-07	2.0967721475223522e-05
37.03565112666392	0.0006674659330601754	0.0006661996591203995	0.0006933957488637344	0.000691314583591721	0.0007079207548170544	0.0007053558608428859	0.0007231333692527311	0.0007200411566703381	0.000754200045089352	0.0007499662670325888	0.042006990452881456	0.04072635484206428	2.6409112678605837e-07	2.2525214422669526e-05	2.628438795747312e-07	2.241883444883963e-05
37.25880955547555	0.0006674977281772712	0.0006662320564938596	0.0006934456574257529	0.0006913645618700482	0.0007079814300556428	0.0007054162503583483	0.00072320579284404	0.0007201128766257229	0.0007542979405021909	0.0007500624551311391	0.042035192103764746	0.04075368938704025	2.7960514176693894e-07	2.3991897685260444e-05	2.7829199496557343e-07	2.387922312066526e-05
37.483312626080554	0.0006675321682508428	0.000666267119114235	0.0006934989603408343	0.0006914179326928691	0.0007080459440763947	0.0007054804621685215	0.0007232825394958521	0.0007201888859389579	0.0007544012071054528	0.0007501639394868703	0.04206447251649577	0.040782069509979126	2.950328701792175e-07	2.546799104172215e-05	2.936540772092294e-07	2.5348971763622385e-05
37.70916844062219	0.0006675692625192438	0.0006663048565565576	0.0006935556764511498	0.000691474714962528	0.0007081143215416447	0.000705548520804053	0.0007233636403077761	0.0007202692153467449	0.0007545098902367418	0.0007502707645001622	0.042094846763910974	0.04081150981849181	3.1037512619085453e-07	2.6953580463034976e-05	3.089309350832233e-07	2.6828165637066137e-05
37.93638515006311	0.0006676090201571827	0.0006663452783389073	0.0006936158247127213	0.00069153492769702	0.0007081865873393413	0.0007056204510193254	0.0007234491267318545	0.0007203538959317051	0.000754624035876991	0.0007503829751959889	0.042126330196702914	0.04084202518939726	3.2563272101362485e-07	2.8448752937670907e-05	3.241233743692118e-07	2.831689100249446e-05
38.164970954479706	0.0006676514502720095	0.0006663883939188422	0.0006936794241955669	0.0006915985900301778	0.0007082627665857235	0.0007056962777950975	0.0007235390305781992	0.0007204429591278649	0.0007547436906631457	0.0007505006172361447	0.04215893844960192	0.04087363077471437	3.4080646296318247e-07	2.995359648777507e-05	3.392321979152173e-07	2.9815235140145946e-05
38.39493410335793	0.0006676965618998738	0.0006664342126897058	0.0006937464940838134	0.000691665721211831	0.0007083428846280375	0.0007057760263411787	0.0007236333840207455	0.0007205364367262564	0.0007548689019011658	0.0007506237369317726	0.042192687447726966	0.0409063420078101	3.5589715752346214e-07	3.146820018545826e-05	3.542582056978612e-07	3.132328636454296e-05
38.626282895891045	0.0006677443640017621	0.0006664827439768167	0.0006938170536757877	0.0006917363406079428	0.000708426967047299	0.0007058597220991506	0.0007237322196031385	0.0007206343608806438	0.0007549997175793654	0.0007507523812562216	0.042227593413102615	0.04094017460971059	3.7090560742105566e-07	3.2992654170532765e-05	3.6920219488719916e-07	3.284113404120048e-05
38.859025681279114	0.0006677948654594066	0.0006665339970335307	0.0006938911223840824	0.0006918104677007224	0.0007085150396611019	0.0007059473907451308	0.000723835570244747	0.0007207367641133751	0.000755136186382098	0.0007508865978582293	0.042263672871344554	0.04097514459557802	3.8583261268527666e-07	3.4527049667248955e-05	3.840649599113396e-07	3.4368868603362746e-05
39.09317085903034	0.0006678480750710559	0.0006665879810371725	0.0006939687197355906	0.0006918881220887056	0.000708607128526468	0.0007060390581925795	0.000723943469246811	0.0007208436793213612	0.0007552783577037943	0.0007510264350754464	0.042300942658525374	0.041011268281361424	4.0067897072297055e-07	3.6071479002530715e-05	3.9884729252518195e-07	3.590658156973903e-05
39.328726879264174	0.000667904001547118	0.0006666447050848409	0.0006940498653715164	0.0006919693234868192	0.0007087032599427519	0.0007061347505951572	0.0007240559502987332	0.0007209551397821965	0.0007554262816633762	0.0007511719419483197	0.042339419928223064	0.04104856229062074	4.154454763892045e-07	3.7626035624432896e-05	4.1354998188609417e-07	3.745436556260029e-05
39.56570224301631	0.0006679626535056539	0.0006667041781890697	0.0006941345790473539	0.000692054091726407	0.0007088034604545852	0.0007062344943496254	0.0007241730474845079	0.0007210711791604086	0.0007555800091190402	0.0007513231682343297	0.04237912215875622	0.04108704356153494	4.3013292205405437e-07	3.9190814120265705e-05	4.281738146128932e-07	3.9012314325265196e-05
39.80410550254544	0.0006680240394677295	0.0006667664092733503	0.0006942228806328343	0.0006921424467552294	0.0007089077568548772	0.0007063383160987953	0.0007242947952892986	0.0007211918315138554	0.0007557395916834369	0.0007514801644226097	0.04242006716061425	0.04112672935410026	4.447420976765471e-07	4.0765910236162384e-05	4.427195748482951e-07	4.058052274008572e-05
40.04394526164196	0.000668088167852615	0.0006668314071675061	0.0006943147901118412	0.0006922344086374321	0.0007090161761878612	0.0007064462427345228	0.0007244212286061655	0.0007213171313002608	0.0007559050817392516	0.0007516429817489437	0.04246227308408728	0.041167637257514274	4.592737908835909e-07	4.2351420896646896e-05	4.5718804435627633e-07	4.2159086849541394e-05
40.28523017593832	0.0006681550469728359	0.0006668991806029228	0.0006944103275822966	0.0006923299975534861	0.0007091287457521965	0.0007065583014007667	0.0007245523827429521	0.0007214471133839131	0.0007560765324552083	0.000751811672211176	0.04250575842710029	0.04120978519777026	4.737287870341597e-07	4.394744422439589e-05	4.7158000257238077e-07	4.3748103874058364e-05
40.52796895322162	0.0006682246850290525	0.0006669697382076116	0.0006945095132560026	0.0006924292338000852	0.0007092454931041188	0.0007066745194966776	0.0007246882934293245	0.0007215818130425013	0.0007562539978024899	0.000751986288585015	0.042550542043263334	0.04125319144544746	4.881078693006087e-07	4.5554079560611305e-05	4.858962266752771e-07	4.534767223163261e-05
40.77217035374772	0.0006682970901047852	0.0006670430885011231	0.0006946123674584564	0.0006925321377900182	0.0007093664460606481	0.000706794924679757	0.0007248289968239816	0.0007217212659741217	0.0007564375325716145	0.000752166884440277	0.04259664315013541	0.04129787462371617	5.024118187473871e-07	4.717142748686398e-05	5.001374916769642e-07	4.6957891559645804e-05
41.017843190557436	0.0006683722701609655	0.0006671192398892902	0.000694718910628622	0.000692638730051998	0.0007094916327028524	0.0007069195448690618	0.0007249745295220333	0.000721865508304446	0.0007566271923897654	0.0007523535141575608	0.042644081337718756	0.041343853716566105	5.166414144058482e-07	4.879958984588262e-05	5.14304570483487e-07	4.8578862734682815e-05
41.26499632979458	0.000668450233030311	0.0006671982006588012	0.0006948291633186634	0.0006927490312304565	0.0007096210813791652	0.0007070484082484656	0.0007251249285625515	0.0007220145765940532	0.000756823033738592	0.0007525462329453764	0.04269287657718333	0.04139114807725082	5.307974333583834e-07	5.043866976411904e-05	5.283982339844909e-07	5.021068789468064e-05
41.51363869102594	0.0006685309864115222	0.0006672799789715983	0.0006949431461936396	0.000692863062085299	0.0007097548207087666	0.0007071815432699789	0.000725280231436304	0.000722168507845942	0.0007570251139725037	0.0007527450968577437	0.04274304922983052	0.04143977743697298	5.448806508175693e-07	5.208877167436898e-05	5.42419251122828e-07	5.185347046043898e-05
41.763779247563185	0.00066861453786329	0.0006673645828590926	0.0006950608800311528	0.000692980843491617	0.0007098928795850184	0.0007073189786571231	0.0007254404760936708	0.0007223273395132146	0.0007572334913374635	0.0007529501628122707	0.04279462005630622	0.041489761913801916	5.588918402007603e-07	5.3750001338281894e-05	5.563683889715353e-07	5.350731515788021e-05
42.0154270267867	0.0006687008947981103	0.0006674520202161912	0.0006951823857209543	0.0006931023964393568	0.0007100352871789624	0.0007074607434083665	0.0007256057009527517	0.0007224911095069482	0.0007574482249903065	0.0007531614886087309	0.04284761022606652	0.041541122021843964	5.728317732311364e-07	5.542246587134092e-05	5.702464128292447e-07	5.517232804214123e-05
42.26859111047143	0.0006687900644759057	0.0006675422987951355	0.0006953076842645071	0.0006932277420329501	0.0007101820729428875	0.0007076068668006242	0.0007257759449076766	0.0007226598562042597	0.0007576693750185969	0.0007533791329481621	0.04290204132711162	0.04159387868066351	5.867012200073095e-07	5.710627376626087e-05	5.840540862854515e-07	5.684861651975015e-05
42.523280635114425	0.0006688820539974313	0.0006676354261991304	0.0006954367967744923	0.0006933569014908856	0.0007103332666139479	0.0007077573783928095	0.0007259512473371042	0.0007228336184565539	0.0007578970024610358	0.0007536031554524855	0.04295793537598162	0.041648053224968944	6.005009490991659e-07	5.88015349184956e-05	5.977921713157079e-07	5.853628937405042e-05
42.77950479226489	0.0006689768702974826	0.0006677314098757809	0.0006955697444742789	0.0006934898961452504	0.0007104888982178654	0.0007079123080294675	0.0007261316481129502	0.0007230124355979903	0.0007581311693284561	0.0007538336166846898	0.04301531482804358	0.041703667414567665	6.142317276437107e-07	6.05083606526613e-05	6.114614283692262e-07	6.023545679006981e-05
43.03727282885567	0.0006690745201378726	0.0006678302571103021	0.0006957065486973281	0.0006936267474412036	0.0007106489980726836	0.0007080716858444544	0.0007263171876093125	0.000723196347454141	0.0007583719386253982	0.0007540705781695716	0.04307420258805973	0.04176074344460253	6.27894321414673e-07	6.222686374707243e-05	6.250626164415202e-07	6.194623037886204e-05
43.29659404753705	0.0006691750101001918	0.0006679319750185201	0.0006958472308865513	0.000693767476936409	0.0007108135967925995	0.0007082355422646993	0.000726507906711628	0.000723385394350874	0.00075861937437231	0.0007543141024150701	0.04313462202105692	0.0418193039560778	6.414894949404674e-07	6.395715846282957e-05	6.385964931858619e-07	6.366872320523465e-05
43.55747780701245	0.0006692783465783344	0.0006680365705396425	0.0006959918125936151	0.0006939121063004115	0.0007109827252918686	0.0007084039080140289	0.0007267038468260624	0.0007235796171234529	0.0007588735416283825	0.0007545642529342115	0.04319659696350507	0.04187937204667981	6.550180115922309e-07	6.56993605713252e-05	6.520638149939452e-07	6.5403049814311e-05
43.81993352237618	0.000669384535770784	0.0006681440504287964	0.0006961403154781813	0.0006940606573139575	0.0007111564147887812	0.0007085768141170666	0.0007269050498891266	0.0007237790571258669	0.0007591345065150383	0.0007548210942676781	0.043260151734808835	0.04194097128190744	6.684806336673069e-07	6.745358738122209e-05	6.654653370793701e-07	6.71493262578704e-05
44.08397066545326	0.0006694935836726458	0.0006682544212493191	0.0006962927613070864	0.000694213151868249	0.0007113346968097069	0.0007087542919031946	0.0007271115583775407	0.0007239837562403864	0.000759402336240098	0.0007550846920070229	0.04332531114913237	0.04200412570651997	6.818781225037367e-07	6.921995776940082e-05	6.788018135849786e-07	6.890767012374122e-05
44.349598765141174	0.0006696054960674377	0.0006683676893648124	0.000696449171953469	0.0006943696119641535	0.0007115176031932335	0.0007089363730106075	0.0007273234153183588	0.0007241937568873777	0.0007596770991226631	0.000755355112818572	0.043392100527560706	0.04206885985631028	6.952112385823911e-07	7.099859221129656e-05	6.920739976893232e-07	7.067820056605445e-05
44.6168274077539	0.000669720278518604	0.0006684838609309281	0.0006966095693958195	0.0006945300597113359	0.000711705166094369	0.0007091230893904318	0.00072754066429934	0.0007244091020353549	0.0007599588646187132	0.0007556324244680074	0.04346054571060841	0.04213519877022092	7.08480741624766e-07	7.278961281109719e-05	7.052826416871147e-07	7.24610383331381e-05
44.88566623736761	0.000669837936360764	0.000668602941886894	0.0006967739757169711	0.0006946945173273305	0.000711897417988838	0.0007093144733109238	0.0007277633494795994	0.0007246298352112929	0.0007602477033474632	0.0007559166958456779	0.04353067307109435	0.0422031680028054	7.216873907005348e-07	7.459314333368994e-05	7.184284970978595e-07	7.425630579882547e-05
45.15612495616904	0.0006699584746906778	0.0006687249379467629	0.0006969424131030138	0.0006948630071365467	0.000712094391677452	0.0007095105573617552	0.0007279915156005276	0.000724856000511209	0.0007605436871184988	0.0007562079969926531	0.04360250952738545	0.04227279363705073	7.348319443442088e-07	7.640930923841216e-05	7.315123147816523e-07	7.606412699553977e-05
45.42821332480542	0.0006700818983579252	0.0006688498545903857	0.0006971149038421455	0.0006950355515692037	0.0007122961202905796	0.0007097113744583806	0.0007282252079970059	0.0007250876426110225	0.0007608468889597241	0.0007565063991275509	0.043676082557025556	0.04234410229757575	7.479151606607382e-07	7.82382377120805e-05	7.445348450363203e-07	7.788462764557469e-05
45.701941162736816	0.0006702082119552792	0.0006689776970540818	0.0006972914703234366	0.0006952121731601878	0.000712502637292691	0.0007099169578464879	0.000728464472608907	0.0007253248067776906	0.000761157383146137	0.0007568119746741599	0.043751420210764475	0.042417121164211445	7.609377974423896e-07	8.008005770371307e-05	7.574968377080122e-07	7.971793519440107e-05
45.97731834859046	0.0006703374198087791	0.0006691084703210187	0.0006974721350355243	0.0006953928945478392	0.0007127139764870079	0.0007101273411065402	0.0007287093559929119	0.0007255675388806467	0.0007614752452294785	0.0007571247972898928	0.04382855112699905	0.04249187798597997	7.739006122912603e-07	8.193489996105585e-05	7.703990423065573e-07	8.156417884583322e-05
46.25435482051728	0.0006704695259674754	0.000669242179111272	0.0006976569205652208	0.0006955777384726547	0.0007129301720202398	0.0007103425581584084	0.0007289599053346309	0.000725815885403535	0.0007618005520687716	0.0007574449418950924	0.04390750454663239	0.04256840109548535	7.868043627329031e-07	8.38028970662208e-05	7.832422081216917e-07	8.342348959719526e-05
46.533060576550575	0.0006706045341928553	0.0006693788278715713	0.0006978458495960411	0.0006957667277759138	0.0007131512583874197	0.000710562643266097	0.0007292161684610639	0.0007260698934562654	0.0007621333818617982	0.0007577724847032297	0.043988310328383164	0.04264671942372787	7.996498063457796e-07	8.568418347459916e-05	7.960270843388514e-07	8.529600027562534e-05
46.813445674966815	0.0006707424479479188	0.0006695184207647076	0.0006980389449066389	0.0006959598853982129	0.0007133772704368423	0.0007107876310425662	0.0007294781938533846	0.0007263296107873856	0.0007624738141775285	0.0007581075032520147	0.04407099896453611	0.04272686251535795	8.124377009006891e-07	8.757889555477405e-05	8.087544201757814e-07	8.718184557704456e-05
47.09552023464871	0.0006708832703859168	0.0006696609616586085	0.0006982362293691611	0.000696157234377924	0.0007136082433751094	0.0007110175564546615	0.0007297460306600909	0.0007265950857968005	0.0007628219299895627	0.0007584500764354722	0.04415560159717294	0.04280886054438431	8.251688044696222e-07	8.948717162646225e-05	8.214249649874869e-07	8.908116210293304e-05
47.37929443545016	0.0006710270043387081	0.0006698064541150428	0.0006984377259474903	0.0006963587978495396	0.000713844212772265	0.0007112524548281267	0.0007300197287104924	0.0007268663675488162	0.0007631778117105862	0.000758800284536983	0.04424215003488107	0.04289274433034995	8.378438755742967e-07	9.14091520033411e-05	8.340394684006741e-07	9.099408840038126e-05
47.66477851856398	0.0006711736523047627	0.0006699549013779774	0.0006986434576954104	0.0006965645990419466	0.0007140852145670655	0.0007114923618527435	0.0007302993385285932	0.0007271435057855677	0.0007635415432279183	0.0007591582092633719	0.04433067676996372	0.042978545354995665	8.50463673337078e-07	9.334497903729089e-05	8.465986804616354e-07	9.292076500530544e-05
47.951982786891236	0.0006713232164367655	0.000670106306361548	0.0006988534477546578	0.0006967746612765875	0.000714331285072344	0.0007117373135875694	0.0007305849113473504	0.0007274265509408	0.0007639132099401599	0.0007595239337800441	0.044421214996175	0.043066295779420685	8.630289575974233e-07	9.529479715938982e-05	8.591033517548613e-07	9.486133448247114e-05
48.24091760541319	0.000671475698528823	0.0006702606716376371	0.000699067719352868	0.0006969890079655185	0.0007145824609804954	0.0007119873464662863	0.0007308764991233272	0.0007277155541540348	0.000764292898794995	0.0007598975427472173	0.04451379862698225	0.043156028461766006	8.755404890894731e-07	9.725875292873609e-05	8.715542335611167e-07	9.681594147134542e-05
48.53159340156531	0.0006716311000032709	0.0006704179994230642	0.0006992862958014262	0.0006972076626093755	0.0007148387793690955	0.0007122424973026776	0.0007311741545517773	0.0007280105672851477	0.0007646806983282018	0.0007602791223573156	0.04460846231439033	0.04324777697543385	8.87999029578878e-07	9.923699507774497e-05	8.839520779868951e-07	9.878473272939559e-05
48.82402066561362	0.0006717894218970316	0.0006705782915663381	0.0006995092004931818	0.0006974306487952078	0.0007151002777066219	0.0007125028032962028	0.0007314779310821312	0.0007283116429293315	0.0007650766987038806	0.0007606687603735166	0.04470524146833706	0.04334157562785856	9.004053420117678e-07	0.00010122967455999943	8.962976381172907e-07	0.00010076785717902381
49.11820995103327	0.0006719506648475588	0.000670741549534001	0.0006997364569000703	0.0006976579901942179	0.0007153669938583234	0.0007127683020377197	0.0007317878829339481	0.0007286188344325075	0.0007654809917559931	0.0007610665461695538	0.044804172276678364	0.04343745947985645	9.127601907003673e-07	0.00010323694460237509	9.085916681818816e-07	0.00010276546595686109
49.41417187488941	0.0006721148290783108	0.0006709077743965157	0.0006999680885705966	0.0006978897105593716	0.0007156389660922127	0.0007130390315153157	0.0007321040651133136	0.0007289321959071637	0.0007658936710312251	0.0007614725707707789	0.04490529172579482	0.04353546436556517	9.250643414689293e-07	0.0001052589607552501	9.208349236939414e-07	0.00010477771246134027
49.71191711822035	0.0006722819143837615	0.0006710769668136992	0.0007002041191271994	0.0006981258337228853	0.0007159162330851971	0.0007133150301202785	0.0007324265334297161	0.0007292517822486503	0.0007663148318332371	0.0007618869268965473	0.04500863762182929	0.043635626913001636	9.373185618454221e-07	0.00010729588094726683	9.330281616382226e-07	0.00010680475240629206
50.01145642642306	0.0006724519201139329	0.0006712491270196893	0.0007004445722634888	0.0006983663835935976	0.0007161988339293581	0.0007135963366532077	0.0007327553445134207	0.0007295776491519573	0.0007667445712683683	0.0007623097090039897	0.04511424861258408	0.0437379845652538	9.495236212261112e-07	0.00010934786553956632	9.45172140624697e-07	0.00010884674387248716
50.3128006096408	0.0006726248451584154	0.0006714242548074073	0.0007006894717413387	0.0006986113841541897	0.0007164868081383642	0.0007138829903302528	0.000733090555833339	0.0007299098531289616	0.0007671829882928162	0.0007627410133331892	0.045222164210095554	0.04384257560233054	9.616802910574884e-07	0.0001114150773824929	9.572676210572572e-07	0.00011090384736120451
50.61596054315354	0.0006728006879298808	0.0006716023495125282	0.0007009388413878458	0.000698860859458283	0.000716780195654047	0.0007141750307895066	0.0007334322257154404	0.0007302484515261986	0.0007676301837613866	0.0007631809379538536	0.045332424813920864	0.043949439163697965	9.737893450433542e-07	0.00011349768187668419	9.69315365336029e-07	0.00011297622585371148
50.9209471677702	0.0006729794463470628	0.0006717834099969282	0.0007011927050921454	0.0006991148336273924	0.0007170790368531321	0.0007144724980975513	0.0007337804133617072	0.000730593502543151	0.0007680862604778538	0.0007636295828135273	0.045445071735148605	0.04405861527151542	9.858515593308675e-07	0.00011559584703282888	9.813161380275905e-07	0.0001150640448674689
51.22777149022361	0.0006731611178171802	0.0006719674346315856	0.0007014510868020695	0.000699373330847728	0.0007173833725541281	0.000714775432756147	0.0007341351788696535	0.0007309450652510815	0.0007685513232469943	0.0007640870497873895	0.045560147221167836	0.044170144854607185	9.978677127152422e-07	0.00011770974353514374	9.932707060616476e-07	0.0001171674725171934
51.53644458356769	0.0006733456992177966	0.0006721544212789321	0.0007017140105206556	0.0006996363753668473	0.0007176932440243873	0.0007150838757090948	0.0007344965832524392	0.0007313031996124307	0.0007690254789283705	0.0007645534427297247	0.045677694481222775	0.044284069773188245	1.0098385868505168e-06	0.00011983954480687675	1.005179838933128e-06	0.00011928667957786243
51.84697758757708	0.0006735331868780873	0.0006723443672746228	0.0007019815003024887	0.0006999039914901475	0.0007180086929873373	0.0007153978683492553	0.0007348646884595865	0.0007316679665008006	0.0007695088364919208	0.0007650288675271127	0.04579775771277149	0.04440043284437919	1.0217649664676955e-06	0.0001219854270779197	1.0170443089036266e-06	0.00012142183954835795
52.15938170914916	0.000673723576559503	0.000672537269408715	0.0007022535802498793	0.0007001762035771949	0.0007183297616298947	0.000715717452525744	0.0007352395573983386	0.0007320394277215427	0.0007700015070754388	0.0007655134321534154	0.04592038212869518	0.044519277868526975	1.0336476396087188e-06	0.00012414756945616778	1.0288648912258353e-06	0.00012357312872046666
52.47366822270851	0.000673916863435807	0.000672733123906235	0.0007025302745088696	0.0007004530360378874	0.0007186564926100686	0.0007160426705513083	0.0007356212539556724	0.0007324176460329831	0.0007705036040440158	0.0007660072467266336	0.046045613985369535	0.04464064965637454	1.045487397856532e-06	0.00012632615399968405	1.040642364361034e-06	0.0001257407262473531
52.789848470613855	0.0006741130420724558	0.0006729319264071002	0.0007028116072650535	0.000700734513328433	0.0007189889290647514	0.0007163735652098815	0.0007360098430209896	0.0007328026851682888	0.0007710152430515115	0.0007665104235676957	0.04617350061164345	0.04476459405709725	1.057285036570139e-06	0.00012852136579155626	1.052377510199617e-06	0.00012792481421461388
53.107933863567155	0.0006743121064053175	0.0006731336719453928	0.0007030976027392151	0.0007010206599471512	0.0007193271146177117	0.0007167101797643299	0.0007364053905095213	0.0007331946098580205	0.0007715365421041555	0.0007670230772612724	0.04630409043875365	0.04489115798724778	1.0690413551445958e-06	0.00013073339301855613	1.0640711143091591e-06	0.00013012557771618916
53.42793588102576	0.0006745140497186955	0.000673338354927954	0.0007033882851827739	0.0007013115004300856	0.0007196710933877969	0.0007170525579644033	0.0007368079633864643	0.0007335934858533904	0.0007720676216263537	0.0007675453247186909	0.046437433031205684	0.045020389460638924	1.0807571572794567e-06	0.00013296242705360117	1.0757239661846486e-06	0.000132343204931884
53.74986607161648	0.0006747188646226371	0.0006735459691122756	0.0007036836788730331	0.0007016070593464206	0.000720020909997356	0.0007174007440548873	0.0007372176296918865	0.0007339993799502457	0.0007726086045287934	0.0007680772852430342	0.04657357911866277	0.045152337619190956	1.0924332512352985e-06	0.00013520866253804997	1.0873368594913491e-06	0.00013457788720624975
54.073736053552395	0.0006749265430294987	0.0006737565075836633	0.0007039838081082102	0.0007019073612936872	0.0007203766095808715	0.0007177547827839635	0.0007376344585664153	0.0007344123600138118	0.0007731596162789352	0.0007686190805965121	0.04671258062887932	0.045287052764799475	1.1040704501205992e-06	0.00013747229746968737	1.0989105923421387e-06	0.0001368298191330164
54.399557515052166	0.0006751370761297542	0.0006739699627316594	0.0007042886972022683	0.0007022124308927721	0.0007207382377938403	0.0007181147194118037	0.0007380585202777626	0.0007348324950042299	0.0007737207849740054	0.0007691708350702123	0.04685449072171161	0.045424586392236024	1.1156695721972667e-06	0.00013975353329498397	1.1104459675754987e-06	0.00013909919864177334
54.727342214761876	0.0006753504543670088	0.0006741863262256844	0.0007045983704795161	0.0007025222927826975	0.0007211058408218893	0.0007184805997193824	0.0007384898862480985	0.0007352598550029091	0.0007742922414165759	0.0007697326755563072	0.04699936382425383	0.04556499122314219	1.1272314411646996e-06	0.00014205257500127244	1.1219437930298174e-06	0.0001413862270862598
55.057101982179326	0.0006755666674121959	0.0006744055889898782	0.0007049128522689778	0.0007028369716151793	0.0007214794653901353	0.0007188524700175314	0.0007389286290823149	0.0007356945112397278	0.0007748741191928489	0.0007703047316228355	0.04714725566713579	0.045708321241140236	1.138756886487867e-06	0.00014436963121589041	1.1334048818519536e-06	0.00014369110933873386
55.38884871808102	0.0006757857041369361	0.0006746277411771199	0.0007052321668985319	0.0007031564920489527	0.0007218591587728181	0.0007192303771562443	0.0007393748225972215	0.0007361365361211288	0.0007754665547537603	0.0007708871355911652	0.047298223322030195	0.04585463172811951	1.15024674372452e-06	0.00014670491430773813	1.1448300528053672e-06	0.00014601405388642297
55.722594394951685	0.0006760075525860168	0.0006748527721421829	0.0007055563386887953	0.0007034808787438501	0.0007222449688031921	0.0007196143685342358	0.0007398285418516952	0.0007365860032591252	0.0007760696874990167	0.0007714800226162371	0.0474523252404115	0.04600397930172809	1.1617018548643315e-06	0.00014905864049305495	1.156220130589091e-06	0.0001483552729320825
56.058351057416104	0.0006762321999489801	0.0006750806704140175	0.0007058853919467617	0.0007038101563546381	0.0007226369438837087	0.0007200044921087692	0.0007402898631778416	0.0007370429875012728	0.0007766836598641956	0.0007720835307697295	0.047609621293616684	0.04615642195412068	1.1731230686886328e-06	0.00015143102994599755	1.1675759461770869e-06	0.00015071498249882853
56.39613082267415	0.0006764596325307706	0.000675311423667108	0.0007062193509591681	0.0007041443495245837	0.0007230351329964869	0.0007204007964057631	0.0007407588642131873	0.0007375075649616308	0.0007773086174110348	0.0007726978011262438	0.04777017281425392	0.04631201909201584	1.184511241140128e-06	0.0001538223069128264	1.1788983371654061e-06	0.00015309340253888415
56.7359458809379	0.0006766898357214288	0.0006755450186918948	0.0007065582399855947	0.0007044834828787611	0.0007234395857140909	0.0007208033305301881	0.0007412356239339685	0.0007379798130527651	0.0007779447089210545	0.0007733229778526617	0.047934042639019514	0.046470831578102986	1.1958672356993279e-06	0.00015623269983031096	1.1901881481304107e-06	0.00015549075704598958
57.07780849587155	0.0006769227939647792	0.0006757814413642076	0.0007069020832512724	0.0007048275810170678	0.0007238503522106184	0.0007212121441767574	0.0007417202226895319	0.0007384598105188205	0.0007785920864926435	0.0007739592083007886	0.04810129515296343	0.04663292177386017	1.2071919237993667e-06	0.00015866244145143482	1.2014462310156165e-06	0.0001579072741745846
57.42173100503407	0.0006771584907261051	0.0006760206766137052	0.000707250904939615	0.0007051766685069704	0.000724267483273134	0.0007216272876409469	0.000742212742237932	0.0007389476374697315	0.0007792509056417854	0.0007746066431034556	0.04827199633527155	0.04679835358382978	1.218486185242118e-06	0.0001611117689742647	1.2126734455252582e-06	0.0001603431863621274
57.7677258203244	0.0006773969084587457	0.0006762627083912549	0.0007076047291844305	0.0007055307698759346	0.0007246910303134301	0.0007220488118303243	0.0007427132657827326	0.0007394433754165851	0.0007799213254065514	0.0007752654362741972	0.04844621380661713	0.046967192501411764	1.2297509086245037e-06	0.00016358092417534387	1.2238706595221922e-06	0.00016279873045541016
58.115805428429454	0.0006776380285696027	0.0006765075196352398	0.0007079635800618294	0.0007058899096035535	0.0007251210453801573	0.0007224767682762275	0.0007432218780110947	0.0007399471073082108	0.0007806035084555515	0.0007759357453106849	0.04862401687814819	0.047139505656237375	1.240986991806435e-06	0.00016607015355213361	1.2350387494719853e-06	0.00016527414784570094
58.465982391274686	0.0006778818313835108	0.0006767550922367518	0.00070832748158181	0.0007062541121133605	0.0007255575811713267	0.000722911209145799	0.0007437386651331899	0.0007404589175690391	0.0007812976212005103	0.0007766177313020765	0.048805476602163986	0.047315361863174685	1.2521953423768033e-06	0.00016857970846786974	1.246178600882667e-06	0.00016776968460657793
58.818269346477535	0.0006781282961064289	0.0006770054070036231	0.0007086964576795009	0.0007066234017643008	0.0007260006910471974	0.0007233521872543839	0.0007442637149229953	0.0007409788921382747	0.000782003833913145	0.0007773115590404465	0.04899066582456199	0.04749483167304221	1.2633768781491767e-06	0.00017110984530463447	1.2572911087657332e-06	0.00017028559163803636
59.172679007803275	0.0006783774007874234	0.0006772584436232713	0.0007090705322060654	0.0007069978028418697	0.0007264504290435769	0.000723799756078316	0.0007447971167605358	0.0007415071185104557	0.0007827223208465513	0.000778017397136494	0.049179659239112786	0.04767798742509109	1.2745325276891564e-06	0.0001736608256237282	1.268377178133143e-06	0.00017282212481867232
59.52922416562417	0.000678629122279396	0.0006775141806243073	0.0007094497289192443	0.0007073773395488948	0.0007269068498855465	0.00072425396976811	0.0007453389616756306	0.0007420436857774437	0.0007834532603612936	0.0007787354181397108	0.049372533443641606	0.047864903301321635	1.2856632308425996e-06	0.00017623291633053761	1.2794377244964867e-06	0.00017537954516219645
59.887917687380885	0.0006788834361985084	0.000677772595336865	0.0007098340714735255	0.0007077620359959452	0.000727370009001621	0.0007247148831620644	0.0007458893423932052	0.000742588684671912	0.0007841968350564053	0.000779465798663207	0.049569366998192185	0.04805565538272343	1.2967699393000558e-06	0.00017882638984856314	1.2904736743960758e-06	0.00017795811898163594
60.24877251804685	0.000679140316882273	0.0006780336638516136	0.000710223583409933	0.000708151916191368	0.0007278399625383819	0.00072518255180031	0.0007464483533802438	0.0007431422076123963	0.0007849532319055399	0.0007802087195134188	0.04977024048525036	0.048250321707496636	1.3078536171991489e-06	0.00018144152430199512	1.3014859659673302e-06	0.0001805581180624738
60.6118016805955	0.0006793997373462582	0.0006782973609774106	0.000710618288145425	0.0007085470040309361	0.0007283167673755909	0.0007256570319393165	0.0007470160908944567	0.0007437043487499796	0.0007857226423985022	0.0007809643658249175	0.04997523657211281	0.04844898233134407	1.318915241729562e-06	0.00018407860370425744	1.3124755495065154e-06	0.00018317981984039555
60.97701827647021	0.0006796616692393523	0.0006785636601975323	0.0007110182089618709	0.0007089473232870771	0.0007288004811418061	0.0007261383805668691	0.0007475926530347163	0.0007442752040166692	0.0007865052626883967	0.0007817329272005395	0.05018444007548469	0.04865171938992247	1.3299558037744522e-06	0.00018673791815543295	1.323443388076594e-06	0.00018582350758841737
61.34443548605718	0.0006799260827975511	0.0006788325336244525	0.0007114233689946119	0.000709352897597693	0.0007292911622305256	0.0007266266554175507	0.0007481781397933674	0.0007448548711755532	0.0007873012937446714	0.0007825145978571037	0.050397938028402284	0.048858617163527074	1.3409763085956653e-06	0.00018941976405112415	1.334390458151459e-06	0.0001884894706146445
61.71406656916102	0.0006801929467962186	0.0006791039519531159	0.0007118337912205895	0.0007097637504545466	0.0007297888698168942	0.0007271219149887501	0.0007487726531104809	0.0007454434498728168	0.0007881109415123321	0.0007833095767769738	0.05061581974956601	0.04906976214411339	1.3519777765362995e-06	0.00019212444429872466	1.34531775027025e-06	0.00019117800446566413
62.085924865483435	0.0006804622285007559	0.0006793778844126435	0.0007122494984460124	0.0007101799051911938	0.0007302936638749751	0.0007276242185572071	0.0007493762969301355	0.0007460410416916857	0.0007889344170776006	0.000784118067865723	0.050838176915196556	0.04928524310474476	1.3629612437527586e-06	0.00019485226854357163	1.3562262697277725e-06	0.00019388941114059643
62.46002379510434	0.0006807338936156362	0.0006796542987164275	0.0007126705132935596	0.0007106013849704539	0.0007308056051956359	0.0007281336261961357	0.0007499891772588206	0.0007466477502083954	0.0007897719368403376	0.0007849402801162048	0.051065103633504444	0.0495051511715678	1.3739277629964616e-06	0.00019760355340747715	1.3671170373091542e-06	0.00019662399931674734
62.83637685896657	0.000681007906231754	0.000679933161010564	0.0007130968581891096	0.0007110282127714064	0.0007313247554050669	0.0007286501987929482	0.0007506114022260693	0.0007472636810502808	0.0007906237226935589	0.0007857764277793359	0.05129669652189072	0.04972957989842113	1.3848784044161525e-06	0.0002003786227363913	1.3779910900435814e-06	0.00019938208458317175
63.21499763936286	0.0006812842287720132	0.0006802144358205495	0.0007135285553479568	0.0007114604113758827	0.0007318511769839575	0.0007291739980675962	0.000751243082147394	0.0007478889419560629	0.000791490002210356	0.0007866267305418914	0.05153305478698972	0.04995862534418455	1.3958142564150702e-06	0.00020317780786213713	1.388849482002923e-06	0.00020216398968725402
63.59589980042612	0.0006815628219351187	0.0006804980859962045	0.000713965626760529	0.0007118980033544564	0.000732384933287381	0.0007297050865915813	0.0007518843295896637	0.0007485236428384594	0.0007923710088386176	0.000787491413711678	0.05177428030766951	0.050192386152986296	1.40673642653414e-06	0.000206001447874693	1.3996932851362406e-06	0.00020497004479211323
63.979097088622495	0.0006818436446374911	0.0006807840726547442	0.0007144080941775625	0.0007123410110518967	0.0007329260885653917	0.0007302435278076403	0.0007525352594390092	0.0007491678958492	0.0007932669821038977	0.0007883707084104132	0.052020477721124204	0.05043096363738554	1.417646042387857e-06	0.00020884988990893527	1.4105235901440893e-06	0.00020780058774674814
64.36460333324754	0.0006821266539532543	0.0006810723551219504	0.0007148559790947391	0.0007127894565720838	0.0007334747079844061	0.0007307893860501643	0.000753195988971389	0.0007498218154465803	0.0007941781678208537	0.0007892648517747143	0.052271754512174605	0.05067446186465887	1.4285442526462471e-06	0.00021172348944548114	1.4213415074017157e-06	0.00021065596437014333
64.75243244692527	0.0006824118050522238	0.000681362890871365	0.0007153093027367534	0.0007132433617623563	0.0007340308576493695	0.0007313427265663664	0.0007538666379259348	0.0007504855184656547	0.0007951048183136608	0.000790174087165569	0.05252822110592979	0.05092298774631871	1.4394322280540184e-06	0.00021462261062452082	1.4321481679143485e-06	0.00021353652874686602
65.14259842611021	0.0006826990511358296	0.0006816556354614456	0.0007157680860407939	0.0007137027481972769	0.0007345946046267747	0.0007319036155382447	0.000754547328581202	0.0007511591241911976	0.0007960471926458511	0.0007910986643867208	0.05278999096394212	0.05117665113100332	1.4503111625130275e-06	0.00021754762657771876	1.442944724328217e-06	0.00021644264353928855
65.53511535159264	0.0006829883433709053	0.0006819505424706153	0.0007162323496394301	0.0007141676371617969	0.000735166016968561	0.0007324721201053776	0.0007552381858344716	0.000751842754433568	0.000797005556860054	0.0007920388399124086	0.053057180684005424	0.051435564900887895	1.4611822742191744e-06	0.00022049891977590774	1.4537323520003335e-06	0.00021937468031613117
65.92999738900669	0.0006832796308212816	0.0006822475634301352	0.0007167021138428798	0.0007146380496338096	0.000735745163736947	0.0007330483083886013	0.000755939337284251	0.0007525365336076144	0.0007979801842281369	0.0007929948771249332	0.05332991010376496	0.05169984507175777	1.4720468068412556e-06	0.00022347688239302	1.4645122501047046e-06	0.000222333019894827
66.32725878934137	0.0006835728603770818	0.0006825466477547151	0.0007171773986206273	0.0007151140062660501	0.0007363321150302269	0.0007336322495145922	0.0007566509133161057	0.0007532405888147497	0.0007989713555122492	0.0007939670465625264	0.05360830240829293	0.051969610896912107	1.4829060307748436e-06	0.00022648191668964146	1.4752856428030528e-06	0.0002253180527027332
66.72691388945532	0.0006838679766816827	0.0006828477426708055	0.0007176582235823994	0.0007155955273673505	0.0007369269420096084	0.0007342240136414289	0.0007573730471920149	0.0007539550499283763	0.0007999793592373645	0.0007949556261780751	0.05389248424180662	0.052244984975061456	1.493761244458075e-06	0.00022951443541741057	1.486053780478747e-06	0.00022833017915754872
67.12897711259382	0.0006841649220562275	0.0006831507931424739	0.0007181446079584489	0.0007160826328832055	0.0007375297169271154	0.0007348236719851599	0.0007581058751433932	0.0007546800496827936	0.0008010044919758721	0.0007959609016092229	0.05418258582371592	0.05252609336239174	1.5046137757475028e-06	0.00023257486224170787	1.4968179410273282e-06	0.0002313698100655237
67.53346296890952	0.0006844636364216311	0.0006834557417947962	0.0007186365705791508	0.0007165753423756443	0.0007381405131546332	0.0007354312968474427	0.0007588495364679766	0.0007554157237657835	0.0008020470586448669	0.0007969831664604588	0.05447874106918393	0.052813065688984626	1.5154649833688675e-06	0.0002356636321879657	1.5075794312170753e-06	0.00023443736704159557
67.94038605598601	0.0006847640572179816	0.0006837625288346721	0.0007191341298538717	0.0007170736750023739	0.0007387594052141404	0.0007360469616443047	0.0007596041736307489	0.0007561622109150307	0.0008031073728167798	0.0007980227225977922	0.05478108771440463	0.05310603527977923	1.5263162584462555e-06	0.0002387811921112093	1.5183395881164649e-06	0.00023753328295061937
68.3497610593647	0.0006850661193212623	0.0006840710919689836	0.000719637303749105	0.0007175776494951853	0.0007393864688092029	0.0007366707409360835	0.0007603699323691234	0.000756919653018586	0.00080418575704406	0.0007990798804566859	0.05508976744681183	0.053405139280282836	1.5371690261133325e-06	0.00024192800119127167	1.5290997806057666e-06	0.00024065800237310642
68.7616027530747	0.0006853697549572993	0.0006843813663200072	0.0007201461097658474	0.0007180872841375948	0.0007400217808577907	0.000737302710458619	0.000761146961802582	0.0007576881952195669	0.0008052825431986478	0.0008001549593639385	0.05540492604043189	0.05371051878724201	1.5480247471998197e-06	0.0002451045314521838	1.5398614109578095e-06	0.0002438119820942497
69.17592600016614	0.0006856748936128396	0.0006846932843379798	0.0007206605649161858	0.0007186025967416901	0.0007406654195264825	0.0007379429471557453	0.0007619354145469936	0.0007584679860252969	0.0008063980728270101	0.0008012482878742381	0.055726713496622185	0.05402231898449607	1.5588849200120786e-06	0.0002483112683110411	1.5506259165034252e-06	0.0002469956916193172
69.59274575324658	0.0006859814619436752	0.0006850067757107357	0.0007211806856990878	0.0007191236046241723	0.0007413174642661451	0.000738591529213172	0.0007627354468338583	0.0007592591774211249	0.0008075326975215916	0.0008023602041221908	0.0560552841904338	0.05434068928425064	1.569751082217889e-06	0.0002515487111572623	1.5613947713956616e-06	0.0002502096137181331
70.01207705502031	0.000686289383679709	0.0006853217672703095	0.0007217064880753655	0.0007196503245815649	0.000741977995849161	0.0007392485360938163	0.0007635472186347206	0.0007600619249891496	0.0008086867793095488	0.0008034910561906362	0.05639079702285544	0.05466578347401175	1.5806248128205636e-06	0.0002548173739614912	1.5721694884568297e-06	0.0002534542449973143
70.43393503883172	0.0006865985795268631	0.0006856381828964037	0.0007222379874417897	0.0007201827728645599	0.0007426470964082866	0.0007399140485746719	0.0007643708937910192	0.0007608763880321016	0.0008098606910597131	0.0008046412024961325	0.05673341557921606	0.05499775986944917	1.591507734241375e-06	0.00025811778591908197	1.5829516211318022e-06	0.00025673009650509226
70.85833492921113	0.0006869089670657298	0.000685955943416624	0.0007227751986043369	0.0007207209651514899	0.0007433248494772353	0.0007405881487852956	0.0007652066401496512	0.000761702729702651	0.0008110548169087752	0.000805811012192547	0.05708330829401903	0.05533678147345319	1.6024015145268836e-06	0.0002614504921298888	1.5937427655497325e-06	0.00026003769436933055
71.2852920424243	0.0006872204606468598	0.0006862749665033712	0.0007233181357505483	0.0007212649165208947	0.000744011340033084	0.0007412709202480063	0.0007660546297045553	0.0007625411171384193	0.0008122695527077546	0.000807000865593741	0.05744064862251508	0.0556830161416759	1.613307869669455e-06	0.00026481605431516453	1.60454456269582e-06	0.00026337758047090265
71.71482178702524	0.0006875329712825758	0.0006865951665672804	0.0007238668124209711	0.0007218146414231613	0.000744706654540597	0.0007419624479198848	0.0007669150387446208	0.0007633917216029952	0.0008135053064898701	0.0008082111546164014	0.057805615219331884	0.0560366367548608	1.6242285660449801e-06	0.00026821505157320624	1.6153587006940973e-06	0.00026675031315309683
72.14693966441222	0.0006878464065351945	0.0006869164546470885	0.0007244212414796623	0.0007223701536512028	0.0007454108809985747	0.0007426628182366743	0.0007677880480082512	0.0007642547186332551	0.0008147624989610071	0.0008094422832441288	0.05817839212447963	0.05639782139827605	1.6351654230066124e-06	0.00027164808118071426	1.6261869172331167e-06	0.0002701564679740698
72.58166126938723	0.0006881606704015637	0.0006872387382958358	0.0007249814350837473	0.0007229314663101807	0.0007461241089883596	0.000743372119158707	0.0007686738428449597	0.000765130288193351	0.0008160415640140706	0.0008106946680139963	0.05855916895709645	0.0567667535485831	1.6461203156198844e-06	0.00027511575943930944	1.637031002124775e-06	0.0002735966385009614
73.01900229071879	0.000688475663193771	0.0006875619214632549	0.0007255474046519911	0.0007234985917862129	0.0007468464297246024	0.0007440904402189481	0.0007695726133843434	0.0007660186148356916	0.0008173429492685542	0.0008119687385268175	0.058948141117293004	0.057143622268507145	1.6570951775409393e-06	0.00027861872256870757	1.6478927999956285e-06	0.0002770714371480021
73.45897851170821	0.0006887912814159199	0.0006878859043742443	0.0007261191608323735	0.0007240715417140684	0.0007475779361084277	0.0007448178725732957	0.0007704845547128503	0.0007669198878693048	0.0008186671166367826	0.0008132649379824879	0.05934550999648836	0.05752862240966133	1.668092004061296e-06	0.0002821576276527682	1.6587742131359603e-06	0.0002805814960643027
73.90160581075892	0.0006891074176368422	0.0006882105834032904	0.0007266967134686449	0.0007246503269438108	0.0007483187227831369	0.0007455545090532562	0.0007714098670587558	0.0007678343015359759	0.0008200145429183523	0.0008145837237418218	0.059751483196644174	0.05792195482393686	1.6791128553375785e-06	0.00028573315364180396	1.669677204517439e-06	0.0002841274680732142
74.34690016194996	0.000689423960358626	0.0006885358509447179	0.0007272800715658465	0.0007252349575063803	0.0007490688861926043	0.0007463004442211476	0.0007723487559858029	0.0007687620551945912	0.0008213857204244214	0.0008159255679164308	0.06016627475883183	0.05832382658385858	1.6901598597966706e-06	0.0002893460024120942	1.6806038009823006e-06	0.00028771002766694864
74.79487763561212	0.0006897407938808236	0.0006888615952786295	0.000727869243254768	0.0007258254425780832	0.0007498285246425085	0.0007470557744279641	0.0007733014325959748	0.0007697033535141269	0.0008227811576335758	0.0008172909579882534	0.06059010540158792	0.05873445121235016	1.7012352177373262e-06	0.00029299689988862565	1.691556096605133e-06	0.0002913298720582935
75.24555439890803	0.0006900577981602107	0.0006891877004324027	0.0007284642357553342	0.0007264217904439687	0.0007505977383645861	0.0007478205978740662	0.000774268113741912	0.0007706584066757632	0.000824201379881145	0.0008186803974604823	0.061023202769536745	0.05915404892236459	1.7123412051551264e-06	0.0002966865972363619	1.702536256271178e-06	0.00029498772229760717
75.6989467164156	0.0006903748486659627	0.0006895140460376106	0.0007290650553388998	0.0007270240084600818	0.0007513766295840799	0.0007485950146728748	0.000775249022249513	0.0007716274305846392	0.0008256469300839579	0.0008200944065417495	0.061465801692791616	0.059582846866871694	1.7234801777732183e-06	0.00030041587212017995	1.7135465194455593e-06	0.00029868432445398496
76.15507095071504	0.0006906918162301009	0.0006898405071822107	0.0007296717072894321	0.0007276321030145555	0.000752165302590567	0.0007493791269177248	0.0007762443871512812	0.0007726106470917696	0.0008271183695026417	0.0008215335228655289	0.06191814445766914	0.0600210793997099	1.7346545753228531e-06	0.0003041855300429386	1.7245892041700857e-06	0.00030242045086828484
76.61394356297929	0.0006910085668930816	0.0006901669542578768	0.0007302841958635793	0.0007282460794875438	0.0007529638638123886	0.0007501730387520969	0.0007772544439310462	0.0007736082842267177	0.0008286162785437536	0.0008229983022468892	0.06238048108928938	0.060468988347852866	1.7458669260787124e-06	0.00030799640576525955	1.7356667113071437e-06	0.00030619690148442347
77.07558111356816	0.0006913249617443716	0.0006904932528023108	0.0007309025242496019	0.0007288659422099647	0.0007537724218948865	0.0007509768564434177	0.0007782794347806856	0.0007746205764416193	0.0008301412576041541	0.0008244893194788415	0.06285306964665047	0.06092682329565512	1.7571198516636586e-06	0.0003118493648117948	1.7467815290267766e-06	0.0003100145052595815
77.54000026262605	0.0006916408567578739	0.0006908192633363944	0.0007315266945251673	0.0007294916944210472	0.0007545910877826932	0.0007517906884606508	0.0007793196088695619	0.0007756477648672179	0.000831693927960221	0.0008260071691707032	0.06333617653082846	0.0613948418816929	1.7684160721365702e-06	0.00031574530506997545	1.757936237558851e-06	0.00031387412166150597
78.00721777068286	0.0006919561026220406	0.0006911448411960147	0.0007321567076139839	0.0007301233382246597	0.0007554199748063093	0.0007526146455559082	0.0007803752226273829	0.0007766900975815893	0.0008332749327046646	0.000827552466631047	0.06383007680696072	0.06187331010883229	1.7797584114018607e-06	0.0003196851584900129	1.7691335142505345e-06	0.0003177766422606254
78.47725049925933	0.0006922705445645462	0.0006914698363584311	0.000732792563241301	0.0007307608745444273	0.0007562591987732654	0.0007534488408503515	0.0007814465400413073	0.0007777478298923218	0.0008348849377339453	0.000829125848798025	0.06433505454072933	0.06236250266821626	1.7911498029415463e-06	0.00032366989289070447	1.7803761389199781e-06	0.000321722992421003
78.95011541147531	0.0006925840221713392	0.0006917940932629946	0.0007334342598882349	0.0007314043030776065	0.0007571088780641223	0.0007542933899246242	0.0007825338329680914	0.0007788212246328983	0.0008365246327894312	0.000830727975219991	0.06485140315010027	0.06286270327787194	1.8025932958954521e-06	0.00032770051387809307	1.7916669995346078e-06	0.00032571413309570585
79.42582957266194	0.000692896369199941	0.0006921174506260858	0.0007340817947449565	0.0007320536222477342	0.0007579691337336438	0.0007551484109141229	0.0007836373814622033	0.0007799105524741592	0.0008381947325557461	0.0008323595290896209	0.06537942577310939	0.06337420503672005	1.8140920615297793e-06	0.00033177806688886036	1.8030090982526243e-06	0.00032975106273977484
79.90441015097758	0.0006932074133868238	0.0006924397412500961	0.0007347351636627304	0.0007327088291560393	0.0007588400896174587	0.0007560140246094097	0.0007847574741208437	0.0007810160922517166	0.0008398959778199457	0.0008340212183349168	0.06591943565254987	0.06389731079477659	1.825649400097936e-06	0.0003359036393622006	1.8144055578326983e-06	0.0003338348193425711
80.38587441802741	0.0006935169762487102	0.0006927607918262848	0.0007353943611048178	0.0007333699195316185	0.0007597218724445676	0.0007568903545620898	0.0007858944084468887	0.0007821381313102833	0.000841629136695447	0.0008357137767707384	0.06647175653845029	0.06443233354041143	1.8372687481373268e-06	0.0003400783630536641	1.8258596284447112e-06	0.0003379664825923223
80.87023974948666	0.0006938248728776442	0.0006930804227313596	0.0007360593800962707	0.0007340368876803957	0.0007606146119560781	0.0007577775271965181	0.0007870484912308578	0.0007832769658659445	0.0008433950059149421	0.000837437965314787	0.06703672310929976	0.06497959680556621	1.8489536862281199e-06	0.00034430341649852036	1.8373746949146112e-06	0.00034214717618091806
81.35752362572781	0.000694130911729663	0.0006933984478175963	0.0007367302121726235	0.0007347097264328597	0.0007615184410305649	0.0007586756719277018	0.0007882200389530525	0.0007844329013874532	0.0008451944121968068	0.0008391945732722274	0.0676146814130301	0.06553943508990222	1.8607079472393638e-06	0.0003485800276366857	1.8489542844228992e-06	0.0003463780702588626
81.8477436324513	0.0006944348944069212	0.0006937146741963468	0.0007374068473275285	0.0007353884270906174	0.0007624334958165025	0.0007595849212858187	0.0007894093782071299	0.0007856062529977288	0.0008470282136898916	0.0008409844196934803	0.06820598932882807	0.06611219430488831	1.8725354251087484e-06	0.00035290947661087424	1.8606020747020642e-06	0.0003506603840521816
82.34091746132043	0.0006947366154331012	0.0006940289020147522	0.0007380892739593558	0.0007360729793717734	0.0007633599158722258	0.0007605054110477743	0.0007906168461464266	0.0007867973458967975	0.0008488973015019225	0.0008428083548100287	0.06881101705091773	0.06669823223892574	1.8844401841860417e-06	0.00035729309875073834	1.872321902751618e-06	0.00035499538865202407
82.83706291059936	0.0006950358620219543	0.0006943409242255017	0.0007387774788168141	0.0007367633713551723	0.000764297844313933	0.0007614372803762749	0.0007918427909544701	0.0007880065158075192	0.0008508026013171556	0.0008446672615534676	0.06943014759552234	0.06729791904465768	1.89642646918444e-06	0.0003617322877566831	1.8841177741312247e-06	0.00035938440999194743
83.33619788579601	0.0006953324138388211	0.0006946505263494712	0.0007394714469436427	0.0007374595894235515	0.0007652474279722615	0.000762380671966922	0.0007930875723412103	0.0007892341094455357	0.0008527450751093697	0.000846562057163428	0.07006377733230493	0.0679116377496918	1.9084987157791866e-06	0.00036622849909820343	1.895993872847758e-06	0.0003638288320239602
83.83834040030794	0.0006956260427549664	0.0006949574862310657	0.0007401711616224325	0.0007381616182056394	0.0007662088175580212	0.0007633357322038569	0.000794351562066597	0.0007904804850149657	0.0008547257229567326	0.0008484936948904225	0.07071231654164786	0.06853978479203948	1.920661561909511e-06	0.00037078325364359177	1.907954571899167e-06	0.00036833010011042
84.34350857607244	0.0006959165125945922	0.000695261573786116	0.0007408766043176647	0.0007388694405172716	0.0007671821678377105	0.0007643026113245539	0.0007956351444932784	0.000791746012731504	0.0008567455849656199	0.0008504631658001595	0.07137618999924056	0.06918277058166275	1.9329198598220555e-06	0.0003753981415366425	1.9200044445114722e-06	0.0003728897246470242
84.85172064422062	0.0006962035788743644	0.0006955625507421502	0.000741587754618036	0.0007395830373015834	0.000768167637819479	0.0007652814635943698	0.00079693871717029	0.0007930310753746815	0.0008588057433109974	0.0008524715006863613	0.07205583758953102	0.06984102008960677	1.9452786889213826e-06	0.0003800748263412812	1.9321482761221285e-06	0.0003775092849342965
85.36299494573534	0.0006964869885353272	0.0006958601703709001	0.0007423045901781909	0.0007403023875683727	0.0007691653909502701	0.0007662724474915389	0.0007982626914497795	0.000794336068871189	0.0008609073244016211	0.0008545197720997071	0.0727517149497	0.0705149734662918	1.9577433694922862e-06	0.00038481504947504575	1.944391077182716e-06	0.0003821904333195514
85.87734993211305	0.0006967664796670619	0.0006961541772128833	0.0007430270866599703	0.0007410274683327272	0.0007701755953249162	0.000767275725903334	0.0007996074931389353	0.0007956614029113051	0.0008630515011789503	0.0008566090965011179	0.07346429414592826	0.07120508669064952	1.9703194773339205e-06	0.00038962063494962784	1.9567380968015663e-06	0.0003869348996238531
86.39480416602983	0.0006970417812239502	0.0006964443067939001	0.0007437552176732994	0.0007417582545530138	0.0007711984239080183	0.0007682914663341625	0.0008009735631894526	0.0007970075016005944	0.0008652394955593973	0.0008587406365482544	0.07419406438384742	0.0719118322518896	1.9830128594024513e-06	0.00039449349444703463	1.9691948373299663e-06	0.00039174449588225135
86.91537632201124	0.0006973126127334425	0.0006967302853333297	0.0007444889547168904	0.0007424947190683835	0.0007722340547695293	0.0007693198411264615	0.0008023613584270755	0.0007983748041492624	0.0008674725810303577	0.0008609156035248703	0.07494153275519162	0.07263569986581596	1.995829650531188e-06	0.00039943563275679494	1.9817670699511436e-06	0.0003966211214202764
87.43908518710603	0.000697578683996199	0.0006970118294440725	0.0007452282671189139	0.0007432368325359196	0.0007732826713350023	0.0007703610276952818	0.0008037713523239098	0.0007997637656016727	0.0008697520854113043	0.0008631352599234033	0.0757072250228065	0.07337719722772942	2.0087762912976946e-06	0.0004044491535994399	1.9944608513301418e-06	0.00040156676828950744
87.9659496615646	0.0006978396947780131	0.0006972886458240238	0.000745973121977848	0.0007439845633676067	0.000774344462651564	0.0007714152087775475	0.0008052040358164358	0.0008011748576087663	0.0008720793937921954	0.0008654009221920978	0.07649168644632023	0.07413685080410634	2.0218595471388143e-06	0.000409536265870869	2.007282541433876e-06	0.00040658352709607715
88.4959887595208	0.0006980953344934266	0.0006975604309389672	0.0007467234841037201	0.000744737877667312	0.0007754196236707436	0.0007724825726970519	0.0008066599181723649	0.0008026085692463171	0.0008744559516624831	0.0008677139636588794	0.07729548265094564	0.07491520666538136	2.035086528809891e-06	0.0004146992903390212	2.020238822593684e-06	0.0004116735932497839
89.0292216096782	0.0006983452818809629	0.0006978268706967857	0.0007474793159599981	0.0007454967391679935	0.0007765083555493901	0.000773563313646325	0.0008081395279097398	0.0008040654078821884	0.0008768832682451509	0.000870075817645258	0.0781192005420519	0.07571283136233707	2.0484647142842436e-06	0.0004199406668297101	2.0333367199066492e-06	0.00041683927366778506
89.56566745600044	0.0006985892046699196	0.0006980876401129083	0.0007482405776064074	0.000746261109169383	0.000777610865969997	0.0007746576319866093	0.0008096434137719375	0.0008055459000960104	0.0008793629200514609	0.000872487980784665	0.07896344926833776	0.07653031284877627	2.0620019722150836e-06	0.0004252629619415915	2.046583623096913e-06	0.0004220829939720616
90.1053456584057	0.0006988267592386856	0.0006983424029669209	0.0007490072266429944	0.00074703094647642	0.0007787273694818752	0.0007757657345672836	0.000811172145762535	0.0008070505926549621	0.0008818965546734665	0.0008749520165608958	0.07982886123663788	0.07736826145333763	2.075706587081308e-06	0.00043066887733364534	2.0599873099297773e-06	0.00042740730621812495
90.6482756934654	0.0006990575902645614	0.0006985908114502973	0.0007497792181557887	0.0007478062073387494	0.0007798580878647226	0.000776887835066167	0.0008127263162443158	0.0008085800535496427	0.0008844858948328536	0.0008774695590836957	0.0807160931816177	0.0782273109035325	2.089587286149548e-06	0.00043616125863202293	2.073555971324214e-06	0.00043281489720103927
91.19447715510712	0.0006992813303650967	0.0006988325058052215	0.0007505565046644628	0.0007485868453916343	0.000781003250516273	0.0007780241543522826	0.0008143065411070421	0.0008101348730943435	0.0008871327427063474	0.000880042317120048	0.08162582729385326	0.07910811940530162	2.1036532684008983e-06	0.00044174310500755265	2.0872982382857475e-06	0.0004383085973845846
91.74396975532183	0.0006994975997309678	0.000699067113954496	0.0007513390360724294	0.0007493728115986734	0.0007821630948658395	0.0007791749208727556	0.0008159134610089969	0.0008117156650963668	0.0008898389845497307	0.0008826720784013766	0.08255877241004779	0.08001137078162514	2.1179142355713014e-06	0.00044741757947863725	2.1012232107994657e-06	0.0004438913905047692
92.29677332487483	0.0006997060057504631	0.0006992942511225564	0.000752126759619864	0.000750164054196758	0.0007833378668157246	0.0007803403710656855	0.000817547742697711	0.0008133230680994377	0.000892606595644553	0.0008853607142287114	0.08351566526942446	0.08093777567399914	2.1323804255024732e-06	0.0004531880200044358	2.1153404888721392e-06	0.0004495664239083097
92.85290781402206	0.0006999061426256804	0.0006995135194476636	0.0007529196198402245	0.0007509605186437772	0.000784527821212648	0.000781520749800992	0.0008192100804157708	0.0008149577467066828	0.0008954376455938487	0.0008881101843999121	0.08449727184063514	0.08188807281086517	2.147062647963184e-06	0.0004590579514309745	2.1296602058686184e-06	0.0004553370196839768
93.41239329322968	0.0007000975909805499	0.000699724507585335	0.0007537175585208474	0.0007517621475695917	0.0007857332223514913	0.0007827163108513697	0.0008209011973980495	0.0008166203929890709	0.0008983343039955939	0.0008909225424852183	0.0855043887238715	0.08286303034739628	2.1619723231692265e-06	0.00046503109836554257	2.144193064345149e-06	0.0004612066866555298
93.97524995389855	0.0007002799174608798	0.0006999267903031671	0.0007545205146683334	0.000752568880730913	0.0007869543445139031	0.0007839273173957134	0.000822621847467309	0.0008183117279857648	0.0009012988465254135	0.0008937999414799269	0.0865378446332124	0.08386344728138352	2.177121523214251e-06	0.00047111139905861577	2.1589503745922172e-06	0.00046717913331181804
94.54149810909283	0.0007004526743266182	0.0007001199280671952	0.0007553284244794523	0.0007533806549707462	0.0007881914725444795	0.0007851540425575408	0.0008243728167356603	0.0008200325033033361	0.0009043336614629968	0.0008967446398656619	0.08759850196465001	0.08489015495033299	2.1925230166647356e-06	0.0004773030203816253	2.173944096106259e-06	0.0004732582817538744
95.11115819427312	0.0007006153990366282	0.0007003034666200261	0.0007561412213184315	0.0007541974041831755	0.0007894449024675239	0.000786396769981194	0.00082615492542008	0.0008217835028214437	0.000907441256700075	0.0008997590081147753	0.0886872584556701	0.08594401861529075	2.208190316585479e-06	0.0004836103739949138	2.1891868822427425e-06	0.00047944828274729123
95.68425076803395	0.0007007676138262714	0.0007004769365509864	0.0007569588357015352	0.0007550190592843086	0.0007907149421475915	0.0007876557944488056	0.0008279690297808421	0.0008235655445131906	0.0009106242672714445	0.0009028455356756994	0.0898050489427231	0.08702593913734893	2.224137732274585e-06	0.0004900381338102111	2.204692128311269e-06	0.0004857535319759132
96.26079651284576	0.0007009088252781985	0.0007006398528586208	0.000757781195289981	0.0007558455481903305	0.0007920019119973668	0.0007889314225413114	0.0008298160241925621	0.0008253794823891399	0.0009138854634546883	0.0009060068384808322	0.09095284722345534	0.08813685475326391	2.2403804250639876e-06	0.0004965912548676732	2.22047402343242e-06	0.0004921786876082301
96.84081623580131	0.0007010385238868035	0.0007007917145059317	0.0007586082248923427	0.0007566767958037046	0.0007933061457367087	0.0007902239733470776	0.0008316968433584062	0.0008272262085747685	0.00091722775948878	0.0009092456670226439	0.0921316680311221	0.08927774295715729	2.256934468502971e-06	0.0005032749937478043	2.2365476064618818e-06	0.000498728689288741
97.42433086936633	0.0007011561836168473	0.0007009320039687946	0.000759439846477693	0.0007575127240086618	0.0007946279912070375	0.0007915337792220085	0.0008336124646789572	0.0008291066555319828	0.0009206542229668362	0.0009125649150482486	0.09334256912923006	0.09044962249582068	2.273816913325407e-06	0.0005100949306602875	2.2529288263393055e-06	0.0005054087786827144
98.01136147213543	0.0007012612614568687	0.0007010601867780935	0.0007602759792009015	0.0007583532516772631	0.0007959678112456383	0.0007928611866053797	0.0008355639107883154	0.0008310217984363376	0.0009241680849639658	0.0009159676289278298	0.09458665353513877	0.09165355548580133	2.291045857624632e-06	0.0005170569933622693	2.269634607259918e-06	0.0005122245217184518
98.60192922959182	0.0007013531969680619	0.0007011757110561761	0.0007611165394416331	0.0007591982946874416	0.0007973259846248544	0.0007942065568960017	0.0008375522522711485	0.0008329726577226298	0.0009277727509674566	0.0009194570177579548	0.09586507188208439	0.09289064966111658	2.308640522702063e-06	0.000524167483073934	2.2866829190973555e-06	0.0005191818326801267
99.1960554548718	0.0007014314118294172	0.0007012780070483397	0.0007619614408587747	0.0007600477659546011	0.0007987029070616159	0.0007955702673937709	0.0008395786105757201	0.0008349603018127479	0.0009314718126836269	0.0009230364642671917	0.09717902492992625	0.09416206076121311	2.3266213350988003e-06	0.0005314331025772778	2.3040928535497836e-06	0.0005262870003242548
99.79376158953411	0.0007014953093800101	0.0007013664866501449	0.0007628105944621888	0.0007609015754785052	0.0008000989923032534	0.000796952712312108	0.000841644161139329	0.0008369858500409514	0.0009352690608035526	0.0009267095365985232	0.09852976623580181	0.09546899506962167	2.345010015363273e-06	0.0005388609866984195	2.321884706510966e-06	0.0005335467162030927
100.39506920433367	0.0007015442741594341	0.0007014405429314565	0.0007636639087038855	0.0007617596304073657	0.0008015146732960821	0.0007983543038672997	0.0008437501367441584	0.0008390504757931755	0.0009391684988187018	0.000930480001050965	0.09991860499687795	0.0968127121146664	2.363829674196876e-06	0.0005464587354048478	2.3400800672659493e-06	0.0005409681054096005
101.00000000000001	0.0007015776714475283	0.0007014995496582619	0.0007645212895909691	0.0007626218351212896	0.0008029504034439162	0.0007997754734513648	0.000845897831123326	0.0008411554098786142	0.0009431743579874951	0.0009343518358717529	0.10134690907847675	0.09819452754461135	2.373379166872399e-06	0.000550301056048788	2.3493093660400926e-06	0.0005447201370781554
