# Supplementary material for: White matter micro- and macrostructure brain charts for the human lifespan
Source: Nature. 2026 May 13;655(8124):979–89. doi: 10.1038/s41586-026-10454-2 (PMC13391363; doi:10.1038/s41586-026-10454-2)
Supplement: Supplementary file 12 — Centiles trajectories of brain charts. SDT.T9.1–5 contain the brain charts for the global metrics; SDT.T9.6–509 contain the brain charts for the tract-specific metrics (unnormalized); and SDT.T9.510–1157 contain the brain charts for the tract-specific macrostructural metrics (normalized). Included in each table are the male and female centile trajectories for the 2.5th, 25th, 50th, 75th and 97.5th percentiles; the interquartile range normalized by the 50th centile; and the derivatives of the 50th centiles with respect to both age and log(age). Charts are sampled in logarithmically spaced intervals. Age is reported in years, while centile trajectory values are reported in metric-specific units: diffusivities in mm2 s−1, volume in mm3, surface area in mm2, average length in mm, and FA is dimensionless (unitless). [file 41586_2026_10454_MOESM12_ESM.zip › plotted_curves/SDT.T9.160-ICP_right_ad-mean_curve_metrics.csv]

ages	male_0.025th_percentile	female_0.025th_percentile	male_0.25th_percentile	female_0.25th_percentile	male_0.5th_percentile	female_0.5th_percentile	male_0.75th_percentile	female_0.75th_percentile	male_0.975th_percentile	female_0.975th_percentile	male_normalized_quantile_range	fwmale_normalized_quantile_range	male_median_centile_d_age	male_median_centile_d_log_age	female_median_centile_d_age	female_median_centile_d_log_age
0.25	0.0011327302148194693	0.0011471460760487146	0.0012171257582836552	0.0012307653686679941	0.0012670881632398411	0.0012801389149102772	0.0013216081195484958	0.0013339093897993118	0.0014403588845814	0.0014506544325375895	0.08245863570983711	0.08057252219267697	-7.505894655919283e-05	-4.333744569549098e-05	-7.583203857901778e-05	-4.37838126505662e-05
0.25150637576242696	0.0011326291370773842	0.0011470437119259487	0.0012170171496275366	0.001230655542898853	0.001266975096261991	0.0012800246833653463	0.0013214901875634177	0.0013337903601259929	0.001440230356051531	0.0014505249852969514	0.08245863572544734	0.08057252220791979	-7.488794707327662e-05	-4.336838501783902e-05	-7.565927783320658e-05	-4.381507064185608e-05
0.2530218281966045	0.001132527915012838	0.0011469412016439863	0.001216908385896249	0.0012305455603167088	0.0012668618678433538	0.00127991028871682	0.0013213720871912788	0.0013336711604982937	0.0014401016440048601	0.0014503953532277345	0.0824586357412935	0.08057252222339267	-7.454544213497671e-05	-4.3430157148249826e-05	-7.531324516396598e-05	-4.387747901329897e-05
0.25454641199404576	0.0011324265491226807	0.0011468385457059996	0.0012167994676236641	0.0012304354214614152	0.0012667484785397185	0.0012797957315262105	0.0013212538190117845	0.0013335517915013158	0.0014399727490731888	0.0014502655369662554	0.08245863575737873	0.08057252223909973	-7.420398986202059e-05	-4.3491716121751844e-05	-7.496827600211864e-05	-4.3939672032256016e-05
0.2560801821758082	0.001132325039904361	0.0011467357446157697	0.001216690395344298	0.0012303251268734796	0.0012666349289075453	0.001279681012355711	0.0013211353836053413	0.0013334322537208677	0.0014398436718890799	0.0014501355371495995	0.0824586357737076	0.08057252225504428	-7.386359168004564e-05	-4.355306168468687e-05	-7.462437178845649e-05	-4.4001649442737545e-05
0.25762319409447826	0.001132223387855911	0.0011466327988776661	0.0012165811695932919	0.0012302146770940396	0.0012665212195039457	0.001279566131768169	0.0013210167815530338	0.0013333125477434425	0.0014397144130858372	0.0014500053544155964	0.0824586357902838	0.08057252227123042	-7.352424896844845e-05	-4.361419359397156e-05	-7.42815339161984e-05	-4.4063410998829156e-05
0.2591755034361701	0.0011321215934759152	0.0011465297089966195	0.0012164717909063827	0.0012301040726648363	0.0012664073508866492	0.0012794510903270614	0.0013208980134365935	0.0013331926741561864	0.001439584973297469	0.0014498749894027857	0.08245863580711126	0.08057252228766161	-7.318596305916358e-05	-4.367511161459947e-05	-7.393976373087918e-05	-4.412495646322068e-05
0.2607371662225343	0.0011320196572635	0.0011464264754781077	0.0012163622598198888	0.001229993314128197	0.0012662933236139927	0.0012793358885964732	0.0013207790798383827	0.0013330726335468823	0.001439455353158671	0.0014497444427504	0.0824586358241935	0.08057252230434264	-7.284873523644153e-05	-4.3735815520917765e-05	-7.359906253046056e-05	-4.418628560806659e-05
0.2623082388127803	0.0011319175797183032	0.001146323098828128	0.0012162525768706768	0.0012298824020270068	0.0012661791382448842	0.0012792205271410708	0.0013206599813413618	0.001332952426503916	0.0014393255533047909	0.0014496137150983282	0.08245863584153615	0.08057252232127668	-7.251256673818096e-05	-4.379630509607213e-05	-7.325943156510917e-05	-4.424739821407009e-05
0.2638887779057103	0.0011318153613404619	0.0011462195795531825	0.0012161427425961529	0.0012297713369046922	0.0012660647953387915	0.0012791050065260833	0.0013205407185290729	0.0013328320536162615	0.0014391955743718117	0.0014494828070870979	0.08245863585914155	0.08057252233846816	-7.217745875603976e-05	-4.385658013233984e-05	-7.292087203936148e-05	-4.4308294071759846e-05
0.26547884054176485	0.0011317130026305825	0.0011461159181602486	0.0012160327575342245	0.0012296601193051901	0.0012659502954557062	0.00127898932731727	0.0013204212919856065	0.0013327115154734453	0.0014390654169963118	0.001449351719357839	0.08245863587701528	0.08057252235592105	-7.184341243648973e-05	-4.391664043199017e-05	-7.25833851110691e-05	-4.436897298104592e-05
0.2670784841050822	0.001131610504089725	0.0011460121151567633	0.0012159226222232884	0.00122954874977293	0.0012658356391561283	0.0012788734900809043	0.0013203017022955816	0.0013325908126655284	0.001438935081815448	0.0014492204525522613	0.08245863589516064	0.08057252237363981	-7.15104288798174e-05	-4.397648580570235e-05	-7.224697189139873e-05	-4.442943475035932e-05
0.26868776632556873	0.0011315078662193793	0.001145908171050599	0.0012158123372022027	0.0012294372288528094	0.0012657208270010374	0.001278757495383745	0.0013201819500441203	0.001332469945783079	0.0014388045694669238	0.0014490890073126266	0.0824586359135829	0.0805725223916285	-7.117850913906931e-05	-4.403611607239899e-05	-7.191163344505425e-05	-4.448967919734592e-05
0.2703067452809827	0.0011314050895214487	0.0011458040863500463	0.0012157019030102699	0.0012293255570901738	0.0012656058595518782	0.0012786413437930171	0.001320062035816826	0.0013323489154171506	0.0014386738805889688	0.0014489573842817263	0.08245863593228589	0.08057252240989166	-7.084765422332717e-05	-4.4095531060717175e-05	-7.157737079155346e-05	-4.454970614886644e-05
0.2719354793990299	0.0011313021744982215	0.0011456998615637865	0.0012155913201872062	0.001229213735030788	0.0012654907373705242	0.0012785250358763826	0.0013199419601997524	0.0013322277221592517	0.0014385430158203026	0.0014488255841028448	0.0824586359512747	0.0805725224284336	-7.051786509681968e-05	-4.415473060867536e-05	-7.12441849042289e-05	-4.460951544069114e-05
0.27357402745947257	0.0011311991216523588	0.0011455954972008776	0.0012154805892731282	0.001229101763220822	0.0012653754610192657	0.0012784085722019236	0.001319821723779387	0.0013321063666013294	0.001438411975800118	0.0014486936074197439	0.08245863597055336	0.0805725224472586	-7.018914267703513e-05	-4.421371456161949e-05	-7.091207671039435e-05	-4.466910691688919e-05
0.2752224485962505	0.0011310959314868683	0.0011454909937707296	0.0012153697108085262	0.001228989642206822	0.001265260031060783	0.0012782919533381157	0.0013197013271426241	0.0013319848493357394	0.0014382807611680508	0.0014485614548766306	0.08245863599012704	0.0805725224663716	-6.986148783755253e-05	-4.427248277455442e-05	-7.058104709312119e-05	-4.472848043124422e-05
0.27688080229961526	0.0011309926045050874	0.0011453863517830853	0.001215258685334243	0.0012288773725356926	0.001265144448058123	0.001278175179853804	0.0013195807708767406	0.0013318631709552254	0.0014381493725641541	0.0014484291271181335	0.08245863601000035	0.08057252248577712	-6.953490140815255e-05	-4.4331035111616623e-05	-7.025109689029474e-05	-4.478763584622736e-05
0.2785491484182772	0.001130889141210658	0.0011452815717479966	0.0012151475133914502	0.0012287649547546692	0.0012650287125746751	0.0012780582523181819	0.00131946005556937	0.0013317413320528904	0.0014380178106288709	0.0014482966247892724	0.08245863603017801	0.08057252250548001	-6.920938417293021e-05	-4.4389371444741865e-05	-6.99222268938926e-05	-4.4846573032386594e-05
0.28022754716156506	0.001130785542107514	0.0011451766541758109	0.0012150361955216324	0.0012286523894113055	0.001264912825174154	0.0012779411713007697	0.0013193391818084863	0.0013316193332221817	0.001437886076003014	0.0014481639485354402	0.08245863605066496	0.08057252252548515	-6.888493687190467e-05	-4.444749165455342e-05	-6.959443785209407e-05	-4.490529186931824e-05
0.2819160591015993	0.0011306818076998542	0.0011450715995771435	0.0012149247322665588	0.001228539677053441	0.0012647967864205724	0.001277823937371389	0.0013192181501823727	0.0013314971750568564	0.0014377541693277338	0.0014480310990023706	0.0824586360714661	0.08057252254579714	-6.856156020262905e-05	-4.4505395631222466e-05	-6.926773046933565e-05	-4.496379224605551e-05
0.28361474517547763	0.001130577938492124	0.0011449664084628604	0.0012148131241682648	0.0012284268182291861	0.0012646805968782179	0.0012777065511001395	0.0013190969612796018	0.0013313748581509658	0.0014376220912444956	0.0014478980768361128	0.08245863609258725	0.08057252256642082	-6.823925481891369e-05	-4.456308327319136e-05	-6.894210540570045e-05	-4.502207405948644e-05
0.2853236666874746	0.001130473934988998	0.001144861081344059	0.0012147013717690304	0.001228313813486898	0.0012645642571116333	0.0012775890130573805	0.0013189756156890104	0.001331252383098829	0.0014374898423950549	0.0014477648826830098	0.08245863611403252	0.08057252258736165	-6.791802132899427e-05	-4.462055448620217e-05	-6.861756327652957e-05	-4.5080137215131044e-05
0.2870428853112538	0.001130369797695358	0.0011447556187320464	0.0012145894756113598	0.0012282006633751602	0.0012644477676855977	0.0012774713238137047	0.0013188541139996812	0.0013311297504950096	0.0014373574234214325	0.0014476315171896707	0.08245863613580796	0.08057252260862466	-6.759786029975068e-05	-4.467780918548936e-05	-6.829410465453156e-05	-4.513798162716909e-05
0.28877246309209376	0.0011302655271162745	0.0011446500211383217	0.0012144774362379599	0.0012280873684427608	0.0012643311291650969	0.0012773534839399196	0.001318732456800915	0.0013310069609342944	0.001437224834965889	0.0014474979810029467	0.08245863615791862	0.08057252263021537	-6.727877225565226e-05	-4.473484729491939e-05	-6.797173006850565e-05	-4.5195607218107003e-05
0.2905124624491269	0.0011301611237569866	0.001144544289074553	0.0012143652541917174	0.0012279739292386717	0.0012642143421153064	0.0012772354940070218	0.0013186106446822095	0.0013308840150116675	0.0014370920776708988	0.0014473642747699041	0.08245863618037022	0.0805725226521383	-6.696075767664844e-05	-4.4791668745575164e-05	-6.765044000445197e-05	-4.525301391908321e-05
0.29226294617759224	0.001130056588122883	0.0011444384230525617	0.001214252930015682	0.0012278603463120265	0.001264097407101572	0.0012771173545861783	0.001318488678233238	0.001330760913322291	0.0014369591521791285	0.0014472303991378028	0.0824586362031677	0.08057252267439988	-6.664381700205446e-05	-4.4848273478032e-05	-6.733023490573808e-05	-4.5310201669590544e-05
0.294023977451102	0.0011299519207194808	0.0011443324235842994	0.0012141404642530395	0.0012277466202121003	0.0012639803246893794	0.0012769990662487014	0.0013183665580438237	0.0013306376564614774	0.0014368260591334071	0.0014470963547540672	0.08245863622631748	0.08057252269700456	-6.632795062866403e-05	-4.490466144083105e-05	-6.701111517321001e-05	-4.536717041767058e-05
0.29579561982392083	0.0011298471220524092	0.0011442262911818292	0.0012140278574470978	0.0012276327514882876	0.0012638630954443428	0.0012768806295660293	0.00131824428470392	0.0013305142450246719	0.001436692799176708	0.0014469621422662643	0.08245863624982445	0.08057252271995886	-6.601315890997217e-05	-4.496083258970218e-05	-6.669308116435957e-05	-4.542392011883112e-05
0.29757793723326015	0.0011297421926273904	0.0011441200263573102	0.0012139151101412634	0.0012275187406900864	0.001263745719932179	0.0012767620451097064	0.0013181218588035899	0.001330390679607429	0.001436559372952121	0.0014468277623220823	0.0824586362736951	0.08057252274326751	-6.569944216011647e-05	-4.5016786889923166e-05	-6.63761331960444e-05	-4.548045073779483e-05
0.29937099400158496	0.0011296371329502161	0.0011440136296229713	0.0012138022228790188	0.0012274045883670685	0.001263628198718683	0.001276643313451355	0.0013179992809329777	0.0013302669608053859	0.0014364257811028268	0.0014466932155692979	0.0824586362979352	0.08057252276693716	-6.538680064993585e-05	-4.507252431390496e-05	-6.606027154232308e-05	-4.553676224675063e-05
0.3011748548389356	0.0011295319435267368	0.0011439071014911002	0.001213689196203909	0.00122729029506887	0.001263510532369716	0.0012765244351626646	0.0013178765516822955	0.0013301430892142484	0.0014362920242720803	0.001446558502655763	0.0824586363225504	0.08057252279097354	-6.507523461002362e-05	-4.512804484230193e-05	-6.574549643589833e-05	-4.5592854626158585e-05
0.30298958484526295	0.0011294266248628338	0.0011438004424740172	0.0012135760306595123	0.001227175861345162	0.0012633927214511739	0.0012764054108153594	0.001317753671641793	0.00133001906542976	0.0014361581031031756	0.0014464236242293707	0.08245863634754749	0.08057252281538232	-6.476474423089407e-05	-4.518334846445593e-05	-6.543180806933835e-05	-4.564872786524954e-05
0.30481524951277783	0.0011293211774644073	0.001143693653084061	0.0012134627267894283	0.0012270612877456344	0.001263274766528973	0.001276286240981185	0.0013176306414017418	0.0013298948900476852	0.0014360240182394327	0.0014462885809380377	0.08245863637293224	0.08057252284016964	-6.445532966092848e-05	-4.5238435176730984e-05	-6.511920659268977e-05	-4.570438196030424e-05
0.3066519147283146	0.0011292156018373558	0.0011435867338335686	0.001213349285137253	0.0012269465748199764	0.001263156668169029	0.0012761669262318855	0.0013175074615524103	0.001329770563663788	0.0014358897703241683	0.0014461533734296801	0.08245863639871102	0.08057252286534189	-6.414699100854016e-05	-4.529330498320716e-05	-6.480769211536508e-05	-4.575981691568032e-05
0.3084996467757088	0.0011291098984875583	0.001143479685234857	0.0012132357062465636	0.0012268317231178558	0.0012630384269372362	0.0012760474671391832	0.0013173841326840465	0.0013296460868738092	0.0014357553600006755	0.0014460180023521878	0.08245863642489024	0.08057252289090519	-6.383972834317353e-05	-4.5347957896901825e-05	-6.449726470747486e-05	-4.581503274417309e-05
0.31035851233818973	0.0011290040679208541	0.0011433725078002042	0.0012131219906608938	0.001226716733188898	0.001262920043399443	0.0012759278642747558	0.0013172606553868516	0.0013295214602734434	0.0014356207879121978	0.0014458824683534013	0.08245863645147666	0.0805725229168659	-6.35335416931948e-05	-4.540239393749368e-05	-6.418792439777388e-05	-4.587002946587759e-05
0.3122285785007863	0.0011288981106430296	0.0011432652020418326	0.0012130081389237198	0.0012266016055826694	0.00126280151812144	0.0012758081182102203	0.0013171370302509638	0.001329396684458322	0.0014354860547019107	0.0014457467720810936	0.08245863647847643	0.08057252294323049	-6.322843104833442e-05	-4.545661313318239e-05	-6.387967117588156e-05	-4.592480710921554e-05
0.3141099127527488	0.0011287920271597924	0.0011431577684718865	0.0012128941515784347	0.0012264863408486528	0.0012626828516689298	0.0012756882295171066	0.0013170132578664325	0.001329271760023986	0.0014353511610128908	0.0014456109141829376	0.08245863650589712	0.0805725229700058	-6.29243963599091e-05	-4.5510615520022446e-05	-6.357250499239298e-05	-4.5979365710629994e-05
0.31600258298998396	0.0011286858179767605	0.0011430502076024186	0.001212780029168334	0.001226370939536232	0.001262564044607514	0.0012755681987668415	0.0013168893388231999	0.0013291466875658686	0.0014352161074881007	0.001445474895306491	0.08245863653374483	0.08057252299719861	-6.262143753771321e-05	-4.556440114031335e-05	-6.326642575643637e-05	-4.603370531286455e-05
0.3179066575175057	0.0011285794835994433	0.0011429425199453722	0.0012126657722365984	0.001226255402194675	0.0012624450975026746	0.0012754480265307314	0.0013167652737110843	0.0013290214676792778	0.0014350808947703666	0.0014453387160991745	0.08245863656202711	0.08057252302481545	-6.231955445473725e-05	-4.561797004498658e-05	-6.296143333955895e-05	-4.608782596737804e-05
0.3198222050518999	0.0011284730245332204	0.0011428347060125589	0.0012125513813262675	0.001226139729373107	0.0012623260109197473	0.001275327713379935	0.001316641063119751	0.001328896100959367	0.0014349455235023489	0.0014452023772082417	0.0824586365907508	0.08057252305286301	-6.201874694550247e-05	-4.5671322292439864e-05	-6.265752757461662e-05	-4.6141727733067794e-05
0.32174929472380437	0.00112836644128333	0.0011427267663156472	0.00121243685698023	0.0012260239216205005	0.00126220678542391	0.001275207259885451	0.001316516707638702	0.0013287705880011254	0.0014348099943265287	0.0014450658792807658	0.08245863661992356	0.08057252308134942	-6.171901480567232e-05	-4.572445794789881e-05	-6.235470825527445e-05	-4.619541067610311e-05
0.32368799608040405	0.001128259734354846	0.0011426187013661385	0.0012123221997411978	0.001225907979485649	0.0012620874215801573	0.0012750866666180936	0.0013163922078572462	0.0013286449293993465	0.0014346743078851793	0.00144492922296361	0.08245863664955216	0.08057252311028089	-6.142035779388433e-05	-4.577737708499896e-05	-6.205297513733887e-05	-4.624887487048035e-05
0.3256383790879404	0.0011281529042526637	0.0011425105116753542	0.0012122074101516913	0.0012257919035171532	0.0012619679199532834	0.0012749659341484746	0.001316267564364486	0.0013285191257486157	0.001434538464820347	0.0014447924089034097	0.08245863667964463	0.08057252313966498	-6.112277563091739e-05	-4.5830079783898414e-05	-6.175232793903529e-05	-4.630212039744008e-05
0.32760051413423674	0.0011280459514814818	0.0011424021977544164	0.00121209248875402	0.001225675694263399	0.0012618482811078645	0.0012748450630469844	0.001316142777749293	0.001328393177643287	0.0014344024657738294	0.0014446554377465488	0.08245863671020742	0.08057252316950952	-6.082626799919222e-05	-4.588256613169417e-05	-6.14527663397868e-05	-4.635514734518953e-05
0.3295744720312385	0.0011279388765457888	0.001142293760114234	0.0012119774360902663	0.0012255593522725455	0.0012617285056082401	0.001274724053883775	0.0013160178486002966	0.0013282670856774662	0.0014342663113871557	0.001444518310139143	0.08245863674125023	0.08057252319982122	-6.053083454593544e-05	-4.5934836223809894e-05	-6.115428998254568e-05	-4.640795580970747e-05
0.33156032401756863	0.0011278316799498388	0.0011421851992654795	0.001211862252702263	0.0012254428780924956	0.001261608594018489	0.0012746029072287356	0.0013158927775058504	0.0013281408504449846	0.00143413000230156	0.0014443810267270075	0.0824586367727794	0.08057252323060896	-6.023647488101469e-05	-4.598689016238611e-05	-6.085689847340481e-05	-4.64605458942724e-05
0.33355814176109866	0.0011277243621976426	0.0011420765157185773	0.0012117469391315799	0.0012253262722708895	0.001261488546902417	0.0012744816236514793	0.0013157675650540255	0.0013280144725393858	0.0014339935391579647	0.0014442435881556475	0.0824586368048034	0.08057252326187915	-5.9943188576827566e-05	-4.60387280558916e-05	-6.056059138059844e-05	-4.65129177087964e-05
0.33556799736153503	0.001127616923792949	0.0011419677099836875	0.0012116314959195052	0.0012252095353550811	0.0012613683648235374	0.001274360203721322	0.001315642211832587	0.0013278879525539062	0.0014338569225969618	0.0014441059950702313	0.08245863683733069	0.08057252329364085	-5.965097517102169e-05	-4.609035002103856e-05	-6.0265368236833705e-05	-4.6565071370907596e-05
0.3375899633530214	0.0011275093652392233	0.001141858782570684	0.001211515923607025	0.0012250926678921185	0.0012612480483450471	0.0012742386480072627	0.0013155167184289707	0.0013277612910814493	0.0014337201532587827	0.0014439682481155677	0.0824586368703688	0.08057252332590188	-5.935983416555102e-05	-4.614175618139482e-05	-5.997122853873549e-05	-4.6617007005367306e-05
0.3396241127067558	0.001127401687039637	0.0011417497339891412	0.0012114002227348072	0.0012249756704287291	0.0012611275980298144	0.0012741169570779666	0.0013153910854302692	0.001327634488714572	0.0014335832317832857	0.001443830347936087	0.0824586369039269	0.0805725233586706	-5.9069765025066e-05	-4.619294666641238e-05	-5.9678171745625175e-05	-4.6668724743043066e-05
0.3416705188336247	0.001127293889697053	0.001141640564748322	0.0012112843938431894	0.0012248585435113055	0.0012610070144403608	0.0012739951315017496	0.0013152653134232148	0.0013275075460454668	0.001433446158809937	0.0014436922951758262	0.08245863693801302	0.08057252339195481	-5.878076718013325e-05	-4.6243921613092764e-05	-5.9386197282185194e-05	-4.6720224722462955e-05
0.343729255586852	0.0011271859737140015	0.0011415312753571536	0.0012111684374721517	0.0012247412876858798	0.0012608862981388395	0.0012738731718465544	0.0013151394029941538	0.0013273804636659379	0.0014333089349777813	0.001443554090478397	0.0824586369726365	0.08057252342576343	-5.8492840026569404e-05	-4.6294681165487406e-05	-5.909530453812595e-05	-4.677150708923272e-05
0.34580039726466444	0.0011270779395926732	0.0011414218663242162	0.0012110523541613092	0.0012246239034981136	0.0012607654496870205	0.0012737510786799367	0.001315013354729034	0.001327253242167387	0.001433171560925431	0.0014434157344869756	0.08245863700780555	0.08057252346010521	-5.8205982924552924e-05	-4.6345225473920504e-05	-5.880549286702008e-05	-4.682257199503659e-05
0.3478840186129729	0.0011269697878348976	0.0011413123381577275	0.0012109361444498903	0.0012245063914932785	0.0012606444696462728	0.001273628852569048	0.001314887169213385	0.0013271258821407935	0.0014330340372910408	0.0014432772278442781	0.08245863704352951	0.0805725234949886	-5.792019520073355e-05	-4.639555469596046e-05	-5.851676158835639e-05	-4.6873419599025024e-05
0.34998019482807	0.001126861518942129	0.0011412026913655237	0.0012108198088767186	0.0012243887522162366	0.0012605233585775441	0.0012735064940806136	0.0013147608470322973	0.0013269983841766927	0.0014328963647122878	0.0014431385711925393	0.08245863707981778	0.08057252353042242	-5.763547614773268e-05	-4.6445668995614975e-05	-5.822910998765085e-05	-4.692405006712086e-05
0.352089001559344	0.0011267531334154324	0.0011410929264550464	0.0012107033479802011	0.0012242709862114276	0.0012604021170413474	0.0012733840037809192	0.0013146343887704076	0.001326870748865164	0.0014327585438263562	0.0014429997651734965	0.08245863711667907	0.08057252356641695	-5.735182502297764e-05	-4.6495568542942456e-05	-5.794253731472576e-05	-4.697446357093682e-05
0.3542105149120084	0.0011266446317554676	0.0011409830439333274	0.0012105867622983079	0.001224153094022852	0.0012602807455977432	0.0012732613822357942	0.00131450779501188	0.0013267429767958084	0.0014326205752699143	0.001442860810428369	0.08245863715412322	0.08057252360297999	-5.706924105208788e-05	-4.65452535153843e-05	-5.765704278698491e-05	-4.702466028977392e-05
0.35634481144984936	0.0011265360144624716	0.0011408730443069708	0.0012104700523685571	0.0012240350761940498	0.0012601592448063187	0.001273138630010589	0.0013143810663403875	0.0013266150685577302	0.0014324824596790946	0.0014427217075978344	0.08245863719215983	0.08057252364012173	-5.67877234266545e-05	-4.659472409659915e-05	-5.7372625588025805e-05	-4.7074640409233703e-05
0.35849196819798806	0.0011264272820362472	0.0011407629280821402	0.0012103532187279983	0.001223916933268091	0.0012600376152261759	0.0012730157476701647	0.0013142542033390946	0.0013264870247395233	0.001432344197689477	0.0014425824573220162	0.08245863723079898	0.0805725236778515	-5.650727130485089e-05	-4.664398047607432e-05	-5.708928486708453e-05	-4.712440412080188e-05
0.36065206264566085	0.0011263184349761476	0.0011406526957645437	0.0012102362619131994	0.0012237986657875545	0.0012599158574159136	0.0012728927357788726	0.0013141272065906428	0.0013263588459292504	0.001432205789936071	0.0014424430602404618	0.08245863727005044	0.08057252371617953	-5.6227883812542956e-05	-4.66930228498752e-05	-5.6807019741089704e-05	-4.717395162243121e-05
0.3628251727490157	0.0011262094737810597	0.0011405423478594184	0.0012101191824602274	0.0012236802742945168	0.0012597939719336101	0.0012727695949005405	0.0013140000766771293	0.0013262305327144286	0.0014320672370532939	0.0014423035169921228	0.08245863730992381	0.08057252375511496	-5.594956004412177e-05	-4.674185142147791e-05	-5.6525829295273056e-05	-4.7223283119790516e-05
0.3650113769339257	0.0011261003989493869	0.00114043188487151	0.001210001980904629	0.0012235617593305246	0.001259671959336803	0.0012726463255984465	0.0013138728141800886	0.0013261020856820025	0.0014319285396749489	0.001442163828215331	0.08245863735043038	0.0805725237946682	-5.567229906094928e-05	-4.679046639927131e-05	-5.624571258122657e-05	-4.727239882351686e-05
0.36721075409881926	0.001125991210979044	0.0011403213073050715	0.0012098846577814272	0.001223443121436598	0.0012595498201824833	0.0012725229284353198	0.0013137454196804844	0.0013259735054183457	0.0014317896984342184	0.0014420239945477959	0.08245863739158	0.08057252383484978	-5.539609989291261e-05	-4.683886799833337e-05	-5.596666861840127e-05	-4.7321298950575574e-05
0.3694233836175272	0.0011258819103674308	0.001140210615663832	0.001209767213625091	0.0012233243611531944	0.0012594275550270658	0.0012723994039733062	0.0013136178937586808	0.0013258447925092217	0.0014316507139636302	0.0014418840166265637	0.08245863743338377	0.08057252387566988	-5.512096153842405e-05	-4.6887056439959274e-05	-5.5688696395439496e-05	-4.7369983724648845e-05
0.37164934534214805	0.0011257724976114294	0.0011400998104509985	0.001209649648969534	0.0012232054790202113	0.0012593051644263873	0.0012722757527739675	0.0013134902369944378	0.0013257159475397876	0.0014315115868950559	0.0014417438950880238	0.08245863747585205	0.08057252391713884	-5.484688296381046e-05	-4.6935031950606776e-05	-5.541179486806547e-05	-4.741845337483119e-05
0.3738887196059291	0.001125662973207382	0.0011399888921692298	0.001209531964348089	0.0012230864755769586	0.0012591826489356805	0.0012721519753982541	0.0013133624499668858	0.001325586971094564	0.0014313723178596802	0.00144160363056787	0.08245863751899622	0.08057252395926758	-5.457386310647738e-05	-4.698279476431089e-05	-5.513596296269352e-05	-4.7466708137461344e-05
0.3761415872261661	0.001125553337651079	0.0011398778613206258	0.0012094141602934968	0.0012229673513621461	0.0012590600091095614	0.0012720280724064948	0.001313234533254512	0.0013254578637574225	0.001431232907487987	0.0014414632237010933	0.08245863756282723	0.08057252400206784	-5.430190087174491e-05	-4.703034511993609e-05	-5.486119957309743e-05	-4.7514748253707495e-05
0.3784080295071193	0.0011254435914377474	0.0011397667184067173	0.0012092962373378925	0.0012228481069138741	0.0012589372455020162	0.0012719040443583815	0.0013131064874351479	0.0013253286261115716	0.0014310933564097455	0.0014413226751219634	0.0824586376073573	0.08057252404554961	-5.403099513467957e-05	-4.7077683262147785e-05	-5.45875035627974e-05	-4.756257397056651e-05
0.3806881282429484	0.001125333735062037	0.001139655463928449	0.0012091781960127913	0.0012227287427696131	0.0012588143586663842	0.001271779891812954	0.001312978313085949	0.00132519925873954	0.0014309536652539901	0.0014411819854640102	0.08245863765259698	0.0805725240897248	-5.376114474153759e-05	-4.712480944257802e-05	-5.431487376622579e-05	-4.761018554266805e-05
0.38298196572066395	0.001125223769017999	0.0011395440983861607	0.0012090600368490662	0.0012226092594661855	0.0012586913491553385	0.001271655615328576	0.0013128500107833759	0.001325069762223153	0.0014308138346489968	0.00144104115536	0.08245863769855837	0.08057252413460489	-5.349234850837714e-05	-4.717172391791036e-05	-5.4043308987394845e-05	-4.765758322919367e-05
0.3852896247230969	0.001125113693799086	0.0011394326222795843	0.0012089417603769455	0.0012224896575397616	0.001258568217520879	0.0012715312154629344	0.0013127215811031899	0.0013249401371435304	0.0014306738652222798	0.0014409001854419302	0.08245863774525414	0.08057252418020193	-5.322460522022565e-05	-4.721842694960232e-05	-5.3772807998675454e-05	-4.770476729423767e-05
0.38761118853188686	0.0011250035098981299	0.0011393210361078246	0.001208823367125992	0.0012223699375258391	0.001258444964314315	0.0012714066927730153	0.0013125930246204282	0.001324810384081062	0.0014305337576005655	0.0014407590763410073	0.08245863779269584	0.08057252422652735	-5.295791363518765e-05	-4.7264918806189105e-05	-5.35033695455156e-05	-4.7751738009277345e-05
0.3899467409304866	0.0011248932178073272	0.0011392093403693427	0.0012087048576250863	0.0012222500999592254	0.0012583215900862444	0.0012712820478150884	0.0013124643419093886	0.0013246805036153902	0.0014303935124097733	0.0014406178286876239	0.08245863784089619	0.08057252427359349	-5.269227248211328e-05	-4.731119976167375e-05	-5.3234992343387244e-05	-4.779849565081373e-05
0.39229636620718694	0.0011247828180182343	0.0011390975355619508	0.0012085862324024198	0.0012221301453740306	0.0012581980953865477	0.0012711572811446978	0.0013123355335436205	0.0013245504963254034	0.0014302531302750083	0.0014404764431113525	0.08245863788986783	0.0805725243214133	-5.24276804600432e-05	-4.7357270094361414e-05	-5.29676750781749e-05	-4.784504050023286e-05
0.3946601491581577	0.0011246723110217476	0.001138985622182793	0.0012084674919854768	0.0012220100743036513	0.0012580744807643696	0.0012710323933166443	0.0013122066000959055	0.0013244203627892134	0.0014301126118205392	0.0014403349202409225	0.08245863793962323	0.08057252436999791	-5.2164136241261705e-05	-4.7403130089329615e-05	-5.270141640828507e-05	-4.789137284552658e-05
0.3970381750905084	0.0011245616973080924	0.0011388736007283341	0.0012083486369010193	0.0012218898872807522	0.0012579507467681038	0.0012709073848849698	0.0013120775421382423	0.0013242901035841429	0.0014299719576697809	0.0014401932607042045	0.08245863799017633	0.08057252441936116	-5.1901638469742384e-05	-4.7448780036624116e-05	-5.2436214964257655e-05	-4.793749297998806e-05
0.39943052982536675	0.001124450977366812	0.0011387614716943477	0.0012082296676750772	0.001221769584837258	0.0012578268939453811	0.0012707822564029443	0.0013119483602418332	0.001324159719286711	0.0014298311684452828	0.0014400514651281965	0.08245863804153938	0.08057252446951604	-5.164018576203633e-05	-4.74942202320916e-05	-5.217206934748919e-05	-4.798340120179545e-05
0.4018372997009759	0.0011243401516867525	0.0011386492355759021	0.0012081105848329315	0.0012216491675043368	0.001257702922843052	0.0012706570084230538	0.0013118190549770696	0.0013240292104726174	0.0014296902447687074	0.0014399095341390046	0.0824586380937272	0.08057252452047557	-5.137977670588434e-05	-4.753945097538126e-05	-5.190897813200923e-05	-4.802909781431719e-05
0.40425857157581063	0.0011242292207560567	0.0011385368928673526	0.0012079913888991079	0.001221528635812392	0.0012575788340071833	0.0012705316414969856	0.001311689626913521	0.0013238985777167332	0.001429549187260825	0.0014397674683618348	0.08245863814675249	0.08057252457225325	-5.112040986415822e-05	-4.758447257310894e-05	-5.164693986575708e-05	-4.8074583127555304e-05
0.4066944328317112	0.0011241181850621402	0.0011384244440623178	0.0012078720803973507	0.0012214079902910372	0.0012574546279830257	0.0012704061561756082	0.00131156007661991	0.0013237678215930735	0.001429407996541482	0.0014396252684209625	0.08245863820062944	0.08057252462486267	-5.0862083772196254e-05	-4.762928533685873e-05	-5.138595306852789e-05	-4.811985745548086e-05
0.4091449713770379	0.0011240070450916925	0.0011383118896536822	0.001207752659850624	0.0012212872314690977	0.00125733030531502	0.0012702805530089701	0.0013114304046641127	0.0013236369426748004	0.001429266673229603	0.0014394829349397358	0.08245863825537274	0.08057252467831799	-5.0604796938191754e-05	-4.7673889582100504e-05	-5.1126016233249416e-05	-4.8164921117171966e-05
0.411610275649843	0.001123895801330657	0.0011381992301335736	0.001207633127781091	0.001221166359874588	0.0012572058665467711	0.0012701548325462753	0.001311300611613134	0.0013235059415341959	0.001429125217943163	0.001439340468540546	0.0824586383109964	0.0805725247326329	-5.034854784463638e-05	-4.7718285630271584e-05	-5.086712782709224e-05	-4.820977443747987e-05
0.41409043462106226	0.0011237844542642224	0.0011380864659933558	0.0012075134847101038	0.001221045376034703	0.0012570813122210426	0.001270028995335877	0.0013111706980331005	0.0013233748187426557	0.0014289836312991802	0.0014391978698448215	0.08245863836751542	0.08057252478782208	-5.009333494826462e-05	-4.7762473807805295e-05	-5.060928629097017e-05	-4.8254417746362854e-05
0.41658553779772634	0.0011236730043768083	0.0011379735977236141	0.0012073937311581882	0.0012209242804758016	0.0012569566428797356	0.0012699030419252575	0.0013110406644892408	0.0013232435748706689	0.001428841913913695	0.001439055139473004	0.08245863842494483	0.08057252484390019	-4.983915668096972e-05	-4.7806454446491786e-05	-5.0352490040150855e-05	-4.829885137866419e-05
0.41909567522619073	0.0011235614521520564	0.0011378606258141454	0.0012072738676450348	0.0012208030737233986	0.0012568318590638827	0.0012697769728610229	0.0013109105115458773	0.0013231122104878101	0.0014287000664017602	0.0014389122780445417	0.08245863848329989	0.08057252490088214	-4.958601144780528e-05	-4.7850227881729435e-05	-5.009673746353416e-05	-4.834307567336271e-05
0.4216209374953856	0.00112344979807282	0.0011377475507539489	0.0012071538946894875	0.0012206817563021521	0.001256706961313635	0.0012696507886888868	0.0013107802397664126	0.0013229807261627257	0.001428558089377427	0.0014387692861778738	0.08245863854259587	0.0805725249587828	-4.9333897630204904e-05	-4.7893794455133865e-05	-4.9842026926066874e-05	-4.8387090975821057e-05
0.42416141574008476	0.0011233380426211464	0.0011376343730312066	0.0012070338128095234	0.0012205603287358448	0.0012565819501682424	0.001269524489953653	0.0013106498497133094	0.0013228491224631144	0.0014284159834537225	0.001438626164490409	0.08245863860284873	0.08057252501761808	-4.9082813584511165e-05	-4.793715451253955e-05	-4.958835676688311e-05	-4.8430897635176606e-05
0.4267172016441951	0.0011232261862782753	0.0011375210931332837	0.0012069136225222531	0.0012204387915473814	0.0012564568261660516	0.0012693980771992133	0.0013105193419480896	0.0013227173999557224	0.001428273749242648	0.001438482913598522	0.08245863866407464	0.08057252507740317	-4.8832757642058855e-05	-4.7980308403944294e-05	-4.933572530016472e-05	-4.8474496005035395e-05
0.42928838744406506	0.0011231142295246215	0.0011374077115467091	0.001206793324343901	0.001220317145258771	0.001256331589844486	0.0012692715509685264	0.0013103887170313126	0.0013225855592063267	0.0014281313873551573	0.0014383395341175309	0.08245863872628968	0.08057252513815429	-4.858372811109013e-05	-4.802325648498029e-05	-4.908413081672336e-05	-4.851788644469335e-05
0.43187506593181346	0.001123002172839764	0.001137294228757166	0.0012066729187897925	0.0012201953903911158	0.0012562062417400368	0.0012691449118036097	0.001310257975522563	0.0013224536007797219	0.0014279888984011424	0.0014381960266616884	0.08245863878951065	0.0805725251998881	-4.8335723275505504e-05	-4.806599911549858e-05	-4.883357158269597e-05	-4.8561069317637484e-05
0.4344773304586784	0.0011228900167024383	0.0011371806452494823	0.0012065524063743485	0.0012200735274646005	0.0012560807823882498	0.0012690181602455248	0.0013101271179804424	0.0013223215252397063	0.0014278462829894242	0.001438052391844164	0.08245863885375433	0.08057252526261975	-4.8088741395307943e-05	-4.810853665929149e-05	-4.8584045840682766e-05	-4.8604044991906736e-05
0.4370952749383861	0.0011227777615905254	0.0011370669615076217	0.0012064317876110708	0.0012199515569984818	0.0012559552123237174	0.0012688912968343686	0.0013099961449625562	0.0013221893331490766	0.001427703541727737	0.0014379086302770364	0.08245863891903825	0.08057252532636774	-4.7842780708268196e-05	-4.815086948584124e-05	-4.8335551809886024e-05	-4.864681384039726e-05
0.4397289938505404	0.001122665407981037	0.0011369531780146673	0.0012063110630125286	0.0012198294795110725	0.0012558295320800582	0.0012687643221092572	0.0013098650570254958	0.0013220570250696035	0.0014275606752227133	0.0014377647425712714	0.08245863898537915	0.08057252539114812	-4.759783942820395e-05	-4.819299796796073e-05	-4.808808768541617e-05	-4.8689376239502424e-05
0.4423785822440318	0.001122552956350114	0.0011368392952528202	0.0012061902330903547	0.0012197072955197406	0.0012557037421899186	0.0012686372366083236	0.001309733854724838	0.001321924601562035	0.0014274176840798768	0.0014376207293367214	0.08245863905279564	0.08057252545697795	-4.735391574708925e-05	-4.823492248365313e-05	-4.784165164112286e-05	-4.873173257144425e-05
0.4450441357404687	0.001122440407173004	0.0011367253137033759	0.0012060692983552228	0.001219585005540881	0.0012555778431849452	0.001268510040868689	0.0013096025386151173	0.001321792063186066	0.001427274568903619	0.0014374765911820953	0.0824586391213055	0.08057252552387571	-4.711100783461042e-05	-4.8276643415334775e-05	-4.7596241827985164e-05	-4.8773883222941183e-05
0.44772575053762753	0.0011223277609240631	0.0011366112338467283	0.0012059482593168485	0.0012194626100899219	0.0012554518355957888	0.001268382735426469	0.0013094711092498286	0.0013216594105003436	0.0014271313302971964	0.0014373323287149619	0.08245863919092696	0.0805725255918593	-4.6869113836917053e-05	-4.831816114830856e-05	-4.735185637250172e-05	-4.8815828582515763e-05
0.4504235234129248	0.0011222150180767406	0.001136497056162353	0.0012058271164839738	0.0012193401096813078	0.0012553257199520856	0.001268255320816757	0.0013093395671814104	0.0013215266440624479	0.0014269879688627164	0.0014371879425417297	0.08245863926167912	0.08057252566094644	-4.662823187973064e-05	-4.835947607337299e-05	-4.710849338127043e-05	-4.885756904526861e-05
0.4531375517269096	0.0011221021791035693	0.0011363827811287966	0.0012057058703643562	0.0012192175048284857	0.0012551994967824472	0.0012681277975736078	0.001309207912961232	0.00132139376442888	0.001426844485201121	0.001437043433267636	0.08245863933358069	0.08057252573115638	-4.63883600672621e-05	-4.840058858543439e-05	-4.686615093918434e-05	-4.8899105010463684e-05
0.4558679334267773	0.0011219892444761551	0.0011362684092236677	0.0012055845214647574	0.0012190947960438962	0.001255073166614449	0.0012680001662300306	0.001309076147139582	0.0013212607721550492	0.0014267008799121745	0.0014368988014967301	0.08245863940665102	0.08057252580250758	-4.614949648171218e-05	-4.844149908295181e-05	-4.662482710857119e-05	-4.8940436880307026e-05
0.45861476704990445	0.001121876214665171	0.0011361539409236296	0.0012054630702909373	0.001218971983838967	0.0012549467299746238	0.0012678724273179817	0.0013089442702656617	0.0013211276677952686	0.0014265571535944574	0.0014367540478318701	0.08245863948090998	0.08057252587501927	-4.591163918515884e-05	-4.848220796893621e-05	-4.6384519931413903e-05	-4.898156506202844e-05
0.4613781517274047	0.0011217630901403425	0.0011360393767043866	0.0012053415173476374	0.0012188490687240967	0.0012548201873884438	0.0012677445813683457	0.0013088122828875677	0.0013209944519027357	0.0014264133068453459	0.0014366091728747008	0.08245863955637794	0.08057252594871123	-4.567478621822496e-05	-4.852271564986799e-05	-4.61452274285179e-05	-4.902248996668801e-05
0.4641581871877068	0.0011216498713704452	0.00113592471704068	0.0012052198631385788	0.0012187260512086509	0.0012546935393803207	0.0012676166289109338	0.0013086801855522877	0.0013208611250295297	0.0014262693402610099	0.0014364641772256518	0.0824586396330747	0.08057252602360356	-4.5438935601493924e-05	-4.856302253625211e-05	-4.590694759976088e-05	-4.906321200856545e-05
0.4669549737601532	0.0011215365588232889	0.0011358099624062747	0.0012050981081664467	0.0012186029318009483	0.001254566786473585	0.0012674885704744687	0.0013085479788056858	0.0013207276877265947	0.0014261252544363933	0.0014363190614839186	0.08245863971102128	0.08057252609971643	-4.5204085335787125e-05	-4.8603129043200965e-05	-4.566967842531411e-05	-4.9103731606936485e-05
0.46976861237862133	0.0011214231529657116	0.0011356951132739503	0.0012049762529328808	0.0012184797110082511	0.0012544399291904824	0.001267360406586574	0.0013084156631924916	0.0013205941405437299	0.0014259810499652054	0.0014361738262474528	0.08245863979023899	0.08057252617706993	-4.4970233401275816e-05	-4.864303558843597e-05	-4.543341786469868e-05	-4.914404918421322e-05
0.4725992045851658	0.001121309654263574	0.0011355801701154965	0.0012048542979384708	0.0012183563893367584	0.0012543129680521634	0.0012672321377737684	0.0013082832392562948	0.001320460484029584	0.0014258367274399134	0.0014360284721129546	0.08245863987074933	0.08057252625568566	-4.4737377759646035e-05	-4.868274259464678e-05	-4.519816385895048e-05	-4.9184165167609484e-05
0.4754468525336833	0.0011211960631817407	0.0011354651334016946	0.0012047322436827385	0.0012182329672915896	0.0012541859035786682	0.0012671037645614462	0.0013081507075395247	0.0013203267187316351	0.0014256922874517203	0.0014358829996758517	0.08245863995257328	0.08057252633558462	-4.450551635290512e-05	-4.87222504879925e-05	-4.496391432823321e-05	-4.922407998708689e-05
0.47831165899359906	0.0011210823801840841	0.0011353500036023216	0.0012046100906641375	0.0012181094453767847	0.0012540587362889239	0.0012669752874738824	0.0013080180685834538	0.0013201928451961932	0.0014255477305905688	0.0014357374095303023	0.08245864003573436	0.08057252641678919	-4.427464710357598e-05	-4.876155969762985e-05	-4.473066717383678e-05	-4.9263794076326306e-05
0.4811937273535759	0.0011209686057334664	0.00113523478118613	0.001204487839380038	0.001217985824095288	0.001253931466700731	0.0012668467070342086	0.0013078853229281763	0.0013200588639683784	0.001425403057445119	0.001435591702269172	0.08245864012025432	0.08057252649932023	-4.40447679150302e-05	-4.880067065582416e-05	-4.449842027795525e-05	-4.9303307872533564e-05
0.4840931616252451	0.0011208547402917404	0.0011351194666208522	0.0012043654903267254	0.0012178621039489463	0.0012538040953307612	0.0012667180237644184	0.0013077524711126098	0.0013199247755921247	0.0014252582686027481	0.001435445878484036	0.08245864020615619	0.08057252658320092	-4.381587667390274e-05	-4.883958380033637e-05	-4.426717150504689e-05	-4.934262181754967e-05
0.4870100664469608	0.0011207407843197273	0.001135004060373174	0.0012042430439993766	0.0012177382854384863	0.001253676622694531	0.0012665892381853378	0.0013076195136744698	0.0013197905806101517	0.0014251133646495243	0.0014352999387651489	0.08245864029346404	0.08057252666845431	-4.358797124776048e-05	-4.887829957142542e-05	-4.403691870089044e-05	-4.93817363562965e-05
0.4899445470875755	0.0011206267382772247	0.0011348885629087447	0.0012041205008920693	0.0012176143690635225	0.0012535490493064143	0.0012664603508166388	0.0013074864511502767	0.0013196562795639735	0.0014249683461702142	0.0014351538837014566	0.08245864038220088	0.08057252675510324	-4.336104948490793e-05	-4.8916818411320895e-05	-4.380765969150269e-05	-4.942065193555556e-05
0.49289670945023945	0.0011205126026229886	0.0011347729746921604	0.001203997861497763	0.0012174903553225384	0.0012534213756796204	0.0012663313621768164	0.0013073532840753388	0.0013195218729938802	0.001424823213748264	0.0014350077138805732	0.08245864047239125	0.08057252684317177	-4.3135109218661594e-05	-4.895514076866392e-05	-4.357939228796792e-05	-4.945936900854764e-05
0.4958666600762229	0.0011203983778147243	0.0011346572961869511	0.0012038751263082875	0.0012173662447128762	0.0012532936023261824	0.0012662022727831772	0.0013072200129837378	0.001319387361438924	0.0014246779679657831	0.0014348614298887678	0.08245864056405974	0.08057252693268362	-4.2910148263464176e-05	-4.8993267093538906e-05	-4.335211428213581e-05	-4.949788802993682e-05
0.4988545061487607	0.0011202840643090867	0.0011345415278555854	0.0012037522958143454	0.001217242037730738	0.001253165729756961	0.0012660730831518443	0.0013070866384083323	0.0013192527454369224	0.0014245326094035494	0.0014347150323109677	0.08245864065723178	0.08057252702366315	-4.268616441574502e-05	-4.903119783841725e-05	-4.3125823447925926e-05	-4.953620945716275e-05
0.5018603554969207	0.001120169662561668	0.0011344256701594521	0.001203629370505497	0.001217117734871169	0.0012530377584816276	0.001265943793797737	0.0013069531608807402	0.0013191180255244408	0.0014243871386409883	0.0014345685217307383	0.08245864075193236	0.08057252711613559	-4.246315545677892e-05	-4.9068933461043907e-05	-4.2900517543686956e-05	-4.9574333752439026e-05
0.5048843165994948	0.0011200551730269881	0.0011343097235588585	0.0012035063508701515	0.0012169933366280535	0.0012529096890086552	0.0012658144052345667	0.0013068195809313311	0.0013189832022367856	0.0014242415562561667	0.0014344218987302768	0.08245864084818798	0.0805725272101264	-4.224111915057671e-05	-4.910647442138427e-05	-4.267619431022607e-05	-4.9612261380338474e-05
0.5079264985889148	0.001119940596158492	0.0011341936885130193	0.0012033832373955621	0.0012168688434941051	0.001252781521845315	0.0012656849179748287	0.001306685899089219	0.0013188482761079948	0.0014240958628257835	0.0014342751638904028	0.08245864094602444	0.0805725273056606	-4.2020053244828937e-05	-4.9143821182540126e-05	-4.2452851472196684e-05	-4.964999280893112e-05
0.5109870112551897	0.001119825932408538	0.0011340775654800515	0.0012032600305678174	0.0012167442559608587	0.0012526532574976632	0.0012655553325297917	0.0013065521158822544	0.0013187132476708311	0.0014239500589251603	0.0014341283177905474	0.08245864104546878	0.08057252740276531	-4.179995547129445e-05	-4.9180974210888406e-05	-4.223048673809848e-05	-4.968752850958991e-05
0.5140659650498691	0.0011197111822283936	0.0011339613549169662	0.001203136730871832	0.0012166195745186646	0.0012525248964705376	0.0012654256494094918	0.001306418231837014	0.0013185781174567723	0.001423804145128232	0.0014339813610087472	0.0824586411465485	0.08057252750146679	-4.1580823545550594e-05	-4.9217933975220785e-05	-4.200909779975004e-05	-4.972486895557515e-05
0.5171634710900281	0.00111959634606823	0.001133845057279664	0.0012030133387913437	0.001216494799656681	0.0012523964392675486	0.0012652958691227278	0.0013062842474787966	0.0013184428859960055	0.0014236581220075416	0.0014338342941216345	0.08245864124929152	0.0805725276017921	-4.1362655168047935e-05	-4.925470094813145e-05	-4.178868233398192e-05	-4.976201462439378e-05
0.5202796411622786	0.0011194814243771095	0.0011337286730229233	0.0012028898548088994	0.0012163699318628626	0.0012522678863910676	0.0012651659921770447	0.0013061501633316087	0.0013183075538174141	0.0014235119901342237	0.0014336871177044257	0.08245864135372583	0.08057252770376916	-4.1145448024415554e-05	-4.9291275605184426e-05	-4.156923800255341e-05	-4.979896599657807e-05
0.5234145877268029	0.0011193664176029823	0.0011336122026003959	0.0012027662794058516	0.0012162449716239566	0.0012521392383422235	0.0012650360190787334	0.0013060159799181603	0.001318172121448573	0.001423365750078002	0.0014335398323309149	0.08245864145988002	0.08057252780742573	-4.0929199783712455e-05	-4.9327658423387044e-05	-4.135076245070923e-05	-4.983572355421462e-05
0.5265684239214125	0.001119251326192684	0.0011334956464646045	0.0012026426130623549	0.001216119919425499	0.001252010495620899	0.0012649059503328235	0.001305881697759862	0.001318036589415745	0.0014232194024071836	0.0014333924385734685	0.08245864156778394	0.08057252791279039	-4.0713908102008034e-05	-4.936384988429854e-05	-4.113325331031592e-05	-4.987228778377539e-05
0.5297412635656308	0.0011191361505919178	0.001133379005066926	0.001202518856257349	0.001215994775751796	0.0012518816587257099	0.0012647757864430677	0.0013057473173768046	0.0013179009582438622	0.0014230729476886388	0.001433244937003007	0.08245864167746647	0.08057252801989284	-4.049957062007836e-05	-4.9399850471670836e-05	-4.0916708197613616e-05	-4.9908659173591996e-05
0.5329332211648017	0.001119020891245262	0.0011332622788575969	0.0012023950094685633	0.0012158695410859324	0.0012517527281540148	0.001264645527911947	0.0013056128392877676	0.00131776522845653	0.001422926386487808	0.0014330973281890113	0.08245864178895917	0.08057252812876133	-4.0286184964016813e-05	-4.9435660671171e-05	-4.070112471452059e-05	-4.994483821482709e-05
0.5361444119142209	0.001118905548596152	0.0011331454682856966	0.0012022710731725017	0.0012157442159097505	0.0012516237044018954	0.001264515175240652	0.0013054782640101975	0.0013176294005760125	0.0014227797193686828	0.0014329496126995005	0.0824586419022918	0.08057252823942747	-4.007374874692715e-05	-4.9471280972462894e-05	-4.048650044946589e-05	-4.998082540208504e-05
0.5393749517032939	0.0011187901230868798	0.0011330285737991474	0.0012021470478444398	0.0012156188007038523	0.0012514945879641554	0.0012643847289290824	0.0013053435920602095	0.0013174934751232273	0.0014226329468938015	0.0014328017911010335	0.08245864201749582	0.08057252835192145	-3.986225956731371e-05	-4.950671186679245e-05	-4.027283297616813e-05	-5.001662123155226e-05
0.5426249571197181	0.0011186746151585888	0.0011329115958447072	0.0012020229339584174	0.0012154932959475913	0.0012513653793343128	0.0012642541894758398	0.001305208823952578	0.0013173574526177392	0.001422486069624244	0.0014326538639586972	0.08245864213460362	0.0805725284662737	-3.965171501049691e-05	-4.954195384851423e-05	-4.00601198549122e-05	-5.005222620244054e-05
0.5458945454536906	0.001118559025251264	0.0011327945348679619	0.0012018987319872322	0.0012153677021190638	0.001251236079004592	0.001264123557378219	0.0013050739602007285	0.0013172213335777526	0.0014223390881196196	0.0014325058318361004	0.08245864225364756	0.08057252858251635	-3.944211264869657e-05	-4.9577007414314256e-05	-3.984835863340974e-05	-5.0087640817153556e-05
0.5491838347021408	0.0011184433538037294	0.0011326773913133198	0.0012017744424024342	0.0012152420196951028	0.0012511066874659191	0.0012639928331321998	0.0013049390013167323	0.0013170851185201036	0.0014221920029380641	0.001432357695295364	0.08245864237466027	0.08057252870068224	-3.9233450041115114e-05	-4.96118730635986e-05	-3.9637546845133764e-05	-5.012286557959378e-05
0.5524929435729888	0.001118327601253639	0.0011325601656240083	0.0012016500656743172	0.0012151162491512758	0.0012509772052079129	0.001263862017232448	0.0013048039478112984	0.0013169488079602559	0.001422044814636228	0.0014322094548971183	0.08245864249767605	0.08057252882080332	-3.902572473349353e-05	-4.964655129743867e-05	-3.94276820111783e-05	-5.015790099668904e-05
0.55582199148943	0.0011182117680374778	0.0011324428582420638	0.0012015256022719187	0.001214990390961872	0.001250847632718885	0.001263731110172298	0.0013046688001937712	0.0013168124024122896	0.0014218975237692765	0.0014320611112004897	0.0824586426227285	0.08057252894291338	-3.881893426002647e-05	-4.9681042620181026e-05	-3.921876164025839e-05	-5.019274757794845e-05
0.5591710985942444	0.0011180958545905454	0.0011323254696083303	0.001201401052663004	0.0012148644455999029	0.0012507179704858218	0.0012636001124437576	0.0013045335589721146	0.0013166759023889002	0.0014217501308908715	0.0014319126647630988	0.08245864274985228	0.08057252906704604	-3.861307614269616e-05	-4.971534753875351e-05	-3.901078322790519e-05	-5.022740583440766e-05
0.5625403857541326	0.0011179798613469613	0.0011322080001624519	0.0012012764173140696	0.0012147384135370919	0.0012505882189943903	0.001263469024537494	0.0013043982246529167	0.0013165393084013889	0.001421602636553175	0.001431764116141051	0.0824586428790832	0.08057252919323629	-3.84081478901066e-05	-4.974946656072232e-05	-3.880374425799249e-05	-5.026187627993339e-05
0.565929974564078	0.0011178637887396552	0.001132090450342869	0.0012011516966903355	0.0012146122952438724	0.0012504583787289287	0.0012633378469428336	0.0013042627977413795	0.0013164026209596588	0.0014214550413068402	0.001431615465888934	0.08245864301045731	0.08057252932151922	-3.8204147000370225e-05	-4.978340019748395e-05	-3.859764220262574e-05	-5.0296159430890386e-05
0.569339987351735	0.001117747637200359	0.001131972820586809	0.0012010268912557346	0.001214486091189377	0.0012503284501724351	0.0012632065801477495	0.0013041272787413076	0.0013162658405722037	0.001421307345700999	0.0014314667145598015	0.08245864314401086	0.08057252945193022	-3.800107095985883e-05	-4.9817148962266744e-05	-3.839247452216976e-05	-5.033025580572503e-05
0.5727705471818436	0.0011176314071596077	0.0011318551113302865	0.001200902001472914	0.0012143598018414374	0.00125019843380657	0.001263075224638863	0.0013039916681551115	0.0013161289677461091	0.0014211595502832636	0.0014313178627051774	0.08245864327978153	0.08057252958450632	-3.779891724278728e-05	-4.985071336954805e-05	-3.818823866508225e-05	-5.036416592452131e-05
0.5762217778606706	0.0011175150990467304	0.001131737323008096	0.001200777027803227	0.0012142334276665767	0.0012500683301116466	0.0012629437809014332	0.0013038559664837962	0.0013159920029870422	0.0014210116555997167	0.001431168910875045	0.08245864341780658	0.0805725297192839	-3.7597683313267405e-05	-4.988409393710813e-05	-3.798493206921827e-05	-5.039789031013875e-05
0.5796938039404782	0.0011173987132898455	0.0011316194560538051	0.0012006519707067245	0.0012141069691300028	0.0012499381395666238	0.001262812249419353	0.0013037201742269553	0.0013158549467992464	0.001420863662194902	0.0014310198596178385	0.08245864355812556	0.08057252985630114	-3.739736662453086e-05	-4.9917291184781165e-05	-3.778255216141391e-05	-5.0431429487629575e-05
0.5831867507240184	0.0011172822503158555	0.0011315015108997503	0.0012005268306421529	0.0012139804266956026	0.0012498078626491025	0.001262680630675142	0.0013035842918827651	0.0013157177996855336	0.0014207155706118222	0.0014308707094804383	0.08245864370077723	0.08057252999559604	-3.7197964618346235e-05	-4.995030563326175e-05	-3.7581096357264254e-05	-5.0464783983156236e-05
0.5867007442690553	0.001117165710550448	0.0011313834879770376	0.0012004016080669545	0.0012138538008259448	0.0012496774998353242	0.0012625489251499476	0.0013034483199479863	0.0013155805621472881	0.0014205673813919364	0.0014307214610081718	0.08245864384580086	0.08057253013720769	-3.699947472657339e-05	-4.9983137805797995e-05	-3.73805620621781e-05	-5.0497954325601224e-05
0.5902359113929144	0.001117049094418082	0.0011312653877155296	0.0012002763034372503	0.001213727091982263	0.0012495470516001598	0.0012624171333235296	0.0013033122589179483	0.0013154432346844482	0.0014204190950751457	0.001430572114744796	0.08245864399323823	0.08057253028117586	-3.680189437094139e-05	-5.001578822766417e-05	-3.7180946671377946e-05	-5.053094104548461e-05
0.5937923796770596	0.001116932402341994	0.0011311472105438492	0.0012001509172078493	0.0012136003006244624	0.0012494165184171102	0.001262285255674267	0.0013031761092865545	0.0013153058177955135	0.0014202707121997967	0.001430422671232504	0.08245864414313026	0.08057253042754088	-3.660522096332608e-05	-5.004825742604968e-05	-3.698224756978896e-05	-5.0563744675241606e-05
0.597370277471697	0.0011168156347441823	0.0011310289568893669	0.001200025449832231	0.001213473427211105	0.001249285900758295	0.0012621532926791418	0.0013030398715462661	0.0013151683119775283	0.001420122233302668	0.001430273131011907	0.08245864429551877	0.0805725305763438	-3.6409451905694556e-05	-5.008054592989253e-05	-3.678446213303821e-05	-5.059636574958337e-05
0.6009697339004076	0.0011166987920454123	0.0011309106271782038	0.0011998999017625508	0.0012133464721994136	0.001249155199094455	0.0012620212448137425	0.0013029035461881073	0.0013150307177260863	0.0014199736589189712	0.0014301234946220392	0.0824586444504466	0.08057253072762646	-3.621458459091009e-05	-5.011265427018463e-05	-3.658758772695503e-05	-5.0628804804775385e-05
0.6045908788648067	0.0011165818746652044	0.0011307922218352206	0.001199774273449626	0.001213219436045258	0.0012490244138949396	0.0012618891125522529	0.0013027671337016518	0.001314893035535317	0.0014198249895823387	0.0014299737626003452	0.0824586446079579	0.08057253088143182	-3.6020616401954975e-05	-5.014458297883384e-05	-3.6391621707432265e-05	-5.0661062378248856e-05
0.6082338430492322	0.0011164648830218403	0.0011306737412840235	0.0011996485653429452	0.0012130923192031637	0.0012488935456277136	0.0012617568963674574	0.001302630634575029	0.0013147552658978915	0.0014196762258248301	0.001429823935482685	0.0824586447680962	0.08057253103780208	-3.5827544713040727e-05	-5.0176332590079475e-05	-3.619656142170302e-05	-5.069313900965544e-05
0.611898757925461	0.001116347817532347	0.0011305551859469478	0.0011995227778906483	0.001212965122126294	0.0012487625947593393	0.001261624596730724	0.0013024940492949069	0.0013146174093050078	0.0014195273681769137	0.0014296740138033147	0.08245864493090706	0.08057253119678202	-3.563536688971913e-05	-5.020790363982619e-05	-3.60024042082574e-05	-5.072503524056193e-05
0.6155857557574533	0.0011162306786125038	0.0011304365562450655	0.0011993969115395354	0.0012128378452664554	0.0012486315617549846	0.0012614922141120108	0.0013023573783464985	0.0013144794662463938	0.0014193784171674735	0.001429523998094896	0.08245864509643619	0.08057253135841666	-3.544408028888224e-05	-5.0239296665505195e-05	-3.580914739678698e-05	-5.0756751613895146e-05
0.6192949696061266	0.0011161134666768289	0.0011303178525981707	0.001199270966735053	0.0012127104890740869	0.001248500447078408	0.001261359748979853	0.0013022206222135491	0.0013143414372102954	0.0014192293733237941	0.0014293738888884792	0.08245864526473068	0.08057253152275104	-3.5253682258873376e-05	-5.02705122060465e-05	-3.56167883083236e-05	-5.078828867421947e-05
0.6230265333341571	0.001115996182138584	0.0011301990754247863	0.001199144943921298	0.0012125830539982624	0.0012483692511919648	0.0012612272018013675	0.0013020837813783378	0.001314203322683481	0.001419080237171565	0.0014292236867135082	0.0824586454358372	0.0805725316898318	-3.506417013954266e-05	-5.0301550801185035e-05	-3.5425324255183854e-05	-5.081964696670993e-05
0.6267805816108112	0.001115878825409768	0.001130080225142156	0.0011990188435410105	0.0012124555404866844	0.0012482379745565972	0.0012610945730422442	0.0013019468563216733	0.0013140651231512328	0.0014189310092348733	0.001429073392097813	0.08245864560980462	0.08057253185970592	-3.487554126377357e-05	-5.033241299406965e-05	-3.523475254282871e-05	-5.0850827039983226e-05
0.6305572499168048	0.0011157613969011086	0.0011299613021662355	0.0011988926660355663	0.0012123279489856746	0.0012481066176318273	0.001260961863166738	0.0013018098475228832	0.0013139268390973383	0.0014187816900361936	0.0014289230055675995	0.08245864578668217	0.08057253203242133	-3.4687792956011876e-05	-5.036309932768268e-05	-3.5045070468336936e-05	-5.088182944301689e-05
0.634356674549194	0.0011156438970220666	0.0011298423069116977	0.0011987664118449804	0.0012122002799401794	0.0012479751808757626	0.0012608290726376736	0.0013016727554598184	0.0013137884710040962	0.0014186322800963922	0.001428772527647454	0.08245864596651979	0.08057253220802778	-3.450092253307058e-05	-5.0393610346644024e-05	-3.485627532059943e-05	-5.0912654725593365e-05
0.6381789926262927	0.0011155263261808286	0.0011297232397919255	0.001198640081407899	0.0012120725337937618	0.0012478436647450843	0.0012606962019164375	0.0013015355806088452	0.0013136500193523047	0.0014184827799347194	0.0014286219588603346	0.08245864614936856	0.08057253238657389	-3.431492730437968e-05	-5.0423946596905855e-05	-3.466836438151266e-05	-5.094330343963227e-05
0.642024342092622	0.0011154086847843059	0.0011296041012190097	0.0011985136751616	0.0012119447109885995	0.001247712069695051	0.0012605632514629745	0.001301398323444844	0.0013135114846212638	0.001418333190068808	0.0014284712997275698	0.0824586463352797	0.08057253256811084	-3.4129804572652356e-05	-5.0454108626113436e-05	-3.448133492600647e-05	-5.0973776138329985e-05
0.6458928617238878	0.0011152909732381271	0.0011294848916037431	0.0011983871935419825	0.0012118168119654774	0.0012475803961794858	0.0012604302217357843	0.0013012609844412011	0.0013133728672887644	0.0014181835110146617	0.0014283205507688494	0.08245864652430658	0.08057253275269016	-3.394555163360735e-05	-5.048409698327205e-05	-3.429518422176647e-05	-5.1004073376076375e-05
0.6497846911319898	0.0011151731919466416	0.0011293656113556222	0.0011982606369835731	0.0012116888371637915	0.0012474486446507835	0.0012602971131919192	0.0013011235640698116	0.001313234167831093	0.0014180337432866624	0.0014281697125022278	0.08245864671650226	0.08057253294036391	-3.3762165775941266e-05	-5.051391221821966e-05	-3.410990952981696e-05	-5.103419570876011e-05
0.6536999707700591	0.0011150553413129102	0.0011292462608828379	0.0011981340059195136	0.0012115607870215386	0.0012473168155598974	0.0012601639262869782	0.0013009860628010702	0.0013130953867230208	0.0014178838873975573	0.001428018785444114	0.08245864691192206	0.08057253313118536	-3.357964428210569e-05	-5.0543554882126474e-05	-3.3925508104465374e-05	-5.1064143693102526e-05
0.6576388419375281	0.001114937421738708	0.0011291268405922807	0.0011980073007815662	0.0012114326619753193	0.0012471849093563467	0.0012600306614751085	0.001300848481103873	0.0013129565244378075	0.0014177339438584628	0.001427867770109273	0.08245864711062097	0.08057253332520892	-3.339798442747455e-05	-5.057302552657905e-05	-3.3741977193135764e-05	-5.109391788632456e-05
0.661601446785229	0.00111481943362452	0.0011290073508895336	0.001197880522000107	0.0012113044624603331	0.0012470529264882063	0.0012598973192090015	0.0013007108194456126	0.001312817581447195	0.0014175839131788577	0.0014277166670108228	0.0824586473126553	0.08057253352248951	-3.321718348278657e-05	-5.0602324706133794e-05	-3.355931403825618e-05	-5.112351884861699e-05
0.6655879283205246	0.0011147013773695322	0.0011288877921788647	0.0011977536700041183	0.0012111761889103702	0.0012469208674021016	0.0012597638999398814	0.0013005730782921705	0.0013126785582214002	0.0014174337958665752	0.0014275654766602215	0.08245864751808292	0.08057253372308402	-3.3037238711813854e-05	-5.063145297518057e-05	-3.337751587556559e-05	-5.115294714019836e-05
0.6695984304124688	0.0011145832533716413	0.0011287681648632353	0.0011976267452211962	0.001211047841757819	0.0012467887325432153	0.0012596304041175167	0.0013004352581079234	0.00131253945522912	0.00141728359242781	0.0014274141995672788	0.08245864772696265	0.08057253392704886	-3.2858147372361035e-05	-5.066041088860884e-05	-3.31965799346412e-05	-5.118220332173129e-05
0.6736330977969988	0.0011144650620274418	0.0011286484693442888	0.0011974997480775405	0.0012109194214336562	0.001246656522355277	0.0012594968321902056	0.0013002973593557328	0.001312400272937523	0.0014171333033671078	0.001427262836240143	0.0824586479393533	0.080572534134442	-3.2679906717458795e-05	-5.068919900369506e-05	-3.3016503440147504e-05	-5.121128795598784e-05
0.6776920760821589	0.0011143468037322275	0.0011285287060223525	0.0011973726789979528	0.0012107909283674448	0.0012465242372805615	0.0012593631846047804	0.0013001593824969444	0.001312261011812249	0.0014169829291873636	0.0014271113871852999	0.08245864815531612	0.08057253434532316	-3.250251399417037e-05	-5.071781787727159e-05	-3.2837283610892554e-05	-5.12402016059621e-05
0.6817755117533548	0.001114228478879993	0.0011284088752964334	0.0011972455384058405	0.0012106623629873344	0.0012463918777598929	0.0012592294618066016	0.00130002132799139	0.0013121216723174054	0.0014168324703898237	0.0014269598529075718	0.0824586483749122	0.08057253455975256	-3.232596644484054e-05	-5.0746268068113665e-05	-3.265891766088269e-05	-5.126894483611921e-05
0.6858835521786408	0.0011141100878634218	0.0011282889775642176	0.0011971183267232037	0.0012105337257200578	0.0012462594442326303	0.0012590956642395557	0.0012998831962973754	0.001311982254915565	0.0014166819274740738	0.0014268082339101143	0.08245864859820423	0.08057253477779075	-3.215026130676257e-05	-5.077455013588472e-05	-3.248140279854539e-05	-5.129751821125739e-05
0.6900163456140378	0.001113991631073896	0.0011281690132220676	0.0011969910443706431	0.0012104050169909294	0.0012461269371366775	0.0012589617923460565	0.0012997449878716894	0.0013118427600677662	0.0014165313009380472	0.0014266565306944143	0.08245864882525693	0.08057253499950076	-3.197539581217823e-05	-5.080266464060901e-05	-3.230473622792274e-05	-5.132592229761812e-05
0.6941740412088835	0.001113873108901484	0.001128048982665019	0.0011968636917673516	0.0012102762372238392	0.0012459943569084718	0.001258827846567036	0.001299606703169591	0.0013117031882335043	0.0014163805912780123	0.0014265047437602833	0.08245864905613426	0.08057253522494572	-3.180136718883286e-05	-5.083061214294915e-05	-3.2128915148477155e-05	-5.135415766216456e-05
0.6983567890112157	0.0011137545217349476	0.0011279288862867806	0.0011967362693311172	0.0012101473868412567	0.0012458617039829906	0.001258693827341949	0.0012994683426448168	0.0013115635398707364	0.0014162297989885801	0.0014263528736058618	0.08245864929090252	0.08057253545419034	-3.1628172660363996e-05	-5.0858393205260866e-05	-3.195393675461955e-05	-5.138222487191535e-05
0.702564739973187	0.0011136358699617304	0.0011278087244797326	0.0011966087774783135	0.001210018466264226	0.0012457289787937377	0.0012585597351087695	0.0012993299067495692	0.001311423815435876	0.0014160789245626908	0.0014262009207276134	0.08245864952962917	0.08057253568729994	-3.145580944599602e-05	-5.0886008390066406e-05	-3.1779798237263623e-05	-5.1410124495887555e-05
0.7067980459565127	0.0011135171539679665	0.0011276884976349206	0.0011964812166239077	0.0012098894759123608	0.001245596181772755	0.001258425570303983	0.0012991913959345244	0.0013112840153837887	0.0014159279684916233	0.0014260488856203191	0.08245864977238267	0.08057253592434174	-3.128427476031814e-05	-5.091345825997129e-05	-3.160649678263239e-05	-5.1437857102737405e-05
0.7110568597379514	0.001113398374138472	0.0011275682061420622	0.001196353587181452	0.0012097604162038503	0.0012454633133506103	0.0012582913333625955	0.0012990528106488237	0.0013111441401677964	0.001415776931264986	0.0014258967687770848	0.08245865001923253	0.0805725361653833	-3.1113565815032995e-05	-5.094074337946841e-05	-3.143402957314634e-05	-5.146542326223136e-05
0.7153413350148182	0.0011132795308567442	0.0011274478503895359	0.0011962258895630831	0.0012096312875554494	0.0012453303739564004	0.0012581570247181208	0.001298914151340073	0.0013110041902396692	0.0014156258133707163	0.0014257445706893292	0.08245865027024957	0.08057253641049422	-3.094367981743007e-05	-5.0967864312773115e-05	-3.126239378761775e-05	-5.149282354457996e-05
0.7196516264105322	0.0011131606245049642	0.001127327430764389	0.0011960981241795237	0.0012095020903824852	0.0012451973640177489	0.0012580226448025884	0.0012987754184543444	0.0013108641660496303	0.0014154746152950802	0.0014255922918467914	0.08245865052550587	0.08057253665974434	-3.077461397180126e-05	-5.099482162554403e-05	-3.109158660147271e-05	-5.1520058521214995e-05
0.7239878894801961	0.0011130416554639869	0.0011272069476523255	0.0011959702914400739	0.0012093728250988439	0.0012450642839608008	0.0012578881940465308	0.0012986366124361668	0.0013107240680463438	0.0014153233375226654	0.001425439932737516	0.08245865078507485	0.08057253691320587	-3.0606365478552666e-05	-5.102161588305121e-05	-3.0921605186418066e-05	-5.154712876365153e-05
0.7283502807162107	0.0011129226241133527	0.0011270864014377166	0.0011958423917526214	0.0012092434921169848	0.0012449311342102305	0.0012577536728789957	0.0012984977337285378	0.0013105838966769293	0.0014151719805363917	0.00142528749384787	0.08245865104903154	0.08057253717095214	-3.0438931535231584e-05	-5.104824765167493e-05	-3.075244671096877e-05	-5.157403484354339e-05
0.7327389575539218	0.0011128035308312725	0.0011269657925035894	0.001195714425523627	0.0012091140918479254	0.0012447979151892275	0.0012576190817275325	0.0012983587827729058	0.0013104436523869423	0.0014150205448174938	0.0014251349756625239	0.08245865131745128	0.08057253743305585	-3.0272309336554226e-05	-5.1074717498655886e-05	-3.058410834094749e-05	-5.1600777334043224e-05
0.7371540783773028	0.0011126843759946357	0.0011268451212316313	0.001195586393158133	0.001208984624701246	0.0012446646273195062	0.0012574844210181974	0.0012982197600091814	0.0013103033356203866	0.0014148690308455319	0.001424982378664459	0.08245865159041142	0.0805725376995938	-3.0106496073822875e-05	-5.1101025990651916e-05	-3.0416587238957238e-05	-5.162735680805386e-05
0.74159580252467	0.0011125651599790058	0.0011267243880021876	0.0011954582950597578	0.0012088550910850902	0.0012445312710212995	0.0012573496911755515	0.0012980806658757318	0.0013101629468197076	0.0014147174390983855	0.0014248297033349663	0.08245865186799123	0.08057253797064223	-2.9941488936258143e-05	-5.112717369570863e-05	-3.024988056496425e-05	-5.1653773839172024e-05
0.746064290294433	0.0011124458831586195	0.0011266035931942599	0.0011953301316306962	0.0012087254914061598	0.0012443978467133574	0.0012572148926226579	0.0012979415008093785	0.0013100224864257908	0.0014145657700522524	0.0014246769501536421	0.08245865215027041	0.08057253824627927	-2.977728511027733e-05	-5.1153161181788365e-05	-3.0083985476520025e-05	-5.1680029001105465e-05
0.7505597029508803	0.0011123265459063877	0.001126482737185506	0.0011952019032717188	0.001208595826069717	0.0012442643548129496	0.0012570800257810833	0.0012978022652453988	0.0013098819548779637	0.00141441402418165	0.0014245241195983895	0.08245865243733025	0.08057253852658497	-2.9613881779744222e-05	-5.1178989017020005e-05	-2.99188991285948e-05	-5.170612286806153e-05
0.7550822027299987	0.001112207148593892	0.0011263618203522397	0.0011950736103821698	0.0012084660954795824	0.0012441307957358615	0.0012569450910708952	0.0012976629596175235	0.001309741352613992	0.0014142622019594122	0.0014243712121454167	0.08245865272925386	0.08057253881163956	-2.9451276126774006e-05	-5.120465777044836e-05	-2.9754618674160405e-05	-5.173205601491371e-05
0.7596319528453285	0.001112087691591385	0.001126240843069427	0.0011949452533599667	0.0012083363000381325	0.0012439971698963936	0.0012568100889106606	0.0012975235843579356	0.0013096006800700796	0.0014141103038566875	0.0014242182282692346	0.0824586530261256	0.08057253910152641	-2.928946533170551e-05	-5.123016801161784e-05	-2.9591141264523335e-05	-5.175782901703507e-05
0.7642091174938536	0.001111968175267788	0.0011261198057106857	0.0011948168326015973	0.0012082064401462997	0.0012438634777073591	0.0012566750197174448	0.0012973841398972678	0.0013094599376808655	0.0014139583303429384	0.0014240651684426552	0.08245865332803128	0.08057253939632855	-2.912844657221303e-05	-5.1255520309517744e-05	-2.9428464048325553e-05	-5.1783442449215844e-05
0.7688138618619275	0.0011118485999906946	0.0011259987086482915	0.0011946883485021251	0.0012080765162035753	0.0012437297195800898	0.001256539883906815	0.0012972446266646077	0.0013093191258794295	0.0014138062818859457	0.0014239120331367972	0.08245865363505812	0.08057253969613137	-2.8968217024610832e-05	-5.128071523352595e-05	-2.9266584172876753e-05	-5.180889688699564e-05
0.7734463521312342	0.0011117289661263664	0.0011258775522531676	0.001194559801455183	0.0012079465286080032	0.0012435958959244279	0.0012564046818928337	0.001297105045087492	0.0013091782450972845	0.0014136541589518004	0.0014237588228210773	0.08245865394729515	0.08057254000102174	-2.880877386382541e-05	-5.1305753353769745e-05	-2.910549878384905e-05	-5.1834192906052845e-05
0.7781067554847866	0.0011116092740397338	0.0011257563368948919	0.0011944311918529753	0.0012078164777561845	0.00124346200714873	0.0012562694140880646	0.0012969653955919075	0.0013090372957643823	0.0014135019620049101	0.0014236055379632166	0.08245865426483284	0.08057254031108825	-2.8650114263478743e-05	-5.133063524032089e-05	-2.8945205025721066e-05	-5.1859331082176885e-05
0.7827952401129585	0.0011114895240943935	0.001125635062941691	0.0011943025200862746	0.001207686364043272	0.001243328053659864	0.001256134080903565	0.0012968256786022895	0.0013088962783091055	0.0014133496915079914	0.0014234521790292328	0.08245865458776347	0.0805725406264202	-2.8492235395610743e-05	-5.135536146325115e-05	-2.8785700041611406e-05	-5.1884311991823306e-05
0.7875119752195561	0.0011113697166526134	0.0011255137307604444	0.0011941737865444272	0.001207556187862975	0.001243194035863212	0.0012559986827488912	0.0012966858945415252	0.0013087551931582758	0.0014131973479220772	0.0014232987464834475	0.0824586549161802	0.08057254094710965	-2.8335134431178854e-05	-5.1379932592382493e-05	-2.8626980973250893e-05	-5.1909136210476214e-05
0.792257131027923	0.0011112498520753273	0.0011253923407166823	0.0011940449916153476	0.001207425949607556	0.0012430599541626678	0.0012558632200320974	0.0012965460438309504	0.001308614040737148	0.0014130449317065119	0.0014231452407884825	0.08245865525017904	0.08057254127324938	-2.8178808540807454e-05	-5.1404349199091204e-05	-2.8469044962037282e-05	-5.193380431520178e-05
0.7970308787870847	0.0011111299307221335	0.0011252708931745814	0.001193916135685517	0.0012072956496678277	0.001242925808960633	0.0012557276931597292	0.001296406126890345	0.0013084728214694083	0.0014128924433189475	0.0014229916624052545	0.08245865558985596	0.08057254160493442	-2.802325489348334e-05	-5.14286118529772e-05	-2.831188914798055e-05	-5.195831688187269e-05
0.8018333907779276	0.0011110099529513034	0.0011251493884969748	0.0011937872191399921	0.0012071652884331622	0.0012427916006580292	0.0012555921025368354	0.001296266144137947	0.001308331535777183	0.0014127398832153568	0.0014228380117929874	0.08245865593531095	0.08057254194226103	-2.7868470658110045e-05	-5.145272112469512e-05	-2.8155510670535566e-05	-5.1982674486472646e-05
0.8066648403194178	0.0011108899191197687	0.0011250278270453415	0.0011936582423623914	0.0012070348662914804	0.0012426573296542792	0.001255456448566956	0.0012961260959904318	0.0013081901840810279	0.0014125872518500145	0.0014226842894092004	0.08245865628664345	0.08057254228532691	-2.771445300320252e-05	-5.147667758531593e-05	-2.799990666924046e-05	-5.2006877706234356e-05
0.8115254017748545	0.0011107698295831333	0.0011249062091798108	0.0011935292057349092	0.0012069043836292572	0.0012425229963473263	0.0012553207316521285	0.0012959859828629333	0.0013080487667999346	0.0014124345496755156	0.0014225304957097128	0.08245865664395648	0.0805725426342327	-2.7561199096387545e-05	-5.150048180471711e-05	-2.7845074282689675e-05	-5.20309271172803e-05
0.8164152505581643	0.0011106496846956643	0.0011247845352591614	0.001193400109638304	0.0012067738408315198	0.0012423886011336184	0.001255184952192886	0.0012958458051690268	0.0013079072843513266	0.001412281777142761	0.0014223766311486422	0.08245865700735362	0.08057254298907934	-2.740870610518087e-05	-5.1524134353053697e-05	-2.769101064906132e-05	-5.2054823295177854e-05
0.8213345631402307	0.001110529484810302	0.0011246628056408286	0.001193270954451911	0.001206643238281856	0.0012422541444081247	0.0012550491105882634	0.0012957055633207452	0.0013077657371510707	0.0014121289347009734	0.0014222226961784156	0.08245865737694076	0.08057254334997048	-2.725697119751458e-05	-5.154763580103583e-05	-2.7537712907116374e-05	-5.207856681666012e-05
0.8262835170552626	0.0011104092302786448	0.0011245410206808877	0.0011931417405536256	0.0012065125763623956	0.0012421196265643144	0.0012549132072357837	0.0012955652577285599	0.0013076241256134557	0.001411976022797676	0.001422068691249748	0.08245865775282557	0.08057254371701132	-2.7105991541376273e-05	-5.1570986719456924e-05	-2.738517819550479e-05	-5.210215825818265e-05
0.8312622909072027	0.0011102889214509675	0.0011244191807340735	0.0011930124683199215	0.001206381855453833	0.0012419850479941786	0.0012547772425314742	0.001295424888801402	0.0013074824501512162	0.0014118230418787162	0.0014219146168116656	0.08245865813511827	0.08057254409030869	-2.6955764303851493e-05	-5.1594187677028724e-05	-2.7233403652543453e-05	-5.212559819467444e-05
0.8362710643761712	0.0011101685586762085	0.001124297286153769	0.0011928831381258398	0.0012062510759354127	0.0012418504090882193	0.001254641216869858	0.0012952844569466477	0.0013073407111755188	0.0014116699923882507	0.0014217604733114935	0.0824586585239297	0.08057254446997178	-2.6806286653788258e-05	-5.161723924468342e-05	-2.708238641757621e-05	-5.214888720278532e-05
0.8413100182249524	0.0011100481423019744	0.001124175337292006	0.0011927537503449912	0.0012061202381849323	0.0012417157102354484	0.0012545051306439535	0.0012951439625701242	0.0013071989090959644	0.0014115168747687497	0.0014216062611948563	0.08245865891937396	0.08057254485611164	-2.665755575990969e-05	-5.164014199213196e-05	-2.6932123630307725e-05	-5.217202585813818e-05
0.8463793343055166	0.0011099276726745412	0.0011240533344994712	0.0011926243053495588	0.0012059893425787477	0.0012415809518233946	0.00125436898424528	0.0012950034060761103	0.0013070570443205927	0.0014113636894610006	0.0014214519809056837	0.08245865932156649	0.08057254524884058	-2.650956879118871e-05	-5.1662896488280374e-05	-2.6782612430553687e-05	-5.2195014735467726e-05
0.8514791955655843	0.0011098071501388553	0.0011239312781255036	0.001192494803510299	0.0012058583894917706	0.0012414461342381015	0.001254232778063857	0.0012948627878673383	0.0013069151172558822	0.0014112104369041075	0.0014212976328862117	0.08245865973062495	0.08057254564827393	-2.6362322918097036e-05	-5.168550330308941e-05	-2.663384995954532e-05	-5.2217854410535613e-05
0.8566097860552276	0.0011096865750385293	0.0011238091685180915	0.0011923652451965373	0.0012057273792974658	0.001241311257864124	0.0012540965124881996	0.0012947221083449891	0.0013067731283067454	0.0014110571175354868	0.0014211432175769748	0.08245866014666887	0.08057254605452899	-2.6215815311467217e-05	-5.170796300554836e-05	-2.6485833359179978e-05	-5.224054545843737e-05
0.861771290933513	0.0011095659477158492	0.0011236870060238797	0.0011922356307761753	0.0012055963123678588	0.0012411763230845369	0.0012539601879053262	0.0012945813679087002	0.001306631077876536	0.001410903731790877	0.0014209887354168177	0.08245866056981989	0.08057254646772362	-2.607004314308936e-05	-5.173027616375836e-05	-2.6338559771951764e-05	-5.226308845296401e-05
0.8669638964751838	0.0011094452685117715	0.0011235647909881676	0.0011921059606156879	0.0012054651890735322	0.0012410413302809302	0.0012538238047007581	0.001294440566956563	0.001306488966367049	0.001410750280104335	0.0014208341868428916	0.08245866100020222	0.08057254688797966	-2.5925003586058093e-05	-5.1752443346486654e-05	-2.619202634179807e-05	-5.22854839686282e-05
0.8721877900773816	0.0011093245377659234	0.0011234425237549067	0.0011919762350801237	0.0012053340097836272	0.0012409062798334112	0.001253687363258516	0.0012942997058851234	0.0013063467941785178	0.0014105967629082354	0.0014206795722906532	0.08245866143794224	0.08057254731541971	-2.5780693814841937e-05	-5.1774465121973146e-05	-2.6046230214224475e-05	-5.2307732579720545e-05
0.877443160266411	0.0011092037558166044	0.0011233202046667065	0.0011918464545331079	0.0012052027748658439	0.001240771172120605	0.0012535508639611246	0.0012941587850893827	0.0013062045617096179	0.0014104431806332743	0.0014205248921938687	0.08245866188316787	0.08057254775016957	-2.5637111004991886e-05	-5.1796342057569555e-05	-2.5901168535583108e-05	-5.232983485931042e-05
0.8827301967045416	0.0011090829230007897	0.0011231978340648324	0.0011917166193368427	0.0012050714846864451	0.001240636007519658	0.0012534143071896138	0.0012940178049628019	0.0013060622693574697	0.0014102895337084718	0.0014203701469846161	0.08245866233601015	0.08057254819235672	-2.549425233362712e-05	-5.181807472059985e-05	-2.575683845401633e-05	-5.2351791380716994e-05
0.8880490901968541	0.0011089620396541257	0.0011230754122892063	0.0011915867298521064	0.0012049401396102522	0.0012405007864062353	0.0012532776933235172	0.0012938767658972974	0.0013059199175176341	0.0014101358225611688	0.0014202153370932817	0.08245866279660173	0.08057254864211112	-2.5352114979684814e-05	-5.183966367802717e-05	-2.561323711934571e-05	-5.2373602716704326e-05
0.8934000326981257	0.0011088411061109357	0.0011229529396784097	0.0011914567864382574	0.0012048087400006527	0.0012403655091545247	0.0012531410227408762	0.0012937356682832474	0.0013057775065841203	0.0014099820476170329	0.0014200604629485668	0.08245866326507799	0.0805725490995644	-2.5210696123809107e-05	-5.186110949664813e-05	-2.547036168314143e-05	-5.239526943970341e-05
0.8987832173197573	0.0011087201227042171	0.0011228304165696805	0.0011913267894532308	0.0012046772862195933	0.0012402301761372343	0.0012530042958182367	0.0012935945125094874	0.00130563503694938	0.0014098282093000548	0.001419905524977483	0.0824586637415767	0.08057254956485152	-2.506999294825396e-05	-5.188241274206584e-05	-2.5328209298736137e-05	-5.2416792121479094e-05
0.904198838336744	0.0011085990897656474	0.0011227078432989213	0.0011911967392535467	0.0012045457786275906	0.0012400947877256	0.0012528675129306573	0.00129345329896332	0.001305492509004317	0.0014096743080325577	0.0014197505236053635	0.08245866422623815	0.08057255003810897	-2.4930002637452153e-05	-5.190357398007772e-05	-2.518677712146089e-05	-5.243817133337991e-05
0.9096470911946843	0.0011084780076255779	0.0011225852202006912	0.0011910666361943023	0.001204414217583722	0.0012399593442893782	0.0012527306744517027	0.001293312028030505	0.0013053499231382797	0.0014095203442351884	0.0014195954592558515	0.08245866471920471	0.08057255051947645	-2.4790722377640573e-05	-5.1924593775037886e-05	-2.5046062308645145e-05	-5.2459407645755185e-05
0.915128172516836	0.001108356876613047	0.0011224625476082188	0.0011909364806291856	0.0012042826034456403	0.001239823846196859	0.001252593780753455	0.0012931707000952762	0.0013052072797390738	0.0014093663183269323	0.0014194403323509182	0.08245866522062187	0.08057255100909543	-2.4652149357720643e-05	-5.194547269193883e-05	-2.490606202018575e-05	-5.248050162937057e-05
0.9206422801112097	0.0011082356970557635	0.001122339825853388	0.0011908062729104596	0.0012041509365695571	0.0012396882938148514	0.0012524568322065006	0.0012930293155403217	0.0013050645791929474	0.001409212230725097	0.0014192851433108434	0.08245866573063666	0.08057255150711014	-2.451428076859219e-05	-5.1966211294662834e-05	-2.4766773418186117e-05	-5.2501453854075786e-05
0.9261896129777101	0.0011081144692801277	0.0011222170552667556	0.0011906760133889823	0.0012040192173102633	0.0012395526875087033	0.0012523198291799484	0.0012928878747468094	0.0013049218218846124	0.0014090580818453353	0.001419129892554242	0.08245866624940013	0.08057255201366788	-2.4377113803500383e-05	-5.198681014612072e-05	-2.4628193666803577e-05	-5.2522264888305026e-05
0.931770371315315	0.0011079931936112165	0.0011220942361775403	0.0011905457024141933	0.001203887446021116	0.001239417027642286	0.001252182772041419	0.001292746378094369	0.0013047790081972283	0.0014089038721016287	0.0014189745804980428	0.08245866677706501	0.08057255252891721	-2.4240645658687998e-05	-5.2007269809889456e-05	-2.449031993338735e-05	-5.2542935301325144e-05
0.9373847565293029	0.0011078718703727932	0.0011219713689136293	0.0011904153403341233	0.0012037556230540464	0.0012392813145780072	0.0012520456611570504	0.0012926048259611037	0.001304636138512415	0.001408749601906299	0.0014188192075575059	0.08245866731378691	0.08057255305301086	-2.4104873532423965e-05	-5.202759084721453e-05	-2.4353149387479345e-05	-5.256346566057113e-05
0.9430329712385201	0.0011077504998873089	0.0011218484538015809	0.001190284927495394	0.0012036237487595628	0.001239145548676809	0.0012519084968915023	0.0012924632187235915	0.0013044932132102508	0.0014085952716700097	0.0014186637741462186	0.0824586678597248	0.08057255358610277	-2.3969794626099716e-05	-5.204777381995207e-05	-2.4216679201674585e-05	-5.25838565336445e-05
0.9487152192826929	0.001107629082475899	0.0011217254911666213	0.001190154464243218	0.0012034918234867466	0.0012390097302981675	0.0012517712796079512	0.001292321556756882	0.0013043502326692737	0.0014084408818017644	0.0014185082806760971	0.08245866841503946	0.08057255412835125	-2.3835406143812854e-05	-5.206781928873694e-05	-2.408090655116324e-05	-5.260410848678676e-05
0.9544317057297852	0.001107507618458392	0.0011216024813326532	0.0011900239509214047	0.0012033598475832614	0.0012388738598001	0.0012516340096681022	0.0012921798404345057	0.0013042071972664874	0.0014082864327089138	0.0014183527275573933	0.08245866897989479	0.08057255467991625	-2.3701705292811237e-05	-5.208772781384319e-05	-2.3945828614424514e-05	-5.262422208601736e-05
0.9601826368833979	0.0011073861081533011	0.0011214794246222478	0.0011898933878723538	0.0012032278213953457	0.0012387379375391587	0.0012514966874321786	0.0012920380701284674	0.0013040641073773548	0.001408131924797151	0.001418197115198688	0.082458669554459	0.08057255524096116	-2.3568689283298694e-05	-5.210749995487873e-05	-2.381144257303236e-05	-5.264419789696717e-05
0.9659682202902156	0.0011072645518778357	0.0011213563213566553	0.0011897627754370668	0.001203095745267823	0.0012386019638704405	0.0012513593132589334	0.0012918962462092538	0.0013039209633758085	0.00140797735847052	0.0014180414440069034	0.08245867013890049	0.08057255581165154	-2.3436355328282366e-05	-5.212713626986942e-05	-2.3677745611211387e-05	-5.2664036483129895e-05
0.9717886647474951	0.0011071429499478994	0.0011212331718558038	0.001189632113955144	0.0012029636195441012	0.0012384659391475865	0.00125122188750565	0.0012917543690458377	0.0013037777656342505	0.001407822734131418	0.0014178857143873	0.08245867073339339	0.08057255639215642	-2.3304700644585785e-05	-5.2146637317090905e-05	-2.3544734917141374e-05	-5.2683738408693115e-05
0.9776441803106027	0.001107021302678088	0.0011211099764382969	0.0011895014037647841	0.0012028314445661698	0.00123832986372278	0.001251084410528137	0.001291612439005672	0.0013036345145235506	0.001407668052180592	0.0014177299267434781	0.08245867133811374	0.08057255698264792	-2.3173722452238255e-05	-5.2166003654069426e-05	-2.3412407682249503e-05	-5.270330423701175e-05
0.9835349783005937	0.001106899610381697	0.0011209867354214213	0.001189370645202791	0.001202699220674608	0.0012381937379467532	0.001250946882680739	0.0012914704564546983	0.0013034912104130528	0.0014075133130171465	0.0014175740814773824	0.08245867195323993	0.08057255758330112	-2.3043417974641378e-05	-5.218523583710999e-05	-2.32807611011826e-05	-5.272273452969212e-05
0.9894612713118381	0.0011067778733707175	0.0011208634491211443	0.0011892398386045711	0.0012025669482085834	0.0012380575621687864	0.0012508093043163335	0.001291328421757347	0.0013033478536705753	0.0014073585170385425	0.0014174181789893036	0.0824586725789555	0.08057255819429371	-2.291378443851355e-05	-5.220433442129635e-05	-2.3149792372306743e-05	-5.274202984809073e-05
0.9954232732196957	0.001106656091955847	0.0011207401178521205	0.0011891089843041418	0.001202434627505857	0.0012379213367367159	0.0012506716757863363	0.0012911863352765417	0.001303204444662416	0.0014072036646406068	0.0014172622196778843	0.08245867321544517	0.08057255881580734	-2.2784819074500584e-05	-5.2223299961601244e-05	-2.3019498697707252e-05	-5.276119075281471e-05
1.0014211991882311	0.0011065342664464792	0.0011206167419276864	0.0011889780826341244	0.0012023022589027791	0.0012377850619969255	0.0012505339974406995	0.001291044197373696	0.0013030609837533483	0.0014070487562175228	0.0014171062039401133	0.08245867386289812	0.08057255944802665	-2.2656519117258966e-05	-5.224213301260883e-05	-2.2889877283410742e-05	-5.2780217803721774e-05
1.0074552656779823	0.001106412397150716	0.0011204933216598693	0.0011888471339257542	0.0012021698427342985	0.0012376487382943582	0.0012503962696279176	0.0012909020084087225	0.0013029174713066291	0.0014068937921618435	0.0014169501321713374	0.08245867452150703	0.08057256009113839	-2.2528881804609324e-05	-5.226083412657179e-05	-2.276092533894103e-05	-5.279911155922634e-05
1.013525690453769	0.0011062904843753653	0.0011203698573593864	0.0011887161385088797	0.001202037379333961	0.0012375123659725158	0.001250258492695029	0.0012907597687400313	0.0013027739076840023	0.0014067387728644925	0.0014167940047652595	0.08245867519146703	0.08057256074533514	-2.240190437866052e-05	-5.227940385577057e-05	-2.2632640077915878e-05	-5.281787257710446e-05
1.0196326925925556	0.0011061685284259428	0.0011202463493356467	0.0011885850967119642	0.0012019048690339131	0.0012373759453734598	0.0012501206669876179	0.0012906174787245337	0.0013026302932456959	0.001406583698714762	0.0014166378221139426	0.08245867587297774	0.08057256141081012	-2.227558408550434e-05	-5.229784275148641e-05	-2.2505018718130265e-05	-5.283650141449381e-05
1.0257764924913542	0.0011060465296066756	0.001120122797896753	0.0011884540088620888	0.001201772312164902	0.0012372394768378151	0.001249982792849815	0.0012904751387176443	0.0013024866283504277	0.0014064285701003206	0.0014164815846078118	0.08245867656624167	0.08057256208776185	-2.2149918175451422e-05	-5.2316151364417696e-05	-2.237805848152863e-05	-5.2854998627532845e-05
1.0319573118751795	0.0011059244882205019	0.001119999203349505	0.0011883228752849542	0.0012016397090562803	0.0012371029607047704	0.0012498448706243033	0.0012903327490732823	0.0013023429133554084	0.001406273387407212	0.0014163252926356574	0.08245867727146464	0.08057256277639192	-2.202490390294798e-05	-5.233433024418033e-05	-2.2251756594302008e-05	-5.287336477161064e-05
1.0381753738050519	0.0011058024045690735	0.0011198755659993973	0.0011881916963048815	0.0012015070600360045	0.0012369663973120816	0.0012497069006523146	0.001290190310143875	0.0013021991486163393	0.0014061181510198603	0.001416168946584636	0.08245867798885709	0.08057256347690497	-2.190053852650642e-05	-5.2352379938946925e-05	-2.2126110286652123e-05	-5.289160040047869e-05
1.0444309026860459	0.0011056802789527623	0.001119751886150631	0.0011880604722448202	0.001201374365430646	0.0012368297869960777	0.0012495688832736434	0.001290047822280365	0.001302055334487425	0.0014059628613210754	0.0014160125468402809	0.08245867871863297	0.0805725641895092	-2.177681930891351e-05	-5.237030099566886e-05	-2.2001116793346487e-05	-5.290970606702805e-05
1.05072412427539	0.0011055581116706577	0.0011196281641061053	0.0011879292034263447	0.001201241625565383	0.0012366931300916604	0.0012494308188266356	0.0012899052858322052	0.0013019114713213671	0.0014058075186920522	0.0014158560937864951	0.0824586794610093	0.08057256491441853	-2.1653743518035284e-05	-5.238809396210242e-05	-2.1876773353982082e-05	-5.292768232448286e-05
1.057055265690613	0.0011054359030205668	0.0011195044001674243	0.0011877978901696565	0.0012011088407640075	0.001236556426932301	0.0012492927076481997	0.0012897627011473633	0.0013017675594693663	0.0014056521235123712	0.0014156995878055595	0.08245868021620756	0.08057256565184749	-2.1531308425484785e-05	-5.240575938292302e-05	-2.1753077211944527e-05	-5.294552972268107e-05
1.0634245554177415	0.001105313653299028	0.0011193805946349048	0.0011876665327935957	0.001200976011348935	0.0012364196778500585	0.0012491545500738126	0.001289620068572334	0.0013016235992811382	0.0014054966761600138	0.0014155430292781413	0.08245868098445316	0.08057256640201649	-2.140951130777391e-05	-5.242329780255628e-05	-2.1630025615920756e-05	-5.296324881226555e-05
1.0698322233195456	0.0011051913628012968	0.0011192567478075653	0.0011875351316156283	0.0012008431376411897	0.0012362828831755637	0.001249016346437509	0.0012894773884521247	0.0013014795911048963	0.0014053411770113481	0.0014153864185832833	0.0824586817659754	0.08057256716515009	-2.1288349446452193e-05	-5.244070976526127e-05	-2.150761581949656e-05	-5.298084014324078e-05
1.0762785006438331	0.001105069031821362	0.0011191328599831417	0.001187403686951864	0.0012007102199604255	0.0012361460432380358	0.0012488780970718962	0.001289334661130274	0.0013013355352873718	0.0014051856264411463	0.001415229756098421	0.08245868256100707	0.08057256794147567	-2.1167820127052095e-05	-5.2457995812549285e-05	-2.1385845080101884e-05	-5.2998304262197315e-05
1.0827636200317978	0.0011049466606519425	0.0011190089314580846	0.0011872721991170506	0.0012005772586249199	0.0012360091583652798	0.0012487398023081568	0.0012891918869488493	0.00130119143217381	0.001405030024822584	0.0014150730421993816	0.08245868336978633	0.08057256873122483	-2.1047920640657192e-05	-5.247515648634793e-05	-2.1264710660856556e-05	-5.301564171669715e-05
1.089287815526412	0.001104824249584487	0.0011188849625275567	0.0011871406684245752	0.0012004442539515735	0.001235872228883687	0.001248601462476041	0.001289049066248444	0.00130104728210797	0.001404874372527237	0.0014149162772603809	0.08245868419255488	0.08057256953463406	-2.0928648283013995e-05	-5.249219232700275e-05	-2.1144209829751515e-05	-5.3032853052858986e-05
1.0958513225808764	0.001104701798909183	0.0011187609534854446	0.0011870090951864734	0.0012003112062559196	0.001235735255118243	0.001248463077903881	0.0012889061993681893	0.001300903085432134	0.0014047186699250947	0.0014147594616540358	0.08245868502955815	0.08057257035194351	-2.0810000354712366e-05	-5.2509103873554785e-05	-2.1024339859676555e-05	-5.3049938815413755e-05
1.1024543780671139	0.0011045793089149525	0.0011186369046243532	0.0011868774797134257	0.001200178115852123	0.0012355982373925265	0.001248324648918586	0.001288763286645752	0.0013007588424871059	0.0014045629173845564	0.0014146025957513624	0.08245868588104742	0.08057257118339788	-2.0691974161601845e-05	-5.252589166432342e-05	-2.0905098028545233e-05	-5.306689954792665e-05
1.1090972202843215	0.0011044567798894594	0.001118512816235614	0.001186745822314765	0.0012000449830529847	0.001235461176028714	0.001248186175845651	0.0012886203284173392	0.0013006145536122167	0.0014044071152724384	0.0014144456799217821	0.08245868674727702	0.08057257202924535	-2.05745670142643e-05	-5.254255623551862e-05	-2.0786481619336494e-05	-5.308373579221426e-05
1.115780088967567	0.0011043342121191126	0.0011183886886092867	0.0011866141232984787	0.0011999118081699451	0.0012353240713475864	0.001248047659009158	0.0012884773250177038	0.0013004702191453305	0.0014042512639539785	0.0014142887145331263	0.08245868762850617	0.08057257288974051	-2.045777622898537e-05	-5.25590981235724e-05	-2.0668487920746936e-05	-5.3100448090454e-05
1.1225032252964444	0.0011042116058890613	0.0011182645220341556	0.001186482382971206	0.0011997785915130825	0.001235186923668521	0.0012479090987317731	0.0012883342767801402	0.0013003258394228368	0.0014040953637928333	0.0014141316999516324	0.08245868852499894	0.08057257376513925	-2.034159912725486e-05	-5.257551786339021e-05	-2.0551114226552425e-05	-5.3117036982824883e-05
1.1292668719037753	0.0011040889614832062	0.0011181403167977416	0.0011863506016382488	0.0011996453333911212	0.001235049733309508	0.0012477704953347598	0.0012881911840364976	0.0013001814147796677	0.0014039394151510894	0.0014139746365419577	0.08245868943702456	0.08057257465570548	-2.0226033035433688e-05	-5.2591815987657053e-05	-2.0434357835621975e-05	-5.313350300756303e-05
1.1360712728843656	0.0011039662791841988	0.0011180160731862985	0.0011862187796035698	0.0011995120341114322	0.0012349125005871443	0.0012476318491379751	0.0012880480471171751	0.0013000369455492926	0.0014037834183892627	0.0014138175246671766	0.08245869036485597	0.0805725755617059	-2.011107528573919e-05	-5.260799302930774e-05	-2.031821605277817e-05	-5.314984670320988e-05
1.1429166738038161	0.001103843559273442	0.0011178917914848182	0.0011860869171697963	0.0011993786939800371	0.0012347752258166404	0.0012474931604598736	0.0012879048663511292	0.0012998924320637235	0.0014036273738663038	0.0014136603646887874	0.0824586913087714	0.08057257648341189	-1.999672321573165e-05	-5.262404951916766e-05	-2.020268618804777e-05	-5.316606860591988e-05
1.1498033217073829	0.0011037208020310957	0.0011177674719770327	0.0011859550146382236	0.0011992453133016089	0.0012346379093118223	0.0012473544296175134	0.0012877616420658767	0.0012997478746535186	0.0014034712819396007	0.0014135031569667124	0.08245869226905508	0.08057257742110051	-1.9882974168564105e-05	-5.263998598747932e-05	-2.0087765557216808e-05	-5.3182169251431155e-05
1.1567314651288954	0.0011035980077360764	0.001117643114945415	0.001185823072308816	0.0011991118923794755	0.001234500551385134	0.0012472156569265543	0.0012876183745874935	0.001299603273647784	0.001403315142964981	0.001413345901859305	0.08245869324599428	0.08057257837505336	-1.9769825492690907e-05	-5.265580296232031e-05	-1.9973451481608562e-05	-5.319814917353893e-05
1.1637013540997225	0.0011034751766660664	0.0011175187206711877	0.0011856910904802162	0.0011989784315156282	0.0012343631523476463	0.0012470768427012685	0.0012874750642406288	0.0012994586293741822	0.0014031589572967237	0.0014131885997233549	0.08245869423988295	0.08057257934555646	-1.965727454249222e-05	-5.267150097121309e-05	-1.9859741288194566e-05	-5.321400890492822e-05
1.1707132401577995	0.0011033523090975082	0.0011173942894343197	0.001185559069449739	0.0011988449310107166	0.0012342257125090505	0.0012469379872545368	0.0012873317113484954	0.00129931394215893	0.0014030027252875518	0.0014130312509140878	0.08245869525101962	0.08057258033290206	-1.9545318678176882e-05	-5.268708054073645e-05	-1.9746632309969314e-05	-5.322974897753463e-05
1.177767376356704	0.001103229405305614	0.0011172698215135316	0.001185427009513383	0.001198711391164058	0.0012340882321776694	0.001246799090897856	0.0012871883162328842	0.0012991692123268054	0.0014028464472886453	0.0014128738557851728	0.08245869627970868	0.08057258133738676	-1.9433955265615865e-05	-5.270254219585935e-05	-1.9634121885742095e-05	-5.3245369921961494e-05
1.1848640172747877	0.0011031064655643616	0.0011171453171862963	0.0011852949109658246	0.0011985778122736335	0.0012339507116604553	0.0012466601539413375	0.0012870448792141561	0.0012990244402011457	0.0014026901236496355	0.0014127164146887207	0.08245869732625909	0.08057258235931297	-1.932318167628677e-05	-5.271788645977438e-05	-1.9522207360053723e-05	-5.32608722670358e-05
1.1920034190243662	0.0011029834901465068	0.0011170207767288477	0.001185162774100433	0.0011984441946361018	0.001233813151263001	0.0012465211766937191	0.0012869014006112612	0.0012988796261038608	0.0014025337547186236	0.0014125589279752986	0.08245869839098625	0.08057258339898768	-1.921299528775955e-05	-5.2733113854647184e-05	-1.941088608316266e-05	-5.3276256539558364e-05
1.1991858392609598	0.0011028604793235787	0.0011168962004161787	0.001185030599209264	0.0011983105385467946	0.0012336755512895345	0.0012463821594623633	0.0012867578807417282	0.00129873477035543	0.0014023773408421726	0.0014124013959939251	0.08245869947421015	0.0805725844567241	-1.910339348379364e-05	-5.2748224901949525e-05	-1.930015541203034e-05	-5.329152326691289e-05
1.2064115371925936	0.0011027374333658843	0.001116771588522044	0.0011848983865830652	0.0011981768442997193	0.0012335379120429267	0.0012462431025532562	0.0012866143199216752	0.0012985898732749055	0.0014022208823653139	0.0014122438190920768	0.08245870057625787	0.08057258553284159	-1.899437365390777e-05	-5.2763220121571086e-05	-1.9190012709363602e-05	-5.330667297440139e-05
1.2136807735891502	0.0011026143525425113	0.0011166469413189635	0.0011847661365112807	0.0011980431121875665	0.0012334002338246935	0.001246104006271019	0.001286470718465809	0.0012984449351799163	0.0014020643796315518	0.001412086197615692	0.08245870169746047	0.08057258662766316	-1.8885933193643623e-05	-5.277810003148642e-05	-1.9080455343767344e-05	-5.33217061850777e-05
1.2209938107917835	0.001102491237121335	0.00111652225907823	0.0011846338492820549	0.0011979093425017124	0.0012332625169350028	0.0012459648709189086	0.0012863270766874356	0.0012982999563866775	0.0014019078329828732	0.0014119285319091773	0.08245870283815679	0.08057258774151976	-1.877806950476013e-05	-5.279286514883741e-05	-1.8971480690382903e-05	-5.3336623421801344e-05
1.2283509127223842	0.0011023680873690144	0.0011163975420699038	0.001184501525182233	0.0011977755355322183	0.001233124761672672	0.0012458256967988175	0.001286183394898456	0.0012981549372099853	0.0014017512427597421	0.0014117708223154084	0.08245870399869083	0.08057258887474758	-1.867077999528899e-05	-5.280751598940592e-05	-1.886308613040233e-05	-5.335142520529468e-05
1.2357523448931043	0.0011022449035510027	0.001116272790562825	0.0011843691644973693	0.0011976416915678418	0.0012329869683351778	0.0012456864842112867	0.001286039673409377	0.001298009877963229	0.0014015946093011136	0.0014116130691757402	0.08245870517941221	0.0805725900276873	-1.8564062079187704e-05	-5.282205306719745e-05	-1.8755269051165535e-05	-5.336611205489228e-05
1.2431983744159416	0.0011021216859315437	0.001116148004824609	0.0011842367675117245	0.0011975078108960317	0.0012328491372186555	0.0012455472334554976	0.0012858959125293097	0.0012978647789583892	0.0014014379329444306	0.0014114552728300028	0.08245870638067791	0.08057259120068784	-1.8457913177061247e-05	-5.283647689532933e-05	-1.8648026846854182e-05	-5.338068448948463e-05
1.2506892700123766	0.0011019984347736794	0.0011160231851216537	0.0011841043345082742	0.0011973738938029367	0.0012327112686179044	0.0012454079448292843	0.0012857521125659757	0.0012977196405060442	0.0014012812140256324	0.0014112974336165135	0.0824587076028495	0.08057259239410304	-1.835233071575959e-05	-5.28507879857254e-05	-1.8541356917589624e-05	-5.3395143025630754e-05
1.2582253020230734	0.0011018751503392495	0.0011158983317191402	0.001183971865768707	0.001197239940573405	0.0012325733628263886	0.0012452686186291326	0.0012856082738257099	0.0012975744629153713	0.0014011244528791555	0.0014111395518720741	0.08245870884629743	0.08057259360829358	-1.8247312128433224e-05	-5.2864986848533135e-05	-1.84352566702517e-05	-5.340948817908475e-05
1.2658067424176331	0.0011017518328888985	0.0011157734448810383	0.0011838393615734334	0.0011971059514909927	0.0012324354201362453	0.001245129255150185	0.0012854643966134665	0.0012974292464941555	0.0014009676498379434	0.0014109816279319828	0.08245871011139755	0.08057259484362687	-1.814285485461642e-05	-5.2879073992151415e-05	-1.832972351800688e-05	-5.34237204636856e-05
1.2734338648044117	0.001101628482682075	0.0011156485248701084	0.0011837068222015864	0.0011969719268379634	0.0012322974408382856	0.0012449898546862469	0.0012853204812328196	0.001297283991548788	0.0014008108052334454	0.0014108236621300325	0.08245871139853155	0.08057259610047543	-1.8038956340254986e-05	-5.289304992373012e-05	-1.822475488036379e-05	-5.343784039135713e-05
1.2811069444403917	0.0011015050999770403	0.0011155235719479074	0.0011835742479310283	0.0011968378668952954	0.0012321594252220009	0.001244850417529789	0.0012851765279859736	0.0012971386983842775	0.0014006539193956282	0.0014106656547985227	0.08245871270808919	0.08057259737922036	-1.793561403808097e-05	-5.290691514953094e-05	-1.812034818390873e-05	-5.3451848473856645e-05
1.2888262582411194	0.0011013816850308628	0.0011153985863747847	0.0011834416390383462	0.0011967037719426792	0.0012320213735755605	0.0012447109439719466	0.0012850325371737564	0.0012969933673042434	0.0014004969926529698	0.0014105076062682531	0.08245871404046672	0.08057259868024794	-1.7832825407362862e-05	-5.292067017428903e-05	-1.8016500861778306e-05	-5.3465745221165095e-05
1.296592084790695	0.0011012582380994294	0.0011152735684098935	0.0011833089957988647	0.0011965696422585265	0.0012318832861858218	0.0012445714343025294	0.0012848885090956336	0.0012968479986109301	0.0014003400253324743	0.0014103495168685375	0.08245871539606736	0.08057260000395287	-1.773058791385007e-05	-5.2934315500935414e-05	-1.7913210353506792e-05	-5.347953114120951e-05
1.3044047043518285	0.001101134759437445	0.0011151485183111896	0.0011831763184866435	0.0011964354781199727	0.0012317451633383303	0.0012444318888100222	0.0012847444440497067	0.0012967025926052043	0.0014001830177596706	0.001410191386927204	0.08245871677530178	0.08057260135073463	-1.7628899029772938e-05	-5.294785163048599e-05	-1.7810474105428575e-05	-5.349320674047364e-05
1.312264398875954	0.0011010112492984374	0.001115023436335438	0.0011830436073744862	0.0011963012798028804	0.0012316070053173286	0.0012442923077815916	0.0012846003423327222	0.001296557149586566	0.0014000259702586205	0.0014100332167706036	0.08245871817858774	0.0805726027210026	-1.752775623445335e-05	-5.2961279063457045e-05	-1.770828957087245e-05	-5.350677252452529e-05
1.320171452013404	0.0011008877079347577	0.0011148983227382103	0.0011829108627339371	0.0011961670475818403	0.0012314688124057508	0.001244152691503085	0.0012844562042400687	0.0012964116698531436	0.0013998688831519195	0.0014098750067236096	0.0824587196063507	0.08057260411517159	-1.7427157013832906e-05	-5.297459829867179e-05	-1.760665420977303e-05	-5.352022899712816e-05
1.3281261491236485	0.0011007641355975865	0.0011147731777738945	0.0011827780848352905	0.0011960327817301792	0.0012313305848852367	0.0012440130402590398	0.0012843120300657864	0.0012962661537017045	0.0013997117567607052	0.0014097167571096249	0.08245872105902341	0.08057260553366372	-1.7327098860514534e-05	-5.298780983306606e-05	-1.750556548904547e-05	-5.353357666076919e-05
1.3361287772855897	0.0011006405325369353	0.0011146480016956946	0.001182645273947592	0.0011958984825199601	0.0012311923230361272	0.0012438733543326818	0.0012841678201025702	0.0012961206014276585	0.0013995545914046589	0.0014095584682505872	0.08245872253704685	0.08057260697691043	-1.722757927391516e-05	-5.300091416210462e-05	-1.7405020882321764e-05	-5.3546816015742627e-05
1.3441796253079266	0.0011005168990016528	0.0011145227947556365	0.0011825124303386444	0.0011957641502219909	0.001231054027137477	0.001243733634005938	0.001284023574641774	0.001295975013325062	0.0013993973874020153	0.0014094001404669758	0.08245872404086899	0.08057260844534873	-1.7128595760362852e-05	-5.301391177969794e-05	-1.7305017870145045e-05	-5.355994756087168e-05
1.352278983739575	0.001100393235239425	0.0011143975572045699	0.0011823795542750088	0.0011956297851058225	0.0012309156974670498	0.0012435938795594308	0.0012838792939734143	0.0012958293896866207	0.0013992401450695624	0.001409241774077813	0.08245872557094637	0.08057260993942494	-1.7030145833388244e-05	-5.302680317922914e-05	-1.7205553940496943e-05	-5.3572971794896285e-05
1.3604271448801535	0.001100269541496777	0.0011142722892921676	0.0011822466460220055	0.001195495387439753	0.0012307773343013253	0.0012434540912724848	0.0012837349783861708	0.0012956837308036914	0.0013990828647226442	0.0014090833694006656	0.08245872712774416	0.08057261145959234	-1.6932227013072287e-05	-5.303958885152782e-05	-1.7106626587964913e-05	-5.3585889213836335e-05
1.3686244027905345	0.0011001458180190824	0.0011141469912669373	0.0011821137058437266	0.001195360957490836	0.0012306389379155068	0.001243314269423135	0.0012835906281673992	0.0012955380369662932	0.0013989255466751748	0.0014089249267516596	0.08245872871173511	0.0805726130063131	-1.683483682643483e-05	-5.3052269285758236e-05	-1.7008233314130816e-05	-5.35987003118521e-05
1.3768710533034536	0.0011000220650505624	0.0011140216633762196	0.0011819807340030322	0.0011952264955248813	0.001230500508583521	0.0012431744142881265	0.0012834462436031278	0.0012953923084631066	0.0013987681912396347	0.0014087664464454766	0.08245873032340044	0.08057261458005702	-1.673797280780931e-05	-5.3064844970224234e-05	-1.691037162789011e-05	-5.361140558235444e-05
1.3851673940341884	0.001099898282834289	0.0011138963058661918	0.0011818477307615567	0.0011950920018064589	0.0012303620465780236	0.0012430345261429203	0.0012833018249780652	0.0012952465455814805	0.001398610798727079	0.0014086079287953636	0.08245873196323009	0.08057261618130321	-1.664163249841255e-05	-5.307731639134228e-05	-1.6813039044966116e-05	-5.362400551617297e-05
1.3935137243912972	0.001099774471612191	0.0011137709189818735	0.0011817146963797132	0.0011949574765989044	0.001230223552170403	0.0012428946052617002	0.0012831573725756047	0.0012951007486074345	0.0013984533694471441	0.001408449374113136	0.0824587336317232	0.0805726178105377	-1.6545813446386393e-05	-5.308968403364145e-05	-1.671623308846515e-05	-5.363650060349889e-05
1.4019103455874267	0.0010996506316250563	0.0011136455029671286	0.0011815816311166974	0.0011948229201643205	0.0012300850256307865	0.0012427546519173693	0.0012830128866778289	0.0012949549178256651	0.0013982959037080504	0.0014082907827091837	0.08245873532938715	0.08057261946825721	-1.6450513207436068e-05	-5.310194838120674e-05	-1.661995128894589e-05	-5.364889133352424e-05
1.410357560650181	0.0010995267631125313	0.001113520058064666	0.001181448535230487	0.0011946883327635803	0.001229946467228037	0.001242614666381559	0.0012828683675655086	0.0012948090535195458	0.001398138401816603	0.0014081321548924703	0.08245873705673887	0.08057262115496576	-1.6355729343900394e-05	-5.3114109915042285e-05	-1.6524191183461823e-05	-5.366117819174954e-05
1.4188556744330574	0.0010994028663131351	0.0011133945845160525	0.0011813154089778566	0.0011945537146563399	0.0012298078772297715	0.001242474648924639	0.0012827238155181204	0.0012946631559711426	0.0013979808640782107	0.0014079734909705534	0.08245873881430434	0.08057262287117682	-1.626145942561219e-05	-5.31261691156526e-05	-1.6428950316921265e-05	-5.36733616638696e-05
1.4274049936264492	0.0010992789414642468	0.001113269082561701	0.0011811822526143643	0.0011944190661010248	0.0012296692559023458	0.001242334599815706	0.0012825792308138308	0.0012945172254612003	0.001397823290796871	0.001407814791249566	0.08245874060261849	0.0805726246174135	-1.6167701029592974e-05	-5.3138126461904633e-05	-1.6334226241365712e-05	-5.368544223358085e-05
1.4360058267687137	0.0010991549888021272	0.0011131435524408917	0.0011810490663943752	0.0011942843873548547	0.0012295306035108784	0.0012421945193226065	0.0012824346137295236	0.0012943712622691674	0.0013976656822751955	0.0014076560560342477	0.08245874242222664	0.08057262639420767	-1.607445173976152e-05	-5.314998242980651e-05	-1.6240016515858824e-05	-5.369742038199843e-05
1.4446584842573071	0.0010990310085619078	0.0011130179943917619	0.001180915850571051	0.001194149678673832	0.0012293919203192408	0.001242054407711926	0.001282289964540788	0.001294225266673186	0.001397508038814401	0.0014074972856279308	0.08245874427368359	0.08057262820210108	-1.5981709147891432e-05	-5.316173749578268e-05	-1.614631870734684e-05	-5.3709296590431777e-05
1.453363278359986	0.0010989070009776	0.0011128924086513145	0.0011807826053963572	0.0011940149403127504	0.0012292532065900658	0.0012419142652489998	0.0012821452835219264	0.0012940792389500996	0.0013973503607143175	0.0014073384803325517	0.08245874615755372	0.08057263004164512	-1.5889470852667453e-05	-5.3173392133482045e-05	-1.6053130389784287e-05	-5.372107133730375e-05
1.4621205232260774	0.0010987829662820992	0.0011127667954554223	0.001180649331121071	0.001193880172525201	0.0012291144625847536	0.0012417740921979174	0.001282000570945963	0.0012939331793754612	0.001397192648273398	0.001407179640448657	0.08245874807441152	0.08057263191340085	-1.5797734459935264e-05	-5.3184946814083256e-05	-1.5960449144369893e-05	-5.3732745098844514e-05
1.470930534897817	0.0010986589047071909	0.0011126411550388346	0.0011805160279947855	0.0011937453755635785	0.0012289756885634781	0.0012416338888215285	0.0012818558270846498	0.0012937870882235396	0.0013970349017887243	0.001407020766275414	0.08245875002484236	0.08057263381793943	-1.5706497583214962e-05	-5.3196402008515165e-05	-1.5868272560032315e-05	-5.374431835084015e-05
1.4797936313217521	0.0010985348164835457	0.0011125154876351715	0.0011803826962659052	0.001193610549679075	0.001228836884785182	0.0012414936553814405	0.001281711052208461	0.0012936409657673135	0.0013968771215560013	0.0014068618581106012	0.08245875200944132	0.08057263575584278	-1.5615757843367994e-05	-5.320775818615231e-05	-1.577659823311095e-05	-5.375579156710608e-05
1.48871013236022	0.0010984107018407318	0.0011123897934769375	0.0011802493361816604	0.0011934756951216961	0.0012286980515075908	0.0012413533921380303	0.001281566246586609	0.0012934948122784878	0.0013967193078695764	0.00140670291625063	0.08245875402881496	0.08057263772770212	-1.5525512868541647e-05	-5.321901581378796e-05	-1.5685423767411444e-05	-5.376716521984792e-05
1.4976803598028874	0.0010982865610072124	0.0011122640727955172	0.0011801159479881038	0.001193340812140256	0.001228559188987211	0.0012412130993504418	0.0012814214104870407	0.0012933486280274898	0.0013965614610224333	0.0014065439409905363	0.08245875608357961	0.08057263973412003	-1.5435760294293943e-05	-5.323017535674435e-05	-1.5594746774066914e-05	-5.37784397791341e-05
1.5067046373783677	0.0010981623942103542	0.0011121383258211866	0.00117998253193012	0.0011932059009823887	0.0012284202974793398	0.001241072777276599	0.0012812765441764487	0.0012932024132834808	0.0013964035813062074	0.001406384932623999	0.08245875817436368	0.08057264177570937	-1.534649776370467e-05	-5.3241237279177955e-05	-1.550456487185714e-05	-5.378961571342322e-05
1.5157832907659001	0.0010980382016764268	0.0011120125527831091	0.0011798490882514246	0.0011930709618945448	0.001228281377238062	0.0012409324261732008	0.00128113164792027	0.0012930561683143548	0.0013962456690111813	0.0014062258914433333	0.0824587603018059	0.08057264385309465	-1.5257722927375372e-05	-5.325220204349668e-05	-1.5414875687236318e-05	-5.3800693490257956e-05
1.5249166476071065	0.0010979139836306084	0.0011118867539093452	0.001179715617194572	0.0011929359951220022	0.0012281424285162622	0.001240792046295732	0.001280986721982695	0.0012929098933867468	0.001396087724426298	0.001406066817739503	0.0824587624665571	0.08057264596691067	-1.516943344323507e-05	-5.326307010997122e-05	-1.5325676854041625e-05	-5.3811673574849506e-05
1.5341050375178134	0.0010977897402969902	0.0011117609294268522	0.0011795821190009573	0.001192801000908865	0.0012280034515656233	0.0012406516378984643	0.0012808417666266708	0.0012927635887660367	0.0013959297478391625	0.0014059077118021256	0.08245876466928015	0.08057264811780523	-1.508162697680393e-05	-5.3273841937345745e-05	-1.5236966013701392e-05	-5.382255643041067e-05
1.5433487920999491	0.0010976654718985793	0.001111635079561492	0.0011794485939108238	0.0011926659794980745	0.0012278644466366358	0.001240511201234465	0.001280696782113906	0.0012926172547163552	0.0013957717395360494	0.0014057485739194771	0.08245876691064805	0.08057265030643544	-1.499430120120715e-05	-5.328451798303213e-05	-1.5148740815346118e-05	-5.383334251915506e-05
1.5526482449535108	0.0010975411786572993	0.001111509204538029	0.0011793150421632605	0.0011925309311314033	0.0012277254139785965	0.0012403707365555943	0.0012805517687048732	0.0012924708915005843	0.0013956136998019046	0.0014055894043784943	0.08245876919134752	0.08057265253347225	-1.490745379693903e-05	-5.329509870230509e-05	-1.5060998915697454e-05	-5.384403230118684e-05
1.5620037316886017	0.0010974168607940013	0.0011113833045801407	0.0011791814639962152	0.0011923958560494708	0.00122758635383962	0.0012402302441125188	0.0012804067266588201	0.0012923244993803685	0.0013954556289203569	0.0014054302034647865	0.08245877151207698	0.08057265479959681	-1.4821082452293188e-05	-5.330558454894052e-05	-1.497373797908208e-05	-5.3854626234639547e-05
1.5714155899375468	0.0010972925185284597	0.0011112573799104157	0.0011790478596464895	0.0011922607544917383	0.0012274472664666352	0.0012400897241547075	0.0012802616562337659	0.001292178078616114	0.0013952975271737172	0.0014052709714626357	0.08245877387354755	0.08057265710550353	-1.4735184863057249e-05	-5.3315975975271046e-05	-1.4886955677681502e-05	-5.386512477695282e-05
1.580884159367074	0.001097168152079379	0.0011111314307503588	0.001178914229349749	0.0011921256266965166	0.0012273081521053965	0.0012399491769304407	0.001280116557686511	0.001292031629466996	0.001395139394842987	0.0014051117086550042	0.08245877627648261	0.08057265945189948	-1.4649758732637741e-05	-5.332627343160312e-05	-1.480064969124062e-05	-5.387552838298504e-05
1.5904097816905756	0.0010970437616643993	0.0011110054573203972	0.0011787805733405256	0.001191990472900971	0.0012271690110004833	0.0012398086026868139	0.0012799714312726426	0.0012918851521909632	0.0013949812322078651	0.0014049524153235398	0.08245877872161908	0.08057266183950366	-1.4564801772018465e-05	-5.333647736646685e-05	-1.4714817707081607e-05	-5.3885837505679435e-05
1.5999928006804371	0.0010969193475000982	0.0011108794598398827	0.0011786468918522223	0.001191855293341126	0.0012270298433953092	0.0012396680016697437	0.001279826277246536	0.0012917386470447441	0.0013948230395467516	0.0014047930917485834	0.08245878120970611	0.08057266426904816	-1.4480311699802129e-05	-5.3346588226560465e-05	-1.4629457420367586e-05	-5.3896052596508204e-05
1.6096335621804478	0.0010967949098019954	0.0011107534385270954	0.0011785131851171173	0.0011917200882518681	0.001226890649532123	0.00123952737412397	0.001279681095861365	0.0012915921142838507	0.001394664817136756	0.0014046337382091739	0.08245878374150807	0.0805726667412784	-1.4396286242362999e-05	-5.3356606457166667e-05	-1.4544566534144265e-05	-5.390617410572229e-05
1.6193324141182788	0.0010966704487845537	0.0011106273935992464	0.001178379453366366	0.0011915848578669488	0.0012267514296520148	0.0012393867202930599	0.0012795358873690984	0.0012914455541625817	0.0013945065652536967	0.00140447435498305	0.08245878631780106	0.0805726692569534	-1.4312723133763638e-05	-5.336653250209711e-05	-1.4460142758979111e-05	-5.391620248107465e-05
1.6290897065180392	0.0010965459646611862	0.0011105013252724828	0.0011782456968300083	0.0011914496024189917	0.0012266121839949178	0.001239246040419417	0.001279390652020512	0.0012912989669340296	0.0013943482841721135	0.0014043149423466621	0.08245878893937586	0.08057267181684466	-1.4229620115678576e-05	-5.337636680280422e-05	-1.4376183813308296e-05	-5.392613816884717e-05
1.6389057915129117	0.0010964214576442586	0.0011103752337618925	0.0011781119157369723	0.001191314322139495	0.0012264729127996182	0.00123910533474428	0.0012792453900651924	0.0012911523528500856	0.001394189974165271	0.0014041555005751725	0.08245879160703762	0.08057267442173888	-1.4146974937311041e-05	-5.33861097985755e-05	-1.4292687423325678e-05	-5.393598161324009e-05
1.6487810233578566	0.0010962969279450943	0.0011102491192815072	0.0011779781103150777	0.0011911790172588392	0.0012263336163037572	0.0012389646035077338	0.0012791001017515406	0.0012910057121614457	0.001394031635505165	0.0014039960299424687	0.08245879432160608	0.08057267707243533	-1.4064785355982767e-05	-5.339576192836537e-05	-1.4209651323135453e-05	-5.394573325767649e-05
1.6587157584424002	0.0010961723757739736	0.001110122982044302	0.0011778442807910388	0.0011910436880062825	0.0012261942947438304	0.0012388238469487043	0.0012789547873267744	0.0012908590451176092	0.0013938732684625245	0.0014038365307211568	0.08245879708391488	0.08057267976974915	-1.3983049136613579e-05	-5.3405323628935575e-05	-1.412707325452317e-05	-5.395539354263734e-05
1.6687103553034934	0.0010960478013401426	0.0011099968222622093	0.0011777104273904702	0.0011909083346099783	0.0012260549483552002	0.0012386830653049775	0.0012788094470369377	0.0012907123519668954	0.001393714873306821	0.0014036770031825825	0.08245879989481363	0.08057268251450928	-1.3901764051638121e-05	-5.34147953343278e-05	-1.4044950967094516e-05	-5.396496290724362e-05
1.6787651746384535	0.0010959232048518154	0.0011098706401461097	0.0011775765503378934	0.001190772957296966	0.0012259155773720973	0.001238542258813188	0.0012786640811269041	0.0012905656329564356	0.0013935564503062764	0.0014035174475968228	0.08245880275516562	0.08057268530756005	-1.3820927881325051e-05	-5.342417747716821e-05	-1.3963282218434903e-05	-5.397444178933952e-05
1.6888805793179813	0.0010957985865161775	0.0011097444359058483	0.0011774426498567378	0.0011906375562931871	0.001225776182027627	0.0012384014277088374	0.001278518689840383	0.001290418888332188	0.0013933979997278652	0.0014033578642327043	0.08245880566585122	0.0805726881497593	-1.3740538413839487e-05	-5.343347048863967e-05	-1.3882064773658442e-05	-5.398383062354961e-05
1.6990569343992543	0.0010956739465393902	0.0011096182097502304	0.0011773087261693462	0.0011905021318234824	0.0012256367625537695	0.001238260572226292	0.0012783732734199223	0.0012902721183389399	0.0013932395218373217	0.0014031982533578003	0.08245880862776614	0.08057269104198245	-1.3660593445277702e-05	-5.344267479895359e-05	-1.3801296406226737e-05	-5.399312984469273e-05
1.7092946071391046	0.0010955492851265902	0.0011094919618870249	0.0011771747794969767	0.0011903666841115953	0.0012254973191813854	0.001238119692598785	0.0012782278321069114	0.0012901253232203073	0.0013930810168991418	0.0014030386152384371	0.08245881164182119	0.08057269398511945	-1.3581090779132832e-05	-5.345179083493523e-05	-1.3720974897109273e-05	-5.4002339884451356e-05
1.7195939670072704	0.0010954246024819016	0.0011093656925229756	0.0011770408100598123	0.0011902312133801837	0.001225357852140228	0.00123797878905843	0.0012780823661415939	0.00128997850321875	0.001392922485176599	0.0014028789501397084	0.08245881470894477	0.08057269698007609	-1.3502028226843044e-05	-5.346081902216082e-05	-1.3641098035102606e-05	-5.4011461172454034e-05
1.7299553856997325	0.001095299898808433	0.0011092394018637982	0.0011769068180769611	0.0011900957198508178	0.001225218361658937	0.001237837861836218	0.0012779368757630664	0.001289831658575569	0.0013927639269317401	0.001402719258325472	0.08245881783008153	0.0805727000277744	-1.3423403607756845e-05	-5.346975978498536e-05	-1.3561663617163433e-05	-5.402049413757992e-05
1.7403792371521247	0.001095175174308283	0.0011091130901141858	0.0011767728037664618	0.0011899602037439853	0.0012250788479650518	0.001237696911162025	0.001277791361209284	0.0012896847895309145	0.0013926053424253976	0.0014025595400583592	0.08245882100619206	0.08057270312915438	-1.3345214748869405e-05	-5.3478613544988285e-05	-1.348266944790899e-05	-5.402943920596037e-05
1.7508658975532332	0.0010950504291825462	0.0011089867574778157	0.0011766387673452885	0.0011898246652791008	0.0012249393112850118	0.0012375559372646188	0.0012776458227170696	0.0012895378963237913	0.0013924467319171934	0.0014023997955997839	0.08245882423825598	0.08057270628517009	-1.3267459485113986e-05	-5.348738072272208e-05	-1.3404113339894608e-05	-5.4038296802116914e-05
1.76141574535857	0.0010949256636313145	0.0011088604041573492	0.0011765047090293553	0.0011896891046745042	0.0012247997518441622	0.00123741494037166	0.001277500260522115	0.0012893909791920639	0.0013922880956655447	0.0014022400252099443	0.082458827527269	0.08057270949679504	-1.319013565939664e-05	-5.34960617373792e-05	-1.3325993113870449e-05	-5.404706734984943e-05
1.7720291613040315	0.0010948008778536781	0.0011087340303544346	0.0011763706290335157	0.0011895535221474636	0.0012246601698667555	0.001237273920709705	0.0012773546748589834	0.0012892440383724566	0.0013921294339276672	0.0014020802291478266	0.08245883087424562	0.08057271276501987	-1.3113241122110486e-05	-5.350465700482143e-05	-1.3248306598157011e-05	-5.405575126948836e-05
1.7827065284196406	0.001094676072047739	0.0011086076362697187	0.0011762365275715778	0.001189417917914191	0.001224520565575966	0.001237132878504221	0.0012772090659611244	0.00128909707410057	0.0013919707469595903	0.0014019204076712222	0.08245883428021739	0.08057271609085194	-1.3036773731642248e-05	-5.3513166939828105e-05	-1.3171051628964314e-05	-5.4064348979837584e-05
1.7934482320433673	0.0010945512464106046	0.0011084812221028425	0.0011761024048562983	0.0011892822921898349	0.0012243809391938826	0.001236991813979579	0.0012770634340608707	0.0012889500866108757	0.0013918120350161537	0.0014017605610367224	0.08245883774623604	0.08057271947531752	-1.2960731354302868e-05	-5.3521591955818515e-05	-1.309422605070415e-05	-5.407286089875729e-05
1.8042546598350382	0.0010944264011383971	0.0011083547880524497	0.001175968261099392	0.00118914664518849	0.0012242412909415222	0.0012368507273590663	0.001276917779389445	0.0012888030761367259	0.0013916532983510187	0.0014016006894997303	0.0824588412733703	0.08057272291946105	-1.2885111864133214e-05	-5.352993246338089e-05	-1.3017827715490482e-05	-5.4081287441137826e-05
1.8151262017903238	0.001094301536426257	0.0011082283343161888	0.0011758340965115363	0.0011890109771232023	0.001224101621038831	0.0012367096188648887	0.001276772102176968	0.00128865604291036	0.001391494537216674	0.0014014407933144676	0.08245884486270913	0.08057272642434578	-1.2809913143230212e-05	-5.353818887271489e-05	-1.2941854483618231e-05	-5.408962902125891e-05
1.8260632502548164	0.001094176652468342	0.0011081018610907152	0.0011756999113023711	0.0011888752882059691	0.0012239619297046863	0.0012365684887181718	0.0012766264026524592	0.001288508987162904	0.001391335751864437	0.0014012808727339743	0.08245884851536137	0.08057272999105393	-1.2735133081399896e-05	-5.354636159110582e-05	-1.2866304223195513e-05	-5.409788605098553e-05
1.8370661999381863	0.0010940517494578373	0.0011079753685716987	0.0011755657056805083	0.0011887395786477483	0.001223822217156908	0.0012364273371389726	0.001276480681043845	0.0012883619091243823	0.001391176942544467	0.0014011209280101228	0.08245885223245478	0.08057273362068722	-1.2660769576199049e-05	-5.355445102372958e-05	-1.2791174810060368e-05	-5.41060589392961e-05
1.848135447928429	0.001093926827586957	0.0011078488569538276	0.0011754314798535358	0.0011886038486584622	0.0012236824836122599	0.0012362861643462819	0.0012763349375779656	0.0012882148090237215	0.0013910181095057688	0.001400960959393622	0.08245885601513801	0.08057273731436698	-1.2586820533108667e-05	-5.356245757404121e-05	-1.2716464128162408e-05	-5.411414809405879e-05
1.8592713937061955	0.0010938018870469497	0.0011077223264308108	0.0011752972340280223	0.001188468098447002	0.0012235427292864565	0.0012361449705580293	0.00127618917248058	0.0012880676870887556	0.0013908592529962012	0.0014008009671340237	0.08245885986458006	0.08057274107323478	-1.2513283865728253e-05	-5.357038164474637e-05	-1.2642170069576686e-05	-5.412215392200381e-05
1.8704744391592067	0.0010936769280280945	0.001107595777195378	0.0011751629684095138	0.0011883323282212276	0.0012234029543941602	0.0012360037559910827	0.0012760433859763626	0.0012879205435462257	0.0013907003732624738	0.0014006409514797232	0.08245886378197084	0.08057274489845209	-1.2440157495345605e-05	-5.3578223635969424e-05	-1.2568290534253901e-05	-5.413007682766868e-05
1.8817449885967616	0.001093551950719716	0.0011074692094392906	0.0011750286832025501	0.0011881965381879778	0.001223263159148998	0.0012358625208612614	0.0012758975782889222	0.0012877733786217952	0.0013905414705501667	0.001400480912677975	0.08245886776852226	0.08057274879120314	-1.2367439350943754e-05	-5.358598394508696e-05	-1.2494823429853863e-05	-5.413791721264882e-05
1.8930834487643238	0.001093426955310181	0.0011073426233533421	0.0011748943786106622	0.0011880607285530737	0.0012231233437635584	0.001235721265383337	0.001275751749640798	0.001287626192540048	0.0013903825451037294	0.0014003208509748935	0.08245887182546699	0.08057275275269118	-1.2295127369624237e-05	-5.359366296867063e-05	-1.2421766672175705e-05	-5.4145675477484945e-05
1.9044902288582053	0.0010933019419869048	0.0011072160191273625	0.0011747600548363784	0.0011879248995213222	0.0012229835084493993	0.0012355799897710395	0.001275605900253469	0.0012874789855244967	0.0013902235971664876	0.0014001607666154616	0.08245887595406033	0.08057275678414197	-1.222321949626709e-05	-5.360126110115493e-05	-1.2349118184921959e-05	-5.4153352020358536e-05
1.9159657405403292	0.001093176910936355	0.0011070893969502228	0.001174625712081229	0.0011877890512965214	0.001222843653417051	0.0012354386942370623	0.0012754600303473574	0.0012873317577975884	0.0013900646269806526	0.001400000659843537	0.0824588801555802	0.0805727608868031	-1.2151713683752896e-05	-5.360877873539227e-05	-1.2276875899892847e-05	-5.416094723861842e-05
1.9275103979530908	0.0010930518623440523	0.0011069627570098343	0.001174491350545748	0.0011876531840814615	0.0012227037788760215	0.0012352973789930626	0.0012753141401418326	0.0012871845095807062	0.0013899056347873228	0.001399840530901854	0.08245888443132701	0.08057276506194516	-1.2080607892595019e-05	-5.361621626137625e-05	-1.2205037756715664e-05	-5.416846152661581e-05
1.9391246177343011	0.0010929267963945815	0.0011068360994931632	0.001174356970429485	0.0011875172980779377	0.001222563885034806	0.0012351560442496756	0.0012751682298552244	0.0012870372410941826	0.0013897466208264984	0.0013996803800320414	0.0824588887826254	0.08057276931086114	-1.200990009130043e-05	-5.362357406804574e-05	-1.213360170282396e-05	-5.417589527667577e-05
1.9508088190322228	0.0010928017132715863	0.001106709424586221	0.0011742225719309997	0.001187381393486745	0.0012224239721008831	0.0012350146902165115	0.0012750222997048165	0.0012868899525572948	0.001389587585337077	0.001399520207474615	0.08245889321082304	0.08057277363486648	-1.1939588256390521e-05	-5.3630852542646545e-05	-1.2062565693964078e-05	-5.4183248880318446e-05
1.9625634235206988	0.0010926766131577807	0.0011065827324740797	0.0011740881552478753	0.0011872454705076905	0.0012222840402807277	0.0012348733171021625	0.001274876349906862	0.0012867426441882793	0.0013894285285568704	0.0013993600134689953	0.08245889771729183	0.08057277803530134	-1.1869670371963958e-05	-5.363805206934358e-05	-1.1991927693515148e-05	-5.419052272606639e-05
1.9743888554143678	0.0010925514962349496	0.0011064560233408703	0.0011739537205767189	0.0011871095293395936	0.0012221440897798132	0.0012347319251142116	0.0012747303806765846	0.0012865953162043329	0.0013892694507226075	0.0013991997982535107	0.08245890230342814	0.08057278251352971	-1.1800144430182402e-05	-5.3645173031469096e-05	-1.1921685672884597e-05	-5.419771720069355e-05
1.9862855414839768	0.001092426362683952	0.001106329297369787	0.0011738192681131653	0.0011869735701802928	0.001222004120802615	0.0012345905144592326	0.0012745843922281844	0.0012864479688216184	0.0013891103520699377	0.0013990395620654009	0.08245890697065436	0.08057278707093972	-1.173100843112479e-05	-5.3652215810273685e-05	-1.185183761159836e-05	-5.420483268983589e-05
1.9982539110717792	0.0010923012126847252	0.0011062025547430912	0.0011736847980518823	0.001186837593226647	0.0012218641335526165	0.0012344490853427967	0.001274438384774842	0.0012863006022552697	0.001388951232833441	0.001398879305140826	0.08245891172041747	0.08057279170894484	-1.1662260382530598e-05	-5.365918078462095e-05	-1.178238149689148e-05	-5.421186957618729e-05
2.010294396107033	0.0010921760464162925	0.001106075795642118	0.001173550310586579	0.0011867015986745466	0.0012217241282323165	0.0012343076379694804	0.0012742923585287293	0.0012861532167194006	0.0013887920932466363	0.0013987190277148776	0.08245891655419095	0.08057279642898314	-1.1593898300042704e-05	-5.366606833140386e-05	-1.1713315323957918e-05	-5.421882824060975e-05
2.0224074311215867	0.0010920508640567615	0.0011059490202472782	0.001173415805910005	0.0011865655867189123	0.0012215841050432317	0.0012341661725428679	0.0012741463137010097	0.0012860058124271087	0.0013886329335419851	0.0013985587300215788	0.08245892147347461	0.08057280123251993	-1.1525920207353102e-05	-5.3672878826405146e-05	-1.1644637096151766e-05	-5.422570906288282e-05
2.0345934532655616	0.0010919256657833296	0.0011058222287380595	0.0011732812842139564	0.0011864295575537002	0.0012214440641859	0.0012340246892655537	0.0012740002505018434	0.0012858583895904768	0.001388473753950897	0.0013983984122938925	0.08245892647979491	0.08057280612104531	-1.1458324135814324e-05	-5.3679612642798524e-05	-1.15763448244946e-05	-5.4232512419677414e-05
2.0468529023231294	0.0010918004517722923	0.0011056954212930376	0.001173146745689285	0.0011862935113719118	0.0012213040058598912	0.0012338831883391566	0.0012738541691403994	0.0012857109484205877	0.0013883145547037444	0.0013982380747637338	0.08245893157470548	0.08057281109607693	-1.1391108124668425e-05	-5.368627015181482e-05	-1.1508436528057109e-05	-5.423923868647096e-05
2.059186220728381	0.0010916752221990392	0.0011055685980898714	0.0011730121905258939	0.0011861574483655903	0.001221163930263806	0.0012337416699643121	0.0012737080698248535	0.0012855634891275197	0.0013881553360298572	0.0013980777176619689	0.08245893675978988	0.0805728161591599	-1.1324270221019228e-05	-5.369285172301952e-05	-1.1440910233917467e-05	-5.4245888236770234e-05
2.0715938535812968	0.0010915499772380652	0.001105441759305314	0.0011728776189127517	0.0011860213687258322	0.0012210238375952856	0.0012336001343406897	0.0012735619527623982	0.0012854160119203594	0.0013879960981575416	0.0013979173412184266	0.08245894203665727	0.08057282131186674	-1.1257808479721299e-05	-5.369935772356338e-05	-1.137376397680051e-05	-5.425246144138973e-05
2.084076248663807	0.0010914247170629712	0.0011053149051152142	0.001172743031037892	0.001185885272642791	0.001220883728051015	0.0012334585816669904	0.0012734158181592482	0.001285268517007206	0.0013878368413140793	0.001397756945661907	0.0824589474069471	0.08057282655579796	-1.1191720963622809e-05	-5.370578851937591e-05	-1.1306995799681419e-05	-5.425895867020025e-05
2.0966338564559543	0.0010912994418464657	0.0011051880356945174	0.0011726084270884166	0.0011857491603056766	0.001220743601826726	0.0012333170121409534	0.0012732696662206434	0.001285121004595173	0.0013876775657257364	0.001397596531220182	0.08245895287232867	0.08057283189258349	-1.1126005743308798e-05	-5.371214447386086e-05	-1.1240603753188971e-05	-5.426538029021377e-05
2.109267130152151	0.001091174151760374	0.0011050611512172755	0.0011724738072505052	0.0011856130319027672	0.0012206034591172076	0.0012331754259593648	0.0012731234971508588	0.0012849734748904	0.0013875182716177738	0.0013974360981200101	0.08245895843450071	0.08057283732388204	-1.1060660897087293e-05	-5.371842594839582e-05	-1.1174585895890043e-05	-5.4271726666638154e-05
2.1219765256775314	0.001091048846975637	0.0011049342518566461	0.0011723391717094155	0.0011854768876214093	0.0012204633001163057	0.001233033823318058	0.0012729773111532065	0.0012848259280980544	0.0013873589592144483	0.0013972756465871373	0.08245896409519286	0.08057284285138243	-1.0995684511259929e-05	-5.372463330280408e-05	-1.1108940294386749e-05	-5.427799816321022e-05
2.1347625017044103	0.0010909235276623192	0.001104807337784898	0.0011722045206494906	0.0011853407276480239	0.0012203231250169316	0.0012328922044119212	0.0012728311084300428	0.001284678364422338	0.0013871996287390257	0.0013971151768463071	0.08245896985616501	0.08057284847680367	-1.0931074679733366e-05	-5.373076689421663e-05	-1.1043665022934801e-05	-5.428419514072469e-05
2.147625519668832	0.0010907981939896104	0.0011046804091734167	0.0011720698542541637	0.0011852045521681131	0.001220182934011068	0.0012327505694349052	0.0012726848891827767	0.0012845307840664952	0.0013870402804137842	0.00139695468912127	0.08245897571920997	0.08057285420189533	-1.0866829504262154e-05	-5.3736827078154636e-05	-1.0978758163755764e-05	-5.4290317958366474e-05
2.160566043787228	0.0010906728461258298	0.001104553466192707	0.0011719351727059613	0.0011850683613662616	0.001220042727289771	0.001232608918580024	0.0012725386536118705	0.0012843831872328155	0.0013868809144600243	0.0013967941836347858	0.08245898168615119	0.080572860028439	-1.080294709459445e-05	-5.374281420886251e-05	-1.091421780717583e-05	-5.4296366974376786e-05
2.1735845410731627	0.0010905474842384279	0.0011044265090123927	0.0011718004761865062	0.00118493215542614	0.0012199025050431747	0.0012324672520393591	0.0012723924019168475	0.0012842355741226386	0.0013867215310980692	0.0013966336606086307	0.08245898775884644	0.08057286595824896	-1.0739425568125072e-05	-5.374872863805891e-05	-1.0850042051098463e-05	-5.430234254372168e-05
2.1866814813541975	0.0010904221084939943	0.0011042995378012289	0.0011716657648765262	0.0011847959345305161	0.0012197622674605005	0.0012323255700040724	0.0012722461342962992	0.0012840879449363641	0.001386562130547281	0.0013964731202636095	0.08245899393918589	0.0805728719931697	-1.0676263049784473e-05	-5.3754570714298344e-05	-1.0786229001219505e-05	-5.430824501886922e-05
2.199857337288837	0.001090296719058262	0.0011041725527271022	0.00117153103895586	0.0011846596988612569	0.0012196220147300632	0.0012321838726644062	0.001272099850947895	0.0012839402998734589	0.001386402713026067	0.0013963125628195631	0.08245900022909462	0.08057287813508153	-1.061345767260774e-05	-5.3760340785802274e-05	-1.0722776771325548e-05	-5.431407475167682e-05
2.213112584383593	0.0010901713160961042	0.0011040455539570297	0.0011713962986034528	0.0011845234485993272	0.001219481747039267	0.001232042160209686	0.0012719535520683753	0.0012837926391324533	0.0013862432787518767	0.0013961519884953663	0.08245900663053103	0.08057288438589721	-1.0551007577228044e-05	-5.3766039197988835e-05	-1.0659683482940052e-05	-5.4319832091337394e-05
2.2264477010101436	0.0010900458997715478	0.0011039185416571728	0.0011712615439973745	0.001184387183924806	0.001219341464574625	0.0012319004328283326	0.001271807237853574	0.0012836449629109598	0.0013860838279412255	0.0013959913975089488	0.08245901314548962	0.08057289074756376	-1.048891091205012e-05	-5.37716662944443e-05	-1.059694726539967e-05	-5.432551738498992e-05
2.2398631684225956	0.0010899204702477672	0.0011037915159928303	0.0011711267753148093	0.0011842509050168778	0.0012192011675217478	0.0012317586907078597	0.0012716609084984078	0.0012834972714056666	0.0013859243608096835	0.0013958307900772892	0.08245901977600031	0.08057289722206422	-1.0427165833194751e-05	-5.377722241656224e-05	-1.0534566255750166e-05	-5.433113097724762e-05
2.2533594707748548	0.0010897950276871002	0.0011036644771284538	0.0011709919927320764	0.0011841146120538531	0.0012190608560653678	0.00123161693403489	0.0012715145641968998	0.001283349564812357	0.0013857648775719043	0.0013956701664164372	0.08245902652413051	0.08057290381141573	-1.03657705044502e-05	-5.378270790346029e-05	-1.0472538598947645e-05	-5.433667321119717e-05
2.2669370951380965	0.0010896695722510394	0.0011035374252276408	0.001170857196424621	0.0011839783052131575	0.0012189205303893258	0.0012314751629951474	0.0012713682051421686	0.0012832018433259031	0.0013856053784416119	0.001395509526741506	0.08245903339198353	0.08057291051767368	-1.0304723097480373e-05	-5.378812309306258e-05	-1.0410862447803038e-05	-5.4342144428148886e-05
2.2805965315183476	0.0010895441041002454	0.001103410360453147	0.0011707223865670279	0.0011838419846713479	0.0012187801906765909	0.0012313333777734733	0.0012712218315264466	0.0012830541071402793	0.001385445863631622	0.001395348871266691	0.08245904038170136	0.08057291734292887	-1.0244021791519509e-05	-5.379346832051768e-05	-1.0349535962836387e-05	-5.434754496694283e-05
2.294338272874165	0.001089418623394544	0.001103283282966882	0.0011705875633330205	0.001183705650604109	0.0012186398371092553	0.0012311915785538235	0.001271075443541077	0.0012829063564485624	0.0013852863333538418	0.0013951882002052698	0.08245904749546386	0.08057292428931012	-1.0183664773545653e-05	-5.379874391905903e-05	-1.0288557312332358e-05	-5.435287516422638e-05
2.308162815134429	0.0010892931302929375	0.0011031561929299245	0.001170452726895472	0.0011835693031862684	0.0012184994698685489	0.0012310497655192828	0.0012709290413765288	0.0012827585914429475	0.0013851267878192857	0.0013950275137696185	0.08245905473549049	0.08057293135898448	-1.0123650238114124e-05	-5.3803950219588614e-05	-1.0227924672229216e-05	-5.435813535420442e-05
2.3220706572162446	0.0010891676249536008	0.001103029090502515	0.0011703178774264036	0.00118343294259179	0.0012183590891348376	0.001230907938852063	0.0012707826252223965	0.001282610812314744	0.001384967227238075	0.0013948668121712105	0.08245906210404139	0.08057293855415902	-1.0063976387579554e-05	-5.380908755142633e-05	-1.016763622646577e-05	-5.4363325870276924e-05
2.336062301042938	0.0010890421075338908	0.001102901975844066	0.0011701830150969937	0.001183296568993787	0.0012182186950876327	0.0012307660987335098	0.001270636195267407	0.0012824630192543856	0.0013848076518194498	0.0013947060956206292	0.08245906960341559	0.08057294587707896	-1.0004641431984873e-05	-5.381415624217123e-05	-1.0107690166488714e-05	-5.43684470425132e-05
2.3501382515621807	0.0010889165781903453	0.001102774849113165	0.001170048140077579	0.0011831601825645233	0.001218078287905591	0.0012306242453441118	0.0012704897516994257	0.0012823152124514384	0.0013846480617717735	0.0013945453643275756	0.08245907723595475	0.08057295333003045	-9.945643588887831e-06	-5.3819156616147223e-05	-1.0048084691537118e-05	-5.437349919906742e-05
2.3642990167642037	0.0010887910370786951	0.0011026477104675767	0.0011699132525376658	0.0011830237834754196	0.001217937867766531	0.001230482378863503	0.001270343294705469	0.001282167392094605	0.0013844884573025486	0.001394384618500875	0.08245908500404295	0.08057296091534139	-9.886981083381818e-06	-5.382408899592961e-05	-9.98881800864937e-06	-5.437848266687251e-05
2.378545107700138	0.0010886654843538577	0.0011025205600642492	0.001169778352645927	0.001182887371897057	0.0012177974348474266	0.0012303404994704662	0.0012701968244716996	0.0012820195583717294	0.001384328838618415	0.001394223858348484	0.0824590929101059	0.08057296863538056	-9.828652148442807e-06	-5.3828953702705906e-05	-9.929888332406434e-06	-5.438339776944745e-05
2.392877038500453	0.0010885399201699503	0.001102393398059318	0.001169643440570214	0.001182750947999185	0.0012176569893244207	0.001230198607342947	0.0012700503411834428	0.0012818717114698095	0.0013841692059251647	0.001394063084077504	0.08245910095661386	0.08057297649256093	-9.770655024582409e-06	-5.38337510552489e-05	-9.871293885181653e-06	-5.438824482900673e-05
2.4072953263935135	0.0010884143446802848	0.001102266224608105	0.0011695085164775533	0.0011826145119507205	0.0012175165313728232	0.001230056702658047	0.0012699038450251835	0.001281723851574992	0.0013840095594277433	0.0013939022958941781	0.08245910914608147	0.08057298448933667	-9.712987959854813e-06	-5.383848137013869e-05	-9.813032897064422e-06	-5.439302416579417e-05
2.4218004917242455	0.0010882887580373805	0.0011021390398651305	0.001169373580534161	0.0011824780639197602	0.0012173760611671254	0.0012299147855920408	0.001269757336180582	0.0012815759788725918	0.0013838498993302662	0.0013937414940039124	0.08245911748106896	0.08057299262820808	-9.655649209766581e-06	-5.384314496126308e-05	-9.755103605589566e-06	-5.439773609683396e-05
2.436393057972914	0.001088163160392962	0.001102011843984111	0.0011692386329054411	0.0011823416040735802	0.0012172355788809994	0.0012297728563203754	0.0012696108148324723	0.0012814280935470892	0.0013836902258360206	0.0013935806786112754	0.08245912596418109	0.0805730009117191	-9.598637037623592e-06	-5.38477421411776e-05	-9.69750425619531e-06	-5.440238093828986e-05
2.4510735517740176	0.001088037551897965	0.0011018846371179645	0.0011691036737559923	0.0011822051325786418	0.0012170950846873054	0.0012296309150176758	0.0012694642811628737	0.0012812801957821393	0.0013835305391474758	0.0013934198499200073	0.0824591345980712	0.0805730093424605	-9.541949714093889e-06	-5.385227321980102e-05	-9.640233101695928e-06	-5.440695900305048e-05
2.46584250293529	0.0010879119327025417	0.001101757419418818	0.001168968703249614	0.0011820686496006002	0.0012169545787580989	0.001229488961857757	0.0012693177353529962	0.0012811322857605818	0.0013833708394662934	0.0013932590081330342	0.08245914338544036	0.08057301792306985	-9.485585517512996e-06	-5.3856738505081436e-05	-9.58328840272582e-06	-5.441147060247786e-05
2.4807004444568266	0.001087786302956062	0.0011016301910380054	0.0011688337215493099	0.001181932155304305	0.0012168140612646323	0.0012293469970136185	0.001269171177583244	0.0012809843636644397	0.0013832111269933315	0.0013930981534524675	0.08245915232903675	0.08057302665623016	-9.42954273376595e-06	-5.386113830335715e-05	-9.52666842752442e-06	-5.441591604621321e-05
2.4956479125503126	0.0010876606628071165	0.0011015029521260747	0.001168698728817291	0.0011817956498538043	0.001216673532377363	0.0012292050206574603	0.0012690246080332235	0.0012808364296749313	0.001383051401928654	0.0013929372860796163	0.08245916143165964	0.08057303554467544	-9.373819656072202e-06	-5.3865472917913326e-05	-9.470371451693327e-06	-5.442029564040052e-05
2.510685446658382	0.001087535012403526	0.001101375702832794	0.001168563725214986	0.001181659133412357	0.0012165329922659614	0.0012290630329606837	0.0012688780268817522	0.0012806884839724779	0.0013828916644715427	0.0013927764062149999	0.08245917069615755	0.08057304459118717	-9.318414585297863e-06	-5.386974265017552e-05	-9.414395758688965e-06	-5.44246096902401e-05
2.5258135894740787	0.001087409351892338	0.0011012484433071499	0.0011684287109030398	0.0011815226061424283	0.0012163924410993115	0.0012289210340938965	0.001268731434306861	0.0012805405267367035	0.0013827319148205003	0.0013926155140583478	0.08245918012543133	0.08057305379859712	-9.263325829622637e-06	-5.387394779904353e-05	-9.35873963918421e-06	-5.442885849737955e-05
2.54103288696045	0.0010872836814198397	0.0011011211736973608	0.0011682936860413278	0.0011813860682057063	0.0012162518790455243	0.0012287790242269264	0.0012685848304858085	0.0012803925581464542	0.001382572153173268	0.0013924546098086203	0.0824591897224331	0.08057306316978907	-9.208551704928403e-06	-5.387808866225141e-05	-9.303401391790034e-06	-5.443304236302238e-05
2.556343888370238	0.0010871580011315486	0.0011009938941508653	0.0011681586507889458	0.0011812495197630905	0.00121611130627193	0.001228637003528809	0.0012684382155950724	0.0012802445783797846	0.0013824123797268185	0.0013922936936639988	0.08245919949016856	0.08057307270769734	-9.15409053441757e-06	-5.388216553448011e-05	-9.248379322382427e-06	-5.443716158481937e-05
2.571747146265715	0.0010870323111722324	0.0011008666048143458	0.001168023605304233	0.0011811129609747171	0.0012159707229451022	0.0012284949721678188	0.001268291589810376	0.0012800965876139886	0.0013822525946773833	0.001392132765821917	0.08245920943169772	0.08057308241530987	-9.099940648536753e-06	-5.3886178707690524e-05	-9.193671744289755e-06	-5.444121645800659e-05
2.5872432165386163	0.0010869066116858997	0.0011007393058337154	0.0011678885497447631	0.001180976391999947	0.0012158301292308476	0.0012283529303114514	0.001268144953306679	0.0012799485860255865	0.0013820927982204484	0.0013919718264790513	0.0824592195501353	0.0805730922956685	-9.04610038556658e-06	-5.389012847337171e-05	-9.139276978611943e-06	-5.444520727704294e-05
2.602832658430207	0.0010867809028158098	0.001100611997354131	0.001167753484267355	0.0011808398129973792	0.0012156895252942185	0.0012282108781264446	0.0012679983062581907	0.001279800573790341	0.0013819329905507658	0.0013918108758313372	0.08245922984865284	0.0805731023518697	-8.992568090837594e-06	-5.3894015119210215e-05	-9.085193353623733e-06	-5.444913433241827e-05
2.6185160345514573	0.0010866551847044767	0.0011004846795199964	0.0011676184090280792	0.0011807032241248564	0.001215548911299521	0.001228068815778778	0.0012678516488383769	0.0012796525510832641	0.0013817731718623657	0.00139164991407398	0.08245924033047762	0.08057311258706551	-8.939342117153526e-06	-5.389783893103295e-05	-9.031419205260405e-06	-5.445299791359548e-05
2.6342939109033563	0.0010865294574936707	0.0011003573524749615	0.0011674833241822587	0.001180566625539465	0.0012154082874103157	0.001227926743433679	0.0012677049812199648	0.0012795045180786185	0.0013816133423485628	0.0013914889414014578	0.08245925099889645	0.0805731230044647	-8.886420824756602e-06	-5.39016001927517e-05	-8.977952876840223e-06	-5.445679830726191e-05
2.6501668568973313	0.0010864037213244248	0.0011002300163619322	0.0011673482298844777	0.0011804300173975453	0.0012152676537894268	0.0012277846612556316	0.0012675583035749519	0.0012793564749499309	0.0013814535022019664	0.0013913279580075372	0.08245926185725494	0.0805731336073342	-8.833802581174888e-06	-5.390529918578024e-05	-8.924792719078312e-06	-5.446053579788446e-05
2.666135445375801	0.0010862779763370352	0.001100102671323071	0.001167213126288585	0.0011802933998546945	0.0012151270105989474	0.0012276425694083787	0.0012674116160746104	0.001279208421869995	0.0013812936516144883	0.0013911669640852768	0.08245927290895845	0.08057314439899993	-8.781485761326369e-06	-5.390893618942294e-05	-8.871937090162985e-06	-5.446421066770957e-05
2.6822002526328483	0.0010861522226710684	0.0010999753174997999	0.001167078013547698	0.0011801567730657708	0.0012149863580002435	0.0012275004680549313	0.001267264918889495	0.001279060359010878	0.0013811337907773517	0.0013910059598270387	0.0824592841574745	0.08057315538284678	-8.729468747234459e-06	-5.39125114797645e-05	-8.819384355429616e-06	-5.446782319576404e-05
2.6983618584350144	0.0010860264604653671	0.0010998479550328119	0.0011669428918142152	0.0011800201371849049	0.0012148456961539682	0.0012273583573575767	0.0012671182121894557	0.001278912286543935	0.0013809739198811077	0.0013908449454245028	0.08245929560633224	0.08057316656232211	-8.677749928576173e-06	-5.391602533236228e-05	-8.767132888026774e-06	-5.447137366076937e-05
2.71462084604223	0.0010859006898580425	0.0010997205840620591	0.0011668077612398053	0.001179883492365491	0.001214705025220049	0.0012272162374778715	0.0012669714961436286	0.0012787642046397983	0.0013808140391156267	0.0013906839210686606	0.08245930725912502	0.08057317794093331	-8.626327702120073e-06	-5.3919478019581746e-05	-8.715181068187638e-06	-5.4474862337783314e-05
2.730977802228858	0.001085774910986495	0.0010995932047267757	0.001166672621975432	0.0011797468387602103	0.0012145643453577186	0.0012270741085766675	0.001266824770920464	0.0012786161134684087	0.0013806541486701307	0.0013905228869498453	0.08245931911951088	0.08057318952225373	-8.575200471733213e-06	-5.3922869810402174e-05	-8.6635272833549e-06	-5.447828949892153e-05
2.747433317304874	0.001085649123987405	0.0010994658171654683	0.0011665374741713446	0.0011796101765210222	0.0012144236567255004	0.0012269319708141015	0.0012666780366877171	0.0012784680131990018	0.001380494248733186	0.0013903618432577246	0.08245933119121344	0.0805732013099185	-8.524366648818282e-06	-5.392620097316447e-05	-8.612169928569335e-06	-5.448165541527272e-05
2.763987985137163	0.0010855233289967425	0.0010993384215159262	0.0011664023179770908	0.0011794735057991776	0.0012142829594812268	0.0012267898243496112	0.0012665312936124646	0.0012783199040001282	0.0013803343394927204	0.0013902007901813215	0.08245934347802386	0.08057321330762954	-8.473824651800133e-06	-5.392947177268459e-05	-8.561107405942459e-06	-5.448496035440065e-05
2.780642403170963	0.001085397526149771	0.0010992110179152239	0.00116626715354152	0.0011793368267452203	0.0012141422537820397	0.0012266476693419365	0.0012663845418611076	0.0012781717860396548	0.0013801744211360302	0.0013900397279090167	0.08245935598380101	0.0805732255191557	-8.423572906403332e-06	-5.3932682472002114e-05	-8.510338125038153e-06	-5.448820458234249e-05
2.797397172451417	0.0010852717155810483	0.001099083606499723	0.0011661319810127853	0.0011792001395089927	0.0012140015397843992	0.0012265055059491271	0.0012662377815993785	0.0012780236594847722	0.0013800144938497913	0.0013898786566285614	0.0824593687124742	0.08057323794833295	-8.37360984561053e-06	-5.39358333322415e-05	-8.459860502692262e-06	-5.449138836319256e-05
2.8142528976452668	0.0010851458974244308	0.001098956187405077	0.0011659968005383516	0.0011790634442396402	0.0012138608176440841	0.0012263633343285454	0.0012660910129923474	0.001277875524502001	0.0013798545578200645	0.0013897175765270828	0.08245938166804262	0.08057325059906659	-8.323933909391845e-06	-5.393892461097449e-05	-8.409672962825243e-06	-5.4494511957214886e-05
2.831210187062679	0.001085020071813084	0.0010988287607662404	0.001165861612265006	0.0011789267410856226	0.0012137200875162108	0.0012262211546368827	0.0012659442362044388	0.0012777273812572076	0.0013796946132323168	0.001389556487791105	0.08245939485457843	0.08057326347533335	-8.274543544961599e-06	-5.394195656382994e-05	-8.35977393663645e-06	-5.449757562278612e-05
2.848269652679189	0.0010848942388794755	0.0010987013267174633	0.0011657264163388516	0.0011787900301947108	0.0012135793495552242	0.001226078967030153	0.0012657974513994225	0.0012775792299155988	0.0013795346602714159	0.0013893953906065452	0.08245940827622594	0.08057327658118	-8.22543720677138e-06	-5.394492944496565e-05	-8.310161862673526e-06	-5.450057961681187e-05
2.865431910157798	0.0010847683987553873	0.0010985738853923034	0.0011655912129053226	0.0011786533117139986	0.0012134386039149144	0.0012259367716637077	0.0012656506587404364	0.0012774310706417389	0.0013793746991216525	0.0013892342851587333	0.08245942193720576	0.08057328992072722	-8.176613356190854e-06	-5.394784350451487e-05	-8.260835186471582e-06	-5.450352419211768e-05
2.882697578871184	0.0010846425515719173	0.001098446436923627	0.0011654560021091868	0.0011785165857899058	0.0012132978507484213	0.0012257945686922408	0.0012655038583899861	0.0012772829035995541	0.0013792147299667465	0.0013890731716324203	0.08245943584181323	0.08057330349816999	-8.12807046177838e-06	-5.395069899100102e-05	-8.21179236083075e-06	-5.4506409600141303e-05
2.900067281924058	0.0010845166974594819	0.0010983189814436115	0.0011653207840945491	0.001178379852568184	0.001213157090208238	0.001225652358269792	0.0012653570505099538	0.00127713472895234	0.0013790547529898567	0.0013889120502117852	0.08245944999442197	0.08057331731777888	-8.079806999267136e-06	-5.395349615119893e-05	-8.163031845788427e-06	-5.450923609018332e-05
2.9175416461756507	0.001084390836547819	0.00109819151908375	0.0011651855590048574	0.0011782431121939191	0.001213016322446217	0.0012255101405497545	0.0012652102352616044	0.0012769865468627657	0.0013788947683735884	0.0013887509210804459	0.08245946439948412	0.0805733313839011	-8.031821451322252e-06	-5.395623522844173e-05	-8.11455210834866e-06	-5.451200390818589e-05
2.9351213022623317	0.0010842649689659957	0.001098064049974858	0.00116505032698291	0.0011781063648115433	0.0012128755476135816	0.0012253679156848847	0.0012650634128055966	0.0012768383574928892	0.0013787347763000103	0.0013885897844214752	0.08245947906153221	0.08057334570096233	-7.984112307610203e-06	-5.395891646339801e-05	-8.066351622690315e-06	-5.451471329767643e-05
2.952806884620376	0.0010841390948424104	0.0010979365742470742	0.0011649150881708618	0.0011779696105648353	0.001212734765860928	0.0012252256838273053	0.00126491658330199	0.0012766901610041595	0.0013785747769506618	0.0013884286404174057	0.08245949398518038	0.08057336027346841	-7.936678064993097e-06	-5.396154009543186e-05	-8.018428870153194e-06	-5.4517364500489274e-05
2.970599031508854	0.0010840132143047929	0.0010978090920298644	0.0011647798427102231	0.0011778328495969258	0.0012125939773382315	0.0012250834451285103	0.0012647697469102474	0.0012765419575574235	0.0013784147705065606	0.0013882674892502405	0.08245950917512589	0.08057337510600614	-7.889517227105403e-06	-5.3964106359855046e-05	-7.970782339002114e-06	-5.451995775468399e-05
2.9884983850326714	0.001083887327480217	0.00109768160345203	0.001164644590741877	0.0011776960820503097	0.0012124531821948597	0.0012249411997393804	0.0012646229037892533	0.001276393747312942	0.0013782547571482221	0.0013881063311014705	0.0824595246361507	0.08057339020324512	-7.8426283046662e-06	-5.3966615490258496e-05	-7.923410524635077e-06	-5.452249329646053e-05
3.006505591165733	0.0010837614344950946	0.0010975541086417056	0.0011645093324060714	0.001177559308066842	0.0012123123805795688	0.0012247989478101774	0.0012644760540973098	0.0012762455304303859	0.0013780947370556605	0.0013879451661520758	0.08245954037312349	0.08057340556993901	-7.796009815506932e-06	-5.396906771878984e-05	-7.876311929541635e-06	-5.452497136013146e-05
3.0246212997742656	0.001083635535475184	0.0010974266077263652	0.0011643740678424332	0.0011774225277877482	0.0012121715726405161	0.0012246566894905592	0.0012643291979921516	0.001276097307068851	0.0013779347104084026	0.0013877839945825423	0.08245955639100047	0.08057342121092739	-7.74966028409263e-06	-5.3971463272795006e-05	-7.829485063066965e-06	-5.452739217584601e-05
3.0428461646402667	0.0010835096305455985	0.0010972991008328307	0.0011642387971899746	0.0011772857413536344	0.0012120307585252706	0.0012245144249295864	0.0012641823356309553	0.0012759490773868692	0.0013777746773855066	0.0013876228165728753	0.08245957269482689	0.08057343713113732	-7.703578242028442e-06	-5.397380237870397e-05	-7.782928441710246e-06	-5.452975597269871e-05
3.0611808434850984	0.001083383719830798	0.0010971715880872665	0.0011641035205870894	0.001177148948904482	0.0012118899383808085	0.0012243721542757218	0.001264035467170338	0.0012758008415424053	0.00137761463816556	0.0013874616323026002	0.082459589289739	0.08057345333558404	-7.657762227733511e-06	-5.3976085259643813e-05	-7.736640588819343e-06	-5.4532062976175855e-05
3.079625997993227	0.0010832578034546086	0.0010970440696151955	0.001163968238171573	0.001177012150579667	0.001211749112353534	0.0012242298776768492	0.0012638885927663812	0.0012756525996928806	0.001377454592926705	0.0013873004419507906	0.08245960618096658	0.08057346982937375	-7.612210786496487e-06	-5.397831213629911e-05	-7.690620034715712e-06	-5.453431340954329e-05
3.0981822938360946	0.0010831318815402113	0.00109691654554149	0.0011638329500806134	0.0011768753465179523	0.0012116082805892726	0.0012240875952802671	0.001263741712574622	0.0012755043519951659	0.0013772945418466375	0.0013871392456960617	0.08245962337383282	0.0805734866177052	-7.5669224705934846e-06	-5.398048322752258e-05	-7.644865316763783e-06	-5.453650749384642e-05
3.116850400696155	0.0010830059542101548	0.0010967890159903852	0.0011636976564508052	0.0011767385368575023	0.001211467443233286	0.0012239453072327047	0.0012635948267500708	0.0012753560986055984	0.0013771344851026249	0.0013869780437165916	0.08245964087375722	0.08057350370586959	-7.521895838913384e-06	-5.398259874805911e-05	-7.599374978975448e-06	-5.453864544610609e-05
3.135630992291033	0.0010828800215863601	0.001096661481085481	0.0011635623574181562	0.0011766017217358876	0.0012113266004302793	0.001223803013680329	0.0012634479354472212	0.0012752078396799915	0.0013769744228715208	0.0013868168361901361	0.08245965868625714	0.08057352109925506	-7.477129457214571e-06	-5.398465891023885e-05	-7.554147572419456e-06	-5.4540727481455775e-05
3.1545247463978408	0.0010827540837901202	0.0010965339409497452	0.0011634270531180903	0.0011764649012900891	0.0012111857523244062	0.0012236607147687463	0.0012633010388200545	0.0012750595753736388	0.0013768143553297718	0.001386655623294034	0.08245967681694934	0.08057353880334597	-7.432621898173508e-06	-5.398666392467111e-05	-7.509181655054875e-06	-5.454275381283624e-05
3.1735323448776414	0.001082628140942105	0.0010964063957055155	0.0011632917436854514	0.0011763280756565027	0.0012110448990592729	0.0012235184106430127	0.0012631541370220468	0.0012749113058413222	0.0013766542826534292	0.0013864944052052195	0.0824596952715522	0.08057355682372584	-7.3883717411626915e-06	-5.3988613998828816e-05	-7.464475791633951e-06	-5.454472464996862e-05
3.192654473700048	0.0010825021931623647	0.0010962788454745062	0.0011631564292545128	0.0011761912449709466	0.00121090404077795	0.0012233761014476395	0.0012630072302061805	0.0012747630312373236	0.0013764942050181644	0.001386333182100236	0.08245971405588683	0.08057357516607982	-7.34437757236861e-06	-5.3990509337770165e-05	-7.420028553771496e-06	-5.45466402001038e-05
3.211891822967991	0.0010823762405703357	0.00109615129037781	0.0011630211099589803	0.0011760544093686676	0.001210763177622975	0.0012232337873266024	0.0012628603185249512	0.0012746147517154302	0.0013763341225992763	0.0013861719541552475	0.08245973317587983	0.08057359383619372	-7.3006379845488856e-06	-5.399235014269532e-05	-7.375838519708966e-06	-5.454850066674566e-05
3.2312450869426166	0.001082250283284845	0.0010960237305359076	0.0011628857859320037	0.00117591756898435	0.0012106223097363676	0.0012230914684233502	0.0012627134021303812	0.0012744664674289505	0.001376174035571714	0.001386010721546057	0.08245975263756421	0.08057361283995951	-7.257151577285542e-06	-5.399413661300034e-05	-7.331904274682222e-06	-5.455030625178825e-05
3.2507149640683446	0.0010821243214241083	0.0010958961660686613	0.0011627504573061718	0.001175780723952112	0.001210481437259625	0.0012229491448808051	0.0012625664811740176	0.0012743181785307108	0.0013760139441100724	0.0013858494844481042	0.0824597724470823	0.08057363218337488	-7.213916956860106e-06	-5.399586894533348e-05	-7.2882244106162175e-06	-5.455205715412803e-05
3.2703021569980693	0.0010819983551057432	0.0010957685970953306	0.0011626151242135315	0.001175643874405524	0.0012103405603337408	0.0012228068168413783	0.001262419555806955	0.0012741698851730765	0.0013758538483886235	0.0013856882430364965	0.08245979261068748	0.0805736518725453	-7.170932736073193e-06	-5.3997547332346185e-05	-7.244797526007041e-06	-5.4553753568525876e-05
3.2900073726185273	0.001081872384446767	0.0010956410237345697	0.0011624797867855862	0.0011755070204776082	0.0012101996790992071	0.0012226644844469756	0.0012622726261798352	0.0012740215875079567	0.0013756937485813186	0.0013855269974860094	0.08245981313474503	0.08057367191368753	-7.128197534622682e-06	-5.399917196605153e-05	-7.2016222263382446e-06	-5.455539568899326e-05
3.3098313220758016	0.001081746409563596	0.0010955134461044273	0.001162344445153297	0.0011753701623008392	0.0012100587936960158	0.0012225221478389958	0.0012621256924428533	0.0012738732856868047	0.0013755336448617948	0.0013853657479710973	0.08245983402573634	0.08057369231312954	-7.08570997866656e-06	-5.40007430340772e-05	-7.158697123619412e-06	-5.455698370546158e-05
3.329774720800988	0.001081620430572062	0.0010953858643223627	0.0011622090994471029	0.001175233300007164	0.0012099179042636794	0.0012223798071583538	0.0012619787547457784	0.0012737249798606435	0.0013753735374034074	0.0013852044946659208	0.08245985529025826	0.08057371307731392	-7.0434687008610886e-06	-5.400226072066472e-05	-7.1160208364833e-06	-5.455851780461485e-05
3.349838288536016	0.0010814944475874067	0.0010952582785052397	0.001162073749796914	0.0011750964337279963	0.0012097770109412286	0.0012222374625454743	0.0012618318132379546	0.0012735766701800616	0.0013752134263792252	0.0013850432377443453	0.08245987693502867	0.08057373421279936	-7.001472340624482e-06	-5.400372520833474e-05	-7.073591990303801e-06	-5.4559998170777835e-05
3.370022749359618	0.0010813684607242887	0.0010951306887693345	0.0011619383963321244	0.001174959563594228	0.0012096361138672236	0.0012220951141403101	0.0012616848680683116	0.0012734283567952286	0.0013750533119620545	0.001384881977379963	0.08245989896688542	0.08057375572626274	-6.959719543848941e-06	-5.400513667638829e-05	-7.031409217019002e-06	-5.456142498522221e-05
3.390328831713469	0.0010812424700967858	0.0010950030952303388	0.0011618030391816155	0.0011748226897362343	0.00120949521317976	0.0012219527620823405	0.0012615379193853732	0.001273280039855903	0.0013748931943244455	0.0013847207137461012	0.08245992139278913	0.08057377762450212	-6.9182089630116794e-06	-5.400649530118429e-05	-6.9894711553150635e-06	-5.4562798426971426e-05
3.4107572684284713	0.0010811164758184001	0.001094875498003363	0.0011616676784737619	0.0011746858122838781	0.001209354309016477	0.0012218104065105837	0.0012613909673372694	0.0012731317195114403	0.0013747330736387097	0.0013845594470158382	0.08245994421982811	0.08057379991443817	-6.876939257088183e-06	-5.400780125641713e-05	-6.947776450265397e-06	-5.45641186710244e-05
3.431308796751202	0.001080990478002061	0.0010947478972029427	0.001161532314336439	0.0011745489313665198	0.0012092134015145642	0.001221668047563606	0.0012612440120717422	0.0012729833959108042	0.0013745729500769333	0.0013843981773620172	0.08245996745521689	0.08057382260311548	-6.8359090914134335e-06	-5.400905471134032e-05	-6.906323753521487e-06	-5.456538588910487e-05
3.4519841583705158	0.0010808644767601355	0.0010946202929430426	0.0011613969468970344	0.0011744120471130243	0.0012090724908107775	0.0012215256853795298	0.001261097053736164	0.0012728350692025807	0.001374412823810996	0.001384236904957264	0.08245999110630078	0.08057384569770727	-6.795117137890078e-06	-5.401025583340324e-05	-6.865111723347583e-06	-5.45666002507994e-05
3.47278409944432	0.0010807384722044194	0.0010944926853370574	0.0011612615762824415	0.0011742751596517612	0.001208931577041433	0.0012213833200960362	0.0012609500924775341	0.0012726867395349776	0.001374252695012574	0.0013840756299739918	0.08246001518055814	0.08057386920551558	-6.754562074998832e-06	-5.401140478775157e-05	-6.824139024530496e-06	-5.4567761922585944e-05
3.4937093706264992	0.001080612464446153	0.0010943650744978176	0.0011611262026190782	0.001174138269110618	0.0012087906603424248	0.001221240951850379	0.001260803128442499	0.0012725384070558432	0.0013740925638531642	0.0013839143525844245	0.08246003968560159	0.08057389313397399	-6.714242587406438e-06	-5.4012501734812535e-05	-6.78340432828245e-06	-5.456887106741748e-05
3.514760727094002	0.0010804864535960185	0.0010942374605375953	0.0011609908260328855	0.0011740013756170028	0.0012086497408492316	0.001221098580779389	0.001260656161777357	0.001272390071912672	0.0013739324305040942	0.001383753072960606	0.0824600646291819	0.0805739174906507	-6.6741573662987275e-06	-5.401354683268189e-05	-6.742906312300068e-06	-5.456992784516612e-05
3.535938928574102	0.0010803604397641475	0.0010941098435681054	0.00116085544664934	0.0011738644792978529	0.0012085088186969228	0.001220956207019486	0.0012605091926280725	0.0012722417342526174	0.0013737722951365399	0.001383591791274418	0.08246009001918937	0.0805739422832505	-6.634305109217559e-06	-5.4014540236208e-05	-6.70264366069151e-06	-5.457093241237332e-05
3.557244739371806	0.0010802344230601236	0.0010939822237005128	0.0011607200645934563	0.0011737275802796408	0.001208367894020169	0.0012208138307066836	0.0012603622211402828	0.0012720933942225005	0.001373612157921538	0.001383430507697594	0.08246011586365717	0.08057396751961715	-6.594684520112859e-06	-5.401548209760243e-05	-6.662615064097904e-06	-5.45718849232768e-05
3.578678928397448	0.0010801084035929837	0.0010938546010454315	0.0011605846799897926	0.0011735906786883778	0.0012082269669532457	0.0012206714519765972	0.0012602152474593068	0.0012719450519688182	0.0013734520190299994	0.0013832692224017295	0.08246014217076279	0.08057399320773663	-6.555294309176091e-06	-5.401637256510772e-05	-6.622819219422732e-06	-5.4572785527867707e-05
3.600242269194432	0.001079982381471228	0.0010937269757129357	0.0011604492929624631	0.001173453774649628	0.0012080860376300498	0.0012205290709644573	0.001260068271730162	0.0012717967076377587	0.0013732918786327317	0.0013831079355583083	0.08246016894883201	0.08057401935573769	-6.5161331929443345e-06	-5.401721178394103e-05	-6.583254830001828e-06	-5.457363437325058e-05
3.6219355399671502	0.0010798563568028181	0.0010935993478125572	0.0011603139036351375	0.001173316868288507	0.0012079451061840988	0.001220386687805112	0.0012599212940975677	0.0012716483613752088	0.0013731317369004455	0.001382946647338706	0.08246019620634101	0.0805740459718983	-6.477199894255187e-06	-5.401799989623868e-05	-6.543920605520115e-06	-5.4574431603254814e-05
3.643759523609069	0.001079730329695186	0.0010934717174532955	0.0011601785121310557	0.0011731799597296958	0.0012078041727485481	0.0012202443026330416	0.0012597743147059626	0.001271500013326765	0.001372971594003779	0.0013827853579142146	0.08246022395191854	0.08057407306464323	-6.438493142208596e-06	-5.4018737041000575e-05	-6.504815261990787e-06	-5.45751773584624e-05
3.6657150077309777	0.0010796043002552324	0.001093344084743615	0.0011600431185730244	0.00117304304909744	0.00120766323745619	0.0012201019155823598	0.0012596273336995072	0.001271351663637743	0.0013728114501133047	0.0013826240674560503	0.08246025219435017	0.08057410064255159	-6.400011672142575e-06	-5.401942335364618e-05	-6.4659375217622495e-06	-5.457587177640222e-05
3.6878027846894206	0.001079478268589337	0.0010932164497914562	0.001159907723083435	0.0011729061365155652	0.0012075223004394731	0.00121995952678683	0.0012594803512221034	0.0012712033124531923	0.0013726513053995543	0.0013824627761353779	0.08246028094257903	0.0805741287143562	-6.3617542255915704e-06	-5.402005896626427e-05	-6.4272861134070935e-06	-5.457651499066185e-05
3.710023651615288	0.0010793522348033564	0.0010930888127042345	0.001159772325784261	0.0011727692221074758	0.0012073813618305007	0.0012198171363798688	0.0012593333674173974	0.0012710549599179014	0.0013724911600330274	0.0013823014841233198	0.08246031020571057	0.08057415728894797	-6.323719550348911e-06	-5.4020644007973795e-05	-6.388859771836591e-06	-5.457710713197006e-05
3.732378410442586	0.0010792261990026331	0.0010929611735888468	0.0011596369267970713	0.001172632305996168	0.0012072404217610474	0.0012196747444945567	0.001259186382428797	0.0012709066061764149	0.0013723310141842125	0.0013821401915909764	0.0824603399930141	0.08057418637537882	-6.2859064002655785e-06	-5.402117860359157e-05	-6.350657238082119e-06	-5.457764832683676e-05
3.7548678679373717	0.001079100161291999	0.0010928335325516786	0.0011595015262430362	0.0011724953883042372	0.0012070994803625654	0.0012195323512636511	0.0012590393963994822	0.0012707582513730433	0.0013721708680236074	0.0013819788987094446	0.08246037031392704	0.08057421598286293	-6.2483135354514385e-06	-5.402166287535315e-05	-6.312677259472099e-06	-5.4578138699051815e-05
3.777492835726878	0.001078974121775774	0.0010927058896985989	0.0011593661242429295	0.0011723584691538775	0.0012069585377661913	0.0012193899568195864	0.0012588924094724104	0.0012706098956518695	0.0013720107217217233	0.0013818176056498268	0.0824604011780567	0.08057424612078276	-6.210939722108705e-06	-5.4022096941774844e-05	-6.27491858951057e-06	-5.4578578368574826e-05
3.8002541303288	0.001078848080557778	0.0010925782451349773	0.001159230720917143	0.0011722215486669003	0.0012068175941027592	0.0012192475612944939	0.0012587454217903363	0.0012704615391567697	0.0013718505754491167	0.0013816563125832596	0.08246043259518444	0.08057427679868921	-6.173783732511123e-06	-5.402248091751494e-05	-6.237379987870245e-06	-5.457896745189594e-05
3.823152573180761	0.0010787220377413299	0.0010924505989656742	0.0011590953163856893	0.0011720846269647296	0.001206676649502807	0.0012191051648201999	0.0012585984334958185	0.0012703131820314118	0.0013716904293763989	0.001381495019680917	0.08246046457526794	0.08057430802630507	-6.136844345045606e-06	-5.4022814914123085e-05	-6.200060220392517e-06	-5.4579306062202404e-05
3.8461889906699622	0.0010785959934292515	0.001092322951295058	0.0011589599107682076	0.00117194770416842	0.0012065357040965871	0.0012189627675282453	0.001258451444731231	0.0012701648244192825	0.0013715302836742526	0.0013813337271140428	0.08246049712844541	0.08057433981353056	-6.100120344108145e-06	-5.4023099038902345e-05	-6.162958058889695e-06	-5.457959430774095e-05
3.8693642141629967	0.0010784699477238765	0.001092195302227003	0.0011588245041839775	0.0011718107803986594	0.0012063947580140772	0.0012188203695498916	0.0012583044556387802	0.0012700164664636892	0.0013713701385134566	0.0013811724350539603	0.08246053026503776	0.08057437217044291	-6.0636105202772905e-06	-5.4023333396990836e-05	-6.126072281505829e-06	-5.457983229520402e-05
3.892679080035866	0.001078343900727045	0.001092067651864888	0.001158689096751916	0.0011716738557757712	0.0012062538113849814	0.001218677971016123	0.001258157466360505	0.0012698681083077707	0.0013712099940648924	0.0013810111436720846	0.08246056399555143	0.08057440510730324	-6.027313669956791e-06	-5.402351808816985e-05	-6.089401672300376e-06	-5.458002012603824e-05
3.9161344297041563	0.0010782178525401225	0.0010919400003116158	0.001158553688590599	0.0011715369304197355	0.0012061128643387565	0.0012185355720576716	0.001258010477038309	0.00126971975009452	0.0013710498504995803	0.001380849853139958	0.0824605983306849	0.08057443863455602	-5.991228595576825e-06	-5.402365320897329e-05	-6.052945021373102e-06	-5.458015789819304e-05
3.9397311096534064	0.001078091803263987	0.0010918123476696007	0.0011584182798182535	0.0011714000044501806	0.0012059719170046028	0.0012183931728050107	0.0012578634878139504	0.0012695713919667843	0.0013708897079886776	0.0013806885636292484	0.0824606332813282	0.0805744727628368	-5.955354105673799e-06	-5.4023738853214986e-05	-6.016701125006324e-06	-5.4580245706731256e-05
3.963469971469652	0.0010779657529990455	0.001091684694040784	0.0011582828705527755	0.001171263077986402	0.0012058309695114878	0.0012182507733883758	0.001257716498829069	0.0012694230340672844	0.001370729566703511	0.0013805272753117835	0.08246066885856859	0.08057450750297143	-5.919689014522583e-06	-5.4023775109379724e-05	-5.9806687852451135e-06	-5.458028364133116e-05
3.987351871870168	0.0010778397018452348	0.0010915570395266352	0.0011581474609117376	0.0011711261511473685	0.0012056900219881504	0.001218108373937773	0.0012575695102251987	0.0012692746765386295	0.0013705694268155955	0.0013803659883595647	0.08246070507369453	0.08057454286598226	-5.88423214247652e-06	-5.402376206314896e-05	-5.944846810317095e-06	-5.458027178908975e-05
4.01137767273438	0.0010777136499020225	0.0010914293842281535	0.0011580120510123883	0.001170989224051724	0.0012055490745631102	0.001217965974582983	0.0012574225221437699	0.0012691263195233216	0.001370409288496645	0.001380204702944782	0.08246074193819762	0.08057457886309057	-5.848982315693335e-06	-5.402369979601307e-05	-5.9092340143236666e-06	-5.458021023277415e-05
4.035548241134971	0.0010775875972684164	0.0010913017282458773	0.0011578766409716702	0.001170852296817804	0.0012054081273646816	0.0012178235754535798	0.0012572755347261336	0.001268977963163778	0.0013702491519186014	0.0013800434192398417	0.08246077946377693	0.08057461550572048	-5.813938366235755e-06	-5.402358838560439e-05	-5.873829217312859e-06	-5.4580099051348974e-05
4.059864449369175	0.001077461544042963	0.0010911740716798826	0.0011577412309062196	0.0011707153695636348	0.0012052671805209787	0.0012176811766789323	0.0012571285481135668	0.0012688296076023362	0.001370089017253647	0.0013798821374173774	0.08246081766234348	0.08057465280550309	-5.779099132078441e-06	-5.402342790619685e-05	-5.838631245268927e-06	-5.457993832003183e-05
4.08432717499025	0.0010773354903237556	0.0010910464146297913	0.0011576058209323778	0.0011705784424069475	0.0012051262341599286	0.001217538778388222	0.0012569815624472896	0.0012686812529812718	0.0013699288846742298	0.001379720857650278	0.08246085654602386	0.08057469077427895	-5.744463456816562e-06	-5.402321842595814e-05	-5.803638929918059e-06	-5.457972810832268e-05
4.108937300839158	0.001077209436208442	0.0010909187571947797	0.0011574704111662053	0.001170441515465189	0.0012049852884092895	0.001217396380710455	0.0012568345778684834	0.0012685328994428164	0.0013697687543530875	0.0013795595801117078	0.08246089612716308	0.08057472942410324	-5.710030190016202e-06	-5.402296001108531e-05	-5.768851108992057e-06	-5.457946848352879e-05
4.133695715076422	0.0010770833817942177	0.0010907910994735705	0.0011573350017234755	0.0011703045888555193	0.0012048443433966434	0.001217253983774462	0.0012566875945182905	0.0012683845471291588	0.0013696086264632556	0.0013793983049751183	0.08246093641832987	0.08057476876724866	-5.675798187096404e-06	-5.402265272383411e-05	-5.734266626103435e-06	-5.457915950882186e-05
4.15860331121418	0.0010769573271778416	0.0010906634415644497	0.001157199592719696	0.0011701676626948304	0.0012047033992494231	0.0012171115877089192	0.0012565406125378425	0.0012682361961824699	0.0013694485011781009	0.0013792370324142791	0.08246097743232048	0.08057480881620958	-5.6417663090307935e-06	-5.4022296620770405e-05	-5.69988433055113e-06	-5.457880124207226e-05
4.183660988148428	0.001076831272455633	0.001090535783565263	0.0011570641842701106	0.001170030737099748	0.0012045624560949161	0.0012169691926423552	0.0012563936320682644	0.0012680878467449112	0.0013692883786713362	0.0013790757626032937	0.08246101918216096	0.08057484958370698	-5.607933422635547e-06	-5.402189175521266e-05	-5.665703077455814e-06	-5.457839373737561e-05
4.208869650191461	0.00107670521772348	0.001090408125573426	0.00115692877648971	0.0011698938121866452	0.0012044215140602763	0.0012168267987031638	0.0012562466532506959	0.0012679394989586529	0.0013691282591170462	0.0013789144957166244	0.0824610616811146	0.08057489108269159	-5.574298400392447e-06	-5.402143817578864e-05	-5.63172172773907e-06	-5.4577937044636426e-05
4.2342302071045115	0.001076579163076842	0.0010902804676859246	0.0011567933694932382	0.0011697568880716471	0.001204280573272538	0.0012166844060196138	0.0012560996762263003	0.0012677911529658844	0.0013689681426897065	0.0013787532319291121	0.08246110494268373	0.08057493332634766	-5.540860120476637e-06	-5.4020935926962776e-05	-5.597939148022785e-06	-5.457743120923508e-05
4.259743574130585	0.001076453108610755	0.0010901528099993216	0.0011566579633952038	0.001169619964870642	0.0012041396338586228	0.0012165420147198618	0.0012559527011362828	0.0012676428089088317	0.0013688080295642085	0.0013785919714159995	0.08246114898061487	0.08057497632809818	-5.507617466819076e-06	-5.402038504973006e-05	-5.564354210740169e-06	-5.457687627274943e-05
4.285410672027485	0.0010763270544198325	0.0010900251526097583	0.0011565225583098845	0.0011694830426992858	0.0012039986959453514	0.0012163996249319596	0.0012558057281219003	0.0012674944669297682	0.0013686479199158765	0.0013784307143529513	0.08246119380890268	0.0805750201016091	-5.474569328839385e-06	-5.401978557922904e-05	-5.530965793910242e-06	-5.457627227162254e-05
4.311232427101037	0.0010762010005982772	0.0010898974956129641	0.0011563871543513419	0.0011693461216730182	0.0012038577596594617	0.0012162572367838739	0.001255658757324484	0.001267346127171036	0.0013684878139205005	0.0013782694609160825	0.08246123944179526	0.08057506466079281	-5.441714601640141e-06	-5.401913754687904e-05	-5.497772781248855e-06	-5.45756192376623e-05
4.337209771238533	0.0010760749472398775	0.0010897698391042572	0.0011562517516334235	0.0011692092019070653	0.0012037168251276106	0.0012161148504034904	0.0012555117888854472	0.0012671977897750568	0.0013683277117543502	0.0013781082112819761	0.08246128589379872	0.08057511001981452	-5.409052185937485e-06	-5.401844097968622e-05	-5.4647740621617535e-06	-5.4574917198874084e-05
4.363343641942354	0.0010759488944380165	0.0010896421831785498	0.0011561163502697767	0.0011690722835164514	0.001203575892476395	0.0012159724659186295	0.0012553648229463048	0.0012670494548843467	0.0013681676135942043	0.0013779469656277103	0.0824613331796811	0.08057515619309406	-5.37658098796745e-06	-5.401769589968852e-05	-5.431968531685594e-06	-5.457416617851707e-05
4.389634982363801	0.0010758228422856747	0.0010895145279303526	0.0011559809503738552	0.0011689353666160065	0.001203434961832357	0.0012158300834570557	0.0012552178596486857	0.001266901122641533	0.0013680075196173716	0.0013777857241308793	0.08246138131447653	0.08057520319531286	-5.3442999195484064e-06	-5.401690232470502e-05	-5.39935509039427e-06	-5.45733661944936e-05
4.416084741337141	0.001075696790875437	0.001089386873453782	0.0011558455520589293	0.0011687984513203786	0.0012032940333220005	0.0012156877031464961	0.001255070899134353	0.0012667527931893717	0.0013678474300017182	0.0013776244869696216	0.08246143031349262	0.08057525104141745	-5.3122078979978005e-06	-5.401606026747552e-05	-5.366932644475242e-06	-5.457251726040391e-05
4.442693873413836	0.0010755707402994924	0.0010892592198425601	0.0011557101554380944	0.0011686615377440388	0.0012031531070718006	0.001215545325114644	0.001254923941545216	0.0012666044666707608	0.0013676873449256887	0.0013774632543226402	0.08246148019231338	0.08057529974662564	-5.280303846097456e-06	-5.401516973599363e-05	-5.334700105656676e-06	-5.4571619385074266e-05
4.469463338897009	0.0010754446906496454	0.0010891315671900262	0.0011555747606242827	0.001168524626001297	0.0012030121832082203	0.0012154029494891804	0.0012547769870233493	0.0012664561432287592	0.0013675272645683383	0.0013773020263692347	0.08246153096680359	0.08057534932642842	-5.248586692221946e-06	-5.4014230734367175e-05	-5.302656391249078e-06	-5.457067257291781e-05
4.49639410387609	0.0010753186420173106	0.0010890039155891304	0.0011554393677302647	0.0011683877162063005	0.001202871261857713	0.0012152605763977758	0.0012546300357110028	0.0012663078230065973	0.001367367189109345	0.0013771408032893135	0.08246158265311629	0.0805753997965995	-5.217055370078383e-06	-5.401324326062551e-05	-5.27080042404468e-06	-5.456967682293534e-05
4.523487140261684	0.0010751925944935297	0.0010888762651324524	0.0011553039768686718	0.0011682508084730583	0.0012027303431467514	0.0012151182059681165	0.0012544830877506301	0.0012661595061477034	0.0013672071187290533	0.0013769795852634373	0.08246163526769608	0.08057545117319569	-5.185708818775808e-06	-5.401220730791301e-05	-5.239131132230707e-06	-5.4568632128632055e-05
4.550743425820648	0.0010750665481689648	0.0010887486159121948	0.001155168588151994	0.0011681139029154383	0.0012025894272018253	0.0012149758383279067	0.0012543361432848935	0.0012660111927957122	0.001367047053608486	0.0013768183724728307	0.08246168882728477	0.08057550347256585	-5.154545982936215e-06	-5.401112286504417e-05	-5.207647449562841e-06	-5.456753847926654e-05
4.578163944211368	0.0010749405031339123	0.001088620968020196	0.0011550332016925981	0.0011679769996471856	0.0012024485141494657	0.0012148334736048886	0.0012541892024566907	0.0012658628830944866	0.0013668869939293805	0.0013766571650994177	0.08246174334892757	0.0805755567113533	-5.123565812528014e-06	-5.400998991580974e-05	-5.176348315222984e-06	-5.456639585921241e-05
4.605749685019276	0.0010748144594782969	0.0010884933215479248	0.0011548978176027277	0.001167840098781924	0.001202307604116247	0.0012146911119268482	0.0012540422654091596	0.001265714577188129	0.0013667269398742045	0.0013764959633258387	0.08246179884997716	0.08057561090650285	-5.092767262911135e-06	-5.4008808439115485e-05	-5.145232673801903e-06	-5.45652042474587e-05
4.633501643792551	0.0010746884172916863	0.0010883656765864973	0.0011547624359945238	0.0011677032004331744	0.00120216669722881	0.0012145487534216373	0.0012538953322857105	0.001265566275221007	0.001366566891626197	0.0013763347673354906	0.0824618553481012	0.08057566607526624	-5.062149294621926e-06	-5.400757840687276e-05	-5.114299475167394e-06	-5.456396361652738e-05
4.6614208220780515	0.0010745623766632937	0.0010882380332266762	0.0011546270569800317	0.001167566304714364	0.0012020257936138758	0.0012144063982171853	0.0012537484032300373	0.0012654179773377702	0.0013664068493693905	0.0013761735773125487	0.08246191286128605	0.08057572223520701	-5.0317108736229466e-06	-5.400629978716265e-05	-5.083547674651634e-06	-5.4562673934832606e-05
4.689508227457455	0.0010744363376819779	0.0010881103915588736	0.0011544916806712068	0.001167429411738832	0.0012018848933982517	0.0012142640464415085	0.0012536014783861332	0.0012652696836833615	0.0013662468132886378	0.0013760123934419928	0.08246197140784416	0.08057577940420595	-5.001450971209298e-06	-5.400497254307024e-05	-5.052976232978318e-06	-5.456133516570927e-05
4.717764873583629	0.0010743103004362518	0.001087982751673158	0.0011543563071799293	0.001167292521619842	0.0012017439967088516	0.0012141216982227278	0.0012534545578983117	0.0012651213944030405	0.001366086783569641	0.0013758512159096363	0.08246203100641833	0.08057583760046762	-4.971368563887191e-06	-5.4003596631740924e-05	-5.0225841161134765e-06	-5.455994726663582e-05
4.746191780217212	0.0010741842650142859	0.00108785511365926	0.0011542209366180122	0.001167155634470593	0.0012016031036727064	0.0012139793536890817	0.0012533076419112244	0.001264973109642402	0.0013659267603989824	0.0013756900449021588	0.08246209167598952	0.08057589684252683	-4.941462633373944e-06	-5.400217200454693e-05	-4.9923702953105775e-06	-5.455851018892899e-05
4.774789973263409	0.0010740582315039147	0.0010877274776065775	0.0011540855690972153	0.0011670187504042332	0.0012014622144169834	0.0012138370129689449	0.0012531607305698827	0.0012648248295473955	0.0013657667439641566	0.0013755288806071354	0.08246215343588162	0.08057595714925243	-4.911732166636151e-06	-5.400069860772572e-05	-4.9623337471174644e-06	-5.4557023879076016e-05
4.803560484809025	0.0010739321999926387	0.001087599843604177	0.0011539502047292506	0.001166881869533864	0.0012013213290689945	0.0012136946761908348	0.0012530138240196716	0.0012646765542643403	0.0013656067344535942	0.0013753677232130612	0.08246221630576869	0.08057601853985524	-4.882176155796003e-06	-5.399917638126972e-05	-4.932473453324315e-06	-5.455548827751344e-05
4.832504353159697	0.0010738061705676345	0.001087472211740807	0.0011538148436258018	0.001166744991972561	0.0012011804477562197	0.0012135523434834371	0.0012528669224063772	0.0012645282839399534	0.0013654467320567017	0.0013752065729093915	0.08246228030567988	0.08057608103389324	-4.852793598172922e-06	-5.399760526000885e-05	-4.90278840091854e-06	-5.4553903318738106e-05
4.861622622877388	0.001073680143315753	0.0010873445821048928	0.0011536794858985242	0.0011666081178333732	0.0012010395706063112	0.0012134100149756115	0.001252720025876196	0.0012643800187213587	0.0013652867369638832	0.0013750454298865628	0.08246234545600692	0.080576144651279	-4.82358349629744e-06	-5.399598517336068e-05	-4.873277582143759e-06	-5.455226893200105e-05
4.890916344818065	0.001073554118323529	0.0010872169547845492	0.001153544131659065	0.001166471247229345	0.0012008986977471174	0.0012132676907964123	0.0012525731345757653	0.001264231758756116	0.0013651267493665787	0.0013748842943360313	0.0824624117775117	0.08057620941228498	-4.794544857730787e-06	-5.39943160441092e-05	-4.843939994406132e-06	-5.4550585040502586e-05
4.9203865761696335	0.001073428095677183	0.0010870893298675804	0.001153408781019068	0.0011663343802735184	0.0012007578293066932	0.0012131253710751001	0.0012524262486521742	0.0012640835041922338	0.0013649667694572922	0.0013747231664502993	0.08246247929133049	0.08057627533755052	-4.76567669513428e-06	-5.399259778901544e-05	-4.814774640211905e-06	-5.454885156083722e-05
4.950034380490085	0.0010733020754626315	0.0010869617074414925	0.0011532734340901922	0.0011661975170789555	0.0012006169654133212	0.0012129830559411644	0.0012522793682529926	0.0012639352551781994	0.0013648067974296296	0.0013745620464229557	0.08246254801898195	0.08057634244808831	-4.7369780262901395e-06	-5.399083031931706e-05	-4.785780527240269e-06	-5.454706840388179e-05
4.979860827745887	0.0010731760577654854	0.0010868340875934896	0.0011531380909841158	0.0011660606577587385	0.0012004761061955198	0.0012128407455243308	0.0012521324935262862	0.0012637870118629895	0.0013646468334783254	0.0013744009344486994	0.08246261798237518	0.08057641076529157	-4.708447874045979e-06	-5.398901354003449e-05	-4.7569566682809095e-06	-5.454523547462897e-05
5.009866994350591	0.0010730500426710601	0.001086706470410487	0.0011530027518125538	0.0011659238024259906	0.001200335251782067	0.0012126984399545846	0.0012519856246206414	0.0012636387743960994	0.0013644868777992823	0.001374239830723382	0.08246268920381497	0.08057648031094049	-4.680085266241946e-06	-5.398714734977661e-05	-4.728302081206254e-06	-5.454335267154886e-05
5.040053963203681	0.0010729240302643766	0.0010865788559791102	0.0011528674166872647	0.0011657869511938815	0.0012001944023020104	0.0012125561393621811	0.001251838761685183	0.0012634905429275585	0.0013643269305896005	0.0013740787354440324	0.08246276170601038	0.08057655110720915	-4.6518892357454156e-06	-5.3985231640962805e-05	-4.699815788922895e-06	-5.454141988653349e-05
5.070422823729659	0.0010727980206301714	0.0010864512443857065	0.0011527320857200683	0.0011656501041756465	0.0012000535578846894	0.0012124138438776699	0.0012516919048696008	0.00126334231760796	0.0013641669920476177	0.0013739176488089028	0.08246283551208083	0.0805766231766738	-4.62385882034691e-06	-5.398326629899031e-05	-4.671496819326493e-06	-5.453943700464703e-05
5.100974671917351	0.0010726720138528995	0.0010863236357163473	0.0011525967590228553	0.0011655132614845941	0.0011999127186597491	0.0012122715536319057	0.0012515450543241706	0.0012631940985884773	0.0013640070623729425	0.001373756571017495	0.08246291064556449	0.08057669654231855	-4.5959930629092816e-06	-5.398125120401054e-05	-4.6433442054821805e-06	-5.453740390606865e-05
5.131710610359471	0.0010725460100167346	0.001086196030056829	0.0011524614367075946	0.0011653764232341162	0.0011997718847571548	0.0012121292687560638	0.0012513982101997707	0.001263045886020883	0.001363847141766485	0.0013735955022705956	0.08246298713042592	0.0805767712275433	-4.568291011163017e-06	-5.3979186228764187e-05	-4.615356985298441e-06	-5.4535320462623105e-05
5.1626317482924104	0.0010724200092055859	0.0010860684274926905	0.001152326118886357	0.00116523958953771	0.0011996310563072157	0.0012119869893816673	0.0012512513726479157	0.0012628976800575847	0.001363687230430505	0.0013734344427703226	0.08246306499106223	0.08057684725617222	-4.5407517177235845e-06	-5.3977071238858754e-05	-4.587534201658944e-06	-5.4533186539640344e-05
5.193739201636265	0.0010722940115030918	0.0010859408281092054	0.0011521908056713178	0.0011651027605089819	0.001199490233440598	0.0012118447156405942	0.0012511045418207715	0.001262749480851636	0.0013635273285686385	0.0013732733927201508	0.08246314425231384	0.08057692465246008	-4.5133742401747e-06	-5.3974906094184094e-05	-4.559874902484995e-06	-5.45310019966494e-05
5.225034093035115	0.0010721680169926324	0.001085813231991397	0.0011520554971747744	0.001164965936261663	0.0011993494162883419	0.001211702447665101	0.0012509577178711807	0.0012626012885567652	0.0013633674363859403	0.0013731123523249558	0.08246322493946898	0.08057700344110166	-4.486157640988531e-06	-5.39726906478577e-05	-4.532378140572474e-06	-5.452876668562978e-05
5.256517551897525	0.0010720420257573297	0.0010856856392240375	0.001151920193509155	0.0011648291169096235	0.0011992086049818803	0.0012115601855878376	0.0012508109009526861	0.001262453103327398	0.0013632075540889199	0.0013729513217910472	0.08246330707827551	0.08057708364723812	-4.459100987369569e-06	-5.397042474478142e-05	-4.505042973567547e-06	-5.452648045123354e-05
5.288190714437326	0.0010719160378800593	0.0010855580498916606	0.0011517848947870406	0.0011646923025668886	0.0011990677996530628	0.0012114179295418714	0.00125066409121956	0.0012623049253186849	0.001363047681885585	0.001372790301326216	0.08246339069494571	0.0805771652964646	-4.432203351344838e-06	-5.3968108222751665e-05	-4.477868463990953e-06	-5.452414313064646e-05
5.320054723714605	0.0010717900534434532	0.0010854304640785625	0.001151649601121171	0.001164555493347648	0.0011989270004341686	0.0012112756796607018	0.0012505172888268247	0.0012621567546865242	0.0013628878199854796	0.0013726292911397662	0.08246347581616774	0.08057724841484139	-4.405463809867977e-06	-5.396574091376394e-05	-4.450853679265759e-06	-5.4521754554864854e-05
5.352110729676963	0.001071664072529902	0.0010853028818688076	0.0011515143126244597	0.0011644186893662698	0.0011987862074579237	0.001211133436078278	0.0012503704939302756	0.0012620085915875854	0.00136272796859972	0.001372468291442557	0.0824635624691116	0.08057733302890017	-4.3788814446284186e-06	-5.396332264209769e-05	-4.423997691668791e-06	-5.451931454736325e-05
5.384359889201005	0.0010715380952215634	0.0010851753033462351	0.0011513790294100067	0.0011642818907373152	0.0011986454208575243	0.0012109911989290202	0.0012502237066865098	0.0012618604361793343	0.0013625681279410384	0.0013723073024470424	0.08246365068144054	0.08057741916565198	-4.352455342027106e-06	-5.396085322417754e-05	-4.397299578209196e-06	-5.451682292384463e-05
5.41680336613411	0.0010714121216003688	0.0010850477285944669	0.001151243751591116	0.0011641450975755552	0.0011985046407666546	0.0012108489683478401	0.0012500769272529519	0.0012617122886200646	0.0013624082982238263	0.001372146324367315	0.08246374048131726	0.08057750685259811	-4.326184593138327e-06	-5.39583324681292e-05	-4.370758420611104e-06	-5.451427949107468e-05
5.44944233133642	0.0010712861517480315	0.0010849201576969153	0.0011511084792813122	0.0011640083099959868	0.0011983638673195116	0.0012107067444701654	0.0012499301557878856	0.0012615641490689232	0.0013622484796641814	0.0013719853574191536	0.08246383189741592	0.08057759611773632	-4.300068293879716e-06	-5.395576017608317e-05	-4.3443733055252565e-06	-5.4511684050628784e-05
5.482277962723094	0.0010711601857460414	0.0010847925907367772	0.0011509732125943406	0.001163871528113834	0.0011982231006508121	0.0012105645274319435	0.0012497833924504638	0.0012614160176859257	0.0013620886724799344	0.0013718244018200466	0.08246392495892851	0.08057768698957309	-4.27410554481103e-06	-5.3953136141954294e-05	-4.3181433242896194e-06	-5.450903639533933e-05
5.515311445306831	0.0010710342236756847	0.0010846650277970577	0.0011508379516442016	0.0011637347520445814	0.0011980823408958288	0.001210422317369683	0.0012496366374007567	0.0012612678946320008	0.0013619288768907112	0.0013716634577892598	0.08246401969557568	0.08057777949713	-4.248295451071693e-06	-5.395046015058136e-05	-4.292067572804481e-06	-5.450633630874058e-05
5.548543971240616	0.0010709082656180414	0.0010845374689605629	0.0011507026965451507	0.001163597981903977	0.0011979415881904004	0.001210280114420461	0.0012494898907997657	0.0012611197800690064	0.0013617690931179679	0.001371502525547864	0.08246411613761732	0.08057787366995406	-4.22263712257509e-06	-5.394773198075242e-05	-4.26614515186205e-06	-5.450358356831608e-05
5.581976739860765	0.0010707823116539918	0.0010844099143099107	0.001150567447411718	0.0011634612178080498	0.0011978008426709547	0.0012101379187219468	0.0012493431528094537	0.0012609716741597598	0.001361609321385034	0.0013713416053187843	0.08246421431586025	0.08057796953812744	-4.197129673737948e-06	-5.394495140156885e-05	-4.240375166782162e-06	-5.450077794205699e-05
5.615610957730194	0.0010706563618642275	0.0010842823639275398	0.0011504322043587277	0.0011633244598731297	0.0011976601044745348	0.0012099957304124286	0.0012491964235927802	0.0012608235770680712	0.0013614495619171684	0.0013711806973268515	0.0824643142616699	0.08057806713227723	-4.17177222357748e-06	-5.3942118173916365e-05	-4.214756727564939e-06	-5.44979191897943e-05
5.649447838681973	0.0010705304163292518	0.0010841548178957114	0.0011502969675013079	0.0011631877082158566	0.0011975193737388163	0.0012098535496308286	0.0012490497033137218	0.001260675488958766	0.0013612898149415957	0.001371019801798839	0.08246441600697836	0.08057816648358518	-4.146563895812e-06	-5.3939232051963826e-05	-4.189288948883846e-06	-5.449500706397603e-05
5.6834886038631165	0.001070404475129386	0.001084027276296516	0.0011501617369549055	0.0011630509629532004	0.0011973786506021252	0.0012097113765167267	0.001248902992137304	0.001260527409997717	0.0013611300806875561	0.0013708589189635144	0.08246451958429736	0.08057826762379697	-4.121503818597244e-06	-5.3936292780137896e-05	-4.163970949957324e-06	-5.4492041307613315e-05
5.717734481778674	0.0010702785383447802	0.0010838997392118837	0.0011500265128353085	0.0011629142242024753	0.0011972379352034703	0.0012095692112103862	0.0012487562902296352	0.0012603793403518759	0.0013609703593863592	0.00137069804905169	0.08246462502672673	0.08057837058523473	-4.096591124574944e-06	-5.3933300093567116e-05	-4.138801854521035e-06	-5.448902165433589e-05
5.75218670833605	0.0010701526060554172	0.001083772206723589	0.0011498912952586573	0.0011627774920813603	0.00119709722768256	0.0012094270538527767	0.001248609597757934	0.001260231280189303	0.0013608106512714286	0.0013705371922962696	0.08246473236796631	0.08057847540080397	-4.071824950969971e-06	-5.393025371960847e-05	-4.113780790942351e-06	-5.448594782991867e-05
5.786846526889619	0.0010700266783411176	0.001083644678913256	0.001149756084341463	0.0011626407667079106	0.0011969565281798257	0.0012092849045855928	0.0012484629148905603	0.0012600832296791984	0.0013606509565783533	0.0013703763489322984	0.08246484164232583	0.08057858210400803	-4.047204439503599e-06	-5.3927153377070214e-05	-4.088906892147498e-06	-5.448281955180989e-05
5.821715188285586	0.0010699007552815451	0.001083517155862364	0.0011496208802006195	0.0011625040482005744	0.001196815836836443	0.0012091427635512783	0.0012483162417970429	0.0012599351889919276	0.0013604912755449338	0.0013702155191970078	0.08246495288473618	0.08057869072895567	-4.022728736324116e-06	-5.392399877510168e-05	-4.064179295486248e-06	-5.447963652685517e-05
5.856793950907131	0.0010697748369562178	0.0010833896376522593	0.0011494856829534293	0.001162367336678216	0.001196675153794361	0.001209000630893057	0.0012481695786481204	0.0012597871582990649	0.0013603316084112424	0.0013700547033298773	0.0824650661307615	0.08057880131037437	-3.998396991982539e-06	-5.392078961327651e-05	-4.039597142787427e-06	-5.447639845312935e-05
5.892084080719833	0.0010696489234445097	0.0010832621243641574	0.0011493504927176119	0.001162230632260128	0.0011965344791963226	0.0012088585067549487	0.0012480229256157658	0.0012596391377734163	0.0013601719554196692	0.0013698939015726799	0.08246518141661018	0.08057891388361989	-3.974208361481185e-06	-5.3917525582536374e-05	-4.015159580421368e-06	-5.447310501999203e-05
5.927586851317345	0.001069523014825661	0.001083134616079152	0.0011492153096113265	0.0011620939350660494	0.0011963938131858902	0.001208716391281798	0.0012478762828732218	0.0012594911275890558	0.0013600123168149788	0.0013697331141695353	0.08246529877914525	0.0805790284846889	-3.950162004207752e-06	-5.391420636402522e-05	-3.990865759122969e-06	-5.446975590639447e-05
5.963303543967366	0.0010693971111787814	0.0010830071128782215	0.0011490801337531867	0.0011619572452161863	0.0011962531559074699	0.0012085742846193	0.0012477296505950361	0.0012593431279213606	0.001359852692844362	0.0013695723413669663	0.08246541825589962	0.0805791451502303	-3.9262570839353195e-06	-5.391083162950561e-05	-3.966714834057611e-06	-5.446635078187878e-05
5.999235447657878	0.0010692712125828592	0.0010828796148422359	0.001148944965262281	0.0011618205628312265	0.0011961125075063371	0.0012084321869140235	0.001247583028957092	0.0012591951389470412	0.0013596930837574922	0.0013694115834139513	0.08246553988508343	0.08057926391755618	-3.902492768766835e-06	-5.390740104099789e-05	-3.94270596481075e-06	-5.446288930641141e-05
6.035383859143656	0.0010691453191167667	0.0010827521220519638	0.0011488098042581874	0.0011616838880323611	0.0011959718681286615	0.0012082900983134374	0.0012474364181366457	0.001259047160844179	0.0013595334898065827	0.001369250840561982	0.08246566370560166	0.08057938482465433	-3.878868231155935e-06	-5.3903914250419405e-05	-3.918838315346285e-06	-5.445937113005006e-05
6.071750082993084	0.0010690194308592671	0.0010826246345880784	0.0011486746508609946	0.001161547220941299	0.0011958312379215348	0.0012081480189659374	0.0012472898183123588	0.0012588991937922598	0.001359373911246441	0.0013690901130651164	0.08246578975706179	0.08057950791020205	-3.855382647782041e-06	-5.390037089905708e-05	-3.895111053885125e-06	-5.445579589158367e-05
6.108335431635222	0.0010688935478890247	0.0010824971525311708	0.0011485395051913222	0.0011614105616802942	0.0011956906170329982	0.0012080059490208767	0.0012471432296643399	0.0012587512379722146	0.0013592143483345327	0.0013689294011800452	0.08246591807979073	0.08057963321357638	-3.83203519967526e-06	-5.389677061876097e-05	-3.871523353068257e-06	-5.445216322066959e-05
6.145141225407182	0.0010687676702846051	0.0010823696759617479	0.0011484043673703347	0.0011612739103721542	0.0011955500056120647	0.0012078638886285835	0.0012469966523741718	0.0012586032935664466	0.0013590548013310316	0.0013687687051661386	0.0824660487148445	0.08057976077486748	-3.8088250721331207e-06	-5.389311303091726e-05	-3.84807438983184e-06	-5.444847273644582e-05
6.182168792601758	0.0010686417981244894	0.001082242204960247	0.0011482692375197653	0.001161137267140268	0.0011954094038087507	0.0012077218379403982	0.0012468500866249566	0.001258455360758877	0.0013588952704988884	0.0013686080252855153	0.08246618170402392	0.08057989063489283	-3.785751454630365e-06	-5.388939774556012e-05	-3.824763345306598e-06	-5.444472404600442e-05
6.2194194695153895	0.0010685159314870781	0.0010821147396070428	0.0011481341157619355	0.0011610006321086243	0.0011952688117741045	0.0012075797971086994	0.0012467035326013507	0.0012583074397349797	0.001358735756103888	0.0013684473618031003	0.0824663170898865	0.08058002283520851	-3.7628135408918073e-06	-5.388562436287048e-05	-3.8015894049600596e-06	-5.4440916747028334e-05
6.256894600496366	0.0010683900704506963	0.0010819872799824506	0.0011479990022197697	0.001160864005401827	0.0011951282296602287	0.0012074377662869267	0.0012465569904895986	0.0012581595306818156	0.00135857625841471	0.0013682867149866842	0.08246645491576125	0.08058015741812405	-3.7400105288680485e-06	-5.3881792472010304e-05	-3.7785517585098294e-06	-5.443705042601499e-05
6.294595537993358	0.0010682642150936048	0.0010818598261667376	0.0011478638970168218	0.0011607273871451222	0.0011949876576203152	0.0012072957456296164	0.0012464104604775783	0.0012580116337880768	0.0013584167777029948	0.0013681260851069884	0.08246659522576241	0.0805802944267147	-3.7173416206071064e-06	-5.387790165020667e-05	-3.755649599840316e-06	-5.4433124657943255e-05
6.332523642604218	0.001068138365494006	0.0010817323782401306	0.001147728800277293	0.001160590777464415	0.0011948470958086726	0.0012071537352924258	0.0012462639427548371	0.0012578637492441252	0.0013582573142434074	0.0013679654724377303	0.08246673806480281	0.0805804339048384	-3.6948060223428864e-06	-5.3873951463945247e-05	-3.732882127020082e-06	-5.44291390060514e-05
6.370680283125076	0.0010680125217300508	0.0010816049362828237	0.001147593712126052	0.0011604541764862935	0.0011947065443807545	0.00120701173543217	0.0012461174375126324	0.0012577158772420298	0.0013580978683137028	0.001367804877255685	0.08246688347860986	0.08058057589714476	-3.6724029444136497e-06	-5.386994146830415e-05	-3.710248542287964e-06	-5.442509302230891e-05
6.40906683659976	0.0010678866838798478	0.0010814775003749853	0.001147458632688659	0.0011603175843380468	0.001194566003493192	0.0012068697462068447	0.0012459709449439734	0.001257568017975611	0.0013579384401947916	0.0013676442998407541	0.08246703151373917	0.08058072044909512	-3.650131601294973e-06	-5.3865871206509874e-05	-3.6877480520860345e-06	-5.442098624758307e-05
6.447684688369473	0.0010677608520214686	0.0010813500705967665	0.001147323562091382	0.0011601810011476902	0.0011944254733038213	0.0012067277677756602	0.0012458244652436593	0.001257420171640479	0.0013577790301708078	0.0013674837404760302	0.08246718221759	0.0805808676069732	-3.627991211535564e-06	-5.386174021024259e-05	-3.665379866915619e-06	-5.4416818209696016e-05
6.486535232122802	0.0010676350262329585	0.001081222647028312	0.0011471885004612254	0.0011600444270439868	0.001194284953971718	0.0012065858002990764	0.001245677998608327	0.0012572723384340792	0.001357619638529179	0.0013673231994478692	0.08246733563842087	0.0805810174179014	-3.605980997722566e-06	-5.385754799874798e-05	-3.6431432014014803e-06	-5.441258842497909e-05
6.525619869945995	0.0010675092065923404	0.0010810952297497622	0.0011470534479259458	0.0011599078621564664	0.0011941444456572258	0.0012064438439388268	0.0012455315452364877	0.001257124518555731	0.0013574602655606952	0.0013671626770459546	0.08246749182536471	0.0805811699298571	-3.5841001865249272e-06	-5.3853294079503344e-05	-3.6210372743056968e-06	-5.4408296397912004e-05
6.564940012373588	0.0010673833931776266	0.0010809678188412675	0.0011469184046140786	0.001159771306615453	0.0011940039485219909	0.0012063018988579574	0.0012453851053285745	0.001256976712206675	0.0013573009115595786	0.0013670021735633722	0.08246765082844482	0.08058132519168652	-3.5623480085667653e-06	-5.3848977946968635e-05	-3.5990613083316386e-06	-5.4403941619152185e-05
6.604497078439295	0.0010672575860668262	0.0010808404143829967	0.0011467833706549611	0.0011596347605520882	0.0011938634627289952	0.0012061599652208595	0.001245238679086987	0.0012568289195901178	0.0013571415768235612	0.0013668416892966824	0.08246781269859088	0.08058148325312091	-3.540723698496756e-06	-5.3844599083002764e-05	-3.5772145302939706e-06	-5.439952356717237e-05
6.644292495727218	0.0010671317853379514	0.0010807130164551416	0.001146648346178753	0.0011594982240983513	0.001193722988442588	0.0012060180431933	0.0012450922667161337	0.0012566811409112737	0.0013569822616539533	0.0013666812245459903	0.08246797748765587	0.08058164416479292	-3.5192264949482355e-06	-5.384015695697464e-05	-3.555496171026712e-06	-5.439504170798304e-05
6.684327700423376	0.0010670059910690272	0.0010805856251379282	0.0011465133313164624	0.0011593616973870852	0.0011935825258285202	0.001205876132942457	0.0012449458684224805	0.0012565333763774136	0.0013568229663557209	0.0013665207796150231	0.08246814524843318	0.0805818079782539	-3.497855640497566e-06	-5.3835651025124776e-05	-3.5339054653398677e-06	-5.4390495493966684e-05
6.724604137367524	0.001066880203338099	0.001080458240511626	0.0011463783261999685	0.001159225180552021	0.0011934420750539783	0.0012057342346369544	0.0012447994844145942	0.0012563856261979093	0.0013566636912375606	0.0013663603548112033	0.08246831603467153	0.08058197474598802	-3.476610381645054e-06	-5.383108073017673e-05	-3.512441651996878e-06	-5.438588436396108e-05
6.76512326010531	0.0010667544222232425	0.0010803308626565567	0.0011462433309620467	0.0011590886737278035	0.0011933016362876215	0.0012055923484468988	0.001244653114903193	0.0012562378905842842	0.00135650443661198	0.001366199950445728	0.08246848990109529	0.08058214452143202	-3.4554899688184204e-06	-5.382644550161464e-05	-3.491103973747578e-06	-5.438120774364785e-05
6.805886530940724	0.0010666286478025699	0.0010802034916531007	0.001146108345736393	0.0011589521770500137	0.0011931612096996128	0.001205450474543911	0.0012445067601011925	0.0012560901697502569	0.0013563452027953722	0.001366039566833645	0.08246866690342049	0.08058231735899052	-3.4344936563086154e-06	-5.3821744754989354e-05	-3.4698916772449295e-06	-5.4376465044470024e-05
6.846895420988873	0.0010665028801542405	0.0010800761275817112	0.00114597337065765	0.0011588156906551983	0.0011930207954616613	0.0012053086131011681	0.001244360420223757	0.0012559424639117956	0.001356185990108101	0.0013658792042939361	0.08246884709837293	0.08058249331405462	-3.4136207022594095e-06	-5.381697789144657e-05	-3.448804013045023e-06	-5.4371655663854046e-05
6.888151410229076	0.0010663771193564697	0.0010799487705229194	0.0011458384058614319	0.0011586792146808921	0.0011928803937470546	0.0012051667642934355	0.0012442140954883462	0.0012557947732871634	0.001356026798874579	0.0013657188631495947	0.08246903054370637	0.08058267244301925	-3.392870368702089e-06	-5.381214429880932e-05	-3.427840235593199e-06	-5.4366778985043274e-05
6.92965598755826	0.001066251365487537	0.001079821420557346	0.0011457034514843509	0.0011585427492656478	0.0011927400047306962	0.0012050249282971085	0.0012440677861147694	0.0012556470980969734	0.0013558676294233541	0.0013655585437277102	0.08246921729822233	0.08058285480330223	-3.3722419214635146e-06	-5.380724335007914e-05	-3.406999603192823e-06	-5.436183437668163e-05
6.971410650844719	0.0010661256186257947	0.0010796940777657105	0.0011455685076640432	0.0011584062945490595	0.0011925996285891455	0.0012048831052902471	0.0012439214923252338	0.0012554994385642357	0.0013557084820871902	0.0013653982463595518	0.08246940742178742	0.08058304045336184	-3.351734630171327e-06	-5.380227440332508e-05	-3.386281378010489e-06	-5.4356821192647065e-05
7.01341690698215	0.001065999878849678	0.0010795667422288395	0.001145433574539196	0.001158269850671793	0.0011924592655006554	0.0012047412954526177	0.001243775214344399	0.0012553517949144136	0.0013555493572031557	0.0013652379713806524	0.0824696009753542	0.08058322945271605	-3.3313477682331283e-06	-5.379723680193349e-05	-3.365684825994489e-06	-5.435173877160748e-05
7.055676271944047	0.0010658741462377145	0.0010794394140276789	0.0011452986522495752	0.0011581334177756112	0.0011923189156452117	0.0012045994989657314	0.0012436289523994298	0.001255204167375475	0.0013553902551127115	0.001365077719130899	0.08246979802098009	0.0805834218619622	-3.311080612822606e-06	-5.379212987408066e-05	-3.345209216921649e-06	-5.434658643718726e-05
7.098190270838397	0.0010657484208685313	0.0010793120932433016	0.001145163740936053	0.001157996996003404	0.0011921785792045724	0.0012044577160128835	0.0012434827067200503	0.0012550565561779477	0.0013552311761617977	0.0013649174899546166	0.08246999862184756	0.08058361774279632	-3.290932444832695e-06	-5.378695293237201e-05	-3.324853824314064e-06	-5.4341363497023565e-05
7.1409604379627405	0.0010656227028208697	0.0010791847799569213	0.0011450288407406372	0.0011578605854992187	0.0011920382563623108	0.001204315946779198	0.0012433364775386007	0.001254908961554976	0.0013550721207009294	0.0013647572842006653	0.08247020284228498	0.08058381715803213	-3.2709025488981275e-06	-5.378170527398085e-05	-3.3046179254807295e-06	-5.433606924346024e-05
7.183988316859528	0.0010654969921735872	0.001079057474249896	0.0011448939518064968	0.0011577241864082822	0.0011918979473038518	0.0012041741914516632	0.0012431902650900891	0.0012547613837423717	0.0013549130890852807	0.0013645971022225208	0.08247041074778655	0.08058402017162372	-3.250990213355537e-06	-5.377638618034308e-05	-3.284500801465501e-06	-5.433070295288167e-05
7.227275460371831	0.001065371289005674	0.0010789301762037455	0.0011447590742779937	0.0011575877988770384	0.001191757652216518	0.0012040324502191786	0.0012430440696122522	0.0012546138229786777	0.001354754081674786	0.0013644369443783777	0.08247062240503418	0.0805842268486842	-3.231194730141107e-06	-5.37709949154086e-05	-3.2645017369725e-06	-5.432526388421399e-05
7.270823430699384	0.0010652455933962619	0.0010788028859001597	0.0011446242083007145	0.0011574514230531764	0.0011916173712895755	0.0012038907232725991	0.0012428978913456156	0.0012544662795052233	0.0013545950988342339	0.0013642768110312424	0.08247083788191902	0.08058443725550637	-3.211515394918943e-06	-5.376553072788948e-05	-3.244620020449382e-06	-5.4319751280951234e-05
7.31463379945495	0.0010651199054246292	0.0010786756034210053	0.0011444893540214938	0.001157315059085657	0.0011914771047142668	0.001203749010804772	0.0012427517305335456	0.0012543187535661814	0.0013544361409333597	0.0013641167025490232	0.08247105724756373	0.08058465145958629	-3.1919515069821908e-06	-5.3759992849761185e-05	-3.2248549439988644e-06	-5.431416436918468e-05
7.358708147721062	0.0010649942251702176	0.0010785483288483434	0.001144354511588453	0.00115717870712475	0.0011913368526838657	0.0012036073130105903	0.0012426055874223162	0.0012541712454086334	0.0013542772083469515	0.0013639566193046379	0.08247128057234306	0.08058486952964362	-3.1725023691767107e-06	-5.375438049473602e-05	-3.205205803344033e-06	-5.430850235754736e-05
7.403048066107065	0.0010648685527126396	0.0010784210622644362	0.0011442196811510261	0.0011570423673220615	0.0011911966153937172	0.0012034656300870309	0.001242459462261168	0.0012540237552826265	0.001354118301454946	0.0013637965616761071	0.08247150792790942	0.08058509153564415	-3.1531672879947514e-06	-5.374869286031703e-05	-3.185671897880382e-06	-5.4302764437713646e-05
7.447655154806527	0.0010647428881316874	0.0010782938037517576	0.001144084862859992	0.0011569060398305664	0.0011910563930412827	0.001203323962233204	0.0012423133553023675	0.001253876283441237	0.0013539594206425317	0.0013636365300466566	0.08247173938721368	0.08058531754882291	-3.133945573470867e-06	-5.374292912579959e-05	-3.1662525305734684e-06	-5.429694978315025e-05
7.49253102365499	0.001064617231507347	0.0010781665533930074	0.0011439500568675093	0.0011567697248046445	0.0011909161858261897	0.0012031823096504	0.0012421672668012764	0.0012537288301406344	0.0013538005663002548	0.001363476524804824	0.08247197502453084	0.08058554764170578	-3.114836539169774e-06	-5.373708845252123e-05	-3.1469470079762557e-06	-5.4291057549255006e-05
7.537677292188054	0.0010644915829198065	0.0010780393112711218	0.0011438152633271464	0.0011566334224001095	0.0011907759939502759	0.0012030406725421358	0.0012420211970164093	0.001253581395640145	0.0013536417388241228	0.0013633165463445601	0.08247221491548122	0.08058578188813471	-3.0958395022470664e-06	-5.373116998416694e-05	-3.1277546402447287e-06	-5.428508687366218e-05
7.583095589699846	0.001064365942449466	0.0010779120774692817	0.0011436804823939147	0.0011564971327742443	0.0011906358176176366	0.001202899051114202	0.0012418751462095028	0.0012534339802023173	0.0013534829386157125	0.001363156595065338	0.08247245913705786	0.08058602036329139	-3.076953783265335e-06	-5.372517284460421e-05	-3.1086747410008497e-06	-5.4279036874022024e-05
7.628787555301809	0.001064240310176955	0.0010777848520709323	0.0011435457142243072	0.00115636085608584	0.0011904956570346812	0.001202757445574719	0.0012417291146455851	0.0012532865840929924	0.0013533241660822859	0.001362996671372266	0.08247270776765013	0.08058626314371974	-3.0581787063502924e-06	-5.371909613993697e-05	-3.0897066274574586e-06	-5.4272906650054686e-05
7.674754837981857	0.0010641146861831337	0.001077657635159785	0.0011434109589763242	0.0011562245924952206	0.0011903555124101698	0.0012026158561341757	0.0012415831025930346	0.0012531392075813637	0.0013531654216368903	0.0013628367756761868	0.0824729608870686	0.08058651030735314	-3.0395135990866906e-06	-5.371293895684026e-05	-3.07084962031072e-06	-5.426669528194039e-05
7.720999096663877	0.0010639890705491136	0.0010775304268198377	0.0011432762168095164	0.001156088342164289	0.0011902153839552768	0.0012024742830054917	0.0012414371103236588	0.0012529918509400545	0.001353006705698483	0.001362676908393804	0.08247321857657222	0.08058676193353805	-3.020957792457604e-06	-5.3706700362088355e-05	-3.052103043708898e-06	-5.426040182968106e-05
7.767522000267617	0.0010638634633562635	0.0010774032271353832	0.0011431414878850165	0.0011559521052565578	0.0011900752718836327	0.001202332726404061	0.0012412911381127585	0.0012528445144451836	0.0013528480186920406	0.0013625170699477884	0.08247348091889364	0.08058701810306021	-3.002510620891269e-06	-5.3700379402443765e-05	-3.0334662252697042e-06	-5.425402533321133e-05
7.814325227768903	0.0010637378646862253	0.0010772760361910246	0.0011430067723655782	0.0011558158819371881	0.001189935176411385	0.0012021911865478126	0.0012411451862392024	0.0012526971983764395	0.0013526893610486814	0.0013623572607668998	0.0824737479982655	0.08058727889817073	-2.9841714221951615e-06	-5.3693975104518454e-05	-3.014938496033459e-06	-5.424756481223203e-05
7.861410468260233	0.0010636122746209224	0.0010771488540716845	0.0011428720704156087	0.001155679672373025	0.001189795097757244	0.0012020496636572556	0.0012409992549854974	0.0012525499030171501	0.001352530733205781	0.0013621974812861022	0.08247401990044985	0.08058754440261298	-2.965939537628859e-06	-5.368748647527344e-05	-2.9965191905324817e-06	-5.424101926668201e-05
7.908779421011744	0.0010634866932425716	0.0010770216808626179	0.0011427373822012086	0.0011555434767326351	0.0011896550361425388	0.0012019081579555378	0.0012408533446378615	0.0012524026286543572	0.0013523721356070943	0.0013620377319466842	0.08247429671276331	0.08058781470164977	-2.947814311704544e-06	-5.368091249899343e-05	-2.9782076465794532e-06	-5.4234387673574025e-05
7.956433795532517	0.0010633611206337028	0.0010768945166494326	0.0011426027078902138	0.0011554072951863524	0.001189514991791279	0.0012017666696685057	0.0012407074554863066	0.0012522553755788973	0.0013522135687028872	0.0013618780131963906	0.08247457852410739	0.0805880898820895	-2.929795092376092e-06	-5.367425214047872e-05	-2.960003205442624e-06	-5.4227668989825784e-05
8.004375311632296	0.0010632355568771566	0.0010767673615180882	0.0011424680476522233	0.001155271127906303	0.001189374964930196	0.00120162519902475	0.0012405615878246996	0.0012521081440854656	0.0013520550329500472	0.0013617183254895319	0.08247486542499514	0.08058837003231659	-2.9118812308916164e-06	-5.366750434221412e-05	-2.9419052117625466e-06	-5.422086215078892e-05
8.052605699483543	0.0010631100020561132	0.0010766402155549255	0.001142333401658651	0.0011551349750664613	0.0011892349557888174	0.0012014837462556729	0.0012404157419508574	0.0012519609344727094	0.0013518965288122297	0.001361558669287129	0.08247515750758325	0.0805886552423188	-2.894072081694593e-06	-5.3660668023175484e-05	-2.9239130133924818e-06	-5.421396606766771e-05
8.101126699683881	0.001062984456254098	0.0010765130788466712	0.0011421987700827607	0.0011549988368426828	0.0011890949645995154	0.0012013423115955458	0.0012402699181666187	0.0012518137470432988	0.0013517380567599807	0.0013613990450570355	0.08247545486569963	0.08058894560371611	-2.8763670026493715e-06	-5.365374208213258e-05	-2.906025961606565e-06	-5.420697963079424e-05
8.149940063318896	0.0010628589195549904	0.0010763859514804513	0.0011420641530997023	0.001154862713412742	0.0011889549915975635	0.0012012008952815615	0.001240124116777919	0.001251666582104005	0.0013515796172708645	0.001361239453274065	0.08247575759487442	0.08058924120979122	-2.8587653548191316e-06	-5.364672539420745e-05	-2.8882434109610278e-06	-5.4199901707435716e-05
8.199047552025359	0.0010627333920430445	0.0010762588335438087	0.0011419295508865604	0.0011547266049563819	0.0011888150370212038	0.001201059497553902	0.0012399783380948823	0.001251519439965788	0.0013514212108296094	0.001361079894420133	0.0824760657923719	0.08058954215551853	-2.8412665024867e-06	-5.363961681087437e-05	-2.870564719254301e-06	-5.419273114098955e-05
8.248450938054788	0.0010626078738028984	0.001076131725124716	0.0011417949636223913	0.0011545905116553518	0.0011886751011117025	0.001200918118655795	0.0012398325824318974	0.0012513723209438782	0.0013512628379282385	0.0013609203689843915	0.08247637955722036	0.08058984853759693	-2.823869813163224e-06	-5.363241516043171e-05	-2.852989247527013e-06	-5.4185466750983347e-05
8.298152004337403	0.0010624823649195891	0.0010760046263115907	0.0011416603914882703	0.0011544544336934538	0.001188535184113416	0.0012007767588335825	0.0012396868501077078	0.0012512252253578623	0.0013511044990662147	0.0013607608774633677	0.08247669899024491	0.08059016045447966	-2.8065746575690886e-06	-5.362511924700275e-05	-2.835516360070664e-06	-5.417810733285289e-05
8.348152544546481	0.0010623568654785666	0.0010758775371933085	0.00114152583466733	0.0011543183712565848	0.0011883952862738502	0.0012006354183367776	0.0012395411414454945	0.0012510781535317666	0.0013509461947505792	0.001360601420361106	0.08247702419410141	0.0805904780064057	-2.7893804095732028e-06	-5.361772785009156e-05	-2.81814542437038e-06	-5.417065165738699e-05
8.398454363163072	0.001062231375565708	0.001075750457859222	0.001141391293344811	0.0011541823245327849	0.0011882554078437302	0.0012004940974181357	0.0012393954567729672	0.001250931105794151	0.001350787925496102	0.0013604419981893146	0.08247735527330753	0.08059080129543383	-2.772286446219019e-06	-5.361023972455525e-05	-2.8008758111170567e-06	-5.416309847044998e-05
8.449059275541144	0.00106210589526733	0.00107562338839917	0.0011412567677081004	0.001154046293712277	0.001188115549077059	0.0012003527963337145	0.0012392497964224495	0.0012507840824781914	0.0013506296918254243	0.001360282611467507	0.08247769233427765	0.08059113042547524	-2.755292147728003e-06	-5.360265360090932e-05	-2.783706894188276e-06	-5.415544649306492e-05
8.49996910797308	0.0010619804246702021	0.0010754963289034952	0.001141122257946779	0.0011539102789875182	0.001187975710231186	0.001200211515342943	0.0012391041607309698	0.0012506370839217723	0.0013504714942692098	0.001360123260723153	0.08247803548535768	0.08059146550232509	-2.7383968973331008e-06	-5.3594968181830405e-05	-2.766638050540754e-06	-5.4147694418693604e-05
8.551185697755594	0.0010618549638615718	0.0010753692794630663	0.0011409877642526765	0.0011537742805532495	0.0011878358915668832	0.0012000702547086963	0.001238958550040365	0.001250490110467589	0.0013503133333663076	0.00135996394649184	0.08247838483686039	0.08059180663370098	-2.721600081431394e-06	-5.3587182144987366e-05	-2.7496686603109555e-06	-5.4139840915512494e-05
8.602710893256043	0.0010617295129291633	0.0010752422401692832	0.0011408532868199042	0.0011536382986065364	0.0011876960933484002	0.0011999290146973531	0.0012388129646973567	0.0012503431624632272	0.0013501552096638917	0.0013598046693174127	0.08247874050109956	0.0805921539292737	-2.7049010895233844e-06	-5.357929414240292e-05	-2.7327981067630513e-06	-5.413188462533025e-05
8.654546553979111	0.0010616040719612042	0.0010751152111140997	0.0011407188258449141	0.0011535023333468235	0.0011875563158435427	0.0011997877955788748	0.0012386674050536592	0.0012501962402612684	0.001349997123717632	0.0013596454297521404	0.0824791025924277	0.08059250750070512	-2.688299314105441e-06	-5.3571302797372766e-05	-2.7160257761848355e-06	-5.4123824161422807e-05
8.706694550633951	0.0010614786410464388	0.0010749881923900403	0.0011405843815265459	0.0011533663849759845	0.001187416559323744	0.001199646597626877	0.0012385218714660775	0.001250049344219388	0.0013498390760918542	0.0013594862283568775	0.08247947122727417	0.08059286746168438	-2.671794150688883e-06	-5.3563206705575794e-05	-2.699351057962318e-06	-5.4115658109699094e-05
8.759156765201672	0.0010613532202741424	0.0010748611840902147	0.0011404499540660761	0.0011532304536983709	0.0011872768240641374	0.001199505421118699	0.0012383763642966014	0.0012499024747004504	0.0013496810673597024	0.0013593270657012244	0.08247984652417945	0.08059323392796339	-2.6553849978693672e-06	-5.355500443574024e-05	-2.6827733445415614e-06	-5.4107385028229205e-05
8.811935091003267	0.0010612278097341353	0.0010747341863083344	0.0011403155436672655	0.0011530945397208636	0.0011871371103436244	0.0011993642663354807	0.001238230883912507	0.0012497556320726119	0.0013495230981033037	0.0013591679423636907	0.08248022860383779	0.08059360701739522	-2.6390712572297442e-06	-5.354669452814487e-05	-2.6662920313853117e-06	-5.4099003446189675e-05
8.865031432767935	0.001061102409516802	0.0010746071991387302	0.0011401811505364163	0.0011529586432529246	0.0011869974184449553	0.001199223133562236	0.0012380854306864627	0.0012496088167094235	0.0013493651689139425	0.001359008858931869	0.08248061758913296	0.08059398684997356	-2.622852333256792e-06	-5.353827549237078e-05	-2.6499065169313663e-06	-5.4090511862697754e-05
8.918447706701835	0.00106097701971311	0.0010744802226763746	0.001140046774882424	0.0011528227645066572	0.0011868577486548086	0.0011990820230879367	0.0012379400049966354	0.0012494620289899402	0.001349207280392238	0.0013588498160026095	0.08248101360518058	0.08059437354786853	-2.6067276334505035e-06	-5.352974580988268e-05	-2.6336162026411453e-06	-5.408190874803265e-05
8.972185840557227	0.001060851640414617	0.0010743532570168894	0.001139912416916824	0.001152686903696848	0.0011867181012638582	0.0011989409352055785	0.0012377946072267866	0.0012493152692988165	0.001349049433148307	0.0013586908141821833	0.08248141677936632	0.08059476723546848	-2.5906965682390842e-06	-5.352110393164189e-05	-2.6174204929337724e-06	-5.4073192541637116e-05
9.02624777370205	0.0010607262717135001	0.0010742263022565752	0.0011397780768538576	0.0011525510610410359	0.0011865784765668656	0.001198799870212276	0.001237649237766397	0.0012491685380264304	0.0013488916278019624	0.0013585318540864774	0.08248182724138954	0.08059516803942107	-2.574758550942524e-06	-5.3512348277690025e-05	-2.6013187951461764e-06	-5.406436165203421e-05
9.080635457189915	0.0010606009137025625	0.0010740993584924209	0.0011396437549105153	0.0011524152367595568	0.0011864388748627486	0.0011986588284093292	0.0012375038970107608	0.0012490218355689798	0.001348733864982878	0.0013583729363411622	0.08248224512330346	0.08059557608867239	-2.5589129978072916e-06	-5.350347723756532e-05	-2.585310519611153e-06	-5.405541445754891e-05
9.135350853830497	0.001060475566475257	0.001073972425822124	0.0011395094513066018	0.0011522794310756049	0.001186299296454672	0.001198517810102315	0.00123735858536111	0.0012488751623286	0.0013485761453307865	0.0013582140615818793	0.0824826705595598	0.08059599151450986	-2.543159327923067e-06	-5.3494489168637305e-05	-2.5693950794734854e-06	-5.404634930267216e-05
9.190395938260405	0.001060350230125702	0.0010738455043441167	0.001139375166264789	0.001152143644215297	0.0011861597416501254	0.0011983768156011716	0.0012372133032247216	0.0012487285187134847	0.0013484184694956653	0.0013580552304544393	0.08248310368705072	0.08059641445060449	-2.5274969632383543e-06	-5.3485382395607184e-05	-2.553571890788822e-06	-5.4037164499920465e-05
9.245772697014415	0.0010602249047487007	0.0010737185941575777	0.0011392409000106777	0.0011520078764077242	0.0011860202107610148	0.0011982358452202809	0.0012370680510150388	0.0012485819051379942	0.0013482608381379306	0.0013578964436150036	0.082483544645154	0.08059684503305445	-2.51192532854487e-06	-5.347615521125726e-05	-2.537840372523678e-06	-5.4027858329863676e-05
9.301483128597186	0.0010600995904397551	0.0010735916953624502	0.0011391066527728499	0.0011518721278850114	0.0011858807041037383	0.0011980948992785536	0.0012369228291517827	0.0012484353220227737	0.0013481032519286288	0.001357737701730277	0.08248399357577886	0.08059728340042925	-2.4964438514931547e-06	-5.346680587500763e-05	-2.522199946473902e-06	-5.401842903868248e-05
9.357529243555355	0.0010599742872950896	0.0010734648080594682	0.0011389724247829378	0.0011517363988823833	0.001185741221999284	0.001197953978099522	0.0012367776380610798	0.0012482887697948784	0.0013479457115496425	0.001357579005477714	0.08248445062341016	0.08059772969381457	-2.481051962417366e-06	-5.345733261083452e-05	-2.5066500372109e-06	-5.40088748378631e-05
9.413913064550128	0.0010598489954116697	0.0010733379323501749	0.001138838216275681	0.0011516006896382276	0.001185601764773317	0.0011978130820114305	0.001236632478175583	0.0012481422488878967	0.0013477882176938943	0.001357420355545719	0.08248491593515793	0.08059818405685752	-2.465749094527833e-06	-5.344773360949073e-05	-2.4911900721562297e-06	-5.3999193904447074e-05
9.47063662643026	0.0010597237148872165	0.0010732110683369395	0.001138704027488987	0.0011514650003941521	0.0011854623327562665	0.0011976722113473228	0.001236487349934592	0.0012479957597420705	0.0013476307710655468	0.0013572617526338476	0.08248538966080295	0.0805986466358153	-2.4505346837514624e-06	-5.343800702625745e-05	-2.4758194815104745e-06	-5.3989384380198624e-05
9.527701976305488	0.0010595984458202316	0.0010730842161229823	0.0011385698586639994	0.001151329331395056	0.0011853229262834234	0.0011975313664451396	0.001236342253784186	0.001247849302804426	0.00134747337238022	0.0013571031974530187	0.08248587195284557	0.08059911757959931	-2.4354081687352064e-06	-5.342815097997278e-05	-2.460537698220286e-06	-5.397944437032787e-05
9.585111173620431	0.0010594731883100136	0.0010729573758123945	0.0011384357100451582	0.0011511936828891907	0.0011851835456950324	0.0011973905476478116	0.0012361971901773503	0.0012477028785289025	0.0013473160223652055	0.0013569446907257293	0.08248636296655754	0.08059959703982728	-2.4203689908859627e-06	-5.341816355391993e-05	-2.4453441579957297e-06	-5.3969371943574096e-05
9.642866290228868	0.001059347942456679	0.001072830547510157	0.0011383015818802681	0.0011510580551282292	0.0011850441913363857	0.0011972497553033568	0.001236052159574106	0.0012475564873764822	0.0013471587217596796	0.0013567862331862668	0.0824868628600285	0.08060008517086932	-2.405416594282103e-06	-5.340804279391209e-05	-2.430238299272122e-06	-5.395916513151189e-05
9.700969410468568	0.0010592227083611827	0.0010727037313221673	0.001138167474420564	0.001150922448367334	0.0011849048635579251	0.0011971089897649773	0.0012359071624416474	0.0012474101298153265	0.0013470014713149309	0.001356627825580932	0.08248737179422108	0.08060058212989908	-2.390550425647453e-06	-5.339778670732098e-05	-2.415219563168397e-06	-5.394882192713557e-05
9.75942263123647	0.0010590974861253407	0.0010725769273552588	0.001138033387920782	0.0011507868628652257	0.0011847655627153404	0.0011969682513911636	0.0012357621992544778	0.0012472638063209139	0.0013468442717945864	0.0013564694686682666	0.08248788993302025	0.08060108807694683	-2.3757699344068017e-06	-5.3387393263826244e-05	-2.4002873934975133e-06	-5.393834028460942e-05
9.818228062064373	0.001058972275851848	0.0010724501357172239	0.0011378993226392245	0.0011506512988842543	0.0011846262891696674	0.0011968275405457925	0.0012356172704945476	0.0012471175173761756	0.0013466871239748407	0.0013563111632192782	0.08248841744328998	0.08060160317494829	-2.3610745726355964e-06	-5.337686039458278e-05	-2.3854412367751293e-06	-5.392771812010033e-05
9.877387825195074	0.0010588470776443	0.0010723233565168326	0.001137765278837831	0.0011505157566904663	0.0011844870432873914	0.0011966868575982283	0.00123547237665139	0.0012469712634716342	0.0013465300286446846	0.0013561529100176684	0.08248895449492252	0.08060212758979887	-2.346463794968001e-06	-5.336618598938969e-05	-2.370680542103376e-06	-5.391695330778101e-05
9.936904055658934	0.0010587218916072202	0.0010721965898638675	0.0011376312567822563	0.001150380236553688	0.0011843478254405587	0.0011965462029234401	0.001235327518222278	0.0012468250451055593	0.0013463729866061583	0.0013559947098600851	0.08248950126089882	0.08060266149040816	-2.331937058648939e-06	-5.335536789807804e-05	-2.3560047612072865e-06	-5.3906043681467564e-05
9.996778901350961	0.0010585967178460755	0.0010720698358691351	0.001137497256741936	0.0011502447387475882	0.0011842086360068745	0.0011964055769020958	0.0012351826957123582	0.0012466788627841002	0.001346215998674581	0.001355836563556347	0.08249005791734078	0.08060320504875365	-2.3174938235670517e-06	-5.334440393034434e-05	-2.3414133485111233e-06	-5.389498703503581e-05
10.05701452310831	0.0010584715564672998	0.001071943094644495	0.0011373632789901617	0.0011501092635497591	0.0011840694753698139	0.0011962649799206755	0.001235037909634802	0.0012465327170214423	0.001346059065678802	0.0013556784719296958	0.08249062464357011	0.08060375843993779	-2.303133552105513e-06	-5.3333291853030484e-05	-2.3269057609371507e-06	-5.388378111842451e-05
10.117613094788254	0.0010583464075783204	0.0010718163663028851	0.0011372293238041602	0.0011499738112417935	0.0011839303439187348	0.0011961244123715876	0.001234893160510963	0.0012463866083399584	0.0013459021884614554	0.001355520435817049	0.08249120162216779	0.08060432184224445	-2.2888557091715195e-06	-5.3322029389402115e-05	-2.3124814579594116e-06	-5.3872423638134936e-05
10.178576803346665	0.001058221271287582	0.0010716896509583482	0.0011370953914651716	0.0011498383821093644	0.0011837912420489922	0.0011959838746532804	0.0012347484488705286	0.001246240537270365	0.0013457453678792175	0.0013553624560692537	0.0824917890390302	0.08060489543719632	-2.2746597622535364e-06	-5.33106142207862e-05	-2.298139901671381e-06	-5.386091225839662e-05
10.239907848916916	0.001058096147704562	0.0010715629487260507	0.0011369614822585184	0.0011497029764422977	0.0011836521701620428	0.0011958433671703501	0.0012346037752516714	0.001246094504351871	0.0013455886048030598	0.0013552045335513384	0.08249238708343319	0.08060547940961404	-2.2605451812963973e-06	-5.329904398360119e-05	-2.28388055664025e-06	-5.3849244598030976e-05
10.301608444889292	0.0010579710369398065	0.0010714362597223168	0.0011368275964736979	0.0011495675945346632	0.0011835131286655747	0.0011957028903336697	0.0012344591402012192	0.00124594851013235	0.001345431900118526	0.001355046669142788	0.08249299594809059	0.08060607394767684	-2.2465114387412027e-06	-5.328731626916272e-05	-2.2697028899745786e-06	-5.383741823081212e-05
10.363680817990868	0.0010578459391049418	0.0010713095840646446	0.00113669373440445	0.0011494322366848446	0.001183374117973613	0.0011955624445604955	0.0012343145442748056	0.0012458025551684902	0.0013452752547259898	0.0013548888637377986	0.08249361582921852	0.08060667924298394	-2.2325580094940956e-06	-5.327542862340606e-05	-2.255606371242766e-06	-5.382543068407908e-05
10.426127208365882	0.0010577208543127124	0.0010711829218717453	0.0011365598963488516	0.0011492969031956378	0.0011832351385066512	0.0011954220302746027	0.001234169988037048	0.001245656640025974	0.001345118669540943	0.0013547311182455666	0.08249424692659918	0.08060729549061531	-2.2186843708880966e-06	-5.326337854499874e-05	-2.241590472488661e-06	-5.381327943801417e-05
10.488949869656532	0.0010575957826769956	0.0010710562732635577	0.0011364260826093918	0.0011491615943743222	0.0011830961906917658	0.0011952816479063957	0.0012340254720617065	0.001245510765279633	0.001344962145494265	0.0013545734335905517	0.08249488944364491	0.08060792288919684	-2.204890002695248e-06	-5.3251163485840136e-05	-2.227654668229828e-06	-5.3800961925976054e-05
10.552151069084381	0.0010574707243128335	0.0010709296383612846	0.0011362922934930624	0.0011490263105327573	0.0011829572749627473	0.0011951412978930434	0.0012338809969318603	0.0012453649315136302	0.0013448056835325163	0.0013544158107127709	0.08249554358746479	0.08060856164096383	-2.1911743870450806e-06	-5.323878084825817e-05	-2.2137984353395868e-06	-5.378847553078048e-05
10.615733087532126	0.0010573456793364576	0.0010708030172874184	0.0011361585293114445	0.0011488910519874688	0.001182818391760226	0.0011950009806786057	0.0012337365632400842	0.0012452191393216329	0.001344649284618226	0.0013542582505680842	0.08249620956893283	0.08060921195182806	-2.1775370085061474e-06	-5.32262279867024e-05	-2.200021253173645e-06	-5.377581758722605e-05
10.679698219625935	0.0010572206478653143	0.001070676410165766	0.0011360247903807932	0.0011487558190597348	0.0011826795415317971	0.0011948606967141587	0.0012335921715886196	0.0012450733893069846	0.0013444929497301854	0.001354100754128484	0.08249688760275492	0.08060987403144243	-2.1639773540010204e-06	-5.32135022054403e-05	-2.1863226034660177e-06	-5.376298537970725e-05
10.744048773818252	0.0010570956300180914	0.0010705498171214817	0.0011358910770221306	0.0011486206120756809	0.0011825407247321568	0.0011947204464579323	0.0012334478225895598	0.0012449276820828924	0.0013443366798637512	0.0013539433223823977	0.08249757790753934	0.08061054809327114	-2.1504949127681278e-06	-5.320060075730826e-05	-2.1727019702839218e-06	-5.374997614043808e-05
10.808787072471103	0.0010569706259147482	0.001070423238281096	0.0011357573895613374	0.0011484854313663726	0.0011824019418232355	0.0011945802303754448	0.0012333035168650358	0.0012447820182726103	0.0013441804760311526	0.0013537859563349914	0.08249828070586945	0.0806112343546591	-2.1370891763981825e-06	-5.3187520843489544e-05	-2.1591588400867584e-06	-5.3736787050173707e-05
10.87391545193992	0.0010568456356765395	0.001070296673772542	0.0011356237283292436	0.0011483502772679079	0.0011822631932743332	0.001194440048939637	0.0012331592550473983	0.0012446363985096237	0.0013440243392618	0.0013536286570084762	0.08249899622437327	0.08061193303690184	-2.123759638752651e-06	-5.317425961204325e-05	-2.1456927016185595e-06	-5.372341523554591e-05
10.93943626265785	0.0010567206594260506	0.0010701701237251933	0.0011354900936617295	0.0011482151501215193	0.0011821244795622618	0.0011942999026310203	0.0012330150377794175	0.001244490823437847	0.0013438682706026113	0.001353471425442433	0.08249972469379982	0.08061264436531741	-2.110505796014059e-06	-5.3160814157876546e-05	-2.1323030459548253e-06	-5.370985776967374e-05
11.00535186922059	0.0010565956972872176	0.0010700435882698863	0.0011353564858998133	0.0011480800502736651	0.00118198580117148	0.001194159791937808	0.0012328708657144663	0.0012443452937118105	0.0013437122711183224	0.0013533142626941201	0.08250046634909262	0.08061336856932033	-2.0973271466235427e-06	-5.3147181521079334e-05	-2.1189893664886467e-06	-5.369611167105326e-05
11.071664650471687	0.001056470749385363	0.0010699170675389565	0.0011352229053897577	0.0011479449780761337	0.0011818471585942443	0.0011940197173560686	0.0012327267395167271	0.0012441998099968648	0.001343556341891828	0.0013531571698388114	0.08250122142946636	0.0806141058824969	-2.0842231912444192e-06	-5.31333586856475e-05	-2.1057511588387645e-06	-5.368217390117058e-05
11.138376999588447	0.001056345815847223	0.0010697905616662699	0.0011350893524831643	0.0011478099338861438	0.0011817085523307513	0.0011938796793898709	0.0012325826598613891	0.0012440543729693777	0.0013434004840245106	0.0013530001479701214	0.08250199017848621	0.08061485654267884	-2.0711934327899417e-06	-5.311934257939965e-05	-2.092587920901612e-06	-5.366804136497372e-05
11.205491324168262	0.0010562208968009788	0.0010696640707872542	0.0011349558275370781	0.0011476749180664475	0.0011815699828892875	0.0011937396785514326	0.0012324386274348523	0.0012439089833169426	0.0013432446986365826	0.0013528431982003488	0.08250277284414416	0.08061562079202413	-2.058237376383401e-06	-5.3105130072395035e-05	-2.079499152804476e-06	-5.365371090931825e-05
11.273010046315514	0.001056095992376286	0.0010695375950389328	0.00113482233091409	0.001147539930985437	0.001181431450786382	0.0011935997153612761	0.0012322946429349402	0.0012437636417385852	0.0013430889868674362	0.0013526863216608172	0.0825035696789441	0.08061639887709214	-2.0453545293355746e-06	-5.309071797626741e-05	-2.0664843568881514e-06	-5.363917932199591e-05
11.340935602728974	0.0010559711027043055	0.0010694111345599569	0.0011346888629824407	0.0011474049730172478	0.0011812929565469578	0.0011934597903483803	0.0012321507070711054	0.0012436183489449761	0.0013429333498759916	0.0013525295195022289	0.08250438093997937	0.0806171910489275	-2.0325444011100313e-06	-5.307610304222665e-05	-2.053543037660102e-06	-5.362444332993044e-05
11.409270444789758	0.001055846227917741	0.0010692846894906436	0.0011345554241161346	0.0011472700445418764	0.0011811545007044961	0.001193319904050346	0.0012320068205646565	0.001243473105658653	0.0013427777888410676	0.001352372792895024	0.0825052068890203	0.08061799756313942	-2.0198065033092544e-06	-5.306128196067017e-05	-2.0406747018152788e-06	-5.360949959920536e-05
11.478017038649782	0.001055721368150863	0.0010691582599730058	0.0011344220146950405	0.0011471351459452815	0.0011810160838011897	0.001193180057013549	0.0012318629841489663	0.0012433279126142318	0.001342622304961736	0.0013522161430297402	0.08250604779259627	0.08061881867998567	-2.0071403497145396e-06	-5.304625136121066e-05	-2.027878858229179e-06	-5.3594344734148036e-05
11.547177865320764	0.001055596523539547	0.001069031846150789	0.0011342886351050066	0.001147000277619501	0.001180877706388106	0.0011930402497933082	0.0012317191985697037	0.0012431827705586358	0.0013424668994577024	0.0013520595711173824	0.08250690392208632	0.08061965466445767	-1.9945454561801773e-06	-5.303100780934544e-05	-2.015155017876316e-06	-5.3578975274831686e-05
11.616755420763786	0.0010554716942213066	0.0010689054481695089	0.001134155285737975	0.001146865439962769	0.0011807393690253592	0.0011929004829540535	0.001231575464585059	0.001243037680251326	0.0013423115735696847	0.0013519030783898064	0.0825077755538036	0.0806205057863667	-1.982021340642126e-06	-5.301554780659523e-05	-2.00250269385277e-06	-5.356338769682556e-05
11.686752215979308	0.0010553468803353254	0.0010687790661764866	0.0011340219669920936	0.00114673063337963	0.0011806010722822716	0.0011927607570694939	0.0012314317829659762	0.0012428926424645301	0.0013421563285597987	0.001351746666100097	0.0825086629690886	0.08062137232043202	-1.9695675231579113e-06	-5.2999867790171074e-05	-1.989921401364045e-06	-5.354757841030677e-05
11.75717077709787	0.0010552220820224927	0.0010686527003208838	0.0011338886792718347	0.0011465958582810578	0.0011804628167375482	0.0011926210727227914	0.001231288154496388	0.0012427476579834785	0.0013420011657119524	0.0013515903355229577	0.08250956645439857	0.0806222545463691	-1.9571835257851944e-06	-5.298396412956041e-05	-1.9774106576764955e-06	-5.3531543758256195e-05
11.82801364547121	0.0010550972994254405	0.0010685263507537446	0.0011337554229881163	0.0011464611150845787	0.001180324602979455	0.0011924814305067368	0.001231144579973461	0.0012426027276066498	0.00134184608633225	0.0013514340879551157	0.08251048630140251	0.08062315274898363	-1.9448688726234065e-06	-5.296783312686015e-05	-1.9649699820930427e-06	-5.3515280015070665e-05
11.899283377763982	0.0010549725326885766	0.001068400017628032	0.0011336221985584203	0.0011463264042143944	0.0011801864316059924	0.0011923418310239326	0.0012310010602078368	0.0012424578521460128	0.0013416910917493962	0.0013512779247157227	0.08251142280707614	0.08062406721826139	-1.9326230898102786e-06	-5.295147101597175e-05	-1.952598895994806e-06	-5.3498783386646265e-05
11.970982546046038	0.0010548477819581222	0.0010682737010986642	0.0011334890064069168	0.001146191726101506	0.001180048303225078	0.001192202274886967	0.00123085759602388	0.0012423130324272752	0.0013415361833151132	0.0013511218471467642	0.08251237627379683	0.08062499824946444	-1.920445705471535e-06	-5.293487396060281e-05	-1.94029692276651e-06	-5.3482050008102355e-05
12.043113737885237	0.0010547230473821475	0.0010681474013225576	0.0011333558469645896	0.0011460570811838416	0.0011799102184547304	0.0011920627627186092	0.001230714188259935	0.0012421682692901385	0.001341381362404564	0.0013509658566134852	0.08251334700944511	0.08062594614322692	-1.9083362496775252e-06	-5.291803805251849e-05	-1.9280635877531177e-06	-5.346507594197747e-05
12.115679556440844	0.001054598329110613	0.0010680211184586675	0.0011332227206693663	0.0011459224699063902	0.0011797721779232596	0.0011919232951519932	0.0012305708377685848	0.00124202356358856	0.0013412266304167854	0.0013508099545048156	0.08251433532750309	0.08062691120565359	-1.8962942544779177e-06	-5.2900959311041884e-05	-1.9158984183066663e-06	-5.3447857178062774e-05
12.188682620557461	0.0010544736272954036	0.0010678948526680271	0.0011330896279662468	0.0011457878927213301	0.0011796341822694555	0.0011917838728308133	0.0012304275454169127	0.0012418789161910125	0.001341071988775124	0.0013506541422338063	0.08251534154715741	0.08062789374841918	-1.884319253854863e-06	-5.28836336818328e-05	-1.903800943732492e-06	-5.3430389631708985e-05
12.26212556485955	0.0010543489420903704	0.0010677686041137891	0.001132956569307435	0.0011456533500881641	0.0011794962321427839	0.0011916444964095174	0.0012302843120867697	0.0012417343279807523	0.001340917438927684	0.0013504984212380695	0.08251636599340378	0.08062889408887033	-1.8724107837108511e-06	-5.286605703544445e-05	-1.8917706952805563e-06	-5.341266914279941e-05
12.336011039846525	0.001054224273651367	0.0010676423729612697	0.0011328235451524742	0.0011455188424738577	0.0011793583282035816	0.001191505166553507	0.0012301411386750466	0.001241589799856095	0.0013407629823477814	0.0013503427929802336	0.08251740899715206	0.08062991255012993	-1.8605683818270768e-06	-5.28482251652973e-05	-1.879807206096873e-06	-5.3394691473362954e-05
12.41034171198835	0.001054099622136295	0.0010675161593779912	0.0011326905559683872	0.0011453843703529798	0.0011792204711232642	0.0011913658839393432	0.0012299980260939548	0.001241445332730691	0.0013406086205344087	0.0013501872589484019	0.08251847089533443	0.08063094946120011	-1.8487915878703798e-06	-5.283013378712398e-05	-1.8679100112321823e-06	-5.3376452307185573e-05
12.485120263821853	0.0010539749877051384	0.0010673899635337252	0.0011325576022298111	0.001145249934207841	0.0011790826615845245	0.00119122664925495	0.0012298549752713052	0.0012413009275338094	0.001340454355012705	0.0013500318206566189	0.0825195520310169	0.08063200515707343	-1.8370799433811008e-06	-5.2811778537636966e-05	-1.8560786476280733e-06	-5.3357947248311444e-05
12.560349394047481	0.0010538503705200106	0.0010672637856005375	0.0011324246844191424	0.0011451155345286413	0.0011789449002815448	0.0011910874631998265	0.0012297119871507972	0.001241156585210625	0.001340300187334435	0.001349876479645347	0.08252065275350996	0.08063307997883862	-1.8254329917028259e-06	-5.279315497205839e-05	-1.8443126540649418e-06	-5.3339171818905795e-05
12.63603181762671	0.0010537257707451946	0.0010671376257528349	0.0011322918030266835	0.0011449811718136176	0.001178807187920211	0.0011909483264852618	0.0012295690626923142	0.001241012306722514	0.0013401461190784827	0.001349721237481955	0.08252177341848302	0.08063417427379445	-1.8138502780179477e-06	-5.2774258563537124e-05	-1.8326115711741336e-06	-5.332012145861653e-05
12.712170265880024	0.0010536011885471847	0.0010670114841674079	0.001132158958550786	0.0011448468465691903	0.0011786695252183265	0.0011908092398345508	0.0012294262028722162	0.001240868093047349	0.0013399921518513415	0.0013495660957612053	0.08252291438807954	0.08063528839556168	-1.802331349304298e-06	-5.2755084701761046e-05	-1.8209749413963111e-06	-5.33007915226591e-05
12.78876748658549	0.0010534766240947336	0.0010668853610234824	0.0011320261514980035	0.0011447125593101195	0.0011785319129058336	0.0011906702039832192	0.0012292834086836488	0.0012407239451798068	0.0013398382872876291	0.0013494110561057646	0.08252407603103767	0.08063642270420036	-1.7908757543195347e-06	-5.273562869118065e-05	-1.8094023089779837e-06	-5.328117728026216e-05
12.865826244077915	0.0010533520775588925	0.0010667592565027633	0.0011318933823832426	0.0011445783105596572	0.001178394351725037	0.0011905312196792467	0.0012291406811368484	0.0012405798641316743	0.0013396845270505955	0.0013492561201667082	0.08252525872280927	0.08063757756632527	-1.7794830435907336e-06	-5.271588574970454e-05	-1.7978932199515588e-06	-5.3261273913668417e-05
12.943349319348618	0.0010532275491130592	0.0010666331707894832	0.0011317606517299188	0.0011444441008497054	0.001178256842430832	0.001190392287683298	0.0012289980212594578	0.0012404358509321637	0.0013395308728326534	0.001349101289624045	0.08252646284568224	0.08063875335522734	-1.7681527693545404e-06	-5.269585100611818e-05	-1.7864472220824323e-06	-5.3241076515525565e-05
13.0213395101458	0.0010531030389330245	0.0010665071040704556	0.0011316279600701161	0.0011443099307209797	0.001178119385790941	0.0011902534087689595	0.0012288554300968482	0.001240291906628237	0.001339377326355913	0.0013489465661872503	0.08252768878890614	0.08063995045099545	-1.7568844855745183e-06	-5.2675519499528756e-05	-1.7750638648854691e-06	-5.3220580087887104e-05
13.099799631075467	0.0010529785471970182	0.001066381056535122	0.001131495307944747	0.001144175800723171	0.001177981982586145	0.0011901145837229746	0.0012287129087124456	0.0012401480322849294	0.0013392238893727261	0.0013487919515958032	0.08252893694882067	0.08064116924064017	-1.7456777479333413e-06	-5.265488617800518e-05	-1.76374269960939e-06	-5.319977954124089e-05
13.178732513703073	0.0010528540740857553	0.0010662550283756032	0.0011313626959037141	0.0011440417114151108	0.0011778446336105277	0.0011899758133454873	0.0012285704581880578	0.0012400042289856812	0.0013390705636662377	0.001348637447619737	0.08253020772898213	0.080642410118221	-1.7345321137850894e-06	-5.2633945896413126e-05	-1.7524832791855974e-06	-5.317866969178908e-05
13.258141006655675	0.0010527296197824856	0.00106612901978675	0.0011312301245060795	0.0011439076633649424	0.0011777073396717175	0.0011898370984502898	0.0012284280796242173	0.0012398604978326765	0.0013389173510509537	0.001348483056060199	0.08253150154029903	0.08064367348497407	-1.7234471421326975e-06	-5.26126934141391e-05	-1.7412851582290431e-06	-5.3157245260171404e-05
13.338027975724735	0.0010526051844730441	0.0010660030309661997	0.0011310975943202356	0.001143773657150293	0.0011775701015911426	0.0011896984398650735	0.001228285774140525	0.0012397168399471894	0.001338764253373317	0.0013483287787500232	0.08253281880116355	0.080644959749445	-1.7124223936305569e-06	-5.259112339459082e-05	-1.7301478930035336e-06	-5.313550086949448e-05
13.418396303969553	0.0010524807683458973	0.0010658770621144275	0.0011309651059240727	0.0011436396933584506	0.0011774329202042782	0.0011895598384316871	0.0012281435428759973	0.0012395732564699355	0.0013386112725122877	0.0013481746175543117	0.08253415993759088	0.08064626932762241	-1.7014574305402805e-06	-5.2569230402421674e-05	-1.7190710414243318e-06	-5.3113431044221615e-05
13.49924889182131	0.0010523563715921997	0.0010657511134348	0.001130832659905162	0.00114350577258654	0.0011772957963609141	0.0011894212950063934	0.0012280013869894277	0.001239429748561424	0.0013384584103799462	0.001348020574371021	0.08253552538335703	0.08064760264307219	-1.6905518167228961e-06	-5.254700890214292e-05	-1.7080541630208612e-06	-5.309103020778583e-05
13.580588657187745	0.0010522319944058405	0.0010656251851336332	0.0011307002568609293	0.0011433718954417073	0.0011771587309254096	0.0011892828104601394	0.0012278593076597455	0.0012392863174023267	0.001338305668922096	0.0013478666511315706	0.08253691558014078	0.08064896012707824	-1.679705117651857e-06	-5.252445325745758e-05	-1.6970968189254296e-06	-5.30682926814241e-05
13.662418535558457	0.0010521076369834966	0.001065499277420245	0.001130567897398837	0.001143238062541302	0.0011770217247769645	0.0011891443856788197	0.0012277173060863864	0.0012391429641938434	0.0013381530501188786	0.00134771284980145	0.0825383309776703	0.08065034221878312	-1.6689169003150303e-06	-5.250155772693055e-05	-1.686198571834198e-06	-5.304521268109652e-05
13.744741480110864	0.0010519832995246905	0.0010653733905070198	0.0011304355821365746	0.0011431042745130712	0.0011768847788098966	0.0011890060215635622	0.0012275753834896724	0.0012389996901580862	0.001338000555985412	0.001347559172380851	0.08253977203386781	0.0806517493653321	-1.6581867332771463e-06	-5.247831646462697e-05	-1.675358986015854e-06	-5.302178431712545e-05
13.827560461816718	0.0010518589822318374	0.0010652475246094562	0.0011303033117022396	0.0011429705319953422	0.0011767478939339097	0.0011888677190309937	0.0012274335411111875	0.0012388564965384503	0.0013378481885724187	0.0013474056209052917	0.08254123921500142	0.08065318202201803	-1.6475141865991347e-06	-5.245472351658731e-05	-1.6645776272717142e-06	-5.2998001591170185e-05
13.910878469549415	0.0010517346853103102	0.0010651216799462389	0.0011301710867345387	0.00114283683563723	0.0011766110710743898	0.0011887294790135414	0.0012272917802141792	0.001238713384600021	0.001337695949966894	0.0013472521974462796	0.08254273299583814	0.08065464065243291	-1.636898831843328e-06	-5.2430772819161975e-05	-1.6538540629105689e-06	-5.297385839456159e-05
13.9946985101918	0.0010516104089684842	0.0010649958567392878	0.001130038907882976	0.0011427031860988242	0.00117647431117268	0.0011885913024597074	0.001227150102083943	0.0012385703556299565	0.0013375438422927543	0.0013470989041119551	0.08254425385979669	0.08065612572861829	-1.6263402420665235e-06	-5.2406458197984396e-05	-1.643187861746949e-06	-5.294934850635924e-05
14.079023608744702	0.0010514861534178066	0.001064870055213829	0.0011299067758080573	0.0011425695840514023	0.0011763376151863844	0.0011884531903343788	0.0012270085080282392	0.0012384274109379057	0.001337391867711529	0.0013469457430477765	0.08254580229911004	0.08065763773122042	-1.6158379917757468e-06	-5.238177336519545e-05	-1.632578594079441e-06	-5.292446559215791e-05
14.163856808436103	0.0010513619188728407	0.0010647442755984463	0.0011297746911814858	0.0011424360301776214	0.001176200984089656	0.001188315143619111	0.001226866999377691	0.0012382845518564057	0.001337240028423032	0.0013467927164371883	0.08254737881498342	0.08065917714964886	-1.6053916569230484e-06	-5.235671191713975e-05	-1.62202583166033e-06	-5.289920320061814e-05
14.24920117083096	0.00105123770555134	0.0010646185181251572	0.0011296426546863777	0.0011423025251717457	0.001176064418873513	0.0011881771633124544	0.0012267255774862185	0.0012381417797413172	0.001337088326666081	0.0013466398265023348	0.08254898391776115	0.080660744482234	-1.5950008148456554e-06	-5.233126733206195e-05	-1.6115291476409555e-06	-5.287355476102373e-05
14.335059775941703	0.0010511135136742973	0.0010644927830294679	0.0011295106670174658	0.001142169069739846	0.0011759279205461387	0.0011880392504302496	0.0012265842437314556	0.001237999095972242	0.0013369367647192015	0.0013464870755047558	0.08255061812709207	0.08066234023639451	-1.5846650443353608e-06	-5.230543297007895e-05	-1.6010881166515084e-06	-5.284751358441975e-05
14.421435722339384	0.0010509893434660087	0.0010643670705504419	0.0011293787288813128	0.001142035664600021	0.0011757914901331982	0.00118790140600595	0.0012264429995151864	0.001237856501952959	0.001336785344901355	0.0013463344657461116	0.08255228197210186	0.08066396492880154	-1.5743839255327047e-06	-5.227920206868353e-05	-1.5907023146700602e-06	-5.282107285731197e-05
14.50833212726552	0.0010508651951541383	0.0010642413809307696	0.001129246840996532	0.0011419023104826222	0.0011756551286781613	0.0011877636310909496	0.00122630184626379	0.0012377139991118719	0.0013366340695726818	0.0013461819995689204	0.08255397599156565	0.0806656190855478	-1.5641570399156993e-06	-5.225256774066267e-05	-1.5803713190485832e-06	-5.2794225641222825e-05
14.595752126744532	0.00105074106896978	0.001064115714416833	0.0011291150040940092	0.0011417690081304739	0.0011755188372426307	0.0011876259267549056	0.0012261607854286906	0.0012375715889024561	0.001336482941135257	0.001346029679357306	0.08255570073408437	0.08066730324232249	-1.553983970337125e-06	-5.2225522973681215e-05	-1.5700947085294306e-06	-5.276696487194199e-05
14.683698875697011	0.0010506169651475184	0.0010639900712587733	0.001128983218917122	0.0011416357582991032	0.0011753826169066664	0.0011874882940860734	0.0012260198184868127	0.0012374292728037169	0.0013363319620338522	0.001345877507537756	0.08255745675826696	0.08066901794458464	-1.543864300956009e-06	-5.219806062664589e-05	-1.5598720631516613e-06	-5.2739283354530375e-05
14.772175548053516	0.0010504928839255004	0.0010638644517105664	0.0011288514862219771	0.001141502561756977	0.0011752464687691327	0.0011873507341916532	0.0012258789469410537	0.0012372870523206627	0.0013361811347567254	0.001345725486579904	0.08255924463291181	0.08067076374774432	-1.5337976171951248e-06	-5.21701734266522e-05	-1.54970296426752e-06	-5.271117376226542e-05
14.861185336869132	0.0010503688255454969	0.0010637388560300902	0.0011287198067776393	0.0011413694192857348	0.00117511039394804	0.0011872132481981312	0.0012257381723207554	0.001237144928984776	0.0013360304618364133	0.0013455736189973153	0.0825610649371943	0.08067254121734452	-1.5237835058008395e-06	-5.21418539689289e-05	-1.5395869945450391e-06	-5.268262863503126e-05
14.95073145443871	0.0010502447902529706	0.001063613284479197	0.0011285881813663684	0.001141236331680431	0.0011749743935808906	0.0011870758372516345	0.0012255974961821894	0.0012370029043544991	0.001335879945850541	0.0013454219073482918	0.08256291826085871	0.080674350929247	-1.5138215547468373e-06	-5.2113094712313845e-05	-1.529523737901252e-06	-5.265364037521092e-05
15.040817132412794	0.0010501207782971488	0.0010634877373237918	0.0011284566107838652	0.001141103299749786	0.0011748384688250442	0.001186938502518293	0.0012254569201090514	0.0012368609800157313	0.0013357295894226538	0.001345270354236696	0.08256480520440924	0.08067619346982087	-1.5039113532419254e-06	-5.208388797767194e-05	-1.5195127795039273e-06	-5.262420124660383e-05
15.131445621914246	0.0010499967899310863	0.0010633622148339	0.0011283250958395122	0.0011409703243164273	0.0011747026208580728	0.0011868012451846015	0.0012253164457129587	0.001236719157582324	0.0013355793952230504	0.0013451189623127772	0.08256672637930967	0.08067806943613665	-1.4940524917135545e-06	-5.205422594534159e-05	-1.5095537057576922e-06	-5.25943033712617e-05
15.222620193655578	0.0010498728254117447	0.0010632367172837519	0.0011281936373566319	0.001140837406217154	0.001174566850878139	0.001186664066457797	0.0012251760746339688	0.0012365774386966014	0.0013354293659696478	0.0013449677342740327	0.08256868240818323	0.08067997943616205	-1.484244561759246e-06	-5.202410065213714e-05	-1.4996461042493872e-06	-5.256393872654641e-05
15.31434413805701	0.0010497488850000581	0.0010631112449518553	0.0011280622361727341	0.0011407045463031902	0.0011744311601043665	0.001186526967566236	0.0012250358085410943	0.0012364358250298757	0.0013352795044288487	0.0013448166728660632	0.08257067392501961	0.08068192408896219	-1.4744871562003686e-06	-5.199350399034963e-05	-1.489789563800109e-06	-5.2533099144269624e-05
15.406620765365147	0.0010496249689610064	0.0010629857981210725	0.0011279308931397775	0.0011405717454404478	0.0011742955497772234	0.0011863899497597766	0.0012248956491328299	0.0012362943182829755	0.0013351298134164267	0.001344665780883456	0.0825727015753808	0.0806839040249033	-1.464779868962443e-06	-5.1962427702945124e-05	-1.4799836743515857e-06	-5.250177630580777e-05
15.499453405772549	0.0010495010775636968	0.0010628603770787082	0.0011277996091244404	0.0011404390045098027	0.0011741600211589193	0.0011862530143101826	0.0012247555981377027	0.0012361529201867936	0.0013349802957984412	0.0013445150611706893	0.08257476601661566	0.08068591988585966	-1.4551222950924883e-06	-5.193086338153852e-05	-1.4702280269861256e-06	-5.246996174004814e-05
15.592845409537835	0.001049377211081433	0.001062734982116585	0.0011276683850083825	0.0011403063244073627	0.0011740245755337965	0.0011861161625115137	0.0012246156573148114	0.001236011632502833	0.00133483095449215	0.0013443645166230397	0.08257686791807547	0.0806879723254267	-1.4455140307729e-06	-5.189880246478373e-05	-1.4605222139370266e-06	-5.2437646822139916e-05
15.686800147106629	0.001049253369791794	0.0010626096135311271	0.0011275372216885213	0.0011401737060447452	0.0011738892142087376	0.001185979395680538	0.00122447582845439	0.001235870457023763	0.0013346817924669505	0.0013442141501875137	0.08257900796133501	0.08069006200913396	-1.4359546732780823e-06	-5.186623623487652e-05	-1.450865828534799e-06	-5.240482276910874e-05
15.781321009233178	0.0010491295539767126	0.0010624842716234447	0.0011274061200773104	0.001140041150349362	0.0011737539385135742	0.0011858427151571448	0.0012243361133783747	0.0012357293955739944	0.0013345328127453329	0.001344063964863796	0.08258118684041665	0.08069218961466754	-1.4264438209232733e-06	-5.183315581419601e-05	-1.4412584651637972e-06	-5.2371480636997925e-05
15.87641140710273	0.0010490057639225571	0.0010623589566994233	0.001127275081103026	0.0011399086582647116	0.0011736187498015123	0.0011857061223047713	0.0012241965139409897	0.00123558845001026	0.0013343840184038593	0.0013439139637052185	0.08258340526202007	0.08069435583208967	-1.4169810730827598e-06	-5.1799552163139806e-05	-1.431699719286507e-06	-5.233761131884229e-05
15.972074772454643	0.0010488819999202076	0.0010622336690698047	0.0011271441057100502	0.0011397762307506654	0.001173483649449552	0.0011855696185108268	0.0012240570320293277	0.001235447622222201	0.0013342354125741457	0.0013437641498197353	0.0825856639457539	0.08069656136406968	-1.407566030138703e-06	-5.176541607651575e-05	-1.422189187388033e-06	-5.230320554103218e-05
16.06831455770623	0.0010487582622651466	0.0010621084090502832	0.001127013194859174	0.0011396438687837761	0.0011733486388589317	0.0011854332051871382	0.0012239176695639654	0.0012353069141329777	0.001334086998443882	0.0013436145263709366	0.08258796362437502	0.08069880692611418	-1.3981982934811385e-06	-5.173073818109941e-05	-1.412726466971763e-06	-5.226825386051015e-05
16.165134236077357	0.0010486345512575324	0.0010619831769615876	0.0011268823495278859	0.001139511573357572	0.0011732137194555609	0.0011852968837703884	0.0012237784284995599	0.0012351663276998707	0.00133393877925785	0.0013434650965790543	0.08259030504402846	0.08070109324680257	-1.3888774654784858e-06	-5.169550893249775e-05	-1.4033111565316114e-06	-5.223274666185662e-05
16.262537301715792	0.001048510867202295	0.0010618579731295822	0.0011267515707106882	0.0011393793454828772	0.0011730788926904803	0.0011851606557225778	0.0012236393108254868	0.0012350258649149188	0.001333790758318979	0.0013433158637220135	0.0825926889644946	0.08070342106802994	-1.379603149464538e-06	-5.165971861240126e-05	-1.3939428555390099e-06	-5.2196674154014744e-05
16.36052726982327	0.0010483872104092111	0.0010617327978853488	0.0011266208594193944	0.0011392471861881148	0.0011729441600403091	0.001185024522531478	0.0012235003185664616	0.001234885527805539	0.001333642938989402	0.0013431668311364765	0.0825951161594409	0.0807057911452494	-1.3703749497089718e-06	-5.162335732494805e-05	-1.3846211644125486e-06	-5.216002636748707e-05
16.459107676782416	0.0010482635811930026	0.0010616076515652915	0.001126490216683456	0.001139115096519639	0.0011728095230077252	0.0011848884857111105	0.0012233614537831966	0.0012347453184351868	0.0013334953246915504	0.0013430180022189334	0.08259758741667592	0.08070820424772321	-1.3611924713679072e-06	-5.1586414992504936e-05	-1.3753456844815479e-06	-5.212279314992241e-05
16.55828208028434	0.0010481399798734207	0.0010614825345112281	0.0011263596435502788	0.0011389830775420569	0.001172674983121932	0.0011847525468022216	0.0012232227185730547	0.001234605238904009	0.0013333479189092563	0.001342869380426791	0.08260010353841099	0.0807106611587769	-1.3520553205177352e-06	-5.154888135469604e-05	-1.366116017989527e-06	-5.2084964164228476e-05
16.658054059457015	0.001048016406775337	0.0010613574470704878	0.0011262291410855502	0.0011388511303385602	0.0011725405419391462	0.001184616707372772	0.0012230841150707187	0.0012344652913495143	0.0013332007251888782	0.001342720969279492	0.08260266534152402	0.08071316267605744	-1.3429631040805246e-06	-5.1510745962740634e-05	-1.3569317680499696e-06	-5.2046528883992194e-05
16.758427214994473	0.0010478928622288397	0.001061232389596015	0.0011260987103735754	0.0011387192560112682	0.0011724062010430927	0.001184480969018434	0.0012229456454488788	0.001234325477947261	0.001333053747140452	0.001342572772359655	0.08260527365783166	0.08071570961179785	-1.3339154298431036e-06	-5.1471998178093115e-05	-1.3477925386515266e-06	-5.2007476591425794e-05
16.859405169286727	0.001047769346569321	0.0010611073624464638	0.0011259683525176108	0.001138587455681566	0.0011722719620454998	0.0011843453333630937	0.0012228073119189204	0.0012341858009115468	0.0013329069884388527	0.00134242479331423	0.08260792933436292	0.08071830279308619	-1.3249119064336415e-06	-5.143262716836294e-05	-1.3386979346293945e-06	-5.196779637339777e-05
16.960991566550526	0.0010476458601375762	0.0010609823659863047	0.0011258380686402117	0.0011384557304904585	0.0011721378265866157	0.001184209802059368	0.0012226691167316341	0.0012340462624961174	0.001332760452824987	0.001342277035855678	0.08261063323363968	0.08072094306213713	-1.3159521432383817e-06	-5.1392621902207614e-05	-1.3296475615933237e-06	-5.1927477116409104e-05
17.063190072960847	0.0010475224032799044	0.0010608574005859315	0.0011257078598835876	0.001138324081598931	0.0011720037963357298	0.001184074376789133	0.0012225310621779425	0.0012339068649948968	0.0013326141441070106	0.0013421295037631816	0.08261338623396328	0.08072363127657459	-1.3070357504380709e-06	-5.135197114716772e-05	-1.3206410259562415e-06	-5.1886507504456114e-05
17.166004376783235	0.0010473989763482015	0.0010607324666217642	0.0011255777274099548	0.0011381925101883084	0.0011718698729917016	0.0011839390592640522	0.0012223931505896265	0.0012337676107427118	0.0013324680661615568	0.0013419822008838604	0.08261618922970411	0.08072636830971168	-1.2981623389819383e-06	-5.1310663466308526e-05	-1.3116779349229765e-06	-5.184487601586629e-05
17.26943818850684	0.0010472755797000636	0.0010606075644763579	0.0011254476724019023	0.0011380610174606255	0.0011717360582834974	0.0011838038512261213	0.0012222553843400773	0.0012336285021160452	0.0013323222229349953	0.0013418351311340227	0.08261904313159983	0.08072915505084392	-1.2893315205712158e-06	-5.126868721513911e-05	-1.3027578964390843e-06	-5.180257091910723e-05
17.37349524097843	0.001047152213698883	0.0010604826945385087	0.0011253176960627567	0.0011379296046390012	0.0011716023539707382	0.0011836687544482195	0.0012221177658450482	0.0012334895415337915	0.001332176618444707	0.001341688298500428	0.08262194886705487	0.08073199240554141	-1.2805429075750038e-06	-5.1226030534701206e-05	-1.2938805191431424e-06	-5.1759580267041194e-05
17.478179289537028	0.001047028878713965	0.0010603578572033763	0.0011251877996169733	0.0011377982729680323	0.0011714687618442697	0.0011835337707346819	0.0012219802975634477	0.0012333507314580441	0.0013320312567804047	0.001341541707041599	0.08262490738045107	0.08073488129594933	-1.2717961130649658e-06	-5.118268135023696e-05	-1.285045412387567e-06	-5.171589189534309e-05
17.583494112149474	0.0010469055751206183	0.0010602330528725855	0.001125057984310504	0.00113766702371417	0.001171335283726719	0.001183398901921861	0.0012218429819981082	0.0012332120743948733	0.0013318861421054422	0.0013413953608891176	0.08262791963345721	0.08073782266109637	-1.2630907508049197e-06	-5.113862736816355e-05	-1.2762521862238682e-06	-5.167149341889221e-05
17.689443509546752	0.00104678230330027	0.0010601082819543463	0.001124928251411197	0.0011375358581661252	0.001171201921473079	0.0011832641498787171	0.0012217058216966018	0.001233073572895135	0.0013317412786581788	0.0013412492642489806	0.08263098660535222	0.08074081745720287	-1.2544264351580306e-06	-5.1093856068606947e-05	-1.267500451308974e-06	-5.162637222458355e-05
17.79603130536116	0.0010466590636405764	0.0010599835448635768	0.0011247986022091968	0.0011374047776352763	0.0011710686769713058	0.0011831295165074178	0.0012215688192520598	0.0012329352295552968	0.001331596670753359	0.0013411034214029678	0.08263410929334772	0.08074386665800125	-1.2458027811371175e-06	-5.104835470484681e-05	-1.2587898189642122e-06	-5.1580515471078e-05
17.90326134626431	0.0010465358565355243	0.0010598588420220095	0.001124669038017338	0.0011372737834560679	0.0011709355521429044	0.001182995003743929	0.001221431977303994	0.0012327970470182566	0.0013314523227835051	0.0013409578367100218	0.08263728871292042	0.08074697125505836	-1.237219404353479e-06	-5.1002110297598824e-05	-1.2501199011223998e-06	-5.153391008286268e-05
18.011137502105942	0.001046412682385553	0.001059734173858325	0.00112453956017157	0.0011371428769864434	0.001170802548943556	0.0011828606135586464	0.0012212952985391598	0.0012326590279742077	0.001331308239220361	0.001340812514607682	0.0826405258981498	0.08075013225810533	-1.2286759209509737e-06	-5.095510962979666e-05	-1.2414903102506494e-06	-5.148654274439446e-05
18.119663666053608	0.0010462895415976642	0.001059609540808269	0.00112441017003137	0.0011370120596082653	0.001170669669363733	0.0011827263479570163	0.001221158785692411	0.001232521175161496	0.0013311644246163407	0.0013406674596135207	0.08264382190206106	0.08075335069537304	-1.2201719476658685e-06	-5.09073392445103e-05	-1.2329006594171549e-06	-5.1438399898684484e-05
18.228843754733095	0.0010461664345855352	0.0010594849433147764	0.001124280868980169	0.0011368813327277479	0.0011705369154293333	0.0011825922089801738	0.001221022441547582	0.001232383491367499	0.0013310208836060117	0.0013405226763266143	0.08264717779697688	0.08075662761393375	-1.2117071017461734e-06	-5.0858785439533705e-05	-1.2243505622183334e-06	-5.138946774191355e-05
18.338681708369887	0.0010460433617696413	0.0010593603818281018	0.0011241516584257897	0.001136750697775902	0.001170404289202328	0.001182458198705594	0.0012208862689383844	0.0012322459794295285	0.0013308776209076103	0.0013403781694290462	0.08265059467487322	0.08075996408005182	-1.2032810009186823e-06	-5.0809434261861464e-05	-1.2158396327449986e-06	-5.133973221763122e-05
18.44918149093129	0.001045920323577375	0.0010592358568059462	0.0011240225398008892	0.0011366201562089848	0.0011702717927814215	0.0011823243192477578	0.0012207502707493217	0.0012321086422357407	0.0013307346413245801	0.001340233943687432	0.0826540736477435	0.08076336117953614	-1.1948932634080547e-06	-5.075927150463566e-05	-1.2073674855762884e-06	-5.128917901325858e-05
18.56034709026951	0.0010457973204431631	0.00105911136871359	0.001123893514563406	0.001136489709508957	0.001170139428302716	0.0011821905727588233	0.0012206144499166147	0.001231971482726068	0.0013305919497471374	0.0013400900039544756	0.08265761584796967	0.08076682001810379	-1.1865435078882436e-06	-5.0708282702288665e-05	-1.1989337357536448e-06	-5.1237793555813926e-05
18.672182518265565	0.0010456743528085967	0.0010589869180240247	0.0011237645841970223	0.0011363593591839482	0.0011700071979403965	0.0011820569614293128	0.001220478809429152	0.0012318345038931648	0.0013304495511538732	0.0013399463551705528	0.08266122242869879	0.08077034172174796	-1.1782313534408617e-06	-5.065645312452016e-05	-1.1905379987513232e-06	-5.118556100608407e-05
18.784691810974078	0.0010455514211225527	0.0010588625052180914	0.0011236357502116302	0.0011362291067687344	0.001169875103907428	0.0011819234874888152	0.0012203433523294525	0.0012316977087833757	0.0013303074506133786	0.0013398030023653276	0.08266489456422758	0.08077392743711316	-1.1699564195916112e-06	-5.060376777429876e-05	-1.1821798904694536e-06	-5.113246625526591e-05
18.897879028768923	0.001045428525841318	0.001058738130784611	0.0011235070141437993	0.0011360989538252134	0.0011697431484562497	0.0011817901532066904	0.0012202080817146413	0.00123156110049771	0.0013301656532858966	0.0013396599506593895	0.0826686334503961	0.08077757833187886	-1.1617183262053327e-06	-5.0550211379590815e-05	-1.1738590271750601e-06	-5.107849391816632e-05
19.01174825648978	0.00104530566742873	0.001058613795220536	0.0011233783775572756	0.0011359689019429093	0.0011696113338795157	0.0011816569608928068	0.0012200730007374634	0.0012314246821928557	0.001330024164425025	0.0013395172052659413	0.08267244030498473	0.08078129559514828	-1.1535166934972807e-06	-5.049576838980774e-05	-1.165575025497724e-06	-5.102362832939966e-05
19.126303603589555	0.0010451828463562958	0.001058489499031082	0.001123249842043458	0.0011358389527394586	0.0011694796625108081	0.001181523912898266	0.0012199381126072877	0.0012312884570821856	0.0013298829893794218	0.0013393747714924907	0.08267631636812339	0.08078508043784766	-1.1453511420548082e-06	-5.044042297269735e-05	-1.157327502425247e-06	-5.096785353869704e-05
19.241549204282624	0.0010450600631033335	0.0010583652427298763	0.001123121409221909	0.0011357091078611308	0.001169348136725393	0.0011813910116161641	0.0012198034205911502	0.0012311524284368022	0.0013297421335945667	0.0013392326547425994	0.08268026290270296	0.08078893409312744	-1.1372212927237418e-06	-5.038415900557314e-05	-1.149116075224721e-06	-5.0911153304189494e-05
19.357489217694134	0.0010449373181571065	0.0010582410268391066	0.0011229930807408613	0.0011355793689833405	0.0011692167589409806	0.0011812582594823535	0.0012196689280148125	0.001231016599586594	0.001329601602614544	0.0013390908605176487	0.08268428119480206	0.08079285781677897	-1.1291267666508828e-06	-5.032696007270521e-05	-1.1409403614754884e-06	-5.0853511088605474e-05
19.474127828010037	0.0010448146120129581	0.0010581168518896645	0.0011228648582777363	0.0011354497378111776	0.0011690855316184936	0.0011811256589762207	0.0012195346382638302	0.0012308809739213088	0.0013294614020838594	0.001338949394418643	0.08268837255411356	0.08079685288765072	-1.1210671852310977e-06	-5.026880945926959e-05	-1.1327999789919468e-06	-5.079491005266501e-05
19.59146924462811	0.0010446919451744566	0.0010579927184213042	0.0011227367435396763	0.001135320216079945	0.0011689544572628606	0.001180993212621485	0.001219400554784656	0.001230745554891656	0.001329321537749298	0.0013388082621480517	0.08269253831438456	0.08080092060808089	-1.11304217006742e-06	-5.020969014463139e-05	-1.1246945458339569e-06	-5.073533305044453e-05
19.709517702309874	0.0010445693181535356	0.0010578686269827906	0.001122608738264079	0.0011351908055557045	0.001168823538423817	0.0011808609229870008	0.0012192666810857513	0.0012306103460104168	0.0013291820154618075	0.0013386674695116771	0.082696779833864	0.08080506230432917	-1.1050513429962036e-06	-5.014958479934717e-05	-1.1166236802808219e-06	-5.0674762623992287e-05
19.828277461333414	0.0010444467314706344	0.0010577445781320561	0.0011224808442191442	0.0011350615080358327	0.0011686927776967163	0.001180728792687582	0.0012191330207387203	0.0012304753508535844	0.0013290428411784215	0.001338527022420562	0.08270109849575712	0.08080927932702492	-1.0970943260064578e-06	-5.008847577733788e-05	-1.1085870007705723e-06	-5.0613180996361695e-05
19.94775280764713	0.0010443241856548527	0.0010576205724363626	0.001122353063204435	0.0011349323253495903	0.001168562177723371	0.0011805968243848428	0.0012189995773794733	0.0012303405730615233	0.0013289040209642229	0.0013383869268929363	0.08270549570869061	0.0808135730516182	-1.0891707412363782e-06	-5.002634511055981e-05	-1.1005841259086394e-06	-5.055057006686514e-05
20.067948053024427	0.0010442016812440922	0.0010574966104724593	0.001122225397051443	0.0011348032593586957	0.001168431741192891	0.0011804650207880465	0.0012188663547094	0.0012302060163401469	0.0013287655609943352	0.0013382471890561927	0.08270997290718318	0.08081794487884345	-1.0812802109629385e-06	-4.9963174504147334e-05	-1.092614674431426e-06	-5.048691140513428e-05
20.188867535219305	0.0010440792187852118	0.0010573726928267482	0.0011220978476241647	0.0011346743119579152	0.0011683014708425514	0.0011803333846549763	0.0012187333564965717	0.0012300716844621186	0.0013286274675559594	0.0013381078151489052	0.08271453155213074	0.08082239623518657	-1.0734223575333685e-06	-4.989894532891892e-05	-1.0846782651612041e-06	-5.0422186244236666e-05
20.31051561812294	0.0010439567988341813	0.00105724882009545	0.001121970416819693	0.0011345454850756594	0.001168171369458669	0.0011802019187928212	0.0012186005865769663	0.001229937581268079	0.0013284897470504469	0.001337968811522886	0.08271917313129468	0.08082692857336833	-1.065596803388573e-06	-4.983363861693624e-05	-1.0767745170147877e-06	-5.035637547590177e-05
20.432896691921076	0.0010438344219562325	0.00105712499288477	0.0011218431065688082	0.0011344167806745871	0.0011680414398774926	0.0011800706260590705	0.001218468048855705	0.0012298037106678844	0.0013283524059954019	0.0013378301846452708	0.08272389915980295	0.08083154337283072	-1.057803170996345e-06	-4.976723505359382e-05	-1.0689030489514917e-06	-5.0289459643193535e-05
20.55601517325261	0.0010437120887260272	0.0010570012118110775	0.001121715918836599	0.0011342882007522358	0.0011679116849861227	0.0011799395093624399	0.001218335747308335	0.0012296700766418881	0.0013282154510268498	0.0013376919411006668	0.08272871118066105	0.08083624214023505	-1.050041082834019e-06	-4.9699714972178954e-05	-1.0610634799280289e-06	-5.022141893371024e-05
20.679875505368887	0.0010435897997278086	0.001056877477501071	0.0011215888556230706	0.0011341597473416406	0.001167782107723429	0.0011798085716637988	0.0012182036859821092	0.001229536683242222	0.0013280788889014118	0.0013375540875933119	0.08273361076527153	0.08084102640996929	-1.0423101613858676e-06	-4.963105834820958e-05	-1.0532554289253981e-06	-5.01522331750881e-05
20.804482158294064	0.0010434675555555687	0.0010567537905919592	0.0011214619189637831	0.0011340314225119815	0.0011676527110809987	0.001179677815977122	0.0012180718689973043	0.001229403534594119	0.0013279427264985455	0.0013374166309492955	0.08273859951396063	0.08084589774466609	-1.0346100290823876e-06	-4.9561244791412884e-05	-1.045478514877761e-06	-5.008188182675788e-05
20.92983962898646	0.0010433453568132126	0.0010566301517316399	0.0011213351109304896	0.001133903228369234	0.0011675234981040976	0.0011795472453704596	0.0012179403005485644	0.0012292706348972524	0.0013278069708228194	0.0013372795781188124	0.08274367905652322	0.08085085773572924	-1.0269403082864212e-06	-4.94902535395636e-05	-1.0377323566472876e-06	-5.0010343973255766e-05
21.055952441500814	0.0010432232041147293	0.001056506561578883	0.0011212084336317942	0.001133775167056837	0.0011673944718926502	0.0011794168629669225	0.001217808984906265	0.0012291379884271033	0.0013276716290062328	0.0013371429361784645	0.08274885105276897	0.08085590800386995	-1.0193006212740746e-06	-4.941806345243327e-05	-1.0300165730137492e-06	-4.9937598318033904e-05
21.18282514715158	0.0010431010980843586	0.0010563830208035144	0.0011210818892138134	0.0011336472407563662	0.0011672656356022312	0.0011792866719456858	0.0012176779264179002	0.0012290055995363511	0.0013275367083105732	0.0013370067123336007	0.08275411719308408	0.08086105019965563	-1.0116905901852782e-06	-4.9344653003685623e-05	-1.0223307826311492e-06	-4.9863623176105154e-05
21.31046232467717	0.001042979039356768	0.0010562595300866045	0.0011209554798608577	0.001133519451688226	0.0011671369924450893	0.0011791566755430124	0.001217547129509504	0.0012288734726562916	0.0013274022161298294	0.001336870913920705	0.08275947919900303	0.08086628600406658	-1.0041098370090415e-06	-4.927000027427075e-05	-1.014674604013846e-06	-4.9788396467215223e-05
21.438868580405217	0.001042857028577226	0.0010561360901206586	0.0011208292077961185	0.001133391802112348	0.0011670085456911726	0.0011790268770532917	0.0012174165986870884	0.0012287416122982793	0.001327268159992641	0.001336735548409827	0.08276493882378994	0.0808716171290653	-9.965579835721772e-07	-4.919408294634664e-05	-1.0070476554983887e-06	-4.9711895708598464e-05
21.568048548418737	0.00104273506640178	0.0010560127016098087	0.0011207030752823676	0.0011332642943289038	0.001166880298669183	0.0011788972798301009	0.0012172863385381126	0.0012286100230551968	0.0013271345475647939	0.0013366006234070606	0.08277049785303377	0.08087704531817559	-9.89034651466443e-07	-4.911687829384226e-05	-9.994495552105576e-07	-4.963409800717855e-05
21.69800689072348	0.0010426131534974413	0.001055889365270014	0.0011205770846226795	0.0011331369306790363	0.001166752254767654	0.0011787678872872858	0.0012171563537329848	0.0012284787096029574	0.0013270013866517767	0.0013364661466570712	0.08277615810525088	0.0808825723470737	-9.81539462051144e-07	-4.9038363176212574e-05	-9.91879921029802e-07	-4.955498005171366e-05
21.828748297416116	0.0010424912905423645	0.0010557660818292579	0.0011204512381611516	0.0011330097135455956	0.0011666244174360339	0.0011786387029000603	0.0012170266490265824	0.0012283476767020267	0.0013268686852013687	0.001336332126045668	0.08278192143250432	0.08088820002418935	-9.740720364262434e-07	-4.895851403141638e-05	-9.84338370584037e-07	-4.947451810655146e-05
21.960277486853503	0.0010423694782260365	0.0010556428520277494	0.0011203255382836472	0.001132882645353891	0.0011664967901858024	0.001178509730206123	0.0012168972292598058	0.0012282169291989772	0.001326736451306286	0.001336198569602424	0.08278778972102996	0.0808939301913206	-9.666319953898633e-07	-4.887730686714553e-05	-9.768245212158147e-07	-4.9392688003413454e-05
22.092599205822967	0.0010422477172494632	0.001055519676618129	0.0011201999874185474	0.0011327557285724576	0.0011663693765915988	0.0011783809728067975	0.001216768099361159	0.0012280864720280698	0.0013266046932068763	0.0013360654855033489	0.08279376489187844	0.08089976472425801	-9.59218959410528e-07	-4.8794717253275444e-05	-9.693379899216106e-07	-4.9309465132041375e-05
22.225718229713628	0.0010421260083253647	0.0010553965563656787	0.0011200745880375206	0.001132628965713839	0.0011662421802923794	0.0011782524343681977	0.0012166392643483646	0.0012279563102128713	0.0013264734192938682	0.0013359328820736161	0.08279984890156786	0.08090570553342304	-9.518325485968065e-07	-4.8710720313899225e-05	-9.6187839335269e-07	-4.9224824433619085e-05
22.359639362688714	0.0010420043521783661	0.0010552734920485315	0.0011199493426563012	0.0011325023593353768	0.0011661152049925853	0.0011781241186224038	0.0012165107293300012	0.001227826448867891	0.0013263426381111664	0.0013358007677903327	0.08280604374274837	0.08091175456451725	-9.44472382673027e-07	-4.8625290719056524e-05	-9.54445347776077e-07	-4.91387403923349e-05
22.494367437858962	0.0010418827495451987	0.0010551504844578878	0.0011198242538354853	0.0011323759120400211	0.0011659884544633439	0.001177996029368671	0.0012163824995071796	0.0012276968932002585	0.0013262123583587088	0.0013356691512853716	0.08281235144488285	0.08091791379918586	-9.371380809324384e-07	-4.8538402675962766e-05	-9.470384690294514e-07	-4.9051187025833665e-05
22.629907317457054	0.001041761201174899	0.001055027534398232	0.0011196993241813409	0.0011322496264771545	0.0011658619325436827	0.0011778681704746547	0.001216254580175244	0.0012275676485114279	0.0013260825888953714	0.0013355380413482523	0.0828187740749356	0.08092418525569146	-9.298292622424154e-07	-4.845002992223679e-05	-9.39657372529823e-07	-4.8962137879166034e-05
22.766263893012997	0.0010416397078290064	0.0010549046426875505	0.0011195745563466243	0.0011321235053434217	0.0011657356431417653	0.0011777405458776515	0.001216126976725503	0.0012274387201989066	0.0013259533387419264	0.0013354074469290739	0.08282531373807968	0.08093057098960282	-9.225455449776709e-07	-4.8360145715464764e-05	-9.323016731954681e-07	-4.887156601321441e-05
22.903442085530802	0.0010415182702817793	0.0010547818101575622	0.0011194499530314285	0.0011319975513835923	0.0011656095902361616	0.0011776131595858848	0.0012159996946470067	0.0012273101137580363	0.0013258246170840713	0.0013352773771415176	0.0828319725784141	0.08093707309449678	-9.152865469846949e-07	-4.826872282406858e-05	-9.249709854190422e-07	-4.87794439966438e-05
23.041446845665973	0.0010413968893203955	0.00105465903765394	0.0011193255169840283	0.0011318717673914189	0.001165483777877128	0.001177486015679787	0.0012158727395283403	0.0012271818347837856	0.0013256964332754998	0.0013351478412658912	0.08283875277969809	0.0809436937026741	-9.080518855834885e-07	-4.817573352017268e-05	-9.176649230857939e-07	-4.868574389893521e-05
23.180283153904217	0.0010412755657451677	0.0010545363260365433	0.0011192012510017524	0.0011317461562105253	0.0011653582101879183	0.0011773591183133227	0.00121574611705946	0.0012270538889725903	0.0013255687968410424	0.001335018848752241	0.08284565656609513	0.08095043498588796	-9.008411775215941e-07	-4.808114956966758e-05	-9.103830994824924e-07	-4.859043727842294e-05
23.31995602074116	0.0010411543003697556	0.0010544136761796521	0.001119077157931864	0.0011316207207353022	0.0011652328913661142	0.0011772324717153324	0.0012156198330335627	0.00122692628212422	0.0013254417174798588	0.0013348904092235201	0.08285268620293795	0.08095729915608686	-8.936540389272579e-07	-4.798494222221783e-05	-9.031251272974272e-07	-4.8493495174495305e-05
23.460470486863187	0.001041033094021386	0.0010542910889722026	0.0011189532406724626	0.0011314954639118227	0.0011651078256849875	0.0011771060801908965	0.0012154938933489896	0.0012267990201436847	0.001325315205068702	0.0013347625324788197	0.08285984399750213	0.08096428846617301	-8.864900852825416e-07	-4.788708220199167e-05	-8.958906185709686e-07	-4.8394888097186284e-05
23.60183162332936	0.0010409119475410736	0.0010541685653180303	0.001118829502173402	0.0011313703887387747	0.0011649830174948813	0.0011769799481227336	0.0012153683040111688	0.0012266721090431786	0.001325189269665239	0.0013346352284966648	0.08286713229979843	0.08097140521077593	-8.793489314111794e-07	-4.778753969919558e-05	-8.886791846738837e-07	-4.829458601809944e-05
23.744044531754422	0.00104079086178384	0.0010540461061361087	0.0011187059454372135	0.0011312454982684039	0.0011648584712246142	0.0011768540799726116	0.0012152430711345834	0.0012265455549440509	0.001325063921511431	0.001334508507438362	0.08287455350338015	0.080978651727039	-8.722301914239339e-07	-4.7686284358888775e-05	-8.814904362778458e-07	-4.819255836074898e-05
23.887114344492932	0.0010406698376189457	0.0010539237123608019	0.001118582573520065	0.0011311207956074838	0.0011647341913829207	0.001176728480282797	0.0012151182009447945	0.0012264193640788262	0.0013249391710369932	0.0013343823796514308	0.08288211004616444	0.08098603039542293	-8.651334786821674e-07	-4.758328527088018e-05	-8.743239833033933e-07	-4.808877398893019e-05
24.031046224824397	0.001040548875930116	0.001053801384942111	0.0011184593895327188	0.0011309962839182934	0.001164610182559908	0.001176603153677525	0.0012149936997804863	0.001226293542793253	0.001324815028862907	0.0013342568556730828	0.0828898044112728	0.08099354364052479	-8.580584057856985e-07	-4.74785109610687e-05	-8.67179434895643e-07	-4.798320119842048e-05
24.175845367139747	0.0010404279776157746	0.0010536791248459292	0.0011183363966415175	0.0011308719664196176	0.001164486449428542	0.0011764781048644948	0.0012148695740955568	0.001226168097548396	0.0013246915058050068	0.0013341319462337798	0.08289763912788493	0.08100119393191292	-8.510045845172912e-07	-4.737192937923074e-05	-8.600563994034735e-07	-4.7875807705294315e-05
24.32151699712871	0.0010403071435892797	0.0010535569330542996	0.001118213598069384	0.0011307478463877636	0.0011643629967461673	0.0011763533386363984	0.0012147458304612485	0.001226043034922766	0.0013245686128776375	0.0013340076622608583	0.08290561677211103	0.0810089837849795	-8.43971625810562e-07	-4.72635078889172e-05	-8.529544843179429e-07	-4.776656063507079e-05
24.468066371968433	0.0010401863747791622	0.0010534348105656754	0.0011180909970968389	0.0011306239271575984	0.0011642398293560468	0.0011762288598724734	0.0012146224755683179	0.0012259183616144915	0.001324446361297382	0.0013338840148822205	0.08291373996788234	0.08101691576180584	-8.369591397369702e-07	-4.715321325782229e-05	-8.458732962549412e-07	-4.7655426512610566e-05
24.61549878051318	0.0010400656721293654	0.0010533127583951829	0.001117968597063035	0.0011305002121235973	0.0011641169521889297	0.0011761046735400845	0.0012144995162292412	0.0012257940844435265	0.001324324762486854	0.0013337610154301	0.08292201138785553	0.08102499247205085	-8.299667354425e-07	-4.704101164501595e-05	-8.388124409230979e-07	-4.7542371250874904e-05
24.763819543485244	0.001039945036599494	0.0010531907775748908	0.0011178464013668163	0.001130376704740922	0.0011639943702646603	0.0011759807846963345	0.0012143769593804734	0.0012256702103539071	0.0013242038280785813	0.0013336386754449043	0.08293043375433908	0.08103321657385078	-8.229940211173029e-07	-4.692686859034123e-05	-8.317715230648018e-07	-4.742736013851889e-05
24.91303401366693	0.0010398244691650598	0.0010530688691540824	0.0011177244134677891	0.0011302534085265098	0.0011638720886938008	0.0011758571984897112	0.0012142548120847394	0.0012255467464160478	0.0013240835699189484	0.0013335170066791256	0.08293900984023522	0.08104159077474217	-8.160406039878915e-07	-4.681074900436677e-05	-8.247501464535983e-07	-4.73103578306211e-05
25.063147576093755	0.0010397039708177284	0.0010529470341995241	0.0011176026368874088	0.0011301303270601795	0.0011637501126792913	0.001175733920161747	0.0012141330815333665	0.0012254236998290727	0.0013239640000722176	0.0013333960211013263	0.08294774247000203	0.08105011783259906	-8.091060902468833e-07	-4.66926171547033e-05	-8.177479138382453e-07	-4.7191328335166594e-05
25.214165648248784	0.0010395835425655803	0.0010528252737957516	0.0011174810752101027	0.0011300074639857705	0.0011636284475181446	0.001175610955048735	0.001214011775048677	0.0012253010779232085	0.0013238451308246444	0.001333275730900216	0.082956634520633	0.08105880055659023	-8.02190085015704e-07	-4.6572436654346294e-05	-8.107644268867675e-07	-4.707023500036267e-05
25.366093680258146	0.0010394631854333666	0.001052703589045348	0.0011173597320843962	0.00112988482301229	0.0011635070986031678	0.001175488308583456	0.0012138909000864106	0.00122517888816221	0.0013237269746886576	0.0013331561484887938	0.08296568892265765	0.08106764180815693	-7.952921923393835e-07	-4.645017045126765e-05	-8.037992861920952e-07	-4.6947040505174176e-05
25.518937155087716	0.0010393429004627633	0.0010525819810692275	0.0011172386112240612	0.0011297624079150818	0.0011633860714247103	0.0011753659862969437	0.0012137704642381935	0.0012250571381458284	0.0013236095444071208	0.0013330372865085738	0.0829749086611611	0.08107664450200573	-7.88412015126274e-07	-4.632578081481542e-05	-7.968520912057103e-07	-4.6821706844918376e-05
25.672701588741027	0.0010392226887126416	0.0010524604510069265	0.0011171177164092945	0.0011296402225370213	0.0011632653715724572	0.0011752439938202863	0.0012136504752340667	0.0012249358356123407	0.0013234928529576907	0.001332919157833902	0.08298429677682484	0.08108581160712718	-7.815491551016462e-07	-4.619922932264098e-05	-7.899224401999166e-07	-4.6694195318774945e-05
25.827392530458226	0.0010391025512593312	0.0010523390000168951	0.001116997051487909	0.0011295182707897285	0.0011631450047372446	0.0011751223368864578	0.0012135309409450484	0.0012248149884411129	0.0013233769135572494	0.0013328017755763492	0.0829938563669854	0.08109514614782797	-7.747032127955467e-07	-4.6070476849513486e-05	-7.830099302418188e-07	-4.656446651757351e-05
25.983015562916506	0.0010389824891968893	0.001052217629276793	0.0011168766203765467	0.0011293965566548027	0.001163024976712913	0.0011750010213321827	0.0012134118693857539	0.0012246946046552216	0.0013232617396664286	0.0013326851530891938	0.08300359058671912	0.08110465120479018	-7.678737874933575e-07	-4.5939483553275595e-05	-7.761141571486531e-07	-4.6432480310443225e-05
26.139576302431465	0.001038862503637374	0.001052096339983789	0.0011167564270619153	0.0011292750841850779	0.0011629052933981934	0.0011748800530998371	0.0012132932687170586	0.0012245746924241185	0.00132314734499422	0.0013325693039719908	0.08301350264994267	0.08111432991614709	-7.610604771655406e-07	-4.580620886052156e-05	-7.692347154405164e-07	-4.629819583087946e-05
26.297080399159835	0.0010387425957111235	0.001051975133354866	0.0011166364756020513	0.0011291538575059063	0.0011627859607986379	0.0011747594382393862	0.001213175147248825	0.0012244552600663538	0.0013230337435026867	0.0013324542420752395	0.0830235958305413	0.08112418547858266	-7.5426287848325e-07	-4.567061145546725e-05	-7.62371198312177e-07	-4.616157146389299e-05
26.455533537303385	0.0010386227665670255	0.0010518540106271225	0.0011165167701275896	0.0011290328808164537	0.0011626669850285623	0.0011746391829103523	0.0012130575134426582	0.0012243363160523379	0.001322920949411746	0.0013323399815051236	0.08303387346351537	0.08113422114845087	-7.474805867450397e-07	-4.5532649264462544e-05	-7.555231975849355e-07	-4.6022564831438295e-05
26.614941435314055	0.001038503017372812	0.0010517329730580917	0.0011163973148430803	0.0011289121583910344	0.0011625483723130582	0.0011745192933838283	0.0012129403759147434	0.001224217869007177	0.001322808977204079	0.0013322265366283747	0.08304433894615212	0.08114444024292174	-7.407131958248221e-07	-4.5392279441697214e-05	-7.486903036671606e-07	-4.588113277861905e-05
26.77530984610034	0.0010383833493153324	0.0010516120219260451	0.001116278114028303	0.0011287916945804484	0.0011624301289900104	0.0011743997760445177	0.0012128237434387088	0.0012240999277135366	0.001322697841630102	0.0013321139220771987	0.0830549957392197	0.08115484614114522	-7.339602981770721e-07	-4.524945835693295e-05	-7.418721055282677e-07	-4.5737231360143404e-05
26.93664455723489	0.0010382637636008464	0.0010514911585303157	0.0011161591720396228	0.0011286714938133619	0.0011623122615121717	0.0011742806373928195	0.0012127076249485646	0.001223982501114581	0.0013225875577130637	0.001332002152754325	0.08306584736818656	0.08116544228544217	-7.272214847409836e-07	-4.5104141577934076e-05	-7.350681906297639e-07	-4.5590815823698394e-05
27.098951391163432	0.0010381442614553179	0.0010513703841916202	0.001116040493311365	0.0011285515605977034	0.0011621947764492737	0.001174161884046954	0.001212592029541691	0.0012238655983169628	0.001322478140754235	0.0013318912438381484	0.08307689742446542	0.08117623218251888	-7.204963449361328e-07	-4.495628385792205e-05	-7.282781448996606e-07	-4.5441840596155414e-05
27.26223620541477	0.001038024844124702	0.0010512497002523773	0.00111592208235721	0.001128431899522082	0.0011620776804901658	0.0011740435227451194	0.0012124769664818764	0.001223749228593861	0.0013223696063381948	0.0013317812107879682	0.08308814956667915	0.08118721940470337	-7.137844665995943e-07	-4.4805839119310686e-05	-7.215015526856362e-07	-4.529025926833241e-05
27.426504892812353	0.0010379055128752488	0.0010511291080770434	0.0011158039437716186	0.001128312515257241	0.001161960980445012	0.0011739255603476987	0.0012123624452024288	0.0012236334013880931	0.001322261970338236	0.0013316720693493402	0.08309960752195811	0.08119840759121011	-7.070854359577522e-07	-4.465276043852384e-05	-7.147379967207754e-07	-4.513602457933974e-05
27.59176338168682	0.0010377862689937966	0.0010510086090524358	0.001115686082231279	0.0011281934125575224	0.0011618446832475078	0.0011738080038394964	0.0012122484753093307	0.0012235181263152704	0.0013221552489218636	0.0013315638355595248	0.08311127508725802	0.08120980044942887	-7.003988375764263e-07	-4.449700003048007e-05	-7.079870580663228e-07	-4.497908840034315e-05
27.758017636089992	0.0010376671137880796	0.0010508882045880742	0.0011155685024965827	0.0011280745962623728	0.0011617287959571586	0.0011736908603320305	0.0012121350665844689	0.001223403413167027	0.0013220494585564175	0.0013314565257530582	0.08312315613070789	0.08122140175623944	-6.937242543109991e-07	-4.433850923188376e-05	-7.01248316074387e-07	-4.481940171882637e-05
27.925273656010095	0.00103754804858703	0.0010507678961165145	0.0011154512094131218	0.0011279560712978652	0.0011616133257615843	0.0011735741370658519	0.001212022228988915	0.001223289271914303	0.0013219446160147967	0.001331350156567422	0.08313525459298488	0.08123321535935343	-6.870612672704203e-07	-4.417723848545996e-05	-6.945213483467404e-07	-4.465691462232635e-05
28.09353747758831	0.0010374290747410878	0.001050647685093692	0.0011153342079132187	0.0011278378426782527	0.0011614982799788792	0.0011734578414129215	0.0012119099726662782	0.0012231757127106947	0.0013218407383813057	0.001331244744948833	0.0831475744887161	0.08124524517868388	-6.804094557699356e-07	-4.401313732299572e-05	-6.878057306775737e-07	-4.449157628041989e-05
28.2628151733366	0.001037310193622511	0.001050527572999268	0.0011152175030174777	0.0011277199155075494	0.0011613836660600053	0.0011733419808790217	0.001211798307946116	0.0012230627458958694	0.0013217378430576154	0.001331140308158151	0.0831601199079101	0.0812574952077423	-6.737683972812131e-07	-4.3846154348159416e-05	-6.811010370170664e-07	-4.4323334928902947e-05
28.43311285235687	0.001037191406625691	0.001050407561336975	0.0011151010998363693	0.0011276022949811377	0.001161269491591242	0.0011732265631062182	0.0012116872453474168	0.0012229503819990426	0.0013216359477688483	0.0013310368637769016	0.08317289501741693	0.08126996951506335	-6.671376673872409e-07	-4.367623721929226e-05	-6.744068394245496e-07	-4.415213785199934e-05
28.604436660561465	0.001037072715167465	0.0010502876516349702	0.001114985003571836	0.001127484986387405	0.001161155764296669	0.0011731115958753637	0.0012115767955821436	0.0012228386317425257	0.0013215350705697766	0.0013309344297134198	0.0831859040624191	0.08128267224566035	-6.605168397498008e-07	-4.3503332632560676e-05	-6.677227080268723e-07	-4.3977931364597156e-05
28.77679278089485	0.001036954120687437	0.0010501678454461867	0.0011148692195189298	0.0011273679951094068	0.001161042492040704	0.0011729970871086509	0.0012114669695588475	0.00122272750604534	0.001321435229851156	0.0013308330242091204	0.0831991513679511	0.08129560762251102	-6.539054860400795e-07	-4.3327386302582926e-05	-6.610482109559515e-07	-4.380066079398559e-05
28.950187433556945	0.0010368356246482995	0.0010500481443486975	0.0011147537530674843	0.0011272513266265673	0.001160929682830687	0.0011728830448722147	0.00121135777838636	0.0012226170160269045	0.0013213364443461879	0.001330732665844898	0.083212641340453	0.08130877994806998	-6.473031758987696e-07	-4.314834294433245e-05	-6.54382914309741e-07	-4.362027046103667e-05
29.124626876227456	0.0010367172285361556	0.0010499285499460697	0.0011146386097038044	0.0011271349865163986	0.0011608173448195117	0.0011727694773787797	0.001211249233377543	0.0012225071730107909	0.0013212387331371026	0.00133063337354765	0.08322637846935335	0.08132219360581895	-6.4070947689834e-07	-4.2966146255513094e-05	-6.47726382103659e-07	-4.343670366191432e-05
29.30011740429177	0.0010365989338608464	0.0010498090638677324	0.0011145237950123971	0.0011270189804562605	0.0011607054863083026	0.0011726563929903603	0.0012111413460531228	0.0012223979885285525	0.0013211421156618906	0.0013305351665969369	0.08324036732868723	0.08133585306184064	-6.341239544745136e-07	-4.2780738895964454e-05	-6.410781762163781e-07	-4.3249902648589966e-05
29.476665351068124	0.0010364807421562785	0.0010496896877693442	0.001114409314677728	0.001126903314225146	0.0011605941157491531	0.0011725438002210095	0.001211034128145594	0.0012222894743236321	0.0013210466117211596	0.0013304380646317797	0.08325461257874425	0.08134976286643372	-6.275461718933083e-07	-4.2592062469426484e-05	-6.34437856352095e-07	-4.3059808609940964e-05
29.654277088036206	0.0010363626549807511	0.0010495704233331564	0.0011142951744860026	0.0011267879937054955	0.0011604832417478983	0.0011724317077396172	0.0012109275916031956	0.001222181642355334	0.001320952241485133	0.0013303420876575852	0.08326911896775603	0.08136392765575416	-6.209756901976934e-07	-4.240005750327791e-05	-6.278049799754784e-07	-4.286636165068414e-05
29.832959025067048	0.0010362446739172943	0.001049451272268393	0.0011141813803269966	0.0011266730248850536	0.0011603728730669586	0.0011723201243727685	0.0012108217485939778	0.0012220745048028908	0.0013208590255008033	0.0013302472560532315	0.08328389133361326	0.08137835215349583	-6.144120681373343e-07	-4.2204663427442e-05	-6.211791022561579e-07	-4.26695007711142e-05
30.0127176106544	0.001036126800574	0.001049332236311622	0.0011140679381958993	0.0011265584138587493	0.0011602630186282226	0.0011722090591076485	0.0012107166115099327	0.0012219680740695946	0.0013207669846992181	0.001330153590578282	0.08329893460562157	0.08139304117260147	-6.078548621521115e-07	-4.200581855579033e-05	-6.145597760500755e-07	-4.246916384822996e-05
30.193559332147448	0.0010360090365843539	0.0010492133172271306	0.0011139548541951982	0.0011264441668306072	0.0011601536875159876	0.001172098521094999	0.0012106121929712106	0.0012218623627870129	0.001320676140402919	0.001330061112380351	0.08331425380629189	0.08140799961701517	-6.013036262836509e-07	-4.1803460062800335e-05	-6.079465518006068e-07	-4.2265287611920055e-05
30.37549071598484	0.0010358913836075823	0.001049094516807312	0.001113842134536601	0.001126330290115708	0.0011600448889799646	0.0011719885196521474	0.0012105085058304321	0.0012217573838192958	0.001320586514333545	0.0013299698430026328	0.08332985405317428	0.08142323248346414	-5.947579121375925e-07	-4.1597523963432526e-05	-6.013389775129732e-07	-4.2057807624923393e-05
30.55851832793038	0.0010357738433289826	0.0010489758368730391	0.0011137297855429822	0.0011262167901421624	0.001159936632438324	0.0011718790642660682	0.0012104055631770607	0.0012216531502675522	0.001320498128619575	0.0013298798043915661	0.08334574056071889	0.08143874486328523	-5.882172688480292e-07	-4.138794509184196e-05	-5.94736598704803e-07	-4.1846658261179837e-05
30.742648773309874	0.0010356564174602684	0.001048857279274056	0.0011136178136503696	0.0011261036734531364	0.0011598289274808102	0.0011717701645965236	0.0012103033783418802	0.0012215496754743233	0.001320411005804245	0.0013297910189046735	0.08336191864218723	0.081454541944283	-5.816812429820968e-07	-4.117465707725865e-05	-5.881389583289355e-07	-4.163177268212692e-05
30.92788869724955	0.0010355391077399114	0.0010487388458893599	0.0011135062254099685	0.0011259909467089056	0.0011597217838719156	0.001171661830479251	0.001210201964901558	0.0012214469730281422	0.0013203251688536255	0.0013297035093185541	0.08337839371159808	0.08147062901263215	-5.75149378514387e-07	-4.09575923223382e-05	-5.815455967317883e-07	-4.141308281466194e-05
31.114244784915854	0.0010354219159334824	0.0010486205386275932	0.001113395027490212	0.0011258786166889456	0.001159615211554106	0.0011715540719292165	0.001210101336683286	0.0012213450567681798	0.0013202406411648604	0.0013296172988370484	0.08339517128571382	0.08148701145481747	-5.686212167701349e-07	-4.0736681981096146e-05	-5.749560515969782e-07	-4.1190519328021535e-05
31.30172376175672	0.001035304843833994	0.001048502359427429	0.0011132842266788558	0.0011257666902940574	0.0011595092206511109	0.001171446899143924	0.0012100015077695261	0.0012212439407889822	0.0013201574465745848	0.0013295324110995622	0.08341225698607184	0.08150369475961576	-5.620962963536619e-07	-4.051185593287321e-05	-5.683698578837389e-07	-4.0964011609384565e-05
31.4903323937443	0.0010351878932622518	0.0010483843102579698	0.0011131738298851104	0.0011256551745485396	0.0011594038214712843	0.0011713403225067963	0.0012099024925028483	0.0012211436394453088	0.0013200756093675217	0.001329448870189581	0.08342965654105676	0.08152068452011749	-5.555741530932981e-07	-4.028304275982553e-05	-5.617865477744455e-07	-4.073348774033536e-05
31.68007748761912	0.0010350710660671904	0.001048266393119131	0.0011130638441418004	0.0011255440766023827	0.0011592990245110125	0.001171234352590606	0.001209804305490853	0.0012210441673570517	0.0013199951542852432	0.0013293667006433398	0.08344737578801753	0.08153798643579423	-5.490543200023512e-07	-4.005016972261077e-05	-5.552056506125981e-07	-4.0498874471828206e-05
31.870965891135747	0.0010349543641262262	0.0010481486100420443	0.0011129542766075765	0.0011254334037335194	0.001159194840458202	0.001171129000160988	0.0012097069616112048	0.0012209455394142715	0.0013199161065351349	0.0013292859274586985	0.08346542067542702	0.08155560631460976	-5.42536327187166e-07	-3.981316273393709e-05	-5.48626692833433e-07	-4.02600971984024e-05
32.063004493309954	0.001034837789345598	0.0010480309630894484	0.0011128451345691528	0.001125323163350101	0.0011590912801958256	0.0011710242761800045	0.00120961047601676	0.0012208477707823138	0.001319838491799534	0.0013292065761041838	0.08348379726509447	0.08157355007517304	-5.360197018124298e-07	-3.9571946334138186e-05	-5.420491979175185e-07	-4.001707993325776e-05
32.25620022466719	0.0010347213436607175	0.0010479134543560874	0.001112736425443594	0.0011252133629928226	0.0011589883548055364	0.0011709201918097883	0.0012095148641407946	0.0012207508769070438	0.0013197623362450693	0.0013291286725282342	0.08350251173441581	0.08159182374894167	-5.295039680265796e-07	-3.932644366458349e-05	-5.354726863239685e-07	-3.976974528185906e-05
32.45056005749291	0.0010346050290365115	0.0010477960859691057	0.001112628156780636	0.0011251040103372836	0.0011588860755713543	0.001170816758416245	0.001209420141702342	0.0012206548735201714	0.0013196876665321927	0.001329052243168633	0.08352157037868073	0.08161043348246803	-5.22988646908893e-07	-3.9076576441476885e-05	-5.288966754327627e-07	-3.951801441554048e-05
32.64609100608406	0.0010344888474677647	0.001047678860088446	0.0011125203362650467	0.0011249951131963904	0.0011587844539834155	0.0011707139875728337	0.0012093263247116254	0.0012205597766446906	0.0013196145098249119	0.00132897731496214	0.08354097961342181	0.08162938553969815	-5.164732563983643e-07	-3.882226492865626e-05	-5.223206794671177e-07	-3.926180704336146e-05
32.84280012700226	0.001034372800979468	0.0010475617789072475	0.0011124129717190359	0.0011248866795228046	0.001158683501741802	0.0011706118910644165	0.0012092334294756175	0.0012204656026004262	0.0013195428938007393	0.001328903915354335	0.08356074597682227	0.08164868630431672	-5.099573112325555e-07	-3.856342790942158e-05	-5.157442094483843e-07	-3.900104138512828e-05
33.040694519328454	0.0010342568916271585	0.0010474448446522427	0.0011123060711046972	0.0011247787174114314	0.0011585832307604367	0.0011705104808911798	0.0012091414726036922	0.0012203723680096886	0.0013194728466608394	0.0013288320723096611	0.08358087613216798	0.08166834228214352	-5.034403228786413e-07	-3.829998265864054e-05	-5.091667731093111e-07	-3.873563414227843e-05
33.239781324919136	0.001034141121497262	0.0010473280595841546	0.0011121996425265024	0.0011246712351019518	0.00115848365317106	0.0011704097692726363	0.0012090504710134062	0.0012202800898030459	0.0013194043971404045	0.0013287618143216896	0.08360137687035873	0.0816883601035825	-4.969217994722601e-07	-3.803184491407707e-05	-5.0258787484634e-07	-3.8465500469597735e-05
33.44006772866406	0.0010340254927074326	0.0010472114259980922	0.0011120936942338312	0.0011245642409813993	0.0011583847813272739	0.001170309768651693	0.00120896044193638	0.0012201887852252061	0.0013193375745192426	0.001328693170423597	0.08362225511246725	0.08170874652612296	-4.904012457537625e-07	-3.775892884744225e-05	-4.960070156454464e-07	-3.819055394571613e-05
33.64156095874556	0.0010339100074068877	0.0010470949462239448	0.0011119882346235484	0.0011244577435867798	0.0011582866278086687	0.0011702104916988078	0.0012088714029243135	0.0012200984718410228	0.0013192724086325987	0.0013286261701988696	0.08364351791236317	0.08172950843689697	-4.838781629927513e-07	-3.748114703355787e-05	-4.894236930153527e-07	-3.791070654260431e-05
33.84426828689945	0.0010337946677767475	0.0010469786226267783	0.001111883272242629	0.0011243517516077422	0.0011581892054250292	0.001170111951316216	0.0012087833718551115	0.001220009167541619	0.0013192089298822093	0.0013285608437922408	0.0836651724593845	0.08175065285528903	-4.773520489186923e-07	-3.7198410420102856e-05	-4.82837400912501e-07	-3.762586859504258e-05
34.04819702867729	0.001033679476030364	0.0010468624576072257	0.0011117788157908248	0.0011242462738892919	0.001158092527220619	0.0011700141606422467	0.0012086963669391392	0.001219920890550637	0.0013191471692475896	0.0013284972219208594	0.08368722608107414	0.08177218693560695	-4.708223976510918e-07	-3.6910628296665804e-05	-4.7624762967253195e-07	-3.733594876909052e-05
34.25335454371064	0.0010335644344136525	0.0010467464536018775	0.0011116748741233791	0.0011241413194345508	0.0011579966064785487	0.0011699171330557146	0.0012086104067256002	0.0012198336594306082	0.0013190871582975708	0.0013284353358856986	0.08370968624597323	0.08179411796980693	-4.642886996396485e-07	-3.6617708263131377e-05	-4.696538659521715e-07	-3.704085403086199e-05
34.45974823597649	0.001033449545205415	0.0010466306130836678	0.0011115714562537882	0.0011240368974075664	0.0011579014567252234	0.0011698208821803973	0.0012085255101090455	0.0012197474930894603	0.0013190289292020825	0.0013283752175832137	0.08373256056647749	0.08181645339028447	-4.577504415697112e-07	-3.631955619620708e-05	-4.6305559262818305e-07	-3.6740489612413496e-05
34.66738555406454	0.0010333348107176676	0.0010465149385622658	0.0011114685713566165	0.0011239330171361772	0.0011578070917348873	0.0011697254218896067	0.0012084416963360205	0.0012196624107871543	0.0013189725147442013	0.0013283168995172584	0.08375585680175529	0.08183920077271918	-4.5120710630243074e-07	-3.601607621703251e-05	-4.5645228874706054e-07	-3.6434758979853044e-05
34.87627399144595	0.0010332202332959512	0.001046399432584449	0.0011113662287703485	0.0011238296881149123	0.0011577135255342395	0.001169630766310833	0.0012083589850118341	0.001219578432142448	0.0013189179483324457	0.0013282604148112454	0.08377958286073169	0.0818623678389887	-4.446581728114428e-07	-3.570717065848328e-05	-4.498434294526038e-07	-3.612356379961712e-05
35.086421086743854	0.0010331058153196467	0.0010462840977344854	0.0011112644380003	0.0011237269200079542	0.0011576207724071494	0.0011695369298304903	0.0012082773961074756	0.001219495577139807	0.0013188652640133518	0.0013282057972205847	0.08380374680513684	0.08188596246014505	-4.3810311607531474e-07	-3.539274002817283e-05	-4.4322848588877403e-07	-3.580680390224966e-05
35.29783442400536	0.0010329915592022865	0.0010461689366345092	0.0011111632087215822	0.001123624722652152	0.0011575288468994654	0.001169443927098751	0.0012081969499666769	0.0012194138661364557	0.0013188144964843289	0.001328153081145395	0.08382835685262392	0.08190999265945562	-4.3154140702940727e-07	-3.507268297561761e-05	-4.366069251389784e-07	-3.5484377248540255e-05
35.51052163297529	0.0010328774673918479	0.0010460539519448855	0.0011110625507821043	0.0011235231060600793	0.001157437763823902	0.001169351773034468	0.0012081176673131022	0.001219333319869565	0.0013187656811067794	0.0013281023016434813	0.08385342137995451	0.08193446661551487	-4.2497251247480133e-07	-3.474689625504457e-05	-4.2997821013846665e-07	-3.515617989241493e-05
35.72449038937153	0.0010327635423710568	0.0010459391463645796	0.0011109624742056444	0.0011234220804231551	0.0011573475382650419	0.0011692604828302021	0.0012080395692577084	0.0012192539594635965	0.0013187188539195323	0.0013280534944436146	0.08387894892625809	0.0819593926654219	-4.183958949846231e-07	-3.441527468817096e-05	-4.233417995949673e-07	-3.4822105944437576e-05
35.93974841516195	0.0010326497866576722	0.001045824522631514	0.0011108629891949623	0.0011233216561148116	0.0011572581855844176	0.0011691700719573357	0.0012079626773062386	0.0012191758064377934	0.0013186740516525541	0.0013280066959590923	0.08390494819636188	0.08198477930803515	-4.1181101285633903e-07	-3.407771112928781e-05	-4.166971479153958e-07	-3.4482047535061566e-05
36.15630347884324	0.001032536202804765	0.0010457100835229178	0.0011107641061349671	0.0011232218436937188	0.0011571697214256965	0.0011690805561712907	0.0012078870133668742	0.0012190988827138203	0.0013186313117409725	0.001327961943301603	0.08393142806419641	0.08201063520729174	-4.0521732000029995e-07	-3.3734096424403726e-05	-4.100437051186845e-07	-3.4135894775216835e-05
36.374163395721176	0.0010324227934009954	0.0010455958318556775	0.0011106658355959482	0.0011231226539070677	0.0011570821617199743	0.0011689919515168483	0.0012078125997580544	0.001219023210623572	0.0013185906723394152	0.0013279192742954014	0.08395839757627921	0.08203696919561058	-3.9861426586558155e-07	-3.338431937391362e-05	-4.033809167455771e-07	-3.378353571759085e-05
36.59333602819267	0.0010323095610708718	0.0010454817704866708	0.0011105681883368489	0.0011230240976939049	0.0011569955226911558	0.0011689042743335692	0.0012077394592164424	0.0012189488129171306	0.00131855217233666	0.0013278787274917927	0.0839858659552757	0.08206379027736517	-3.9200129535801875e-07	-3.302826669235315e-05	-3.967082237805661e-07	-3.342485631691039e-05
36.813829286029524	0.0010321965084750086	0.0010453679023130977	0.0011104711753086086	0.00112292618618853	0.001156909820861458	0.0011688175412613209	0.0012076676149050697	0.001218875712770898	0.0013185158513706232	0.0013278403421839498	0.08401384260364109	0.08209110763244079	-3.853778487343876e-07	-3.266582296659881e-05	-3.9002506255301356e-07	-3.305974038783632e-05
37.03565112666392	0.0010320836383103736	0.001045254230272808	0.0011103748076575616	0.001122828930723955	0.0011568250730570094	0.001168731769245917	0.0012075970904216493	0.0012188039337958957	0.0013184817498436828	0.0013278041584220586	0.08404233710734625	0.08211893061986779	-3.787433615390877e-07	-3.229687061651054e-05	-3.8333086466559377e-07	-3.268806956546744e-05
37.25880955547555	0.0010319709533105135	0.0010451407573446026	0.0011102790967288804	0.001122732342835406	0.0011567412964135577	0.0011686469755448506	0.001207527909807047	0.001218733500046227	0.0013184499089383358	0.0013277702170287956	0.08407135923968809	0.08214726878154358	-3.720972645035285e-07	-3.192128985166076e-05	-3.76625056896715e-07	-3.230972326168091e-05
37.483312626080554	0.0010318584562457847	0.0010450274865485456	0.001110184054070099	0.0011226364342639108	0.0011566585083822953	0.001168563177733162	0.001207460097553952	0.0012186644360277293	0.0013184203706332297	0.0013277385596151704	0.08410091896518648	0.08217613184603198	-3.654389834446478e-07	-3.153895862764711e-05	-3.699070610964361e-07	-3.192457862102871e-05
37.70916844062219	0.0010317461499235558	0.001044914420946248	0.0011100896914346804	0.001122541216959926	0.0011565767267357958	0.0011684803937094014	0.0012073936786157085	0.0012185967667067985	0.001318393177719537	0.001327709228596713	0.08413102644357105	0.082205529732458	-3.5876793919292077e-07	-3.1149752603237824e-05	-3.631762941218482e-07	-3.1532510478715636e-05
37.93638515006311	0.0010316340371884062	0.0010448015636411493	0.001109996020785652	0.0011224467030870374	0.0011564959695740612	0.0011683986417017167	0.0012073286784153466	0.0012185305175193995	0.001318368373817719	0.0013276822672100353	0.08416169203386177	0.0822354725544876	-3.5208354747353135e-07	-3.075354509385342e-05	-3.564321677095722e-07	-3.113339131280424e-05
38.164970954479706	0.0010315221209223117	0.0010446889177787863	0.0011099030542993087	0.0011223529050257272	0.0011564162553307031	0.0011683179402740653	0.0012072651228548015	0.0012184657143802723	0.0013183460033946682	0.0013276577195297733	0.08419292629854112	0.08226597062439948	-3.4538521881746775e-07	-3.0350207025992004e-05	-3.496740883933598e-07	-3.072709119902872e-05
38.39493410335793	0.001031410404044806	0.0010445764865470422	0.0011098108043689678	0.0011222598353771945	0.0011563376027792268	0.001168238308332537	0.001207203038324319	0.0012184023836923211	0.001318326111781237	0.001327635630485907	0.08422474000782426	0.08229703445725373	-3.386723584734852e-07	-2.9939606891182802e-05	-3.4290145741128555e-07	-3.031347776447091e-05
38.626282895891045	0.0010312988895131367	0.0010444642731763884	0.0011097192836087982	0.0011221675069672532	0.0011562600310394521	0.001168159765131809	0.0012071424517120697	0.0012183405523562116	0.0013183087451901785	0.001327616045881487	0.08425714414402977	0.08232867477515521	-3.3194436628927737e-07	-2.9521610696525702e-05	-3.3611367059342354e-07	-2.9892416138155298e-05
38.859025681279114	0.0010311875803223963	0.001044352280940106	0.001109628504857712	0.0011220759328502883	0.0011561835595840567	0.0011680823302817251	0.0012070833904139625	0.0012182802477801657	0.0013182939507345006	0.001327599012410765	0.08429014990604995	0.0823609025116186	-3.2520063663514856e-07	-2.909608191811741e-05	-3.2931011827250917e-07	-2.9463768903059684e-05
39.09317085903034	0.0010310764795056352	0.0010442405131544888	0.0011095384811833154	0.0011219851263132804	0.0011561082082452397	0.0011680060237540014	0.0012070258823436597	0.0012182214978899617	0.0013182817764462336	0.001327584577677738	0.08432376871392719	0.08239372881603395	-3.184405582747768e-07	-2.8662881448454636e-05	-3.2249018517118214e-07	-2.9027396045239184e-05
39.328726879264174	0.0010309655901339656	0.0010441289731790398	0.0011094492258859432	0.0011218951008799094	0.001156033997221539	0.0011679308658890724	0.0012069699559428264	0.0012181643311391566	0.0013182722712956555	0.0013275727902151366	0.08435801221354104	0.0824271650582361	-3.11663514257661e-07	-2.82218675455026e-05	-3.1565325028966307e-07	-2.8583154901784535e-05
39.56570224301631	0.001030854915316632	0.0010440176644166358	0.0011093607525027491	0.0011218058703147149	0.0011559609470847608	0.0011678568774030663	0.0012069156401915769	0.001218108776519518	0.001318265485210949	0.0013275636995038415	0.08439289228139861	0.08246122283318613	-3.0486888182891525e-07	-2.7772895782263163e-05	-3.087986868081753e-07	-2.8130900109751833e-05
39.80410550254544	0.0010307444582010692	0.0010439065903136808	0.0011092730748118696	0.0011217174486273355	0.0011558890787870604	0.0011677840793949186	0.0012068629646191573	0.0012180548635716824	0.0013182614690983264	0.0013275573559927629	0.0844284210295457	0.08249591396575948	-2.980560323208488e-07	-2.7315818993095542e-05	-3.0192586198503e-07	-2.7670483552955094e-05
40.04394526164196	0.0010306342219729282	0.0010437957543602305	0.001109186206836654	0.001121629850076814	0.0011558184136681517	0.0011677124933536249	0.0012068119593148486	0.0012180026223960361	0.0013182602748626193	0.0013275538111191718	0.08446461081059058	0.08253125051564991	-2.91224331015489e-07	-2.6850487217622288e-05	-2.9503413701741435e-07	-2.7201754305400394e-05
40.28523017593832	0.001030524209856092	0.0010436851600901067	0.0011091001628499805	0.001121543089175988	0.0011557489734626797	0.0011676421411656495	0.0012067626549391208	0.0012179520836638452	0.0013182619554283736	0.001327553117329534	0.08450147422284861	0.08256724478238915	-2.843731370487379e-07	-2.637674764618958e-05	-2.881228669494515e-07	-2.672455857680167e-05
40.52796895322162	0.0010304144251126518	0.001043574811080974	0.001109014957378629	0.00112145718069594	0.0011556807803077167	0.001167573045122463	0.001206715082735009	0.0012179032786286052	0.0013182665647614193	0.0013275553281008083	0.08453902411560914	0.08260390931048717	-2.775018032919775e-07	-2.5894444563578922e-05	-2.8119140054816763e-07	-2.6238739655709553e-05
40.77217035374772	0.001030304871042864	0.0010434647109544021	0.0011089306052077378	0.001121372139670534	0.0011556138567504267	0.001167505227928247	0.0012066692745397504	0.0012178562391376535	0.0013182741578909739	0.0013275604979622725	0.08457727359453149	0.08264125689469648	-2.706096762228327e-07	-2.5403419289193874e-05	-2.742390801781583e-07	-2.574413784989238e-05
41.017843190557436	0.0010301955509850783	0.001043354863375897	0.001108847121385335	0.0011212879814010267	0.001155548225755874	0.0011674387127077427	0.0012066252627966692	0.0012178109976440253	0.0013182847909322638	0.0013275686825178557	0.08461623602716797	0.08267930058540227	-2.636960958241237e-07	-2.49035101200501e-05	-2.67265241700107e-07	-2.5240590429048693e-05
41.26499632979458	0.0010300864683156286	0.0010432452720548985	0.0011087645212269387	0.0011212047214607486	0.0011554839107149857	0.0011673735230142556	0.0012065830805673135	0.0012177675872185613	0.0013182985211096835	0.0013275799384690021	0.08465592504862052	0.0827180536941419	-2.5676039543077664e-07	-2.439455226763143e-05	-2.602692143242012e-07	-2.472793156171882e-05
41.51363869102594	0.0010299776264487072	0.001043135940744765	0.00110868282032025	0.0011211223756998818	0.0011554209354526896	0.0011673096828378323	0.0012065427615438773	0.0012177260415623	0.00131831540678053	0.0013275943236381014	0.08469635456733883	0.08275752979926129	-2.498019016222708e-07	-2.3876377797049653e-05	-2.532503204874005e-07	-2.4205992253528708e-05
41.763779247563185	0.0010298690288361879	0.0010430268732427063	0.001108602034529909	0.0011210409602502988	0.0011553593242361938	0.0011672472166135877	0.0012065043400618703	0.001217686395019116	0.001318335507459287	0.0013276118969924582	0.08473753877105229	0.08279774275170655	-2.428199341003405e-07	-2.3348815564705472e-05	-2.4620787574501646e-07	-2.3674600285072955e-05
42.0154270267867	0.0010297606789674263	0.0010429180733896963	0.0011085221800023418	0.001120960491530496	0.00115529910178345	0.0011671861492302058	0.0012064678511130864	0.0012176486825886538	0.0013183588838425167	0.0013276327186688597	0.0847794921328551	0.08283870668095786	-2.3581380553892167e-07	-2.281169115161963e-05	-2.391411886184906e-07	-2.3133580145745514e-05
42.26859111047143	0.0010296525803690168	0.0010428095450703463	0.0011084432731706818	0.0011208809862506043	0.0011552402932717809	0.0011671265060386124	0.0012064333303588469	0.001217612939939535	0.0013183855978343476	0.0013276568499987291	0.08482222941743602	0.08288043600110855	-2.2878282144537382e-07	-2.226482679729136e-05	-2.3204956045444827e-07	-2.258275296623813e-05
42.523280635114425	0.0010295447366045199	0.0010427012922127486	0.001108365330759786	0.001120802461417493	0.0011551829243466893	0.001167068312860828	0.0012064008141435489	0.0012175792034228722	0.0013184157125725967	0.0013276843535339055	0.0848657656874617	0.08292294541709472	-2.2172628005032516e-07	-2.1708041333667882e-05	-2.2493228531714551e-07	-2.2021936453398006e-05
42.77950479226489	0.0010294371512741308	0.0010425933187882639	0.0011082883697913141	0.0011207249343399399	0.0011551270211308297	0.0011670115959989812	0.0012063703395084934	0.0012175475100860587	0.0013184492924555135	0.001327715293073031	0.08491011631011831	0.08296624993107898	-2.1464347215024646e-07	-2.114115011506157e-05	-2.177886498275737e-07	-2.1450944818979245e-05
43.03727282885567	0.0010293298280143247	0.0010424856288112892	0.0011082124075889165	0.0011206484226339132	0.001155072610233182	0.0011669563822445314	0.001206341944206049	0.001217517897686889	0.0013184864031692066	0.0013277497336886127	0.08495529696381804	0.08301036484898981	-2.0753368095913216e-07	-2.0563964946512803e-05	-2.1061793302251317e-07	-2.086958870872735e-05
43.29659404753705	0.001029222770497442	0.001042378226338965	0.0011081374617834898	0.0011205729442279187	0.0011550197187583985	0.001166902698887654	0.0012063156667141087	0.0012174904047079756	0.0013185271117157305	0.0013277877417547305	0.08500132364506874	0.08305530578722893	-2.0039618196972253e-07	-1.9976294012319373e-05	-2.0341940621445426e-07	-2.0277675130631057e-05
43.55747780701245	0.0010291159824312372	0.001042271115470851	0.001108063550318534	0.0011204985173684555	0.0011549683743163498	0.0011668505737268372	0.0012062915462508887	0.001217465070371503	0.0013185714864418867	0.00132782938497545	0.08504821267551835	0.08310108867954119	-1.9323024280345005e-07	-1.9377941801901333e-05	-1.9619233283200282e-07	-1.96750073795382e-05
43.81993352237618	0.0010290094675583672	0.0010421643003485435	0.0011079906914555884	0.0011204251606255484	0.0011549186050318586	0.00116680003507866	0.0012062696227900468	0.0012174419346543009	0.00131861959706873	0.001327874732413928	0.08509598070917503	0.08314772978406025	-1.860351230569164e-07	-1.8768709033917252e-05	-1.889359682837044e-07	-1.9061384962826278e-05
44.08397066545326	0.0010289032296558363	0.0010420577851552484	0.0011079189037797653	0.0011203528928983805	0.0011548704395546417	0.0011667511117877775	0.001206249937076153	0.0012174210383032636	0.0013186715147218255	0.0013279238545222515	0.08514464473980955	0.08319524569052991	-1.788100741475021e-07	-1.8148392579103723e-05	-1.8164955978977604e-07	-1.843660352157661e-05
44.349598765141174	0.0010287972725343778	0.001041951574115299	0.0011078482062053703	0.0011202817334210159	0.0011548239070694464	0.0011667038332371094	0.0012062325306405014	0.0012174024228511157	0.0013187273119622599	0.0013279768231720264	0.08519422210854408	0.0832436533277096	-1.7155433915030244e-07	-1.7516785380783384e-05	-1.7433234623031799e-07	-1.7800454751887296e-05
44.6168274077539	0.0010286916000377872	0.0010418456714936214	0.0011077786179816208	0.0011202117017682183	0.0011547790373064072	0.0011666582293582365	0.0012062174458172938	0.001217386130632536	0.0013187870628184463	0.0013280337116857355	0.08524473051163763	0.08329296997096754	-1.6426715264070135e-07	-1.687367637429049e-05	-1.6698355798355075e-07	-1.7152726323826917e-05
44.88566623736761	0.0010285862160421828	0.0010417400815951347	0.0011077101586984505	0.0011201428178613652	0.0011547358605516027	0.0011666143306420117	0.0012062047257601753	0.001217372204800645	0.0013188508428187264	0.0013280945948688885	0.08529618800846385	0.08334321325006565	-1.5694774051699598e-07	-1.6218850403149077e-05	-1.5960241674757222e-07	-1.6493201797446178e-05
45.15612495616904	0.0010284811244552178	0.0010416348087641033	0.001107642848292425	0.001120075101974465	0.0011546944076578501	0.001166572168149396	0.0012061944144591732	0.0012173606893438795	0.00131891872902482	0.0013281595490429998	0.08534861302969968	0.0833944011571479	-1.4959531983559787e-07	-1.555208813447395e-05	-1.5218813538596734e-07	-1.5821660538539728e-05
45.42821332480542	0.0010283763292152101	0.0010415298573834084	0.0011075767070527374	0.0011200085747402639	0.0011546547100557024	0.0011665317735225066	0.0012061865567579997	0.0012173516291032385	0.0013189908000661161	0.001328228652079394	0.08540202438571888	0.08344655205492907	-1.4220909865057113e-07	-1.4873165974010893e-05	-1.447399177495652e-07	-1.5137877632021013e-05
45.701941162736816	0.0010282718342902134	0.0010414252318737668	0.001107511755627312	0.0011199432571564604	0.0011546167997646872	0.0011664931789959075	0.0012061811983717723	0.0012173450697899385	0.0013190671361748593	0.0013283019834338904	0.08545644127520857	0.08349968468509991	-1.3478827581283812e-07	-1.4181855974959579e-05	-1.3725695849646155e-07	-1.4441623792549318e-05
45.97731834859046	0.0010281676436770075	0.0010413209366928668	0.0011074480150290078	0.001119879170592019	0.0011545807094047798	0.0011664564174081226	0.0012061783859051364	0.0012173410580034686	0.0013191478192222414	0.001328379624182376	0.08551188329400292	0.0835538181769455	-1.2733204079540608e-07	-1.3477925747462649e-05	-1.2973844291247483e-07	-1.3732665273380462e-05
46.25435482051728	0.001028063761400021	0.001041216976334444	0.0011073855066419224	0.001119816336793592	0.0011545464722081135	0.0011664215222134014	0.001206178166870815	0.0012173396412500728	0.0013192329327554372	0.0013284616570573063	0.08556837044415182	0.08360897205619167	-1.1983957351338961e-07	-1.276113836679027e-05	-1.2218354672032666e-07	-1.3010763773080303e-05
46.533060576550575	0.0010279601915101622	0.001041113355327264	0.0011073242522277968	0.0011197547778920376	0.0011545141220309324	0.0011663885274937201	0.0012061805897085839	0.0012173408679616508	0.0013193225620355988	0.0013285481664851483	0.08562592314322374	0.08366516625407962	-1.1231004412842055e-07	-1.2031252277250326e-05	-1.1459143590486845e-07	-1.2275676341377828e-05
46.813445674966815	0.0010278569380835734	0.0010410100782340336	0.0011072642739325274	0.0011196945164090504	0.0011544836933658025	0.0011663574679710385	0.0012061857038046988	0.0012173447875151095	0.0013194167940768567	0.0013286392386248058	0.08568456223385369	0.08372242111668281	-1.0474261285002215e-07	-1.1288021194599818e-05	-1.0696126650187876e-07	-1.1527155280272039e-05
47.09552023464871	0.0010277540052202965	0.0010409071496502262	0.0011072055942927816	0.001119635575263902	0.0011544552213540744	0.0011663283790198159	0.0012061935595117771	0.0012173514502521645	0.0013195157176863455	0.0013287349614070584	0.08574430899354529	0.08378075741446259	-9.713642974695791e-08	-1.0531194007068478e-05	-9.929218441027954e-08	-1.0764948044750255e-05
47.37929443545016	0.00102765139704284	0.001040804574202811	0.0011071482362427216	0.0011195779777802813	0.0011544287417986105	0.0011663012966797869	0.0012062042081691464	0.0012173609074996074	0.001319619423505287	0.001328835424575032	0.08580518514472767	0.08384019635208621	-8.949063452128384e-08	-9.760514671386389e-06	-9.158332517789775e-08	-9.988797139787176e-06
47.66477851856398	0.0010275491176946633	0.0010407023565489006	0.0011070922231208413	0.0011195217476932622	0.0011544042911767903	0.001166276257669015	0.0012062177021236863	0.001217373211590058	0.0013197280040511807	0.0013289407197257597	0.085867212865085	0.08390075957849585	-8.180435631536045e-08	-8.975722109533235e-06	-8.383381380197216e-08	-9.198440016344733e-06
47.951982786891236	0.00102744717133854	0.0010406005013742848	0.0011070375786769024	0.0011194669091563626	0.0011543819066537763	0.001166253299397211	0.0012062340947511497	0.0012173884158831975	0.001319841553761104	0.0013290509403528269	0.08593041479815784	0.08396246919725464	-7.407671349544606e-08	-8.176550101324231e-06	-7.604276451448136e-08	-8.3936089640968e-06
48.24091760541319	0.0010273455621548344	0.0010404990133918751	0.0011069843270789944	0.0011194134867487358	0.0011543616260960795	0.0011662324599793453	0.0012062534404780124	0.0012174065747875189	0.0013199601690361959	0.0013291661818901816	0.08599481406423296	0.08402534777716493	-6.630681342835107e-08	-7.362727174720085e-06	-6.820928056573694e-08	-7.574031001489345e-06
48.53159340156531	0.001027244294339652	0.0010403978973400326	0.0011069324929206966	0.001119361505482464	0.0011543434880853987	0.0011662137782495411	0.0012062757948038292	0.0012174277437825877	0.0013200839482873246	0.0013292865417571062	0.08606043427152178	0.0840894183631742	-5.849375225158715e-08	-6.533976492334448e-06	-6.033245398629275e-08	-6.739427762358918e-06
48.82402066561362	0.00102714337210289	0.001040297157980794	0.0011068821012283703	0.0011193109908099845	0.0011543275319327768	0.0011661972937752785	0.0012063012143241538	0.0012174519794418553	0.0013202129919820244	0.0013294121194044259	0.08612729952764676	0.08415470448757723	-5.063661464178165e-08	-5.690015736248277e-06	-5.2411365369670754e-08	-5.889515381218846e-06
49.11820995103327	0.0010270427996661498	0.001040196800097964	0.0011068331774685464	0.0011192619686316127	0.001154313797693042	0.0011661830468718852	0.001206329756753983	0.0012174793394559968	0.0013203474026926751	0.001329543016361948	0.08619543445143413	0.08422123018152058	-4.273447359610244e-08	-4.830556992213575e-06	-4.444508364641331e-08	-5.024004376824598e-06
49.41417187488941	0.0010269425812605326	0.0010400968284950956	0.001106785747555445	0.0011192144653032017	0.0011543023261795684	0.0011661710786173487	0.0012063614809517955	0.0012175098826568325	0.0013204872851460357	0.0013296793362872169	0.08626486418503511	0.08428901998682142	-3.478639016055683e-08	-3.955306625030852e-06	-3.643266581932099e-08	-4.1425995277455385e-06
49.71191711822035	0.0010268427211243083	0.0010399972479933457	0.001106739837858618	0.001119168507643925	0.0011542931589793668	0.0011661614308674563	0.0012063964469441755	0.0012175436690418367	0.0013206327462741364	0.0013298211850156104	0.08633561440637352	0.08435809896811175	-2.6791413199056535e-08	-3.0639651567576642e-06	-2.837315672839756e-08	-3.2449997508787742e-06
50.01145642642306	0.0010267432235004275	0.0010398980634291775	0.0011066954752106935	0.0011191241229441644	0.0011542863384684816	0.0011661541462712418	0.0012064347159510239	0.001217580759799222	0.0013207838952665693	0.0013299686706117982	0.08640771134194085	0.08442849272531515	-1.874857913516069e-08	-2.156227139310518e-06	-2.0265588801266637e-08	-2.33089797355146e-06
50.3128006096408	0.001026644092633911	0.0010397992796519443	0.0011066526869152643	0.0011190813389735463	0.0011542819078277453	0.001166149268286791	0.0012064763504114149	0.0012176212173336679	0.0013209408436242551	0.0013301219034226558	0.08648118177994292	0.08450022740646923	-1.0656911679290601e-08	-1.2317810228756887e-06	-1.2108981782988498e-08	-1.3999810030973503e-06
50.61596054315354	0.0010265453327690712	0.001039700901521306	0.001106611500754884	0.0011190401839890846	0.001154279911058864	0.001166146841197372	0.001206521414010073	0.0012176651052926608	0.001321103705214704	0.0013302809961316308	0.08655605308381228	0.08457332972090419	-2.5154215776285183e-09	-2.903090240424788e-07	-3.902342482356783e-09	-4.5192939407412425e-07
50.9209471677702	0.0010264469481465837	0.001039602933904503	0.0011065719449991959	0.00111900068674346	0.0011542803930008577	0.0011661469101279301	0.001206569971704521	0.0012177124885935004	0.0013212725963288356	0.001330446063814649	0.08663235320609916	0.08464782695279052	5.676893679532752e-09	6.68513012752614e-07	4.355335518884534e-09	5.135826902646912e-07
51.22777149022361	0.0010263489430003931	0.0010395053816734672	0.0011065340484131886	0.0011189628764934321	0.0011542833993468697	0.0011661495210619434	0.001206622089752904	0.0012177634334509756	0.0013214476357394122	0.001330617223997593	0.08671011070275153	0.08472374697506341	1.3921050137080324e-08	1.645015755558088e-06	1.2665072130803312e-08	1.4968876167198442e-06
51.53644458356769	0.0010262513215544443	0.001039408249701758	0.0011064978402655756	0.0011189267830083733	0.0011542889766613393	0.0011661547208586405	0.0012066778357425069	0.0012178180074057278	0.0013216289447611303	0.0013307945967154058	0.08678935474779591	0.08480111826374187	2.2218077661310606e-08	2.6395365281817185e-06	2.1027901050615916e-08	2.498324426752907e-06
51.84697758757708	0.0010261540880192354	0.0010393115428613303	0.0011064633503373093	0.0011188924365789416	0.0011542971723975594	0.0011661625572706117	0.0012067372786190005	0.001217876279353334	0.0013218166473124356	0.0013309783045728858	0.086870115148437	0.0848799699126533	3.05690202482764e-08	3.6524194594045323e-06	2.944487006886591e-08	3.518238985339428e-06
52.15938170914916	0.0010260572465881845	0.0010392152660191139	0.0011064306089302257	0.001118859868025889	0.0011543080349156268	0.0011661730789618025	0.0012068004887164248	0.0012179383195741217	0.0013220108699791178	0.00133116847280722	0.08695242236058379	0.08496033164857336	3.8974936329098236e-08	4.6840156348038064e-06	3.791704135738816e-08	4.556984131182107e-06
52.47366822270851	0.0010259608014337965	0.0010391194240334	0.00110639964687582	0.0011188291087089984	0.0011543216135007917	0.0011661863355259083	0.001206867537787937	0.0012180041997637378	0.001322211742079745	0.0013313652293523198	0.08703630750482183	0.08504223384680204	4.743689907896198e-08	5.734683251296113e-06	4.644549179001582e-08	5.614919832308551e-06
52.789848470613855	0.0010258647567036269	0.001039024021750028	0.0011063704955441558	0.0011188001905361638	0.0011543379583822155	0.001166202377505181	0.0012069384990373436	0.0012180739930644992	0.0013224193957329987	0.0013315687049050182	0.08712180238284127	0.0851257075471829	5.595599674259634e-08	6.804787777425769e-06	5.503131326111896e-08	6.6924133460544155e-06
53.107933863567155	0.0010257691165160294	0.0010389290639983614	0.0011063431868529123	0.001118773145972605	0.001154357120752156	0.0011662212564096574	0.0012070134471514505	0.001218147774097546	0.0013226339659269824	0.0013317790329931984	0.08720893949434243	0.08521078447058734	6.453333297276077e-08	7.894702117705599e-06	6.367561301628619e-08	7.789839382460473e-06
53.42793588102576	0.0010256738849556853	0.0010388345555870431	0.0011063177532765684	0.0011187480080502253	0.0011543791527855842	0.00116624302473682	0.001207092458333245	0.001218225618995823	0.0013228555905905718	0.0013319963500459165	0.08729775205442797	0.08529749703587403	7.317002717523863e-08	9.0048067819537e-06	7.237951399514941e-08	8.907580273082027e-06
53.74986607161648	0.0010255790660688945	0.001038740501299527	0.0011062942278557283	0.0011187248103771115	0.00115440410766025	0.0011662677359917035	0.0012071756103359445	0.0012183076054379182	0.001323084410666875	0.001332220795465594	0.08738827401150104	0.0853858783773429	8.18672148599018e-08	1.0135490057655572e-05	8.114415518049693e-08	1.0046026143489817e-05
54.073736053552395	0.001025484663858627	0.0010386469058893647	0.0011062726442065815	0.0011187035871471768	0.0011544320395772008	0.0011662954447074583	0.001207262982497934	0.001218393812682777	0.0013233205701888766	0.0013324525117023452	0.08748054006569268	0.08547596236269757	9.062604798787226e-08	1.1287148185656903e-05	8.997069194066447e-08	1.120557508849096e-05
54.399557515052166	0.0010253906822793113	0.0010385537740752364	0.0011062530365305032	0.0011186843731499374	0.001154463003781764	0.0011663262064663701	0.0012073546557786114	0.0012184843216053178	0.001323564216357341	0.0013326916443305106	0.08757458568782352	0.08556778361153808	9.944769536682219e-08	1.2460185545515312e-05	9.886029642028164e-08	1.2386633356509247e-05
54.727342214761876	0.0010252971252313749	0.0010384611105357397	0.0011062354396238134	0.001118667203780459	0.001154497056585032	0.0011663600779213859	0.0012074507127952023	0.0012185792147330046	0.0013238154996210814	0.0013329383421275057	0.08767044713893052	0.0856613775143973	1.083333430261079e-07	1.3655014842101076e-05	1.0781415791193648e-07	1.358961553626914e-05
55.057101982179326	0.0010252039965554876	0.0010383689199038842	0.001106219888887658	0.001118652115049426	0.0011545342553858178	0.0011663971168181073	0.0012075512378605263	0.0012186785762833623	0.00132407457375963	0.0013331927571550242	0.08776816149037149	0.08575678025234248	1.1728419460469743e-07	1.4872057296944075e-05	1.1683348323607984e-07	1.4814944746616154e-05
55.38884871808102	0.001025111300026533	0.0010382772067613166	0.0011062064203380532	0.001118639143593376	0.0011545746586931393	0.0011664373820173073	0.0012076563170217887	0.0012187824922025034	0.0013243415959684497	0.001333455044842713	0.08786776664452901	0.08585402881716078	1.2630147176967248e-07	1.611174284757433e-05	1.2591949715627486e-07	1.6063052835996183e-05
55.722594394951685	0.0010250190393472664	0.0010381859756322409	0.0011061950706160693	0.0011186283266850761	0.001154618326149216	0.0011664809335179642	0.0012077660381004073	0.001218891050204679	0.0013246167269467426	0.0013337253640743991	0.08796930135613619	0.08595316103215048	1.3538641462497274e-07	1.737451035005444e-05	1.350734427859896e-07	1.7334380584071996e-05
56.058351057416104	0.0010249272181416668	0.0010380952309770309	0.001106185876998165	0.0011186197022440554	0.0011546653185530078	0.001166527832480831	0.0012078804907329124	0.0012190043398128882	0.0013249001309879709	0.0013340038772769558	0.08807280525424283	0.08605421557353403	1.4454028214637774e-07	1.8660807788284384e-05	1.4429658201425485e-07	1.8629377910001077e-05
56.39613082267415	0.0010248358399479536	0.001038004977185519	0.0011061788774066703	0.001118613308847288	0.0011547156978843056	0.0011665781412525554	0.001207999766412958	0.0012191224524005922	0.0013251919760731768	0.001334290750511914	0.08817831886484793	0.08615723199252427	1.5376435263080024e-07	1.9971092489523556e-05	1.5359019595018696e-07	1.9948504087652363e-05
56.7359458809379	0.001024744908211269	0.00103791521856995	0.001106174110420427	0.0011186091857400351	0.0011547695273283944	0.0011666319233903722	0.0012081239585344835	0.0012192454812345558	0.001325492433967223	0.0013345861535699187	0.08828588363421878	0.08626225073805585	1.6305992414796487e-07	2.1305831345075354e-05	1.6295558536967916e-07	2.1292227964708754e-05
57.07780849587155	0.0010246544262759974	0.001037825959357577	0.0011061716152855725	0.0011186073728468367	0.0011548268713012946	0.0011666892436873679	0.0012082531624360501	0.001219373521518857	0.0013258016803180427	0.0013348902600681313	0.0883955419529241	0.08636931318021306	1.7242831500813294e-07	2.266550103680043e-05	1.7239407117401913e-07	2.2661028188430965e-05
57.42173100503407	0.0010245643973777112	0.0010377372036828893	0.001106171431926481	0.0011186079107826609	0.001154887795475608	0.0011667501681983494	0.0012083874754464077	0.001219506670440106	0.0013261198947590194	0.0013352032475506862	0.08850733718060622	0.08647846163437807	1.8187086425411336e-07	2.4050588271734563e-05	1.8190699487908094e-07	2.4055393439609274e-05
57.7677258203244	0.0010244748246347312	0.0010376489555794604	0.0011061736009568618	0.001118610840864215	0.0011549523668069831	0.0011668147642663297	0.0012085269969313215	0.001219645027213912	0.0013264472610146274	0.0013355252975923307	0.0886213136715145	0.0865897393861187	1.9138893216606723e-07	2.5461590023617697e-05	1.9149571911058864e-07	2.547582267234394e-05
58.115805428429454	0.0010243857110392852	0.0010375612189713977	0.0011061781636910147	0.001118616205121419	0.0011550206535612209	0.0011668831005496488	0.0012086718283417137	0.0012197886931326499	0.001326783967009443	0.0013358565959053611	0.08873751680083392	0.08670319071685466	2.0098390077737116e-07	2.6899013779974057e-05	2.0116162811564288e-07	2.6922825360681246e-05
58.465982391274686	0.001024297059448239	0.0010374739976643675	0.0011061851621552406	0.0011186240463090323	0.00115509272534203	0.0011669552470497456	0.0012088220732631501	0.001219937771614547	0.001327130204980659	0.0013361973324499722	0.08885599299183371	0.08681886093031621	2.1065717439308282e-07	2.8363377795354028e-05	2.1090612827077797e-07	2.8396921749856974e-05
58.818269346477535	0.00102420887257338	0.0010373872953361796	0.0011061946390994028	0.0011186344079184378	0.001155168653119454	0.0011670312751395895	0.0012089778374667173	0.0012200923682541493	0.0013274861715942274	0.0013365477015481512	0.08897678974386597	0.0869367963798365	2.2041018015762914e-07	2.9855211356177858e-05	2.207306486383745e-07	2.9898643119474766e-05
59.172679007803275	0.0010241211529712574	0.0010373011155269353	0.0011062066380086645	0.0011186473341896085	0.0011552485092590074	0.001167111257592826	0.0012091392289613626	0.001220252590874231	0.0013278520680648043	0.0013369079020012849	0.08909995566124596	0.08705704449649819	2.3024436862531354e-07	3.1375055050741896e-05	2.3063664153738332e-07	3.1428532053096037e-05
59.52922416562417	0.0010240339030325308	0.0010372154616286812	0.001106221203115374	0.001118662870123216	0.0011553323675515131	0.0011671952686136155	0.001209306358047718	0.0012204185495791637	0.0013282281002796022	0.0013372781372115764	0.08922554048304869	0.08717965381817579	2.401612143288715e-07	3.292346104594168e-05	2.4062558309973815e-07	3.298714271282588e-05
59.887917687380885	0.0010239471249708196	0.0010371303368745769	0.0011062383794111133	0.0011186810614929163	0.0011554203032436822	0.0011672833838672102	0.00120947933737347	0.0012205903568098132	0.0013286144789263325	0.0013376586153074524	0.08935359511384905	0.08730467401949246	2.501622164002848e-07	3.450099337581891e-05	2.5069897387447297e-07	3.457504112533427e-05
60.24877251804685	0.0010238608208110371	0.0010370457443275468	0.0011062582126589134	0.0011187019548577982	0.0011555123930694561	0.001167375680511287	0.00120965828199034	0.0012207681274000249	0.00132901141962539	0.0013380495492731081	0.08948417165544971	0.08743215594274134	2.602488991924629e-07	3.610822823618687e-05	2.608583394504878e-07	3.619280547589865e-05
60.6118016805955	0.0010237749923771734	0.0010369616868683873	0.0011062807494056272	0.0011187255975749948	0.0011556087152821246	0.001167472237228058	0.0012098433094127152	0.001220951978634737	0.0013294191430664455	0.0013384511570823543	0.08961732343962527	0.08756215162979747	2.704228129152362e-07	3.7745754288442956e-05	2.71105231079748e-07	3.784102640999598e-05
60.97701827647021	0.0010236896412795149	0.0010368781671833158	0.0011063060369944674	0.0011187520378124643	0.0011557093496872529	0.0011675731342571764	0.0012100345396779978	0.001221142030309786	0.001329837875149626	0.001338863661836935	0.0897531050619262	0.08769471435505706	2.806855343246914e-07	3.941417297576022e-05	2.8144122634970667e-07	3.9520307346385675e-05
61.34443548605718	0.001023604768901278	0.0010367951877509384	0.0011063341235777173	0.0011187813245619458	0.0011558143776764494	0.0011676784534294816	0.0012102320954087426	0.0012213384047934789	0.0013302678471314774	0.001339287291909507	0.08989157241657862	0.08782989865944864	2.910386673975456e-07	4.1114098845052016e-05	2.9186792985269085e-07	4.123126479788075e-05
61.71406656916102	0.0010235203763846131	0.0010367127508285905	0.0011063650581295908	0.0011188135076520668	0.0011559238822619737	0.001167788278201579	0.0012104361018766198	0.0012215412270899575	0.0013307092957758732	0.001339722281091444	0.09003278273252499	0.08796776038555017	3.014838440449849e-07	4.284615988045526e-05	3.0238697388542887e-07	4.297452870208329e-05
62.085924865483435	0.0010234364646159793	0.0010366308584380576	0.0011063988904592725	0.0011188486377616362	0.0011560379481122432	0.0011679026936913105	0.001210646687068304	0.0012217506249044686	0.0013311624635101104	0.0013401688687456922	0.09017679461064702	0.08810835671386037	3.120227248646669e-07	4.4610997849886536e-05	3.130000191897773e-07	4.475074276527602e-05
62.46002379510434	0.0010233530342108432	0.001036549512350621	0.0011064356712241182	0.0011188867664331007	0.0011561566615882497	0.001168021786714128	0.0012108639817533333	0.0012219667287105703	0.0013316275985863753	0.0013406272999648633	0.09032366806221451	0.0882517462002601	3.2265699988990454e-07	4.640926865825956e-05	3.237087556906288e-07	4.656056481339155e-05
62.83637685896657	0.0010232700854976781	0.0010364687140714092	0.0011064754519430225	0.0011189279460861658	0.0011562801107809105	0.001168145645820397	0.001211088119554022	0.001222189671819362	0.0013321049552488104	0.0013410978257347801	0.09047346454860995	0.08839798881472066	3.333883893854705e-07	4.8241642714830224e-05	3.3451490327393585e-07	4.840466715577696e-05
63.21499763936286	0.0010231876185012355	0.001036388464823028	0.0011065182850099496	0.0011189722300315927	0.0011564083855493993	0.001168274361333666	0.0012113192370175013	0.00122241959045081	0.0013325947939064212	0.0013415807031037094	0.09062624702238019	0.08854714598129582	3.4421864467007283e-07	5.010880531244877e-05	3.4542021259682636e-07	5.0283736961587167e-05
63.59589980042612	0.0010231056329250605	0.0010363087655284385	0.0011065642237076394	0.001119019672485167	0.0011565415775604787	0.0011684080253899362	0.0012115574736899677	0.0012226566238072495	0.0013330973813120552	0.00134207619535752	0.0907820799696567	0.08869928061945272	3.5514954896290023e-07	5.20114570183583e-05	3.564264659191869e-07	5.21984766475303e-05
63.979097088622495	0.0010230241281332137	0.0010362296167930442	0.0011066133222214758	0.0011190703285818315	0.0011566797803288687	0.001168546731977953	0.0012118029721932227	0.0012229009141491386	0.0013336129907477253	0.0013425845722009994	0.09094102945401124	0.0888544571867975	3.661829182561877e-07	5.395031407740003e-05	3.67535477961917e-07	5.4149604277353713e-05
64.36460333324754	0.0010229431031311643	0.0010361510188859591	0.0011066656356535222	0.0011191242543899943	0.0011568230892586833	0.00116869057698056	0.001212055878303585	0.0012231526068731489	0.0013341419022165242	0.0013431061099456062	0.09110316316179272	0.08901274172323971	3.77320602226814e-07	5.5926108829318366e-05	3.787490968020467e-07	5.6137853975818386e-05
64.75243244692527	0.0010228625565458296	0.001036072971720419	0.0011067212200367243	0.0011191815069260041	0.0011569716016859774	0.0011688396582171519	0.0012123163410332721	0.0012234118505926868	0.0013346844026414283	0.0013436410917039168	0.0912685504490094	0.08917420189666281	3.88564485188014e-07	5.793959014122052e-05	3.900692048034154e-07	5.816397635655113e-05
65.14259842611021	0.0010227824866047156	0.0010359954748333062	0.001106780132349286	0.0011192421441688005	0.0011571254169224394	0.0011689940754872595	0.0012125845127143452	0.0012236787972209383	0.0013352407860712874	0.001344189807591069	0.09143726238981334	0.08933890705015472	3.999164870510663e-07	5.999152385111062e-05	4.0149771956122897e-07	6.022873896135983e-05
65.53511535159264	0.0010227028911141145	0.0010359185273637308	0.0011068424305291983	0.0011193062250747223	0.001157284636300252	0.001169153930615296	0.0012128605490853049	0.0012239536020565178	0.0013358113538942875	0.0013447525549334783	0.09160937182665639	0.089506928250861	4.113785643518157e-07	6.208269323063065e-05	4.1303659491231937e-07	6.233292671911639e-05
65.92999738900669	0.0010226237674363487	0.0010358421280306624	0.0011069081734889584	0.0011193738095925056	0.0011574493632181997	0.001169319327496536	0.0012131446093804714	0.001224236423871856	0.001336396415059254	0.0013453296384851796	0.09178495342217882	0.08967833834052587	4.2295271129736203e-07	6.421389946095757e-05	4.246878219610166e-07	6.447734241674108e-05
66.32725878934137	0.0010225451124659718	0.001035766275109526	0.0011069774211304264	0.0011194449586784234	0.001157619703189013	0.0011694903721443189	0.0012134368564222049	0.0012245274250043871	0.001336996286305084	0.001345921370652075	0.0919640837129014	0.08985321198779075	4.3464096084722646e-07	6.638596212404924e-05	4.364534301362459e-07	6.666280718511941e-05
66.72691388945532	0.0010224669226049316	0.0010356909664077623	0.001107050234359868	0.0011195197343116163	0.0011577957638880397	0.0011696671727385644	0.0012137374567161392	0.001224826771450688	0.001337611292398717	0.0013465280717244897	0.09214684116480154	0.09003162574231639	4.464453858641238e-07	6.859971971667767e-05	4.483354883214833e-07	6.889016100727896e-05
67.12897711259382	0.0010223891937366242	0.0010356161992392816	0.0011071266751031597	0.001119598199509581	0.00115797765520327	0.0011698498396756278	0.0012140465805495068	0.001225134632963664	0.0013382417663819956	0.001347150070118365	0.09233330623083436	0.09021365809080745	4.583681002749262e-07	7.085603017534248e-05	4.603361059920836e-07	7.116026323866764e-05
67.53346296890952	0.0010223119211987906	0.001035541970397767	0.0011072068063211458	0.0011196804183438202	0.001158165489286748	0.0011700384856195287	0.001214364402092686	0.0012254511831528995	0.0013388880498278058	0.0013477877026254784	0.0925235614104966	0.09039938951501614	4.70411260293643e-07	7.315577142472107e-05	4.7245743441614273e-07	7.3473993148776e-05
67.94038605598601	0.0010222350997552278	0.0010354682761287916	0.0011072906920251784	0.0011197664559556692	0.0011583593806074575	0.0011702332255546333	0.0012146910995041208	0.0012257765995883198	0.0013395504931059507	0.0013484413146731178	0.09271769131149986	0.09058890255180287	4.825770656923228e-07	7.549984194332726e-05	4.847016678952588e-07	7.583225048068964e-05
68.3497610593647	0.0010221587235662334	0.0010353951121006772	0.0011073783972927961	0.001119856378572272	0.0011585594460056866	0.0011704341768398036	0.0012150268550387138	0.0012261110639072677	0.0013402294556591463	0.0013491112605935958	0.09291578271365568	0.09078228185534147	4.948677611122873e-07	7.788916135054169e-05	4.97071045051263e-07	7.823595603084765e-05
68.7616027530747	0.0010220827861577636	0.0010353224733740635	0.001107469988283584	0.0011199502535227317	0.0011587658047489753	0.0011706414592641036	0.0012153718551598724	0.0012264547619251682	0.0013409253062896516	0.0013497979039040927	0.09311792463505031	0.09097961426155891	5.072856374475736e-07	8.032467101645735e-05	5.095678501767023e-07	8.06860522514774e-05
69.17592600016614	0.001022007280389225	0.0010352503543701202	0.0011075655322551848	0.001120048149254415	0.0011589785785896625	0.001170855195104093	0.0012157262906553373	0.0012268078837499024	0.0013416384234569867	0.001350501617597272	0.09332420840061699	0.09118098885489936	5.198330332559144e-07	8.280733469065438e-05	5.221944146243523e-07	8.318350387262474e-05
69.59274575324658	0.0010219321984198536	0.0010351787488373442	0.001107665097579468	0.0011201501353494204	0.001159197891824115	0.0011710755091827788	0.0012160903567569482	0.001227170623900054	0.0013423691955872653	0.0013512227844431751	0.09353472771319661	0.09138649703751105	5.325123362386747e-07	8.533813915598265e-05	5.349531182446531e-07	8.57292985465552e-05
70.01207705502031	0.0010218575316736124	0.0010351076498168797	0.0011077687537588497	0.0011202562825411912	0.0011594238713536853	0.0011713025289302706	0.0012164642532645144	0.0012275431814271808	0.0013431180213946722	0.0013519617973029028	0.09374957872719775	0.09159623260095985	5.45325984788441e-07	8.791809490776847e-05	5.478463909094466e-07	8.83244475188838e-05
70.43393503883172	0.001021783270802564	0.001035037049606315	0.001107876571442782	0.0011203666627313017	0.0011596566467474857	0.001171536384446236	0.0012168481846739807	0.0012279257600423007	0.0013438853102156743	0.001352719059454666	0.09396886012496351	0.09181029180057454	5.582764696042668e-07	9.054823686002744e-05	5.608767140825519e-07	9.096998632504572e-05
70.85833492921113	0.0010217094056486364	0.0010349669397218717	0.0011079886224443882	0.0011204813490063876	0.0011598963503070298	0.0011717772085641884	0.0012172423603100469	0.0012283185682467482	0.0013446714823565518	0.0013534949849327567	0.09419267319596163	0.09202877343253382	5.713663353387917e-07	9.322962507232746e-05	5.74046622438696e-07	9.366697550777792e-05
71.2852920424243	0.0010216359252037078	0.0010348973108589186	0.0011081049797572373	0.0011206004156552169	0.0011601431171328004	0.001172025136917687	0.0012176469944634267	0.0012287218194675861	0.0013454769694548636	0.0013542899988800454	0.09442112191891773	0.0922517789138193	5.845981823531313e-07	9.596334551129071e-05	5.873587055711324e-07	9.641650136765767e-05
71.71482178702524	0.0010215628175679707	0.0010348281528507598	0.001108225717572291	0.0011207239381859277	0.0011603970851928643	0.0011722803080085405	0.0012180623065329856	0.001229135732197793	0.0013463022148555632	0.001355104537914688	0.09465431304701967	0.09247941236514862	5.979746685333496e-07	9.875051083990671e-05	6.00815609771467e-07	9.921967674109133e-05
72.14693966441222	0.0010214900699064653	0.001034759454625597	0.0011083509112949773	0.0011208519933433962	0.0011606583953935577	0.001172542863277067	0.0012184885211729208	0.0012295605301414025	0.0013471476740024213	0.0013559390505116795	0.09489235619632755	0.09271178069702596	6.11498511163093e-07	0.00010159226123368503	6.144200398606591e-07	0.00010207764180614198
72.58166126938723	0.00102141766840373	0.0010346912041616072	0.001108480637562416	0.0011209846591267538	0.0011609271916523617	0.0011728129471745023	0.0012189258684452305	0.001229996442363826	0.0013480138148455226	0.0013567939973999968	0.0951353639375234	0.09294899369903732	6.251724889104991e-07	0.00010448976523574904	6.28174761123021e-07	0.0001049915649227462
73.01900229071879	0.0010213455982164843	0.0010346233884400485	0.0011086149742607898	0.0011211220148070438	0.0011612036209730477	0.0011730907072376444	0.0012193745839777072	0.0012304437034475868	0.001348901118265625	0.0013576698519760884	0.09538345189115471	0.09319116413254185	6.389994438805915e-07	0.00010744422064179471	6.420826013169793e-07	0.00010796264350609874
73.45897851170821	0.0010212738434242528	0.0010345559933963105	0.0011087540005428507	0.001121264140945011	0.0011614878335231718	0.0011733762941658185	0.001219834909127687	0.0012309025536536959	0.0013498100785161967	0.0013585671007344984	0.09563673882652009	0.09343840782690223	6.529822837507242e-07	0.0001104568554206875	6.56146452755876e-07	0.00011099210493234479
73.90160581075892	0.0010212023869778507	0.001034489003868821	0.0011088977968455613	0.0011214111194090273	0.001161779982714023	0.0011736698619002472	0.001220307091151814	0.0012313732390889216	0.0013507412036840173	0.001359486243716481	0.09589534676435948	0.09369084377940712	6.671239840172656e-07	0.00011352892867450004	6.703692745000083e-07	0.00011408120748337969
74.34690016194996	0.0010211312106456459	0.0010344224035457252	0.0011090464449078777	0.001121563033393148	0.001162080225283128	0.0011739715677059467	0.0012207913833821068	0.0012318560118792312	0.0013516950161692718	0.0013604277949775046	0.09615940108352129	0.09394859425906402	6.814275903275005e-07	0.00011666173163651927	6.847540946358383e-07	0.00011723124132953511
74.79487763561212	0.0010210602949574828	0.0010343561749092275	0.0011092000277886519	0.0011217199674352866	0.0011623887213794062	0.0011742815722562232	0.001221288045408586	0.001232351130349655	0.0013526720531861064	0.001361392283074569	0.09642903063178326	0.09421178491441837	6.958962209195185e-07	0.00011985658871105365	6.993040126534317e-07	0.00012044352955176141
75.24555439890803	0.0010209896191462032	0.0010342902991775191	0.001109358629884677	0.0011218820074355234	0.0011627056346511005	0.0011746000397199043	0.001221797343268792	0.0012328588592109013	0.0013536728672847041	0.001362380251574369	0.09670436784101008	0.09448054488559486	7.105330691850511e-07	0.00012311485855875937	7.140222019414236e-07	0.00012371942920849643
75.6989467164156	0.0010209191610866296	0.001034224756244169	0.0011095223369488505	0.0011220492406745271	0.001163031132336595	0.0011749271378514007	0.001222319549644492	0.001233379469753002	0.001354698026895958	0.0013633922595833344	0.0969855488468529	0.09475500692074017	7.253414063160095e-07	0.00012643793522329472	7.28911912375443e-07	0.00012706033244433423
76.15507095071504	0.0010208488972319218	0.0010341595246148756	0.0011096912361084547	0.0011222217558320869	0.0011633653853582258	0.0011752630380837234	0.0012228549440659062	0.0012339132400463213	0.0013557481168999083	0.0013644288823006722	0.09727271361319201	0.09503530749707599	7.403245841032437e-07	0.00012982724931034917	7.43976473041412e-07	0.00013046766764754358
76.61394356297929	0.001020778802547198	0.0010340945813414812	0.0011098654158835724	0.0011223996430057648	0.0011637085684192497	0.0011756079156245859	0.0012234038131238307	0.0012344604551502872	0.0013568237392191968	0.0013654907115956216	0.0975660060615398	0.09532158694677204	7.554860378552151e-07	0.00013328426921677128	7.592192950765884e-07	0.00013394290065754655
77.07558111356816	0.001020708850440294	0.0010340299019531104	0.0011100449662056052	0.0011225829937296491	0.0011640608601040695	0.0011759619495557208	0.0012239664506900007	0.0012350214073301837	0.0013579255134388082	0.0013665783566101412	0.09786557420563956	0.09561398958785515	7.708292894446044e-07	0.0001368105024117383	7.746438746430995e-07	0.00013748753602343955
77.54000026262605	0.0010206390126895539	0.0010339654603843324	0.0011102299784359162	0.0011227719009932152	0.0011644224429818873	0.00117632532293555	0.001224543158146104	0.0012355963962824032	0.0013590540774535182	0.0013676924443883941	0.09817157029149264	0.095912663860395	7.863579505025878e-07	0.00014040749677546316	7.902537960352649e-07	0.0001411031183176925
78.00721777068286	0.0010205692593685124	0.001033901228900205	0.0011104205453845784	0.0011229664592602823	0.001164793503713914	0.0011766982229053549	0.0012251342446218533	0.0012361857293685544	0.0013602100881444856	0.0013688336205344217	0.09848415094307549	0.0962177624682098	8.020757257672876e-07	0.00014407684199696513	8.060527349417444e-07	0.00014479123350816248
78.47725049925933	0.0010204995587673538	0.001033837178018078	0.0011106167613292384	0.0011231667644880663	0.0011651742331643194	0.0011770808407991077	0.0012257400272425553	0.0012367897218588538	0.001361394222086573	0.0013700025498995195	0.09880347731400752	0.09652944252635198	8.179864165887805e-07	0.00014782017103545653	8.220444618538356e-07	0.00014855351039100295
78.95011541147531	0.0010204298773110014	0.0010337732764260177	0.0011108187220340824	0.001123372914146329	0.0011655648265150636	0.0011774733722571165	0.0012263608313866422	0.0012374086971852515	0.0013626071762880272	0.0013711999173008995	0.09912971524545784	0.09684786571464082	8.340939246030254e-07	0.00015163916164709357	8.382328456446424e-07	0.0001523916220884658
79.42582957266194	0.001020360179473704	0.001033709490897707	0.0011110265247689139	0.001123585007236613	0.0011659654833848158	0.001177876017343673	0.0012269969909536555	0.0012380429872047688	0.0013638496689642968	0.001372426428273332	0.09946303543058371	0.09717319843753977	8.50402255582949e-07	0.00015553553798208775	8.546218573147763e-07	0.00015630728761414914
79.90441015097758	0.0010202904276899627	0.0010336457862036726	0.0011112402683283275	0.0011238031443115595	0.0011663764079521187	0.0011782889806688651	0.001227648848643188	0.0012386929324735426	0.001365122440347828	0.0013736828098555515	0.09980361358581188	0.09750561199067229	8.669155234881584e-07	0.0001595110722565629	8.712155739275772e-07	0.0001603022735112425
80.38587441802741	0.0010202205822616643	0.0010335821250186967	0.0011114600530510005	0.0011240274274943198	0.0011667978090830306	0.0011787124715147731	0.0012283167562453597	0.0012393588825321265	0.0013664262535358573	0.0013749698114133588	0.10015163062929908	0.09784528273429845	8.836379546905103e-07	0.00016356758650010184	8.880181827230094e-07	0.0001643783955645739
80.87023974948666	0.0010201506012612294	0.001033518467825219	0.0011116859808390637	0.0011242579604980245	0.0011672299004634099	0.001179146703966215	0.0012290010749433596	0.0012400411962025788	0.0013677618953782604	0.0013762882055013998	0.10050727286691329	0.09819239227409296	9.005738924364702e-07	0.00016770695438805827	9.050339854520858e-07	0.00016853752059473037
81.35752362572781	0.0010200804404306523	0.0010334547728126121	0.0011119181551775986	0.0011244948486453575	0.0011676729007361168	0.0011795918970463049	0.0012297021756287273	0.0012407402418979799	0.0013691301774077613	0.0013776387887658378	0.10087073218610804	0.09854712764957146	9.177278015276135e-07	0.0001719311031629367	9.222674029292152e-07	0.00017278156833927527
81.8477436324513	0.0010200100530762264	0.0010333909957721094	0.0011121566811542261	0.0011247381988881884	0.0011681270336433233	0.001180048274857014	0.0012304204392299737	0.0012414563979449703	0.0013705319368148426	0.001379022382890168	0.10124220625807233	0.09890968153054978	9.351042732225201e-07	0.00017624201564309105	9.397229797901158e-07	0.00017711251341762102
82.34091746132043	0.0010199393899587889	0.0010333270899872261	0.0011124016654787993	0.001124988119827281	0.0011685925281741984	0.001180516066724983	0.001231156257055254	0.0012421900529199937	0.0013719680374699248	0.0013804398355866307	0.10162189874857075	0.09928025242202518	9.527080304103704e-07	0.0001806417323349241	9.574053895192603e-07	0.0001815323873973762
82.83706291059936	0.001019868399179304	0.0010332630061194877	0.0011126532165032098	0.0011252447217320887	0.0011690696187182364	0.001180995507352863	0.0012319100311498268	0.001242941605999964	0.0013734393709955233	0.0013818920216358379	0.10201001953790374	0.09965904487789835	9.70543933040413e-07	0.0001851323536458116	9.753194397266879e-07	0.00018604328095886413
83.33619788579601	0.0010197970260595796	0.0010331986920892528	0.0011129114442412998	0.0011255081165606098	0.0011695585452244917	0.0011814868369764248	0.0012326821746690576	0.00124371146732809	0.0013749468578912666	0.001383379843977368	0.10240678495044321	0.10004626972398413	9.886169838318071e-07	0.00018971604220724414	9.934700776863259e-07	0.00019064734616544565
83.83834040030794	0.001019725213017925	0.0010331340929514421	0.0011131764603888928	0.0011257784179793322	0.0011700595533670282	0.0011819903015277448	0.001233473112267807	0.0012445000583956715	0.0013764914487148646	0.001384904234854302	0.10281241799423098	0.10044214429076903	1.006932334292679e-06	0.00019439502531634623	1.0118623961796226e-06	0.00019534679884936068
84.34350857607244	0.001019652899439536	0.001033069150765952	0.0011134483783439453	0.0011260557413832514	0.0011705728947168934	0.001182506152804763	0.001234283280507067	0.0012453078124407045	0.0013780741253223156	0.0013864661570148443	0.10322714861114742	0.10084689265641578	1.025495291055549e-06	0.00019917159750040825	1.03050163964666e-06	0.0002001439211168632
84.85172064422062	0.0010195800215413952	0.001033003804462536	0.001113727313226832	0.0011263402039159787	0.0011710988269209507	0.001183034648647543	0.0012351131282787814	0.001246135174864205	0.0013796959021708634	0.0013880666049744068	0.10365121393819225	0.10126074590053388	1.0443113225456092e-06	0.00020404812321273003	1.0493932106479982e-06	0.0002050410639803102
85.36299494573534	0.0010195065122314496	0.0010329379896999178	0.0011140133819007659	0.0011266319244899324	0.0011716376138879193	0.0011835760531215614	0.0012359631172498221	0.0012469826036651955	0.0013813578276884518	0.0013897066063417378	0.10408485858044685	0.10168394236927186	1.063386066016761e-06	0.0002090270396685745	1.068542676696668e-06	0.0002100406501266694
85.87734993211305	0.001019432300961852	0.0010328716387189082	0.0011143067029923787	0.001126931023806638	0.0011721895259820046	0.0011841306367084154	0.0012368337223261957	0.0012478505698953863	0.0013830609857136975	0.0013913872232129546	0.10452833489632973	0.10211672795230957	1.082725334958668e-06	0.00021411085982855904	1.0879557774401416e-06	0.00021514517682907908
86.39480416602983	0.0010193573135759922	0.0010328046801892595	0.0011146073969124553	0.0011272376243771215	0.0011727548402245059	0.0011846986765043056	0.0012377254321385633	0.001248739558134614	0.0013848064970106496	0.0013931095536375668	0.10498190329578087	0.10255935637238045	1.1023351269288158e-06	0.00021930217554236298	1.1076384322449787e-06	0.0002203572190120351
86.91537632201124	0.0010192814721490995	0.001032737039050025	0.0011149155858768672	0.0011275518505424393	0.0011733338405038503	0.001185280456426735	0.0012386387495502953	0.0012496500669882098	0.0013865955208629504	0.0013948747331609087	0.10544583255205463	0.10301208948796814	1.1222216318078435e-06	0.00022460366085910732	1.1275967482060438e-06	0.00022567943248044675
87.43908518710603	0.0010192046948221268	0.0010326686363431304	0.001115231393927701	0.0011278738284943312	0.0011739268177944735	0.0011858762674298426	0.0012395741921893007	0.0012505826096075028	0.0013884292567522844	0.0013966839364476557	0.10592040012784615	0.10347519760988143	1.142391240513494e-06	0.00023001807551581432	1.147837028588972e-06	0.00023111455731963937
87.9659496615646	0.0010191268956286578	0.001032599389039895	0.0011155549469546175	0.001128203686296035	0.0011745340703850575	0.0011864864077288447	0.0012405322930049932	0.0012515377142347799	0.0013903089461263917	0.0013985383789914827	0.10640589251651365	0.10394895983244275	1.1628505542132968e-06	0.0002355482686177135	1.168365781749033e-06	0.0002366654214809305
88.4959887595208	0.0010190479843145439	0.0010325292098602038	0.0011158863727164636	0.0011285415539032647	0.001175155904116614	0.0011871111830340747	0.0012415136008518163	0.0012525159247740712	0.0013922358742622688	0.0014004393189162307	0.1069026055992026	0.1044336643800684	1.1836063940581006e-06	0.00024119718252119116	1.189189730563256e-06	0.00024233494456413207
89.0292216096782	0.0010189678661499974	0.0010324580070840454	0.0011162258008631802	0.0011288875631854027	0.0011757926326309842	0.001187750906795165	0.0012425186811008827	0.0012535178013892744	0.0013942113722306296	0.0014023880588743991	0.10741084501873958	0.10492960897007755	1.2046658114761404e-06	0.0002469678569329281	1.2103158223951156e-06	0.0002481261418090519
89.56566745600044	0.0010188864417338087	0.0010323856843550824	0.0011165733629580226	0.0011292418479469074	0.0011764445776303104	0.0011884059004559123	0.0012435481162813324	0.0012545439211311654	0.0013962368189680786	0.0014043859480491266	0.10793092657120536	0.10543710119260426	1.2260360990634135e-06	0.00025286343324051885	1.2317512396381805e-06	0.0002540421283107608
90.1053456584057	0.0010188036067894006	0.0010323121404759588	0.0011169291925001597	0.0011296045439489954	0.0011771120691481333	0.0011890764937204548	0.0012446025067531842	0.0012555948785950123	0.0013983136434639976	0.001406434384266351	0.10846317661615738	0.1059564589085524	1.2477248021169896e-06	0.0002588871590906705	1.2535034108764574e-06	0.0002600861234737517
90.6482756934654	0.0010187192519523784	0.001032237269194989	0.001117293424947684	0.0011299757889316239	0.0011777954458327535	0.0011897630248313795	0.0012456824714135275	0.0012566712866105788	0.0014004433270696098	0.001408534816224279	0.1090079325065371	0.10648801066658714	1.2697397308359705e-06	0.0002650423932278878	1.2755800226859314e-06	0.0002662614557186471
91.19447715510712	0.0010186332625492373	0.0010321609589838913	0.0011176661977410904	0.00113035572263582	0.0011784950552435757	0.0011904658408604593	0.0012467886484380478	0.0012577737769664458	0.0014026274059372634	0.0014106887458478436	0.10956554303935527	0.10703209614022102	1.292088973261227e-06	0.0002713326106172642	1.297989032158619e-06	0.00027257156746363087
91.74396975532183	0.0010185455183668892	0.001032083092806211	0.0011180476503272964	0.00113074448682642	0.0011792112541612013	0.0011911852980127536	0.001247921696060029	0.0012589030011707178	0.0014048674735986093	0.0014128977307764285	0.11013636892832644	0.10758906658611703	1.3147809089875204e-06	0.0002777614078675328	1.320738680157807e-06	0.00027902002039564833
92.29677332487483	0.0010184558934126383	0.001032003547876054	0.0011184379241842594	0.001131142225315267	0.0011799444089120698	0.0011919217619448478	0.0012490822933890972	0.0012600596312503064	0.0014071651836909612	0.001415163386993729	0.11072078329969313	0.10815928532480691	1.3378242237163142e-06	0.00028433250897683116	1.3438375053879612e-06	0.00028561050105249675
92.85290781402206	0.0010183642556642425	0.001031922195406762	0.0011188371628462963	0.0011315490839849522	0.0011806948957085333	0.0011926756080980852	0.001250271141272166	0.0012612443605911656	0.0014095222528419057	0.0014174873916093333	0.11131917221256073	0.10874312824510059	1.3612279246828871e-06	0.0002910497714212479	1.3672943593090112e-06	0.000292346826737927
93.41239329322968	0.001018270466809659	0.0010318389003491108	0.0011192455119301622	0.0011319652108131564	0.001181463101005267	0.0011934472220476685	0.0012514889631991728	0.0012624579048219756	0.0014119404637229303	0.0014198714858023188	0.11193193520516143	0.10934098433353856	1.3850013570499038e-06	0.0002979171926142943	1.3911184219774116e-06	0.0002992329517931269
93.97524995389855	0.0010181743819761013	0.001031753521118648	0.0011196631191620324	0.0011323907558977084	0.0011822494218730497	0.001194236999868617	0.001252736506256441	0.0012637010027440163	0.0014144216682837815	0.0014223174779379932	0.1125594858685396	0.10995325623034109	1.4091542213218698e-06	0.0003049389167623928	1.4153192188705744e-06	0.00030627297425112054
94.54149810909283	0.0010180758494479753	0.0010316659093117292	0.0011200901344054694	0.001132825871482439	0.0011830542663909458	0.0011950453485195906	0.0012540145421306454	0.0012649744173100991	0.0014169677911801022	0.001424827246869763	0.11320225244927189	0.1105803608133903	1.4336965918544144e-06	0.00031211924214513687	1.439906638768182e-06	0.0003134711429016168
95.11115819427312	0.0010179747103732947	0.0010315759094098322	0.0011205267096905374	0.0011332707119839714	0.0011838780540580737	0.0011958726862457115	0.0012553238681666347	0.0012662789366557029	0.00141958083340798	0.0014274027454390867	0.1138606784829251	0.11122272981189472	1.4586389365368966e-06	0.0003194626288499647	1.4648909527545644e-06	0.0003208318647928421
95.68425076803395	0.001017870798458118	0.0010314833584716815	0.00112097299924418	0.001133725434019546	0.0011847212162261484	0.0011967194430015321	0.0012566653084825458	0.0012676153751856145	0.0014222628761600537	0.0014300460041874775	0.11453522346008517	0.11188081045149123	1.4839921377326863e-06	0.0003269737069955536	1.4902828344388538e-06	0.00032835971320613333
96.26079651284576	0.0010177639396485832	0.0010313880858127424	0.0011214291595220544	0.0011341901964360586	0.0011855841965541585	0.0011975860608954682	0.0012580397151459625	0.0012689845747196993	0.001425016084919122	0.001432759135295699	0.11522636352690926	0.11255506613265955	1.5097675145963815e-06	0.0003346572854858454	1.516093381493961e-06	0.0003360594361411229
96.84081623580131	0.0010176539518000761	0.0010312899126716023	0.0011218953492420029	0.0011346651603404694	0.0011864674514865867	0.0011984729946570435	0.0012594479694151102	0.0012703874057016535	0.0014278427138064314	0.0014355443367665142	0.11593459222228177	0.11324597714446	1.5359768468154508e-06	0.0003425183613225413	1.5423341385714055e-06	0.0003439359653407137
97.42433086936633	0.0010175406443330476	0.0010311886518627371	0.0011223717294193496	0.0011351504891317467	0.0011873714507566796	0.001199380712128412	0.0012608909830493762	0.0012718247684748549	0.0014307451102032642	0.001438403896868671	0.1166604212538141	0.11395404141572946	1.562632399941099e-06	0.00035056212952974675	1.5690171217377143e-06	0.00035199442590458374
98.01136147213543	0.0010174238178750276	0.0010310841074151918	0.0011228584634042887	0.0011356463485345982	0.0011882966779164562	0.001200309694781769	0.001262369699693831	0.0012732975946298326	0.0014337257196660716	0.001441340198861367	0.11740438131507656	0.1146797753060397	1.589746952404417e-06	0.0003587939937351736	1.5961548445267166e-06	0.0003602401465348237
98.60192922959182	0.0010173032638883168	0.0010309760741966324	0.0011233557169216019	0.001136152906635186	0.001189243630895188	0.001201260438264334	0.0012638850963427094	0.0012748068484281158	0.0014367870911570243	0.0014443557260199694	0.11816702294661507	0.11542371443886622	1.6173338243333918e-06	0.0003672195774521436	1.6237603457389203e-06	0.0003686786704593936
99.1960554548718	0.0010171787642828734	0.0010308643375222695	0.0011238636581130058	0.001136670333919114	0.001190212822588278	0.0012022334529727583	0.0012654381848872592	0.0012763535283076743	0.0014399318826138062	0.0014474530669855961	0.11894891744350432	0.1161864145796029	1.6454069083279843e-06	0.00037584473612395364	1.6518472191044166e-06	0.0003773157670868832
99.79376158953411	0.001017050091013863	0.0010307486727480913	0.0011243824575824476	0.0011371988033119665	0.0011912047814785882	0.0012032292646589238	0.0012670300137537496	0.00127793866847552	0.0014431628668844841	0.001450634921463085	0.11975065781237053	0.11696845256124032	1.673980702353306e-06	0.0003846755699907778	1.680429644989722e-06	0.00038615744445419375
100.39506920433367	0.0010169170056633806	0.001030628844847895	0.0011249122884447354	0.0011377384902227564	0.0011922200522924567	0.0012042484150693031	0.0012686616696379422	0.0012795633405935341	0.0014464829380556165	0.001453904106294047	0.12057285978104361	0.11777042726073746	1.7030703448959583e-06	0.0003937184378394465	1.7095224242756266e-06	0.0003952099625247618
101.00000000000001	0.0010167792590057797	0.0010305046079735198	0.0011254533263778768	0.0011382895725906164	0.0011932591966927726	0.0012052914626201462	0.001270334279342759	0.0012812286555639902	0.0014498951182041631	0.0014572635619339775	0.12141616286422346	0.11859296062932599	1.717790543579889e-06	0.0003982936917105993	1.724242770107516e-06	0.0003997897304057979
