# Supplementary material for: White matter micro- and macrostructure brain charts for the human lifespan
Source: Nature. 2026 May 13;655(8124):979–89. doi: 10.1038/s41586-026-10454-2 (PMC13391363; doi:10.1038/s41586-026-10454-2)
Supplement: Supplementary file 12 — Centiles trajectories of brain charts. SDT.T9.1–5 contain the brain charts for the global metrics; SDT.T9.6–509 contain the brain charts for the tract-specific metrics (unnormalized); and SDT.T9.510–1157 contain the brain charts for the tract-specific macrostructural metrics (normalized). Included in each table are the male and female centile trajectories for the 2.5th, 25th, 50th, 75th and 97.5th percentiles; the interquartile range normalized by the 50th centile; and the derivatives of the 50th centiles with respect to both age and log(age). Charts are sampled in logarithmically spaced intervals. Age is reported in years, while centile trajectory values are reported in metric-specific units: diffusivities in mm2 s−1, volume in mm3, surface area in mm2, average length in mm, and FA is dimensionless (unitless). [file 41586_2026_10454_MOESM12_ESM.zip › plotted_curves/SDT.T9.161-ICP_right_avg_length_curve_metrics.csv]

ages	male_0.025th_percentile	female_0.025th_percentile	male_0.25th_percentile	female_0.25th_percentile	male_0.5th_percentile	female_0.5th_percentile	male_0.75th_percentile	female_0.75th_percentile	male_0.975th_percentile	female_0.975th_percentile	male_normalized_quantile_range	fwmale_normalized_quantile_range	male_median_centile_d_age	male_median_centile_d_log_age	female_median_centile_d_age	female_median_centile_d_log_age
0.25	35.88877423799818	35.966972092575936	38.384510138718156	38.2703838994666	39.695354183704325	39.48001505325967	41.00610098197597	40.68955549744053	43.501513524065906	42.99258722596259	0.06604276236270552	0.061275852978029434	11.054359875555038	6.382553216723864	11.009280565972066	6.356525378330188
0.25150637576242696	35.90057989181446	35.97908320114527	38.399491502391975	38.28542648464265	39.712006203490006	39.49659916666601	41.02442355788973	40.7076810248014	43.52301260614974	43.01364451379986	0.06609920541529005	0.06132817992600909	11.033446793078838	6.38959813881138	10.988464600277439	6.363548466000793
0.2530218281966045	35.91240918023378	35.991218840268274	38.41450509622578	38.30050153653505	39.72869498354325	39.51321992640835	41.04278742423115	40.725847378014095	43.54456158257937	43.03475056874402	0.06615576799323708	0.06138061757548851	10.991532106139857	6.403678990193839	10.94674450454113	6.377585724553683
0.25454641199404576	35.924262061399354	36.00337896808259	38.429550874997396	38.315609010189334	39.745420476939834	39.529877285959046	41.06119253237741	40.744054508980106	43.56616040142493	43.05590533964591	0.06621244978165183	0.06143316563376615	10.949692819511256	6.417741739051053	10.905099351915851	6.391605033043561
0.2560801821758082	35.9361384930509	36.01556354230883	38.44462879294565	38.33074886010891	39.76218263614536	39.54657119818267	41.0796388330245	40.76230236892761	43.58780900994	43.07710877455816	0.06626925046321577	0.06148582380589382	10.907929321912889	6.431786151496453	10.863529529618972	6.405606158508817
0.25762319409447826	35.948038432524406	36.02777252025035	38.45973880377014	38.34592104025494	39.77898141301518	39.56330161533597	41.09812627618693	40.7805909084113	43.60950735456149	43.09836082073502	0.0663261697182005	0.06153859179468988	10.866241998272017	6.445811993594361	10.822035421108012	6.419588867931452
0.2591755034361701	35.95996183675206	36.04000585879316	38.47488086063121	38.3611255040462	39.79581675879423	39.58006848906765	41.11665481119784	40.79892007731228	43.63125538090954	43.11966142463236	0.066383207224484	0.06159146930075226	10.824631229663282	6.459819031337247	10.780617406015153	6.43355292823253
0.2607371662225343	35.971908662261924	36.052263514405595	38.49005491614963	38.37636220435884	39.81268862411681	39.596871770418254	41.135224386708636	40.817289824837914	43.65305303378744	43.14101053190743	0.06644036265756427	0.06164445602247356	10.783097393372373	6.473807030670287	10.739275860214548	6.447498106288549
0.2623082388127803	35.983878865177914	36.06454544313831	38.505260922406606	38.39163109352635	39.829596959006565	39.613711409820034	41.15383495068904	40.83570009952171	43.674900257181505	43.16240808741888	0.0664976356905745	0.0616975516560533	10.741640862837812	6.487775757468626	10.698011155724089	6.461424168879603
0.2638887779057103	35.99587240121931	36.07685160062374	38.52049883094333	38.40693212333911	39.84654171287614	39.63058735709662	41.17248645042669	40.854150849222954	43.69679699426084	43.18385403522637	0.06655502599429816	0.06175075589551214	10.700262007658239	6.501724977546473	10.656823660761802	6.475330882741218
0.26547884054176485	36.00788922570083	36.0891819420763	38.53576859276113	38.42226524504458	39.86352283452719	39.647499561463086	41.19117883252724	40.872642021126964	43.71874318737744	43.20534831859082	0.06661253323718216	0.06180406843270703	10.658961193632422	6.515654456660741	10.615713739780404	6.489218014555263
0.2670784841050822	36.01992929353222	36.1015364222918	38.55107015832104	38.437630409346745	39.88054027215009	39.664447971525604	41.20991204291412	40.8911735617445	43.74073877806592	43.22689087997397	0.06667015708535519	0.06185748895734314	10.617738782728338	6.529563960514679	10.5746817534	6.503085330931754
0.26868776632556873	36.03199255921815	36.11391499564748	38.566403477543744	38.45302756640624	39.89759397332395	39.68143253528143	41.22868602682841	40.909745416912	43.762783707043525	43.24848166103848	0.06672789720264098	0.06191101715699029	10.576595133070441	6.543453254741507	10.533728058426277	6.516932598417043
0.2703067452809827	36.04407897685791	36.12631761610163	38.58176849980937	38.46845666583998	39.91468388501622	39.698453200118585	41.2475007288287	40.92835753179116	43.78487791420997	43.27012060264779	0.06678575325057327	0.0619646527170945	10.53553059895603	6.5573221049107815	10.492853007875965	6.530759583500185
0.2719354793990299	36.05618850014524	36.138744237193485	38.59716517395732	38.483917656721054	39.93180995358274	39.71550991281587	41.26635609279095	40.947009850869016	43.807021338647424	43.29180764486599	0.06684372488841178	0.06201839532099629	10.494545530875257	6.571170276542034	10.452056950951373	6.544566052600203
0.27357402745947257	36.06832108236802	36.15119481204285	38.61259344828603	38.49941048757851	39.948972124767465	39.732602619542476	41.28525206190836	40.965702317957586	43.82921391862034	43.313542726957685	0.06690181177315807	0.062072244649939746	10.453640275471116	6.584997535089315	10.411340233038572	6.558351772077913
0.2752224485962505	36.08047667640812	36.16366929334999	38.62805327055286	38.51493510639715	39.96617034370237	39.74973126585808	41.30418857869126	40.98443487619388	43.85145559157546	43.335325787388	0.06696001355957008	0.06212620038309143	10.41281517558491	6.598803645945736	10.370703195767419	6.572116508245017
0.27688080229961526	36.092655234741116	36.17616763339534	38.64354458797388	38.53049146061744	39.98340455490724	39.7668957967125	41.323165584966986	41.00320746803978	43.87374629414169	43.357156763822466	0.06701832990017939	0.062180262197552766	10.372070570190772	6.612588374428924	10.330146176889684	6.585860027315903
0.2785491484182772	36.10485670943594	36.18868978403915	38.65906734722358	38.546079497135096	40.00067470228948	39.784096156445514	41.3421830218796	41.022020035281685	43.896085962129945	43.37903559312682	0.0670767604453043	0.06223442976837505	10.331406794495706	6.626351485817395	10.289669510422755	6.599582095466758
0.28022754716156506	36.11708105215483	36.20123569672148	38.67462149443491	38.56169916230122	40.017980729144085	39.80133228878685	41.361240829890036	41.040872519030685	43.91847453053329	43.40096221136713	0.06713530484306846	0.06228870276857343	10.29082417985228	6.640092745313268	10.249273526556863	6.613282478808287
0.2819160591015993	36.12932821415291	36.21380532246172	38.69020697519882	38.577350401921755	40.03532257815333	39.81860413685588	41.3803389487757	41.059764859722215	43.94091193352669	43.42293655380954	0.06719396273941469	0.06234308086914453	10.25032305381501	6.653811918054089	10.208958551693286	6.626960943372978
0.28361474517547763	36.14159814627793	36.22639861185834	38.7058237345642	38.59303316125747	40.05270019138666	39.835911643161474	41.39947731763042	41.07869699711586	43.96339810446696	43.44495855492024	0.06725273377812098	0.06239756373907654	10.209903740103982	6.667508769117376	10.168724908427976	6.640617255135112
0.2853236666874746	36.153890798970075	36.2390155150888	38.72147171703768	38.6087473850238	40.07011351030056	39.85325474960187	41.418655874864434	41.09766887029548	43.98593297589278	43.467028148365415	0.0673116176008188	0.062452151045368415	10.169566558646693	6.681183063515164	10.128572915604309	6.654251180016217
0.2870428853112538	36.166206122261656	36.25165598190909	38.7371508665834	38.62449301739048	40.087562475738295	39.870633397464495	41.4378745582041	41.116680417668746	44.0085164795246	43.48914526701117	0.06737061384700624	0.06250684245304101	10.12931182556531	6.69483456620128	10.088502888227595	6.667862483841418
0.28877246309209376	36.17854406577678	36.26431996165352	38.75286112662279	38.64027000198147	40.10504702792988	39.8880475274257	41.45713330469183	41.135731576967295	44.03114854626453	43.51130984292343	0.06742972215406545	0.06256163762515647	10.089139853162123	6.708463042050425	10.048515137546929	6.681450932386724
0.2905124624491269	36.19090457873109	36.27700740323448	38.76860244003436	38.656078281874684	40.122567106491715	39.905497079550734	41.476432050685936	41.15482228524637	44.05382910619633	43.533521807367855	0.06748894215727937	0.06261653622282895	10.049050949935918	6.722068255869999	10.008609971038823	6.695016291362663
0.29226294617759224	36.20328760993151	36.28971825514204	38.78437474915349	38.67191779960175	40.14012265042658	39.922981993293405	41.49577073186048	41.17395247888473	44.07655808858533	43.55578109080978	0.06754827348984631	0.06267153790524192	10.009045420607436	6.735649972406463	9.96878769237992	6.70855832639154
0.294023977451102	36.21569310777588	36.30245246544376	38.80017799577222	38.687788497147814	40.15771359812332	39.94050220749601	41.51514928320523	41.193122093584634	44.09933542187841	43.57808762291421	0.06760771578289973	0.06272664232966557	9.969123566104827	6.749207956347163	9.929048601510658	6.722076803048367
0.29579561982392083	36.22812102025271	36.31520998178438	38.81601212113907	38.7036903159514	40.17533988735686	39.958057660389116	41.53456763902538	41.21233106437149	44.12216103370389	43.600441332545664	0.06766726866551892	0.06278184915146505	9.92928568356001	6.762741972289405	9.889392994580703	6.735571486826302
0.29757793723326015	36.24057129494079	36.327990751385414	38.83187706595865	38.719623196904	40.19300145528774	39.975648289591376	41.55402573294148	41.231579325593856	44.145034850871475	43.622842147768075	0.06772693176475154	0.06283715802412394	9.889532066314132	6.776251784766828	9.849821163983506	6.7490421431475625
0.29937099400158496	36.253043879009006	36.34079472104501	38.84777277039171	38.73558708035005	40.2106982384622	39.993274032109326	41.573523497889354	41.25086681092326	44.167956799372334	43.64528999584492	0.06778670470562538	0.06289256859925432	9.849863003966675	6.789737158258504	9.810333398358125	6.762488537354329
0.3011748548389356	36.26553871921584	36.353621837137425	38.86369917405457	38.75158190608651	40.228430172811834	40.01093482433719	41.59306086611983	41.270193453354004	44.19092680437878	43.66778480323887	0.06784658711116909	0.06294808052661438	9.81027878232635	6.803197857155283	9.770929982592861	6.775910434726029
0.30298958484526295	36.27805576190922	36.36647204561293	38.8796562160192	38.7676076133628	40.246197193653494	40.02863060205673	41.61263776919876	41.2895591852031	44.21394479024454	43.69032649561198	0.06790657860242588	0.06300369345412288	9.770779683407454	6.816633645758884	9.73161119782344	6.78930760044932
0.30481524951277783	36.290594953025966	36.37934529199721	38.895643834812695	38.78366414088031	40.26399923568889	40.04636130043692	41.63225413800659	41.308963938109926	44.23701068050434	43.71291499782536	0.06796667879846958	0.06305940702787552	9.731365985519005	6.830044288328281	9.692377321473032	6.802679799664475
0.3066519147283146	36.303156238091766	36.39224152139136	38.91166196841734	38.79975142679256	40.2818362330048	40.06412685403403	41.651909902738645	41.32840764303639	44.26012439787425	43.735550233939456	0.06802688731642499	0.06311522089215886	9.692037963204712	6.8434295490378645	9.653228627234057	6.816026797418999
0.3084996467757088	36.315739562220514	36.40516067847128	38.927710554270085	38.815869408704515	40.29970811907239	40.08192719679105	41.67160499290455	41.347890230266465	44.28328586425132	43.75823212721364	0.06808720377148035	0.0631711346894683	9.652795887206594	6.856789191950156	9.614165385002707	6.82934835864944
0.31035851233818973	36.32834487011407	36.418102707487385	38.943789529262354	38.83201802367255	40.31761482674733	40.0997622620377	41.691339337328294	41.367411629406135	44.30649500071359	43.780960600106255	0.0681476277769084	0.06322714806052178	9.613640024623237	6.870122981109489	9.575187861048107	6.842644248266879
0.3122285785007863	36.34097210606204	36.43106755226436	38.959898829739956	38.84819720820424	40.33555628826955	40.11763198249027	41.71111286414812	41.38697176938334	44.3297517275202	43.80373557427466	0.06820815894407974	0.06328326064427653	9.5745706387479	6.883430680427409	9.53629631790136	6.855914231075985
0.3141099127527488	36.35362121394115	36.44405515620067	38.97603839150258	38.864406898257926	40.35353243526284	40.13553629025127	41.73092550081616	41.40657057844763	44.353055964111086	43.826556970575005	0.06826879688248144	0.0633394720779446	9.535587989184933	6.896712053769988	9.497491014362822	6.869158071796846
0.31600258298998396	36.36629213721513	36.45706546226836	38.99220814980376	38.88064702924267	40.371543198734976	40.153475116809254	41.75077717409857	41.426207984170155	44.37640762910719	43.849424709062276	0.0683295411997343	0.06339578199700709	9.49669233181885	6.909966864901435	9.458772205543937	6.882375535055871
0.3179066575175057	36.378984818934114	36.47009841301245	39.008408039350364	38.8969175360177	40.38958850907708	40.17144839303858	41.77066781007501	41.44588391344333	44.399806640310096	43.872338708990085	0.06839039150160844	0.06345219003523273	9.457883918787047	6.9231948774886405	9.420140142894525	6.895566385416714
0.3198222050518999	36.3916992017344	36.48315395055077	39.02463799430251	38.9132183528924	40.40766829606373	40.18945604919931	41.79059733413875	41.46559829248084	44.42325291470224	43.8952988888107	0.06845134739204158	0.06350869582469236	9.419162998610773	6.936395855162118	9.381595074173674	6.90873038735117
0.32174929472380437	36.404435227838086	36.49623201657354	39.04089794827329	38.929549413625956	40.425782488852704	40.20749801493681	41.81056567099653	41.48535104681739	44.446746368446775	43.918305166175045	0.06851240847315619	0.0635652989957737	9.380529816045964	6.949569561424141	9.343137243446108	6.92186730523008
0.32368799608040405	36.41719283905251	36.50933255234289	39.05718783432831	38.945910651426956	40.443931015984525	40.22557421928163	41.83057274466809	41.50514210130843	44.470286916887424	43.941357457932384	0.06857357434527477	0.06362199917719849	9.341984612179658	6.962715759682396	9.304766891142208	6.934976903340612
0.3256383790879404	36.42997197676996	36.522455498692494	39.07350758498553	38.96230199895321	40.46211380538243	40.2436845906492	41.85061847848628	41.524971380130104	44.49387447454845	43.964455680130435	0.06863484460694025	0.06367879599603918	9.30352762444818	6.975834213287271	9.266484254025272	6.948058945888988
0.32760051413423674	36.442772581967276	36.53560079602725	39.089857132214924	38.97872338831142	40.48033078435212	40.2618290568397	41.870702795096776	41.54483880677901	44.51750895513467	43.987599748015235	0.06869621885493095	0.06373568907773344	9.265159086617132	6.988924685482743	9.22828956522062	6.961113196972292
0.3295744720312385	36.455594595205405	36.54876838432285	39.106236407438296	38.99517475105695	40.49858187958144	40.28000754503762	41.89082561645789	41.56474430407202	44.541190271531335	44.01078957603105	0.0687576966842764	0.0637926780461002	9.226879228788675	7.001986939416383	9.190183054182853	6.9741394205912
0.33156032401756863	36.46843795662894	36.561958203125265	39.12264534152878	39.011656018193385	40.51686701714019	40.2982199818117	41.9109868638404	41.58468779414606	44.56491833580402	44.0340250778203	0.06881927768827839	0.06384976252335704	9.188688277423353	7.015020738145722	9.152164946824996	6.9871373806927295
0.33355814176109866	36.4813026059658	36.575170191550484	39.13908386481069	39.02816712017241	40.53518612247987	40.31646629311471	41.93118645782742	41.604669198458005	44.588693059198654	44.057306166223476	0.06888096145852654	0.06390694213013433	9.150586455345547	7.0280258446291555	9.114235465343882	7.000106841060187
0.33556799736153503	36.49418848252663	36.58840428828394	39.1555519070591	39.04470798689326	40.5535391204334	40.33474640428282	41.95142431831402	41.6246884377843	44.612514352141304	44.08063275327896	0.06894274758491262	0.0639642164854939	9.112573981752575	7.041002021728673	9.076394828382035	7.013047565422312
0.3375899633530214	36.50709552520454	36.60166043158019	39.172049397499606	39.06127854770262	40.571925935214885	40.35306024003593	41.9717003645073	41.644745432220944	44.63638212423823	44.10400475022312	0.06900463565565426	0.06402158520694198	9.074651072225606	7.053949032200762	9.038643251004032	7.025959317407796
0.3396241127067558	36.52002367247453	36.614938559262434	39.18857626480796	39.07787873139418	40.59034649041932	40.371407724476846	41.992014514925955	41.66484010118319	44.660296284275766	44.127422067489995	0.06906662525730588	0.06407904791044866	9.036817938736931	7.066866638702777	9.000980944620096	7.038841860503453
0.3416705188336247	36.532972862393045	36.628238608722064	39.20513243710973	39.094508466208346	40.60880070902236	40.38978878109134	42.012366687400174	41.6849723634053	44.684256740220164	44.150884614711366	0.06912871597477976	0.06413660421046054	8.99907478969908	7.0797546038065775	8.963408117153449	7.051694958146072
0.343729255586852	36.54594303259766	36.64156051691826	39.22171784198002	39.11116767983196	40.62728851338012	40.40820333274783	42.03275679907149	41.70514213694049	44.708263399217685	44.174392300716626	0.06919090739136298	0.06419425371991996	8.961421829895698	7.092612689959424	8.925924972892972	7.064518373625106
0.34580039726466444	36.55893412030637	36.65490422037745	39.23833240644303	39.12785629939775	40.64580982522868	40.42665130169694	42.05318476639244	41.72534933916043	44.73231616759429	44.19794503353254	0.06925319908873474	0.06425199605028008	8.923859260550671	7.105440659490341	8.888531712595068	7.077311870129961
0.3478840186129729	36.571946062317295	36.66826965519293	39.254976056971806	39.14457425148427	40.66436456568402	40.445132609571424	42.07365050512639	41.7455938867553	44.75641495085572	44.221542720383276	0.06931559064698171	0.06430983081152002	8.886387279348128	7.118238274650139	8.851228533500034	7.090075210762734
0.34998019482807	36.58497879500817	36.681656757024356	39.271648719487864	39.16132146211538	40.68295265524163	40.46364717738576	42.09415393034737	41.76587569573341	44.780559653687334	44.24518526769029	0.06937808164461852	0.06436775761216255	8.849006080397885	7.131005297557749	8.814015629268397	7.102808158474545
0.352089001559344	36.59803225433576	36.69506546109727	39.28835031936074	39.17809785675987	40.70157401377623	40.482194925535794	42.11469495643976	41.78619468142097	44.80475017995394	44.268872581072095	0.06944067165860451	0.06442577605929022	8.81171585429911	7.143741490233879	8.776893190084593	7.115510476131931
0.3542105149120084	36.61110637583557	36.70849570220266	39.30508078140781	39.19490336033125	40.72022856054156	40.50077577379865	42.13527349709822	41.80655075846196	44.82898643269993	44.29260456534433	0.06950336026436017	0.0644838857585605	8.774516788089386	7.15644661456281	8.739861402611496	7.128181926485013
0.35634481144984936	36.62420109462108	36.721947414696395	39.321840029893764	39.21173789718721	40.73891621416983	40.51938964133221	42.15588946532719	41.82694384081771	44.85326831414888	44.31638112451941	0.06956614703578412	0.06454208631422306	8.737409065319298	7.169120432330601	8.702920450006786	7.1408222721547645
0.35849196819798806	36.63731634538347	36.735420532498814	39.338627988530284	39.228601391129374	40.757636892671805	40.53803644667495	42.17654277344096	41.84737384176683	44.87759572570363	44.340202161806616	0.06962903154527411	0.06460037732913572	8.700392866050606	7.181762705208712	8.666070511962971	7.153431275650291
0.36065206264566085	36.650452062390976	36.74891498909416	39.355444580475684	39.245493765402834	40.776390513436105	40.55671610774553	42.19723333306314	41.86784067390484	44.90196856794613	44.36406757961178	0.06969201336373963	0.06465875840478087	8.66346836680168	7.194373194718537	8.629311764671002	7.166008699339727
0.3628251727490157	36.663608179488364	36.76243071753009	39.37228972833446	39.262414942695834	40.79517699322909	40.57542854184248	42.21796105512656	41.88834424914394	44.92638674063724	44.38797727953725	0.0697550920606229	0.06471722914128135	8.626635740676647	7.206951662290521	8.592644380898491	7.17855430549298
0.3650113769339257	36.67678463009653	36.77596765041719	39.389163354156985	39.27936484513933	40.813996248194556	40.59417366564397	42.23872584987308	41.90888447871279	44.95085014271678	44.4119311623818	0.0698182672039165	0.06477578913741763	8.589895157288993	7.2194978692232326	8.556068529958793	7.191067856250811
0.36721075409881926	36.68998134721183	36.789525719928484	39.4060653794391	39.29634339430669	40.832848193853316	40.6129513952074	42.25952762685318	41.92946127315622	44.97535867230327	44.43592912814036	0.06988153836017784	0.06483443799064201	8.553246782805218	7.232011576684272	8.519584377721912	7.203549113616646
0.3694233836175272	36.70319826340562	36.8031048577988	39.422995725121645	39.31335051121315	40.851732745102936	40.63176164596908	42.28036629492581	41.950074542334924	44.99991222669385	44.45997107600395	0.06994490509455055	0.06489317529709795	8.516690779935743	7.244492545701178	8.483192086638155	7.215997839463853
0.37164934534214805	36.71643531082361	36.816704995324265	39.439954311590014	39.33038611631546	40.870649816217274	40.65060433274385	42.30124176225796	41.97072419542519	45.02451070236403	44.48405690435948	0.07000836697077911	0.06495200065163492	8.480227308000394	7.256940537187802	8.446891815752679	7.228413795530287
0.3738887196059291	36.729692421185504	36.8303260633619	39.45694105867396	39.34745012951159	40.889599320846365	40.66947936972479	42.32215393632467	41.991410140918674	45.049153994967824	44.508186510789635	0.07007192355122836	0.0650109136478226	8.443856522886563	7.269355311919753	8.41068372072732	7.240796743433748
0.3761415872261661	36.74296952578421	36.84396799232891	39.473955885646944	39.36454247014016	40.908581172015786	40.68838667048287	42.343102723908416	42.012132286622084	45.073841999337304	44.53235979207275	0.07013557439689842	0.06506991387797154	8.407578577089225	7.281736630531668	8.374567953847873	7.253146444655613
0.3784080295071193	36.75626655548546	36.857630712202244	39.4909987112258	39.38166305698007	40.92759528212657	40.70732614796657	42.364088031099094	42.03289053965686	45.098574609482654	44.55657664418253	0.07019931906744585	0.06512900093314604	8.371393619720038	7.294084253525398	8.338544663998618	7.2654626605180965
0.3806881282429484	36.769583440727104	36.8713141525179	39.50806945357024	39.398811808250045	40.946641562954596	40.72629771450145	42.38510976329357	42.05368480645883	45.12335171859189	44.58083696228791	0.07026315712119975	0.06518817440318089	8.335301796534623	7.306397941268187	8.302613996764194	7.2777451522215415
0.38298196572066395	36.78292011151865	36.885018242370585	39.525168030282636	39.415988641608344	40.965719925650504	40.74530128178994	42.40616782519549	42.07451499277813	45.14817321903086	44.60514064075304	0.07032708811517621	0.06524743387669937	8.299303249916193	7.318677453981763	8.266776094349552	7.2899936808235
0.3852896247230969	36.796276497440566	36.898742910412885	39.542294358407204	39.433193474152034	40.984830280739004	40.7643367609108	42.427262120814845	42.09538100367856	45.17303900234284	44.62948757313682	0.07039111160510145	0.06530677894112867	8.263398118919213	7.330922551738695	8.231031095663639	7.302208007236004
0.38761118853188686	36.80965252764382	36.91248808485496	39.55944835442997	39.45042622241689	41.003972538118816	40.783404062318915	42.44839255346786	42.1162827435376	45.19794895924869	44.65387765219303	0.07045522714542413	0.06536620918271474	8.227586539254844	7.343132994464213	8.195379136283009	7.314387892208288
0.3899467409304866	36.823048130849074	36.92625369346362	39.576629934277875	39.46768680237658	41.02314660706193	40.80250309584462	42.46955902577642	42.137220116045796	45.22290297964629	44.67831076986979	0.07051943428933706	0.06542572418654094	8.191868643334601	7.355308541938939	8.15982034849003	7.326533096349522
0.39229636620718694	36.83646323534636	36.94003966356212	39.59383901331876	39.48497512944258	41.04235239621361	40.82163377069367	42.49076143966803	42.15819302420666	45.24790095261075	44.7027868173097	0.0705837325887911	0.06548532353654138	8.15624456029218	7.36744895380798	8.124354861327447	7.338643380142457
0.3946601491581577	36.84989776899422	36.953845922029295	39.611075506360535	39.50229111846339	41.06158981359168	40.84079599544661	42.51199969637529	42.17920137033626	45.27294276639395	44.72730568484946	0.07064812159451578	0.06554500681552143	8.120714415934344	7.379553989529086	8.088982800507438	7.350718503862481
0.3970381750905084	36.863351659219184	36.96767239529898	39.628339327650856	39.51963468372417	41.08085876658625	40.85998967805832	42.533273696435614	42.200245056062755	45.29802830842442	44.75186726201957	0.07071260085603495	0.06560477360516964	8.085278332837333	7.391623408436317	8.053704288531662	7.36275822767584
0.39943052982536675	36.87682483301526	36.98151900935961	39.645630390876754	39.53700573894643	41.100159161959375	40.879214725857885	42.55458333969102	42.22132398232636	45.323157465307304	44.77647143754443	0.07077716992168427	0.06566462348607656	8.049936430319576	7.403656969694566	8.018519444671256	7.374762311577797
0.4018372997009759	36.89031721694304	36.99538568975329	39.66294860916387	39.55440419728723	41.11949090584448	40.89847104554784	42.57592852528753	42.24243804937861	45.34833012282387	44.80111809934176	0.07084182833862923	0.06572455603774956	8.014688824458062	7.415654432314113	7.983428384948638	7.386730515393538
0.40425857157581063	36.90382873712938	37.00927236157548	39.68029389507629	39.571829971339014	41.13885390374613	40.917758543204066	42.59730915167514	42.26358715678238	45.3735461659316	44.82580713452264	0.0709065756528824	0.06578457083862997	7.9795356280919805	7.427615555126067	7.948431222212093	7.39866259880273
0.4066944328317112	36.91735931926647	37.02317894947414	39.69766616061571	39.58928297312886	41.15824806053935	40.93707712427509	42.61872511660715	42.284771203411246	45.39880547876373	44.85053842939115	0.07097141140932135	0.06584466746610985	7.944476950879107	7.4395400968178365	7.913528066090294	7.410558321299504
0.4091449713770379	36.93090888861142	37.037105377649276	39.715065317221296	39.60676311411818	41.177673280469534	40.95642669358185	42.64017631714012	42.30599008744928	45.424107944629256	44.875311869444225	0.07103633515170452	0.06590484549654543	7.909512899277615	7.451427815900388	7.8787190230468696	7.42241744221792
0.411610275649843	36.94447736998536	37.05105156985206	39.73249127576875	39.62427030520196	41.19712946715162	40.97580715531707	42.66166264963315	42.32724370639051	45.44945344601244	44.900127339371195	0.07110134642269102	0.0659651045052766	7.874643576549715	7.463278470700061	7.8440041963876865	7.434239720723781
0.41409043462106226	36.958064687773074	37.065017449384506	39.7499439465702	39.64180445670856	41.21661652356996	40.99521841304503	42.68318400974784	42.348531957038766	45.47484186457287	44.92498472305387	0.07116644476385518	0.0660254440666402	7.839869082850782	7.475091819417685	7.809383686291767	7.446024915828275
0.41658553779772634	36.971670765922106	37.07900293909856	39.767423239373464	39.65936547839902	41.23613435207779	41.014660369700984	42.70474029244779	42.369854735507204	45.5002730811451	44.949883903566096	0.07123162971570635	0.06608586375398888	7.805189515149323	7.486867620038538	7.774857589783096	7.4577727863425025
0.41909567522619073	36.98529552794215	37.09300796139552	39.7849290633615	39.67695327946643	41.255682854396625	41.03413292759068	42.7263313919981	42.39121193721773	45.52574697573829	44.974824763173416	0.07129690081770476	0.06614636313970407	7.770604967284271	7.498605630380553	7.740426000776097	7.46948309090385
0.4216209374953856	36.998938896904356	37.10703243822543	39.80246132715194	39.69456776853564	41.275261931616	41.053635988389956	42.74795720196514	42.412603456900946	45.55126342753614	44.999807183332955	0.07136225760827977	0.06620694179521566	7.736115530012285	7.510305608091585	7.70608901011019	7.481155587985086
0.42416141574008476	37.01260079544077	37.12107629108635	39.82001993879659	39.712208853662595	41.29487148419285	41.07316945314427	42.76961761521613	42.43402918859546	45.57682231489658	45.02483104469313	0.07142769962484577	0.0662675992910136	7.701721290970454	7.521967310633954	7.671846705535245	7.4927900358752595
0.4267172016441951	37.026281145743454	37.13513944102369	39.83760480578077	39.729876442333754	41.31451141195115	41.09273322226822	42.791312523918634	42.455489025647665	45.602423515351475	45.049896227093335	0.07149322640382084	0.0663283351966692	7.6674223347363295	7.5335904952944475	7.637699171725217	7.50438619266879
0.42928838744406506	37.039979869563915	37.14922180862955	39.85521583502288	39.74757044146563	41.33418161408136	41.112327195545	42.81304181954029	42.47698286071118	45.628066905606396	45.075002609563626	0.07155883748064241	0.06638914908084581	7.633218742808822	7.545174919162491	7.603646490322717	7.515943816284562
0.43187506593181346	37.05369688821236	37.16332331404202	39.87285293287372	39.765290757404195	41.35388198913995	41.131951272126045	42.834805392848324	42.498510585746544	45.6537523615403	45.10015007032448	0.0716245323897875	0.06645004051131838	7.599110593649129	7.556720339144704	7.569688739926278	7.52746266444592
0.4344773304586784	37.06743212255695	37.17744387694442	39.89051600511597	39.78303729592426	41.373612435048926	41.15160535053034	42.85660313390903	42.52007209202068	45.679479758205275	45.12533848678648	0.07169031066478486	0.06651100905498819	7.565097962689833	7.568226511963985	7.535825996134008	7.538942494694311
0.4370952749383861	37.08118549302323	37.191583416564804	39.90820495696374	39.800809962229074	41.39337284909534	41.171289328644185	42.87843493208767	42.541667270106636	45.705248969826364	45.15056773555008	0.0717561718382377	0.06657205427789845	7.531180922357635	7.579693194151332	7.502058331543594	7.550383064380185
0.4397289938505404	37.09495691959321	37.20574185167499	39.92591969306177	39.81860866094954	41.413163127930794	41.191003103720426	42.90030067604763	42.563296009882926	45.73105986980107	45.175837692405146	0.0718221154418366	0.066633175745251	7.49735954206426	7.591120142027648	7.468385815755937	7.561784130641172
0.4423785822440318	37.10874632180478	37.21991910059006	39.94366011748504	39.83643329614382	41.43298316757081	41.210746572378106	42.922200253750255	42.58495820053327	45.756912330699194	45.201148232330794	0.071888141006378	0.06669437302142156	7.4636338882528435	7.6025071117246625	7.43480851541608	7.573145450432094
0.4450441357404687	37.12255361875093	37.2341150811675	39.96142613373804	39.85428377129658	41.4528328633945	41.23051963060186	42.9441335524543	42.606653730545986	45.78280622426249	45.22649922949495	0.07195424806178176	0.06675564566997501	7.4300040244170305	7.613853859191295	7.401326494237765	7.584466780514049
0.44772575053762753	37.13637872907903	37.24832971080663	39.97921764475431	39.872159989318625	41.472712110143924	41.25032217374154	42.96610045871557	42.628382487713765	45.8087414214044	45.25189055725418	0.07202043613710751	0.06681699325368302	7.39647001108915	7.62516014015273	7.367939812986151	7.595747877440772
0.4504235234129248	37.150221570990055	37.26256290644772	39.99703455289575	39.890061852546054	41.492620801923586	41.27015409651145	42.98810085838632	42.6501443591329	45.83471779220967	45.27732208815315	0.07208670476057046	0.06687841533453728	7.363031905882963	7.636425710144067	7.334648529506012	7.6069884975413515
0.4531375517269096	37.16408206223786	37.27681458457134	40.01487675995197	39.907989262739825	41.51255883219992	41.29001529298999	43.0101346366149	42.67193923120306	45.86073520593406	45.302793693924414	0.07215305345956198	0.06693991147376703	7.329689763499118	7.647650324489405	7.3014526987699355	7.61818839697662
0.4558679334267773	37.177960120128475	37.29108466119767	40.03274416713986	39.92594212108512	41.532526093800726	41.30990565661912	43.03220167784532	42.69376698962675	45.88679353100407	45.328305245488124	0.07221948176066204	0.06700148123185412	7.296443635741525	7.6588337383027465	7.268352372848312	7.629347331670033
0.45861476704990445	37.191855661519206	37.3053730518856	40.05063667510272	39.943920328190615	41.552522478914625	41.32982508020365	43.05430186581661	42.71562751940872	45.91289263501643	45.353856612951446	0.07228598918965909	0.06706312416854894	7.263293571541908	7.669975706490732	7.235347600956629	7.640465057341316
0.4613781517274047	37.20576860281805	37.319679671732196	40.06855418390989	39.961923784088086	41.572547879090514	41.34977345591088	43.07643508356252	42.73752070485569	45.93903238473801	45.37944766560851	0.07235257527156493	0.06712483984288523	7.230239616977087	7.681075983748087	7.202438429479116	7.651541329508291
0.4641581871877068	37.21969885998277	37.33400443537173	40.08649659305593	39.979952388231546	41.59260218523703	41.36975067526992	43.09860121341091	42.75944642957565	45.965212646105215	45.405078271939786	0.07241923953063234	0.06718662781319666	7.197281815265342	7.692134324543986	7.16962490194328	7.662575903455036
0.4669549737601532	37.23364634852022	37.34834725697508	40.104463801460035	39.99800603949676	41.612685287621886	41.38975662917116	43.1208001369833	42.78140457647743	45.99143328422379	45.43074829961181	0.07248598149037268	0.06724848763713082	7.164420206833711	7.703150483154786	7.136907059094483	7.6735685342637225
0.46976861237862133	37.24761098348555	37.36270805024892	40.12245570746554	40.016084636180615	41.63279707587154	41.40979120786572	43.143031735194455	42.80339502777035	46.0176941633685	45.45645761547688	0.07255280067357045	0.06731041887166747	7.131654829269792	7.714124213606738	7.10428493886684	7.684518976784602
0.4725992045851658	37.261592679481325	37.37708672843489	40.14047220883895	40.034188076000326	41.65293743897022	41.42985430096481	43.16529588825165	42.8254176649634	46.043995146982496	45.4822060855725	0.07261969660230236	0.0673724210731312	7.098985717385403	7.725055269719633	7.071758576426873	7.695426985656013
0.4754468525336833	37.27559135065692	37.39148320430892	40.15851320276968	40.052316256093036	41.67310626525982	41.44994579743926	43.18759247565446	42.847472368865	46.07033609767731	45.50799357512116	0.07268666879795152	0.06743449379720648	7.066412903238415	7.735943405101352	7.039328004182607	7.706292315285282
0.47831165899359906	37.289606910707505	37.40589739018037	40.17657858586908	40.0704690730149	41.6933034424389	41.47006558561878	43.20992137619396	42.869559019582326	46.096716877232126	45.5338199485298	0.07275371678122516	0.06749663659895709	7.033936416091819	7.746788373099662	7.006993251791755	7.717114719852361
0.4811937273535759	37.303639272873426	37.42032919789128	40.19466825416992	40.08864642274061	41.71352885756232	41.4902135531915	43.23228246795236	42.89167749652081	46.1231373465936	45.5596850693895	0.0728208400721711	0.06755884903283632	7.001556282520141	7.757589926868604	6.974754346208101	7.727893953317107
0.4840931616252451	37.317688349939374	37.434778538815635	40.21278210312575	40.10684820066269	41.73378239704062	41.51038958720331	43.25467562830253	42.91382767838369	46.1495973658755	45.585588800475044	0.07288803819019495	0.06762113065270597	6.969272526358509	7.768347819323935	6.942611311673318	7.73862976941291
0.4870100664469608	37.33175405423342	37.44924532385847	40.23092002761012	40.12507430159083	41.75406394663937	41.53059357405734	43.277100733907275	42.93600944317136	46.1760967943581	45.61153100374449	0.07295531065407426	0.06768348101184903	6.937085168729027	7.779061803124932	6.910564169724239	7.749321921613046
0.4899445470875755	37.34583629762641	37.46372946345511	40.249081921916	40.14332461975109	41.77437339147848	41.550825399513094	43.299557660718946	42.95822266818082	46.202635490487914	45.6375115403387	0.07302265698197663	0.06774589966298747	6.904994228096257	7.789731630724418	6.878612939249251	7.7599701631806965
0.49289670945023945	37.359934991531006	37.47823086757044	40.267267679755	40.16159904878546	41.79471061603183	41.57108494868623	43.32204628397883	42.980467230005225	46.22921331187729	45.66353027058103	0.07309007669147635	0.06780838615829408	6.872999720256303	7.800357054331471	6.846757636487382	7.7705742471443955
0.4958666600762229	37.374050046900884	37.49274944569794	40.285477194256785	40.17989748175093	41.81507550412636	41.59137210604756	43.34456647821658	43.002743004533215	46.255830115303894	45.68958705397675	0.073157569299568	0.06787094004941073	6.8411016583322635	7.810937825895962	6.814998275016478	7.781133926268922
0.4988545061487607	37.388181374229994	37.50728510685906	40.303710357968285	40.19821981111899	41.83546793894164	41.61168675542268	43.36711811724973	43.02504986694847	46.2824857567104	45.71568174921274	0.0732251343226865	0.06793356088746151	6.809300052855178	7.821473697152214	6.783334865827783	7.791648953105323
0.5018603554969207	37.402328883551604	37.52183775960224	40.32196706285306	40.21656592877481	41.85588780300916	41.63202877999122	43.389701074183066	43.04738769172897	46.30918009120393	45.74181421415692	0.07329277127671996	0.06799624822306716	6.777594911730375	7.831964419582619	6.751767417299561	7.802119079941804
0.5048843165994948	37.41649248443757	37.53640731200222	40.3402472002906	40.234935726016616	41.87633497821173	41.65239806228622	43.41231522140807	43.069756352646635	46.33591297305575	45.767984305857865	0.07336047967702694	0.06805900160636326	6.745986240262937	7.842409744413089	6.720295935223476	7.812544058821004
0.5079264985889148	37.43067208599736	37.550993671659064	40.35855066107548	40.25332909355493	41.896809345782735	41.67279448419345	43.4349604306023	43.0921557227665	46.362684255700636	45.794191880544275	0.07342825903845314	0.06812182058701002	6.714474041199537	7.85280942263762	6.688920422846422	7.822923641556372
0.5109870112551897	37.44486759687741	37.565596745697555	40.37687733541692	40.271745921511915	41.917310786305684	41.69321792695096	43.45763657272896	43.11458567444639	46.38949379173668	45.82043679362466	0.07349610887534598	0.06818470471421277	6.6830583147248035	7.863163205001911	6.657640880870531	7.833257579709425
0.5140659650498691	37.45907892526008	37.58021644076609	40.39522711293778	40.29018609942062	41.93783917971334	41.71366827114814	43.48034351803613	43.137046079336095	46.416341432924575	45.84671889968666	0.0735640287015721	0.0682476535367316	6.651739058484964	7.873470841987	6.626457307458622	7.843545624577928
0.5171634710900281	37.47330597886296	37.594852663036136	40.413599882674035	40.30864951622434	41.95839440528726	41.73414539672532	43.50308113605632	43.15953680837698	46.44322703018736	45.87303805249677	0.0736320180305321	0.06831066660289947	6.6205162675951215	7.883732083812902	6.595369698257855	7.8537875271913435
0.5202796411622786	37.48754866493776	37.60950531820102	40.43199553307384	40.32713606027567	41.97897634165684	41.754649182972784	43.525849295605624	43.18205773180108	46.470150433609625	45.89939410499955	0.07370007637517531	0.06837374346063539	6.589389934695646	7.89394668048044	6.564378046442471	7.863983038353581
0.5234145877268029	37.50180689026987	37.624174311475535	40.45041395199712	40.345645619336146	41.99958486679913	41.77517950853054	43.54864786478356	43.20460871913092	46.49711149243756	45.92578690931758	0.07376820324801851	0.06843688365745902	6.558360049924886	7.904114381703039	6.533482342721072	7.874131908612071
0.5265684239214125	37.516080561177034	37.63885954759467	40.46885502671446	40.36417808057511	42.020219858037564	41.795736251387254	43.57147671097194	43.22718963917848	46.524110055077905	45.952216316750494	0.07383639816115861	0.06850008674050673	6.5274266009355415	7.914234936915818	6.502682575319341	7.884233888226845
0.5297412635656308	37.530369583508765	37.653560930812986	40.48731864390658	40.382733330569266	42.040881192041745	41.81631928887979	43.59433570083461	43.24980036004481	46.55114596909778	45.978682177774786	0.07390466062629014	0.06856335225654309	6.496589572986522	7.924308095353808	6.471978730050978	7.894288727220555
0.5329332211648017	37.544673862645446	37.66827836490376	40.50580468966363	40.40131125530181	42.0615687448266	41.83692849769242	43.61722470031677	43.27244074911942	46.5782190812242	46.00518434204321	0.07397299015472011	0.06862667975197957	6.465848948873827	7.934333605948268	6.441370790308611	7.904296175351192
0.5361444119142209	37.55899330349738	37.683011753158056	40.52431304948429	40.419911740161744	42.08228239175168	41.85756375385627	43.64014357464426	43.29511067307952	46.60532923734342	46.03172265838422	0.07404138625738342	0.06869006877288429	6.435204708979654	7.944311217363065	6.410858737081071	7.914255982109353
0.5393749517032939	37.57332781050392	37.697760998383856	40.542843608275064	40.43853466994307	42.103022007520444	41.878224932748445	43.66309218832297	43.31780999788948	46.632476282500505	46.05829697480151	0.07410984844485909	0.06875351886499959	6.404656831296961	7.954240677996495	6.380442548957035	7.924167896696417
0.5426249571197181	37.58767728763259	37.7125260029052	40.56139625034953	40.457179928843985	42.12378746617958	41.89891190909142	43.68607040513813	43.34053858880009	46.65966006089875	46.084907138473355	0.07417837622738327	0.06881702957375505	6.374205291462204	7.96412173599947	6.350122202201419	7.934031668086391
0.5458945454536906	37.602041638378296	37.727306668561425	40.57997085942769	40.47584740046632	42.1445786411184	41.91962455695244	43.70907808815392	43.36329631034809	46.68688041589937	46.111552995752334	0.07424696911486778	0.06888060044428239	6.343850062736237	7.973954139234593	6.319897670705359	7.94384704496224
0.5491838347021408	37.61642076576227	37.74210289670607	40.59856731863495	40.49453696781458	42.16539540506796	41.940362749742626	43.73211509971249	43.38608302635532	46.71413719002062	46.13823439216449	0.07431562661691321	0.0689442310214278	6.313591116039788	7.983737635284342	6.289768926022589	7.9536137757149845
0.5524929435729888	37.63081457233127	37.7569145882062	40.617185510501514	40.5132485132952	42.18623763010046	41.961126360216326	43.75518130143348	43.40889859992818	46.74143022493755	46.16495117240896	0.07438434824282515	0.0690079208497693	6.283428420004384	7.99347197149109	6.259735937437654	7.963331608510089
0.55582199148943	37.64522296015677	37.77174164344152	40.635825316961714	40.53198191871599	42.20710518762858	41.981915260470586	43.77827655421352	43.43174289345705	46.76875936148144	46.19170318035751	0.07445313350162892	0.06907166947362735	6.253361940931427	8.003156894897984	6.22979867191134	7.973000291205608
0.5591710985942444	37.65964583083386	37.78658396230327	40.65448661935294	40.55073706528499	42.2279979484046	42.002729321944095	43.801400718225146	43.454615768615355	46.79612443963903	46.21849025905362	0.07452198190208308	0.06913547643708115	6.223391642837669	8.012792152253496	6.199957094128877	7.982619571371288
0.5625403857541326	37.67408308548049	37.80144144419361	40.67316929841509	40.56951383361004	42.248915782519745	42.02356841541671	43.824553652916556	43.477517086359185	46.82352529855223	46.24531225071233	0.07459089295269761	0.06919934128398103	6.193517487496138	8.02237749006872	6.1702111665499615	7.992189196342224
0.565929974564078	37.68853462473657	37.81631398802458	40.69187323428976	40.58831210369779	42.269858559403595	42.04443241100873	43.84773521701076	43.500446706926446	46.850961776517444	46.27216899671946	0.07465986616174584	0.06926326355796297	6.163739434421586	8.03191265454916	6.14056084936874	8.001708913132461
0.569339987351735	37.70300034876296	37.83120149221724	40.710598306519266	40.60713175495297	42.290826147823076	42.06532117817993	43.87094526850485	43.52340448983629	46.87843371098499	46.299060337631026	0.0747289010372823	0.06932724280246425	6.13405744089232	8.041397391616556	6.111006100560189	8.011178468478647
0.5727705471818436	37.71748015724066	37.84610385470076	40.72934439404609	40.62597266617762	42.311818415881994	42.08623458572909	43.894183664669406	43.54639029388828	46.90594093855857	46.32598611317271	0.0747979970871537	0.06939127856073253	6.104471461992944	8.05083144692253	6.081546875925596	8.020597608869139
0.5762217778606706	37.73197394936985	37.86102097291159	40.748111375211955	40.64483471557033	42.332835231020084	42.10717250179316	43.917450262047836	43.56940397716192	46.93348329499473	46.35294616223933	0.07486715381901696	0.06945537037584372	6.074981450601626	8.060214565822207	6.052183129058903	8.02996608047306
0.5796938039404782	37.746481623869016	37.87595274379248	40.76689912775704	40.66371778072533	42.35387646001243	42.128134793846435	43.94074491645561	43.59244539701575	46.96106061520218	46.37994032289413	0.07493637074035213	0.06951951779071444	6.045587357436489	8.069546493397866	6.022914811397641	8.039283629184865
0.5831867507240184	37.76100307897395	37.89089906379158	40.78570752881917	40.68262173863179	42.374941968968606	42.149121328699955	43.96406748297959	43.61551441008679	46.98867273324132	46.40696843236825	0.0750056473584778	0.06958372034811437	6.016289131053782	8.078826974438925	5.99374187223475	8.048550000619798
0.5867007442690553	37.77553821243694	37.905859828861644	40.80453645493306	40.70154646567299	42.39603162333201	42.17013197250064	43.987417815977366	43.63861087228981	47.0163194823236	46.43403032706016	0.07507498318056398	0.06964797759068182	5.987086717866987	8.088055753436493	5.964664258731318	8.057764940091147
0.5902359113929144	37.790086921525806	37.920834934459	40.823385782029405	40.72049183762554	42.41714528787898	42.191166590730575	44.01079576907655	43.661734638816604	47.04400069481093	46.461125842535	0.07514437771364998	0.06971228906093484	5.9579800621686445	8.097232574593363	5.93568191594477	8.066928192641171
0.5937923796770596	37.8046491030229	37.93582427554268	40.84225538543417	40.73945772965847	42.438282826718165	42.212225048206314	44.034201195174035	43.684885564135264	47.071716202215065	46.48825481352397	0.07521383046465507	0.06977665430128642	5.928969106158547	8.106357181828571	5.906794786817045	8.076039502985623
0.597370277471697	37.81922465322429	37.950827746573495	40.8611451398677	40.75844401633253	42.45944410328969	42.23330720907788	44.05763394643527	43.70806350198947	47.09946583519699	46.515417073923714	0.07528334094039414	0.06984107285405605	5.900053789958292	8.115429318777387	5.878002812241903	8.085098615585594
0.6009697339004076	37.83381346793883	37.96584524151326	40.880054919443964	40.77745057159941	42.48062898036448	42.25441293682842	44.08109387429367	43.731268305397926	47.127249423566425	46.542612456795794	0.07535290864759325	0.06990554426148482	5.871234051610372	8.124448728764037	5.849305931054914	8.094105274604772
0.6045908788648067	37.84841544248716	37.980876653823636	40.89898459766969	40.79647726880074	42.501837320043336	42.27554209427302	44.10458082944977	43.7544998266534	47.15506679628109	46.56984079436595	0.0754225330929015	0.06997006806574753	5.842509827110007	8.133415154815339	5.820704080027099	8.103059223880337
0.6082338430492322	37.86303047170079	37.99592187646542	40.917934047443495	40.81552398066746	42.5230689837563	42.29669454355817	44.12809466187054	43.77775791732214	47.18291778144609	46.597101918023476	0.07549221378290731	0.07003464380896486	5.813881050431519	8.142328339672531	5.792197193935863	8.111960206989352
0.611898757925461	37.877658449921235	38.01098080189752	40.936903141055204	40.83459057931887	42.54432383226182	42.317870146160935	44.15163522078867	43.801042428243164	47.210802206313346	46.62439565832069	0.07556195022414952	0.0700992710332188	5.785347653540157	8.151188025782176	5.76378520554681	8.120807967195105
0.6155857557574533	37.89229927099907	38.02605332207612	40.955891750184875	40.85367693626194	42.56560172564601	42.339068762888175	44.175202354701916	43.824353209527494	47.238719897281	46.65172184497222	0.07563174192313575	0.07016394928056296	5.756909566397553	8.159993955283426	5.735468045630114	8.129602247461662
0.6192949696061266	37.90695282829288	38.04113932845367	40.974899745902036	40.87278292239032	42.58690252332181	42.36029025387574	44.198795911372216	43.84769011055738	47.2666706798927	46.67908030685436	0.07570158838635145	0.07022867809303716	5.728566716991736	8.16874587001439	5.707245643004171	8.138342790463867
0.6230265333341571	37.921619014668515	38.05623871197804	40.99392699866486	40.89190840798367	42.60822608402825	42.38153447858777	44.22241573782509	43.87105297998567	47.29465437883701	46.706470872004495	0.07577148912027647	0.0702934570126794	5.700319031358049	8.177443511522142	5.67911792452378	8.147029338566426
0.6267805816108112	37.93629772249794	38.07135136309149	41.01297337831924	40.911053262706645	42.629572265829665	42.40280129581577	44.246061680348845	43.89444166573494	47.322670817946715	46.73389336762028	0.07584144363139986	0.07035828558153982	5.672166433589155	8.186086621040886	5.651084815119248	8.155661633829368
0.6305572499168048	37.95098884365853	38.086477171729946	41.032038754098096	40.93021735560831	42.65094092611487	42.424090563677986	44.269733584493856	43.917856014996886	47.35071982019828	46.76134762005926	0.07591145142622968	0.07042316334169067	5.644108845851406	8.19467493951015	5.623146237802757	8.164239418030775
0.634356674549194	37.96569226953191	38.101616027321825	41.0511229946204	40.949400555121045	42.67233192159639	42.44540213961849	44.293431295071755	43.94129587423149	47.378801207711106	46.78883345483792	0.07598151201130936	0.0704880898352431	5.616146188416678	8.203208207570242	5.595302113698381	8.172762432634045
0.6381789926262927	37.98040789100324	38.11676781878738	41.07022596789047	40.96860272905996	42.693745108309734	42.4667358804065	44.317154656154884	43.96476108916635	47.40691480174702	46.816350696631304	0.07605162489323154	0.0705530646043548	5.588278379659641	8.21168616554678	5.567552362038441	8.181230418794257
0.642024342092622	37.99513559846004	38.131932434537504	41.08934754129696	40.987823744621814	42.71518034161244	42.488091642135444	44.340903511075254	43.988251504795805	47.43506042270938	46.84389916927212	0.07612178957864967	0.07061808719124647	5.560505336092319	8.220108553467071	5.539896900197164	8.18964311736545
0.6458928617238878	38.00987528179147	38.147109762473036	41.10848758161221	41.007063468384395	42.736637476183496	42.509469280222326	44.36467770242409	44.01176696538033	47.46323789014267	46.87147869575021	0.07619200557429225	0.07068315713821169	5.5328269723659105	8.228475111041917	5.512335643710685	8.198000268904252
0.6497846911319898	38.02462683038725	38.162299689983676	41.127645954991195	41.02632176630549	42.75811636602224	42.530868649406806	44.38847707205085	44.03530731444569	47.49144702273166	46.89908909821183	0.07626227238697711	0.07074827398763141	5.505243201313533	8.236785577693809	5.484868506280691	8.206301613646247
0.6536999707700591	38.03939013313676	38.17750210394714	41.146822526970865	41.04559850372221	42.77961686444799	42.55228960375043	44.41230146106259	44.058872394782206	47.51968763830089	46.92673019795898	0.07633258952362199	0.07081343728198387	5.477753933947497	8.245039692541468	5.457495399804429	8.21454689154234
0.6576388419375281	38.05416507842815	38.19271689072825	41.16601716246922	41.06489354535005	42.8011388240988	42.57373199663593	44.436150709823245	44.08246204844405	47.54795955381385	46.954401815448776	0.07640295649126067	0.07087864656385863	5.450359079461123	8.253237194358007	5.430216234387444	8.222735842221482
0.661601446785229	38.068951554147276	38.20794393617789	41.18522972578437	41.08420675528204	42.8226820969309	42.59519568076623	44.460024657952665	44.10607611674837	47.57626258537238	46.98210377029265	0.07647337279705334	0.0709439013759678	5.423058545286949	8.261377821643691	5.403030918354489	8.23086820500157
0.6655879283205246	38.083749447676944	38.22318312563224	41.204460080593876	41.103537996987974	42.84424653421786	42.61668050816385	44.48392314432615	44.129714440274604	47.60459654821607	47.009835881255825	0.07654383794830202	0.07100920126115692	5.3958522370940045	8.269461312589556	5.375939358280448	8.238943718907649
0.6695984304124688	38.09855864589579	38.238434343911734	41.22370808995375	41.12288713331349	42.865831986549786	42.638186330169944	44.507846007073475	44.153376858863766	47.63296125672148	47.03759796625653	0.07661435145246222	0.07107454576242048	5.368740058793264	8.277487405059219	5.3489414589948865	8.246962122636432
0.6736330977969988	38.11337903517748	38.25369747532018	41.242973616297654	41.142254026479264	42.88743830383244	42.659712997443556	44.53179308357812	44.17706321161754	47.66135652440144	47.06538984236531	0.07668491281715416	0.0711399344229096	5.341721912575849	8.285455836619803	5.322037123609334	8.254923154599055
0.6776920760821589	38.128210501389646	38.26897240364383	41.26225652143605	41.161638538080176	42.90906533528655	42.681260359960866	44.55576421047665	44.20077333689768	47.68978216390448	47.09321132580438	0.07675552155017847	0.07120536678594684	5.314797698910297	8.293366344527385	5.295226253521832	8.26282655288287
0.6817755117533548	38.14305292989311	38.28425901215045	41.281556666555375	41.18104052908441	42.93071292944688	42.702828267014276	44.579759223657874	44.2245070723251	47.718237987014085	47.12106223194697	0.0768261771595274	0.07127084239503664	5.287967316576214	8.301218665716078	5.268508748444219	8.270672055257819
0.6858835521786408	38.15790620554076	38.299557183588384	41.300873912217085	41.200459859832655	42.95238093416149	42.72441656721165	44.60377795826202	44.248264254779166	47.746723804647985	47.148942375316466	0.0768968791533981	0.0713363607938771	5.261230662678827	8.309012536830778	5.241884506429415	8.278459399216445
0.6900163456140378	38.172770212676824	38.314866800185705	41.32020811835702	41.21989639003729	42.97406919659095	42.746025108475614	44.62782024868009	44.27204472039701	47.77523942685756	47.176851569585956	0.07696762704020245	0.07140192152637241	5.2345876326598955	8.3167476941926	5.215353423866873	8.286188321919326
0.6941740412088835	38.187644835135714	38.33018774364917	41.339559144284294	41.23934997878143	42.995777563207476	42.767653738042576	44.651885928552915	44.29584830457253	47.80378466282699	47.20478962757731	0.07703842032858264	0.0714675241366418	5.208038120310448	8.324423873807973	5.188915395487129	8.29385856018962
0.6983567890112157	38.20252995624126	38.34551989516339	41.358926848680554	41.25882048451819	43.01750587979411	42.789302302461884	44.6759748307706	44.31967484195584	47.832359320872726	47.23275636126061	0.07710925852742445	0.0715331681690342	5.181582017799883	8.332040811379557	5.162570314430013	8.301469850588546
0.702564739973187	38.2174254588057	38.36086313538987	41.37831108959923	41.278307765069734	43.03925399144395	42.810970647595326	44.70008678747157	44.34352416645246	47.86096320844266	47.260751581753425	0.07718014114586413	0.07159885316813996	5.15521921569416	8.339598242304419	5.136318072233735	8.309021929366281
0.7067980459565127	38.23233122512883	38.376217344466184	41.39771172446457	41.29781167762661	43.061021742559376	42.83265861861603	44.724221630041924	44.36739611122245	47.88959613211564	47.288775099320105	0.07725106769330548	0.07166457867879641	5.128949602951252	8.347095901650391	5.110158558815783	8.316514532412839
0.7110568597379514	38.24724713699688	38.39158240200482	41.41712861007073	41.3173320787466	43.082808976851055	42.854366060007635	44.7483791891145	44.391290508679646	47.91825789760042	47.316826723371	0.07732203767943013	0.07173034424610726	5.102773066960253	8.354533524179715	5.084091662549326	8.323947395345385
0.7153413350148182	38.2621730756819	38.40695818709257	41.4365616025811	41.336868824354234	43.10461553733739	42.87609281556376	44.77255929456834	44.41520719049103	47.94694830973535	47.344906262461926	0.07739305061421053	0.0717961494154472	5.076689493562299	8.361910844378144	5.058117270255025	8.331320253484591
0.7196516264105322	38.27710892194052	38.42234457828941	41.456010557527314	41.35642176973968	43.12644126634356	42.89783872838692	44.796761775527706	44.439145987575785	47.9756671724874	47.37301352429328	0.07746410600792043	0.07186199373247587	5.050698767040558	8.36922759638037	5.032235267201941	8.338632841807339
0.7239878894801961	38.29205455601324	38.437741453627666	41.475475329808496	41.37599076955802	43.148286005500694	42.91960364088786	44.82098646036145	44.46310673010464	48.00441428895162	47.401148315709506	0.07753520337114804	0.07192787674314965	5.024800770147522	8.376483514008214	5.006445537145737	8.34588489500129
0.7283502807162107	38.30700985762342	38.45314869061107	41.49495577369032	41.39557567782838	43.170149595745094	42.941387394784705	44.84523317668212	44.48708924749901	48.03318946135034	47.429310442698196	0.07760634221480686	0.07199379799372978	4.9989953841432	8.383678330807015	4.980747962337773	8.3530761474467
0.7327389575539218	38.32197470597635	38.4685661662139	41.51445174280425	41.415176347933105	43.19203187731751	42.96318983110218	44.86950175134527	44.511093368430295	48.06199249103254	47.457499710389556	0.07767752205014787	0.07205975703079603	4.973282488785117	8.390811779996511	4.955142423542384	8.360206333194583
0.7371540783773028	38.33694897975838	38.48399375687998	41.53396309014666	41.43479263261686	43.21393268976217	42.98501079017072	44.89379201044867	44.53511892081903	48.09082317847308	47.48571592305557	0.07774874238877097	0.0721257534012557	4.94766196234923	8.397883594465384	4.929628800038699	8.367275185994004
0.74159580252467	38.35193255713598	38.499431338521916	41.553489668077944	41.45442438398591	43.23585187192608	43.00685011162575	44.9181037793315	44.55916573183422	48.119681323272026	47.5139588841094	0.07782000274263756	0.07219178665235534	4.922133681654486	8.404893506816734	4.904206969674306	8.374282439308445
0.746064290294433	38.36692531575483	38.51487878652004	41.57303132832178	41.47407145350713	43.25778926195817	43.02870763440693	44.94243688257364	44.58323362789243	48.14856672415397	47.54222839610457	0.07789130262407984	0.07225785633169082	4.89669752208556	8.411841249362624	4.878876808847053	8.381227826288523
0.7505597029508803	38.381927132738966	38.53033597572173	41.59258792196429	41.49373369200741	43.279744697308665	43.05058319675725	44.96679114399495	44.607322434657235	48.17747917896741	47.57052426073442	0.07796264154581506	0.07232396198721769	4.871353357585576	8.418726554069508	4.85363819252143	8.388111079748342
0.7550822027299987	38.396937884689706	38.545802780440205	41.61215929945299	41.51341094967248	43.30171801472791	43.07247663622221	44.991166386654214	44.631431977038105	48.20641848468377	47.59884627883116	0.07803401902095307	0.07239010316726231	4.846101060680667	8.425549152594613	4.828490994261301	8.394931932212785
0.7596319528453285	38.41195744768498	38.56127907445391	41.63174531059625	41.53310307604639	43.32370905026592	43.094387789649126	45.01556243284876	44.65556207919001	48.23538443739698	47.62719425036537	0.07810543456301185	0.07245627942053305	4.820940502522717	8.432308776338687	4.803435086247191	8.401690115917518
0.7642091174938536	38.42698569727826	38.5767647310055	41.65134580456229	41.55280992003055	43.34571763927147	43.116316493186304	45.03997910411347	44.679712564512414	48.26437683232269	47.65556797444522	0.07817688768592586	0.07252249029612752	4.795871552876633	8.439005156365965	4.778470339279011	8.408385362774425
0.7688138618619275	38.442022508497764	38.592259622800995	41.6709606298784	41.572531329882914	43.36774361639129	43.13826258228216	45.06441622122005	44.70388325564861	48.29339546379756	47.683967249315764	0.07824837790405718	0.07258873534354661	4.770894080132166	8.445638023420543	4.753596622796977	8.415017404397076
0.7734463521312342	38.45706775584545	38.607763622008875	41.69058963443011	41.59226715321716	43.38978681556919	43.160225891684604	45.088873604176264	44.72807397448494	48.32244012527848	47.71239187235821	0.07831990473220707	0.07265501411270278	4.746007951330284	8.452207107948198	4.728813804897982	8.421585972093453
0.7781067554847866	38.47212131329624	38.62327660025913	41.7102326654603	41.61201723700186	43.41184707004537	43.18220625544	45.11335107222519	44.75228454214999	48.35151060934201	47.74084164008926	0.07839146768562807	0.07272132615393	4.7212130321941	8.458712140112766	4.704121752342871	8.428090796865945
0.7827952401129585	38.48718305429707	38.63879842864257	41.729889569568506	41.63178142755968	43.43392421235563	43.20420350689263	45.13784844384448	44.77651477901384	48.38060670768358	47.769316348160395	0.0784630662800327	0.07278767101799384	4.696509187121592	8.465152849759761	4.67952033059737	8.434531609422265
0.7875119752195561	38.50225285176603	38.65432897770978	41.749560192709986	41.65155957056657	43.45601807433051	43.226217478683715	45.16236553674557	44.80076450468742	48.409728211116864	47.79781579135715	0.07853470003160572	0.07285404825610362	4.671896279217435	8.471528966445476	4.65500940381753	8.440908140171814
0.792257131027923	38.51733057809153	38.669868117470344	41.76924438019502	41.67135151105101	43.47812848709464	43.2482480027508	45.18690216787296	44.8250335380216	48.438874909573066	47.82633976359848	0.07860636845701358	0.07292045741991683	4.647374170292096	8.477840219411519	4.630588834887931	8.447220119223857
0.7970308787870847	38.53241610513131	38.68541571739194	41.78894197668795	41.69115709339305	43.50025528106577	43.27029491032683	45.211458153403385	44.84932169710657	48.46804659210018	47.85488805793601	0.07867807107341603	0.0729868980615566	4.622942720881838	8.484086337597546	4.606258485414401	8.453467276374795
0.8018333907779276	38.54750930421166	38.70097164639945	41.80865282620648	41.71097616132362	43.52239828595411	43.29235803193942	45.236033308745164	44.873628799270925	48.49724304686233	47.883460466553274	0.07874980739847674	0.0730533697336149	4.598601790286011	8.490267049666727	4.582018215764947	8.45964934114454
0.8066648403194178	38.56261004612654	38.71653577287422	41.82837677212085	41.730808557923716	43.544557330761585	43.31443719741017	45.260627448537385	44.89795466108113	48.52646406113909	47.912056780765155	0.07882157695037263	0.07311987198916628	4.574351236554321	8.496382083974822	4.557867885072483	8.465766042754694
0.8115254017748545	38.57771820113677	38.732107964653125	41.8481136571531	41.75065412562365	43.566732243781004	43.33653223585378	45.28524038664929	44.92229909834066	48.5557094213249	47.940676791017204	0.07889337924780507	0.07318640438177475	4.5501909165122925	8.50243116857746	4.533807351241194	8.471817110119446
0.8164152505581643	38.59283363896903	38.74768808902771	41.86786332337608	41.770512706202105	43.588922852595246	43.35864297567733	45.309871936179285	44.9466619260892	48.58497891292813	47.96932028688477	0.07896521381000982	0.07325296646550497	4.5261206857758225	8.508414031235588	4.509836470969276	8.477802271861947
0.8213345631402307	38.60795622881516	38.763276012743376	41.887625612212865	41.790384140785534	43.61112898407662	43.38076924457946	45.33452190945446	44.971042958602055	48.61427232057061	47.997987057072514	0.07903708015676758	0.07331955779493128	4.502140398776646	8.514330399435494	4.485955099779858	8.483721256330682
0.8262835170552626	38.62308583933125	38.778871601998574	41.90740036443586	41.81026826984725	43.633350464386	43.402910869549785	45.35919011802969	44.99544200938934	48.643589427986925	48.0266768894136	0.07910897780841322	0.07338617792514739	4.478249908759608	8.52018000035423	4.462163092011906	8.489573791572184
0.8312622909072027	38.638222338636766	38.794474722443894	41.92718742016602	41.83016493320666	43.655587118972136	43.42506767686792	45.38387637268702	45.01985889119518	48.67293001802364	48.05538957086907	0.07918090628584784	0.07345282641177399	4.454449067810856	8.525962560894186	4.438460300843872	8.495359605349222
0.8362710643761712	38.65336559431382	38.81008523918135	41.946986618872174	41.850073970028596	43.677838772570865	43.44723949210293	45.408580483434875	45.04429341599722	48.702293872638805	48.0841248875272	0.07925286511054523	0.07351950281097167	4.430737726859661	8.531677807643064	4.4148465783137	8.501078425133528
0.8413100182249524	38.668515473406174	38.82570301676343	41.96679779937004	41.86999521882236	43.700105249204306	43.46942614011238	45.43330225950731	45.068745395005514	48.731680772901	48.11288262460271	0.07932485380456569	0.07358620667944442	4.407115735713887	8.537325466939365	4.391321775325196	8.506729978111252
0.8463793343055166	38.683671842418626	38.8413279191924	41.98662079982171	41.88992851744118	43.72238637218031	43.49162744504182	45.45804150936338	45.09321463866228	48.76109049898901	48.14166256643629	0.07939687189056249	0.07365293757445467	4.383582943064539	8.542905264836008	4.36788574167349	8.512313991201154
0.8514791955655843	38.698834567316034	38.85695980991946	42.00645545773472	41.90987370308126	43.74468196409154	43.51384323032387	45.48279804068645	45.11770095664087	48.79052283019097	48.17046449649374	0.07946891889179436	0.07371969505382922	4.360139196479395	8.548416927063954	4.344538326035035	8.517830191009125
0.8566097860552276	38.71400351352249	38.87259855184383	42.026301609961244	41.929830612281094	43.76699184681473	43.5360733186775	45.50757166038321	45.14220415784502	48.81997754490364	48.19928819736536	0.07954099433213226	0.07378647867596687	4.336784342453029	8.553860179106778	4.321279376025814	8.523278303899133
0.861771290933513	38.72917854592071	38.88824400731217	42.0461590926976	41.94979908092079	43.789315841510124	43.558317532107516	45.532362174583454	45.166724050408455	48.849454420632	48.22813345076545	0.07961309773607161	0.07385328799985028	4.313518226404085	8.559234746173388	4.298108738174051	8.52865805593683
0.8669638964751838	38.744359528850964	38.90389603811755	42.0660277414832	41.969778944221204	43.8116537686206	43.580575691903526	45.55716938863892	45.191260441693935	48.878953233988355	48.25700003753142	0.0796852286287398	0.07392012258505394	4.290340692688005	8.564540353187112	4.2750262579520495	8.533969172922298
0.8721877900773816	38.759546326110524	38.919554505498894	42.08590739120001	41.989770036743316	43.83400544787106	43.602847618639515	45.58199310712292	45.21581313829265	48.90847376069187	48.285887737623355	0.0797573865359071	0.07398698199175081	4.267251584610676	8.569776724789335	4.25203177979256	8.539211380371853
0.877443160266411	38.7747388009527	38.935219270139996	42.10579787607169	42.009772192387366	43.856370698267554	43.625133132172884	45.60683313382941	45.24038194602349	48.938015775567784	48.31479633012319	0.07982957098399437	0.07405386578072348	4.244250744449346	8.574943585364963	4.229125147092418	8.54438440353988
0.8827301967045416	38.78993681608614	38.95089019216889	42.12569902966299	42.02978524439228	43.878749338096824	43.64743205164397	45.63168927177256	45.26496666993248	48.96757905254693	48.34372559323424	0.07990178150008402	0.07412077351337203	4.221338013468994	8.58004065903333	4.20630620224847	8.549487967418827
0.8880490901968541	38.805140233674095	38.96656713115704	42.14561068487892	42.04980902533485	43.90114118492539	43.66974419547522	45.65656132318586	45.28956711429192	48.997163364664985	48.372675304280484	0.07997401761192761	0.07418770475172032	4.198513231919151	8.585067669620912	4.183574786640293	8.55452179672102
0.8934000326981257	38.82034891533357	38.98224994611856	42.16553267396409	42.06984336712907	43.923546055598955	43.692069381370516	45.681449089521564	45.31418308259996	49.0267684840619	48.40164523970594	0.0800462788479552	0.07425465905842901	4.175776239073457	8.590024340724995	4.160930740667482	8.559485615904123
0.8987832173197573	38.83556272213459	38.99793849550948	42.18546482850196	42.089888101025366	43.94596376624173	43.71440742631451	45.70635237145002	45.338814377579666	49.056394181981304	48.430635175074045	0.08011856473728593	0.0743216359967987	4.153126873220117	8.594910395660918	4.1383739037587475	8.56437914916387
0.904198838336744	38.85078151459948	39.01363263722701	42.20540697941418	42.10994305760999	43.968394132255696	43.736758146571965	45.73127096885898	45.363460801178626	49.08604022876984	48.45964488506709	0.08019087480973494	0.07438863513078285	4.130564971684635	8.599725557471174	4.115904114375098	8.56920212042678
0.9096470911946843	38.86600515270208	39.02933222860878	42.22535895695986	42.13000806680421	43.99083696831993	43.75912135768698	45.75620468085293	45.38812215456801	49.11570639387659	48.48867414348551	0.08026320859582228	0.0744556560249915	4.108090370858008	8.604469548987254	4.093521210048948	8.573954253395641
0.915128172516836	38.88123349586709	39.045037126432234	42.24532059073498	42.15008295786384	44.013292088390116	43.7814968744826	45.781153305752646	45.412798238142365	49.14539244585258	48.517722723247516	0.08033556562678382	0.07452269824470421	4.085702906186725	8.609142092751426	4.071225027372748	8.578635271504027
0.9206422801112097	38.89646640296919	39.060747186913666	42.2652917096715	42.170167559378264	44.03575930569759	43.80388451105981	45.80611664109423	45.437488851518445	49.17509815234995	48.54679039638818	0.08040794543457765	0.07458976135587318	4.063402412190953	8.613742911053123	4.049015402004898	8.583244897903569
0.9261896129777101	38.91170373233247	39.076462265707725	42.285272142036916	42.19026169927004	44.05823843274892	43.82628408079707	45.831094483628725	45.46219379353498	49.20482328012163	48.5758769340591	0.08048034755189312	0.0746568449251341	4.041188722494553	8.618271725948944	4.026892168717495	8.587782855540354
0.931770371315315	38.92694534172962	39.09218221790658	42.30526171543344	42.21036520479402	44.08072928132516	43.8486953963497	45.85608662932144	45.48691286225193	49.234567595020565	48.604982106527686	0.08055277151216077	0.07472394851981547	4.019061669826897	8.622728259248106	4.004855161390424	8.592248867105809
0.9373847565293029	38.94219108838126	39.107906898039346	42.3252602567974	42.230477902536855	44.10323166248129	43.87111826964916	45.88109287335126	45.5116458549498	49.264330861999255	48.63410568317666	0.08062521684955824	0.07479107170794219	3.9970210860310544	8.627112232516083	3.9829042130195376	8.59664265504398
0.9430329712385201	38.95744082895529	39.12363616007127	42.34526759239861	42.250599618416324	44.12574538654548	43.8935525119025	45.90611301011018	45.5363925681292	49.29411284510921	48.66324743250346	0.08069768309902177	0.07485821405824644	3.9750668020906232	8.63142336708188	3.9610391557398543	8.600963941571536
0.9487152192826929	38.97269441956613	39.139369857403146	42.365283547839724	42.270730177680605	44.14827026311861	43.9159979335917	45.93114683320263	45.561152797510076	49.32391330750035	48.69240712211973	0.0807701697962519	0.07492537514017415	3.953198648131547	8.63566138403803	3.939259820834195	8.605212448665043
0.9544317057297852	38.98795171577406	39.15510784287056	42.385307948055555	42.29086940490773	44.17080610107353	43.938454344473094	45.9561941354448	45.585926338031264	49.35373201142041	48.72158451875069	0.08084267647772121	0.07499255452389417	3.9314164534416705	8.639826004249699	3.9175660387422795	8.609387898062778
0.9601826368833979	39.00321257258459	39.17084996874334	42.405340617312504	42.31101712400499	44.19335270855459	43.96092155357672	45.98125470886428	45.61071298384987	49.38356871821455	48.75077938823471	0.08091520268068679	0.07505975178030393	3.909720046471193	8.643916948327387	3.8959576390802795	8.613490011272006
0.9659682202902156	39.018476844447704	39.18659608672474	42.425381379207856	42.33117315820813	44.2159098929768	43.98339936920573	46.0063283446992	45.63551252834049	49.41342318832459	48.77999149552255	0.08098774794319308	0.0751269664810365	3.888109254867686	8.64793393668333	3.8744344506535526	8.617518509594447
0.9717886647474951	39.033744385257364	39.20234604795101	42.44543005666939	42.35133733008112	44.23847746102563	44.00588759893589	46.03141483339802	45.660324764095115	49.44329518128885	48.809220604677236	0.08106031180408287	0.07519419819847033	3.866583905481548	8.651876689527853	3.8529963014698296	8.621473114108085
0.9776441803106027	39.049015048350746	39.21809970299057	42.46548647195451	42.37150946151516	44.261055218656125	44.028386049614966	46.05651396461865	45.68514948292212	49.4731844557413	48.83846647887314	0.08113289380300436	0.07526144650573534	3.845143824362367	8.655744926809348	3.831643018746945	8.625353545658072
0.9835349783005937	39.064288686507616	39.23385690184348	42.485550446649846	42.39168937372834	44.28364297109247	44.05089452736211	46.08162552722809	45.70998647584596	49.503090769411195	48.86772888039572	0.08120549348041885	0.07532871097671957	3.8237888367834785	8.65953836827066	3.8103744289251154	8.629159524884017
0.9894612713118381	39.079565151949744	39.24961749394078	42.5056218016706	42.41187688726496	44.30624052282734	44.07341283756735	46.10674930930182	45.73483553310654	49.5330138791226	48.8970075706409	0.08127811037760822	0.07539599118607745	3.80251876725697	8.663256733450908	3.7891903576846744	8.632890772207247
0.9954232732196957	39.0948442963403	39.265381328143974	42.52570035725999	42.43207182199508	44.328847677621475	44.09594078489108	46.13188509812337	45.759696444158806	49.562953540793906	48.926302310114714	0.08135074403668487	0.07546328670923592	3.7813334395550555	8.666899741701855	3.768090629960625	8.636547007861736
1.0014211991882311	39.11012597078321	39.28114825274431	42.54578593298873	42.452273997113835	44.35146423850312	44.11847817326344	46.157032680183654	45.78456899767207	49.59290950943731	48.95561285843271	0.08142339400059471	0.07553059712240168	3.7602326766964325	8.670467112142433	3.7470750699471864	8.640127951870454
1.0074552656779823	39.12541002582262	39.29691811546232	42.565878347754456	42.472483231141	44.37409000776741	44.141024805883916	46.18219184118067	45.80945298152966	49.62288153915844	48.98493897431957	0.08149605981312966	0.07559792200256868	3.7392163009844808	8.673958563713313	3.726143501113711	8.643633324050825
1.013525690453769	39.140696311442284	39.31269076344715	42.58597741978119	42.492699341920385	44.396724786976	44.1635804852207	46.207362366018806	45.83434818282837	49.65286938315579	49.01428041560859	0.08156874101893143	0.07566526092752525	3.7182841339972583	8.677373815140527	3.7052957462119593	8.647062844016546
1.0196326925925556	39.155984677064914	39.328466043276	42.606082966618736	42.51292214661928	44.419368376956356	44.18614501301021	46.232544038808456	45.85925438787788	49.68287279372037	49.04363693924124	0.08164143716350176	0.07573261347586	3.6974359966193333	8.680712584966386	3.6845316273038407	8.650416231219424
1.0257764924913542	39.17127497155178	39.34424380095365	42.626194805142326	42.53315146172808	44.4420205778015	44.208718190256725	46.257736642865545	45.88417138220045	49.712891522235225	49.073008301266825	0.08171414779320701	0.07579997922696857	3.676671709049515	8.683974591565857	3.6638509657605027	8.653693204916635
1.0319573118751795	39.186567043202096	39.3600238819119	42.646312751552074	42.55338710305975	44.46468118886938	44.23129981723179	46.282939960711126	45.909098950530414	49.74292531917512	49.102394256842025	0.08178687245528683	0.07586735776106075	3.6559910907985795	8.68715955310472	3.643253582268244	8.656893484163447
1.0381753738050519	39.201860739752355	39.3758061310089	42.66643662137231	42.573628885749095	44.487350008782386	44.25388969347369	46.30815377407074	45.934036876813586	49.77297393410593	49.13179456023031	0.08185961069786138	0.0759347486591685	3.635393960719739	8.690267187581412	3.622739296857617	8.660016787858694
1.0444309026860459	39.21715590837606	39.3915903925289	42.68656622945139	42.59387662425275	44.51002683542703	44.2764876177872	46.333377863874254	45.958984944207074	49.80303711568452	49.161208964801915	0.08193236206993808	0.07600215150314811	3.614880137009095	8.693297212830657	3.6023079289007	8.66306283472295
1.05072412427539	39.23245239568291	39.40737651018142	42.70670138996092	42.61413013234821	44.53271146595333	44.29909338824286	46.35861201025515	45.9839429350786	49.83311461165808	49.190637223033015	0.08200512612141825	0.07606956587569248	3.59444943722292	8.696249346501645	3.5819592971370184	8.666031343309442
1.057055265690613	39.247750047718604	39.42316432710106	42.72684191639561	42.634389223133766	44.55540369677452	44.32170680217691	46.38385599255041	46.00891063100632	49.86320616886401	49.22007908650575	0.08207790240310497	0.07613699136033301	3.574101678286752	8.699123306092588	3.5616932196699054	8.668922032007686
1.0634245554177415	39.263048709964096	39.4389536858468	42.746987621572536	42.654653709027826	44.57810332356654	44.344327656190444	46.409109589299824	46.033887812778275	49.89331153322937	49.249534305907595	0.08215069046670903	0.07620442754144925	3.5538366765044884	8.701918808927076	3.5415095139774166	8.671734619023482
1.0698322233195456	39.27834822733523	39.45474442840159	42.76713831763092	42.67492340176858	44.6008101412676	44.3669557461493	46.43437257824578	46.05887426039195	49.92343044977062	49.27900263103108	0.08222348986485536	0.07627187400427111	3.533654247571576	8.704635572183179	3.5214079969446175	8.674468822446215
1.0762785006438331	39.293648444182246	39.47053639617193	42.78729381603158	42.69519811241359	44.62352394407789	44.38959086718355	46.45964473633284	46.083869753054074	49.953562662593264	49.3084838107735	0.08229630015109173	0.07633933033488866	3.513554206603203	8.70727331290982	3.5013884848672205	8.677124360217931
1.0827636200317978	39.30894920428945	39.48632942998745	42.80745392755667	42.715477651339405	44.646244525459174	44.412232813687275	46.484925839707465	46.10887406918023	49.98370791489167	49.33797759313669	0.08236912087989266	0.07640679612025778	3.4935363681092895	8.709831747966746	3.4814507934343055	8.679700950089682
1.089287815526412	39.32425035087447	39.50212337010029	42.82761846230905	42.73576182824102	44.66897167813425	44.434881379317794	46.510215663717425	46.13388698639426	50.01386594894844	49.36748372522639	0.08244195160666823	0.07647427094820373	3.473600546036778	8.712310594104565	3.461594737777432	8.682198309714295
1.0958513225808764	39.33955172658819	39.51791805618493	42.84778722971216	42.7560504521317	44.69170519408685	44.457536356995845	46.53551398291176	46.1589082815283	50.04403650613449	49.397001953252314	0.08251479188776893	0.07654175440743065	3.4537465537769094	8.714709567942919	3.4418201324751863	8.684616156613629
1.1024543780671139	39.35485317351412	39.53371332733766	42.86796003850956	42.77634333134256	44.71444486456116	44.48019753890486	46.56082057104034	46.18393773062224	50.074219326908604	49.4265320225277	0.08258764128049347	0.07660924608752488	3.4339742041556747	8.717028385945014	3.4221267915313547	8.68695420813674
1.1090972202843215	39.37015453316791	39.54950902207603	42.88813669676438	42.796640273521994	44.737190480061365	44.50286471649065	46.58613520105335	46.20897510892332	50.104414150817	49.45607367746894	0.08266049934309382	0.07667674557896213	3.414283309469738	8.719266764472195	3.402514528431311	8.689212181545372
1.115780088967567	39.38545564649729	39.56530497833882	42.908317011859374	42.81694108563575	44.75994183035165	44.52553768046137	46.61145764510141	46.23402019088613	50.1346207164935	49.48562666159561	0.08273336563478154	0.0767442524731118	3.39467368149144	8.721424419776667	3.3829831561315586	8.691389793997587
1.1225032252964444	39.40075635388135	39.581101033485375	42.92850079049624	42.83724557396625	44.78269870445562	44.54821622078693	46.63678767453498	46.25907275017207	50.16483876165891	49.51519071752999	0.08280623971573622	0.07681176636224422	3.3751451314647056	8.72350106797785	3.3635324870606382	8.693486762504108
1.1292668719037753	39.41605649513037	39.59689702429535	42.948687838695506	42.85755354411244	44.805460890656164	44.57090012669887	46.66212505990421	46.28413255964929	50.19506802312105	49.54476558699695	0.08287912114710812	0.07687928683953715	3.3556974701245963	8.725496425080564	3.344162333140048	8.695502803968338
1.1360712728843656	39.431355909485355	39.61269278696835	42.96887796179608	42.8778648009894	44.82822817649498	44.59358918668989	46.68746957095861	46.309199391392134	50.225308236774296	49.57435101082366	0.08295200949102688	0.07694681349907813	3.336330507716866	8.727410206985951	3.324872505800613	8.697437635202732
1.1429166738038161	39.44665443561786	39.62848815712366	42.98907096445517	42.89817914882823	44.85100034877262	44.61628318851389	46.71282097664694	46.33427301668131	50.25555913759973	49.603946728939555	0.08302490431060514	0.07701434593587295	3.31704405400842	8.729242129553313	3.3056628159956745	8.699290972948802
1.1498033217073829	39.461951911629484	39.64428296979986	43.0092666506478	42.9184963911756	44.87377719354805	44.63898191918552	46.73817904511692	46.35935320600331	50.28582045966468	49.63355248037596	0.08309780516994818	0.07708188374584894	3.2978379182741264	8.730991908481883	3.2865330741865364	8.701062533813456
1.1567314651288954	39.477248175051734	39.660077059454565	43.029464823666736	42.93881633089364	44.8965584961384	44.66168516497995	46.763543543715066	46.3844397290505	50.316091936122774	49.66316800326615	0.08317071163415572	0.07714942652586335	3.278711909332742	8.732659259418142	3.2674830903779366	8.702752034341756
1.1637013540997225	39.492543062845556	39.67587025996409	43.04966528612208	42.95913877015952	44.919344041118826	44.68439271143274	46.78891423898636	46.40953235472064	50.34637329921356	49.69279303484496	0.08324362326932913	0.07721697387370596	3.2596658355546424	8.734243897943088	3.2485126741289605	8.704359191024196
1.1707132401577995	39.5078364114013	39.69166240462337	43.069867839941274	42.97946351046557	44.94213361232244	44.70710434333974	46.81429089667441	46.43463085111706	50.376664280262794	49.722427311449	0.08331653964257874	0.07728452538810483	3.240699504852728	8.735745539534037	3.2296216345339417	8.705883720223937
1.177767376356704	39.52312805653812	39.70745332614531	43.09007228636857	42.99979035261859	44.96492699283973	44.729819844756484	46.8396732817208	46.45973498554806	50.40696460968177	49.75207056851608	0.08338946032202661	0.07735208066873239	3.2218127247128905	8.737163899617371	3.2108097802665725	8.707325338271403
1.1848640172747877	39.5384178335041	39.72324285666102	43.11027842596519	43.02011909674019	44.98772396501891	44.75253899899865	46.86506115826552	46.48484452452726	50.437274016967834	49.78172254058563	0.08346238487681512	0.07741963931620946	3.203005302202655	8.73849869357764	3.1920769195839966	8.708683761455177
1.1920034190243662	39.553705576975716	39.73903082771922	43.13048605860887	43.04044954226611	45.01052431046532	44.775261588641364	46.890454289646314	46.509959233773074	50.467592230703794	49.8113829612982	0.08353531287710914	0.07748720093211277	3.1842770439625383	8.739749636712077	3.173422860310893	8.709958705971076
1.1991858392609598	39.568991121057834	39.75481707028625	43.15069498349389	43.06078148794653	45.03332781004164	44.79798739551943	46.91585243839899	46.53507887820884	50.49791897855829	49.84105156339568	0.08360824389410405	0.07755476511897506	3.165627756243339	8.740916444303366	3.154847409881768	8.711149888004002
1.2064115371925936	39.5842742992834	39.77060141474579	43.17090499913086	43.081114731845595	45.05613424386757	44.820716200727006	46.94125536625714	46.560203221962674	50.528253987285524	49.8707280787212	0.08368117750003032	0.07762233148029542	3.1470572448915846	8.741998831570527	3.1363503753295845	8.712257023667917
1.2136807735891502	39.599554944613246	39.786383690898646	43.191115903346514	43.10144907134136	45.07894339131977	44.8434477846176	46.966662834152004	46.58533202836734	50.55859698272525	49.900412238218934	0.08375411326815825	0.07768989962054257	3.1285653153709063	8.742996513703474	3.117931563303955	8.713279829053135
1.2209938107917835	39.61483288943599	39.8021637279627	43.21132749328375	43.12178430312585	45.10175503103182	44.866181926803954	46.992074602212625	46.61046505996028	50.58894768980289	49.9301037719344	0.08382705077280413	0.07775746914515644	3.1101517727761347	8.74390920588121	3.0995907800852365	8.714218020242697
1.2283509127223842	39.63010796556783	39.81794135457267	43.23153956540144	43.14212022320476	45.12456894089419	44.88891840615808	47.01749042976568	46.63560207848354	50.61930583252952	49.959802409014266	0.0838999895893347	0.07782503966055729	3.091816421830117	8.744736623240897	3.0813278315813477	8.715071313279623
1.2357523448931043	39.64538000425245	39.83371639878001	43.25175191547441	43.16245662689754	45.14738489805407	44.91165700081104	47.04291007533546	46.66074284488376	50.64967113400188	49.98950787770643	0.08397292929417183	0.07789261077414814	3.073559066904636	8.745478480916063	3.0631425233482332	8.715839424190563
1.2431983744159416	39.66064883616089	39.849488688052865	43.271964338593335	43.18279330883725	45.170202678915494	44.934397488153095	47.06833329664398	46.68588711931217	50.68004331640247	50.01921990536015	0.08404586946479893	0.07796018209431893	3.0553795120240466	8.746134494042053	3.0450346605925915	8.716522069009443
1.2506892700123766	39.67591429139137	39.865258049275795	43.29217662916472	43.20313006297049	45.1930220591392	44.95713964483355	47.09375985061083	46.71103466112463	50.71042210099961	50.048938218426	0.08411880967976404	0.07802775323045419	3.037277560873463	8.746704377736023	3.027004048183244	8.717118963755638
1.2582253020230734	39.691176199469325	39.881024308749915	43.312388580910905	43.22346668255751	45.215842813642745	44.97988324676087	47.1191894933534	46.73618522888164	50.74080720814755	50.078662542456094	0.0841917495186862	0.0780953237929334	3.0192530168210396	8.747187847155146	3.009050490669779	8.717629824479445
1.2658067424176331	39.70643438934729	39.89678729219276	43.33259998687006	43.243802960172154	45.23866471660056	45.002628069102734	47.14462198018694	46.761338580348486	50.771198357286735	50.10839260210416	0.0842646885622608	0.07816289339313834	3.001305682905695	8.747584617445682	2.991173792276186	8.71805436723298
1.2734338648044117	39.72168868940483	39.91254682473814	43.352810639396154	43.26413868770182	45.26148754144382	45.025373886285955	47.17005706562442	46.78649447249519	50.801595266943686	50.138128121125625	0.08433762639226103	0.07823046164345623	2.9834353618539353	8.747894403759346	2.973373756912224	8.718392308077455
1.2811069444403917	39.73693892744848	39.92830273093623	43.37302033015901	43.28447365634758	45.284311060860645	45.048120471996626	47.19549450337685	46.81165266149669	50.83199765473132	50.16786882237782	0.08441056259154656	0.07829802815728387	2.9656418561071405	8.748116921327892	2.9556501881961594	8.718643363128649
1.2888262582411194	39.75218493071183	39.94405483475355	43.39322885014442	43.30480765662417	45.30713504679629	45.07086759918026	47.22093404635338	46.836812902732994	50.86240523734926	50.19761442782022	0.08448349674406572	0.07836559254903412	2.947924967808831	8.748251885397622	2.9380028894515817	8.718807248531448
1.296592084790695	39.76742652585541	39.95980295957291	43.41343598965411	43.3251404783601	45.32995927045303	45.09361504004179	47.246375446661354	46.861974950789175	50.89281773058378	50.2273646585145	0.08455642843486137	0.07843315443413605	2.930284498816036	8.7482990112494	2.9204316637160446	8.718883680463478
1.3044047043518285	39.782663538966844	39.97554692819355	43.43364153830599	43.34547191069779	45.352783502290464	45.11636256604578	47.27181845560657	46.887138559455764	50.923234849308294	50.257119234624966	0.0846293572500735	0.07850071342904326	2.912720250718394	8.748258014231396	2.902936313763348	8.718872375187857
1.312264398875954	39.79789579556075	39.99128656283108	43.45384528503408	43.365801742093595	45.37560751202554	45.139109947916594	47.29726282369338	46.91230348172873	50.95365630748341	50.286877875418604	0.08470228277694601	0.07856826915123571	2.895232024836787	8.748128609740888	2.885516642085804	8.718773048984076
1.320171452013404	39.813123120578894	40.00702168511757	43.47404701808877	43.386129760318	45.398431068632846	45.16185695563837	47.32270830062495	46.937469469809706	50.98408181815736	50.31664029926544	0.08477520460382917	0.07863582121922312	2.8778196222406223	8.747910513264287	2.868172450928796	8.718585418224393
1.3281261491236485	39.82834533839021	40.02275211610169	43.494246525036914	43.40645575245575	45.421253940344705	45.184603358455504	47.3481546353035	46.96263627510635	51.01451109346617	50.346406223638816	0.08484812232018578	0.07870336925255145	2.8604828437523793	8.747603440355306	2.8509035422985107	8.718309199386567
1.3361287772855897	39.84356227279102	40.038477676248824	43.51444359276215	43.42677950490611	45.4440758946515	45.20734892487272	47.37360157583058	46.987803648232536	51.04494384463421	50.37617536511586	0.08492103551659257	0.07877091287180481	2.843221489951702	8.747207106645874	2.8337097179428383	8.717944108977463
1.3441796253079266	39.8587737470049	40.05419818544103	43.534638007464785	43.44710080338287	45.46689669830172	45.230093422655145	47.399048869507176	47.012971339008445	51.07537978197422	50.40594743937748	0.08499394378474778	0.07883845169860917	2.8260353611854043	8.746721227866146	2.8165907793868428	8.717489863631272
1.352278983739575	39.87397958368309	40.06991346297739	43.55482955466232	43.46741943291476	45.4897161173024	45.252836618828894	47.424496262834225	47.038139096461165	51.10581861488792	50.43572216120902	0.08506684671747258	0.07890598535563831	2.808924257585659	8.746145519848142	2.799546527938219	8.716946180080413
1.3604271448801535	39.88917960490446	40.085623327574055	43.575018019189535	43.48773517784558	45.51253391691929	45.275578279681035	47.4499435015128	47.06330666882471	51.13626005186639	50.46549924450059	0.08513974390871609	0.07897351346661406	2.791887979069543	8.745479698543932	2.7825767646822896	8.716312775160986
1.3686244027905345	39.90437363217579	40.10132759736449	43.595203185198784	43.5080478218345	45.53534986167726	45.29831817076013	47.475390330444526	47.08847380354061	51.166703800490396	50.49527840224742	0.08521263495355998	0.07904103565631397	2.774926325346769	8.744723480022003	2.7656812905029255	8.715589365834603
1.3768710533034536	39.919561486431924	40.11702608989959	43.61538483616026	43.52835714785634	45.55816371536048	45.32105605687636	47.50083649373189	47.113640247258104	51.19714956743092	50.525059346550314	0.08528551944822137	0.07910855155057193	2.758039095931963	8.743876580470896	2.7488599060825436	8.714775669182927
1.3851673940341884	39.934742988035985	40.13271862214802	43.63556275486234	43.54866293820186	45.580975241012936	45.34379170210203	47.5262817346787	47.13880574583458	51.22759705844963	50.55484178861617	0.08535839699005732	0.07917606077628248	2.741226090148757	8.74293871622831	2.7321124119166598	8.713871402442237
1.3935137243912972	39.94991795677959	40.14840501049637	43.655736723411835	43.568964974478064	45.60378420093863	45.366524869771844	47.551725795790354	47.16397004433598	51.258045978399295	50.584625438758366	0.0854312671775675	0.07924356296140518	2.72448710713752	8.74190960375563	2.7154386083111604	8.712876282954312
1.4019103455874267	39.96508621188312	40.16408507074941	43.675906523234346	43.58926303760855	45.62659035670204	45.389255322483216	47.57716841877444	47.1891328870372	51.288496031224376	50.61441000639732	0.08550412961040038	0.07931105773496756	2.7078219458662716	8.740788959681595	2.698838295403675	8.711790028248288
1.410357560650181	39.980247571996046	40.17975861813045	43.69607193507472	43.609556907833976	45.649393469128576	45.41198282209694	47.60260934454113	47.21429401742264	51.31894691996163	50.644195200061084	0.08557698388935425	0.07937854472706792	2.691230405141596	8.739576500809562	2.68231127316767	8.710612356022466
1.4188556744330574	39.99540185519715	40.195425467281616	43.71623273899737	43.629846364712336	45.67219329830498	45.43470712973735	47.62804831320362	47.239453178186565	51.349398346740564	50.67398072738584	0.08564982961638125	0.07944602356887903	2.674712283611825	8.738271944112057	2.6658573414106286	8.709342984118848
1.4274049936264492	40.01054887899488	40.211085432264156	43.736388714386685	43.650131187119385	45.694989603579835	45.45742800579296	47.653485064078794	47.264610111233715	51.379850012784146	50.70376629511651	0.08572266639459386	0.07951349389265296	2.6582673797702228	8.73687500673077	2.6494762997945145	8.707981630577706
1.4360058267687137	40.02568846032773	40.22673832655881	43.7565396399475	43.67041115324919	45.71778214356393	45.480145209916856	47.678919335687546	47.28976455767975	51.4103016184094	50.73355160910739	0.0857954938282638	0.07958095533172065	2.6418954919654425	8.735385405989291	2.6331679478271326	8.706528013613934
1.4446584842573071	40.040820415564426	40.242383963066096	43.776685293705455	43.69068604061437	45.740570676130844	45.502858501027184	47.704350865755444	47.3149162578518	51.44075286302794	50.76333637432269	0.08586831152282919	0.07964840752049937	2.6255964184224467	8.733802859447678	2.6169320848939606	8.704981851660705
1.453363278359986	40.0559445605046	40.2580221541069	43.79682545300771	43.710955626046875	45.76335495841761	45.52556763730784	47.729779391213434	47.34006495128918	51.47120344514694	50.793120294837436	0.08594111908489571	0.07971585009449235	2.609369957234776	8.73212708486244	2.600768510249509	8.70334286337311
1.4621205232260774	40.07106071037898	40.27365271142271	43.81695989452325	43.7312196856983	45.78613474682508	45.5482723762089	47.7552046481983	47.365210376743896	51.50165306236966	50.82290307383797	0.08601391612224131	0.07978328269029428	2.593215906365458	8.730357800190177	2.5846770230123184	8.70161076758086
1.470930534897817	40.086168679849806	40.289275446176106	43.83708839424338	43.751477995040396	45.808909797018536	45.57097247444712	47.78062637205328	47.390352272181204	51.532101411396084	50.8526844136227	0.08608670224381897	0.0798507049455928	2.577134063672929	8.728494723623953	2.5686574221999763	8.699785283361052
1.4797936313217521	40.10126828301141	40.304890168951225	43.857210727482496	43.771730328865736	45.83167986392842	45.59366768800674	47.80604429732885	47.41549037478038	51.56254818802394	50.882464015602906	0.08615947705975896	0.07991811649917178	2.5611242269164904	8.726537573626047	2.552709506726842	8.697866130072725
1.48871013236022	40.11635933339065	40.320496689754286	43.877326668878545	43.79197646128833	45.854444701750936	45.616357772140105	47.831458157783466	47.44062442093551	51.59299308714939	50.91224158030364	0.08623224018137403	0.07998551699091518	2.5451861937467584	8.724486068877013	2.5368330753940427	8.69585302725136
1.4976803598028874	40.13144164394728	40.33609481801398	43.89743599239354	43.81221616574402	45.877204063948625	45.639042481368044	47.85686768638399	47.46575414625584	51.62343580276775	50.94201680736422	0.08630499122116002	0.08005290606180801	2.5293197617256737	8.722339928328438	2.521027926914485	8.693745694730751
1.5067046373783677	40.146515027074685	40.35168436258216	43.91753847131441	43.83244921499138	45.89995770325115	45.66172156948097	47.882272615306846	47.49087928556699	51.65387602797459	50.971789395539446	0.08637772979280132	0.08012028335394182	2.513524728334687	8.720098871199298	2.5052938599274057	8.691543852632094
1.5157832907659001	40.16157929460023	40.36726513173425	43.93763387825345	43.85267538111218	45.922705371655965	45.684394789539304	47.907672675938464	47.51599957291133	51.684313454966414	51.00155904270021	0.08645045551117223	0.08018764851051445	2.497800890974304	8.71776261699597	2.4896306729765456	8.689247221316691
1.5249166476071065	40.176634257785935	40.38283693316992	43.957721985149156	43.8728944355122	45.94544682042911	45.70706189387432	47.93306759887628	47.54111474154904	51.714747775041666	51.03132544583452	0.08652316799234021	0.08025500117583478	2.48214804697227	8.715330885490403	2.4740381645374327	8.686855521433245
1.5341050375178134	40.19167972732897	40.39839957401355	43.97780256326677	43.89310614892179	45.968181800105846	45.7297226340888	47.958457113929406	47.566224523958674	51.745178678601654	51.061088301048365	0.08659586685356933	0.08032234099532441	2.4665659935990334	8.71280339678924	2.458516133026933	8.68436847396697
1.5433487920999491	40.20671551336243	40.41395286081507	43.99787538319924	43.9133102913968	45.9909100604917	45.7523767610581	47.98384095011972	47.59132865183836	51.77560585515163	51.090847303566775	0.08666855171332224	0.08038966761552131	2.451054528066834	8.71017987130108	2.44306437680234	8.68178580019594
1.5526482449535108	40.221741425455754	40.429496599550376	44.01794021486777	43.93350663231914	46.01363135066305	45.775024024930666	48.009218835682525	47.61642685610632	51.80602899330163	51.12060214773473	0.08674122219126355	0.0804569806840809	2.4356134475306135	8.707460029732829	2.4276826941595573	8.679107221687445
1.5620037316886017	40.23675727261556	40.44503059562214	44.037996827522704	43.95369494039771	46.03634541896806	45.797664175128986	48.03459049806758	47.64151886690201	51.836447780767635	51.150352527018185	0.08681387790826212	0.08052427984977935	2.4202425491139365	8.704643593160654	2.412370883362655	8.6763324604035
1.5714155899375468	40.251762863286295	40.46055465386054	44.0580449897444	43.97387498366925	46.059052013027696	45.820296960350674	48.059955663940116	47.66660441358707	51.86686190437274	51.18009813400528	0.08688651848639399	0.08059156476251621	2.404941629894438	8.7017302829845	2.397128742631594	8.673461238598975
1.580884159367074	40.26675800535087	40.47606857852385	44.07808446944396	43.99404652949903	46.081750879736404	45.84292212856902	48.08531405918167	47.69168322474617	51.89727105004805	51.209838660407215	0.08695914354894481	0.08065883507331652	2.3897104869174655	8.698719820940823	2.381956070144952	8.67049327888526
1.5904097816905756	40.28174250613141	40.49157217329922	44.09811503386407	44.014209344581765	46.104441765263175	45.865539427034165	48.11066540889114	47.71675502818798	51.92767490283388	51.23957379705943	0.08703175272041304	0.08072609043433282	2.3745489172124508	8.695611929177176	2.366852664070848	8.667428304263012
1.5999928006804371	40.29671617239015	40.507065241303565	44.11813644958014	44.03436319494267	46.1271244150526	45.88814860227406	48.136009437385916	47.74181955094644	51.95807314688112	51.26930323392295	0.0871043456265101	0.08079333049884778	2.3594567177869976	8.692406330184895	2.351818322548297	8.664266038091228
1.6096335621804478	40.31167881033001	40.52254758508421	44.13814848250092	44.054507845938154	46.14979857382566	45.91074940009531	48.16134586820282	47.76687651928154	51.9884654654522	51.299026660085275	0.08717692189416627	0.08086055492127683	2.344433685637341	8.689102746857316	2.3368528437063105	8.661006204125442
1.6193324141182788	40.326630225595636	40.53801900661988	44.158150897869724	44.07464306225702	46.172463985581004	45.933341565584435	48.186674424099415	47.79192565868067	52.01885154092256	51.328743763761906	0.08724948115153093	0.08092776335716942	2.329479617751076	8.685700902469762	2.3219560256648037	8.657648526495905
1.6290897065180392	40.34157022327397	40.55347930732128	44.17814346026515	44.094768607921125	46.19512039359569	45.955924843108605	48.211994827054774	47.816966693859435	52.04923105478159	51.3584542322973	0.0873220230279747	0.08099495546321223	2.3145943111217093	8.682200520737752	2.307127666542783	8.654192729767601
1.6389057915129117	40.35649860789537	40.56892828803232	44.19812593360234	44.11488424628678	46.21776754042666	45.978498976317056	48.23730679827105	47.84199934876317	52.07960368763441	51.38815775216641	0.0873945471540926	0.08106213089723045	2.299777562750023	8.678601325780619	2.292367564467895	8.650638538929343
1.6487810233578566	40.37141518343431	40.58436574903072	44.218098081133874	44.13498974004549	46.24040516791148	46.00106370814198	48.26261005817443	47.86702334656782	52.10996911920279	51.41785400897586	0.0874670531617064	0.08112928931818975	2.285029169644531	8.674903042152437	2.277675517573698	8.646985679370118
1.6587157584424002	40.38631975331041	40.59979149002908	44.23805966545088	44.15508485122515	46.26303301716981	46.02361878079972	48.2879043264164	47.8920384096813	52.140327028326766	51.44754268746538	0.08753954068386484	0.08119643038619867	2.2703489288346645	8.671105394854749	2.2630513240110304	8.643233876948216
1.6687103553034934	40.4012121203893	40.61520531017581	44.258010448484065	44.17516934119111	46.28565082860429	46.046163935791974	48.313189321875036	47.91704425974473	52.17067709296595	51.47722347150909	0.08761200935484939	0.08126355376251086	2.2557366373785044	8.667208109358398	2.2484947819616536	8.63938285799668
1.6787651746384535	40.41609208698371	40.630607008056174	44.27795019150506	44.19524297064739	46.30825834190207	46.0686989139071	48.33846476265639	47.9420406176338	52.20101899020118	51.506896044117205	0.08768445881017231	0.08133065910952686	2.241192092358233	8.663210911585338	2.234005689625519	8.635432349263283
1.6888805793179813	40.430959454854225	40.645996381693095	44.29787865512722	44.215305499637644	46.33085529603568	46.09122345522099	48.36373036609555	47.967027203459786	52.231352396235614	51.53656008743702	0.0877568886865818	0.08139774609079432	2.226715090900143	8.659113527968657	2.2195838452416865	8.631382078030583
1.6990569343992543	40.44581402521066	40.66137322854852	44.317795599307246	44.235356687546656	46.353441429264784	46.11373729909895	48.388985848758374	47.992003736571405	52.26167698639681	51.566215282755	0.08782929862206137	0.0814648143710129	2.2123054301664524	8.6549156854162	2.205229047092871	8.627231772050436
1.7092946071391046	40.460655598712705	40.67673734552409	44.337700783345966	44.25539629310117	46.37601647913692	46.136240184196296	48.41423092644252	48.016969935555615	52.29199243513766	51.59586131049775	0.08790168825583489	0.08153186361603322	2.1979629073639444	8.650617111325118	2.190941093495894	8.622981159560368
1.7195939670072704	40.47548397547137	40.692088528962614	44.357593965889954	44.27542407437153	46.39858018248933	46.15873184846028	48.43946531417913	48.04192551823953	52.322298416038535	51.625497850234034	0.08797405722836453	0.08159889349286015	2.1836873197630666	8.646217533656454	2.1767197828321514	8.618629969356334
1.7299553856997325	40.49029895504985	40.7074265746489	44.37747490493257	44.29543978877266	46.42113227545006	46.18121202913107	48.46468872623418	48.06687020169153	52.3525946018086	51.655124580676066	0.08804640518135624	0.08166590366965364	2.1694784646870175	8.641716680873287	2.1625649135312415	8.614177930732694
1.7403792371521247	40.505100336464764	40.722751277811064	44.39734335781539	44.31544319306557	46.44367249343947	46.20368046274338	48.48990087610999	48.091803702222954	52.38288066428763	51.684741179681424	0.08811873175775904	0.08173289381573134	2.1553361395208412	8.63711428199349	2.1484762840887015	8.609624773540418
1.7508658975532332	40.51988791818727	40.73806243312164	44.41719908122949	44.33543404335859	46.46620057117162	46.226136885127765	48.51510147654682	48.1167257353895	52.41315627444764	51.71434732425448	0.0881910366017688	0.08179986360156907	2.141260141722796	8.632410066591547	2.1344536930650975	8.604970228179809
1.76141574535857	40.53466149814432	40.753359834698855	44.4370418312169	44.355412095108846	46.4887162426558	46.24858103141216	48.54029023952435	48.14163601599284	52.44342110239472	51.743942690548366	0.08826331935882774	0.08186681269880211	2.1272502688239	8.627603764802188	2.1204969390960287	8.600214025620517
1.7720291613040315	40.54942087371976	40.76864327610773	44.456871363171885	44.37537710312352	46.51121924119793	46.27101263602335	48.56546687626328	48.166534258082166	52.47367481737072	51.77352695386651	0.08833557967562698	0.08193374078022919	2.1133063184374805	8.62269510736769	2.1066058208921277	8.59535589742336
1.7827065284196406	40.56416584175574	40.78391255036149	44.476687431842535	44.39532882156147	46.53370929940229	46.293431432688514	48.59063109722711	48.19142017495588	52.50391708775519	51.803099788664625	0.08840781720010911	0.08200064751981055	2.0994280882600833	8.617683825603308	2.09278013724861	8.590395575720322
1.7934482320433673	40.57889619855382	40.79916744992276	44.49648979133212	44.41526700393453	46.55618614917284	46.315837154436736	48.61578261212363	48.21629347916314	52.53414758106719	51.832660868552395	0.08848003158146797	0.08206753259267167	2.085615376077385	8.612569651435479	2.079019687049822	8.585332793269117
1.8042546598350382	40.59361173987643	40.81440776670497	44.51627819510063	44.43519140310919	46.57864952171505	46.33822953360073	48.64092112990678	48.241153882505735	52.56436596396719	51.86220986629552	0.08855222247015193	0.08213439567510392	2.0718679797751065	8.607352317441837	2.065324269271514	8.580167283444098
1.8151262017903238	40.60831226094807	40.82963329207354	44.536052395966344	44.455101771307916	46.601099147537454	46.360608301818324	48.666046358778246	48.26600109603957	52.59457190225903	51.89174645381742	0.08862438951786276	0.08220123644456542	2.058185697335375	8.602031556805741	2.051693682989935	8.574898780252624
1.8260632502548164	40.622997556456816	40.84484381684755	44.55581214610741	44.47499786011101	46.62353475645329	46.382973190034285	48.691158006189504	48.29083483007673	52.62476506089197	51.92127030220144	0.08869653237756095	0.0822680545796832	2.044568326847184	8.596607103372662	2.038127727381834	8.569527018347799
1.8370661999381863	40.637667420555545	40.86003913130083	44.575557197063304	44.4948794204579	46.645956077582305	46.40532392850187	48.716255778843276	48.31565479418701	52.65494510396258	51.9507810816926	0.08876865070346282	0.0823348497602538	2.0310156665118484	8.591078691659277	2.0246262017376466	8.56405173305393
1.848135447928429	40.6523216468636	40.87521902516369	44.59528729973677	44.51474620264909	46.66836283935247	46.42766024678478	48.74133938269579	48.34046069720002	52.685111694717065	51.98027846169989	0.08884074415104447	0.08240162166724456	2.017527514638914	8.58544605683528	2.0111889054528547	8.558472660351981
1.8592713937061955	40.66696002846792	40.89038328762414	44.61500220439511	44.53459795634754	46.69075476950163	46.44998187375863	48.7664085229583	48.36525224720676	52.71526449555299	52.00976211079807	0.08891281237704227	0.08246836998279444	2.0041036696684387	8.57970893480342	1.9978156380448127	8.55278953692141
1.8704744391592067	40.68158235792488	40.905531707329615	44.63470166067226	44.55443443058064	46.713131595079695	46.4722885376131	48.791462904099376	48.390029151561926	52.745403168021866	52.039231696730106	0.08898485503945416	0.08253509439021672	1.9907439301578052	8.57386706213947	1.9845061991554758	8.547002100152895
1.8817449885967616	40.69618842726155	40.920664072388355	44.654385417570246	44.57425537374172	46.735493042449974	46.494579965853525	48.816502229846584	48.41479111688547	52.77552737283102	52.06868688640903	0.08905687179754103	0.0826017945739978	1.9774480947921802	8.567920176132247	1.9712603885486715	8.541110088130154
1.8930834487643238	40.71077802797732	40.935780170371046	44.67405322346112	44.59406053359198	46.75783883729155	46.51685588530291	48.84152620318865	48.43953784906484	52.80563676984599	52.09812734592032	0.0891288623118264	0.08266847021979937	1.9642159623974749	8.561868014834545	1.9580780061232872	8.535113239684506
1.9044902288582053	40.725350951045534	40.950879788312385	44.693704826088734	44.61384965726226	46.780168704600925	46.53911602210382	48.86653452637754	48.464269053256984	52.83573101809277	52.12755274052412	0.08920082624410036	0.08273512101445943	1.9510473319328412	8.55571031702857	1.9449588519144072	8.529011294396696
1.9159657405403292	40.739906986915074	40.96596271271277	44.71333997257058	44.633622491254904	46.80248236869412	46.561360101720396	48.89152690093047	48.48898443389043	52.8658097757602	52.156962734657576	0.0892727632574176	0.08280174664599356	1.937942002504542	8.549446822267782	1.9319027260983148	8.52280399260053
1.9275103979530908	40.75444592551196	40.981028729539894	44.73295840939968	44.65337878144559	46.82477955320866	46.583587848940255	48.916503027632075	48.51368369466731	52.895872700202226	52.18635699193705	0.08934467301610008	0.08286834680359506	1.9248997733614033	8.543077270875074	1.9189094289931745	8.516491075391968
1.9391246177343011	40.76896755624106	40.99607762423049	44.75255988244651	44.67311827308535	46.847059981105545	46.60579898787662	48.941462606536604	48.538366538565604	52.92591944794041	52.215735175160574	0.08941655518573777	0.08293492117763512	1.9119204439077748	8.536601403964596	1.9059787610704007	8.510072284672788
1.9508088190322228	40.783471667987804	41.011109181692	44.772144136960925	44.69284071080237	46.86932337467145	46.627993241970316	48.966405336970105	48.56303266784128	52.95594967466631	52.2450969463103	0.08948840943318997	0.08300146945966586	1.899003813702393	8.530018963459952	1.893110522950792	8.503547363130565
1.9625634235206988	40.7979580491199	41.02612318630438	44.79171091757418	44.71254583860412	46.89156945552077	46.65017033399193	48.991330917532615	48.58768178403057	52.98596303524404	52.274441966554846	0.0895602354265836	0.0830679913424198	1.8861496824661117	8.523329692114203	1.880304515419084	8.496916054289613
1.9743888554143678	40.812426487489155	41.04111942192195	44.81125996830098	44.732233399879405	46.91379794459781	46.67232998604401	49.016239046100644	48.61231358795231	53.015959183712866	52.30376989625202	0.08963203283531797	0.08313448651981005	1.8733578500828116	8.516533333502593	1.8675605394191734	8.490178102500067
1.9862855414839768	40.826876770433216	41.056097671875065	44.830791032541484	44.75190313740025	46.93600856217899	46.694471919563156	49.041129419829296	48.636927779710035	53.045937773289644	52.33308039495113	0.08970380133006242	0.08320095468693188	1.8606281166055396	8.50962963206257	1.8548783960568471	8.483333252937882
1.9982539110717792	40.84130868477742	41.071057718972085	44.850303853083446	44.77155479332415	46.958201027875084	46.716595855322254	49.06600173515481	48.66152405869455	53.07589845637163	52.36237312139571	0.08977554058275927	0.08326739554006338	1.8479602822619654	8.502618333093778	1.842257886617972	8.476381251677594
2.010294396107033	40.85572201683675	41.085999345501335	44.86979817210439	44.791188109196256	46.980375060633484	46.738701513432915	49.09085568779694	48.68610212358631	53.10584088453911	52.39164773352624	0.08984725026662299	0.08333380877666526	1.8353541474543817	8.495499182772619	1.829698812558263	8.46932184565594
2.0224074311215867	40.87011655241762	41.10092233323283	44.88927373117371	44.8108028259514	47.00253037874053	46.760788613347565	49.11569097276129	48.710661672357745	53.135764708558064	52.420903888482684	0.08991893005614038	0.08340019409538266	1.8228095127683446	8.488271928188624	1.8172009755089675	8.46215478269005
2.0345934532655616	40.8844920768199	41.11582646342042	44.90873027125496	44.8303986839164	47.02466669982391	46.78285687386191	49.14050728434204	48.73520240227583	53.165669578383046	52.45014124260729	0.08999057962707323	0.0834665511960448	1.8103261789703993	8.480936317315354	1.8047641772866427	8.454879811515639
2.0468529023231294	40.898848374838806	41.13071151680368	44.928167532707995	44.84997542281231	47.04678374085493	46.80490601311731	49.16530431612427	48.75972400990455	53.1955551431599	52.479359451447365	0.09006219865645759	0.08353287977966495	1.7979039470226326	8.473492099092255	1.7923882198983847	8.447496681812481
2.059186220728381	40.91318523076709	41.14557727361007	44.947585255291514	44.86953278175676	47.06888121815121	46.826935748603276	49.19008176098684	48.78422619110767	53.225421051228885	52.508558169758274	0.09013378682260438	0.08359917954844344	1.785542618074487	8.46593902337554	1.7800729055331885	8.44000514416075
2.0715938535812968	40.927502428396764	41.160423513556765	44.96698317816499	44.88907049926612	47.09095884737883	46.848945797159715	49.21483931110462	48.808708641050956	53.25526695012719	52.537737051505914	0.09020534380510017	0.08366545020576474	1.7732419934732206	8.458276840983672	1.7678180365815024	8.43240495012651
2.084076248663807	40.941799751021506	41.17525001585299	44.986361039891484	44.90858831325809	47.11301634355519	46.8709358749798	49.239576657951574	48.83317105420525	53.28509248659231	52.56689574987013	0.09027686928480662	0.08373169145620031	1.7610018747704999	8.450505303735554	1.7556234156311348	8.424695852248988
2.0966338564559543	40.956076981438606	41.190056559202084	45.00571857843973	44.92808596105401	47.13505342105135	46.89290569761222	49.26429349230326	48.857613124348916	53.31489730656484	52.59603391724735	0.09034836294386316	0.08379790300550724	1.7488220637151244	8.442624164408699	1.7434888454654356	8.416877604033289
2.109267130152151	40.9703339019511	41.20484292180359	45.02505553118675	44.94756317938124	47.15706979359472	46.91485497996392	49.28898950423962	48.88203454457067	53.344681055191614	52.62515120525373	0.09041982446568458	0.08386408456063092	1.736702362266442	8.434633176795614	1.7314141290751195	8.408949959981328
2.1219765256775314	40.98457029436995	41.219608881355484	45.0443716349202	44.96701970437571	47.17906517427166	46.9367834363026	49.313664383147795	48.90643500727228	53.37444337682873	52.654247264728106	0.09049125353496366	0.08393023582970291	1.7246425725982135	8.426532095738366	1.719399069665542	8.40091267565731
2.1347625017044103	40.99878594001643	41.23435421505659	45.063666625841165	44.9864552715846	47.201039275530334	46.95869078025973	49.33831781772513	48.93081420417162	53.40418391504497	52.68332174573545	0.09056264983766998	0.08399635652204183	1.7126424970972494	8.418320677101292	1.707443470652379	8.39276550764771
2.147625519668832	41.01298061972411	41.2490786996086	45.082940239566405	45.005869615968635	47.22299180918322	46.98057672483288	49.3629494959818	48.95517182630528	53.43390231262471	52.712374297569625	0.0906340130610506	0.08406244634815507	1.7007019383652278	8.409998677794647	1.6955471356582166	8.384508213543086
2.160566043787228	41.02715411384131	41.26378211121852	45.10219221113115	45.02526247190484	47.24492248641003	47.00244098238865	49.38755910524401	48.97950756403159	53.463598211571345	52.74140456875679	0.09070534289363147	0.08412850501973655	1.688820699230746	8.40156585582372	1.68370986853688	8.376140552067227
2.1735845410731627	41.04130620223345	41.27846422560107	45.121422274991794	45.04463357318927	47.26683101776053	47.02428326466563	49.41214633215689	49.003821107033744	53.49327125311069	52.77041220705881	0.09077663902521521	0.08419453224966922	1.676998582746137	8.393021970279733	1.671931473359109	8.367662282998936
2.1866814813541975	41.05543666428528	41.29312481798095	45.140630165028426	45.06398265303956	47.288717113157375	47.04610328277693	49.4367108626875	49.02811214432254	53.52292107769417	52.79939685947628	0.09084790114688376	0.08426052775202333	1.6652353921924714	8.38436678135622	1.660211754422562	8.359073167219321
2.199857337288837	41.069545278903426	41.307763663095365	45.15981561454774	45.08330944409773	47.31058048189903	47.067900747213464	49.461252382128016	49.05238036423968	53.5525473250024	52.828358172252166	0.09091912895099653	0.08432649124205802	1.6535309310795583	8.375600050367211	1.6485505162547724	8.350372966746363
2.213112584383593	41.08363182451864	41.322380535196366	45.17897835628562	45.10261367843294	47.33242083266266	47.0896753678465	49.4857705750987	49.07662545446069	53.58214963394851	52.857295790875035	0.09099032213119117	0.0843924224362197	1.6418850031575403	8.366721539778155	1.63694756361474	8.341561444703984
2.2264477010101436	41.09769607908853	41.33697520805356	45.19811812241019	45.12189508754437	47.35423787350734	47.111426853930986	49.51026512555135	49.10084710199828	53.6117276426819	52.88620936008267	0.09106148038238447	0.08445832105214432	1.6302974124139382	8.357731013216835	1.6254027014999792	8.332638365400271
2.2398631684225956	41.11173782009978	41.35154745495638	45.21723464452445	45.141153402363976	47.37603131187679	47.13315491410834	49.534735716772275	49.12504499320532	53.64128098859155	52.91509852386552	0.09113260340077198	0.0845241868086545	1.6187679630741059	8.348628235466094	1.6139157351444737	8.323603494296549
2.2533594707748548	41.12575682457089	41.36609704871689	45.23632765366933	45.1603883532595	47.39780085460274	47.15485925640968	49.55918203138563	49.149218813778276	53.670809308309835	52.943962925470274	0.0912036908838254	0.08459001942576219	1.60729645960987	8.339412972509308	1.6024864700229955	8.314456598032848
2.2669370951380965	41.139752869054654	41.380623761672155	45.25539688032647	45.17959967003723	47.419546207907835	47.17653958825876	49.58360375135681	49.173368248760305	53.70031223771609	52.97280220740345	0.09127474253029763	0.08465581862466745	1.5958827067461243	8.330084991564945	1.5911147118620192	8.30519744448793
2.2805965315183476	41.15372572964096	41.39512736568725	45.27444205442156	45.19878708194539	47.44126707740915	47.1981956164755	49.608000557995915	49.197492982544965	53.72978941194064	53.00161601143533	0.09134575804021748	0.0847215841277573	1.5845265094555998	8.320644061070197	1.579800266635175	8.295825802761101
2.294338272874165	41.16767518195919	41.40960763215758	45.29346290532694	45.217950317676696	47.46296316812103	47.21982704727882	49.632372131960935	49.22159269887918	53.75924046536816	53.03040397860338	0.09141673711489354	0.08478731565860752	1.5732276729588648	8.311089950668247	1.5685429405582454	8.286341443134006
2.308162815134429	41.18160100118106	41.42406433201177	45.3124591618649	45.23708910537167	47.484634184458564	47.24143358628997	49.656718153261295	49.24566708086691	53.78866503164182	53.059165749216135	0.09148767945691039	0.08485301294198178	1.5619860027409231	8.301422431311948	1.5573425401084933	8.276744137196147
2.3220706572162446	41.195502962023355	41.43849723571444	45.331430552310785	45.2562031726218	47.50627983024091	47.26301493853604	49.68103830126155	49.2697158109726	53.8180627436671	53.08790096285714	0.09155858477013289	0.08491867570382962	1.5508013045457574	8.291641275227448	1.5461988720244335	8.267033657826687
2.336062301042938	41.20938083875073	41.45290611326905	45.350376804396205	45.27529224647263	47.52789980869467	47.28457080845315	49.70533225468478	49.29373857102483	53.84743323361581	53.11660925838883	0.0916294527597006	0.08498430367129009	1.539673384379057	8.281746255934195	1.5351117432974206	8.257209779163531
2.3501382515621807	41.22323440517844	41.46729073422058	45.3692976453121	45.29435605342695	47.54949382245721	47.30610089988983	49.72959969161626	49.31773504221965	53.876776132930026	53.14529027395631	0.09170028313203249	0.08504989657268647	1.5286020485098106	8.271737148264947	1.5240809611850636	8.247272276672447
2.3642990167642037	41.23706343467523	41.48165086765862	45.388192801712115	45.31339431944808	47.57106157358022	47.32760491611063	49.75384028950711	49.34170490512452	53.906091072326205	53.17394364699164	0.09177107559482268	0.0851154541375319	1.517587103480082	8.261613728403972	1.5131063332112262	8.237220927145245
2.378545107700138	41.25086770016624	41.49598628222012	45.407061999715836	45.33240676996321	47.59260276353319	47.34908255979936	49.77805372517811	49.365647839681756	53.93537768179928	53.20256901421768	0.09184182985704353	0.0851809760965227	1.5066283561006912	8.25137577388341	1.5021876671657992	8.22705550873252
2.392877038500453	41.264646974135985	41.51029674609251	45.42590496491224	45.351393129866686	47.61411709320699	47.37053353306296	49.802239674823404	49.389563525212466	53.964635590626955	53.23116601165231	0.09191254562894174	0.08524646218154329	1.495725613452123	8.241023063590546	1.491324771112886	8.216775800940013
2.4072953263935135	41.278401028631144	41.52458202701651	45.444721422362825	45.370353123523344	47.63560426291735	47.39195753743472	49.826397814014236	49.41345164042013	53.9938644273737	53.25973427461256	0.09198322262204181	0.08531191212566301	1.4848786828979428	8.230555377826022	1.4805174533873924	8.20638158465772
2.4218004917242455	41.29212963526384	41.53884189228942	45.46351109660542	45.38928647477216	47.65706397240875	47.41335427387826	49.850527817703046	49.4373118633947	54.02306381989539	53.288273437718914	0.09205386054914134	0.08537732566313576	1.4740873720791114	8.219972498303832	1.4697655226029838	8.195872642194445
2.436393057972914	41.30583256521444	41.55307610876795	45.48227371165731	45.408192906929436	47.67849592085789	47.434723442790954	49.8746293602272	49.461143871616216	54.052233395343336	53.31678313489947	0.09212445912431509	0.08544270252940074	1.463351488915805	8.209274208154966	1.459068787650267	8.185248757265072
2.4510735517740176	41.3195095892348	41.56728444287156	45.50100899101897	45.427072142792575	47.69989980687766	47.456064744007854	49.89870211531308	49.484947341959014	54.081372780168934	53.345262999394436	0.09219501806291051	0.08550804246108114	1.4526708416155998	8.198460291963784	1.4484270577049756	8.174509715041495
2.46584250293529	41.33316047765133	41.5814666605855	45.519716657677584	45.44592390464351	47.72127532852071	47.47737787680538	49.922745756080054	49.508721950695545	54.110481600128	53.373712663760465	0.09226553708154969	0.08557334519598395	1.4420452386680154	8.187530535771657	1.4378401422225124	8.163655302143525
2.4807004444568266	41.34678500036822	41.595622527464045	45.53839643411064	45.46474791425237	47.74262218328348	47.49866253990513	49.94675995504461	49.53246737350051	54.139559480285335	53.40213175987503	0.09233601589812784	0.0856386104730995	1.431474488859294	8.176484727133357	1.427307850949319	8.152685306684361
2.4956479125503126	41.360382926870635	41.6097518086338	45.55704804228967	45.4835438928812	47.76394006811012	47.519918431477954	49.97074438412453	49.55618328545497	54.168606045019395	53.43051991894119	0.0924064542318126	0.08570383803260041	1.4209584012628511	8.165322655082491	1.4168299939187818	8.141599518266958
2.510685446658382	41.37395402622791	41.62385426879693	45.57567120368387	45.50231156128757	47.78522867939623	47.54114524914759	49.994698714642965	49.579869361050434	54.19762091802684	53.45887677149189	0.09247685180304407	0.08576902761584135	1.4104967852420032	8.154044110176983	1.4064063814512338	8.130397728002208
2.5258135894740787	41.38749806709693	41.63792967223448	45.59426563926385	45.52105063972839	47.80648771299311	47.56234268999487	50.018622617332774	49.60352527419311	54.22660372232725	53.4872019473947	0.0925472083335343	0.08583417896535836	1.4000894504656571	8.142648884544542	1.3960368241698689	8.119079728559882
2.54103288696045	41.40101481772545	41.65197778280984	45.61283106950563	45.53976084796376	47.82771686421169	47.58351045056175	50.04251576234084	49.62715069820823	54.25555408026799	53.51549507585666	0.09261752354626475	0.08589929182486822	1.389736206894895	8.131136771859019	1.3857211329875554	8.107645314166803
2.556343888370238	41.41450404595545	41.66599836397209	45.63136721439425	45.55844190526076	47.84891582782662	47.604648226855275	50.06637781923233	49.650745305844254	54.28447161352891	53.54375578542881	0.09268779716548746	0.08596436593926766	1.3794368647920692	8.119507567373148	1.3754591191145664	8.096094280597754
2.571747146265715	41.42796551922651	41.67999117875944	45.64987379342777	45.577093530397356	47.870084298080506	47.6257557143518	50.0902084569952	49.674308769277324	54.313355943127306	53.571983704011075	0.09275802891672524	0.08602940105463339	1.3691912347271682	8.107761067958563	1.3652505940674473	8.084426425259153
2.5872432165386163	41.44139900457947	41.69395598980283	45.66835052562136	45.59571544166643	47.89122196868808	47.646832608001226	50.11400734404465	49.69784076011567	54.34220668942294	53.60017845885728	0.09282821852676713	0.08609439691821988	1.3589991275712237	8.0958970721058	1.3550953696596935	8.072641547150852
2.602832658430207	41.454804268659686	41.7078925593294	45.68679712951108	45.61430735687973	47.91232853284044	47.66787860223111	50.13777414822759	49.72134094940409	54.37102347212289	53.62833967657989	0.09289836572367155	0.0861593532784597	1.3488603545022215	8.08391537992793	1.3449932580115274	8.060739446909793
2.6185160345514573	41.46818107772074	41.721800649166084	45.70521332315802	45.632868993371844	47.93340368320935	47.688893390951065	50.1615085368272	49.74480900762845	54.399805910286744	53.65646698315509	0.09296847023676269	0.08622426988496322	1.3387747270123782	8.071815793233327	1.3349440715530818	8.048719926853664
2.6342939109033563	41.48152919762799	41.735680020743295	45.72359882415248	45.65140006800452	47.95444711195172	47.709876667557126	50.185210176567715	49.76824460472038	54.42855362233174	53.684560003927956	0.0930385317966321	0.08628914648851582	1.3287420569042752	8.059598115511108	1.3249476230205346	8.03658279094816
2.6501668568973313	41.494848393862284	41.749530435098585	45.74195334961804	45.66990029717061	47.97545851071394	47.73082812493604	50.208878733618974	49.79164741006183	54.45726622603798	53.712618363617366	0.09310855013513568	0.08635398284107906	1.318762156290859	8.04726215192386	1.3150037254597464	8.024327844856089
2.666135445375801	41.508138431523435	41.76335165288029	45.76027661621575	45.688369396798294	47.996437570636274	47.751747455469776	50.23251387360115	49.81501709248975	54.48594333855353	53.74064168632129	0.0931785249853933	0.08641877869578911	1.308834837600898	8.034807709376764	1.3051121922324	8.011954895975578
2.6822002526328483	41.52139907533414	41.77714343435139	45.77856834014836	45.70680708235546	48.01738398235752	47.772634351040104	50.256115261589656	49.83835332030097	54.514584576399926	53.76862959552209	0.09324845608178965	0.08648353380695564	1.2989599135889875	8.022234596541239	1.2952728370169098	7.999463753440068
2.6983618584350144	41.53463008964372	41.79090553939332	45.79682823716477	45.72521306885389	48.0382974360196	47.79348850303303	50.27968256211994	49.861655761256934	54.543189555477554	53.79658171409175	0.09331834315996972	0.08654824793006144	1.289137197320315	8.009542623824018	1.285485473803874	7.986854228120137
2.71462084604223	41.54783123843183	41.80463772750973	45.81505602256416	45.743587070853636	48.05917762127202	47.81430960234346	50.30321543919241	49.88492408258854	54.571757891071	53.82449766429722	0.09338818595684197	0.08661292082176025	1.2793665021854395	7.99673160342536	1.2757499169067614	7.97412613268898
2.730977802228858	41.56100228531245	41.81833975783051	45.833251411200585	45.76192880246746	48.080024227276766	47.835097339379935	50.32671355627741	49.90815795100119	54.60028919785466	53.85237706780596	0.09345798421057355	0.08667755223987761	1.2696476419000646	7.983801349364512	1.2660659809594108	7.961279281607858
2.747433317304874	41.57414299353765	41.83201138911563	45.8514141174873	45.780237977365246	48.100836942712924	47.85585140406923	50.35017657632027	49.931357032679685	54.62878308989828	53.88021954569135	0.0935277376605921	0.08674214194340851	1.2599804305009457	7.970751677472435	1.2564334809144384	7.948313491142471
2.763987985137163	41.58725312600163	41.84565237975915	45.8695438554013	45.7985143087785	48.12161545578145	47.87657148586116	50.37360416174636	49.954520993293265	54.65723918067259	53.908024718438234	0.09359744604758341	0.08680668969251715	1.250364682357258	7.957582405450012	1.2468522320552893	7.935228579437535
2.780642403170963	41.60033244524472	41.85926248779336	45.88764033848796	45.81675750950498	48.14235945421022	47.89725727373357	50.39699597446629	49.97764949800079	54.68565708305512	53.935792205948715	0.09366710911348927	0.08687119524853465	1.2408002121651407	7.944293352866225	1.2373220499889612	7.922024366482219
2.797397172451417	41.61338071345733	41.87284147089271	45.9057032798655	45.83496729191322	48.163068625258695	47.917908456197004	50.42035167588112	50.000742211455865	54.71403640933586	53.9635216275476	0.09373672660150968	0.08693565837396021	1.2312868349470136	7.930884341141791	1.2278427506471417	7.908700674126521
2.8142528976452668	41.626397692484076	41.88638908637801	45.923732392229695	45.8531433679472	48.18374265572294	47.9385247212997	50.44367092688746	50.02379879781199	54.742376771223064	53.99121260198828	0.09380629825609683	0.08700007883245767	1.2218243660645385	7.917355193658295	1.2184141502966668	7.895257326155843
2.831210187062679	41.63938314382796	41.8999050912206	45.941727387858684	45.871285449131115	48.20438123194081	47.959105756632724	50.46695338788312	50.04681892072799	54.77067777984943	54.018864747458615	0.09387582382295925	0.08706445638885592	1.212412621211115	7.9037057357254525	1.2090360655329278	7.881694148270981
2.848269652679189	41.65233682865444	41.913389242046605	45.95968797861758	45.88939324657411	48.224984039796844	47.97965124933485	50.49019871877221	50.06980224337326	54.79893904577777	54.04647768158673	0.0939453030490566	0.08712879080914757	1.2030514164139277	7.889935794582925	1.1997083132835087	7.868010968109957
2.865431910157798	41.665258507795684	41.92684129514109	45.977613875963364	45.907466470975045	48.24555076472743	48.000160886097724	50.51340657897066	50.09274842843312	54.82716017900719	54.07405102144694	0.0940147356825997	0.08719308186048717	1.1937405680378106	7.876045199463988	1.1904307108129615	7.854207615297128
2.882697578871184	41.6781479417549	41.94026100645247	45.99550479094979	45.925504832627475	48.26608109172607	48.02063435317113	50.53657662741186	50.11565713811438	54.85534078897923	54.1015843835659	0.09408412147305074	0.08725732931119017	1.184479892792524	7.862033781624632	1.181203075722351	7.840283921454102
2.900067281924058	41.69100489071056	41.953648131596914	46.013360434232276	45.943508041424536	48.28657470534864	48.0410713363681	50.55970852255211	50.138528034150866	54.88348048458408	54.1290773839286	0.09415346017111954	0.08732153293073237	1.1752692077204756	7.847901374303547	1.172025225947209	7.8262397201797285
2.9175416461756507	41.703829114520815	41.96700242586255	46.03118051607283	45.96147580686382	48.30703128971848	48.06147152107016	50.58280192237617	50.16136077780885	54.91157887416661	54.156529637984455	0.09422275152876333	0.08738569248974835	1.166108330208317	7.8336478127894225	1.1628969797648097	7.812074847128315
2.9351213022623317	41.71662037272778	41.98032364421411	46.04896474634509	45.9794078380525	48.327450528532005	48.08183459223277	50.60585648440309	50.184155029892835	54.9396355655329	54.183940760653634	0.09429199529918632	0.08744980776003036	1.1569970779903542	7.819272934466426	1.1538181557959888	7.797789140035093
2.952806884620376	41.729378424562235	41.99361154129742	46.06671283453957	45.99730384371255	48.347832105064036	48.10216023439077	50.62887186569204	50.20691045075127	54.967650165956684	54.211310366333414	0.09436119123683769	0.08751387851452569	1.1479352691412714	7.804776578781457	1.14478857299855	7.78338243867438
2.970599031508854	41.74210302894781	42.00686587144379	46.084424489768566	46.015163532185554	48.368175702173225	48.122448131663575	50.651847722847855	50.229626700282154	54.99562228218552	54.23863806890427	0.09443033909740926	0.08757790452733785	1.1389227220834073	7.790158587291444	1.1358080506747683	7.768854584930523
2.9884983850326714	41.75479394450575	42.02008638867477	46.10209942077144	46.0329866114382	48.388481002307635	48.142697967760974	50.674783712027086	50.252303437939034	55.02355152044758	54.265923481736564	0.09449943863783568	0.08764188557372347	1.1299592555872096	7.775418803696084	1.1268764084768463	7.754205422832456
3.006505591165733	41.76745092955943	42.03327284670674	46.119737335919986	46.05077278906741	48.408747687510335	48.16290942598852	50.69767948894398	50.27494032273685	55.051437486458134	54.29316621769697	0.09456848961629152	0.08770582143009199	1.121044688774191	7.760557073850578	1.1179934664005486	7.7394347985427885
3.0246212997742656	41.78007374213901	42.04642499895559	46.137337943223535	46.068521772305616	48.42897543942507	48.183082189253284	50.720534708876386	50.29753701325777	55.079279785426216	54.32036588915491	0.09463749179219184	0.08776971187400268	1.1121788411139732	7.745573245781998	1.1091590447881572	7.72454256038327
3.0428461646402667	41.792662139986106	42.059542598541476	46.15490095033445	46.08623326802621	48.44916393930194	48.20321594006938	50.74334902667184	50.320093167657376	55.107078022061394	54.34752210798935	0.09470644492618868	0.0878335566841657	1.1033615324292896	7.730467169722033	1.1003729643327915	7.709528558872989
3.0611808434850984	41.805215880558514	42.07262539829363	46.17242606455351	46.103906982748924	48.46931286800318	48.223310360563865	50.76612209675368	50.34260844367063	55.134831800580535	54.37463448559543	0.09477534878016974	0.08789735564043806	1.0945925828934833	7.715238698110625	1.091635046077272	7.694392646746564
3.079625997993227	41.817734721035	42.085673150755085	46.18991299283529	46.121542622645165	48.48942190600891	48.24336513248243	50.788853573127284	50.36508249861797	55.16254072471469	54.40170263289118	0.09484420311725937	0.0879611085238251	1.0858718130380112	7.699887685652357	1.0829451114168478	7.679134678966875
3.0981822938360946	41.83021841832021	42.098685608187765	46.207361441793836	46.139139893543806	48.509490733423256	48.26337993719537	50.811543109386335	50.38751498941169	55.190204397716094	54.42872616032447	0.09491300770181448	0.08802481511647654	1.0771990437497152	7.684413989327368	1.0743029820991978	7.663754512770538
3.116850400696155	41.84266672904943	42.11166252257723	46.22477111770818	46.156698500936564	48.52951902998003	48.28335445570339	50.83419035871904	50.409905572561996	55.217822422365124	54.45570467787986	0.09498176229942246	0.08808847520168578	1.068574096269458	7.668817468380439	1.0657084802285226	7.648252007671545
3.135630992291033	41.855079409593564	42.12460364563776	46.24214172652792	46.17421814998373	48.54950647504892	48.30328836864375	50.85679497391464	50.43225390418351	55.24539440097743	54.48263779508558	0.09505046667690291	0.08815208856388958	1.0599967921984899	7.653097984393753	1.0571614282605424	7.632627025483089
3.1545247463978408	41.867456216064134	42.13750872881738	46.25947297387898	46.191698545519785	48.56945274764147	48.3231813562961	50.87935660736975	50.4545596400015	55.27291993541105	54.50952512102058	0.09511912060230314	0.08821565498866518	1.0514669534964014	7.637255401281436	1.048661649009773	7.616879430341214
3.1735323448776414	41.87979690431832	42.15037752330294	46.27676456506937	46.209139392059306	48.589357526417274	48.34303309858877	50.90187491109496	50.47682243535851	55.30039862707375	54.536366264321735	0.09518772384489722	0.08827917426272913	1.0429844024845352	7.621289585329578	1.0402089656490716	7.601009088757564
3.192654473700048	41.89210122996395	42.16320978002521	46.29401620509496	46.2265403938026	48.609220489690145	48.36284327510486	50.92434953672136	50.499041945220704	55.3278300769302	54.5631608331909	0.0952562761751852	0.08834264617393588	1.0345489618425745	7.605200405183496	1.0318032017071346	7.585015869586641
3.211891822967991	41.90436894836468	42.17600524966413	46.31122759864533	46.24390125464165	48.629041315434286	48.38261156508839	50.946780135507176	50.521217824184575	55.3552138855094	54.58990843540224	0.09532477736489069	0.0884060705112769	1.0261604546149101	7.588987731920497	1.023444181075547	7.568899644109479
3.2312450869426166	41.916599814645245	42.18876368265403	46.32839845010975	46.26122167816611	48.64881968129081	48.4023376474508	50.96916635834454	50.54334972648361	55.38254965291229	54.616608678309724	0.09539322718695918	0.08846944706487807	1.0178187042122318	7.572651439062611	1.0151317280069634	7.5526602860263665
3.2507149640683446	41.92879358369655	42.20148482918886	46.34552846358316	46.278501367669165	48.66855526457394	48.4220212007771	50.991507855766265	50.565437305994905	55.409836978819044	54.64326116885429	0.09546162541555732	0.08853277562599847	1.0095235344024331	7.5561914025456645	1.006865667111697	7.53629767145685
3.2703021569980693	41.940950010181005	42.2141684392276	46.36261734287206	46.295740026153645	48.68824774227741	48.4416619033323	51.01380427795252	50.587480216245964	55.437075462496765	54.66986551357139	0.0955299718260695	0.0885960559870282	1.0012747693256188	7.539607500826605	0.9986458233672693	7.519811679016129
3.2900073726185273	41.9530688485379	42.226814262499616	46.37966479150087	46.31293735633812	48.70789679108125	48.46125943306806	51.03605527473802	50.60947811042169	55.46426470280727	54.696421318598745	0.09559826619509804	0.08865928794148883	0.9930722334888742	7.522899614863491	0.9904720221159096	7.503202189822332
3.3098313220758016	41.96514985298873	42.23942204851013	46.3966705127179	46.33009306066305	48.72750208735805	48.48081346762902	51.058260495618796	50.63143064137113	55.49140429821477	54.72292818968379	0.09566650830045957	0.08872247128402894	0.9849157517589902	7.506067628100936	0.9823440890588699	7.4864690874692315
3.329774720800988	41.977192777542534	42.25199154654559	46.41363420950149	46.347206841296945	48.74706330717963	48.50032368435946	51.08041958975923	50.6533374616145	55.5184938467935	54.749385732191335	0.0957346979211854	0.0887856058104249	0.9768051493799703	7.489111426595628	0.9742618502696132	7.469612258133566
3.349838288536016	41.98919737600164	42.264522505679466	46.43055558456661	46.36427840014282	48.766580126324044	48.519789760310104	51.102532205999395	50.67519822335039	55.54553294623611	54.77579355111164	0.09580283483751745	0.0888486913175779	0.9687402519614352	7.472030898945377	0.9662251321844906	7.452631590540477
3.370022749359618	42.00116340196684	42.277014674777504	46.447434340370776	46.38130743884425	48.78605222028182	48.53921137224458	51.124597992861844	50.697012578462534	55.57252119386104	54.80215125106786	0.0958709188309078	0.08891172760351157	0.9607208854822602	7.4548259363527904	0.958233761608426	7.435526976001711
3.390328831713469	42.01309060884334	42.28946780250372	46.464270179120845	46.3982936587921	48.80547926426329	48.55858819664649	51.146616598559355	50.71878017852744	55.59945818662119	54.82845843632439	0.09593894968401738	0.08897471446737237	0.9527468762937588	7.4374964326525514	0.9502875657153709	7.418298308453814
3.4107572684284713	42.02497874984598	42.30188163732575	46.48106280277906	46.41523676113058	48.824860933205024	48.577919909726035	51.16858767100167	50.7405006748212	55.626343521111465	54.85471471079449	0.0960069271807121	0.08903765170942686	0.9448180511180908	7.420042284316878	0.9423863720473946	7.400945484461772
3.431308796751202	42.03682757800534	42.31425592752093	46.4978119130699	46.43213644676416	48.84419690177716	48.597206187427076	51.19051085780342	50.76217371832714	55.65317679357747	54.88091967804866	0.09607485110606404	0.0891005391310588	0.9369342370539471	7.402463390535559	0.9345300085180952	7.383468403266306
3.4519841583705158	42.0486368461732	42.32659042118193	46.51451721148656	46.44899241636394	48.863486844390216	48.616446705434065	51.21238580629126	50.78379895974306	55.67995759992355	54.90707294132276	0.09614272124634585	0.08916337653476836	0.9290952615672268	7.384759653134097	0.9267183034091886	7.3658669667765935
3.47278409944432	42.060406307028366	42.33888486622251	46.53117839929739	46.465804370374194	48.88273043520208	48.63564113917901	51.23421216351139	50.80537604948865	55.70668553572113	54.93317410352594	0.09621053738903233	0.0892261637241719	0.9213009525026337	7.366930976706499	0.9189510853777847	7.348141079635752
3.4937093706264992	42.07213571308262	42.35113901038369	46.547795177552885	46.48257200901933	48.90192734812544	48.65478916384881	51.25598957623736	50.826904637713206	55.73336019621733	54.959222767249464	0.09627829932279665	0.0892889005039976	0.9135511380807202	7.34897726860072	0.9112281834520672	7.330290649220842
3.514760727094002	42.08382481668651	42.3633526012395	46.56436724709222	46.49929503231042	48.921077256834714	48.673890454392165	51.27771769097748	50.84838437430296	55.75998117634335	54.98521853477465	0.09634600683750813	0.08935158668008408	0.9058456468922031	7.330898438895019	0.903549427030157	7.312315585642864
3.535938928574102	42.09547337003528	42.37552538620303	46.580894308550135	46.51597314005204	48.9401798347734	48.69294468552694	51.29939615398269	50.8698149088889	55.78654807072309	55.011161008081515	0.09641365972423184	0.08941422205938093	0.8981843079084229	7.312694400501641	0.8959146458871601	7.294215801830433
3.557244739371806	42.10708112517494	42.38765711253256	46.597376062363814	46.53260603184928	48.959234755161475	48.71195153174749	51.32102461125433	50.89119589085451	55.81306047368181	55.037049788857324	0.09648125777522555	0.08947680644994425	0.8905669504786147	7.294365069164996	0.8883236701731221	7.275991213518864
3.578678928397448	42.11864783400831	42.39974752733767	46.61381220877985	46.54919340711457	48.9782416910028	48.730910667332	51.34260270855202	50.91252696934353	55.83951797925503	55.06288447850522	0.09654880078393754	0.0895393396609358	0.8829934043276353	7.275910363454386	0.8807763304112086	7.25764173927746
3.600242269194432	42.13017324830101	42.41179637758534	46.6302024478611	46.565734965074704	48.99720031509245	48.749821766349896	51.364130091401535	50.93380779326778	55.86592018119708	55.08866467815283	0.09661628854500603	0.08960182150262114	0.8754634995577817	7.257330204820391	0.8732724575008888	7.239167300533154
3.6219355399671502	42.141657119687785	42.42380341010625	46.64654647949398	46.58223040477793	49.016110300024415	48.76868450266939	51.38560640510292	50.95503801131518	55.892266672990345	55.114389988661145	0.09668372085425515	0.08966425178636717	0.8679770666537934	7.238624517625794	0.8658118827199814	7.220567821615987
3.643759523609069	42.15309919967861	42.43576837160108	46.662844003395385	46.59867942510103	49.034971318199105	48.787498549965065	51.40703129473852	50.97621727195777	55.918557047854044	55.14006001063331	0.09675109750869487	0.08972663032464234	0.8605339364776228	7.219793229152856	0.8583944377203352	7.201843229750011
3.6657150077309777	42.16449923966492	42.44769100864674	46.67909471911993	46.61508172475654	49.05378304183105	48.80626358172538	51.42840440518108	50.99734522345969	55.94479089875333	55.165674344423586	0.09681841830651734	0.08978895693101173	0.8531339402713911	7.200836269630599	0.8510199545328305	7.182993455107862
3.6878027846894206	42.17585699092602	42.459571067702896	46.69529832606727	46.631437002300025	49.07254514295661	48.824979271260574	51.44972538110205	51.01842151388542	55.9709678184085	55.19123259014631	0.09688568304709554	0.0898512314201364	0.8457769096573884	7.181753572258458	0.8436882655655609	7.164018430814394
3.710023651615288	42.18717220463534	42.471408295118216	46.71145452348916	46.647744956137196	49.091257293441764	48.84364529171014	51.47099386697978	51.03944579110792	55.99708739930414	55.21673434768499	0.0969528915309827	0.08991345360777357	0.8384626766410292	7.162545073262663	0.8363992036065611	7.14491809300489
3.732378410442586	42.198444631867	42.48320243713716	46.72756301049726	46.664005284531655	49.10991916499008	48.86226131605106	51.4922095071081	51.06041770281708	56.02314923369861	55.24217921670161	0.09702004355990675	0.08997562331077007	0.8311910736101709	7.143210711892607	0.8291526018233526	7.125692380826877
3.7548678679373717	42.20967402360219	42.49495323990629	46.74362348607014	46.68021768561197	49.12853042915054	48.880827017105325	51.513371945604476	51.081336896527894	56.049152913633236	55.26756679664569	0.09708713893677129	0.09003774034706487	0.8239619333301107	7.1237504304172035	0.8219482937604425	7.106341236441949
3.777492835726878	42.22086013073566	42.50666044948094	46.75963564906097	46.69638185737936	49.147090757325486	48.89934206754812	51.534480826418694	51.10220301958904	56.0750980309419	55.292896686763704	0.09715417746565241	0.09009980453568499	0.8167750889531362	7.104164174223115	0.8147861133440983	7.086864605100345
3.8002541303288	42.23200270408241	42.518323811831934	46.77559919820503	46.71249749771517	49.16559982077893	48.917806139915726	51.5555357933414	51.12301571919126	56.10098417726056	55.318168486108426	0.09722115895179657	0.09016181569674309	0.8096303740146595	7.0844518918056565	0.8076658948832574	7.067262435160956
3.823152573180761	42.24310149438431	42.52994307285229	46.79151383212748	46.72856430438866	49.18405729064446	48.93621890661388	51.57653649001284	51.143774642376165	56.12681094403702	55.34338179354861	0.09728808320161798	0.09022377365143701	0.8025276224313984	7.064613534765158	0.800587473064752	7.047534678071315
3.8461889906699622	42.254156252316676	42.54151797836389	46.80737924935073	46.74458197506442	49.20246283793353	48.954580039925524	51.597482559931386	51.16447943604453	56.1525779225403	55.368536207778256	0.0973549500226976	0.09028567822204596	0.795466668505469	7.044649057885181	0.7935506829576298	7.027681288433087
3.8693642141629967	42.265166728495224	42.553048274124514	46.82319514830253	46.76055020731042	49.22081613354379	48.9728892120195	51.6183736464626	51.18512974696545	56.17828470387097	55.393631327326574	0.09742175922378041	0.09034752923193054	0.788447346923931	7.024558419121604	0.7865553600154271	7.007702224043896
3.892679080035866	42.27613267348264	42.564533705834506	46.83896122732357	46.77646869860558	49.23911684826732	48.99114609495854	51.63920939284787	51.20572522178476	56.203930878970525	55.41866675056743	0.09748851061477173	0.09040932650552896	0.7814694927571963	7.004341579640823	0.7796013400675292	6.987597445839128
3.9161344297041563	42.28705383779563	42.57597401914383	46.85467718467539	46.79233714634778	49.25736465279913	49.00935036070764	51.6599894422135	51.226265507034086	56.22951603863162	55.44364207572932	0.09755520400673816	0.09047106986835564	0.7745329414635762	6.983998503863404	0.7726884593341765	6.967366918048356
3.9397311096534064	42.29792997191176	42.58736895965913	46.87034271854844	46.8081552478619	49.275559217745666	49.0275016811429	51.6807134375798	51.246750249139886	56.25503977350821	55.46855690090538	0.09762183921190264	0.09053275914699879	0.7676375288826875	6.963529159456812	0.7658165544137319	6.947010608120763
3.963469971469652	42.3087608262764	42.59871827295061	46.88595752706988	46.823922700407536	49.293700213633194	49.04559972805945	51.70138102186993	51.2671790944322	56.280501674125375	55.49341082406302	0.09768841604364376	0.09059439416911924	0.7607830912425015	6.9429335173736035	0.7589854622866596	6.9265284867506125
3.987351871870168	42.31954615130972	42.61002170455927	46.9015213083118	46.83963920118734	49.31178731091661	49.063644173180485	51.72199183791926	51.28755168915397	56.305901330889746	55.51820344305423	0.09775493431649171	0.0906559747634478	0.7539694651579794	6.9222115519132785	0.7521950203204142	6.905920527988201
4.01137767273438	42.33028569741391	42.621279000004044	46.91703376029935	46.85530444735506	49.32982017998807	49.08163468816572	51.742545528484676	51.30786767947011	56.33123833409988	55.54293435562573	0.09782139384612888	0.09071750075978262	0.7471964876289121	6.901363240691353	0.7454450662652334	6.88518670918711
4.035548241134971	42.34097921498018	42.632489904789026	46.932494581018865	46.870918136023775	49.34779849118567	49.09957094462019	51.76304173625374	51.32812671147677	56.35651227395643	55.56760315942912	0.09788779444938542	0.0907789719889878	0.7404639960432178	6.880388564712121	0.7387354382561853	6.864327011064233
4.059864449369175	42.35162645439601	42.64365416441074	46.94790346842621	46.88647996427415	49.365721914802464	49.11745261410299	51.783480103854195	51.348328431210675	56.381722740572826	55.5922094520312	0.09795413594423748	0.09084038828299093	0.7337718281750085	6.859287508374109	0.7320659748112348	6.843341417712509
4.08432717499025	42.362227166052364	42.65477152436543	46.96326012045503	46.901989629162706	49.3835901210951	49.13527936813614	51.803860273863314	51.36847248465844	56.40686932398566	55.61675283092427	0.09802041814980421	0.09090174947478195	0.7271198221845907	6.838060059484633	0.7254365148336319	6.822229916640936
4.108937300839158	42.372781100351034	42.66584173015655	46.9785642350252	46.91744682773035	49.40140278029305	49.15305087821356	51.82418188881766	51.388558517766064	56.431951614165435	55.641232893536795	0.09808664088634843	0.09096305539840811	0.7205078166223302	6.816706209328913	0.7188468976124796	6.800992498790947
4.133695715076422	42.38328800771196	42.67686452730214	46.99381551005129	46.93285125701073	49.41915956260746	49.17076681581002	51.844444591222455	51.408586176448516	56.45696920102722	55.66564923724381	0.09815280397526926	0.09102430588897564	0.713935650424105	6.79522595265189	0.7122969628215969	6.779629158572789
4.15860331121418	42.39374763858067	42.68783966134238	47.00901364345103	46.94820261403884	49.436860138240405	49.188426852390265	51.86464802356148	51.42855510659932	56.481921674441544	55.69000145937762	0.0982189072391052	0.09108550078264516	0.7074031629144883	6.7736192877127905	0.7057865505188374	6.758139893876432
4.183660988148428	42.40415974343574	42.69876687784704	47.02415833315398	46.963500595859536	49.45450417739395	49.20603065941805	51.884791828306724	51.44846495410016	56.506808624245195	55.71428915723844	0.09828495050152745	0.09114663991662983	0.7009101938069762	6.751886216308776	0.6993155011512044	6.736524706133423
4.208869650191461	42.414524072796375	42.70964592242332	47.039249277110144	46.97874489953634	49.47209135027951	49.223577908365584	51.90487564792834	51.46831536483085	56.5316296402523	55.7385119281054	0.09835093358734082	0.09120772312919388	0.6944565832012586	6.7300267437804	0.692883655548485	6.714783600304145
4.2342302071045115	42.42484037722984	42.72047654072327	47.05428617329869	46.99393522215997	49.48962132712706	49.241068270722515	51.92489912490443	51.488105984678896	56.55638431226526	55.76266936924717	0.09841685632247858	0.09126875025964955	0.6880421715885632	6.708040879086184	0.6864908549266602	6.692916584914201
4.259743574130585	42.43510840735936	42.73125847845174	47.06926871973681	47.009071260857375	49.50709377819473	49.25850141800554	51.944861901731244	51.50783645954968	56.58107223008611	55.7867610779332	0.09848271853400278	0.09132972114835518	0.6816667998464254	6.685928634777156	0.6801369408890423	6.670923672105346
4.285410672027485	42.445327913871544	42.74199148137407	47.08419661448847	47.02415271280041	49.524508373778	49.27587702176767	51.96476362093302	51.52750643537624	56.6056929835275	55.810786651444545	0.09854852005009888	0.09139063563671267	0.6753303092402803	6.663690027036864	0.673821755424342	6.648804877637303
4.311232427101037	42.45549864752431	42.752675295323925	47.09906955567337	47.0391792752148	49.541864784219435	49.2931947536078	51.98460392507235	51.54711555812947	56.630246162424214	55.834745687085174	0.09861426070007706	0.09145149356716693	0.6690325414268727	6.641325075745044	0.6675451409073503	6.62656022092051
4.337209771238533	42.46562035915467	42.76330966621126	47.11388724147603	47.05415064538921	49.55916267991827	49.31045428518026	52.00438245676032	51.566663473828186	56.65473135664456	55.858637782193156	0.09867994031436599	0.09151229478320111	0.6627733384500516	6.618833804468522	0.6613069400995073	6.604189725050674
4.363343641942354	42.47569279968652	42.77389434003023	47.12864937015465	47.069066520684224	49.57640173134001	49.327655288204454	52.024098858666726	51.586149828549374	56.67914815610166	55.88246253415188	0.09874555872451289	0.0915730391293361	0.6565525427442935	6.596216240506692	0.6551069961506073	6.581693416850612
4.389634982363801	42.485715720138764	42.78442906286737	47.14335564005053	47.083926598541616	49.593581609026366	49.344797434474664	52.043752773530755	51.605574268438595	56.70349615076549	55.906219540401736	0.09881111576318014	0.09163372645112809	0.6503699971312926	6.57347241489515	0.6489451525950471	6.559071326861158
4.416084741337141	42.49568887163301	42.794913580909395	47.158005749596896	47.098730576493324	49.610701983604784	49.36188039586964	52.06334384417108	51.62493643972005	56.72777493067397	55.92990839845118	0.09887661126414392	0.09169435659516445	0.6442255448223477	6.550602362463906	0.6428212533525084	6.536323489370261
4.442693873413836	42.5056120054019	42.80534764045164	47.172599397328504	47.11347815217097	49.62776252579869	49.37890384436261	52.08287171349668	51.64423598870743	56.751984085945224	55.95352870588873	0.09894204506228949	0.09175492940906418	0.6381190294190446	6.527606121844656	0.6367351427333006	6.513449942494844
4.469463338897009	42.51548487279696	42.81573098790603	47.18713628189067	47.128169023314896	49.64476290643714	49.3958674520312	52.10233602451731	51.66347256181409	56.77612320678909	55.977080060394265	0.09900741699361221	0.09181544474147497	0.6320502949116644	6.504483735523536	0.6306866654323358	6.490450728160795
4.49639410387609	42.525307225297055	42.826063369809575	47.20161610204901	47.14280288778395	49.661702796465214	49.4127708910674	52.121736420354324	51.68264580556394	56.80019188351937	56.00056205975116	0.09907272689521061	0.09187590244206853	0.6260191856799793	6.481235249835663	0.624675666531175	6.467325892128429
4.523487140261684	42.535078814516226	42.83634453283242	47.21603855669847	47.157379443564594	49.67858186695379	49.429613833787634	52.14107254425131	51.701755366601894	56.82418970656548	56.02397430185772	0.09913797460528903	0.09193630236154081	0.6200255464916609	6.457860715003335	0.6187019914988241	6.444075484048881
4.550743425820648	42.54479939221237	42.84657422378644	47.23040334487331	47.17189838878065	49.69539978910999	49.44639595264296	52.16034403958506	51.72080089170481	56.84811626648492	56.04731638473939	0.09920315996314967	0.09199664435160963	0.6140692225050088	6.434360185186961	0.6127654861905967	6.420699557465923
4.578163944211368	42.5544687102952	42.85675218963357	47.244710165756295	47.186359421702825	49.712156234287285	49.46311692022919	52.17955054987643	51.739782027792195	56.87197115397522	56.07058790656059	0.09926828280919539	0.09205692826501059	0.6081500592657676	6.410733718468691	0.6068659968483416	6.397198169855983
4.605749685019276	42.56408652083487	42.866878177494264	47.258958718688625	47.20076224075836	49.72885087399588	49.47977640929728	52.19869171880135	51.75869842193713	56.89575395988631	56.09378846563684	0.09933334298492308	0.09211715395549637	0.6022679027124695	6.386981376947006	0.6010033701023758	6.373571382671798
4.633501643792551	42.57365257607042	42.87695193465623	47.27314870317963	47.21510654454092	49.745483379913274	49.496374092763716	52.217767190202046	51.77754972137741	56.91946427523302	56.116917660447136	0.09939834033292366	0.09217732127783296	0.5964225991691592	6.363103226694875	0.595177452968187	6.349819261333323
4.6614208220780515	42.58316662841814	42.88697320858283	47.28727981891643	47.22939203182019	49.76205342389445	49.512909643720825	52.23677660809798	51.796335573526434	56.94310169120731	56.13997508964587	0.0994632746968784	0.09223743008779972	0.5906139953499405	6.339099337821608	0.5893880928474573	6.325941875273202
4.689508227457455	42.59262843048026	42.896941746921875	47.301351765774015	47.24361840155194	49.778560677982696	49.52938273544737	52.25571961669731	51.815055625984456	56.96666579919105	56.16296035207551	0.09952814592155612	0.09229748024218383	0.584841938360114	6.3149697845183255	0.5836351375306776	6.301939297996796
4.717764873583629	42.60203773505356	42.90685729751435	47.315364243825044	47.25778535288789	49.79500481442019	49.54579304141924	52.27459586040816	51.8337095265498	56.990156190768566	56.18587304677885	0.09959295385281233	0.09235747159877988	0.5791062756908332	6.290714645047046	0.5779184351940785	6.277811607062176
4.746191780217212	42.61139429513794	42.91671960840315	47.32931695334985	47.2718925851857	49.81138550565853	49.56214023531989	52.293404983849925	51.852296923230114	57.01357245773932	56.208712773011605	0.09965769833758502	0.0924174040163876	0.5734068552234248	6.266334001786163	0.5722378343987202	6.253558884123777
4.774789973263409	42.62069786394535	42.92652842784197	47.34320959484662	47.28593979801908	49.82770242436977	49.57842399105127	52.312146631864856	51.87081746425385	57.036914192130844	56.23147913025501	0.09972237922389182	0.09247727735480905	0.5677435252288205	6.241827941277734	0.5665931840942449	6.229181214965138
4.803560484809025	42.62994819490841	42.93628350430426	47.35704186904141	47.29992669118799	49.84395524345707	49.59464398274448	52.330820449529604	51.88927079808161	57.060180986211556	56.25417171822859	0.0997869963608294	0.09253709147484546	0.5621161343646008	6.217196554212933	0.5609843336146696	6.204678689535285
4.832504353159697	42.63914504168936	42.94598458649207	47.37081347689847	47.313852964728774	49.86014363606572	49.61079988477079	52.34942608216688	51.90765657341776	57.083372432503836	56.27679013690284	0.09985154959856937	0.09259684623829585	0.5565245316790879	6.192439935517541	0.5554111326820248	6.18005140196874
4.861622622877388	42.64828815818902	42.95563142334522	47.38452411963046	47.327718318924546	49.87626727559421	49.62689137175252	52.367963175357175	51.925974439222095	57.10648812379713	56.29933398651224	0.09991603878835661	0.09265654150795476	0.5509685666081623	6.167558184335576	0.5498734314036255	6.155299450610983
4.890916344818065	42.65737729855565	42.96522376405031	47.39817349870887	47.3415224543155	49.89232583570514	49.642918118574094	52.38643137495053	51.944224044721466	57.12952765316104	56.32180286756814	0.09998046378250511	0.09271617714760899	0.5454480889754905	6.14255140406749	0.5443710802734358	6.130422938058473
4.9203865761696335	42.666412217194086	42.97476135804988	47.41176131587438	47.35526507170935	49.90831899033654	49.658879800393166	52.40483032707846	51.96240503942155	57.15249061395871	56.34419638087187	0.10004482443439654	0.09277575302203503	0.5399629489933204	6.117419702402913	0.5389039301693401	6.105421971151372
4.950034380490085	42.67539266877473	42.98424395505164	47.425287273147326	47.36894587219178	49.92424641371295	49.67477609265167	52.42315967816589	51.98051707311873	57.17537659986007	56.366514127527836	0.10010912059847879	0.0928352689969978	0.534512997261686	6.092163191357031	0.5334718323559855	6.0802966610553995
4.979860827745887	42.684318408242866	42.99367130503774	47.438751072838386	47.382564557137115	49.94010778035689	49.6906066710873	52.44141907494324	51.99855979591215	57.198185204855434	56.388755708956836	0.10017335213026055	0.09289472493924837	0.5290980847688616	6.066781987288778	0.5280746384842132	6.05504712326001
5.009866994350591	42.69318919082769	43.00304315827405	47.45215241755905	47.396120828218876	49.95590276510005	49.706371211744624	52.45960816445849	52.0165328582155	57.22091602326888	56.41092072690928	0.10023751888631113	0.09295412071651915	0.5237180628894293	6.0412762109226605	0.5227122005884439	6.029673477598408
5.040053963203681	42.70200477205171	43.01235926531962	47.465491010232455	47.40961438742052	49.9716310430949	49.722069390986626	52.47772659408944	52.03443591076926	57.24356864977203	56.43300878347873	0.10030162072425645	0.09301345619752319	0.5183727833872354	6.015645987410608	0.5173843710900883	6.004175848305749
5.070422823729659	42.710764907740014	43.02161937703607	47.478766554104084	47.423044937046235	49.98729228982616	49.737700885506136	52.49577401155604	52.05226860465296	57.26614267939774	56.45501948111534	0.10036565750277811	0.09307273125195271	0.5130620984125471	5.989891446322872	0.5120910027948185	5.978554364028241
5.100974671917351	42.71946935402974	43.03082324459721	47.49197875275265	47.43641217973179	50.002886181122385	49.75326537233738	52.51375006493263	52.0700305912973	57.28863770755389	56.476952422639506	0.10042962908160791	0.09313194575047491	0.5077858605017127	5.964012721680774	0.5068319488916586	5.952809157835873
5.131710610359471	42.72811786737936	43.03997061949841	47.5051273101009	47.44971581845532	50.01841239316764	49.76876252886758	52.531654402660415	52.08772152249642	57.31105333003721	56.4988072112554	0.10049353532152733	0.09319109956473007	0.5025439225788659	5.938009952007633	0.5016070629555998	5.926940367286079
5.1626317482924104	42.736710204578415	43.04906125356646	47.51821193042677	47.46295555654857	50.03387060251329	49.78419203284873	52.54948667356017	52.10534105042056	57.333389143047505	56.52058345056496	0.10055737608436524	0.09325019256732822	0.49733613795513065	5.911883280359689	0.49641619894612177	5.900948134443752
5.193739201636265	42.745246122756875	43.058094898969074	47.53123231837425	47.47613109770772	50.049260486089835	49.79955356240932	52.567246526844556	52.122888827628366	57.35564474320154	56.5422807445816	0.10062115123299299	0.09330922463184893	0.49216236032748384	5.885632854326104	0.49125921120582916	5.874832605886695
5.225034093035115	42.75372537939492	43.06707130822479	47.54418817896463	47.48924214600464	50.064581721218794	49.8148467960662	52.58493361213114	52.14036450707953	57.37781972754734	56.56389869774427	0.10068486063132523	0.09336819563283655	0.48702244377818715	5.8592588260708	0.4861359544614743	5.8485939327565575
5.256517551897525	42.76214773233256	43.07599023421269	47.557079217607665	47.50228840589805	50.07983398562463	49.83007141273652	52.60254757945483	52.15776774214746	57.39991369357837	56.5854369149314	0.10074850414431206	0.09342710544579869	0.48191624277569645	5.832761352363377	0.4810462838231615	5.822232270778841
5.288190714437326	42.77051293977933	43.084851430182255	47.569905140112716	47.51526958224471	50.095016957446894	49.845227091749685	52.620088079280976	52.17509818663192	57.421926239247966	56.606895001475074	0.10081208163794268	0.09348595394720344	0.4768436121750028	5.806140594622775	0.47599005478457457	5.79574778029928
5.320054723714605	42.77882076032425	43.09365464976342	47.582665652700314	47.528185380310994	50.11013031525234	49.86031351285955	52.637554762518256	52.192355494772116	57.44385696298385	56.62827256317537	0.10087559297923744	0.09354474101447795	0.4718044072152452	5.779396718919088	0.47096712322274925	5.769140626303852
5.352110729676963	42.78707095294553	43.10239964697641	47.595360462013296	47.541035505783974	50.12517373804703	49.8753303562564	52.654947280531545	52.20953932125916	57.46570546370246	56.6495692063144	0.1009390380362476	0.09360346652600293	0.46679848352107456	5.752529896019041	0.465977345396027	5.74241097844606
5.384359889201005	42.79526327702059	43.11108617624193	47.60798927512849	47.55381966478317	50.14014690528882	49.89027730257932	52.672265285155234	52.22664932124951	57.48747134082392	56.67078453767107	0.10100241667805247	0.09366213036111459	0.46182569710299504	5.725540301424189	0.4610205779474654	5.7155590110978665
5.41680336613411	42.80339749233603	43.11971399239121	47.620551799568105	47.56653756387197	50.15504949689953	49.9051540329285	52.68950842870625	52.24368515037776	57.50915419428647	56.691918164535295	0.10106572877475664	0.09372073240009852	0.4568859043537259	5.698428115367278	0.45609667790131425	5.6885849033533304
5.44944233133642	42.81147335909768	43.1282828506762	47.633047743311444	47.57918891006925	50.16988119327745	49.919960228877514	52.70667636399735	52.260646464769806	57.53075362456145	56.71296969472271	0.10112897419748632	0.09377927252418854	0.45197896205093	5.671193522868634	0.451205502662674	5.661488839055892
5.482277962723094	42.81949063794066	43.13679250677979	47.645476814806486	47.59177341086114	50.18464167530982	49.93469557248585	52.72376874435048	52.27753292105614	57.55226923266819	56.733938736589316	0.10119215281838799	0.0938377506155634	0.4471047273567592	5.643836713759811	0.4463469100195425	5.634271006851122
5.515311445306831	42.8274490899396	43.14524271682612	47.657838722981744	47.60429077421268	50.199330624385496	49.94935974631143	52.74078522361023	52.294344176385124	57.57370062018899	56.75482489904628	0.10125526451062533	0.09389616655734587	0.44226305781762676	5.616357882725424	0.44152075814145064	5.606931600204916
5.548543971240616	42.83534847661886	43.153633237390956	47.670133177258	47.616740708579734	50.21394772240757	49.96395243342323	52.75772545615724	52.31107988843635	57.595047389284275	56.77562779157475	0.10131830914837513	0.09395452023359857	0.4374538113611379	5.588757229295879	0.43672690557775695	5.579470817418041
5.581976739860765	42.8431885599628	43.16196382551208	47.68235988756024	47.62912292292089	50.22849265180604	49.97847331741393	52.77458909692191	52.32773971543419	57.61630914270778	56.79634702424087	0.10138128660682733	0.0940128115293223	0.43267684629836367	5.5610349579001195	0.431965211259012	5.551888861673433
5.615610957730194	42.8509691024261	43.1702342386998	47.69451856432958	47.64143712670934	50.242965095550716	49.99292208241268	52.791375801397926	52.34432331616118	57.63748548382174	56.816982207710716	0.10144419676217921	0.094071040330453	0.4279320213228175	5.53319127789473	0.4272355344958214	5.524185941048927
5.649447838681973	42.85868986694418	43.1784442349474	47.7066089185353	47.65368302994499	50.257364737164	50.00729841309793	52.80808522565609	52.360830349971764	57.65857601661234	56.83753295326548	0.1015070394916346	0.09412920652385959	0.4232191955119333	5.505226403620327	0.4225377349800965	5.496362268580924
5.6834886038631165	42.86635061694377	43.18659357274194	47.7186306616871	47.66586034316669	50.271691260734116	50.02160199471044	52.82471702635828	52.37726047680609	57.67958034570534	56.85799887281681	0.10156981467340062	0.09418730999734097	0.41853822832354126	5.477140554366997	0.41787167278232573	5.468418062255296
5.717734481778674	42.873951116353226	43.19468201107466	47.730583505846944	47.67796877746413	50.28594435092776	50.03583251306609	52.84127086077103	52.393613357203535	57.70049807638127	56.878379578921866	0.10163252218668532	0.09424535063962383	0.4138889795956402	5.448933954436143	0.4132372083512337	5.440353545029211
5.75218670833605	42.8814911296133	43.20270930945191	47.742467163641635	47.69000804449037	50.30012369300351	50.04998965456905	52.857746386779866	52.40988865231683	57.72132881459145	56.898674684798955	0.10169516191169406	0.09430332834036029	0.409271309549581	5.420606833196871	0.4086342025163958	5.412168944911173
5.786846526889619	42.88897042168768	43.210675227905824	47.75428134827491	47.70197785647402	50.31422897282492	50.064073106224946	52.874143262903125	52.42608602392587	57.74207216697352	56.91888380434292	0.10175773372962729	0.09436124299012456	0.40468507878745186	5.392159425084174	0.40406251648551006	5.383864494948284
5.821715188285586	42.89638875807375	43.21857952700522	47.76602577353997	47.71387792623169	50.32825987687388	50.07808255565397	52.89046114830636	52.44220513445183	57.76272774086743	56.939006552140754	0.10182023752267844	0.09441909448041158	0.40013014828934956	5.363591969613481	0.3995220118429188	5.355440433258991
5.856793950907131	42.90374590481328	43.22642196786641	47.777700153831816	47.72570796718037	50.342216092263676	50.09201769110423	52.90669970281624	52.4582456469711	57.78329514433114	56.959042543487186	0.10188267317402862	0.09447688270363234	0.39560637941758614	5.334904711453419	0.39501255055381534	5.326897003089471
5.892084080719833	42.911041628503376	43.234202312164356	47.789304204159876	47.73746769335018	50.3560973067529	50.10587820146521	52.9228585869353	52.474207225229826	57.803773986157	56.97899139440069	0.10194504056784792	0.09453460755311399	0.39111363391384657	5.3060979004294495	0.39053399495787744	5.298234452799079
5.927586851317345	42.91827569630722	43.24192032214346	47.80083764016047	47.74915681939668	50.36990320875843	50.11966377628094	52.93893746185593	52.49008953365775	57.82416387588748	56.998852721638976	0.10200733958928933	0.09459226892309502	0.3866517738982793	5.2771717915420595	0.3860862077735874	5.269453035936749
5.963303543967366	42.92544787596516	43.249575760628886	47.81230017810974	47.760775060613845	50.383633487369444	50.13337410576389	52.95493598947523	52.50589223738301	57.84446442383175	57.018626142715384	0.10206957012448675	0.09464986670872431	0.38222066186961	5.248126645019511	0.38166905209493507	5.240553011222801
5.999235447657878	42.932557935805484	43.25716839103739	47.8236915349359	47.77232213294646	50.397287832360675	50.147008880808116	52.970853832409134	52.52161500224606	57.86467524108158	57.03831127591437	0.10213173206055318	0.09470740080605715	0.377820160706392	5.218962726336031	0.3772823913935781	5.211534642623519
6.035383859143656	42.93960564475582	43.26469797738898	47.83501142823267	47.783797753003405	50.41086593420654	50.160567793003445	52.98669065400761	52.537257494814796	57.884795939528196	57.05790774030831	0.10219382528557686	0.09476487111205344	0.3734501336630274	5.189680306237278	0.37292608951531747	5.18239819934206
6.071750082993084	42.946590772353865	43.272164284317675	47.84625957627155	47.79520163807003	50.424367484094525	50.17405053464864	53.0024461183688	52.55281938239855	57.904826131878266	57.07741515577301	0.10225584968861891	0.09482227752457532	0.36911044437374585	5.16027966078218	0.36860001068328074	5.153143955874839
6.108335431635222	42.95351308875899	43.27956707708333	47.85743569801529	47.80653350612163	50.43779217393951	50.18745679876586	53.01811989035443	52.56830033306333	57.924765431671055	57.096833143004666	0.102317805159711	0.0948796199423835	0.3648009568488533	5.130761071357483	0.3643040194948526	5.123772192031538
6.145141225407182	42.96037236476303	43.286906121582554	47.86853951313046	47.81779307583597	50.45113969639726	50.20078627911388	53.03371163560411	52.58370001564604	57.944613453294465	57.11616132353574	0.10237969158985116	0.09493689826513592	0.3605215354748452	5.101124824710496	0.36003798092065153	5.094283192944204
6.182168792601758	42.967168371801996	43.294181184360575	47.87957074200087	47.82898006660681	50.46440974487891	50.21403867020266	53.0492210205508	52.59901809976981	57.964369812002374	57.13539931975186	0.10244150887100276	0.0949941123933847	0.3562720450164534	5.071371213003658	0.35580176030862276	5.064677249143642
6.2194194695153895	42.973900881967175	43.30139203262246	47.89052910574057	47.84009419855682	50.4776020135647	50.227213667307005	53.064647712435594	52.61425425585853	57.98403412393111	57.1545467549081	0.10250325689609026	0.095051262228572	0.3520523506115296	5.0415005337818	0.35159522337778526	5.034954656532136
6.256894600496366	42.98056966801663	43.308538434244845	47.90141432620708	47.85113519255091	50.49071619741834	50.24031096648087	53.079991379322934	52.62940815515218	58.003606006116584	57.17360325314589	0.10256493555899768	0.09510834767303118	0.34786231777536614	5.011513090074004	0.34741823622107404	5.005115716450746
6.294595537993358	42.98717450338667	43.315620157787464	47.912226126014744	47.86210277020954	50.50375199220128	50.253330264571424	53.09525169011577	52.64447946972159	58.02308507651122	57.192568439509586	0.10262654475456355	0.0951653686299796	0.3437018123971711	4.981409190364502	0.34327066530420325	4.975160735682948
6.332523642604218	42.99371516220337	43.32263697250489	47.922964228548	47.872996653922044	50.51670909448692	50.26627125923345	53.11042831457097	52.65946787248383	58.04247095400118	57.211441939963464	0.10268808437858233	0.09522232500351925	0.33957070074200146	4.951189148676349	0.3391523774670304	4.945090026532853
6.370680283125076	43.000191419294296	43.329588648358346	47.93362835797504	47.88381656686024	50.52958720167525	50.2791336489437	53.12552092331468	52.674373037217485	58.06176325842366	57.23022338140864	0.10274955432779613	0.09527921669863317	0.33546884944860267	4.920853284555051	0.33506323992025955	4.9149039067888225
6.40906683659976	43.00660305019994	43.336474956027395	47.944218239261026	47.89456223299174	50.54238601200705	50.29191713301516	53.14052918785768	52.689194638577746	58.08096161058397	57.24891239170008	0.10281095449989634	0.09533604362118207	0.3313961255269078	4.890401923081299	0.3310031202446453	4.884602699774405
6.447684688369473	43.012949831185594	43.3432956669219	47.95473359818184	47.905233377093666	50.55510522457859	50.30462141161169	53.15545278061099	52.70393235211201	58.100065632273136	57.26750859966369	0.1028722847935187	0.09539280567790288	0.3273523963638354	4.859835394991023	0.32697188639440355	4.854186734415634
6.486535232122802	43.019231539253134	43.35005055319392	47.96517416133777	47.91582972476635	50.56774453935642	50.317246185762606	53.170291374901645	52.718585854275375	58.119074946285394	57.286011635113695	0.10293354510824144	0.09544950277640551	0.3233375297169232	4.829154036608088	0.3229694066938009	4.823656345221025
6.525619869945995	43.025447952152675	43.356739387749684	47.97553965616708	47.9263510024469	50.580303657191735	50.329791157377215	53.185044644988075	52.73315482244606	58.137989176435696	57.30442112886973	0.10299473534458081	0.09550613482517085	0.31935139371523746	4.798358189909777	0.3189955498362451	4.7930118723234045
6.564940012373588	43.03159884839476	43.36336194426173	47.98582981095994	47.93679693742324	50.59278227983552	50.342256029259666	53.19971226607623	52.7476389349412	58.15680794757751	57.32273671277442	0.10305585540399029	0.09556270173354624	0.31539385686187416	4.767448202579544	0.3150501848865588	4.762253661538125
6.604497078439295	43.03768400726202	43.369917997180934	47.99604435487219	47.94716725784776	50.60518010995317	50.35464050512369	53.214293914335286	52.76203787103252	58.1755308856205	57.34095801971084	0.10311690518885747	0.09561920341174585	0.31146478802872934	4.736424427977909	0.3111331812772278	4.731382064339414
6.644292495727218	43.04370320882134	43.376407321748644	48.00618301793929	47.957461692751366	50.61749685113949	50.36694428960744	53.22878926691354	52.77635131096207	58.194157617548406	57.359084683619926	0.10317788460249935	0.09567563977084509	0.30756405646025087	4.7052872252297675	0.30724440880965176	4.70039743792222
6.684327700423376	43.04965623393592	43.38282969400907	48.016245531090384	47.967679972057496	50.629732207933806	50.37916708828849	53.24319800195457	52.79057893595825	58.2126877714371	57.377116339518416	0.10323879354916096	0.09573201072277993	0.3036915317702551	4.674036959224395	0.30338373765425786	4.669300145234956
6.724604137367524	43.055542864277314	43.389184890821326	48.02623162616219	47.977821826596106	50.64188588583491	50.391308607698825	53.25751979861326	52.80472042825164	58.23112097647252	57.39505262351634	0.10329963193401363	0.09578831618034382	0.2998470839432912	4.642674000653642	0.2995510383494775	4.638090555003146
6.76512326010531	43.06136288233779	43.39547268987213	48.036141035913424	47.98788698811804	50.65395759131636	50.40336855534005	53.271754337072096	52.81877547109124	58.249456862968955	57.412893172835176	0.10336039966314925	0.09584455605718412	0.29603058333293575	4.611198726037401	0.2957461818009506	4.606769041754887
6.805886530940724	43.067116071442385	43.40169286968787	48.045973494038726	47.99787518930899	50.66594703184164	50.41534663969842	53.28590129855733	52.83274374876037	58.26769506238713	57.43063762582552	0.10342109664358003	0.09590073026780048	0.29224190066054234	4.579611517729063	0.2919690392807297	4.575335985839047
6.846895420988873	43.072802215761314	43.40784520964728	48.05572873518305	48.00778616380394	50.67785391587944	50.4272425702602	53.29996036535539	52.84662494659308	58.285835207352676	57.448285621985264	0.1034817227832354	0.0959568387275428	0.2884809070163783	4.547912763979184	0.2882194824264843	4.543791773450721
6.888151410229076	43.07842110032229	43.41392948999384	48.065406494956015	48.01761964620144	50.68967795291909	50.439056057526784	53.31393122082923	52.86041875099021	58.30387693167439	57.465836801977574	0.1035422779909567	0.09601288135260624	0.28474747385939736	4.516102858966406	0.2844973832427513	4.512136796694904
6.92965598755826	43.08397251102298	43.41994549184847	48.07500650994629	48.0273753720781	50.70141885348611	50.45078681303044	53.327813549435	52.874124849436	58.32181987036292	57.483290807649304	0.1036027621764975	0.09606885806003097	0.28104147301576177	4.484182202797456	0.28080261410048024	4.4803714535992185
6.971410650844719	43.089456234643485	43.425892997222185	48.08452851773616	48.037053078003105	50.71307632915759	50.46243454934948	53.34160703673856	52.88774293051443	58.339663659649275	57.50064728204916	0.10366317525051877	0.09612476876769818	0.2773627766772506	4.45215120154171	0.2771350477329406	4.448496148104823
7.01341690698215	43.094872058858805	43.43177178902865	48.0939722569159	48.04665250155268	50.7246500925779	50.47399898012391	53.3553113694321	52.90127268392568	58.357407937003515	57.51790586944612	0.10372351712458731	0.09618061339432801	0.2737112574020557	4.420010267267571	0.2734945572392462	4.416511290142807
7.055676271944047	43.10021977225147	43.437581651097105	48.10333746709852	48.05617338132478	50.736139857474306	50.48547982007106	53.368926235350926	52.91471380050286	58.37505234115352	57.53506621534787	0.10378378771117124	0.096236391859477	0.27008678811603204	4.387759818091581	0.26988101608299075	4.38441729565784
7.098190270838397	43.10549916432433	43.44332236818513	48.11262388893451	48.06561545695386	50.74754533867291	50.49687678500133	53.38245132349043	52.928065972228616	58.392596512103985	57.5521279665195	0.1038439869236389	0.09629210408353438	0.2664892421089462	4.355400278171146	0.2662942980898606	4.352214586604532
7.1409604379627405	43.110710025513	43.4489937259915	48.12183126412641	48.074978469125526	50.75886625211419	50.508189591833805	53.395886324022804	52.94132889225193	58.41004009115521	57.56909077100201	0.10390411467625556	0.0963477499877208	0.2629184930349311	4.322932077731821	0.2627342774483168	4.319903590994727
7.183988316859528	43.11585214719879	43.45459551116915	48.130959335443784	48.0842621595914	50.77010231486918	50.51941795861223	53.40923092831411	52.954502254904895	58.42738272092227	57.585954278131105	0.10396417088417928	0.09640332949408517	0.25937441491294067	4.290355653134611	0.2592008287099361	4.28748474294116
7.227275460371831	43.12092532172154	43.460127511338186	48.140007846738065	48.0934662711841	50.781253245155284	50.530561604520884	53.422484828941435	52.96758575571972	58.44462404535414	57.602718138556064	0.10402415546346008	0.09645884252550124	0.25585688212584046	4.257671446874156	0.2556938267879332	4.254958482655638
7.270823430699384	43.12592934239249	43.465589515098955	48.14897654295751	48.102590547832214	50.79231876235245	50.54162024990055	53.43564771970994	52.98057909144574	58.46176370975295	57.61938200425868	0.10408406833103548	0.09651428900566607	0.2523657694199528	4.2248799076096475	0.2522131469569331	4.222325256512704
7.31463379945495	43.13086400350713	43.470981312045076	48.15786517016224	48.11163473457522	50.8032985870192	50.552593616264645	53.448719295670124	52.99348196006641	58.47880136079325	57.63594552857218	0.10414390940472822	0.09656966885909729	0.24890095190312422	4.191981490197577	0.2487586648518345	4.189585517029627
7.358708147721062	43.13572910035828	43.476302692776706	48.1666734755393	48.12059857757871	50.81419244090889	50.563481426315214	53.461699253135166	53.00629406081651	58.49573664654146	57.65240836620036	0.10420367860324413	0.09662498201112966	0.24546230504631694	4.158976655717197	0.24533025646735496	4.1567397229337075
7.403048066107065	43.14052442924914	43.481553448913715	48.17540120741784	48.12948182414954	50.82500004698595	50.57428340395928	53.47458728969825	53.01901509419933	58.51256921647538	57.66877017323682	0.1042633758461681	0.09668022838791236	0.2420497046816763	4.125865871501446	0.2419277981588266	4.123788339182283
7.447655154806527	43.14524978750635	43.486733373109004	48.184048115284405	48.13828422275106	50.83572112944228	50.58499927432503	53.48738310425007	53.0316447620041	58.529298721503764	57.68503060718419	0.10432300105396085	0.09673540791640807	0.23866302700332653	4.0926496111806046	0.23855116664105935	4.090731836988198
7.49253102365499	43.14990497349324	43.491842259061876	48.19261394979815	48.14700552301852	50.84635541371369	50.59562876377828	53.50008639699648	53.0441827673233	58.5459248139861	57.70118932697353	0.10438255414795883	0.09679052052438762	0.23530214856475595	4.059328354655008	0.2352002389862946	4.05757069383435
7.537677292188054	43.154489786622925	43.49687990153134	48.20109846280619	48.15564547577424	50.85690262649621	50.60617159993869	53.51269686947589	53.05662881457007	58.56244714775216	57.71724599298367	0.10444203505036852	0.09684556614043024	0.23196694627881698	4.025902588186	0.2318748926254557	4.024305393515533
7.583095589699846	43.159004027371694	43.50184609634966	48.20950140735913	48.16420383304329	50.86736249576293	50.61662751169654	53.525214224577134	53.068982609495826	58.578865378122096	57.73320026706091	0.10450144368426388	0.09690054469391776	0.22865729742159147	3.992372804425031	0.22857500534848896	3.9909364261911833
7.628787555301809	43.16344749729239	43.506740640435936	48.21782253772654	48.17268034806894	50.87773475078054	50.626996229229114	53.53763816655735	53.081243859208044	58.59517916192637	57.7490518125386	0.10456077997358551	0.09695545611503581	0.22537307962363684	3.9587395023590943	0.22530045529970266	3.9574642883380875
7.674754837981857	43.167819999027536	43.51156333180941	48.22606160941234	48.181074775328085	50.888019122125854	50.63727748401729	53.54996840105949	53.093412272187486	58.6113881575255	57.764800294256666	0.10462004384313595	0.09701030033476599	0.2221141708758978	3.925003187428956	0.22205112098106383	3.923889482846789
7.720999096663877	43.17212133632314	43.516313969603466	48.234218379170755	48.18938687054713	50.898215341702894	50.64747100886244	53.56220463513065	53.105487558306564	58.6274920248306	57.7804453785817	0.10467923521857682	0.09706507728488947	0.21888044952765995	3.8911643715255195	0.21882688125174354	3.8902125190452352
7.767522000267617	43.176351314041945	43.52099235407902	48.24229260502175	48.19761639071758	50.908323142759535	50.65757653790309	53.57434657723984	53.117469428846775	58.64349042532337	57.795986733426645	0.10473835402642678	0.09711978689797877	0.2156717942841624	3.857223572989824	0.21562761532447894	3.856433912680586
7.814325227768903	43.18050973817706	43.525598286638406	48.25028404626686	48.205763094111774	50.918342259904506	50.667593806631785	53.58639393729612	53.12935759651679	58.659383022076334	57.811424028270764	0.10479740019405862	0.09717442910739876	0.2124880842084167	3.8231813166821667	0.21245320276807433	3.822554185979243
7.861410468260233	43.18459641586556	43.53013156983912	48.25819246350504	48.21382674029883	50.92827242912438	50.67752255191203	53.59834642666684	53.141151775470384	58.67516947977336	57.826756934179805	0.10485637364969654	0.09722900384730136	0.2093291987196153	3.7890381339984742	0.20930352350603698	3.788573867695959
7.908779421011744	43.18861115540227	43.53459200740783	48.26601761864865	48.2218070901606	50.938113387800705	50.68736251199537	53.61020375819587	53.15285168132472	58.690849464730185	57.84198512382614	0.10491527432241175	0.0972835110526251	0.20619501759279046	3.7547945628903108	0.20617845781475808	3.7544934930865566
7.956433795532517	43.1925537662533	43.53897940425399	48.27375927493919	48.22970390590745	50.947864874727046	50.69711342653827	53.62196564622183	53.16445703117821	58.70642264491481	57.85710827150883	0.10497410214212233	0.09733795065909173	0.20308542095688153	3.7204511478594213	0.2030778863239675	3.720313603960676
8.004375311632296	43.19642405906993	43.54329356648411	48.28141719696356	48.23751695109452	50.9575266301262	50.706775036619455	53.63363180659657	53.17596754362901	58.72188868996826	57.87212605317414	0.10503285703958731	0.09739232260320309	0.2000002892957582	3.6860084400486812	0.20000169001582435	3.686034748718157
8.052605699483543	43.20022184570243	43.54753430141556	48.28899115066997	48.24524599063763	50.967098395667556	50.716347084756904	53.64520195670361	53.187382938793036	58.737247271225236	57.887038146435714	0.10509153894640666	0.09744662682223808	0.19693950344890254	3.651466997243915	0.19694975022628114	3.651657482372684
8.101126699683881	43.203946939213964	43.55170141759081	48.29648090338424	48.2528907908297	50.97657991448443	50.725829314925406	53.65667581547674	53.19870293832274	58.75249806173511	57.90184423059534	0.10515014779501626	0.09750086325425135	0.1939029446081122	3.616827383892087	0.19392194864212797	3.6171823665918055
8.149940063318896	43.20759915389453	43.55579472479154	48.303886223825955	48.260451119356816	50.985970931191474	50.7352214725737	53.66805310341865	53.209927265425286	58.767640736282694	57.916543986663314	0.10520868351868691	0.0975550318380702	0.1908904943172729	3.5820901711012993	0.19091816729940092	3.5826099696460005
8.199047552025359	43.21117830527483	43.55981403405263	48.31120688212464	48.26792674531445	50.99527119190206	50.74452330464181	53.67933354261944	53.22105564488104	58.78267497140913	57.93113709737903	0.10526714605151956	0.09760913251329154	0.18790203447372278	3.5472559367408394	0.18793828858764527	3.5479408665632945
8.248450938054788	43.214684210140625	43.56375915767677	48.31844264983644	48.27531743922416	51.00448044424612	50.75373455957895	53.69051685677579	53.232087803062484	58.79760044543337	57.945623247232014	0.1053255353284434	0.09766316522027861	0.1849374473270018	3.5123252653938835	0.18498219524559545	3.5131756390637747
8.298152004337403	43.21811668654644	43.5676299092484	48.325593299960055	48.282622973049634	51.01359843738741	50.76285498736056	53.701602771209316	53.243023467952554	58.81241683847282	57.96000212248239	0.10538385128521403	0.09771712990016046	0.18199661547663482	3.4772987484393525	0.18204977035981074	3.47831487559597
8.348152544546481	43.221475553830096	43.57142610364832	48.33265860695371	48.28984312021351	51.02262492204162	50.771884339506364	53.71259101288601	53.253862369163684	58.82712383246506	57.97427341118212	0.10544209385840882	0.09777102649482708	0.17907942187412118	3.442176984042817	0.17914089736746064	3.443359171395059
8.398454363163072	43.22476063262662	43.575147557067936	48.33963834675127	48.29697765561369	51.031559650493755	50.78082236909771	53.72348131043479	53.26460423795635	58.84172111118882	57.98843680319561	0.1055002629854255	0.0978248549469272	0.1761857498192967	3.4069605771765055	0.17625546005263004	3.408309128470137
8.449059275541144	43.2279717448827	43.5787940870238	48.346532296779166	48.30402635564011	51.04040237661623	50.78966883079561	53.73427339416684	53.27524880725826	58.85620836028563	58.002491990221145	0.10555835860447738	0.09787861519986747	0.17331548296317578	3.371650139681151	0.17339334254847927	3.3731653556733363
8.49996910797308	43.23110871387089	43.58236551237208	48.35334023597283	48.310988998191334	51.049152855886625	50.798423480858396	53.74496699609469	53.28579581168308	58.870585267281214	58.016438665811776	0.10561638065459367	0.09793230719780757	0.17046850530590518	3.336246290293275	0.17055442933587983	3.3379284687162
8.551185697755594	43.23417136420416	43.58586165332329	48.36006194479365	48.31786536269151	51.057810845405896	50.807086077159845	53.75556184995148	53.29624498754976	58.88485152160719	58.03027652539682	0.10567432907561304	0.0979859308856579	0.16764470119551333	3.3007496546342736	0.1677386052406291	3.3025990901551268
8.602710893256043	43.23715952185004	43.589282331456644	48.366697205245536	48.324655230106835	51.06637610391612	50.81565637920678	53.766057691210165	53.306596072901385	58.899006814622595	58.04400526630284	0.10573220380818384	0.0980394862090792	0.16484395532756935	3.2651608652340656	0.16494575543549672	3.2671778494514
8.654546553979111	43.240073014145295	43.59262736973494	48.37324580089188	48.33135838296275	51.07484839181878	50.82413414815747	53.776454257102934	53.31684880752447	58.91305083963572	58.05762458777531	0.1057900047937596	0.09809297311447586	0.16206615274512615	3.229480561607488	0.162175765439315	3.2316653830148425
8.706694550633951	43.24291166981043	43.59589659251921	48.379707516872564	48.33797460536071	51.08322747119292	50.83251914683954	53.786751286640694	53.32700293296834	58.92698329192599	58.071134191000006	0.10584773197459565	0.09814639154899768	0.15931117883923207	3.1937093902506604	0.15942852111561479	3.1960623341838073
8.759156765201672	43.24567531896422	43.59908982558357	48.38608213992077	48.34450368299527	51.09151310581343	50.84081113976817	53.79694852063255	53.337058192564335	58.940803868765826	58.084533779124584	0.10590538529374866	0.09819974146053394	0.15657891934540658	3.1578480046446202	0.15670390867154538	3.160369353270653
8.811935091003267	43.24836379313831	43.6022068961299	48.3923694583801	48.35094540317102	51.09970506116921	50.84900989316433	53.80704570170531	53.34701433144518	58.95451226944261	58.09782305728012	0.10596296469507094	0.0982530227977121	0.15386926034614135	3.121897065320809	0.15400181466014828	3.124587097623589
8.865031432767935	43.250976925292036	43.605247632802964	48.39856926222174	48.35729955481994	51.10780310448179	50.857115174973195	53.81704257432336	53.356871096564724	58.96810819528093	58.11100173260306	0.10602047012321014	0.09830623550989531	0.15118208826851287	3.0858572398628894	0.15132212597632133	3.088716231588478
8.918447706701835	43.25351454982698	43.608211865705115	48.40468134306149	48.36356592851828	51.1158070047235	50.8651267548823	53.82693888480813	53.36662823671711	58.98159134966455	58.12406951425674	0.10607790152360462	0.09835937954717897	0.14851728988429613	3.0497292029340315	0.1486647298573871	3.052757426554308
8.972185840557227	43.25597650260189	43.61109942641144	48.4107054941771	48.36974431650404	51.123716532636266	50.873044404340106	53.836734381358085	53.37628550255676	58.99496143805879	58.13702611345349	0.10613525884248116	0.09841245486038971	0.14587475230933933	3.0135136363205675	0.14602951388445717	3.016711361027774
9.02624777370205	43.25836262094743	43.61391014798477	48.416641510525515	48.37583451269426	51.131531460749954	50.88086789657459	53.84642881406855	53.38584264661791	59.00821816803283	58.14987124347654	0.10619254202685283	0.09846546140108063	0.14325436300174488	2.977211228908345	0.14341636597936258	2.9805787205896195
9.080635457189915	43.2606727436811	43.61664386499069	48.42248918876017	48.38183631270218	51.13925156340108	50.88859700661156	53.856021934951585	53.395299423334244	59.02136124928207	58.162604619701916	0.10624975102451525	0.09851839912153024	0.14065600976476844	2.9408226767882297	0.14082517440539277	2.9443601979601226
9.135350853830497	43.26290671112221	43.61930041351288	48.42824832724855	48.387749513855	51.146876616751705	50.896231511293585	53.86551349795616	53.40465558905904	59.03439039365076	58.17522595962085	0.1063068857840438	0.09857126797473832	0.13807958074329463	2.904348683221542	0.13825582776695455	2.908056493020922
9.190395938260405	43.265064365106795	43.62187963116809	48.43391872608946	48.39357391521105	51.15440639880796	50.903771189298446	53.87490325898806	53.41391090208482	59.04730531515439	58.18773498286171	0.10636394625479212	0.09862406791442602	0.13552496442190431	2.867789958641879	0.13570821500701413	2.871668312805923
9.245772697014415	43.267145549002635	43.624381357121486	48.439500187130655	48.399309317577504	51.161840689438904	50.911215821157995	53.884190975930096	53.423065122663374	59.06010573000241	58.2001314112124	0.1064209323868866	0.09867679889502985	0.1329920496288537	2.831147220756975	0.13318222540965508	2.8351963715685997
9.301483128597186	43.269150107724464	43.62680543210199	48.44499251398647	48.404955523528	51.169179270395674	50.918565189277	53.893376408662455	53.43211801302591	59.072791356621074	58.212414968642726	0.10647784413122666	0.09872946087170148	0.13048072553226575	2.794421194526876	0.13067774859723613	2.798641390805642
9.357529243555355	43.271077887748966	43.62915169841758	48.450395512055366	48.410512337420236	51.17642192533016	50.925819077952035	53.902459319082844	53.441069337403064	59.085361915676124	58.22458538132677	0.1065346814394802	0.09878205380030443	0.12799088163995975	2.757612612173034	0.1281946745307323	2.762004099235128
9.413913064550128	43.27292873713	43.63141999997064	48.45570898853763	48.4159795654137	51.183568439814216	50.93297727339033	53.911439471126855	53.449918862045074	59.09781713009561	58.23664237766543	0.10659144426408085	0.09883457763741076	0.12552240779990598	2.720722213254703	0.1257328935086548	2.7252852328783774
9.47063662643026	43.27470250551393	43.63361018227354	48.46093275245328	48.42135701548751	51.19061860135873	50.94003956372899	53.92031663078853	53.45866635524213	59.11015672509314	58.2485856883091	0.10664813255822503	0.09888703234029983	0.12307519419852042	2.6837507446343807	0.12329229616693738	2.688485535036307
9.527701976305488	43.27639904415468	43.63572209246396	48.466066614659624	48.42664449745812	51.19757219943266	50.947005739053765	53.929090566140644	53.467311587344476	59.12238042819053	58.26041504618006	0.10670474627587043	0.09893941786695422	0.12064913136129007	2.64669896054329	0.12087277347848158	2.651605756340359
9.585111173620431	43.278018205929364	43.63775557932063	48.471110387869516	48.43184182299754	51.20442902548249	50.95387559141857	53.937761047355636	53.475854330783186	59.134487969241405	58.27213018649565	0.10676128537173175	0.09899173417605815	0.11824411015089709	2.6095676225959323	0.1184742167524746	2.614646654785247
9.642866290228868	43.279559845353326	43.63971049327873	48.47606388666883	48.43694880565081	51.21118887295124	50.96064891486434	53.946327846725765	53.48429436009008	59.146479080453844	58.283730846790604	0.10681774980127869	0.09904398122699437	0.11586002176773036	2.572357499797363	0.11609651763325246	2.5776089957143995
9.700969410468568	43.28102381859588	43.64158668644566	48.480926927534824	48.44196526085444	51.21785153729806	50.96732550543854	53.95479073868416	53.49263145191874	59.158353496414165	58.29521676694034	0.1068741395207321	0.09909615897984217	0.11349675774948764	2.5350693686013983	0.11373956810103891	2.540493551887266
9.75942263123647	43.28240998349555	43.643384012616735	48.48569932885407	48.44689100595428	51.22441681601748	50.97390516121434	53.96314949982557	53.500865385064756	59.17011095410998	58.30658768918369	0.10693045448706298	0.0991482673953733	0.11115420996850389	2.4977040128833323	0.11140326046967175	2.5033011034647643
9.818228062064373	43.28371819957569	43.64510232729081	48.490380910940424	48.45172586022364	51.230884508658896	50.980387682310074	53.971403908926966	53.50899594048652	59.18175119295364	58.317843358145986	0.10698669465798812	0.09920030643505146	0.10883227063368395	2.460262223996324	0.10908748738711438	2.4660324380474776
9.877387825195074	43.284948328059976	43.64674148768612	48.4949714960533	48.456469644881516	51.23725441684613	50.98677287090861	53.979553746968605	53.517022901325866	59.193273954805846	58.328983520862195	0.10704285999196797	0.09925227606102793	0.106530832290332	2.422744800831424	0.10679214183619479	2.4286883507429593
9.936904055658934	43.28610023188821	43.648301352756285	48.49947090841606	48.46112218311095	51.243526344297145	50.99306053127711	53.98759879715519	53.52494605292903	59.20467898399927	58.340007926800276	0.10709895044820425	0.09930417623613967	0.10424978781679783	2.3851525497648254	0.10451711713170653	2.391269644103886
9.996778901350961	43.28717377573174	43.649781783205896	48.503878974233935	48.46568330007706	51.249700096843426	50.99925046978618	53.99553884493644	53.53276518286723	59.215966027362	58.35091632788406	0.10715496598663508	0.09935600692390752	0.10198903042504526	2.3474862847069744	0.10226230691955607	2.353777128198999
10.05701452310831	43.288168826009226	43.65118264150664	48.50819552171259	48.47015282294562	51.25577548244992	51.00534249492989	54.00337367802861	53.540480080957735	59.22713483424143	58.36170847851694	0.1072109065679356	0.09940776808853155	0.09974845366218688	2.3097468271680555	0.10002760518011655	2.316211620664035
10.117613094788254	43.28908525090254	43.65250379191322	48.51242038107647	48.47453058090136	51.26175231123473	51.01133641734524	54.01110308643547	53.548090539284814	59.238185156528054	58.37238413560511	0.10726677215351237	0.09945945969489063	0.0975279514069598	2.2719350062288868	0.09781290622328243	2.2785739466653467
10.178576803346665	43.28992292037235	43.6537451004794	48.516553384587155	48.47881640516646	51.26763039548891	51.017232049832025	54.01872686246951	53.555596352220796	59.249116748679285	58.382943058581105	0.10732256270550186	0.09951108170853909	0.09532741787040777	2.2340516585736623	0.09561810468954945	2.2408649389453785
10.239907848916916	43.29068170617404	43.65490643507397	48.520594366561916	48.48301012901902	51.273409549696396	51.02302920737246	54.02624480077325	53.56299731644701	59.259929367743354	58.39338500942723	0.10737827818676696	0.09956263409570296	0.09314674759707486	2.1960976285536162	0.09344309555103791	2.2030854378717777
10.301608444889292	43.29136148187374	43.65598766539707	48.524543163392316	48.48711158781176	51.27908959055403	51.02872770715137	54.03365669834073	53.57029323097523	59.27062277338357	58.40370975269945	0.10743391856089483	0.099614116823279	0.09098583546074224	2.1580737681506434	0.0912877741087641	2.1652362914337573
10.363680817990868	43.29196212286399	43.65698866299612	48.52839961356267	48.491120618990465	51.28467033699137	51.034327368575774	54.04096235453875	53.577483897168655	59.28119672790214	58.41391705555076	0.10748948379219465	0.09966552985883188	0.08884457666664503	2.119980937013679	0.08915203599218557	2.127318355240277
10.426127208365882	43.29248350637986	43.657909301282096	48.532163557668746	48.49503706211272	51.29015161019092	51.03982801329503	54.04816157112833	53.58456911876323	59.2916509962644	58.42400668775517	0.10754497384569253	0.09971687317059075	0.08672286675101759	2.081820002544191	0.08703577716022437	2.0893324926000787
10.488949869656532	43.292925511515044	43.65874945554591	48.53583483843661	48.4988607588668	51.29553323360828	51.045229465220885	54.05525415228656	53.59154870188915	59.30198534612324	58.43397842173152	0.10760038868713206	0.09976814672744694	0.08462060157904716	2.0435918398252397	0.08493889389978904	2.0512795745034964
10.552151069084381	43.2932880192377	43.65950900297447	48.539413300741074	48.50259155309013	51.30081503299214	51.05053155054752	54.06223990462771	53.59842245509207	59.312199547843086	58.443832032567194	0.10765572828296864	0.09981935049895264	0.0825376773447033	2.005297331683323	0.0828612828253199	2.0131604796515603
10.615733087532126	43.29357091240679	43.66018782266723	48.542898791624886	48.50622929078847	51.30599683640469	51.05573409777171	54.069118637225394	53.60519018935472	59.322293374524605	58.45356729804239	0.10771099260036836	0.09987048445531595	0.0804739905715337	1.966937368744766	0.08080284087861855	1.9749760944941954
10.679698219625935	43.29377407578808	43.66078579565246	48.5462911603173	48.50977382015458	51.31107847424187	51.06083693771314	54.075890161633964	53.61185171811841	59.33226660202896	58.46318399865394	0.10776618160720432	0.0999215485674007	0.07842943811039049	1.9285128494029777	0.07876346532719936	1.9367273132229457
10.744048773818252	43.29389739607036	43.661302804903656	48.549590258253104	48.51322499158719	51.316059779253656	51.065839903534446	54.08255429191042	53.61840685730452	59.34211900900236	58.47268191763953	0.10782129527205463	0.09997254280672248	0.07640391714005546	1.8900246798602893	0.07674305376457369	1.8984150378000777
10.808787072471103	43.29394076188169	43.66173873535605	48.552795939091546	48.51658265771003	51.32094058656457	51.070742830761716	54.08911084463627	53.62485542533625	59.351850376900664	58.482060841001754	0.10787633356419983	0.10002346714544604	0.07439732516581898	1.851473774158876	0.0747415041100794	1.8600401780004177
10.87391545193992	43.293904063805684	43.662093473923136	48.55590805873539	48.51984667339089	51.32572073369401	51.07554555730481	54.095559638939385	53.63119724316035	59.36146049001404	58.49132055753254	0.10793129645361912	0.10007432155638404	0.07240956001959375	1.8128610541825765	0.07275871460774397	1.8216036514131702
10.93943626265785	43.29378719439776	43.66236690951314	48.558926475349914	48.52301689576058	51.33040006057689	51.080247923477756	54.10190049651597	53.63743213426875	59.37094913549162	58.50046085883726	0.10798618391098815	0.10012510601299293	0.07044051985991473	1.7741874497132812	0.07079458382679604	1.783106383489212
11.00535186922059	43.29359004820164	43.66255893304576	48.56185104938218	48.526093184232295	51.334978409584195	51.0848497720194	54.10813324165271	53.643559924720634	59.38031610336649	58.509481539359356	0.10804099590767618	0.10017582048937175	0.06849010317000648	1.735453898410924	0.06884901065859594	1.7445493075101695
11.071664650471687	43.29331252176553	43.66266943746859	48.56468164357993	48.52907540052059	51.3394556255435	51.089350948113605	54.11425770124863	53.649580443164	59.38956118658026	58.5183823964045	0.10809573241574377	0.10022646496025754	0.0665582087575558	1.6966613458280335	0.0669218943187957	1.7059333646357118
11.138376999588447	43.29295451365879	43.66269831777398	48.56741812301105	48.53196340866069	51.343831555759714	51.09375129941021	54.12027370483745	53.655493520857846	59.39868418100819	58.527163230165314	0.10815039340793967	0.10027703940102557	0.06464473575573493	1.657810745502502	0.06501313434677058	1.66725950397813
11.205491324168262	43.292515924488285	43.662645471015765	48.57006035508275	48.5347570750279	51.3481060500359	51.09805067604548	54.12618108460971	53.661298991694196	59.40768488548418	58.535823843745916	0.10820497885769781	0.10032754378768496	0.0627495836209846	1.6189030589011963	0.06312263060232226	1.62852868252412
11.273010046315514	43.291996656914876	43.66251079632582	48.57260820956078	48.53745626835673	51.35227896069392	51.10224893066282	54.131979675434984	53.666996692219904	59.416563101825716	58.54436404318645	0.10825948873913586	0.10037797809687597	0.060872652132559324	1.5799392554545193	0.061250283268122985	1.589741865216638
11.340935602728974	43.29139661567011	43.662294194931086	48.57506155858896	48.54006085976044	51.35635014259531	51.10634591843355	54.13766931488426	53.67258646165905	59.425318634859075	58.55278363748791	0.10831392302705006	0.10042834230586936	0.05901384139247057	1.5409203126000648	0.05939599284738506	1.550900024954899
11.409270444789758	43.29071570757262	43.661995570170234	48.57742027670837	48.54257072275037	51.360319453162155	51.11034149707762	54.143249843252214	53.678068141934844	59.433951292444384	58.56108243863678	0.10836828169691554	0.10047863639256081	0.057173051826396204	1.50184721581536	0.05755966016494085	1.512004142643491
11.478017038649782	43.289953841545035	43.66161482751076	48.579684240877086	48.54498573325556	51.364186752398204	51.114235526884706	54.14872110357983	53.68344157769218	59.442460885501184	58.569260261630085	0.10842256472488053	0.10052886033547213	0.05535018418066784	1.4627209585960372	0.05574118636570802	1.473055207183279
11.547177865320764	43.289110928630414	43.661151874565675	48.58185333048943	48.54730576964214	51.36795190290959	51.11802787073484	54.1540829416767	53.68870661631959	59.450847228033375	58.577316924500025	0.10847677208776636	0.10057901411374498	0.053545139522327645	1.4235425424740242	0.05394047291326842	1.4340542154750437
11.616755420763786	43.28818688200903	43.66060662111056	48.58392742739561	48.549530712732945	51.37161476992604	51.12171839411949	54.15933520614359	53.693863107971765	59.459110137154795	58.58525224833909	0.10853090376306283	0.10062909770714143	0.05175781924020839	1.3843129770921223	0.052157421591687125	1.3950021724886028
11.686752215979308	43.28718161701526	43.659978979100686	48.58590641592138	48.55166044582722	51.375175221321946	51.1253069651626	54.16447774839519	53.69891090559194	59.46724943311465	58.59306605732509	0.10858495972892704	0.10067911109603936	0.04998812504209127	1.345033280149437	0.05039193450204493	1.355900091226431
11.75717077709787	43.28609505115407	43.65926886268774	48.58779018288745	48.55369485472005	51.37863312763742	51.12879345464146	54.16951042268243	53.703849864934135	59.4752649393229	58.60075817874602	0.10863893996417891	0.10072905426143115	0.048235958956752256	1.305704477495965	0.0486439140654511	1.3167489927982388
11.82801364547121	43.28492710411826	43.65847618823731	48.589578617629606	48.55563382772248	51.3819883620997	51.13217773600817	54.17443308611566	53.70867984458604	59.483156482376046	58.60832844302559	0.10869284444829988	0.10077892718492001	0.04650122333123363	1.2663276030889392	0.04691326301974641	1.2775499064046016
11.899283377763982	43.28367769780493	43.65760087434562	48.591271612017884	48.55747725568081	51.38524080064406	51.13545968541033	54.1792455986869	53.713400705991134	59.49092389208246	58.61577668374797	0.10874667316142991	0.1008287298487195	0.044783820831753474	1.2269036990546738	0.045199884419616865	1.2383038693515118
11.970982546046038	43.28234675633269	43.656642841856964	48.59286906047686	48.55922503199679	51.38839032193553	51.13863918171271	54.183947823293096	53.718012313471675	59.498567001488475	58.62310273768348	0.10880042608436488	0.100878462235649	0.043083654442398256	1.1874338156794693	0.04350368163699159	1.199011927092215
12.043113737885237	43.28093420605834	43.65560201388065	48.594370860005064	48.56087705264714	51.39143680738979	51.141716106518075	54.18853962575858	53.72251453425094	59.50608564690359	58.630306444813506	0.10885410319855285	0.10092812432913138	0.04140062746472495	1.1479190114332596	0.04182455835979226	1.1596751332308486
12.115679556440844	43.27943997559414	43.65447831580854	48.59577691019518	48.56243321620379	51.39438014119491	51.14469034418886	54.193020874858355	53.72690723847643	59.51347966792686	58.63738764835626	0.10890770448609294	0.10097771611319241	0.03973464351764733	1.1083603530078108	0.040162418591251026	1.120294549546088
12.188682620557461	43.27786399582448	43.653271675331915	48.597087113253636	48.56389342385346	51.39722021033254	51.14756178186817	54.19739144234071	53.731190299242094	59.5207489074723	58.644346194791865	0.10896122992973124	0.10102723757245541	0.03808560653629911	1.068758915296712	0.03851716664968308	1.0808712459966046
12.26212556485955	43.276206199923244	43.65198202245911	48.59830137402082	48.565257579417874	51.39995690459956	51.15033030950147	54.201651202950536	53.73536359261157	59.52789321179508	58.65118193388811	0.10901467951285959	0.1010766886921416	0.03645342077300029	1.0291157814699545	0.03688870716894144	1.041406300775634
12.336011039846525	43.274466523370684	43.650609289532696	48.59941959999092	48.566525589373754	51.40259011662957	51.15299581985786	54.20580003445224	53.73942699764082	59.534912430517444	58.65789471872592	0.10906805321951213	0.10112606945806522	0.03483799079418759	0.9894320429229992	0.03527694509620005	1.0019008002745977
12.41034171198835	43.27264490397063	43.64915341124684	48.600441701331995	48.56769736287274	51.40511974191431	51.155558208551575	54.20983781765282	53.743380396401065	59.54180641665462	58.66448440572484	0.1091213510343616	0.10117537985663333	0.03323922148268821	0.949708799351356	0.033681785692010635	0.9623558391358529
12.485120263821853	43.27074128186758	43.64761432466479	48.60136759090602	48.56877281176167	51.40754567882559	51.15801737406352	54.21376443642514	53.747223674001766	59.54857502664114	58.67095085466892	0.10917457294271922	0.10122461987484113	0.0316570180356166	0.9099471587524022	0.03210313453115532	0.9227725202745205
12.560349394047481	43.268755599564	43.64599196923624	48.60219718428918	48.569751850602664	51.40986782863665	51.160373217762945	54.21757977773112	53.75095671861368	59.55521812035688	58.677293928732254	0.10922771893052835	0.10127378950027077	0.030091285963806058	0.8701482374162879	0.03054089750071398	0.8831519548875804
12.63603181762671	43.26668780193743	43.64428628681487	48.602930399791745	48.570634396693286	51.412086095544076	51.16262564392895	54.221283731644974	53.754579421491826	59.56173556115325	58.68351349450486	0.10928078898436637	0.10132288872108886	0.02854193109209291	0.8303131599750486	0.028994980799154746	0.843495262448414
12.712170265880024	43.26453783625779	43.64249722167576	48.60356715847848	48.57142037008679	51.41420038668943	51.16477455977216	54.22487619137653	53.75809167699863	59.568127215879514	58.68960942201846	0.10933378309143847	0.10137191752604366	0.02700885955840704	0.7904430594026053	0.027465290937357167	0.8038035707431845
12.78876748658549	43.26230565220458	43.64062472053301	48.60410738418879	48.5721096936124	51.41621061218113	51.16681987545646	54.22835705329459	53.76149338262704	59.57439295490905	58.695581584772334	0.10938670123957651	0.10142087590446221	0.02549197781354451	0.750539077054782	0.025951734737816423	0.7640780159235874
12.865826244077915	43.25999120188443	43.63866873255738	48.60455100355711	48.572702292895656	51.41811668511631	51.168761504120894	54.23172621695038	53.764784439023856	59.58053265216591	58.7014298597594	0.10943954341723545	0.10146976384624933	0.02399119262008753	0.710602362651116	0.024454219332881166	0.7243197424450045
12.943349319348618	43.257594439848134	43.63662920939365	48.604897946033056	48.573198096378654	51.41991852160259	51.17059936190109	54.234983585100885	53.76796475001271	59.58654618515092	58.70715412749198	0.10949230961349174	0.10151858134188285	0.022506411051949726	0.6706340742875909	0.02297265216481037	0.6845299031174363
13.0213395101458	43.25511532310823	43.63450610517851	48.60514814390186	48.57359703534049	51.421616040780044	51.172333367951424	54.238129063732465	53.77103422261758	59.59243343496841	58.71275427202796	0.10954499981804068	0.1015673283824141	0.02103754049556983	0.630635378527586	0.021506940987421785	0.644709659196451
13.099799631075467	43.25255381115647	43.63229937655821	48.60530153230491	48.573899043917834	51.42320916484338	51.17396344446692	54.24116256208448	53.77399276708614	59.59819428635284	58.71823018099705	0.10959761402119295	0.1016160049594626	0.019584488647808485	0.5906074503509444	0.020056993862624495	0.604860180277683
13.178732513703073	43.249909865981124	43.63000898270616	48.60535804926	48.57410405912518	51.42469781906371	51.17548951670493	54.24408399267271	53.77684029691301	59.60382862769517	58.72358174562664	0.10965015221387203	0.1016646110652156	0.018147163514584008	0.5505514731448784	0.018622719161044188	0.5649826443823258
13.258141006655675	43.2471834520845	43.6276348853407	48.60531763568181	48.57421202087545	51.42608193181062	51.17691151300731	54.24689327131302	53.779576728863205	59.60933635106956	58.72880886076819	0.109702614387613	0.10171314669242477	0.01672547341217978	0.5104686387803667	0.01720402556185263	0.525078237946218
13.338027975724735	43.24437453650046	43.62517704874284	48.60518023540254	48.574222872000504	51.427361434574394	51.17822936482226	54.24959031714515	53.78220198299564	59.61471735226012	58.733911424923335	0.10975500053455774	0.10176161183440388	0.015319326966789504	0.4703601476157928	0.015800822052142394	0.4851481558598607
13.418396303969553	43.24148308881199	43.62263543977422	48.604945795192364	48.57413655827179	51.42853626198807	51.17944300672654	54.25217505265634	53.784715982686656	59.61997153078762	58.73888934027036	0.109807310647454	0.10181000648502639	0.013928633112925581	0.4302272085005825	0.014413017926472094	0.44519360148115084
13.49924889182131	43.23850908116876	43.62001002789476	48.60461426478005	48.57395302842087	51.42960635184967	51.18055237644742	54.25464740370521	53.787118654653554	59.625098789936345	58.74374251269044	0.10985954471965277	0.10185833063872349	0.012553301093817026	0.3900710387970321	0.01304052278663903	0.40521578663538094
13.580588657187745	43.23545248830467	43.617300785180596	48.60418559687361	48.5736722341602	51.430571645144404	51.18155741488496	54.2570072995455	53.789409928978216	59.6300990367809	58.748470851794046	0.109911702745104	0.10190658429048002	0.01119324046010206	0.34989286437485134	0.011683246540371783	0.3652159316261532
13.662418535558457	43.23231328755556	43.614507686341966	48.6036597471809	48.57329413020362	51.43143208606687	51.182458066133975	54.25925467284989	53.791589739130735	59.63497218221305	58.753074270947394	0.10996378471835577	0.10195476743583594	0.00984836107022602	0.3096939196566382	0.010341099401557585	0.32519526526448317
13.744741480110864	43.22909145887683	43.61163070874115	48.60303667443035	48.57281867428734	51.432187622043465	51.1832542775064	54.26138945973406	53.793658021993075	59.63971814096882	58.75755268729901	0.11001579063455165	0.10200288007087792	0.008518573088906578	0.2694754475978698	0.009013991889446515	0.2851550248778949
13.827560461816718	43.225786984861024	43.60866983241033	48.60231634039161	48.572245827190386	51.4328382037545	51.18394599955341	54.263411599780355	53.79561471788276	59.6443368316552	58.76190602180604	0.11006772048942645	0.10205092219224271	0.007203786988441152	0.2292386997523863	0.007701834829276777	0.24509645634316257
13.910878469549415	43.222399850755814	43.605625040069775	48.60149870989655	48.571575552755775	51.43338378515698	51.18453318608792	54.26532103606218	53.797459770576886	59.648828176777656	58.76613419926127	0.11011957427930566	0.10209889379711133	0.00590391354677422	0.18898493625783885	0.006404539350114646	0.20502081407721562
13.9946985101918	43.21893004448146	43.60249631714561	48.60058375085979	48.57080781791098	51.43382432350655	51.185015794206606	54.267117715167636	53.79919312733557	59.65319210276676	58.77023714831929	0.11017135200110129	0.10214679488320809	0.0046188638465878284	0.1487154258084047	0.0051220168848544745	0.16492936103350075
14.079023608744702	43.21537755664871	43.59928365178797	48.59957143429961	48.56994259268902	51.434159779380266	51.18539378431246	54.268801587223756	53.80081473892602	59.657428540005505	58.774214801523456	0.11022305365231053	0.1021946254487972	0.003348549277291113	0.1084314457657456	0.0038541791715829277	0.12482336879111244
14.163856808436103	43.211742380576645	43.59598703488916	48.598461734359006	48.56897985024934	51.434390116699014	51.18566712013723	54.270372605920706	53.802324559646486	59.66153742285668	58.77806709533267	0.11027467923101165	0.10224238549268151	0.0020928815313254745	0.06813428206987737	0.0026009382502252265	0.08470411747657636
14.24920117083096	43.208024512310374	43.59260646010149	48.59725462832621	48.567919566898595	51.43451530274985	51.18583576876359	54.271830728535654	53.8037225473499	59.66551868968967	58.78179397014784	0.11032622873586333	0.10229007501419912	0.00085177260632463	0.02782522932284337	0.001362206464079918	0.04457289583842794
14.335059775941703	43.20422395063904	43.5891419238557	48.595950096656054	48.56676172211182	51.43453530820889	51.185899700647944	54.27317591595733	53.805008663468215	59.669372282908206	58.785395370339025	0.11037770216610081	0.10233769401322225	-0.00037486519624962966	-0.01249440920582856	0.0001378964592504417	0.004431001249031397
14.421435722339384	43.20034069711356	43.58559342537888	48.59454812299064	48.5655062985533	51.43445010716363	51.18585888964264	54.274408132709944	53.8061828730361	59.67309814897733	58.78887124427216	0.1104290995215332	0.10238524249015267	-0.0015871192723579952	-0.05282332160822989	-0.0010720788172307039	-0.03572026030815323
14.50833212726552	43.19637475606461	43.58196096671272	48.59304869418039	48.564153282097614	51.43425967713566	51.18571331301867	54.27552734697758	53.80724514471518	59.67669623845094	58.79222154433594	0.11048042080254256	0.10243272044592237	-0.002785076714474144	-0.09316018727622577	-0.002267806115980875	-0.07587957418400038
14.595752126744532	43.19232613462052	43.578244552731746	48.59145180030516	48.56270266185071	51.43396399910338	51.18546295148819	54.276533530628484	53.80819545081794	59.68016650599909	58.795446226968785	0.11053166601007906	0.1024801278819873	-0.003968824312778452	-0.13350367691418796	-0.003449371886631525	-0.11604561707645189
14.683698875697011	43.18819484272533	43.574444191161525	48.58975743469528	48.561154430171015	51.43356305752468	51.185107789227175	54.27742665923943	53.809033767332124	59.68350891043564	58.79854525268592	0.11058283514565984	0.10252746480033045	-0.005138448555669584	-0.17385245251898596	-0.004616862278737699	-0.1562170570177841
14.772175548053516	43.18398089315658	43.57055989259688	48.58796559395257	48.55950858269057	51.43305684035959	51.18464781389795	54.27820671212003	53.809760073944545	59.68672341474548	58.80151858610627	0.11063392821136626	0.10257473120345273	-0.006294035629593964	-0.2142051673581591	-0.005770363141095913	-0.19639255335096095
14.861185336869132	43.17968430154354	43.56659167052024	48.58607627797152	48.55776511833614	51.43244533909322	51.18408301667202	54.27887367233723	53.81037435406561	59.689809986112316	58.80436619597963	0.11068494520984158	0.10262192709437719	-0.007435671420353174	-0.2545604659790115	-0.00690996002299471	-0.23657075672235806
14.95073145443871	43.17530508638505	43.56253954131988	48.58408948996047	48.55592403935042	51.43172854875834	51.183413392252604	54.279427526739674	53.81087659485324	59.692768595946035	58.80708805521376	0.1107358861442875	0.1026690524766415	-0.008563441512819736	-0.29491698417041334	-0.008035738174385187	-0.2767503090635728
15.040817132412794	43.170843269067724	43.558403524308275	48.582005236462756	48.55398535131331	51.43090646795849	51.18263893889758	54.279868265982344	53.81126678723745	59.69559921991058	58.80968414090159	0.11078675101846325	0.10271610735429927	-0.009677431191505548	-0.33527334897007677	-0.009147782546506278	-0.3169298435932433
15.131445621914246	43.166298873883925	43.55418364174048	48.57982352737788	48.55194906316304	51.42997909889053	51.18175965844201	54.28019588455084	53.81154492594434	59.698301837951284	58.81215443434827	0.11083753983668118	0.10276309173191486	-0.010777725441755592	-0.37562817865182296	-0.010246177792225808	-0.3571079848024965
15.222620193655578	43.16167192804993	43.54987991883243	48.57754437598287	48.549815187217554	51.42894644736781	51.180775556321166	54.28041038078615	53.81171100952064	59.700876434322915	58.814498921098576	0.11088825260380504	0.10281000561456341	-0.011864408948497385	-0.4159800826837454	-0.011331008265528908	-0.39728334840583557
15.31434413805701	43.156962461724035	43.545492383779454	48.57516779895341	48.547583739195744	51.42780852284295	51.17968664159326	54.280511756909185	53.811765040358026	59.703322997617185	58.816717590964075	0.11093888932524909	0.10285684900782746	-0.012937566098798925	-0.45632766175731376	-0.012402358023848592	-0.43745454138115747
15.406620765365147	43.15217050802473	43.5410210677746	48.572693816385275	48.545254738238896	51.42656533843089	51.17849292696233	54.28050001904536	53.81170702471749	59.70564152079068	58.8188104380506	0.11098945000697265	0.10290362191779343	-0.013997280980504456	-0.49666950774735596	-0.013460310827042576	-0.47762016192791634
15.499453405772549	43.147296103048866	43.53646600502718	48.57012245181561	48.5428282069319	51.42521691093182	51.177194428801165	54.28037517724931	53.81153697275385	59.70783200119258	58.82077746078539	0.11103993465547903	0.10295032435105234	-0.01504363738365555	-0.5370042037175153	-0.014504950138075401	-0.5177787994653045
15.592845409537835	43.1423392858898	43.53182723278111	48.56745373224417	48.54030417132475	51.42376326085421	51.17579116717418	54.28013724552952	53.811254898540085	59.709894440592514	58.8226186619446	0.1110903432778143	0.10299695631469388	-0.016076718800491108	-0.5773303238875087	-0.015536359123757393	-0.5579290346231573
15.686800147106629	43.1373000986557	43.52710479133356	48.56468768815493	48.5376826609539	51.422204412437935	51.17428316586043	54.27978624187314	53.810860820092	59.711828845208636	58.82433404868079	0.11114067588156229	0.10304351781630752	-0.017096608426243165	-0.6176464336494973	-0.016554620655085728	-0.5980694392128498
15.781321009233178	43.13217858648772	43.522298724053314	48.561824353537304	48.534963708863756	51.42054039367725	51.17267045237657	54.279322188270676	53.810354759392645	59.7136352257353	58.825923632550264	0.11119093247484432	0.10309000886397728	-0.01810338915919374	-0.6579510895353451	-0.017559817307358117	-0.6381985762363911
15.87641140710273	43.12697479757827	43.51740907739947	48.55886376590766	48.53214735162812	51.41877123634401	51.17095305799989	54.278745110740786	53.8097367424169	59.71531359737127	58.82738742954066	0.11124111306631494	0.10313642946628104	-0.019097143600788513	-0.6982428391929716	-0.018552031360798082	-0.6783149998627778
15.972074772454643	43.12168878318941	43.51243590093993	48.55580596633082	48.52923362937173	51.41689697601079	51.16913101779135	54.278055039355195	53.809006799156215	59.71686397984762	58.82872546009852	0.11129121766516094	0.1031827796322889	-0.020077954057228453	-0.73852022142637	-0.019531344800896022	-0.718417255420718
16.06831455770623	43.11632059767095	43.507379247369876	48.55265099944146	48.52622258579171	51.414917652073974	51.167204370618705	54.277252008263396	53.808164963642945	59.71828639745579	58.82993774915672	0.11134124628109787	0.10322905937155794	-0.021045902538617156	-0.7787817661283043	-0.020497839319034483	-0.7585038793877175
16.165134236077357	43.11087029847899	43.50223917253062	48.54939891346573	48.52311426817922	51.41283330777711	51.165173159179545	54.276336055717735	53.80721127397538	59.7195808790757	58.83102432616233	0.11139119892436862	0.10327526869413405	-0.022001070760381936	-0.8190259943112324	-0.021451596313056598	-0.7985733993937174
16.262537301715792	43.10533794619406	43.497015735427944	48.54604976024263	48.519908727440864	51.410643990233915	51.16303743002441	54.275307224098015	53.806145772342056	59.720747458203775	58.83198522510393	0.11144107560573889	0.10332140761054635	-0.02294354014242117	-0.859251418049098	-0.02239269688669765	-0.8386243341738009
16.36052726982327	43.09972360453973	43.49170899825103	48.542603595245886	48.516606018120584	51.40834975045189	51.160797233580105	54.274165559936954	53.804968505046816	59.72178617298138	58.832820484539674	0.11149087633649796	0.1033674761318055	-0.02387339181086645	-0.8994565405209869	-0.023321221850949314	-0.8786551935936586
16.459107676782416	43.094027340400764	43.48631902639088	48.539060477605155	48.51320619842097	51.405950643355155	51.15845262417268	54.27291111394455	53.80367952253333	59.722697066222615	58.833530147624714	0.11154060112845259	0.10341347426940316	-0.024790706597684675	-0.9396398559674708	-0.024237251723832287	-0.9186644786022953
16.55828208028434	43.08824922384174	43.48084588845926	48.53542047012802	48.50970933022517	51.40344672780822	51.15600366005094	54.27154394103369	53.802278879410096	59.723480185442966	58.83411426213914	0.1115902499939279	0.10345940203530854	-0.025695565041303325	-0.9797998496869695	-0.025140866731874212	-0.9586506812793232
16.658054059457015	43.08238932812523	43.475289656307076	48.53168363932126	48.50611547911834	51.40083806663891	51.153450403409245	54.270064100344634	53.800766634474904	59.72413558288711	58.834572880515545	0.11163982294576245	0.10350525944196497	-0.026588047387321012	-1.019934998033932	-0.026032146809399137	-0.9986122847785737
16.758427214994473	43.076447729730575	43.469650405043495	48.52785005541289	48.50242471440962	51.39812472666208	51.15079292041127	54.26847165527058	53.79914285074009	59.72466331555769	58.834906059867166	0.1116893199973076	0.10355104650228913	-0.02746823358796746	-1.0600437683806376	-0.026911171598811734	-1.0385477633062692
16.859405169286727	43.07042450837201	43.46392821305434	48.52391979237356	48.49863710915352	51.39530677870276	51.14803128121293	54.26676667348236	53.79740759545708	59.725063445243215	58.83511386201539	0.11173874116242309	0.1035967632296698	-0.02833620330389408	-1.1001246191535756	-0.027778020452359442	-1.078455582166498
16.960991566550526	43.06431974701739	43.4581231620211	48.51989292793843	48.49475274017198	51.392384297619714	51.14516555998593	54.26494922695387	53.795560940141485	59.72533603854677	58.83519635351793	0.11178808645547753	0.10364240963796308	-0.029192035903037095	-1.1401759997825138	-0.02863277243065454	-1.1183341976939118
17.063190072960847	43.058133531906606	43.45223533693963	48.51576954362884	48.490771688075995	51.38935736232882	51.142195834940985	54.26301939198699	53.79360296059793	59.725481166914165	58.835153605696505	0.11183735589134239	0.10368798574149166	-0.030035810462180734	-1.1801963507059554	-0.02947550630472051	-1.1581820572773722
17.166004376783235	43.05186595257013	43.44626482613895	48.51154972477412	48.486694037287435	51.386226055826626	51.13912218835131	54.26097724923695	53.79153373694501	59.72549890666249	58.83498569466502	0.1118865494853929	0.10373349155504154	-0.030867605767184614	-1.220184103363863	-0.030306300555650978	-1.19799759934358
17.26943818850684	43.045517101847544	43.440211721300045	48.50723356053331	48.48251987606085	51.38299046521368	51.13594470657586	54.25882288373738	53.789353353640344	59.72538933900852	58.83469270135734	0.11193566725350293	0.10377892709386201	-0.03168750031247214	-1.2601376801849256	-0.031125233374552863	-1.2377792533425236
17.37349524097843	43.03908707590613	43.434076117474866	48.50282114391705	48.47824929650539	51.3796506817183	51.13266348008298	54.256556384925766	53.78706189950555	59.725152550097356	58.83427471155547	0.11198470921204574	0.10382429237366118	-0.03249557230213895	-1.300055494561093	-0.03193238266376852	-1.2775254397347453
17.478179289537028	43.032575974259416	43.42785811310496	48.498312571809365	48.473882394606534	51.37620680071991	51.1292786034736	54.25417784666845	53.78465946775115	59.724788631030655	58.83373181591745	0.11203367537788773	0.10386958741060376	-0.03329189965143087	-1.3399359508985071	-0.03272782603738733	-1.317234570007713
17.583494112149474	43.02598389978577	43.42155781004055	48.49370794498948	48.46941927024813	51.37265892177263	51.1257901755049	54.25168736728607	53.78214615600185	59.724297677895464	58.83306411000552	0.11208256576838878	0.1039148122213106	-0.03407655998481118	-1.3797774445265532	-0.033511640820307775	-1.3569050466285262
17.689443509546752	43.019310958747056	43.415175313559295	48.489007368153736	48.46486002723416	51.369007148628995	51.12219829911373	54.24908504957887	53.779522066321476	59.72367979179262	58.83227169431421	0.11213138040139968	0.10395996682285577	-0.03484963063735336	-1.4195783617124107	-0.03428390404977222	-1.3965352630493726
17.79603130536116	43.01255726080729	43.40871073238538	48.48421094993759	48.46020477331085	51.365251589263565	51.11850308144018	54.2463710008521	53.77678730523818	59.722935078865596	58.83135467429849	0.11218011929525766	0.10400505123276284	-0.03561118865590629	-1.459337079695615	-0.0350446924753669	-1.4361236037020717
17.90326134626431	43.00572291905119	43.40216417870824	48.4793188029373	48.45545362018846	51.3613923558964	51.11470463385109	54.243545332941245	53.7739419837695	59.72206365032885	58.830313160401865	0.11222878246878756	0.10405006546900461	-0.036361310799094326	-1.4990519666498585	-0.03579408255981775	-1.4756684440053505
18.011137502105942	42.99880805000293	43.395535768201704	48.47433104373206	48.45060668356332	51.35742956501689	51.11080307196362	54.24060816223751	53.770986217447565	59.72106562249674	58.82914726808468	0.1122773699412959	0.1040950095500004	-0.0371000735367204	-1.538721381661162	-0.03653215047899039	-1.5151681503448344
18.119663666053608	42.99181277364479	43.38882562004282	48.469247792905875	48.44566408313984	51.353363337407394	51.10679851566878	54.23755960971322	53.76792012634425	59.71994111681206	58.8278571178522	0.11232588173257056	0.10413988349461309	-0.03782755305093133	-1.5783436747096857	-0.03725897212171958	-1.5546210800112021
18.228843754733095	42.98473721343594	43.38203385693103	48.46406917506963	48.44062594265259	51.349193798167036	51.10269108915531	54.23439980094739	53.76474383509654	59.71869025987502	58.826442835283046	0.1123743178628783	0.10418468732214774	-0.038543825237155716	-1.6179171867188415	-0.037974623091116655	-1.5940255812784017
18.338681708369887	42.977581496330984	43.37516060510691	48.45879531888293	48.435492389888154	51.344921076735204	51.09848092093293	54.2311288661509	53.761457472931525	59.71731318347166	58.824904551057244	0.11242267835296099	0.10422942105234961	-0.039248965703365	-1.6574402495007234	-0.03867917870485371	-1.6333799933636328
18.44918149093129	42.9703457527989	43.36820599437146	48.453426357076296	48.430263556707416	51.34054530691562	51.094168143856315	54.227746940192326	53.758061173691836	59.71581002460299	58.82324240098475	0.1124709632240354	0.10427408470539992	-0.03994304977092611	-1.6969111857270036	-0.039372713994737296	-1.6726826463691395
18.56034709026951	42.96303011684163	43.361170158105004	48.44796242647311	48.42493957906746	51.336066626899914	51.08975289514867	54.22425416262324	53.754555075860964	59.71418092551357	58.82145652603368	0.11251917249778876	0.10431867830191806	-0.04062615247497092	-1.7363283089762263	-0.04005530370781685	-1.7119318613422365
18.672182518265565	42.95563472601298	43.35405323328624	48.442403668011735	48.419520597043814	51.33148517929154	51.085235316425404	54.220650677703915	53.75093932258841	59.71242603372052	58.81954707235867	0.11256730619637859	0.10436320186295367	-0.04129834856487946	-1.7756899236846948	-0.0407270223063847	-1.7511259502225585
18.784691810974078	42.948159721437364	43.34685536051149	48.43675022676759	48.4140067548525	51.326801111129534	51.080615553718	54.2169366344288	53.747214061715255	59.71054550204235	58.81751419132938	0.11261536434242828	0.1044076554099898	-0.04195971250467778	-1.8149943251664808	-0.041387943968885565	-1.790263215872983
18.897879028768923	42.94060524782852	43.339576684013494	48.4310022519752	48.40839820087215	51.32201457391237	51.07589375749748	54.21311218655205	53.743379445799256	59.708539488627785	58.8153580395587	0.11266334695902548	0.10445203896493695	-0.04261031847272534	-1.8542397995679494	-0.042038142589490235	-1.8293419520341558
19.01174825648978	42.932971453508486	43.33221735168082	48.42515989705039	48.40269508766627	51.31712572362195	51.07107008269858	54.20917749261337	53.73943563214046	59.706408156984864	58.81307877893144	0.1127112540697212	0.10449635255013251	-0.04325024036305081	-1.8934246238914056	-0.04267769177857872	-1.868360443309939
19.126303603589555	42.92525849042632	43.32477751507678	48.41922331961246	48.39689757200531	51.312134720747295	51.06614468874323	54.205132715963465	53.73538278280653	59.70415167600979	58.81067657663265	0.11275908569852496	0.1045405961883395	-0.04387955178523839	-1.9325470659787243	-0.04330666486407608	-1.9073169652092474
19.241549204282624	42.91746651417699	43.31725732945872	48.41319268150623	48.39100581488897	51.307041730308704	51.06111773956449	54.200978024789755	53.73122106465815	59.701770220015966	58.8081516051762	0.11280684186990447	0.10458476990274221	-0.04449832606442783	-1.9716053844804264	-0.04392513489037242	-1.9462097840805654
19.357489217694134	42.90959568402032	43.30965695379711	48.40706814882439	48.38501998156841	51.3018469218815	51.05598940363047	54.19671359214218	53.72695064937456	59.699263968762985	58.80550404243329	0.11285452260878276	0.10462887371694522	-0.045106636242735476	-2.0105978288993356	-0.04453317461985762	-1.9850371571501455
19.474127828010037	42.901646162899674	43.30197655079463	48.40084989192954	48.37894024156836	51.29655046962006	51.05075985396799	54.19233959595871	53.722571713478935	59.696633107485724	58.802734071660936	0.11290212794053525	0.10467290765497266	-0.045704555078231124	-2.049522639525094	-0.04513085653258031	-2.0237973324856284
19.59146924462811	42.8936181174611	43.2942162869056	48.39453808547656	48.37276676870958	51.291152552281844	51.04542926818672	54.187856219091294	53.71808443836405	59.69387782692342	58.79984188153072	0.11294965789098844	0.10471687174126396	-0.046292155046188554	-2.0883780474378	-0.04571825282658892	-2.0624885489760345
19.709517702309874	42.88551171807216	43.28637633235504	48.388132908434834	48.366499741131115	51.2856533532514	51.03999782850292	54.18326364933156	53.71348901031771	59.69099832334879	58.7968276661573	0.11299711248641674	0.10476076600067186	-0.04686950833936976	-2.1271622745407512	-0.046295435419096975	-2.1011090363736002
19.828277461333414	42.877327138840734	43.278456861157835	48.38163454411038	48.360139341312426	51.28005306056427	51.03446572176336	54.1785620794365	53.70878562054823	59.68799479859704	58.793691625126996	0.11304449175354134	0.10480459045846151	-0.047436686868508104	-2.1658735335222445	-0.04686247594605675	-2.1396570152464847
19.94775280764713	42.869064557634154	43.27045805113808	48.37504318016832	48.35368575609588	51.27435186693116	51.02883313946935	54.17375170715442	53.70397446521014	59.684867460095155	58.79043396352654	0.11309179571952656	0.10484834514030782	-0.047993762261768325	-2.2045100278173777	-0.0474194457620456	-2.1781306969478464
20.067948053024427	42.86072415609814	43.262380083948415	48.36835900865514	48.34713917670913	51.26854996976206	51.0231002778008	54.16883273525079	53.69905574542982	59.681616520891154	58.787054891971835	0.11313902441197847	0.10489203007229274	-0.0485408058657697	-2.2430699516407913	-0.04796641594194284	-2.2165282836631377
20.188867535219305	42.85230611967573	43.25422314508913	48.36158222602097	48.340499798787334	51.26264757119023	51.017267337639964	54.16380537153397	53.69402966733103	59.67824219968311	58.78355462663656	0.11318617785894197	0.10493564528090515	-0.04907788874677976	-2.2815514900048584	-0.048503457280816065	-2.254847968393733
20.31051561812294	42.84381063762619	43.245987423927495	48.354713033141856	48.33376782239558	51.25664487809622	51.01133452459564	54.15866982888113	53.68889644206048	59.674744720848416	58.779933389280835	0.11323325608890003	0.10497919079303586	-0.04960508168915112	-2.3199528186269163	-0.049030640293125316	-2.293087934889627
20.432896691921076	42.83523790304434	43.237673113717236	48.34775163534241	48.32694345205145	51.25054210213235	51.00530204902724	54.153426325264334	53.68365628581377	59.67112431447332	58.776191407280315	0.11328025913076867	0.10502266663597726	-0.05012245519677094	-2.358272103971103	-0.04954803521474105	-2.3312463577058224
20.55601517325261	42.82658811287926	43.229280411617694	48.3406982424179	48.32002689674723	51.24433945974657	50.999170126068705	54.1480750837763	53.67830941986082	59.667381216381905	58.77232891365464	0.11332718701389849	0.10506607283742153	-0.05063007949394205	-2.396507503266548	-0.050055712002262	-2.3693214021714084
20.679875505368887	42.8178614679535	43.2208095187132	48.333553068656805	48.31301836997249	51.2380371722067	50.99293897565272	54.14261633265634	53.67285607057172	59.66351566816555	58.768346147096494	0.11337403976806848	0.10510940942545707	-0.051128024524672355	-2.4346571644491632	-0.050553740333498354	-2.4073112243659125
20.804482158294064	42.809058172982155	43.212260640032504	48.32631633286325	48.30591808973652	51.231635465624734	50.986608822534755	54.13705030531649	53.66729646944254	59.659527917212344	58.76424335200042	0.11342081742348657	0.10515267642856899	-0.05161635995330016	-2.4727192261743767	-0.05104218960806861	-2.44521397113931
20.92983962898646	42.80017843659189	43.20363398456808	48.31898825837936	48.2987262785908	51.22513457098097	50.98017989631721	54.131377240367364	53.66163085312088	59.65541821673632	58.76002077849156	0.11346752001078622	0.10519587387563335	-0.05209515516520469	-2.5106918178080377	-0.051521128947570105	-2.483027780082921
21.055952441500814	42.79122247134011	43.19492976529558	48.31156907310787	48.29144316365153	51.21853472414832	50.973652431473575	54.125597381644305	53.65585946343192	59.651186825807	58.755678682454764	0.11351414756102463	0.10523900179591893	-0.052564479266635544	-2.548573059400951	-0.05199062719577796	-2.520750779516675
21.18282514715158	42.78219049373403	43.18614819919327	48.30405900953453	48.2840689766222	51.211836165916615	50.96702666737263	54.1197109782334	53.6499825474041	59.64683400937879	58.75121732556351	0.11356070010567998	0.1052820602190823	-0.0530244010854517	-2.586361061723437	-0.05245075291927037	-2.5583810885091225
21.31046232467717	42.773082724249775	43.17728950726133	48.296458304750566	48.276603953816	51.205039142016744	50.96030284830252	54.113718284497494	53.64400035729489	59.6423600383204	58.74663697530866	0.11360717767665028	0.10532504917516752	-0.05347498917177518	-2.624053926223496	-0.0529015744078265	-2.5959168168410542
21.438868580405217	42.76389938735167	43.16835391454148	48.288767200475384	48.26904833617861	51.19814390314514	50.95348122349516	54.10761956010242	53.63791315061686	59.63776518944437	58.7419379050277	0.11365358030624975	0.10536796869460249	-0.053916311796797345	-2.6616497449940653	-0.053343159673886476	-2.6333560649982246
21.568048548418737	42.754640711511314	43.15934165013636	48.280985943078996	48.26140236931062	51.191150704988104	50.946562047150344	54.101415070043046	53.63172119016346	59.6330497455367	58.737120393933694	0.11369990802720721	0.1054108188081991	-0.05434843695519476	-2.6991466008312273	-0.053775576454370366	-2.670696924184085
21.69800689072348	42.74530692922671	43.15025294722898	48.27311478360453	48.253666303490164	51.18405980824602	50.93954557846003	54.09510508466936	53.62542474403483	59.62821399538611	58.732184727144215	0.11374616087266458	0.10545359954714899	-0.0547714323638786	-2.7365425671632693	-0.054198892209484484	-2.707937476281586
21.828748297416116	42.73589827704168	43.14108804310234	48.26515397779106	48.24584039369567	51.176871478658	50.93243208163269	54.08868987971293	53.61902408566397	59.62325823381404	58.72713119571061	0.11379233887617433	0.10549631094302257	-0.055185365462989466	-2.77383570807433	-0.05461317412411404	-2.745075793871365
21.960277486853503	42.726414995564824	43.131847179158825	48.25710378609599	48.2379248996284	51.169585987026	50.92522182591756	54.0821697363127	53.612519493842555	59.61818276170384	58.72196009664696	0.1138384420716957	0.10553895302776746	-0.05559030341618154	-2.8110240782843903	-0.055018489107538926	-2.782109940197188
22.092599205822967	42.71685732948903	43.12253060093988	48.248964473717876	48.2299200857352	51.16220360923955	50.91791508562905	54.07554494104164	53.60591125274696	59.612987886030766	58.71667173295938	0.11388447049359547	0.10558152583370527	-0.05598631311073632	-2.848105723134722	-0.05541490379437164	-2.819037969193232
22.225718229713628	42.707225527610525	43.11313855814546	48.24073631061894	48.22182622123115	51.15472462629999	50.91051214017092	54.06881578593268	53.59919965196428	59.607673919891354	58.711266413674934	0.11393042417664324	0.10562402939353098	-0.05637346115827313	-2.885078678600621	-0.05580248454418779	-2.855857925429518
22.359639362688714	42.697519842848315	43.103671304653666	48.23241957154789	48.21364358012232	51.14714932434509	50.903013274061	54.0619825685052	53.592384986518404	59.60224118253335	58.705744453871155	0.11397630315601091	0.10566646374030991	-0.05675181389449335	-2.921940971251388	-0.05618129744169664	-2.892567844100995
22.494367437858962	42.68774053226342	43.094129098540414	48.22401453606258	48.205372441228654	51.13947799467351	50.89541877695534	54.05504559179126	53.585467556896084	59.596689999385354	58.700106174705034	0.11402210746726858	0.10570882890747436	-0.057121437380175166	-2.9586906182703387	-0.05655140829853167	-2.9291657511021185
22.629907317457054	42.677887857078126	43.084512202098864	48.21552148855268	48.197013088206425	51.13171093376934	50.887728943672634	54.04800516436193	53.57844766907297	59.59102070208652	58.6943519034423	0.11406783714638531	0.10575112492882574	-0.05748239740103145	-2.995325627420243	-0.056912882652142116	-2.9656496629195317
22.766263893012997	42.6679620826955	43.07482088185929	48.206940718262544	48.18856580957133	51.12384844332667	50.879944074218834	54.0408616003537	53.571325634539804	59.58523362851643	58.68848197348683	0.11411349222972421	0.10579335183852825	-0.05783475946785188	-3.0318439970324107	-0.05726578576602037	-3.002017586644797
22.903442085530802	42.65796347871867	43.06505540860867	48.19827251931398	48.18003089872126	51.11589083027427	50.87206447381164	54.03361521949493	53.564101770328676	59.579329122824994	58.68249672440997	0.11415907275404208	0.1058355096711098	-0.05817858881766824	-3.068243716041252	-0.05761018263106621	-3.038267520001682
23.041446845665973	42.647892318970094	43.05521605741023	48.18951719072893	48.17140865395898	51.107838406799935	50.86409045290482	54.026266347132044	53.55677639903894	59.57330753546206	58.67639650197969	0.11420457875648546	0.1058775984614585	-0.05851395041338492	-3.104522763922432	-0.05794613796552994	-3.074397451317054
23.180283153904217	42.637748881511165	43.04530310762332	48.18067503645247	48.16269937851514	51.09969149037548	50.85602232721293	54.01881531425629	53.54934984886361	59.56716922320758	58.670181658190145	0.11425001027459077	0.10591961824482068	-0.05884090894369365	-3.1406791106783203	-0.058273716214614524	-3.1104053594772267
23.31995602074116	42.62753344866152	43.03531684292314	48.17174636537558	48.15390338057122	51.09145040378119	50.84786041773588	54.01126245753005	53.541822453615666	59.560914549201385	58.663852551291086	0.11429536734628103	0.10596156905679992	-0.05915952882466513	-3.1767107168852817	-0.058592981551527146	-3.1462892139661562
23.460470486863187	42.617246307018526	43.025257551320394	48.16273149135806	48.145020973282364	51.083115475130555	50.83960505078344	54.003608119313355	53.53419455275418	59.55454388297317	58.6574095458173	0.11434065000986256	0.10600345093335395	-0.05946987419881111	-3.2126155336227384	-0.058903997877536085	-3.1820469748181495
23.60183162332936	42.6068877474768	43.01512552518116	48.15363073325145	48.13605247480033	51.0746870378951	50.83125655800001	53.99585264769056	53.5264664914107	59.54805760047258	58.65085301261806	0.11438585830402546	0.10604526391079366	-0.05977200893642021	-3.2483915025059105	-0.05920682882259598	-3.21767659264151
23.744044531754422	42.59645806524754	43.00492106124658	48.14444441492186	48.12699820829646	51.06616543092892	50.82281527638902	53.98799639649666	53.518638620415544	59.541456084098996	58.644183328886584	0.11443099226783882	0.10608700802578126	-0.06006599663484735	-3.2840365556330653	-0.05950153774534783	-3.253176008582159
23.887114344492932	42.585957559878295	42.99464446065284	48.135172865273155	48.11785850198485	51.05755099849381	50.81428154833796	53.980039725344284	53.510711296324246	59.53473972273198	58.63740087818983	0.11447605194075117	0.10612868331532649	-0.06035190061953699	-3.3195486156055267	-0.0597881877333748	-3.2885431543127197
24.031046224824397	42.57538653527226	42.98429602895083	48.1258164182697	48.108633689145066	51.04884409028369	50.80565572164276	53.9719829996499	53.50268488144376	59.52790891176094	58.630506050497765	0.11452103736258594	0.10617028981678667	-0.06062978394473362	-3.354925595538589	-0.06006684160365694	-3.323775952036158
24.175845367139747	42.564745299708	42.97387607612614	48.11637541295954	48.099324108145524	51.040045061449675	50.79693814953277	53.96382659066081	53.49455974385914	59.520964053115584	58.62349924221323	0.11456594857354116	0.10621182756786382	-0.06089970939211753	-3.3901653989523766	-0.06033756190271333	-3.3588723144530377
24.32151699712871	42.55403416585903	42.96338491661896	48.106850193497465	48.0899301024664	51.03115427262509	50.788129190695464	53.95557087548178	53.486336257459875	59.51390555529606	58.61638085620155	0.11461078561418662	0.1062532966066038	-0.06116173947265224	-3.4252659198573383	-0.0606004109071705	-3.393830144757885
24.468066371968433	42.54325345081338	42.95282286934397	48.097241109167996	48.08045202072283	51.022172089950054	50.77922920930124	53.94721623710174	53.47801480196638	59.50673383340306	58.609151301820205	0.11465554852546209	0.10629469697139235	-0.061415936426925555	-3.460225042726961	-0.06085545062379083	-3.4286473366373684
24.61549878051318	42.53240347609332	42.94219025771029	48.08754851440858	48.070890216688056	51.01309888509665	50.770238575028294	53.93876306442055	53.46959576295658	59.49944930916814	58.60181099494864	0.11470023734867409	0.10633602870095464	-0.061662362224467415	-3.4950406424486573	-0.061102742790296816	-3.4633217742612032
24.763819543485244	42.52148456767489	42.93148740964141	48.077772768832645	48.061245049316504	51.00393503529383	50.761157663087396	53.93021175227585	53.4610795318924	59.49205241098397	58.59436035801791	0.11474485212549623	0.1063772918343539	-0.061901078564602585	-3.529710584327404	-0.06134234887511525	-3.497851332243954
24.91303401366693	42.51049705600775	42.92071465759531	48.06791423725288	48.05151688276715	50.99468092335246	50.751986854246944	53.921562701469924	53.452466506146465	59.48454357393475	58.586799820040625	0.11478939289796458	0.10641848641098783	-0.062132146876791694	-3.5642327240730083	-0.0615743300776046	-3.5322338756377576
25.063147576093755	42.49944127603487	42.909872338584414	48.057973289704385	48.04170608642673	50.98533693769034	50.742726534857816	53.91281631879657	53.4437570890287	59.47692323982656	58.57912981664083	0.11483385970847747	0.10645961247058773	-0.062355628320887035	-3.5986049078001088	-0.06179874732879398	-3.5664672599396
25.214165648248784	42.48831756721223	42.89896079419566	48.047950301467914	48.03181303493293	50.975903472357295	50.73337709687841	53.903973017067976	53.43495168981299	59.469191857217716	58.57135079008383	0.11487825259979174	0.10650067005321653	-0.0625715837874452	-3.632824971993614	-0.062015661291638935	-3.6005493310622114
25.366093680258146	42.47712627352865	42.88798037061058	48.03784565309316	48.02183810819779	50.966380927060285	50.723938937899575	53.895033215141765	53.426050723763886	59.46134988144929	58.56346318930612	0.11492257161502262	0.10654165919926639	-0.06278007389778395	-3.666890743499607	-0.06222513236119198	-3.6344779253231536
25.518937155087716	42.46586774352563	42.8769314186255	48.02765973042209	48.01178169143109	50.95676970718862	50.714412461169765	53.88599733794801	53.417054612163476	59.45339777467568	58.55546746994555	0.11496681679764077	0.10658257994945743	-0.06298115900480639	-3.7008000395235285	-0.06242722066494366	-3.668250869432086
25.672701588741027	42.454542330317125	42.86581429367159	48.017392924612224	48.001644175163555	50.94707022383904	50.704798075620026	53.87686581651611	53.40796378233803	59.445336005894994	58.54736409437109	0.11501098819146881	0.10662343234483662	-0.06317489919257469	-3.734550667586518	-0.06262198606259517	-3.701865980452567
25.827392530458226	42.443150391609564	42.85462935583517	48.00704563216018	47.9914259552706	50.93728289384115	50.695096195889306	53.8676390880022	53.39877866768499	59.43716505097992	58.53915353171326	0.1150550858406825	0.10666421642677247	-0.06336135427747536	-3.7681404255581583	-0.0628094881474226	-3.735321065832977
25.983015562916506	42.43169228972153	42.84337696987777	47.9966182549248	47.981127432995386	50.92740813978239	50.68530724234937	53.858317595715846	53.38949970769966	59.42888539270801	58.53083625789388	0.1150991097898055	0.10670493223695783	-0.0635405838077645	-3.8015671015873522	-0.06298978624579377	-3.768613923350131
26.139576302431465	42.42016839160402	42.832057505256586	47.986111200151	47.97074901497272	50.91744639003375	50.67543164113031	53.84890178914771	53.38012734800243	59.42049752079283	58.522412755656624	0.11514306008370942	0.10674557981740476	-0.06371264706450575	-3.8348284741350653	-0.06316293941785034	-3.801742341132922
26.297080399159835	42.408579068860035	42.8206713361445	47.97552488049281	47.960291113252204	50.90739807877463	50.665469824145404	53.83939212399622	53.37066204036532	59.41200193191414	58.513883514596834	0.11518693676761084	0.10678615921044353	-0.06387760306105861	-3.867922311897928	-0.06332900645722361	-3.8347040975786513
26.455533537303385	42.39692469776508	42.80921884145083	47.964859714037516	47.949754145322316	50.89726364601888	50.655422229117015	53.82978906219555	53.361104242739565	59.40339912974945	58.50524903119237	0.11523073988707021	0.1068266704587209	-0.0640355105439312	-3.9008463738446153	-0.06348804589188717	-3.8674969614003203
26.614941435314055	42.385205659286726	42.79770040484116	47.95411612432856	47.93913853413341	50.88704353763959	50.64528929960123	53.82009307194212	53.35145441928206	59.39468962500409	58.49650980883331	0.11527446948798817	0.1068671136051988	-0.06418642799374652	-3.933598409217666	-0.06364011598483899	-3.9001186916193546
26.77530984610034	42.37342233910502	42.786116414758155	47.94329454038968	47.92844470812192	50.876738205395036	50.635071485013796	53.81030462772256	53.341713040382956	59.38587393544264	58.48766635785276	0.11531812561660515	0.10690748869315156	-0.06433041362384984	-3.966176157417067	-0.06378527473307827	-3.932567037471017
26.93664455723489	42.3615751276325	42.774467264441796	47.93239539674833	47.91767310123378	50.866348106954035	50.624769240655255	53.80042421034089	53.331880582692555	59.37695258591967	58.47871919555713	0.11536170831949955	0.1069477957661639	-0.06446752538198552	-3.998577348083927	-0.06392357986919706	-3.964839738458977
27.098951391163432	42.34966442003439	42.762753351949954	47.921419133459516	47.906824152948246	50.855873705921574	50.61438302773659	53.790452306946	53.32195752914868	59.36792610841087	58.46966884625674	0.11540521764358372	0.10698803486813134	-0.06459782095024025	-4.030799701029537	-0.06405508886089706	-3.996934524286189
27.26223620541477	42.337690616248764	42.750975080178826	47.910366196129466	47.89589830830177	50.84531547186443	50.60391331340466	53.78038941105919	53.31194436900379	59.35879504204406	58.46051584129623	0.11544865363610414	0.10702820604325369	-0.06472135774507137	-4.062840926240824	-0.06417985891164335	-4.028849114894911
27.426504892812353	42.32565412100685	42.73913285688355	47.899237035939464	47.884896017911665	50.83467388033687	50.59336057076781	53.7702360226017	53.3018415978524	59.349559933130344	58.45126071908526	0.11549201634463856	0.10706830933603922	-0.06483819291790383	-4.094698723833062	-0.06429794696106228	-4.060581220392123
27.59176338168682	42.31355534385327	42.727227094698776	47.88803210966971	47.873817738000206	50.82394941290639	50.58272527892149	53.75999264792236	53.29164971765843	59.34022133519528	58.44190402512917	0.11553530581709393	0.10710834479129792	-0.06494838335524378	-4.126370784055325	-0.06440940968468567	-4.092128541042257
27.758017636089992	42.30139469916638	42.71525821115933	47.87675187972325	47.86266393041846	50.81314255717951	50.572007922973995	53.7496597998253	53.281369236782645	59.33077980901023	58.43244631205971	0.11557852210170484	0.10714831245414251	-0.06505198567907655	-4.157854787261385	-0.06451430349463294	-4.123488767259914
27.925273656010095	42.289172606178695	42.703226628720934	47.8653968141499	47.85143506267028	50.80225380682761	50.561208994072175	53.73923799759763	53.27100067001008	59.321235922623615	58.42288813966585	0.11562166524703091	0.10718821236998503	-0.06514905624729295	-4.189148403893341	-0.06461268454032165	-4.154659579608051
28.09353747758831	42.27688948899723	42.69113277478078	47.8539673866702	47.840131607936335	50.791283661612766	50.550328989427115	53.72872776703718	53.260544538577605	59.311590251392246	58.41323007492454	0.11566473530195552	0.10722804458453632	-0.06523965115354713	-4.220249294439782	-0.06470460870784223	-4.185638648723398
28.2628151733366	42.26454577662406	42.67897708169862	47.84246407669963	47.82875404509835	50.780232627413895	50.53936841234021	53.718129640480605	53.250001370201595	59.30184337801298	58.40347269203185	0.11570773231568414	0.1072678091438028	-0.06532382622782507	-4.251155109430329	-0.06479013162083902	-4.216423635323736
28.43311285235687	42.25214190297677	42.66675998681727	47.83088736937256	47.81730285876311	50.76910121625258	50.52832777222888	53.70744415683098	53.23937169910552	59.29199589255405	58.393616572433736	0.11575065633774058	0.10730750609408574	-0.06540163703718349	-4.281863489439274	-0.06486930864079454	-4.247012190207897
28.604436660561465	42.23967830690897	42.65448193248366	47.81923775556646	47.805778539286635	50.75788994631916	50.51720758465262	53.69667186158595	53.22865606604764	59.282048392486665	58.38366230485722	0.1157935074179675	0.10734713548197988	-0.06547313888501094	-4.3123720649982715	-0.06494219486691577	-4.277401954173911
28.77679278089485	42.22715543223113	42.64214336606983	47.807515731926266	47.79418158279869	50.74659934199906	50.50600837133909	53.68581330686585	53.217855018348956	59.27200148271693	58.373610485341565	0.11583628560652284	0.1073866973543699	-0.06553838681219304	-4.3426784566181595	-0.06500884513707206	-4.307590558066295
28.950187433556945	42.214573727730944	42.629744739993704	47.79572180088843	47.782512491226846	50.73522993389875	50.49473066021003	53.67486905144165	53.206969109920855	59.26185577561726	58.363461717269345	0.11587899095387885	0.10742619175843023	-0.06559743559728304	-4.3727802747762325	-0.06506931402768146	-4.337575622706936
29.124626876227456	42.2019336471943	42.61728651174032	47.78385647070549	47.77077177232097	50.72378225887213	50.48337498540759	53.663839660763216	53.19599890129318	59.25161189105839	58.35321661139787	0.11592162351081887	0.1074656187416232	-0.06565033975618917	-4.4026751198398415	-0.06512365585348334	-4.367354758849615
29.30011740429177	42.189235649425996	42.60476914388289	47.7719202554704	47.758959939677844	50.71225686004693	50.47194188732056	53.65272570698765	53.184944959642294	59.24127045644134	58.34287578589055	0.1159641833284367	0.1075049783516959	-0.06569715354331152	-4.432360582086403	-0.06517192466918686	-4.396925567221842
29.476665351068124	42.176480198270404	42.59219310410382	47.75991367514089	47.74707751276532	50.700654286850906	50.46043191261043	53.6415277690074	53.17380785881883	59.23083210672916	58.332439866348125	0.11600667045813436	0.1075442706366794	-0.06573793095145675	-4.461834241676115	-0.06521417426881726	-4.426285638459376
29.654277088036206	42.16366776263254	42.57955886521602	47.74783725556417	47.73512501694719	50.68897509503849	50.448845614238	53.63024643247886	53.16258817937618	59.22029748447915	58.32190948584043	0.11604908495162039	0.10758349564488782	-0.06577272571178128	-4.491093668577378	-0.06525045818557373	-4.455432553042556
29.832959025067048	42.15079881649906	42.56686690518428	47.73569152850152	47.723102983507786	50.677219846717286	50.437183551489795	53.6188822898508	53.15128650859858	59.20966723987506	58.311285284937924	0.11609142686090697	0.1076226534249147	-0.06580159129444496	-4.520136422581345	-0.06528082969310844	-4.48436388133814
30.0127176106544	42.13787383895906	42.55411770714633	47.723477031652855	47.7110119496766	50.665389110374676	50.42544629000438	53.607435940392854	53.139903440529345	59.19894203075919	58.300567911743336	0.11613369623830934	0.1076617440256327	-0.06582458090915111	-4.548960053281917	-0.06530534180572545	-4.513077183544738
30.193559332147448	42.124893314225304	42.54131175943448	47.711194308681584	47.69885245865314	50.65348346090447	50.4136344017991	53.595907990224184	53.128439575999316	59.18812252266477	58.28975802192345	0.1161758931364426	0.10770076749619165	-0.06584174750497596	-4.577562100006617	-0.06532404727775543	-4.541570009632778
30.37549071598484	42.1118577316553	42.52844955559695	47.69884390923938	47.68662505963185	50.64150347963374	50.40174846529676	53.584299052342274	53.11689552265535	59.17720938884843	58.278856278741074	0.11621801760822172	0.10773972388601587	-0.0658531437706813	-4.605940091814773	-0.06533699860463571	-4.56983989935361
30.55851832793038	42.09876758577255	42.51553159441945	47.68642638899109	47.674330307826885	50.62944975434967	50.389789065352225	53.5726097466516	53.10527189498872	59.16620331032259	58.267863353086824	0.11626006970685714	0.10777861324480363	-0.06585882213548189	-4.634091547466596	-0.06534424802339345	-4.5978843821976625
30.742648773309874	42.0856233762877	42.502558379946656	47.673942309639685	47.66196876449727	50.61732287932637	50.37775679327935	53.5608406999926	53.093569314363855	59.15510497588815	58.256779923511324	0.11630204948585504	0.10781743562252438	-0.06585883476907384	-4.662013975390437	-0.06534584751219086	-4.625700977374436
30.92788869724955	42.07242560811997	42.48953042150399	47.66139223895127	47.64954099697182	50.605123455351986	50.36565224687775	53.548992546170595	53.08178840904697	59.143915082167105	58.245606676257246	0.11634395699901512	0.10785619106941881	-0.06585323358143569	-4.68970487362094	-0.06534184879109262	-4.653287193734286
31.114244784915854	42.059174791418585	42.47644823371934	47.64877675078037	47.6370475786746	50.59285208975585	50.35347603046002	53.53706592598493	53.06992981423498	59.13263433363547	58.234344305291664	0.11638579230042727	0.10789487963599384	-0.06584207022356736	-4.717161729797226	-0.06533230332175322	-4.680640529768425
31.30172376175672	42.04587144158419	42.463312336544824	47.636096425095005	47.62448908914988	50.58050939643555	50.34122875487861	53.5250614872581	53.05799417208435	59.12126344265614	58.22299351233838	0.11642755544447117	0.10793350137302522	-0.06582539608837124	-4.744382021141064	-0.06531726230917911	-4.707758473621652
31.4903323937443	42.03251607929037	42.45012325527862	47.62335184800196	47.61186611408762	50.56809599588424	50.32891103755294	53.51297988486495	53.04598213173996	59.10980312951181	58.2115550069103	0.11646924648581482	0.10797205633155216	-0.06580326230982791	-4.7713632143950235	-0.06529677670033607	-4.734638502965026
31.68007748761912	42.019109230505364	42.43688152058704	47.61054361177227	47.59917924534884	50.555612515217994	50.3165235024969	53.500821780762074	53.03389434936434	59.09825412243817	58.20002950634206	0.11651086547941122	0.10801054456287712	-0.06577571976384888	-4.798102765766089	-0.06527089718508705	-4.761278085006779
31.870965891135747	42.00565142651377	42.42358766852649	47.597672314866685	47.586429080991216	50.543059588203405	50.30406678034599	53.48858784401732	53.02173148816685	59.08661715765721	58.188417735822725	0.1165524124804972	0.10804896611856497	-0.06574281906858914	-4.824598120958399	-0.06523967419695964	-4.7876746764904965
32.063004493309954	41.99214320393817	42.4102422405655	47.58473856196108	47.5736162252945	50.53043785528484	50.29154150838476	53.47627875083918	53.00949421843277	59.07489297941032	58.17672042842843	0.11659388754459242	0.10808732105043914	-0.06570461058484511	-4.850846715071384	-0.06520315791283338	-4.813825723593254
32.25620022466719	41.9785851047612	42.39684578360713	47.57174296397235	47.56074128878647	50.517747963612464	50.278948330574494	53.463895184606656	52.997183217552994	59.063082339992086	58.16493832515549	0.116635290727496	0.10812560941058191	-0.06566114441582727	-4.876845972588853	-0.06516139825322398	-4.839728661912886
32.45056005749291	41.96497767634739	42.38339885001103	47.55868613808393	47.54780488826849	50.50499056706968	50.26628789758076	53.45143783589885	52.98479917005327	59.051185999783534	58.153072174953216	0.11667662208528598	0.10816383125133174	-0.06561247040806961	-4.90259330732988	-0.06511444488282336	-4.865380916433423
32.64609100608406	41.95132147146527	42.36990199761602	47.54556870777186	47.534807646841564	50.49216632630127	50.2535608668012	53.43890740252504	52.97234276762399	59.03920472728617	58.141122734757275	0.11671788167431735	0.10820198662528219	-0.0655586381512876	-4.928086122421519	-0.06506234721092596	-4.890779901508722
32.84280012700226	41.937617048309335	42.35635578976228	47.53239130283048	47.521750193932185	50.47927590874108	50.24076790239327	53.42630458955437	52.95981470914972	59.027139299155415	58.129090769522605	0.11675906955121926	0.10824007558527952	-0.06549969697914548	-4.953321810260604	-0.06500515439145715	-4.915923020775153
33.040694519328454	41.923864970522445	42.342760795314184	47.519154559398736	47.50863316531854	50.466319988640294	50.22790967530237	53.413630109346244	52.94721570073919	59.01499050023492	58.116977052257155	0.11680018577289415	0.1082780981844216	-0.0654356959685316	-4.9782977524137095	-0.06494291532297325	-4.940807667113404
33.239781324919136	41.910065807218125	42.32911758868278	47.50585911998625	47.495457203156725	50.45329924709571	50.21498686328985	53.40088468158053	52.934546455755296	59.00275912359058	58.10478236405532	0.11684123039651607	0.1083160544760566	-0.06536668394133471	-5.003011319675352	-0.06487567864985522	-4.965431222661209
33.44006772866406	41.89622013300271	42.31542674984842	47.49250563349938	47.48222295600682	50.440214372077655	50.20200015096107	53.3880690332876	52.92180769484481	58.99044597054441	58.09250749413128	0.11688220347952859	0.10835394451377951	-0.06529270946374766	-5.027459871951578	-0.06480349276179709	-4.98979105870967
33.64156095874556	41.88232852799817	42.301688864383884	47.47909475526794	47.468931078859626	50.42706605845888	50.18895022979392	53.37518389887922	52.90900014596904	58.978051850709456	58.08015323985324	0.11692310507964297	0.1083917683514328	-0.06521382084636684	-5.051640758203575	-0.06472640579406175	-5.013884535661418
33.84426828689945	41.86839157786455	42.28790452347713	47.465627147071494	47.455582233163035	50.41385500804279	50.17583779816715	53.362230020178885	52.89612454443394	58.965577582023926	58.0677204067771	0.11696393525483569	0.10842952604310352	-0.06513006614532912	-5.075551316460405	-0.06464446562857518	-5.0377090030269756
34.04819702867729	41.85440987382262	42.274074323954245	47.45210347716592	47.44217708684856	50.400581929592235	50.16266356138883	53.34920814645258	52.883181632920454	58.95302399078588	58.0552098086805	0.11700469406334835	0.10846721764312253	-0.06504149316198493	-5.099188873722596	-0.06455771989325854	-5.061261799331987
34.25335454371064	41.84038401267683	42.260198868302865	47.4385244203103	47.428716314358375	50.3872475388583	50.14942823172525	53.33611903443982	52.870172161515356	58.94039191168824	58.042622267597224	0.11704538156368499	0.10850484320606146	-0.06494814944349514	-5.122550745940316	-0.06446621596313662	-5.084540252100851
34.45974823597649	41.826314596838024	42.24627876469508	47.424890657793554	47.415200596671916	50.37385255860915	50.13613252842941	53.32296344838433	52.85709688774166	58.9276821878534	58.02995861385128	0.11708599781460954	0.1085424027867317	-0.06485008228284528	-5.145634237940612	-0.06437000096005363	-5.107541677793051
34.66738555406454	41.81220223434666	42.23231462701113	47.41120287746162	47.401630621333105	50.360397718659215	50.12277717777025	53.309742160065554	52.84395657658983	58.91489567086866	58.01721968609172	0.11712654287514583	0.1085798964401843	-0.0647473387193287	-5.168436643385576	-0.06426912175292898	-5.130263381715849
34.87627399144595	41.798047538895815	42.21830707486263	47.397461773744425	47.38800708247741	50.34688375589828	50.10936291306162	53.296455948829674	52.8307520005485	58.90203322082132	58.00440633132714	0.11716701680457363	0.10861732422170498	-0.06463996553890183	-5.190955244734141	-0.0641636249588231	-5.152702658051567
35.086421086743854	41.783851129854455	42.20425673361631	47.38366804768312	47.374330680859046	50.33331141432088	50.095890474691366	53.28310560162122	52.817483939635814	58.88909570633414	57.99151940496056	0.11720741966243028	0.10865468618681745	-0.06452800927449687	-5.213187313180242	-0.06405355694261061	-5.174856789766636
35.29783442400536	41.76961363229076	42.19016423441759	47.369822406957454	47.36060212387844	50.319681445055636	50.08236061015077	53.269691913014434	52.804153181430486	58.87608400460087	57.97855977082432	0.11724775150850435	0.10869198239127614	-0.06441151620595065	-5.2351301085782325	-0.06393896381695185	-5.196723048509739
35.51052163297529	41.75533567699572	42.17603021421453	47.355925565913296	47.3468221256098	50.3059946063951	50.06877407406419	53.25621568524528	52.79076052110355	58.86299900142214	57.965528301215436	0.11728801240283827	0.10872921289106884	-0.06429053236067261	-5.256780879397411	-0.06381989144327349	-5.2182986946063465
35.72449038937153	41.74101790050661	42.16185531578174	47.341978245590255	47.33299140682873	50.29225166382535	50.05513162821844	53.24267772824315	52.777306761449765	58.84984159124136	57.95242587693084	0.11732820240572374	0.10876637774241343	-0.06416510351388638	-5.278136862685642	-0.06369638543189637	-5.239580977011428
35.93974841516195	41.726660945130824	42.14764018774445	47.32798117374946	47.319110695040116	50.27845339005595	50.04143404159277	53.22907885966304	52.76379271291949	58.836612677180796	57.939253387302905	0.11736832157770191	0.10880347700175688	-0.06403527518858709	-5.299195283965673	-0.06356849114186502	-5.26056713320213
36.15630347884324	41.71226545896972	42.13338548460278	47.31393508490153	47.30518072450608	50.264600565050145	50.02768209038882	53.21541990491773	52.75021919365058	58.823313171078006	57.92601173023522	0.11740836997955985	0.10884051072577246	-0.063901092656792	-5.3199533572515065	-0.06343625368226924	-5.281254389190508
36.374163395721176	41.69783209594241	42.11909186675587	47.299840720334466	47.29120223627391	50.25069397605476	50.01387655806046	53.201701697210034	52.73658702950031	58.809943993522026	57.91270181223815	0.11744834767233059	0.1088774789713596	-0.06376260093864516	-5.340408284895602	-0.0632997179113346	-5.30163995937437
36.59333602819267	41.683361515810255	42.1047600005267	47.28569882814221	47.277175978204696	50.23673441763106	50.000018235344506	53.18792507756571	52.722897054078075	58.796506073890484	57.899324548465486	0.11748825471729024	0.10891438179564211	-0.0636198448028864	-5.360557257539767	-0.06315892843689142	-5.321721046489984
36.813829286029524	41.66885438420086	42.0903905581865	47.271510163252806	47.26310270500153	50.22272269168507	49.98610792029091	53.174090894865934	52.7091501087775	58.783000350386246	57.88588086275028	0.11752809117595621	0.10895121925596554	-0.06347286876847136	-5.3803974541515345	-0.06301392961810848	-5.341494841655731
37.03565112666392	41.65431137263249	42.07598421797941	47.257275487456845	47.24898317823799	50.20865960749815	49.9721464182932	53.16020000588023	52.69534704280901	58.76942777007435	57.872371687641284	0.11756785711008787	0.10898799140989629	-0.06332171710329249	-5.399926041840445	-0.062864765564143	-5.360958524184753
37.25880955547555	41.63973315853874	42.06154166414766	47.24299556943654	47.23481816638719	50.19454598175829	49.95813454211961	53.14625327529975	52.68148871323301	58.75578928891968	57.85879796443994	0.11760755258168037	0.10902469831522109	-0.06316643382496068	-5.419140175812572	-0.06271148013473749	-5.380109261523103
37.483312626080554	41.62512042529317	42.04706358695645	47.22867118479428	47.22060844485047	50.18038263859093	49.944073111943865	53.13225157577049	52.667575984992546	58.7420858718242	57.845160643237044	0.11764717765296782	0.10906134002994365	-0.06300706270181422	-5.438036999374162	-0.06255411694138502	-5.398944209271576
37.70916844062219	41.610473862234024	42.03255068271906	47.21430311608173	47.20635479598648	50.166170409590215	49.92996295537623	53.11819578792662	52.65360973094651	58.72831849266459	57.831460682949675	0.11768673238641816	0.10909791661228341	-0.06284364725217984	-5.456613643766104	-0.06239271934674662	-5.417460511022
37.93638515006311	41.595794164689536	42.01800365382258	47.19989215282929	47.19205800914071	50.151910133850734	49.91580490749511	53.10408680042458	52.63959083190342	58.71448813433054	57.817699051358986	0.11772621684473332	0.10913442812067597	-0.06267623074518269	-5.474867228147559	-0.062227330465191244	-5.435655298329948
38.164970954479706	41.581082034002726	42.00342320875296	47.185439091575205	47.17771888067458	50.137602657998826	49.90159981087827	53.08992550997656	52.62552017665446	58.70059578876251	57.80387672514719	0.1177656310908469	0.10917087461376918	-0.06250485620122959	-5.49279485950683	-0.06205799316326477	-5.453525690625611
38.39493410335793	41.56633817755705	41.98881006212114	47.170944735895404	47.16333821399543	50.12324883622472	49.88734851563485	53.07571282138489	52.61139866200779	58.6866424569905	57.78999468993574	0.11780497518792186	0.10920725615042293	-0.062329566391809976	-5.5103936325813265	-0.061884750059874705	-5.471068795161045
38.626282895891045	41.551563308801605	41.97416493468849	47.15640989643303	47.14891681958598	50.10884953031437	49.873051879436936	53.06144964757621	52.59722719282207	58.672629149172295	57.77605394032299	0.11784424919935158	0.10924357278970676	-0.06215040384039128	-5.527660629799357	-0.06170764352675917	-5.48828170690831
38.859025681279114	41.53675814727699	41.95948855339323	47.14183539092872	47.134455515034695	50.09440560968185	49.85871076755204	53.04713690963608	52.583006682041145	58.65855688463269	57.762055479922665	0.1178834531887535	0.10927982459089891	-0.061967410822063584	-5.544592921165531	-0.061526715688273725	-5.505161508481251
39.09317085903034	41.52192341864099	41.944781651376324	47.127222044250466	47.11995512506573	50.07991795140177	49.84432605287512	53.03277553684374	52.56873805072814	58.64442669190236	57.74800032140217	0.11792258721997308	0.10931601161348468	-0.0617806293644918	-5.561187564215288	-0.061342008422457184	-5.521705270075472
39.328726879264174	41.50705985469465	41.930044968007955	47.11257068842421	47.10541648156943	50.0653874402419	49.82989861596134	53.018366466707015	52.55442222810036	58.63023960875734	57.733889486521385	0.11796165135707709	0.10935213391715637	-0.061590101247844586	-5.577441603922125	-0.06115356336057687	-5.537910049353741
39.56570224301631	41.49216819340844	41.91527924891414	47.097882162664284	47.09084042363303	50.05081496869615	49.81542934505871	53.003910644997625	52.540060151564006	58.61599668225861	57.7197240061716	0.11800064566435561	0.1093881915618076	-0.061395868005021725	-5.593352072588459	-0.06096142188812337	-5.553772891415065
39.80410550254544	41.47724917894856	41.90048524600337	47.08315731340424	47.07622779757132	50.03620143701768	49.80091913614104	52.98940902578659	52.52565276674944	58.601698968792014	57.70550492041472	0.11803957020631863	0.10942418460753697	-0.06119797092225099	-5.608915989789239	-0.0607656251446258	-5.569290828643716
40.04394526164196	41.462303561703635	41.88566371749365	47.06839699432793	47.06157945695782	50.02154775325219	49.78636889294128	52.974862571479974	52.51120102754653	58.5873475341084	57.69123327852282	0.11807842504769425	0.10946011311464315	-0.06099645103930129	-5.624130362284632	-0.06056621402396445	-5.58446088065466
40.28523017593832	41.44733209831124	41.87081542793948	47.05360206640051	47.046896262655935	50.00685483327151	49.77177952698482	52.96027225285476	52.49670589614019	58.57294345336405	57.67691013901782	0.11811721025342932	0.10949597714362469	-0.060791349149766916	-5.638992183903611	-0.06036322917502446	-5.599280054206247
40.52796895322162	41.432335551685085	41.85594114825936	47.038773397900144	47.03217908285055	49.99212360080748	49.75715195762333	52.945639049095085	52.48216834304642	58.558487811161385	57.662536569711655	0.11815592588868405	0.10953177675517808	-0.060582705801053294	-5.653498435458459	-0.06015671100173847	-5.613745343111077
40.77217035374772	41.41731469104195	41.84104165576315	47.02391186444948	47.0174287930796	49.977354987486	49.74248711206839	52.930963947828744	52.467589347148206	58.54398170159	57.648113647746385	0.11819457201883432	0.1095675120101966	-0.06037056129532914	-5.667646084679291	-0.05994669966371191	-5.627853728139598
41.017843190557436	41.402270291929106	41.82611773417986	47.00901834904762	47.00264627626618	49.96254993286124	49.72778592542595	52.916247945163796	52.45296989573214	58.5294262282679	57.633642459635055	0.11823314870946741	0.10960318296976897	-0.06015495568954066	-5.6814320860903536	-0.05973323507579664	-5.64160217688368
41.26499632979458	41.387203136251884	41.81117017368563	46.99409374210224	46.98783242275052	49.94770938445031	49.713049340730656	52.90149204572563	52.43831098452485	58.51482250438312	57.61912410130235	0.11827165602638191	0.10963878969517699	-0.059935928795326276	-5.694853380900895	-0.05951635690914259	-5.654987643718414
41.51363869102594	41.372114012301445	41.7961997709319	46.97913894146206	46.972988130322655	49.93283429776811	49.69827830898047	52.886697262694284	52.423613617730126	58.5001716527357	57.60455967812604	0.11831009403558487	0.10967433224789488	-0.059713520180039836	-5.707906896956047	-0.059296104591467724	-5.668007069698433
41.763779247563185	41.35700371478263	41.78120732907357	46.9641548524493	46.958114304254806	49.9179256363622	49.68347378917154	52.87186461784179	52.408878808065936	58.485474805779646	57.58995030497818	0.11834846280329163	0.10970981068958824	-0.059487769166622684	-5.720589548573116	-0.05907251730688756	-5.680657382399659
42.0154270267867	41.34187304484239	41.76619365779797	46.94914238789274	46.94321185733462	49.9029843718485	49.6686367483337	52.85699514157021	52.39410757680212	58.47073310566581	57.57529710626731	0.1183867623959226	0.10974522508211124	-0.059258714833745785	-5.732898236457913	-0.05884563399632725	-5.692935495850179
42.26859111047143	41.326722810098	41.7511595733534	46.9341024681608	46.92828170989811	49.88801148394663	49.65376816156562	52.84208987294976	52.37930095379805	58.455947704284476	57.56060121598032	0.11842499288010458	0.10978057548750732	-0.05902639601670501	-5.744829847626534	-0.05861549335841687	-5.704838310452033
42.523280635114425	41.31155382466589	41.73610589857833	46.91903602119492	46.91332478986326	49.873007960515984	49.638869012070764	52.827149859757	52.36445997754066	58.441119763308585	57.54586377772498	0.11846315432266451	0.10981586196800415	-0.0587908513073927	-5.756381255274391	-0.05838213384927826	-5.716362712839327
42.77950479226489	41.29636690919036	41.721033462930585	46.903943982543225	46.89834203276359	49.85797479759184	49.62394029119334	52.81217615851384	52.34958569518288	58.42625045423735	57.5310859447728	0.11850124679063354	0.10985108458601614	-0.05855211905439717	-5.767549318641613	-0.058145593682567664	-5.727505575732721
43.03727282885567	41.28116289087294	41.7059431025171	46.88882729539464	46.88333438178238	49.84291299942197	49.60898299845483	52.79716983452646	52.33467916258249	58.41134095844016	57.516268880102224	0.11853927035124001	0.10988624340414113	-0.058310237363755846	-5.778330882931186	-0.05790591083075469	-5.73826375792305
43.29659404753705	41.26594260350156	41.690835660123426	46.87368691061285	46.868302787786675	49.82782357850332	49.593998141590255	52.782131961924605	52.31974144434072	58.39639246720053	57.50141375644187	0.11857722507191294	0.10992133848515814	-0.05806524409902636	-5.788722779196178	-0.05766312302459653	-5.748634104080338
43.55747780701245	41.2507068874803	41.675711985244085	46.85852378677108	46.85324820936206	49.81270755561919	49.578986736585534	52.76706362370139	52.30477361384203	58.38140618176103	57.486521756314694	0.11861511102027596	0.10995636989202849	-0.057817176881613364	-5.798721824190579	-0.05741726775339373	-5.758613444610091
43.81993352237618	41.23545658985933	41.6605729341127	46.843338890186814	46.83817161284747	49.79756595987663	49.563949807714565	52.751965911753295	52.2897767532935	58.36638331336806	57.47159407208208	0.11865292826414923	0.10999133768789143	-0.057566073091123826	-5.808324820272901	-0.05716838226607024	-5.768198595631475
44.08397066545326	41.220192564364936	41.64541936973256	46.828133194956855	46.82307397237026	49.782399828744175	49.5488883875767	52.73683992692045	52.27475195376486	58.35132508331721	57.456631905988324	0.11869067687154632	0.11002624193606514	-0.05731196986572229	-5.817528555277022	-0.05691650357096023	-5.777386358786316
44.349598765141174	41.20491567143002	41.63025216190756	46.81290768299282	46.80795626988177	49.7672102080899	49.533803517134814	52.72168677902739	52.259700315228834	58.33623272299892	57.441636470205715	0.11872835691067256	0.11006108270004314	-0.057054904102429305	-5.826329802383043	-0.05666166843610654	-5.7861735211172345
44.6168274077539	41.18962677822478	41.61507218727327	46.79766334405686	46.79281949519306	49.75199815221982	49.518696245753404	52.706507586924126	52.244622946601915	58.32110747394473	57.42660898687988	0.11876596844992504	0.11009586004349599	-0.056794912457434066	-5.834725319991776	-0.05640391338972961	-5.7945568549566815
44.88566623736761	41.174326758687656	41.59988032932829	46.78240117579766	46.77766464601095	49.736764723916586	49.503567631237246	52.69130347852745	52.22952096578517	58.30595058787356	57.41155068817539	0.11880351155788825	0.11013057403026538	-0.056532031346293365	-5.842711851597414	-0.05614327472044067	-5.802533117781422
45.15612495616904	41.15901649355665	41.584677478466084	46.76712218378691	46.762492727974575	49.72151099447865	49.48841873987028	52.67607559086292	52.214395499706	58.2907633267389	57.396462816322135	0.1188409863033361	0.11016522472436782	-0.05626629694435792	-5.850286125620187	-0.05587978847765385	-5.8100990520833875
45.42821332480542	41.14369687040083	41.569464532006805	46.75182738155597	46.74730475469201	49.70623804375967	49.47325064645487	52.660825070106846	52.19924768435961	58.27554696277598	57.381346623661685	0.11887839275522716	0.11019981218998948	-0.05599774518738343	-5.857444855342692	-0.05561349047209774	-5.81725138526599
45.701941162736816	41.128368783652114	41.55424239422961	46.73651779063279	46.732101747777314	49.69094696020813	49.45806443435132	52.645553071628804	52.184078664851214	58.2603027785494	57.366203372694216	0.11891573098270586	0.1102343364914864	-0.05572641177145954	-5.864184738707991	-0.05534441627561648	-5.823986829453133
45.97731834859046	41.11303313463748	41.5390119764053	46.7211944405795	46.71688473688815	49.675638840907745	49.44286119551806	52.63026076003471	52.16888959543873	58.245032067001645	57.351034336126155	0.11895300105509882	0.11026879769338264	-0.05545233215320877	-5.870502458177725	-0.05507260122192292	-5.830302081365517
46.25435482051728	41.09769083161143	41.52377419682918	46.70585836903001	46.701654759763365	49.66031479161788	49.427642030551844	52.61494930921003	52.153681639575545	58.22973613150137	57.33584079691775	0.11899020304191492	0.11030319586036927	-0.05517554155049709	-5.876394680612066	-0.0547980804067123	-5.836193822196947
46.533060576550575	41.08234278978873	41.508529980854306	46.690510621728215	46.68641286226129	49.64497592681449	49.41240804872857	52.599619902363656	52.138455969953995	58.214416285892824	57.32062404833156	0.1190273370128433	0.11033753105730269	-0.05489607494278914	-5.881858057135105	-0.054520888688230684	-5.841658717450628
46.813445674966815	41.0669899313774	41.49328026092489	46.67515225256628	46.671160098398104	49.629623369731306	49.39716036804434	52.584273732071786	52.12321376854898	58.19907385454501	57.305385393980956	0.11906440303775169	0.11037180334920382	-0.05461396707123356	-5.886889222962054	-0.054241060687417075	-5.8466934167972795
47.09552023464871	41.05163318561221	41.47802597661031	46.659784323623626	46.655897530386746	49.61425825240168	49.381900115257	52.568912000322705	52.10795622666215	58.18371017240196	57.29012614787946	0.11910140118668477	0.11040601280125584	-0.05432925243891873	-5.891484797215526	-0.05395863078813079	-5.851294553900516
47.37929443545016	41.03627348878845	41.462768074639236	46.64440790520614	46.64062622867626	49.598881715700685	49.3666284259281	52.5535359185618	52.0926845449666	58.16832658503321	57.274847634490435	0.11913833152986408	0.11044015947880365	-0.0540419653113986	-5.895641382825488	-0.05367363313762041	-5.855458746280419
47.66477851856398	41.02091178429596	41.44750750893424	46.629024075885724	46.62534727199139	49.583494909387525	49.35134644446525	52.53814670773684	52.07739993355185	58.15292444868469	57.25955118877711	0.11917519413768389	0.11047424344735203	-0.053752139717090586	-5.89935556634191	-0.05338610164689328	-5.859182595155289
47.951982786891236	41.00554902265348	41.43224524064653	46.613633922540274	46.610061747372534	49.568098992148585	49.336055324164754	52.52274559834401	52.06210361196921	58.1375051303302	57.244238156253246	0.11921198908071336	0.11050826477256431	-0.053459809447431894	-5.902623917781966	-0.05309606999105654	-5.86246268528339
48.24091760541319	40.9901861615435	41.41698223819133	46.59823854039408	46.59477075021627	49.55269513164065	49.320756227254876	52.507333830474025	52.046796809277815	58.12207000772334	57.22890989303426	0.11924871642969102	0.11054222352026165	-0.05316500805729163	-5.905442990453594	-0.052803571609473465	-5.865295584777414
48.53159340156531	40.97482416584739	41.40171947728348	46.582839033058725	46.579475384316204	49.53728450453489	49.305450324939464	52.49191265385929	52.031480764091	58.10662046945023	57.21356776588894	0.11928537625552763	0.11057611975642147	-0.05286776886502764	-5.9078093207645	-0.05250863970610453	-5.86767784494441
48.82402066561362	40.9594640076809	41.386457940973344	46.567436512574204	46.56417676190422	49.52186829656104	49.290138797442	52.47648332792082	52.01615672462308	58.091157914982276	57.198213152291466	0.11932196862930063	0.11060995354717483	-0.0525681249533676	-5.9097194280966505	-0.052211307250090044	-5.869606000122076
49.11820995103327	40.94410666642995	41.37119861968319	46.55203209945063	46.54887600369217	49.50644770255206	49.274822834050056	52.46104712181624	52.000825948736775	58.075683754729845	57.182847440474205	0.1193584936222561	0.11064372495880753	-0.05226610916938057	-5.911169814615278	-0.05191160697579278	-5.871076567493219
49.41417187488941	40.928753128787	41.355942511243995	46.53662692271031	46.533574238914056	49.49102392648933	49.25950363316041	52.44560531448793	51.985489703990986	58.06019941009641	57.16747202948089	0.11939495130580484	0.11067743405775653	-0.05196175412480386	-5.912156965065151	-0.05160957138342326	-5.872086046925688
49.71191711822035	40.91340438878754	41.34069062093242	46.521222119930265	46.51827260536848	49.47559818154834	49.24418240232426	52.43015919471177	51.970149267689024	58.044706313533105	57.15208832922036	0.11943134175152251	0.1107110809106097	-0.051655092196455143	-5.912677346610508	-0.051305232739096596	-5.872630920772281
50.01145642642306	40.89806144784725	41.3254439615085	46.50581883728521	46.502972249461806	49.460171690144755	49.2288603582934	52.414710061146494	51.954805926927634	58.029205908594044	57.136697760520946	0.11946766503114799	0.11074466558410544	-0.05134615552660193	-5.912727408644059	-0.05099862307524461	-5.872707653679754
50.3128006096408	40.8827253147993	41.31020355325343	46.490418229591015	46.48767432625154	49.444745683981026	49.21353872706642	52.39925922238335	51.93946097864608	58.01369964999212	57.12130175518531	0.11950392121658066	0.11077818814512864	-0.05103497602318896	-5.912303582599634	-0.050689774190985304	-5.87231269241056
50.61596054315354	40.867397005932375	41.294970424008085	46.47502146034862	46.47237999949043	49.42932140409358	49.19821874393585	52.3838079969966	51.924115729676316	57.998189003655426	57.10590175604607	0.1195401103798814	0.11081164866071228	-0.05072158536030713	-5.911402281739356	-0.050378717652463934	-5.87144246565731
50.9209471677702	40.852077545028685	41.279745609211595	46.459629701788366	46.45709044167067	49.41390010090035	49.182901653535275	52.36835771359419	51.90877149679308	57.98267544678419	57.090499217021666	0.11957623259326917	0.11084504719803451	-0.0504060149784209	-5.910019900989937	-0.05006548479336459	-5.8700933838536
51.22777149022361	40.83676796340285	41.26453015194067	46.44424413491493	46.44180683406901	49.39848303424898	49.16758870988753	52.35290971086926	51.893429606765054	57.967160467908506	57.07509560317322	0.11961228792911983	0.11087838382441821	-0.050088296084837225	-5.908152816726215	-0.04975010671481073	-5.868261838933904
51.53644458356769	40.82146929994089	41.249325102949165	46.42886594955266	46.42653036679207	49.383071473465435	49.15228117645302	52.3374653376521	51.878091396406255	57.95164556694641	57.0596923907617	0.11964827645996573	0.11091165860732863	-0.04976845965380505	-5.905797386541963	-0.04943261428599044	-5.865944204155312
51.84697758757708	40.80618260113985	41.23413152070825	46.4134963443915	46.41126223882238	49.36766669740334	49.13698032617884	52.32202595296277	51.86275821262827	57.936132255263075	57.044291067306006	0.11968419825849397	0.11094487161437314	-0.04944653642701269	-5.902949949067988	-0.049113038144554366	-5.8631368339065375
52.15938170914916	40.790908921147796	41.21895047144687	46.3981365270333	46.396003658064615	49.3522699944936	49.12168744154814	52.306592926064106	51.84743141249271	57.920622055729986	57.02889313164139	0.11972005339754445	0.11097802291330011	-0.04912255691422729	-5.899606823790236	-0.04879140869694254	-5.859836063489638
52.47366822270851	40.77564932180416	41.20378302919269	46.38278771403875	46.3807558413927	49.336882662794714	49.106403814630326	52.29116763651549	51.83211236326452	57.905116502785305	57.013500093978635	0.11975584195010948	0.11101111257199604	-0.04879655139293959	-5.89576431075875	-0.048467756118341754	-5.8560382088599
52.789848470613855	40.760404872680866	41.18863027581374	46.36745113097494	46.36552001469729	49.321506010043855	49.091130747131835	52.27575147422726	51.816802442465956	57.889617142494835	56.998113475964175	0.11979156398933058	0.11104414065848668	-0.04846854990921656	-5.8914186904094095	-0.04814211035345295	-5.851739566449396
53.107933863567155	40.74517665112357	41.17349330106021	46.35212801246317	46.3502974129338	49.30614135370813	49.07586955044719	52.26034583951558	51.80150303793086	57.874125532613405	56.98273481074038	0.11982721958850014	0.11107710724093295	-0.04813858227802825	-5.886566223360205	-0.04781450111688912	-5.8469364129687165
53.42793588102576	40.7299657422936	41.158373202606946	46.33681960222762	46.33508928017092	49.29079002103674	49.060621545710916	52.24495214315802	51.78621554785983	57.8586432426472	56.967365643006914	0.1198628088210571	0.11111001238763298	-0.04780667808343253	-5.881203150143847	-0.04748495789311846	-5.8416250051141105
53.74986607161648	40.714773239210324	41.143271086096334	46.32152715314443	46.31989686963987	49.275453349113604	49.045388063850005	52.229571806449805	51.77094138087591	57.843171853916736	56.9520075290827	0.11989833176058748	0.11114285616701756	-0.04747286667897299	-5.875325690993122	-0.047153509937061244	-5.8358015793746745
54.073736053552395	40.69960024279404	41.128188065181874	46.30625192729138	46.30472144378409	49.260132684910694	49.03017044563692	52.214206261260664	51.75568195608097	57.82771295962054	56.93666203696855	0.1199337884808216	0.11117563864765126	-0.04713717718792054	-5.868930045595334	-0.04682018627441664	-5.829462351784969
54.399557515052166	40.68444786190936	41.11312526157199	46.29099519599816	46.28956427430955	49.24482938534187	49.01497004174329	52.198856950092384	51.74043870311272	57.81226816489957	56.921330746410504	0.11996917905563403	0.11120835989823052	-0.046799638503884466	-5.862012392868564	-0.04648501570191854	-5.822603517703101
54.727342214761876	40.669317213409066	41.09808380507456	46.27575823989719	46.27442664223563	49.22954481731746	48.99978821279414	52.183525326137	51.725213062202336	57.796839086902445	56.906015248964046	0.12000450355904235	0.11124101998758172	-0.04646027929089769	-5.8545688906906435	-0.046148026787918184	-5.815221251545154
55.057101982179326	40.65420942217864	41.08306483364201	46.26054234897521	46.259309837946724	49.214280357799424	48.98462632942292	52.16821285333571	51.71000648423292	57.78142735485132	56.890717148058876	0.12003976206520435	0.11127361898466094	-0.04611912798387152	-5.846595675662684	-0.04580924787215679	-5.807311706519613
55.38884871808102	40.63912562118119	41.068069493416836	46.245348822625274	46.24421516124435	49.19903739385723	48.96948577232715	52.152921006438476	51.69482043079857	57.76603461010874	56.87543805906471	0.12007495464841744	0.11130615695855199	-0.045776212788794624	-5.838088862843506	-0.04546870706685979	-5.798871014420001
55.722594394951685	40.62406695150296	41.053098938777644	46.230178969699494	46.22914392139982	49.183817322724394	48.954367932324494	52.13765127106435	51.67965637426407	57.75066250624503	56.86017960935756	0.12011008138311839	0.11133863397846645	-0.045431561683486166	-5.829044545525903	-0.045126432256708426	-5.789895285348393
56.058351057416104	40.60903456239941	41.038154332385936	46.215034108562385	46.214097437207755	49.1686215518555	48.93927421040988	52.12240514376245	51.66451579782537	57.735312709106694	56.84494343838697	0.12014514234388039	0.11137105011373993	-0.045085202417553205	-5.81945879493469	-0.044782451098981824	-5.780380607424377
56.39613082267415	40.594029611341895	41.023236845233356	46.19991556714489	46.199077037040134	49.15345149898436	48.924206017813106	52.1071841320738	51.649400195570976	57.71998689688559	56.829731197744195	0.12018013760541242	0.11140340543383376	-0.04473716251263227	-5.809327659939299	-0.04443679102415388	-5.770323046532212
56.7359458809379	40.57905326406491	41.00834765668956	46.18482468299913	46.184084058901014	49.13830859218246	48.90916477605722	52.091989754593946	51.63431107254381	57.70468676018897	56.81454455123096	0.12021506724255877	0.1114357000083321	-0.044387469263227786	-5.798647166824594	-0.04408947923633377	-5.759718646078909
57.07780849587155	40.564106694613876	40.99348795455054	46.16976280335362	46.16911985048188	49.123194269918365	48.894151917017474	52.0768235410361	51.6192499448039	57.6894140021102	56.799385174929135	0.1202499313302961	0.11146793390694067	-0.044036149736712105	-5.787413319012558	-0.04374054271352179	-5.748563426681358
57.42173100503407	40.54919108539356	40.97865893508783	46.154731285169404	46.15418576921776	49.10810998111766	48.879168882981226	52.06168703229531	51.604218339491986	57.67417033830063	56.78425475727138	0.1202847299437336	0.11150010719948676	-0.043683230773822856	-5.775622096753068	-0.043390008207722985	-5.7368533858880255
57.7677258203244	40.53430762721707	40.96386180309802	46.13973149519676	46.13928318234404	49.09305718522388	48.86421712670847	52.04658178051332	51.589217794893756	57.658957497042074	56.76915499911248	0.12031946315811054	0.11153221995591665	-0.04332873898867717	-5.76326945681285	-0.043037902245544046	-5.724584497889737
58.115805428429454	40.51945751935565	40.94909777195325	46.12476481003272	46.124413466953975	49.07803735226011	48.84929811149314	52.03150934914434	51.57424986050507	57.643777219320484	56.75408761380181	0.12035413104879605	0.11156427224629603	-0.042972700769581706	-5.750351332233549	-0.042684251128520145	-5.711752713241367
58.465982391274686	40.50464196958878	40.934368063651945	46.109832616179155	46.109578010056886	49.0630519628912	48.83441331122516	52.01647131302145	51.559316097097685	57.62863125890023	56.739054327256454	0.12038873369128718	0.11159626414080648	-0.04261514227923158	-5.73686363201341	-0.042329080933413366	-5.698353958556254
58.818269346477535	40.48986219425523	40.91967390887055	46.094936310101765	46.094778208637145	49.04810250848702	48.81956421045333	52.00146925842402	51.54441807678617	57.61352138239952	56.72405687803532	0.12042327116120785	0.11162819570974665	-0.04225608945488091	-5.722802240779856	-0.04197241751265324	-5.684384136198787
59.172679007803275	40.47511941830461	40.90501654701567	46.080077298289716	46.08001546971387	49.033190491186325	48.80475230444894	51.98650478314589	51.52955738309542	57.598449369366755	56.70909701741432	0.12045774353430763	0.11166006702353005	-0.041895568008925466	-5.708163018513005	-0.041614286494464636	-5.669839123982456
59.52922416562417	40.46041487534958	40.890397226277095	46.06525699731611	46.06529121040148	49.01831742396156	48.789979099270305	51.971579496564466	51.51473561102916	57.58341701235775	56.694176509462366	0.12049215088645972	0.11169187815268357	-0.04153360342895951	-5.692941800189146	-0.041254713283379374	-5.654714774826061
59.887917687380885	40.44574980771886	40.87581720368137	46.05047683389919	46.050606857970905	49.00348483068448	48.77524611182807	51.95669501971072	51.49995436713924	57.568426117014056	56.6792971311183	0.12052649329366143	0.11172362916784666	-0.04117022097854317	-5.677134395504254	-0.04089372306060568	-5.6390069164826855
60.24877251804685	40.43112546651078	40.861277745146104	46.03573824496432	46.03596384991165	48.98869424619245	48.76055486995128	51.941852985339985	51.48521526959592	57.5534785021422	56.66446067226902	0.1205607708320314	0.11175532013977083	-0.040805445697316145	-5.66073658852838	-0.040531340784397685	-5.622711351197722
60.6118016805955	40.41654311164757	40.846780125534934	46.02104267770682	46.02136363399464	48.973947216355874	48.74590691245439	51.9270550380037	51.47051994825888	57.53857599979393	56.64966893582828	0.12059498357780825	0.1117869511393172	-0.04043930240112559	-5.643744137336398	-0.04016759119025437	-5.605823855332346
60.97701827647021	40.40200401193057	40.83232562871344	46.00639158965564	46.006807668336016	48.9592452981464	48.73130378920528	51.91230283412233	51.455870044749524	57.523720455347686	56.63492373781696	0.12062913160735109	0.1118185222374567	-0.04007181568277929	-5.626152773726062	-0.03980249879123221	-5.588340179074294
61.34443548605718	40.38750944509582	40.817915547605466	45.99178644873784	45.992297421461565	48.94459005970581	48.71674706119385	51.897598042058796	51.44126721252375	57.50891372759092	56.62022690744392	0.12066321499713574	0.11185003350526768	-0.039703009912258835	-5.607958202856025	-0.03943608787866992	-5.570256046106806
61.71406656916102	40.3730606978706	40.8035511842504	45.97722873334377	45.97783437237206	48.929983080416186	48.70223830060174	51.88294234219319	51.42671311694595	57.494157688803405	56.60558028718818	0.12069723382375601	0.1118814850139355	-0.03933290923693278	-5.589156102865672	-0.03906838252214584	-5.5515671532084525
62.085924865483435	40.35865906603073	40.78923384986121	45.96271993239345	45.96342001060962	48.91542595097067	48.68777909087296	51.86833742699841	51.412209435364055	57.47945422484206	56.5909857328821	0.12073118816392052	0.11191287683475115	-0.03896153758206822	-5.569742124547702	-0.03869940656990423	-5.532269169927531
62.46002379510434	40.34430585445863	40.774964864883145	45.94826154540354	45.94905583632473	48.90092027344542	48.67337102678537	51.853785001116805	51.39775785718538	57.4648052352265	56.576445113795714	0.12076507809445318	0.1119442090391106	-0.03858891865105818	-5.549711890975232	-0.03832918364935267	-5.51235773821827
62.83637685896657	40.33000237720202	40.76074555905339	45.93385508255531	45.93474336034434	48.88646766137233	48.65901571452318	51.839286781437664	51.3833600839536	57.45021263322578	56.56196031272209	0.12079890369228974	0.11197548169851318	-0.03821507592587636	-5.529060997130728	-0.03795773716727524	-5.491828472064299
63.21499763936286	40.31574995753363	40.74657727146133	45.91950206476357	45.92048410424074	48.87206973981282	48.644714771750394	51.824844497176066	51.369017829426646	57.43567834594651	56.54753322606395	0.12083266503447893	0.11200669488456018	-0.037840032667411094	-5.507785009545842	-0.0375850903102517	-5.470676957120304
63.59589980042612	40.30154992801146	40.73246135060974	45.90520402374634	45.906279600401355	48.85772814543256	48.63046982768519	51.81045988995241	51.35473281965573	57.421204314421786	56.53316576392117	0.12086636219818009	0.112037848668955	-0.03746381191577797	-5.485879465883045	-0.037211266044977265	-5.448898750317312
63.979097088622495	40.28740363054021	40.71839915447689	45.89096250209577	45.89213139209973	48.84344452657734	48.616282523175414	51.79613471387339	51.34050679306546	57.40679249370173	56.51885985017988	0.12089999526066235	0.11206894312349955	-0.037086436490653796	-5.4633398745845625	-0.036836287118596545	-5.4264893794770614
64.36460333324754	40.27331241643313	40.70439205057927	45.87677905334968	45.878041033567065	48.82922054334971	48.602154510774994	51.78187073561369	51.32634150053492	57.39244485294482	56.50461742260237	0.12093356429930255	0.11209997832009651	-0.036707928991681626	-5.44016171444855	-0.03646017605906593	-5.4034443429154635
64.75243244692527	40.259277646475105	40.69044141603542	45.86265524206441	45.86401009006516	48.815057867687	48.58808745482148	51.767669734499144	51.31223870548005	57.37816337551096	56.49044043291851	0.120967069391585	0.11213095433074621	-0.03632831179874785	-5.416340434234371	-0.036082955175494646	-5.379759109044244
65.14259842611021	40.245300690986326	40.676548637630425	45.84859264388836	45.85004013795997	48.80095818344004	48.57408303151455	51.75353350259072	51.298200183936764	57.363950059055156	56.47633084691812	0.12100051061509945	0.11216187122754456	-0.03594760707241562	-5.391871452266059	-0.035704646558507136	-5.35542911596167
65.53511535159264	40.23138292988699	40.66271511188146	45.8345928456367	45.83613276479647	48.78692318645325	48.56014292899563	51.7394638447699	51.28422772464572	57.34980691562317	56.46229064454483	0.12103388804754175	0.11219272908268461	-0.03556583675432279	-5.366750156010312	-0.035325272080690695	-5.330449771063286
65.92999738900669	40.21752575276276	40.64894224510409	45.82065744536706	45.8222895693743	48.77295458464559	48.54626884742855	51.725462578824974	51.270323129137736	57.335735971747795	56.4483218199911	0.12106720176671086	0.11222352796845303	-0.03518302256725292	-5.340971901614466	-0.03494485339668785	-5.304816450558064
66.32725878934137	40.20373055893143	40.63523145347971	45.806788052456476	45.808512161824765	48.75905409809299	48.532462499081575	51.711531535538846	51.25648821182093	57.32173926854722	56.434426381794744	0.12110045185050688	0.11225426795723092	-0.034799186015668226	-5.314532013522694	-0.03456341194359425	-5.278524499084597
66.72691388945532	40.18999875751011	40.62158416312367	45.79298628767893	45.79480216368852	48.7452234591114	48.51872560841015	51.69767255877774	51.242724800068444	57.30781886182394	56.420606352936325	0.1211336383769334	0.1122849491214911	-0.034414348386384574	-5.287425784046718	-0.034180968941754486	-5.251569229290908
67.12897711259382	40.176331767483546	40.60800181015445	45.77925378328437	45.7811612079946	48.731464412341346	48.505059912141014	51.68388750558117	51.229034734307845	57.29397682216551	56.406863770938386	0.12116676142409215	0.11231557153379827	-0.03402853074814516	-5.2596484728455835	-0.0337975453943713	-5.223945921330596
67.53346296890952	40.16273101777364	40.59448584076399	45.765592183078866	45.76759093934055	48.717778714833806	48.4914671593577	51.67017824625358	51.21541986811172	57.28021523504684	56.39320068796594	0.12119982107018473	0.11234613526680776	-0.033641753952665	-5.23119530654003	-0.03341316208842926	-5.19564982245538
67.94038605598601	40.14919794730936	40.58103771128858	45.752003142505394	45.75409301397346	48.7041681361367	48.47794911158668	51.656546664456506	51.20188206828916	57.26653620093326	56.379619170927974	0.12123281739351088	0.11237664039326338	-0.03325403863475174	-5.202061478246833	-0.033027839594851116	-5.166676146560349
68.3497610593647	40.13573400509828	40.56765888828123	45.738488328726426	45.74066909987241	48.69063445838323	48.46450754288531	51.64299465730281	51.18842321497906	57.25294183538576	56.36612130158099	0.12126575047246654	0.11240708698599763	-0.03286540521256143	-5.172242147073121	-0.032641598268789096	-5.137020073685562
68.7616027530747	40.122340650298604	40.55435084858467	45.72504942070708	45.72732087683183	48.677179476381006	48.45114423993052	51.629524135451554	51.175045201744254	57.23943426916714	56.35270917663337	0.12129862038554279	0.11243747511792992	-0.03247587388789697	-5.141732437643441	-0.03225445824990203	-5.106676749541293
69.17592600016614	40.10901935229271	40.541115079405756	45.711688109300006	45.71405003654635	48.66380499770284	48.43786100210924	51.61613702320495	51.161749935667466	57.226015648350206	56.33938490785188	0.12133142721132598	0.11246780486206642	-0.032085464646769424	-5.110527439645011	-0.03186643946289536	-5.075641285047823
69.59274575324658	40.09577159076113	40.52795307839044	45.698406097330796	45.70085828269632	48.650512842778255	48.42465964160953	51.60283525860572	51.148539337447914	57.21268813442664	56.32615062216887	0.12136417102849487	0.11249807629149755	-0.031694197259696466	-5.0786222073184035	-0.0314775616178693	-5.043908755851589
70.01207705502031	40.08259885575821	40.514866353700384	45.68520509968532	45.68774733103524	48.637304844986936	48.4115419835135	51.58962079353686	51.13541534150009	57.19945390441847	56.31300846179176	0.12139685191582136	0.11252828947939832	-0.03130209128180894	-5.046011758940949	-0.03108784421036148	-5.011474201777673
70.43393503883172	40.06950264778835	40.50185642409013	45.672086843397786	45.67471890947777	48.624182850752966	48.39850986589132	51.57649559382196	51.12237989605326	57.18631515099014	56.299960584313496	0.12142946995216686	0.11255844449902604	-0.030909166053433523	-5.012691076322881	-0.03069730652191538	-4.978332626349584
70.85833492921113	40.056484477883785	40.48892481898586	45.65905306774038	45.66177475818952	48.61114871964082	48.385565139896606	51.563461639327635	51.10943496325291	57.173274082562955	56.28700916282504	0.12146202521648372	0.11258854142372071	-0.030515440700348506	-4.978655104298014	-0.030305967620542162	-4.944478996301768
71.2852920424243	40.04354586768294	40.476073078564774	45.64610552431378	45.64891662967768	48.598204324452354	48.37270966986301	51.55052092406674	51.09658251926311	57.16033292343047	56.2741563860289	0.12149451778781319	0.1126185803269031	-0.03012093413421013	-4.943898750194421	-0.029913846360798857	-4.909908240997538
71.71482178702524	40.03068834951049	40.463302753836146	45.6332459771396	45.63614628888333	48.58535155132551	48.359945333402635	51.53767545630374	51.08382455437087	57.147493913876104	56.261404458354924	0.12152694774528293	0.11264856128207366	-0.029725665052616534	-4.908416883270547	-0.029520961384072564	-4.8746152519124735
72.14693966441222	40.01791346645817	40.450615406723124	45.6204762027535	45.623465513274866	48.572592299834234	48.34727402150532	51.52492725866111	51.07116307309161	57.13475931029209	56.24875560007727	0.12155931516810886	0.11267848436281142	-0.029329651939839607	-4.872204334209528	-0.029127331119319422	-4.838594882117832
72.58166126938723	40.00522277246685	40.43801261014589	45.607797990300085	45.61087609294275	48.559928483089884	48.334697638639724	51.51227836822742	51.058600094276315	57.122131385300165	56.2362120474332	0.12159162013559109	0.11270834964277385	-0.028932913066789467	-4.835255894515285	-0.028732973782965132	-4.801841945683918
73.01900229071879	39.99261783241002	40.42549594810615	45.59521314162902	45.598379830695855	48.54736202784423	48.32221810285579	51.49973083666707	51.04613765122028	57.109612427874254	56.22377605274378	0.1216238627271144	0.11273815719569516	-0.028535466491540262	-4.79756631599048	-0.028337907379437866	-4.764351217154399
73.45897851170821	39.98010022217806	40.41306701577245	45.58272347139247	45.585978542158834	48.53489487459363	48.30983734588851	51.48728673033143	51.03377779177316	57.09720474346451	56.21144988453585	0.12165604302214725	0.11276790709538523	-0.02813733005979202	-4.759130310154433	-0.02794214970155906	-4.726117430955128
73.90160581075892	39.967671528764136	40.400727419567225	45.570330807144074	45.57367405587125	48.52252897768503	48.29755731326347	51.47494813037163	51.02152257845094	57.08491065412343	56.19923582766625	0.12168816110023908	0.11279759941572869	-0.02773852140489197	-4.719942547633764	-0.02754571833076369	-4.687135280819348
74.34690016194996	39.95533335035113	40.38847877725476	45.55803698943931	45.56146821338802	48.51026630542338	48.28537996440367	51.46271713285321	51.009374088549365	57.072732498633805	56.18713618344761	0.12172021704102176	0.11282723423068396	-0.027339057948189804	-4.679997657560307	-0.02714863063731343	-4.647399419176509
74.79487763561212	39.943087296400016	40.37632271803067	45.54584387193735	45.54936286938124	48.49810884018067	48.273307272738215	51.450595848872155	50.99733441425904	57.0606726326384	56.175153269776	0.12175221092420657	0.11285681161428275	-0.02693895689975534	-4.6392902270363265	-0.02675090378090772	-4.6069044565774675
75.24555439890803	39.93093498773918	40.364260882612385	45.53375332150427	45.537359891743584	48.48605857850629	48.26134122581214	51.438586404672634	50.98540566278211	57.048733428771484	56.163289421260245	0.12178414282958351	0.11288633164062761	-0.026538235258335874	-4.597814800450578	-0.026352554710818765	-4.56564496107967
75.6989467164156	39.91887805665555	40.352294923331385	45.52176721831803	45.52546116169326	48.47411753123948	48.249483825398336	51.42669094176677	50.97358995645093	57.03691727679256	56.151546989353655	0.12181601283702113	0.11291579438389346	-0.026136909811675935	-4.55556587886349	-0.025953600166218393	-4.523615457601409
76.15507095071504	39.90691814698664	40.3404265042264	45.50988745597469	45.51366857388039	48.46228772362299	48.237737087610704	51.4149116170557	50.96188943284812	57.02522658372162	56.139928342487046	0.12184782102646381	0.11294519991832373	-0.02573499713701466	-4.512537919395982	-0.02555405667659727	-4.480810427316101
76.61394356297929	39.895056914214194	40.32865730113826	45.498115941596495	45.50198403649503	48.45057119541872	48.22610304301926	51.403250602952916	50.95030624492862	57.013663773976866	56.12843586620416	0.12187956747793276	0.11297454831823145	-0.02533251360147659	-4.468725334594637	-0.025153940562034904	-4.437224307004726
77.07558111356816	39.88329602555899	40.316989001805865	45.48645459594115	45.49040947137671	48.43897000102463	48.21458373676667	51.39171008750878	50.93884256114336	57.00223128951386	56.11707196329871	0.12191125227152262	0.11300383965799704	-0.02492947536197221	-4.424122491704111	-0.024753267933292022	-4.392851488368251
77.54000026262605	39.871637160077505	40.30542330596402	45.47490535351333	45.478946814125806	48.42748620959421	48.20318122868697	51.38029227453779	50.92750056556515	56.99093158996755	56.105839053954064	0.12194287548740272	0.11303307401206883	-0.02452589836580188	-4.378723712054125	-0.024352054692514002	-4.3476863173964375
78.00721777068286	39.86008200875938	40.29396192544218	45.463470162677105	45.4675980142162	48.41612190515663	48.19189759342531	51.3689993837467	50.91628245801573	56.97976715279549	56.09473957588409	0.1219744372058146	0.11306225145495989	-0.024121798351359303	-4.3325232704410155	-0.023950316533465354	-4.301723093731198
78.47725049925933	39.84863227462668	40.28260658426496	45.45215098577044	45.45636503510982	48.40487918673938	48.180734920560106	51.357833650865096	50.905190454195306	56.96874047342352	56.08377598447673	0.12200593750707125	0.11309137206124925	-0.023717190847605707	-4.285515394300091	-0.02354806894152972	-4.254956069886248
78.95011541147531	39.837289672834835	40.27135901875425	45.4409497992216	45.445249854373046	48.39376016849277	48.16969531472678	51.34679732777817	50.89422678581391	56.95785406539417	56.0729507529397	0.12203737647155656	0.11312043590557999	-0.02331209117485855	-4.237694263074445	-0.023145327194264098	-4.2073794506013655
79.42582957266194	39.82605593077464	40.260220977632585	45.42986859366678	45.4342544637945	48.382766979815834	48.1587808957433	51.33589268266074	50.88339370072439	56.94711046051632	56.06226637244799	0.12206875417972303	0.11314944306265716	-0.022906514445303117	-4.189054007547384	-0.022742106361761216	-4.158987392145718
79.90441015097758	39.814932788176016	40.249194222128146	45.41890937406972	45.42338086950473	48.37190176548433	48.14799379873756	51.32512200011376	50.87269346305766	56.93651220901755	56.051725352293694	0.12210007071209268	0.11317839360724945	-0.02250047556282908	-4.13958870904753	-0.022338421306756118	-4.109774001568439
80.38587441802741	39.80392199721334	40.23828052608143	45.40807415984326	45.412631092097804	48.36116668578083	48.137336174276825	51.31448758130281	50.862128353359935	56.92606187969894	56.04133022003829	0.12213132614925423	0.1132072876141863	-0.022093989223598953	-4.089292398721227	-0.02193428668508801	-4.059733335969213
80.87023974948666	39.79302532261228	40.22748167605341	45.39736498497249	45.40200716675457	48.35056391662645	48.12681018849894	51.30399174409855	50.85170066873191	56.91576206009181	56.03108352166689	0.12216252057186315	0.11323612515835656	-0.021687069916282553	-4.038159056812219	-0.021529716945913435	-4.008859401770678
81.35752362572781	39.782244541758246	40.21679947143535	45.386783898139825	45.3915111433678	48.340095649714705	48.116418023245544	51.29363682321932	50.84141272297012	56.90561535661695	56.02098782174494	0.12219365406064023	0.11326490631470976	-0.021279731922419387	-3.986182611884942	-0.02112472633199758	-3.9571461539235315
81.8477436324513	39.77158144480656	40.20623572456029	45.376332962851976	45.381145086669264	48.32976409264737	48.106161876197426	51.28342517037586	50.83126684671037	56.89562439474634	56.0110457035773	0.12222472669637041	0.11329363115825265	-0.020871989316624706	-3.9333569400496344	-0.020719328880083765	-3.904587495180749
82.34091746132043	39.76103783479398	40.195792260816084	45.36601425756869	45.37091107635853	48.319571469072315	48.096043961011546	51.27335915441812	50.82126538757323	56.885791819167046	56.00125976936949	0.12225573855990239	0.11332229976405038	-0.020463855966916356	-3.8796758641656197	-0.02031353842114214	-3.851177275280861
82.83706291059936	39.75061552775242	40.185470918760416	45.355829875833734	45.360811207234036	48.30952001882348	48.08606650746062	51.26344116148456	50.81141071031196	56.8761202939478	55.991632640391714	0.12228668973214725	0.11335091220722444	-0.02005534553503452	-3.8251331530664174	-0.01990736858063258	-3.796909290165786
83.33619788579601	39.74031635282383	40.17527355023717	45.34578192640743	45.35084758932574	48.29961199806287	48.076231761574306	51.25367359515324	50.801705196962324	56.86661250270797	55.98216695714495	0.12231758029407667	0.11337946856295153	-0.019646471476619354	-3.7697225207011797	-0.019500832778746258	-3.7417772811477334
83.83834040030794	39.730142152377304	40.16520202049499	45.33587253340165	45.34102234803015	48.28984967942489	48.066541985783	51.24405887659572	50.79215124699505	56.85727114878916	55.97286537952994	0.12234841032672351	0.1134079689064634	-0.019237247041637318	-3.713437625356164	-0.019093944230768045	-3.6857749341052113
84.34350857607244	39.72009478212749	40.155258208307174	45.32610383641639	45.33133762424703	48.280235352162514	48.056999459063306	51.234599444732815	50.78275127747015	56.84809895542923	55.963730587018325	0.1223791799111804	0.11343641331304574	-0.01882768527453038	-3.656272068785256	-0.018686715947382027	-3.628895878671756
84.85172064422062	39.710176111255265	40.14544400609381	45.31647799067881	45.32179557451851	48.27077132229604	48.0476064770861	51.22529775639294	50.77350772319401	56.83909866593915	55.954765278826706	0.1224098891285972	0.11346480185803676	-0.01841779901464946	-3.598219395365959	-0.018279160734920197	-3.571133687331894
85.36299494573534	39.70038802252978	40.13576132004541	45.30699716718406	45.31239837117002	48.2614599127638	48.03836535236665	51.216156286472774	50.764423036878476	56.83027304388235	55.94597217409312	0.12244053806018226	0.11349313461682682	-0.01800760089637521	-3.5392730912317347	-0.017871291195497463	-3.5124818745880475
85.87734993211305	39.69073241243273	40.12621207024866	45.29766355283846	45.30314820245353	48.25230346357528	48.029278414417	51.20717752810042	50.75549968930261	56.821624873256866	55.93735401205621	0.1224711267871996	0.11352141166485741	-0.017597103349366705	-3.4794265833534155	-0.01746311972743797	-3.45293389606195
86.39480416602983	39.68121119128439	40.11679819081406	45.28847935060485	45.294047272693	48.24330433196675	48.02034800990088	51.19836399280111	50.74674016947691	56.81315695868042	55.92891355223738	0.12250165539096958	0.1135496330776209	-0.017186318598938044	-3.4186732386951917	-0.017054658525466948	-3.392483147610619
86.91537632201124	39.67182628337144	40.10752163000533	45.27944677964993	45.28509780243188	48.23446489255879	48.01157650279061	51.18971821066512	50.73814698480971	56.804872125577866	55.92065357462526	0.12253212395286626	0.11357779893065749	-0.016775258666399395	-3.357006363276014	-0.016645919581058877	-3.3311229644314153
87.43908518710603	39.6625796270769	40.098384350370985	45.27056807549411	45.27630202858294	48.225787537516695	48.00296627452672	51.181242730518605	50.72972266127652	56.79677322037194	55.91257687986331	0.1225625325543176	0.11360590929955705	-0.01636393536900016	-3.294419201223718	-0.016236914682529857	-3.2688466201179835
87.9659496615646	39.65347317501204	40.08938832887781	45.26184549016351	45.26766220458043	48.21727467671308	47.99451972417984	51.17294012009686	50.72146974359167	56.788863110676715	55.904686289440235	0.12259288127680436	0.11363396425995666	-0.015952360320547143	-3.2309049338709883	-0.015827655415499464	-3.2056473257271136
88.4959887595208	39.64450889415014	40.08053555704642	45.253281292344205	45.25918060053448	48.2089287378929	47.98623926861502	51.16481296622014	50.71339079538264	56.78114468549389	55.89698464588315	0.12262317020185905	0.11366196388753967	-0.015540544931369027	-3.166456678754912	-0.015418153162912063	-3.1415182288164942
89.0292216096782	39.63568876596259	40.07182804108889	45.244877767539116	45.250859503387964	48.20075216684133	47.97812734265884	51.15686387497244	50.705488399367226	56.77362085541243	55.889474812953935	0.12265339941106447	0.11368990825803621	-0.015128500408685852	-3.101067488662011	-0.015008419105470239	-3.0764524124842865
89.56566745600044	39.62701478655673	40.06326780204844	45.236637218226896	45.24270121707559	48.192747427553755	47.970186399268584	51.14909547188263	50.697765157533	56.76629455281082	55.88215967584827	0.12268356898605333	0.11371779744721988	-0.014716237756900341	-3.0347303506496246	-0.014598464221769802	-3.0104428943814128
90.1053456584057	39.61848896681613	40.054856875941404	45.228561964023676	45.2347080626857	48.18491700240877	47.96241890970459	51.14151040210883	50.690223691320085	56.7591687320628	55.87504214139814	0.12271367900850724	0.11374563153090957	-0.014303767777654741	-2.967438184990897	-0.014188299288520057	-2.9434826256911037
90.6482756934654	39.6101133325428	40.04659731390119	45.22065434184694	45.22688237862428	48.17726339234359	47.95482736370476	51.13411133062517	50.68286664180625	56.752246369746025	55.86812513827707	0.12274372956015607	0.1137734105849665	-0.013891101070299783	-2.899183844216168	-0.01377793488086354	-2.875564490133911
91.19447715510712	39.60188992460166	40.03849118232455	45.21291670608212	45.21922652078158	48.169789117032195	47.947414269662026	51.12690094241162	50.67569666989505	56.74553046485396	55.86141161720862	0.12277372072277556	0.11380113468529558	-0.013478248031944418	-2.829960112027038	-0.013367381372511034	-2.8066813029163313
91.74396975532183	39.59382079906722	40.03054056302017	45.20535142875167	45.211742862701435	48.16249671506633	47.94018215480441	51.11988194264681	50.66871645650686	56.73902403901108	55.85490455117819	0.12280365257818837	0.11382880390784127	-0.013065218857725824	-2.75975970223044	-0.012956648936139459	-2.7368258096848876
92.29677332487483	39.5859080273726	40.02274755335939	45.19796089968679	45.204433795752976	48.15538874413914	47.93313356537791	51.11305705690369	50.66192870277281	56.73273013669137	55.848606935647965	0.12283352520826263	0.1138564183285898	-0.012652023541100732	-2.6885752577218227	-0.012545747543356356	-2.6659906854529254
92.85290781402206	39.57815369646066	40.01511426642936	45.190747526701735	45.19730172930509	48.14846778123165	47.92627106683219	51.106429031348135	50.65533613023176	56.72665182544015	55.842521788775215	0.12286333869490947	0.11388397802356781	-0.012238671873852525	-2.616399349293715	-0.012134686964998309	-2.594168533480115
93.41239329322968	39.5705599089378	40.007642831188626	45.183713735771015	45.19034909090373	48.14173642280243	47.9195972440093	51.10000063294104	50.648941481030285	56.72079219609951	55.83665215163406	0.12289309312008455	0.1139114830688391	-0.011825173446517567	-2.543224474604358	-0.011723476771400954	-2.521351884211981
93.97524995389855	39.5631287832297	40.00033539262489	45.17686197120891	45.18357832645157	48.13519728497959	47.9131147013349	51.093774649642796	50.64274751812563	56.71515436303677	55.831001088440345	0.12292278856578488	0.11393893354050655	-0.011411537648577053	-2.46904305704993	-0.011312126332647665	-2.447533194155767
94.54149810909283	39.555862453739785	39.99319411191541	45.17019469585223	45.176991900390824	48.128853003756284	47.906826063012836	51.087753890621684	50.63675702549209	56.709741464377025	55.82557168678041	0.12295242511404975	0.11396632951471095	-0.010997773668435684	-2.393847444534913	-0.010900644818576666	-2.372704844668988
95.11115819427312	39.54876307101012	39.986221166589885	45.16371439124569	45.170592295888774	48.1227062351891	47.900733973222685	51.081941186465045	50.63097280833029	56.704556662238986	55.82036705784313	0.1229820028469581	0.11399367106762835	-0.010583890493784054	-2.3176299083661434	-0.010489041199058136	-2.296859140855304
95.68425076803395	39.54183280188466	39.97941875069578	45.15742355783009	45.16438201502609	48.11675965559935	47.89484109632012	51.07633938939389	50.625397693279936	56.6996031429745	55.81539033665562	0.12301152184662978	0.11402095827547129	-0.01016989691189707	-2.2403826420904807	-0.010077324244377905	-2.2199883104094624
96.26079651284576	39.53507382967506	39.972789074966094	45.15132471513347	45.15836357898805	48.11101596177756	47.88915011704047	51.07095137348061	50.62003452863551	56.69488411741166	55.81064468232246	0.12304098219522257	0.11404819121448598	-0.009755801509541584	-2.1620977602196945	-0.009665502525095349	-2.14208450233491
96.84081623580131	39.52848835432926	39.96633436699016	45.145420401965424	45.15253952825899	48.105477871191376	47.88366374070575	51.06578003487052	50.61488618456593	56.690402821102126	55.806133278268995	0.12307038397493157	0.1140753699609543	-0.00934161267328193	-2.082767297022656	-0.009253584412299176	-2.0631397857487173
97.42433086936633	39.52207859260242	39.96005687138661	45.13971317661407	45.14691242281947	48.10014812219633	47.87838469343446	51.06082829200638	50.60995555333696	56.68616251457178	55.80185933248804	0.1230997272679903	0.1141024945911894	-0.008927338589650446	-2.0023832053066144	-0.008841578077927181	-1.983146148686501
98.01136147213543	39.51584677823068	39.95395884997938	45.134205617046504	45.14148484234672	48.09502947425019	47.87331572235495	51.05609908585674	50.60524554953757	56.682166483575614	55.797826077790674	0.12312901215666748	0.11412956518153786	-0.008512987245346437	-1.920937355114802	-0.008429491494837293	-1.9020954967727448
98.60192922959182	39.50979516210764	39.94804258197622	45.128900321111956	45.13625938641804	48.090124708130425	47.86845959582195	51.05159538014757	50.6007591103095	56.67841803935642	55.79403677206065	0.12315823872326707	0.1141565818083774	-0.00809856642732143	-1.8384215324731485	-0.00801733243691416	-1.8199796519966185
99.1960554548718	39.50392601246342	39.942310364150174	45.123799906748424	45.1312386747175	48.085436626155186	47.863819103636544	51.04732016159773	50.596499195580584	56.6749205189076	55.79049469851315	0.1231874070501279	0.11418354454811672	-0.007684083723020763	-1.7548274380424118	-0.007605108479317835	-1.7367903513586498
99.79376158953411	39.498241615046716	39.93676451102379	45.1189070121924	45.12642534724585	48.080968052407705	47.859397057269625	51.043276440157996	50.592468788301694	56.671677285239994	55.787203165957315	0.1232165172196221	0.11421045347719394	-0.007269546520291215	-1.6701466857830383	-0.007192826998426938	-1.6525192455555953
100.39506920433367	39.4927442733097	39.9314073550563	45.11422429619201	45.12182206453371	48.07672183296434	47.85519629008879	51.03946724925392	50.58867089468743	56.66869172765309	55.78416550906301	0.12324556931415392	0.1142373086720773	-0.006854962007736276	-1.5843708016236633	-0.006780495172201029	-1.567157897639845
101.00000000000001	39.487436308595605	39.9262412468336	45.109754438223256	45.11743150785804	48.072700836125875	47.85121965758876	51.03589564603235	50.58510854446041	56.665967262010184	55.781385088631644	0.12327456341616018	0.11426411020926287	-0.006647036102755818	-1.5412080117654485	-0.006573698228826248	-1.5242036030156243
