# Supplementary material for: White matter micro- and macrostructure brain charts for the human lifespan
Source: Nature. 2026 May 13;655(8124):979–89. doi: 10.1038/s41586-026-10454-2 (PMC13391363; doi:10.1038/s41586-026-10454-2)
Supplement: Supplementary file 12 — Centiles trajectories of brain charts. SDT.T9.1–5 contain the brain charts for the global metrics; SDT.T9.6–509 contain the brain charts for the tract-specific metrics (unnormalized); and SDT.T9.510–1157 contain the brain charts for the tract-specific macrostructural metrics (normalized). Included in each table are the male and female centile trajectories for the 2.5th, 25th, 50th, 75th and 97.5th percentiles; the interquartile range normalized by the 50th centile; and the derivatives of the 50th centiles with respect to both age and log(age). Charts are sampled in logarithmically spaced intervals. Age is reported in years, while centile trajectory values are reported in metric-specific units: diffusivities in mm2 s−1, volume in mm3, surface area in mm2, average length in mm, and FA is dimensionless (unitless). [file 41586_2026_10454_MOESM12_ESM.zip › plotted_curves/SDT.T9.162-ICP_right_fa-mean_curve_metrics.csv]

ages	male_0.025th_percentile	female_0.025th_percentile	male_0.25th_percentile	female_0.25th_percentile	male_0.5th_percentile	female_0.5th_percentile	male_0.75th_percentile	female_0.75th_percentile	male_0.975th_percentile	female_0.975th_percentile	male_normalized_quantile_range	fwmale_normalized_quantile_range	male_median_centile_d_age	male_median_centile_d_log_age	female_median_centile_d_age	female_median_centile_d_log_age
0.25	0.20387810061338485	0.2026778270429895	0.23040748408227793	0.22820514621942087	0.24645344803851846	0.2435774054070779	0.26422539996769134	0.2605472598531134	0.3037866520545624	0.29812618343912456	0.13721827044646573	0.13277961303365093	0.15147203649172264	0.0874567450885904	0.1497809675069835	0.08648035768038628
0.25150637576242696	0.20409425697003636	0.20289199776726996	0.23063213907492797	0.22842740750440552	0.24668162184297504	0.24380303182620328	0.26445612317254463	0.26077535597297685	0.3040182800083381	0.298355377701715	0.1371159466397026	0.132680665315232	0.1511706395804282	0.08754463434107151	0.1494828453886896	0.08656721324015137
0.2530218281966045	0.20431080846153207	0.20310656068709257	0.23085722786755158	0.22865009823997623	0.24691025425185578	0.24402911145596418	0.2646873339557722	0.2610039329166549	0.30425046660908694	0.29858511990687336	0.13701377527120812	0.13258186485884507	0.15056667031906557	0.08772025985216203	0.14888543932551102	0.08674077304634409
0.25454641199404576	0.20452775425580624	0.2033215149799849	0.23108274964472067	0.2288732176201348	0.24713934446684158	0.24425564350681042	0.26491903154268026	0.26123298991708804	0.3044832111460093	0.2988154093479357	0.1369117570937774	0.13248321239321123	0.1499639888140365	0.08789557815855886	0.1482893087053725	0.08691402902376666
0.2560801821758082	0.20474509351592937	0.203536859818636	0.2313087035852746	0.22909676483320407	0.2473688916832634	0.2444826271829196	0.26515121515145507	0.261462526200213	0.3047165128991597	0.2990462453093258	0.136809892852304	0.13238470863941249	0.14936260032366988	0.08807058683024138	0.14769445871527864	0.08708697877253968
0.25762319409447826	0.20496282540013006	0.2037525943709174	0.23153508886234303	0.22932073906184947	0.24759889509012223	0.2447100616822189	0.2653838839931858	0.261692540984985	0.30495037113947226	0.29927762706658084	0.13670818328378373	0.1322863543108973	0.14876251004166363	0.08824528344537441	0.14710089447848418	0.08725961990099051
0.2591755034361701	0.20518094906181558	0.2039687177999032	0.23176190464336527	0.22954513948309915	0.24782935387011212	0.24493794619640624	0.2656170372718858	0.26192303348339857	0.30518478512878733	0.29950955388637635	0.1366066291173243	0.13218815011348564	0.14816372309701364	0.08841966559047876	0.1465086210539539	0.08743195002544724
0.2607371662225343	0.20539946364959347	0.20418522926389232	0.23198915009011253	0.22976996526836538	0.24806026719964042	0.24516627991097087	0.2658506741845161	0.2621540029005112	0.30541975411987754	0.29974202502655295	0.136505231074155	0.1320900967453832	0.14756624455378642	0.08859373086011857	0.14591764343664693	0.08760396677035232
0.2623082388127803	0.2056183683072922	0.20440212791642765	0.23221682435870816	0.2299952155834642	0.24829163424884973	0.24539506200521508	0.26608479392100637	0.2623854484344637	0.30565527735647446	0.29997503973614037	0.13640398986763327	0.1319921948971865	0.14697007941136064	0.08876747685708608	0.14532796655788616	0.08777566776848289
0.2638887779057103	0.20583766217398247	0.20461941290631855	0.23244492659964952	0.23022088958863815	0.24852345418163882	0.24562429165227603	0.2663193956642784	0.26261736927650364	0.3058913540732954	0.30020859725538573	0.1363029062032552	0.13189444525189045	0.14637523260449825	0.08894090119250109	0.14473959528439195	0.08794705066039654
0.26547884054176485	0.20605734438399761	0.20483708337765938	0.23267345595782785	0.2304469864385747	0.2487557261556851	0.24585396801914441	0.2665544785902684	0.26284976461100573	0.30612798349606923	0.3004426968157774	0.13620198077866924	0.13179684848490167	0.14578170900324494	0.08911400148556936	0.14415253441933373	0.08811811309488604
0.2670784841050822	0.20627741406695518	0.20505513846985218	0.23290241157255023	0.23067350528242864	0.2489884493224645	0.2460840902666889	0.26679004186794847	0.2630826336154963	0.3063651648415649	0.30067733764007293	0.1361012142836812	0.13169940526404966	0.1451895134130865	0.08928677536383844	0.1435667887022305	0.08828885272912856
0.26868776632556873	0.2064978703477773	0.2052735773176264	0.23313179257756045	0.2309004452638429	0.24922162282727495	0.24631465754967533	0.26702608465935074	0.2633159754606737	0.30660289731761753	0.30091251894232485	0.1360006074002696	0.13160211624959192	0.14459865057527566	0.08945922046319765	0.14298236280846766	0.08845926722814568
0.2703067452809827	0.2067187123467116	0.20549239905105884	0.2333615981010596	0.23112780552096787	0.24945524580925652	0.24654566901678857	0.267262606119589	0.2635497893104311	0.306841180123156	0.30114823992790707	0.13590016080259734	0.131504982094232	0.1440091251661073	0.0896313344275157	0.14239926134986547	0.08862935426522256
0.2719354793990299	0.20693993917935144	0.20571160279559478	0.2335918272657267	0.23135558518648316	0.24968931740141287	0.24677712381065361	0.2674996053968811	0.26378407432187895	0.30708001244822947	0.3013844997935413	0.13579987515702405	0.13140800344312875	0.143420941798027	0.08980311490916648	0.1418174888744943	0.08879911152171616
0.27357402745947257	0.20716154995665764	0.20593118767206858	0.23382247918874083	0.23158378338761842	0.24992383673063417	0.24700902106785683	0.26773708163257287	0.2640188296453674	0.30731939347403653	0.3016212977273251	0.13569975112211852	0.13131118093390848	0.1428341050188351	0.08997455956863831	0.14123704986718622	0.08896853668739624
0.2752224485962505	0.20738354378497775	0.20615115279672333	0.23405355298180097	0.23181239924617356	0.25015880291771664	0.24724135991896828	0.2679750339611593	0.2642540544245085	0.3075593223729515	0.30185863290875714	0.13559978934867195	0.1312145151966786	0.1422486193122836	0.09014566607475416	0.14065794874886706	0.08913762745983433
0.27688080229961526	0.20760591976606763	0.2063714972812317	0.23428504775114717	0.23204143187853904	0.25039421507738635	0.24747413948856048	0.26821346151030895	0.2644897477961987	0.3077997983085532	0.3020965045087656	0.13549999047971586	0.13111800685404384	0.14166448909789153	0.09031643210450113	0.1400801898771391	0.08930638154487269
0.2785491484182772	0.20782867699711116	0.20659222023271556	0.23451696259758145	0.23227088039571755	0.25063007231831813	0.2477073588952326	0.26845236340088513	0.2647259088906414	0.3080408204356512	0.30233491168973453	0.13540035515053153	0.1310216565211155	0.14108171873130004	0.09048685534321521	0.13950377754677845	0.0894747966567877
0.28022754716156506	0.20805181457074093	0.20681332075376682	0.23474929661648875	0.23250074390334347	0.2508663737431601	0.24794101725163017	0.26869173874697005	0.26496253683136933	0.3082823879003161	0.30257385360553174	0.13530088398866869	0.13092546480553102	0.1405003125042299	0.09065693348453152	0.13892871598858392	0.08964287051752251
0.2819160591015993	0.20827533157505854	0.20703479794246665	0.2349820488978572	0.23273102150170405	0.25110311844855265	0.24817511366446562	0.26893158665588707	0.2651996307352671	0.3085244998399057	0.3028133294015351	0.13520157761396193	0.13082943230746663	0.13992027464428247	0.09082666423010721	0.13835500937067025	0.08981060085741888
0.28361474517547763	0.20849922709365465	0.2072566508924062	0.23521521852629954	0.23296171228575951	0.25134030552515113	0.24840964723454143	0.2691719062282236	0.26543718971259356	0.3087671553830944	0.3030533382146612	0.13510243663854427	0.1307335596196536	0.13934160931543715	0.09099604528996963	0.13778266179828336	0.08997798541508217
0.2853236666874746	0.2087235002056292	0.20747887869270618	0.23544880458107315	0.23319281534516412	0.25157793405764683	0.24864461705677005	0.26941269655785427	0.26567521286700496	0.3090103536499009	0.30329387917339246	0.13500346166686703	0.1306378473273947	0.1387643206184066	0.09116507438256605	0.13721167731357298	0.09014502193707585
0.2870428853112538	0.20894814998561168	0.2077014804280367	0.2356828061361013	0.23342432976428593	0.25181600312479	0.24888002222019562	0.2696539567319636	0.2659136992955767	0.3092540937517169	0.30353495139780445	0.1349046532957142	0.13054229600858003	0.13818841259011094	0.0913337492344084	0.13664205989587686	0.09031170817811329
0.28877246309209376	0.20917317550378062	0.2079244551786369	0.23591722225999315	0.23365625462222744	0.2520545117994091	0.24911586180801476	0.269895685831069	0.26615264808882677	0.30949837479133546	0.30377655399959425	0.13480601211422355	0.13044690623370747	0.13761388920389095	0.09150206758012303	0.13607381346197656	0.09047804190110043
0.2905124624491269	0.2093985758258841	0.2081478020203353	0.23615205201606515	0.23388858899284637	0.2522934591484335	0.2493521348975985	0.2701378829290442	0.2663920583307377	0.30974319586298027	0.3040186860821078	0.13470753870390262	0.13035167856589452	0.13704075437030383	0.09167002716282013	0.13550694186595535	0.09064402087695811
0.29226294617759224	0.20962435001325916	0.2083715200245682	0.2363872944623607	0.23412133194477475	0.2525328442329153	0.24958884056051206	0.2703805470931413	0.26663192909877953	0.3099885560523328	0.3042613467403679	0.1346092336386472	0.13025661356090432	0.1364690119363985	0.09183762573358933	0.1349414488997951	0.09080964288484239
0.294023977451102	0.2098504971228516	0.20859560825840048	0.2366229486516713	0.23435448254144092	0.25277266610804916	0.24982597786253827	0.2706236773840148	0.2668722594639325	0.3102344544365629	0.30450453506110253	0.13451109748476409	0.1301617117671559	0.135898665686355	0.0920048610518478	0.13437733829312037	0.09097490571205213
0.29579561982392083	0.21007701620723573	0.20882006578454404	0.23685901363155634	0.23458803984108823	0.2530129238231958	0.2500635458636964	0.2708672728557438	0.2671130484907088	0.3104808900843563	0.3047482501227723	0.13441313080098732	0.1300669737257473	0.13532971934172622	0.0921717308852763	0.13381461371312753	0.09113980715367376
0.29757793723326015	0.2103039063146339	0.20904489166137774	0.23709548844436434	0.23482200289679545	0.25325361642190175	0.25030154361826423	0.2711113325558554	0.26735429523717696	0.3107278620559444	0.30499249099559916	0.13431533413849925	0.12997239997047974	0.13476217656102563	0.09233823300959187	0.13325327876545146	0.09130434501326334
0.29937099400158496	0.21053116648893588	0.2092700849429664	0.23733237212725233	0.23505637075649768	0.25349474294192137	0.2505399701747999	0.2713558555253475	0.26759599875498286	0.3109753694031324	0.3052372567415944	0.13421770804095282	0.12987799102786876	0.13419604094059423	0.09250436520886751	0.1326933369937393	0.091468517102264
0.3011748548389356	0.21075879576971865	0.20949564467908044	0.23756966371220684	0.2352911424630061	0.25373630241523865	0.2507788245761614	0.2716008407987123	0.2678381580893729	0.31122341116932956	0.30548254641458683	0.13412025304449154	0.12978374741716794	0.13363131601394684	0.09267012527510587	0.13213479187973576	0.09163232124006271
0.30298958484526295	0.21098679319226507	0.2097215699152141	0.23780736222606375	0.235526317054027	0.25397829386808657	0.2510181058595285	0.2718462874039581	0.26808077227921706	0.3114719863895769	0.305728359060251	0.13402296967777017	0.12968966965039475	0.13306800525249685	0.0928355110085306	0.13157764684390827	0.091795755254239
0.30481524951277783	0.21121515778758357	0.20994785969260538	0.2380454666905287	0.23576189356218313	0.2542207163209707	0.2512578130564235	0.2720921943626338	0.268323840357031	0.31172109409057763	0.30597469371613617	0.13392585846197855	0.12959575823234448	0.1325061120658404	0.0930005202176929	0.1310219052454329	0.0919588169804797
0.3066519147283146	0.21144388858242696	0.21017451304825388	0.23828397612219665	0.2359978710150321	0.25446356878868914	0.2514979451927328	0.2723385606898509	0.2685673613489984	0.3119707332907255	0.30622154941169316	0.13382891991086457	0.12950201366061656	0.13194563980138696	0.09316515071902387	0.1304675703821232	0.09212150426233734
0.3084996467757088	0.2116729845993118	0.21040152901494094	0.23852288953257253	0.2362342484350878	0.25470685028035367	0.2517385012887264	0.27258538539430627	0.26881133427499426	0.3122209030001342	0.30646892516830476	0.13373215453075343	0.1294084364256337	0.1313865917448851	0.09332940033720405	0.12991464549075715	0.09228381495142202
0.31035851233818973	0.21190244485653703	0.21062890662124714	0.23876220592809116	0.2364710248398388	0.25495055979941156	0.2519794803590805	0.2728326674783063	0.2690557581486074	0.3124716022206677	0.3067168199993134	0.13363556282057548	0.12931502701066794	0.13082897112050773	0.09349326690492887	0.12936313374733288	0.0924457469073161
0.3122285785007863	0.21213226836820295	0.210856644891572	0.23900192431013667	0.23670819924176914	0.2551946963436656	0.25222088141289645	0.27308040593778843	0.2693006319771626	0.3127228299459679	0.3069652329100491	0.13353914527188665	0.12922178589185973	0.13027278109106533	0.09365674826299397	0.12881303826701185	0.09260729799748901
0.3141099127527488	0.21236245414422975	0.21108474284615142	0.2392420436750628	0.23694577064837663	0.2554392589052965	0.25246270345372296	0.2733285997623449	0.269545954761743	0.3129745851614855	0.30721416289785886	0.133442902368894	0.12912871353824365	0.12971802475807692	0.09381984226023121	0.1282643621047015	0.09276846609755296
0.31600258298998396	0.21259300119037625	0.21131319950107705	0.23948256301421228	0.23718373806219348	0.25568424647088217	0.2527049454795763	0.2735772479352455	0.26979172549721314	0.31322686684450873	0.3074636089521349	0.1333468345884814	0.12903581041177153	0.12916470516218226	0.09398254675355133	0.12771710825496996	0.0929292490910143
0.3179066575175057	0.21282390850825872	0.2115420138683141	0.23972348131393711	0.23742210048080575	0.2559296580214208	0.2529476064829613	0.27382634943346	0.2700379431722418	0.3134796739641925	0.30771357005434347	0.13325094240022997	0.1289430769673365	0.12861282528312756	0.0941448596078871	0.12717127965208874	0.09308964486915272
0.3198222050518999	0.21305517509536887	0.21177118495571964	0.23996479755561756	0.23766085689687202	0.25617549253234956	0.253190685450891	0.2740759032276819	0.2702846067693229	0.3137330054815891	0.307964045178053	0.13315522626645018	0.12885051365279634	0.12806238803975134	0.09430677869594462	0.126626879170189	0.09324965133102836
0.32174929472380437	0.21328679994509217	0.21200071176706087	0.2402065107156819	0.23790000629814329	0.2564217489735664	0.2534341813649077	0.2743259082823499	0.2705317152647993	0.3139868603496762	0.3082150332889634	0.13305968664220144	0.12875812090899919	0.12751339629090808	0.09446830189875044	0.1260839096242563	0.09340926638398628
0.32368799608040405	0.21351878204672664	0.21223059330203334	0.24044861976562595	0.23813954766748233	0.25666842630945175	0.25367809320110496	0.27457636355567216	0.2707792676288854	0.3142412375133876	0.3084665333449346	0.13296432397532282	0.12866589916981008	0.1269658528350135	0.09462942710513289	0.12554237376954802	0.0935684879430525
0.3256383790879404	0.21375112038550026	0.2124608285562783	0.24069112367203319	0.23837947998288228	0.2569155234988875	0.25392241993014564	0.2748272679996478	0.271027262825688	0.31449613590964226	0.30871854429601486	0.13286913870645276	0.12857384886213344	0.12641976041041403	0.09479015221182152	0.12500227430155064	0.09372731393084166
0.32760051413423674	0.21398381394258922	0.2126914165214008	0.24093402139659234	0.2386198022174865	0.25716303949527936	0.25416716051728355	0.2750786205600905	0.27127569981322996	0.3147515544673735	0.3089710650844696	0.13277413126906584	0.12848197040594017	0.12587512169562842	0.0949504751234258	0.12446361385715932	0.09388574227807567
0.3295744720312385	0.2142168616951363	0.2129223561849882	0.24117731189611846	0.23886051333960726	0.2574109732465754	0.25441231392238417	0.2753304201766504	0.27152457754347264	0.3150074921075595	0.309224094644811	0.13267930208948966	0.12839026421429628	0.12533193930948983	0.09511039375248487	0.12392639501400993	0.09404377092306504
0.33156032401756863	0.21445026261626768	0.21315364653062605	0.2414209941225707	0.2391016123127443	0.257659323695289	0.2546578790999434	0.2755826657828372	0.27177389496233645	0.31526394774325184	0.3094776319038248	0.13258465158694	0.12829873069338468	0.12479021581172844	0.09526990601953145	0.12339062029120385	0.09420139781201442
0.33355814176109866	0.2146840156751118	0.21338528653791725	0.24166506702307253	0.23934309809560456	0.25790808977851765	0.2549038549991101	0.2758353563060428	0.27202365100972503	0.31552092027960577	0.30973167578060107	0.13249018017354355	0.12820737024253542	0.12424995370254521	0.09542900985268687	0.12285629214942162	0.09435862089886626
0.33556799736153503	0.2149181198368157	0.21361727518249873	0.2419095295399296	0.23958496964212023	0.25815727042796366	0.2551502405637039	0.27608849066756336	0.2722738446195461	0.31577840861390954	0.30998622518656155	0.13239588825436957	0.12811618325425173	0.12371115542333655	0.09558770318801635	0.12232341299067429	0.09451543814500951
0.3375899633530214	0.2151525740625636	0.2138496114360587	0.24215438061064992	0.23982722590146777	0.25840686456995504	0.2553970347322361	0.27634206778262244	0.2725244747197342	0.3160364116356139	0.3102412790254891	0.1323017762274552	0.12802517011423775	0.12317382335683646	0.09574598396942235	0.1217919851595255	0.0946718475199333
0.3396241127067558	0.21538737730959354	0.2140822942663542	0.2423996191679616	0.24006986581808668	0.2586568711254653	0.2556442364379312	0.2765960865603928	0.2727755402322727	0.31629492822636174	0.31049683619355567	0.1322078444838363	0.12793433120142622	0.12263795982713788	0.09590385014845992	0.12126201094251599	0.09482784700067981
0.3416705188336247	0.21562252853121486	0.2143153226372278	0.24264524413983182	0.24031288833169812	0.2589072890101338	0.2558918446087448	0.2768505459040193	0.27302704007321554	0.3165539572600179	0.31075289557935215	0.13211409340757752	0.1278436668880047	0.1221035671002042	0.09606129968449295	0.12073349256819199	0.09498343457153169
0.343729255586852	0.21585802667682538	0.21454869550862435	0.2428912544494863	0.240556292377322	0.2591581171342861	0.25613985816738355	0.2771054447106408	0.27327897315270916	0.3168134976026981	0.3110094560639152	0.13202052337579676	0.12775317753944943	0.12157064738374146	0.09621833054449525	0.12020643220817107	0.09513860822478648
0.34580039726466444	0.21609387069192804	0.21478241183660896	0.24313764901542656	0.240800076885298	0.2594093544029531	0.2563882760313267	0.27736078187141283	0.2735313383750151	0.31707354811279886	0.31126651652075804	0.13192713475870196	0.1276628635145463	0.12103920282795144	0.0963749407032708	0.11968083197695023	0.09529336596025928
0.3478840186129729	0.21633005951814852	0.21501647057338225	0.24338442675144964	0.24104424078130118	0.25966099971589296	0.256637097112844	0.2776165562715292	0.2737841346385304	0.31733410764102676	0.311524075815897	0.13183392791961254	0.1275727251654246	0.12050923552532566	0.09653112814314113	0.11915669393198414	0.09544770578516903
0.34998019482807	0.21656659209325135	0.21525087066729803	0.2436315865666654	0.2412887829863619	0.2599130519676085	0.2568863203190164	0.27787276679024553	0.27403736083581154	0.3175951750304283	0.311782132807882	0.13174090321500062	0.12748276283758728	0.11998074751081589	0.09668689085395243	0.11863402007416113	0.09560162571438724
0.352089001559344	0.21680346735115685	0.21548561106287933	0.2438791273655156	0.24153370241688304	0.2601655100473689	0.2571359445517554	0.2781294123008993	0.27429101585359367	0.3178567491164189	0.31204068634782356	0.13164806099450965	0.12739297686993484	0.11945374076275783	0.09684222683340948	0.1181128123480164	0.09575512377021766
0.3542105149120084	0.21704068422195752	0.21572069070083516	0.2441270480477918	0.24177899798465813	0.260418372839229	0.2573859687078223	0.2783864916709338	0.2745450985728144	0.3181188287268126	0.3122997352794221	0.13155540160099344	0.1273033675948026	0.11892821720243774	0.09699713408664223	0.11759307264188124	0.09590819798241057
0.35634481144984936	0.21727824163193488	0.2159561085180763	0.24437534750865353	0.24202466859688995	0.26067163922204867	0.2576363916788479	0.27864400376191883	0.2747996078686341	0.31838141268185094	0.3125592784389965	0.13146292537054305	0.12721393533798278	0.11840417869458264	0.09715161062629107	0.11707480278829507	0.09606084638822665
0.35849196819798806	0.21751613850357512	0.21619186344773167	0.2446240246386458	0.24227071315620735	0.2609253080695129	0.2578872123513519	0.2789019474295734	0.2750545426104578	0.31864449979423326	0.3128193146555121	0.13137063263252202	0.1271246804187598	0.11788162704755223	0.09730565447238604	0.11655800456389898	0.09621306703210308
0.36065206264566085	0.21775437375558607	0.21642795441916463	0.24487307832371794	0.24251713056068352	0.2611793782501502	0.25813842960676103	0.27916032152378695	0.27530990166195707	0.31890808886914446	0.31307984275060946	0.13127852370959267	0.12703560314994128	0.11736056401376516	0.09745926365261681	0.11604267969016746	0.09636485796603012
0.3628251727490157	0.21799294630291255	0.21666438035798885	0.2451225074452408	0.24276391970385372	0.2614338486273539	0.25839004232143037	0.27941912488864185	0.27556568388109076	0.3191721787042864	0.31334086153863305	0.13118659891775228	0.12694670383788442	0.11684099128975589	0.09761243620193483	0.11552882983368562	0.09651621724949422
0.3650113769339257	0.21823185505675277	0.21690114018608364	0.2453723108800244	0.24301107947473238	0.261688718059399	0.258642049366661	0.27967835636243427	0.2758218881201266	0.31943676808990473	0.3136023698266583	0.13109485856636346	0.1268579827825302	0.1163229105166792	0.09776517016285169	0.11501645660568016	0.09666714294890966
0.36721075409881926	0.21847109892457406	0.21713823282161004	0.24562248750033577	0.24325860875783076	0.2619439853994647	0.2588944496087187	0.27993801477769625	0.2760785132256626	0.3197018558088198	0.3138643664145216	0.13100330295818507	0.12676944027743497	0.11580632328040963	0.0979174635852118	0.11450556156295022	0.09681763313808744
0.3694233836175272	0.21871067681012862	0.21737565717902668	0.24587303617391643	0.2435065064331744	0.26219964949565	0.2591472419088537	0.2801980989612174	0.27633555803864807	0.31996744063645505	0.31412685009484687	0.13091193238940782	0.12668107660979924	0.11529123111148465	0.09806931452589396	0.1139961462081942	0.09696768589827087
0.37164934534214805	0.2189505876134687	0.21761341216910438	0.2461239557639996	0.24375477137632012	0.26245570919099515	0.2594004251233196	0.2804586077340661	0.27659302139440456	0.3202335213408658	0.3143898196530752	0.13082074714968533	0.12659289206050087	0.11477763548620601	0.09822072104948631	0.11348821198976111	0.09711729931763102
0.3738887196059291	0.2191908302309629	0.21785149669894247	0.24637524512932807	0.24400340245837326	0.26271216332350006	0.2596539981033909	0.28071953991161097	0.27685090212264707	0.32050009668276935	0.3146532738674918	0.13072974752216487	0.12650488690412673	0.11426553782624183	0.09837168122767537	0.11298176030229712	0.09726647149162915
0.3761415872261661	0.2194314035553108	0.21808990967198336	0.24662690312417057	0.2442523985460048	0.26296901072614315	0.2599079596953834	0.2809808943035424	0.2771091990475055	0.3207671654155725	0.31491721150925533	0.1306389337835255	0.12641706140900572	0.11375493949900317	0.09852219313930988	0.11247679248688769	0.0974152005228035
0.3784080295071193	0.21967230647555835	0.21832864998802762	0.24687892859833946	0.24450175850146785	0.2632262502268997	0.2601623087406705	0.2812426697138931	0.2773679109875441	0.3210347262854013	0.31518163134242383	0.13054830620400618	0.12632941583723872	0.11324584181794961	0.09867225487037246	0.11197330983155496	0.0975634845209612
0.3806881282429484	0.21991353787711304	0.2185677165432495	0.2471313203972075	0.24475148118261522	0.26348388064876094	0.2604170440757051	0.2815048649410601	0.27762703675578393	0.32130277803112944	0.31544653212398477	0.1304578650474428	0.12624195044473183	0.11273824604317895	0.09882186451419273	0.11147131357123641	0.09771132160281581
0.38298196572066395	0.22015509664175906	0.2188071082302111	0.24738407736172482	0.24500156544291546	0.2637419008097531	0.2606721645320337	0.2817674787778256	0.27788657515972226	0.3215713193844079	0.31571191260388226	0.1303676105713017	0.12615466548122978	0.11223215338134906	0.09897102017118442	0.11097080488791988	0.09785870989198031
0.3852896247230969	0.22039698164767182	0.21904682393787783	0.24763719832843567	0.2452520101314697	0.26400030952295545	0.26092766893631814	0.2820305100113774	0.278146525001354	0.32184034906969206	0.315977771525044	0.13027754302671057	0.12606756119034862	0.11172756498596925	0.09911971994866065	0.11047178491148912	0.0980056475192157
0.38761118853188686	0.22063919176943272	0.21928686255163196	0.24789068212949517	0.24550281409302782	0.2642591055965183	0.2611835561103514	0.2822939574233303	0.27840688507719175	0.32210986580427164	0.3162441076234101	0.13018766265849502	0.12598063780960922	0.11122448195791179	0.09926796196118204	0.10997425471978062	0.0981521326223529
0.3899467409304866	0.2208817258780444	0.21952722295328878	0.2481445275926857	0.24575397616800648	0.2645182878336824	0.2614398248710784	0.2825578197897474	0.2786676541782867	0.32237986829829873	0.3165109196279604	0.13009796970521484	0.12589389557046507	0.11072290534540485	0.09941574433009492	0.10947821533849833	0.0982981633458948
0.39229636620718694	0.22112458284094383	0.2197679040211088	0.24839873354143313	0.24600549519250234	0.26477785503279566	0.2616964740306103	0.2828220958811594	0.2789288310902482	0.32265035525481606	0.3167782062607414	0.13000846439919447	0.1258073346983454	0.1102228361445654	0.09956306518381552	0.10898366774190293	0.09844373784128635
0.3946601491581577	0.22136776152201815	0.22000890462981407	0.24865329879482434	0.2462573699983114	0.26503780598733284	0.2619535023962463	0.2830867844625866	0.2791904145932649	0.32292132536978574	0.3170459662368946	0.1299191469665576	0.12572095541267855	0.10972427529995343	0.09970992265795076	0.10849061285315997	0.09858885426696418
0.3970381750905084	0.22161126078161816	0.22025022365060085	0.2489082221676218	0.2465095994129432	0.2652981394859134	0.26221090877048825	0.2833518842935588	0.2794524034621247	0.32319277733211743	0.3173141982646839	0.12983001762726595	0.1256347579269333	0.10922722370396087	0.09985631489456637	0.10799905154400591	0.09873351078779535
0.39943052982536675	0.22185507947657224	0.22049185995115417	0.2491635024702807	0.24676218225963703	0.26555885431231746	0.26246869195105965	0.2836173941281359	0.2797147964662338	0.3234647098236963	0.31758290104552195	0.12974107659515205	0.12554874244864672	0.10873168219794138	0.10000224004269853	0.10750898463600578	0.09887770557580922
0.4018372997009759	0.22209921646020084	0.22073381239566164	0.2494191385089651	0.2470151173573782	0.2658199492455062	0.26272685073092406	0.2838833127149281	0.27997759236963865	0.3237371215194115	0.31785207327399884	0.12965232407795158	0.1254629091794638	0.10823765157241638	0.10014769625846043	0.10702041290015529	0.09902143680964315
0.40425857157581063	0.22234367058233015	0.22097607984482762	0.249675129085563	0.24726840352091428	0.2660814230596384	0.2629853838983012	0.2841496387971163	0.28024078993104395	0.32401001108718397	0.3181217136379079	0.12956376027734312	0.12537725831516322	0.10774513256679796	0.10029268170431038	0.106533337057229	0.09916470267447863
0.4066944328317112	0.2225884406893057	0.22121866115588593	0.24993147299770313	0.24752203956076912	0.26634327452408696	0.26324429023668483	0.28441637111247264	0.280504387903834	0.32428337718799477	0.31839182081827405	0.1294753853889817	0.12529179004570312	0.10725412587049021	0.10043719454981215	0.10604775777824216	0.09930750136216915
0.4091449713770379	0.22283352562400605	0.22146155518261412	0.2501881690387697	0.24777602428325995	0.2666055024034594	0.26350356852485984	0.28468350839337925	0.28076838503609075	0.32455721847591223	0.3186623934893794	0.12938719960253123	0.12520650455524354	0.10676463212261211	0.10058123297107358	0.10556367568479175	0.09944983107126859
0.411610275649843	0.22307892422585612	0.22170476077534623	0.2504452159979189	0.2480303564905117	0.2668681054576118	0.26376321753692017	0.28495104936684984	0.28103278007061466	0.3248315335981202	0.31893343031879134	0.1292992031017048	0.12512140202218858	0.10627665191239544	0.10072479515077504	0.10508109134939048	0.09959169000696022
0.41409043462106226	0.22332463533084101	0.22194827678098694	0.2507026126600936	0.2482850349804737	0.2671310824416688	0.2640232360422853	0.2852189927545489	0.28129757174494435	0.325106321194946	0.3192049299673889	0.12921139606429868	0.12503648261921713	0.10579018577968924	0.10086787927827601	0.10460000529535307	0.09973307638069429
0.41658553779772634	0.22357065777151852	0.2221921020430236	0.25096035780603854	0.24854005854693287	0.26739443210603847	0.26428362280571654	0.2854873372728106	0.2815627587913747	0.3253815798998869	0.31947689108938937	0.1291237786622273	0.12495174651332028	0.10530523421509486	0.10101048354948716	0.10412041799755656	0.09987398841051487
0.41909567522619073	0.22381699037703295	0.22243623540154017	0.25121845021231687	0.24879542597953064	0.26765815319643194	0.2645443765873352	0.2857560816326604	0.28182833993697726	0.3256573083396394	0.31974931233237464	0.1290363510615598	0.12486719386583263	0.10482179766044197	0.10115260616696986	0.10364232988266053	0.1000144243210741
0.4216209374953856	0.22406363197312748	0.22268067569322939	0.2514768886513237	0.2490511360637767	0.26792224445387824	0.2648054961426389	0.28602522453983276	0.28209431390361933	0.32593350513412445	0.3200221923373186	0.1289491134225564	0.12478282483247152	0.10433987650879573	0.10129424533953113	0.10316574132922085	0.10015438234314189
0.42416141574008476	0.2243105813821573	0.22292542175140598	0.25173567189130186	0.24930718758106488	0.26818670461474203	0.26506698022251707	0.286294764694791	0.2823606794079824	0.326210168896516	0.3202955297386125	0.1288620658997032	0.12469863956336591	0.1038594711051033	0.10143539928260026	0.10269065266815858	0.10029386071403934
0.4267172016441951	0.22455783742310226	0.22317047240601923	0.25199479869635677	0.24956357930868656	0.26845153241074055	0.26532882757326964	0.28656470079274765	0.28262743516158195	0.32648729823326855	0.32056932316409215	0.12877520864175096	0.12461463820309886	0.1033805817464355	0.10157606621808668	0.10221706418316501	0.10043285767744692
0.42928838744406506	0.22480539891157986	0.2234158264836652	0.2522542678264714	0.24982031001984684	0.2687167265689604	0.2655910369366218	0.2868350315236825	0.2828945798707861	0.32676489174414314	0.3208435712350634	0.12868854179174688	0.12453082089073583	0.1029032086819015	0.10171624437395366	0.10174497611059508	0.1005713714830847
0.43187506593181346	0.22505326465985662	0.2236614828075995	0.25251407803752024	0.2500773784836779	0.2689822858118723	0.26585360704974037	0.28710575557236256	0.28316211223683374	0.32704294802223466	0.3211182725663287	0.12860206548707798	0.1244471877598629	0.10242735211345888	0.10185593198460197	0.10127438864027027	0.10070940038711029
0.4344773304586784	0.22530143347686193	0.22390744019774914	0.25277422808128436	0.25033478346525373	0.26924820885735007	0.26611653664525126	0.2873768716183607	0.28343003095585434	0.32732146565399917	0.32139342576621294	0.12851577985950163	0.1243637389386233	0.10195301219627595	0.10199512729098359	0.10080530191542181	0.10084694265169958
0.4370952749383861	0.225549904168199	0.22415369747072492	0.25303471670546596	0.25059252372560453	0.2695144944186857	0.26637982445125347	0.28764837833607404	0.2836983347188855	0.3276004432192795	0.32166902943658915	0.12842968503518187	0.12428047454975034	0.1014801890384689	0.10213382853991249	0.10033771603333719	0.10098399654540202
0.4397289938505404	0.2257986755361575	0.22440025343983355	0.25329554265370213	0.2508505980217309	0.269781141204605	0.266643469191338	0.2879202743947444	0.2839670222118921	0.32787987929133366	0.3219450821729047	0.12834378113473272	0.1241973947106033	0.10100888270199704	0.1022720339845904	0.09987163104549523	0.10112056034282091
0.4423785822440318	0.22604774637972547	0.22464710691508916	0.2535567046655794	0.25110900510661754	0.27004814791928505	0.26690746958460093	0.28819255845847486	0.28423609211578393	0.32815977243685934	0.32222158256420613	0.12825806827324662	0.12411449953320317	0.10053909320276233	0.10240974188437946	0.09940704695762292	0.10125663232439308
0.4450441357404687	0.2262971154946013	0.22489425670322563	0.2538182014766483	0.2513677437292481	0.27031551326236924	0.26717182434566067	0.2884652291862505	0.2845055431064356	0.32844012121602195	0.3224985291931665	0.12817254656033622	0.12403178912427014	0.10007082051063776	0.1025469505045038	0.09894396373039882	0.10139221077673
0.44772575053762753	0.22654678167320477	0.22514170160770722	0.25408003181843564	0.2516268126346175	0.2705832359289825	0.26743653218467267	0.2887382852319547	0.28477537385470203	0.3287209241824791	0.32277592063610794	0.1280872161001708	0.123949263585255	0.09960406455040527	0.10268365811650426	0.09848238127978703	0.10152729399252536
0.4504235234129248	0.22679674370468988	0.22538944042874154	0.2543421944184608	0.251886210563747	0.2708513146097491	0.2677015918073468	0.28901172524438984	0.28504558302643884	0.32900217988340946	0.3230537554630299	0.12800207699151092	0.12386692301237867	0.0991388252016705	0.10281986299790447	0.09802229947703012	0.1016618802702638
0.4531375517269096	0.22704700037495482	0.22563747196328926	0.2546046880002471	0.2521459362536971	0.27111974799080624	0.26796700191496	0.28928554786729327	0.28531616928251896	0.32928388685953547	0.3233320322376323	0.1279171293277471	0.12378476749666566	0.09867510229918963	0.10295556343213264	0.09756371814915354	0.10179596791429901
0.4558679334267773	0.22729755046665448	0.22588579500507688	0.2548675112833369	0.25240598843758116	0.27138853475382113	0.2682327612043743	0.28955975173935716	0.2855871312788508	0.329566043645152	0.3236107495173413	0.1278323731969366	0.12370279712397991	0.09821289563324598	0.10309075770852871	0.09710663707947731	0.1019295552351025
0.45861476704990445	0.22754839275921107	0.22613440834460705	0.2551306629833047	0.252666365844579	0.27165767357600473	0.26849886836805065	0.28983433549424575	0.2858584676663964	0.32984864876815057	0.3238899058533347	0.1277478086818394	0.12362101197506192	0.09775220494996972	0.10322544412230172	0.09665105600742407	0.1020626405486027
0.4613781517274047	0.22779952602882536	0.22638331076917	0.2553941418117702	0.2529270671999502	0.2719271631301287	0.2687653220940637	0.2901092977606138	0.2861301770911883	0.33013170075004583	0.32416949979056653	0.12766343585995812	0.12353941212556274	0.09729302995177846	0.1033596209745582	0.09619697462923682	0.10219522217653321
0.4641581871877068	0.22805094904848786	0.2266325010628537	0.25565794647641216	0.25318809122504593	0.27219700208453923	0.26903212106611724	0.29038463716212326	0.28640225819434734	0.33041519810600023	0.32444952986779085	0.12757925480356927	0.12345799764608295	0.09683537029756195	0.10349328657227375	0.09574439259835543	0.10232729844663879
0.4669549737601532	0.2283026605879889	0.2268819780065555	0.2559220756809805	0.2534494366373241	0.2724671891031738	0.26929926396356	0.2906603523174622	0.28667470961209973	0.3306991393448503	0.32472999461758734	0.1274952655797667	0.12337676860220259	0.09637922560310841	0.10362643922811543	0.09529330952556592	0.10245886769215673
0.46976861237862133	0.22855465941393066	0.22713174037799252	0.2561865281253107	0.25371110215036063	0.2727377228455741	0.26956674946139886	0.2909364418403621	0.28694752997579476	0.3309835229691317	0.3250108925663857	0.12741146825049593	0.123295725054523	0.09592459544119691	0.10375907726034939	0.09484372497909277	0.10258992825178836
0.4725992045851658	0.22880694428973633	0.22738178695171202	0.2564513025053356	0.2539730864738631	0.2730086019669024	0.26983457623031376	0.29121290433961466	0.2872207179119219	0.3312683474751041	0.3252922222344901	0.12732786287258932	0.12321486705870019	0.09547147934204503	0.10389119899285504	0.09439563848543031	0.1027204784700757
0.4754468525336833	0.22905951397566152	0.22763211649910195	0.25671639751309866	0.2542353883136827	0.27327982511795446	0.2701027429366734	0.29148973841909015	0.28749427204212735	0.33155361135277617	0.3255739821361022	0.12724444949780847	0.12313419466548077	0.09501987679398383	0.10402280275542353	0.09394904952930716	0.10285051669695378
0.47831165899359906	0.22931236722880424	0.2278827277884009	0.2569818118367665	0.25449800637182757	0.27355139094517733	0.2703712482425479	0.2917669426777535	0.2877681909832308	0.33183931308593084	0.3258561707793466	0.1271612281728749	0.1230537079207358	0.09456978724340814	0.10415388688340954	0.09350395755409124	0.10298004128792826
0.4811937273535759	0.22956550280311525	0.22813361958470882	0.2572475441606418	0.25476093934647387	0.2738232980906807	0.2706400908057248	0.29204451570968243	0.2880424733472433	0.3321254511521499	0.3261387866662942	0.12707819893951142	0.12297340686550436	0.09412121009486896	0.10428444971727657	0.09306036196230139	0.10310905060404707
0.4840931616252451	0.22981891944940816	0.22838479064999698	0.2575135931651748	0.2550241859319806	0.2740955451922522	0.2709092692797223	0.29232245610408353	0.28831711774138297	0.33241202402283854	0.3264218282929863	0.12699536183447852	0.12289329153601737	0.09367414471199709	0.1044144896033572	0.0926182621154652	0.10323754301151666
0.4870100664469608	0.23007261591536926	0.2286362397431175	0.2577799575269768	0.2552877448188993	0.2743681308833728	0.27117878231380294	0.2926007624453102	0.28859212276809154	0.33269903016324975	0.3267052941494577	0.1269127168896116	0.12281336196374326	0.09322859041741083	0.10454400489324911	0.09217765733495753	0.10336551688212836
0.4899445470875755	0.23032659094556746	0.22888796561981337	0.25804663591883154	0.255551614693987	0.2746410537932288	0.2714486285529888	0.29287943331287836	0.28886748702505133	0.3329864680325091	0.32698918271976113	0.12683026413185725	0.12273361817542137	0.09278454649329149	0.10467299394407092	0.09173854690207861	0.10349297059297413
0.49289670945023945	0.23058084328146422	0.22913996703272838	0.25831362700970756	0.25581579424021883	0.2749143125467285	0.27171880663807413	0.2931584672814837	0.28914320910520125	0.3332743360836384	0.3272734924819899	0.12674800358331073	0.1226540601930955	0.09234201218157523	0.10480145511830585	0.09130093005835249	0.1036199025263258
0.4958666600762229	0.230835371661423	0.2293922427314165	0.2585809294647705	0.256080282136799	0.27518790576451374	0.27198931520563985	0.2934378629210181	0.289419287596753	0.33356263276358034	0.32755822190830164	0.12666593526125258	0.12257468803415221	0.09190098668412361	0.10492938678356722	0.09086480600581837	0.103746311069699
0.4988545061487607	0.23109017482071867	0.22964479146235114	0.2588485419453941	0.2563450770591729	0.2754618320629751	0.2722601528880662	0.29371761879658587	0.289695721083207	0.3338513565132222	0.3278433694649414	0.1265840591781882	0.12249550171135574	0.09146146916337017	0.10505678731282586	0.09043017390756347	0.10387219461585318
0.5018603554969207	0.23134525149154697	0.2298976119689347	0.2591164631091726	0.2566101776790389	0.2757360900542646	0.27253131831354754	0.29399773346851993	0.2899725081433687	0.3341405057674191	0.3281289336122641	0.12650237534188125	0.12241650123288383	0.09102345874248385	0.1051836550843177	0.08999703288810679	0.10399755156292656
0.5048843165994948	0.23160060040303404	0.2301507029915082	0.25938469160993244	0.2568755826643599	0.2760106783463104	0.27280281010610574	0.2942782054923986	0.2902496473513643	0.33443007895501925	0.32841491280475893	0.12642088375539326	0.122337686602362	0.09058695450579535	0.10530998848145856	0.08956538203306508	0.1041223803136333
0.5079264985889148	0.23185622028124495	0.2304040632673593	0.25965322609774333	0.25714129067937364	0.27628559554282933	0.2730746268856004	0.2945590334190607	0.2905271372766561	0.33472007449888513	0.3287013054910698	0.12633958441711932	0.12225905781890467	0.09015195549893917	0.10543578589278724	0.0891352203902116	0.10424667927605213
0.5109870112551897	0.23211210984919345	0.23065769153073254	0.25992206521892974	0.257407300384606	0.2765608402433409	0.27334676726774687	0.2948402157946225	0.29080497648405884	0.3350104908159194	0.3289881101140204	0.12625847732082715	0.12218061487714374	0.0897184607292516	0.10556104571176661	0.08870654696983138	0.10437044686356955
0.5140659650498691	0.2323682678268505	0.23091158651283752	0.26019120761608283	0.25767361043688036	0.27683641104317913	0.2736192298641259	0.29512175116049266	0.29108316353375485	0.3353013263170862	0.32927532511063534	0.1261775624556901	0.12210235776727037	0.08928646916613303	0.10568576633701099	0.0882793607440675	0.10449368149385663
0.5171634710900281	0.23262469293115276	0.23116574694185754	0.26046065192807016	0.2579402194893295	0.27711230653350744	0.2738920132821961	0.29540363805338815	0.29136169698130876	0.3355925794074352	0.32956294891216203	0.12609683980632888	0.12202428647506597	0.08885597974155246	0.10580994617222927	0.08785366064857669	0.10461638159011244
0.5202796411622786	0.23288138387601207	0.231420171542959	0.26073039679004845	0.2582071261914069	0.27738852530133057	0.27416511612531064	0.2956858750053504	0.2916405753776841	0.3358842484861247	0.3298509799440946	0.12601630935284494	0.1219464009819398	0.08842699135019672	0.10593358362611838	0.08742944558196086	0.10473854558026119
0.5234145877268029	0.23313833937232323	0.23167485903829865	0.2610004408334732	0.2584743291888957	0.27766506592950846	0.27443853699272497	0.2959684605437594	0.29191979726925715	0.3361763319464437	0.33013941662619384	0.12593597107085722	0.12186870126496875	0.08799950284950597	0.10605667711197952	0.08700671440615082	0.10486017189678165
0.5265684239214125	0.23339555812797308	0.23192980814703365	0.26127078268611026	0.25874182712392274	0.27794192699676645	0.27471227447961305	0.29625139319135096	0.2921993611978328	0.3364688281758353	0.3304282573725112	0.12585582493154288	0.1217911872969222	0.08757351306046957	0.10617922504813038	0.08658546594729444	0.10498125897741772
0.5297412635656308	0.23365303884784808	0.23218501758532853	0.26154142097204613	0.2590096186349661	0.2782191070777113	0.2749863271770785	0.2965346714662299	0.29247926570065924	0.33676173555591876	0.33071750059140914	0.12577587090166878	0.12171385904630909	0.08714902076807363	0.10630122585805424	0.0861656989954298	0.10510180526433288
0.5329332211648017	0.23391078023384368	0.2324404860663639	0.2618123543116992	0.2592777023568665	0.2784966047428422	0.2752606936721665	0.2968182938818868	0.2927595093104423	0.33705505246251277	0.3310071446855831	0.1256961089436309	0.1216367164774075	0.08672602472073265	0.10642267796930582	0.08574741230511762	0.10522180920446544
0.5361444119142209	0.23416878098487093	0.23269621230034465	0.2620835813218288	0.25954607692083853	0.2787744185585609	0.2755353725478768	0.2971022589472114	0.2930400905553608	0.3373487772656561	0.3312971880520836	0.12561653901549205	0.12155975955030007	0.08630452363168928	0.10654357981476181	0.08533060459582487	0.10534126924952858
0.5393749517032939	0.2344270397968658	0.2329521949945078	0.2623551006155473	0.25981474095448054	0.2790525470871893	0.27581036238317563	0.2973865651665089	0.29332100795908067	0.33764290832963134	0.33158762908233685	0.1255371610710155	0.1214829882209096	0.08588451617887216	0.10666392983195294	0.08491527455208825	0.10546018385576161
0.5426249571197181	0.23468555536279656	0.2332084328531304	0.26262691080232936	0.26008369308178386	0.2793309888869762	0.2760856617530075	0.29767121103951394	0.2936022600407696	0.33793744401298625	0.3318784661621667	0.1254579750597035	0.12140640244103737	0.08546600100483914	0.10678372646255241	0.08450142082392631	0.1055785514840295
0.5458945454536906	0.23494432637267146	0.23346492457753706	0.2628990104880225	0.26035293192314435	0.27960974251211235	0.27636126922830745	0.2979561950614053	0.29388384531511136	0.33823238266855515	0.3321696976718149	0.12537898092683294	0.12133000215839386	0.08504897671785727	0.10690296815342037	0.08408904202704548	0.10569637059966652
0.5491838347021408	0.2352033515135463	0.23372166886610787	0.2631713982748565	0.26062245609537127	0.27988880651274217	0.2766371833760121	0.2982415157228205	0.2941657622923194	0.33852772264348124	0.3324613219859628	0.12530017861349294	0.12125378731663569	0.08463344189166122	0.10702165335563762	0.08367813674340141	0.10581363967265389
0.5524929435729888	0.23546262946953242	0.233978664414286	0.263444072761454	0.2608922642116976	0.28016817943497413	0.2769134027590729	0.2985271715098698	0.2944480094781521	0.33882346227923765	0.3327533374737519	0.12522156805661955	0.12117775785540255	0.08421939506607856	0.10713978052491768	0.08326870352121318	0.10593035717722188
0.55582199148943	0.23572215892180365	0.23423590991458465	0.26371703254284007	0.2611623548817892	0.2804478598208947	0.277189925936465	0.29881316090415067	0.2947305853739252	0.3391195999116493	0.3330457424988038	0.12514314918903072	0.12110191371034977	0.08380683474722872	0.10725734812151444	0.08286074087554596	0.10604652159218375
0.5591710985942444	0.23598193854860433	0.23449340405659524	0.26399027621045235	0.2614327267117559	0.28072784620857794	0.2774667514632024	0.29909948238276257	0.29501348847652764	0.3394161338709143	0.33333853541924285	0.12506492193946603	0.12102625481318341	0.08339575940772903	0.10737435460986688	0.08245424728852413	0.10616213140067998
0.5625403857541326	0.2362419670252556	0.2347511455269935	0.2642638023521492	0.26170337830415885	0.28100813713209777	0.2777438778903452	0.2993861344183196	0.2952967172784329	0.3397130624816236	0.3336317145877135	0.12498688623262161	0.12095078109169648	0.08298616748738397	0.1074907984591178	0.08204922120948055	0.10627718509000061
0.565929974564078	0.2365022430241634	0.2350091330095476	0.26453760955222155	0.26197430825802187	0.2812887311215403	0.27802130376501416	0.29967311547896597	0.29558027026771483	0.340010384062784	0.333925278351403	0.12490904198918276	0.12087549246980363	0.08257805739305724	0.10760667814246716	0.08164566105580917	0.10639168115213948
0.569339987351735	0.23676276521482498	0.2352673651851244	0.2648116963913998	0.2622455151688398	0.2815696267030126	0.2782990276304007	0.2999604240283882	0.2958641459280595	0.3403080969278374	0.3342192250520602	0.12483138912586529	0.12080038886757236	0.08217142749923312	0.10772199213743505	0.08124356521248188	0.1065056180828492
0.5727705471818436	0.2370235322638359	0.2355258407316971	0.2650860614468649	0.262516997628588	0.2818508223986566	0.2785770480257764	0.30024805852583003	0.2961483427387799	0.34060619938468234	0.33451355302601665	0.12475392755544681	0.12072547020126377	0.08176627614857779	0.10783673892616719	0.08084293203305037	0.10661899438228772
0.5762217778606706	0.23728454283489706	0.23578455832435144	0.2653607032922569	0.26278875422573084	0.28213231672665917	0.27885536348650647	0.3005360174261053	0.296432859174828	0.3409046897356941	0.334808260604205	0.12467665718680364	0.12065073638336221	0.08136260165170484	0.10795091699461068	0.0804437598397385	0.10673180855489761
0.5796938039404782	0.23754579558882097	0.2360435166352924	0.26563562049768347	0.2630607835452319	0.28241410820126195	0.2791339725440587	0.3008242991796112	0.2967176937068085	0.34120356627774473	0.33510334611217957	0.12459957792494757	0.12057618732260975	0.08096040228789292	0.10806452483302564	0.0800460469236981	0.10684405910912176
0.5831867507240184	0.237807289183539	0.2363027143338514	0.26591081162973024	0.26333308416856166	0.28269619533277396	0.2794128737260156	0.3011129022323428	0.29700284480099226	0.34150282730222475	0.3353988078701359	0.12452268967106077	0.12050182292404402	0.08055967630534155	0.1081775609358786	0.07964979154528606	0.10695574455742474
0.5867007442690553	0.23806902227410726	0.236562150086492	0.26618627525146776	0.2636056546737067	0.282978576627581	0.2796920655560827	0.30140182502590457	0.2972883109193282	0.34180247109506084	0.33569464419292927	0.12444599232253138	0.12042764308902996	0.08016042192146244	0.10829002380165065	0.07925499193446228	0.10706686341627858
0.5902359113929144	0.23833099351271317	0.23682182255681683	0.2664620099224624	0.26387849363517896	0.2832612505881574	0.2799715465541017	0.30169106599752443	0.2975740905194571	0.34210249593673825	0.3359908533900956	0.12436948577298595	0.12035364771529311	0.07976263732308553	0.10840191193289428	0.07886164629121595	0.1071774142063191
0.5937923796770596	0.23859320154868227	0.23708173040557393	0.2667380141987829	0.2641515996240234	0.28354421571307503	0.2802513152360589	0.30198062358006666	0.29786018205472387	0.34240290010231883	0.3362874337658689	0.12429316991233062	0.12027983669695658	0.07936632066695637	0.10851322383614814	0.0784697527857503	0.1072873954521043
0.597370277471697	0.2388556450284834	0.2373418722906624	0.26701428663301063	0.2644249712078268	0.28382747049701545	0.28053137011409696	0.30227049620204427	0.2981465839741898	0.3427036818614615	0.33658438361920107	0.12421704462677924	0.12020620992457215	0.07897147007994931	0.10862395802191571	0.07807930955868869	0.1073968056819865
0.6009697339004076	0.23911832259573576	0.23760224686713924	0.26729082577424695	0.2646986069507268	0.2841110134307785	0.2808117096965232	0.30256068228763267	0.29843329472264557	0.34300483947844157	0.3368817012437805	0.12414110979889538	0.12013276728515453	0.07857808365942276	0.1087341130046795	0.07769031472156485	0.10750564342821178
0.6045908788648067	0.23938123289121427	0.23786285278722452	0.2675676301681218	0.26497250541341877	0.2843948430012942	0.28109233248782173	0.30285118025668106	0.29872031274062344	0.34330637121216995	0.33717938492805083	0.12406536530762163	0.12005950866221791	0.07818615947348206	0.10884368730273053	0.0773027663571142	0.10761390722698394
0.6082338430492322	0.23964437455285614	0.2381236887003083	0.2678446983568026	0.2652466651531656	0.2846789576916309	0.2813732369886616	0.3031419885247257	0.29900763646440925	0.3436082753162122	0.3374774329552295	0.12398981102831538	0.11998643393580506	0.07779569556135613	0.10895267943824649	0.07691666251943019	0.10772159561805239
0.611898757925461	0.239907746215766	0.23838475325295536	0.2681220288790013	0.2655210847238047	0.28496335598100736	0.28165442169590754	0.3034331055030023	0.2992952643260549	0.34391055003880855	0.33777584360332613	0.12391444683278673	0.11991354298252421	0.07740668993379529	0.10906108793734859	0.07653200123451853	0.1078287071451669
0.6155857557574533	0.24017134651222186	0.23864604508891182	0.26839962026998315	0.265795762675756	0.2852480363448012	0.28193588510262985	0.3037245295984578	0.2995831947533902	0.34421319362289116	0.33807461514516074	0.12383927258932896	0.11984083567558254	0.07701914057297188	0.10916891132956152	0.0761487805004748	0.10793524035577917
0.6192949696061266	0.24043517407168094	0.23890756284911022	0.2686774710615747	0.2660706975560306	0.28553299725455844	0.2822176256981138	0.30401625921376335	0.29987142617003426	0.3445162043061049	0.338373745848382	0.12376428816275625	0.11976831188481503	0.07663304543346783	0.10927614814854536	0.07576699828769051	0.10804119380086519
0.6230265333341571	0.24069922752078474	0.23916930517167517	0.2689555797821711	0.26634588790823777	0.2858182371780053	0.28249964196786886	0.30430829274732524	0.3001599569954088	0.34481958032082394	0.33867323397548477	0.12368949341443439	0.11969597147672498	0.07624840244191944	0.1093827969314276	0.07538665253928656	0.10814656603506734
0.6267805816108112	0.24096350548336506	0.2394312706919289	0.26923394495674413	0.26662133227259305	0.2861037545790544	0.28278193239363836	0.3046006285932979	0.30044878564474775	0.34512331989417183	0.3389730777838286	0.12361488820231985	0.11962381431450925	0.07586520949771369	0.10948885621886717	0.07500774117144715	0.1082513556166873
0.6305572499168048	0.24122800658044882	0.23969345804239653	0.26951256510684996	0.2668970291859256	0.28638954791781746	0.283064495453409	0.30489326514159504	0.3007379105291107	0.34542742124803905	0.33927327552565534	0.1235404723809891	0.11955184025809808	0.07548346447326537	0.10959432455547358	0.07463026207365431	0.10835556110761502
0.634356674549194	0.24149272943026362	0.23995586585281153	0.2697914387506368	0.26717297718168603	0.2866756156506125	0.2833473296214201	0.3051862007779018	0.30102733005539334	0.3457318825991013	0.339573825448106	0.12346624580167487	0.11948004916418323	0.07510316521413074	0.10969920048908222	0.07425421310900049	0.1084591810731581
0.6381789926262927	0.24175767264824263	0.24021849275012025	0.27007056440285193	0.26744917478995356	0.28696195622997417	0.28363043336817223	0.305479433883686	0.3013170426263389	0.3460367021588377	0.33987472579323874	0.12339220831229987	0.1194084408862517	0.07472430953958309	0.10980348257131567	0.07387959211442308	0.10856221408207745
0.642024342092622	0.24202283484702997	0.24048133735848787	0.2703499405748494	0.26772562053744303	0.2872485681046628	0.28391380516043646	0.3057729628362095	0.3016070466405494	0.34634187813354844	0.3401759747980462	0.12331835975750897	0.1193370152746195	0.07434689524265536	0.10990716935711475	0.0735063969011378	0.10866465870661557
0.6458928617238878	0.24228821463648556	0.2407443982993026	0.27062956577459746	0.2680023129475128	0.28753544971967276	0.28419744346126335	0.3060667860085407	0.3018973404924974	0.34664740872437305	0.3404775706944724	0.12324469997870555	0.11926577217646413	0.07397092009064465	0.11001025940501563	0.07313462525505798	0.10876651352269562
0.6497846911319898	0.24255381062368994	0.2410076741911815	0.2709094385066851	0.2682792505401719	0.28782259951624284	0.28448134672999326	0.30636090176956415	0.3021879225725364	0.34695329212730763	0.34077951170943027	0.12317122881408211	0.11919471143585349	0.07359638182531114	0.11011275127684428	0.07276427493674475	0.1088677771093316
0.6536999707700591	0.24281962141294886	0.24127116364997425	0.2711895572723298	0.268556431832086	0.28811001593186303	0.2847655134222619	0.30665530848399264	0.30247879126691185	0.3472595265332222	0.34108179606481753	0.12309794609865408	0.11912383289378302	0.07322327816312679	0.11021464353781596	0.07239534368167	0.10896844804860706
0.6576388419375281	0.24308564560579865	0.24153486528876844	0.2714699205693841	0.2688338553365852	0.2883976974002854	0.2850499419900111	0.3069500045123788	0.30276994495777226	0.3475661101278784	0.3413844219775344	0.12302485166429614	0.11905313638820617	0.07285160679584379	0.1103159347566347	0.07202782920116846	0.10906852492644958
0.661601446785229	0.24335188180101025	0.2417987777178944	0.27175052689234275	0.26911151956367124	0.2886856423515316	0.28533463088149796	0.30724498821112495	0.3030613820231793	0.34787304109194683	0.3416873876594996	0.12295194533977102	0.11898262175406155	0.07248136539039507	0.11041662350511672	0.07166172918206115	0.10916800633182788
0.6655879283205246	0.24361832859459406	0.2420628995449295	0.2720313747323496	0.26938942302002367	0.2889738492119014	0.2856195785413015	0.30754025793249407	0.30335310083711964	0.3481803176010234	0.34199069131766746	0.1228792269507618	0.11891228882331228	0.07211255158951246	0.11051670835846039	0.07129704128709591	0.109266890856766
0.6695984304124688	0.24388498457980423	0.24232722937470239	0.272312462577204	0.2696675642090059	0.28926231640398176	0.2859047834103321	0.3078358120246221	0.3036450997695141	0.34848793782564724	0.34229433115404334	0.12280669631991219	0.11884213742497429	0.07174516301186173	0.11061618789499761	0.07093376315543054	0.10936517709658489
0.6736330977969988	0.24415184834714324	0.242591765809298	0.2725937889113675	0.2699459416306734	0.28955104234665435	0.28619024392583914	0.3081316488315263	0.3039373771862288	0.3487958999313163	0.34259830536570074	0.12273435326684955	0.11877216738514552	0.07137919725261099	0.11071506069657744	0.07057189240288864	0.10946286364989533
0.6776920760821589	0.2444189184843661	0.24285650744806148	0.272875352215971	0.27022455378177923	0.28984002545510623	0.28647595852142066	0.3084277666931169	0.3042299314490854	0.3491042020785055	0.34290261214479684	0.12266219760822053	0.11870237852703956	0.07101465188312517	0.1108133253477277	0.0702114266221372	0.10955994911843447
0.6817755117533548	0.24468619357648427	0.2431214528876023	0.2731571509688199	0.27050339915578014	0.29012926414083307	0.28676192562702985	0.3087241639452083	0.3045227609158711	0.34941284242268167	0.3432072496785882	0.12259022915773042	0.11863277067101803	0.07065152445183998	0.11091098043631575	0.06985236338284295	0.10965643210659692
0.6858835521786408	0.24495367220577047	0.24338660072179896	0.27343918364440234	0.2707824762428437	0.2904187568116535	0.28704814366898257	0.309020838919528	0.3048158639403492	0.3497218191143214	0.3435122161494476	0.12251844772616237	0.1185633436346206	0.07028981248454613	0.11100802455360537	0.06949470023231896	0.10975231122224471
0.6900163456140378	0.24522135295176226	0.2436519495418025	0.2737214487138937	0.2710617835298542	0.29070850187171243	0.2873346110699677	0.30931778994372766	0.30510923887226843	0.3500311302989258	0.3438175097348784	0.12244685312142116	0.11849409723259358	0.06992951348408383	0.11110445629328325	0.06913843469574488	0.1098475850762739
0.6941740412088835	0.24548923439126602	0.24391749793604073	0.27400394464516403	0.2713413195004187	0.2909984977214905	0.28762132624905307	0.30961501534139274	0.3054028840573732	0.35034077411703785	0.344123128607531	0.12237544514855686	0.11842503127692419	0.06957062493140853	0.11120027425265278	0.06878356427606036	0.1099422522822664
0.6983567890112157	0.2457573150983612	0.2441832444902224	0.2742866699027834	0.2716210826348734	0.29128874275781313	0.287908287621693	0.3099125134320536	0.30569679783741416	0.35065074870425816	0.34442907093521824	0.12230422360980392	0.11835614557687107	0.06921314428530678	0.11129547703171028	0.0684300864546401	0.1100363114568168
0.702564739973187	0.24602559364440374	0.2444491877873406	0.2745696229480287	0.271901071410289	0.29157923537385594	0.28819549359973684	0.31021028253119376	0.30599097855015617	0.35096105219125984	0.34473533488092967	0.12223318830460417	0.11828743993899243	0.06885706898286514	0.11139006323330847	0.06807799869169173	0.11012976121981666
0.7067980459565127	0.24629406859803024	0.2447153264076771	0.27485280223888875	0.27218128430047844	0.29186997395915404	0.2884829425914376	0.3105083209502611	0.3062854245293899	0.3512716827038058	0.34504191860284844	0.12216233902964677	0.11821891416717575	0.06850239643994627	0.11148403146350461	0.06772729842607106	0.11022260019365149
0.7110568597379514	0.2465627385251611	0.2449816589288055	0.2751362062300711	0.2724617197759995	0.29216095689960947	0.28877063300145606	0.31080662699667716	0.3065801341049397	0.3515826383627627	0.34534882025436425	0.12209167557889292	0.1181505680626749	0.06814912405121731	0.11157738033111286	0.06737798307570131	0.11031482700331452
0.7153413350148182	0.24683160198900503	0.24524818392559508	0.275419833373007	0.2727423763041641	0.29245218257749817	0.28905856323087076	0.3111051989738464	0.3068751056026741	0.35189391728411795	0.34565603798408995	0.12202119774361056	0.11808240142413028	0.0677972491904768	0.11167010844776826	0.06703005003831208	0.11040644027730195
0.7196516264105322	0.24710065755006141	0.24551489997021497	0.2757036821158578	0.27302325234904223	0.2927436493714776	0.2893467316771857	0.31140403518116655	0.3071703373445151	0.35220551757899354	0.345963569935876	0.12195090531240438	0.11801441404760571	0.0674467692110241	0.11176221442791245	0.06668349669114804	0.11049743864640504
0.7239878894801961	0.2473699037661247	0.24578180563213628	0.27598775090351985	0.2733043463714666	0.29303535565659405	0.2896351367343351	0.3117031339140372	0.30746582764844627	0.3525174373536623	0.34627141424882385	0.12188079807124688	0.11794660572661779	0.06709768144594364	0.11185369688886482	0.06633832039147336	0.11058782074422169
0.7283502807162107	0.24763933919228773	0.24604889947813713	0.27627203817763146	0.27358565682904057	0.2933272998042902	0.2899237767926931	0.31200249346386993	0.3077615748285236	0.3528296747095627	0.34657956905730225	0.12181087580350707	0.11787897625216223	0.06674998320824699	0.11194455445065898	0.06599451847692706	0.11067758520727722
0.7327389575539218	0.24790896238094448	0.24631618007230466	0.27655654237657634	0.27386718217614187	0.29361948018241146	0.2902126502390792	0.3123021121180968	0.30805757719488314	0.3531422277433134	0.34688803249096056	0.1217411382899849	0.1178115254127447	0.06640367179134898	0.11203478573603576	0.06565208826565794	0.11076673067451992
0.7371540783773028	0.248178771881794	0.24658364597603943	0.27684126193549125	0.2741489208639287	0.2939118951552142	0.29050175545676576	0.3126019881601807	0.3083538330537508	0.35345509454672863	0.3471968026747433	0.12167158530893857	0.11774425299441146	0.06605874446914584	0.112124389370436	0.06531102705661596	0.1108552557876834
0.74159580252467	0.2484487662418432	0.24685129574805764	0.2771261952862697	0.27443087134034466	0.29420454308337146	0.29079109082548477	0.3129021198696228	0.30865034070745095	0.3537682732068326	0.34750587772890407	0.1216022166361141	0.1176771587807783	0.06571519849640595	0.11221336398191539	0.06497133212997852	0.11094315919117292
0.746064290294433	0.2487189440054098	0.2471191279443952	0.2774113408575673	0.27471303205012415	0.29449742232398063	0.2910806547214352	0.31320250552197265	0.3089470984544153	0.3540817618058735	0.3478152557690201	0.12153303204477968	0.11761024255305884	0.06537303110905412	0.11230170820128649	0.06463300074718603	0.11103043953193037
0.7505597029508803	0.24898930371412642	0.24738714111841023	0.27769669707480876	0.2749954014347977	0.29479053123057053	0.2913704455172887	0.31350314338883717	0.30924410458919116	0.35439555842133913	0.34812493490600577	0.12146403130574904	0.11754350409009229	0.06503223952446291	0.11238942066198376	0.06429603015132557	0.11111709545935611
0.7550822027299987	0.24925984390694214	0.24765533382078628	0.2779822623601908	0.2752779779326972	0.29508386815310766	0.2916604615821969	0.3138040317378889	0.3095413574024508	0.35470966112597035	0.3484349132461264	0.12139521418741725	0.11747694316837447	0.06469282094154494	0.1124764999998149	0.06396041756755011	0.11120312562563583
0.7596319528453285	0.24953056312012667	0.24792370459953536	0.27826803513268855	0.2755607599789603	0.2953774314380027	0.2919507012817986	0.3141051688328752	0.30983885518099924	0.3550240679877755	0.34874518889101197	0.12132658045578737	0.11741055956208447	0.06435477254125033	0.11256294485336582	0.06362616020313538	0.11128852868543504
0.7642091174938536	0.24980145988727276	0.24819225200000106	0.2785540138080602	0.2758437460055364	0.29567121942811825	0.2922411629782255	0.31440655293362607	0.31013659620778383	0.35533877707004435	0.34905575993767124	0.12125812987449763	0.11734435304311508	0.0640180914866697	0.11264875386351036	0.06329325524762908	0.11137330329552242
0.7688138618619275	0.2500725327392985	0.24846097456486088	0.2788401967988514	0.27612693444119013	0.295965230462773	0.29253184503010743	0.31470818229606407	0.31043457876190095	0.35565378643136214	0.349366624478504	0.1211898622048585	0.11727832338110016	0.06368277492337882	0.11273392567368745	0.06296169987351519	0.11145744811552305
0.7734463521312342	0.2503437802044512	0.24872987083412945	0.27912658251440126	0.27641032371150814	0.2962594628777512	0.292822745792582	0.31501005517221137	0.3107328011186059	0.3559690941256236	0.34967778060131566	0.12112177720587142	0.11721247034344026	0.0633488199798613	0.11281845893010001	0.06263149123622114	0.11154096180741391
0.7781067554847866	0.25061520080830907	0.24899893934516099	0.27941316936084654	0.27669391223890116	0.29655391500530737	0.29311386361729735	0.3153121698101988	0.3110312615493197	0.3562846982020458	0.3499892263893292	0.12105387463426258	0.11714679369533652	0.06301622376728844	0.11290235228085521	0.06230262647429541	0.11162384303543149
0.7827952401129585	0.2508867930737846	0.24926817863265244	0.27969995574112566	0.2769776984426118	0.29684858517417156	0.293405196852421	0.31561452445427474	0.3113299583216383	0.3566005967051835	0.35030095992119964	0.12098615424451738	0.11708129319981082	0.06268498338033268	0.11298560437680294	0.061975102709940444	0.11170609046636315
0.7875119752195561	0.2511585555211266	0.24953758722864575	0.27998694005498487	0.2772616807387173	0.2971434717095585	0.2936967438426445	0.31591711734481204	0.3116288896993403	0.35691678767494067	0.35061297927102625	0.12091861578889726	0.11701596861773877	0.0623550958971677	0.1130682138711947	0.0616489170489416	0.11178770276911365
0.792257131027923	0.25143048666792306	0.24980716366253009	0.2802741206989816	0.277545857540134	0.297438572933171	0.29398850292918965	0.316219946718317	0.3119280539423945	0.35723326914658454	0.3509252825083645	0.12085125901747704	0.1169508197078775	0.062026558379610464	0.11315017941931416	0.06132406658115741	0.11186867861498229
0.7970308787870847	0.25170258502910364	0.2500769064610454	0.2805614960664898	0.2778302272566228	0.29773388716320703	0.2942804724498149	0.31652301080743783	0.3122274493069683	0.35755003915076	0.35123786769824156	0.12078408367817145	0.11688584622688948	0.061699367873721656	0.11323149967919477	0.06100054838086777	0.11194901667779789
0.8018333907779276	0.25197484911694196	0.2503468141482839	0.28084906454770403	0.27811478829479325	0.298029412714367	0.2945726507388223	0.316826307840971	0.3125270740454351	0.3578670957135005	0.3515507329011657	0.12071708951675768	0.11682104792937116	0.06137352140979502	0.11331217331100163	0.060678359506681545	0.11202871563341432
0.8066648403194178	0.25224727744105785	0.25061688524569287	0.2811368245296436	0.2783995390581078	0.29832514789785763	0.29486503612706055	0.3171298360438711	0.3128269264063824	0.35818443685624324	0.3518638761731409	0.1206502762769132	0.11675642456788066	0.061049016002485246	0.1133921989768254	0.06035749700197357	0.11210777415980289
0.8115254017748545	0.25251986850842023	0.25088711827207705	0.2814247743961581	0.27868447794688606	0.2986210910213983	0.2951576269419337	0.31743359363725765	0.313127004634619	0.3585020605958408	0.35217729556567906	0.1205836437002344	0.11669197589296523	0.06072584865158248	0.11347157534159891	0.06003795789531807	0.11218619093754256
0.8164152505581643	0.25279262082334875	0.25115751174360107	0.28171291252793	0.27896960335830984	0.2989172403892292	0.2954504215074056	0.31773757883842235	0.31342730697118326	0.3588199649445739	0.35249098912581167	0.12051719152626837	0.11662770165318491	0.06040401634172099	0.1135503010720953	0.059719739200385646	0.11226396464907396
0.8213345631402307	0.2530655328875161	0.25142806417379115	0.28200123730248033	0.27925491368642624	0.29921359430211303	0.29574341814400534	0.318041789860838	0.3137278316533497	0.3591381479101649	0.35280495489610214	0.120450919492541	0.11656360159514251	0.06008351604285522	0.11362837483728327	0.05940283791640155	0.11234109397904035
0.8262835170552626	0.25333860319995094	0.25169877407353797	0.2822897470941727	0.27954040732215274	0.29951015105734463	0.29603661516883323	0.31834622491416537	0.3140285769146369	0.35945660749579006	0.3531191909146587	0.12038482733458085	0.11649967546350701	0.059764344710686146	0.11370579530863978	0.059087251028458354	0.11241757761445825
0.8312622909072027	0.253611830257039	0.2519696399510988	0.2825784402742163	0.2798260826532811	0.29980690894875467	0.2963300108955673	0.3186508822042604	0.31432954098481525	0.3597753417000913	0.35343369521514534	0.12031891478594942	0.11643592300104169	0.05944649928646939	0.11378256115936836	0.05877297550752303	0.1124934142442271
0.8362710643761712	0.25388521255252566	0.25224066031209896	0.28286731521067143	0.28011193806448087	0.30010386626671465	0.29662360363446644	0.318955759933183	0.31463072208991355	0.36009434851718963	0.35374846582679487	0.12025318157826818	0.11637234394863154	0.059129976697622766	0.11385867106490366	0.05846000831082776	0.11256860255923584
0.8413100182249524	0.2541587485775181	0.25251183365953467	0.28315637026845253	0.28039797193730404	0.3004010212981437	0.296917391692378	0.3192608562992024	0.31493211845222613	0.3604136259366965	0.3540635007744193	0.12018762744124198	0.11630893804530412	0.058814773857974956	0.11393412370315303	0.05814834638228561	0.11264314125302377
0.8463793343055166	0.25443243682048733	0.2527831584937749	0.2834456038093334	0.28068418265018963	0.30069837232651464	0.2972113733727435	0.3195661694968065	0.3152337282903214	0.360733171943727	0.3543787980784234	0.12012225210268647	0.11624570502825934	0.05850088766779393	0.11400891775376465	0.05783798665227735	0.11271702902049441
0.8514791955655843	0.25470627576726956	0.2530546333125629	0.2837350141919491	0.28097056857846553	0.30099591763185707	0.2975055469756005	0.31987169771670754	0.3155355498190467	0.3610529845189106	0.3546943557548141	0.12005705528855916	0.11618264463289472	0.058188315013975256	0.11408305189821277	0.05752892603827675	0.11279026455890317
0.8566097860552276	0.25498026390106876	0.2533262566110189	0.2840245997718014	0.2812571280943545	0.3012936554907638	0.29779991079759277	0.32017743914585006	0.31583758124953737	0.3613730616384043	0.3550101718152143	0.11999203672298019	0.11611975659282972	0.05787705277070998	0.11415652482052252	0.057221161445109914	0.1128628465677437
0.861771290933513	0.25525439970245833	0.2535980268816411	0.28431435890126294	0.28154385956697736	0.3015915841763976	0.29809446313197185	0.3204833919674185	0.3161398207892222	0.36169340127390387	0.3553262442668725	0.11992719612826025	0.11605704063992822	0.0575670977993461	0.11422933520658773	0.05691468976471015	0.11293477374790939
0.8669638964751838	0.2555286816493829	0.2538699426143089	0.2846042899295797	0.2818307613623555	0.3018897019584944	0.2983892022686028	0.32078955436084294	0.3164422666418319	0.3620140013926557	0.3556425711126753	0.11986253322492665	0.1159944965043337	0.057258446948626585	0.11430148174402177	0.05660950787695285	0.11300604480270948
0.8721877900773816	0.25580310821715996	0.254142002296283	0.28489439120287513	0.28211783184341666	0.30218800710336885	0.29868412649397114	0.32109592450180696	0.3167449170074033	0.3623348599574681	0.3559591503511573	0.11979804773175014	0.11593212391447792	0.056951097055208066	0.11437296312279699	0.05630561264957734	0.11307665843737169
0.877443160266411	0.25607767787848207	0.25441420441220886	0.28518466106415497	0.2824050693699974	0.30248649787392135	0.2989792340911857	0.32140250056225433	0.31704777008228985	0.36265597492672397	0.3562759799765142	0.1197337393657658	0.1158699225971219	0.056645044943614664	0.11444377803470474	0.056003000938392944	0.11314661335889298
0.8827301967045416	0.25635238910341807	0.25468654744411723	0.2854750978533093	0.2826924722988465	0.3027851725296401	0.2992745233399851	0.3217092807103963	0.3173508240591646	0.3629773442543911	0.35659305797861224	0.11966960784230589	0.11580789227736957	0.05634028742647956	0.11451392517319192	0.055701669587655545	0.11321590827629535
0.8880490901968541	0.25662724035941503	0.25495902987142677	0.2857656999071168	0.2829800389836295	0.30308402932660816	0.29956999251674205	0.3220162631107173	0.31765407712702937	0.36329896589003385	0.35691038234299943	0.11960565287501936	0.11574603267869708	0.056036821305031737	0.11458340323405025	0.05540161543015998	0.11328454190044823
0.8934000326981257	0.2569022301113002	0.2552316501709451	0.28605646555924913	0.2832677677749319	0.3033830665175084	0.29986563989446846	0.3223234459239832	0.31795752747122036	0.3636208377788252	0.357227951050917	0.119541874175898	0.11568434352297517	0.05573464336904266	0.1146522109147341	0.05510283528757398	0.11335251294414661
0.8987832173197573	0.2571773568212816	0.25550440681687075	0.28634739314027285	0.28355565702026186	0.303682282351627	0.30016146374282027	0.3226308273072463	0.3182611732734138	0.36394295786155667	0.35754576207930944	0.11947827145530228	0.11562282453049263	0.055433750397213544	0.1147203469146163	0.054805325970455954	0.11341982012172735
0.904198838336744	0.25745261894895094	0.2557772982807948	0.2866384809776547	0.28384370506405504	0.3039816750748603	0.30045746232810105	0.3229384054138535	0.3185650127116349	0.36426532407464995	0.357863813400836	0.11941484442198481	0.1155614754199848	0.05513413915739207	0.11478780993502369	0.05450908427884826	0.11348646214981528
0.9096470911946843	0.2577280149512845	0.2560503230317025	0.2869297273957631	0.28413191024767687	0.30428124292971814	0.30075363391327	0.3232461783934521	0.3188690439602616	0.364587934350169	0.35818210298388065	0.11935159278311887	0.1155002959086509	0.0548358064066754	0.11485459867901682	0.05421410700224527	0.11355243774678314
0.915128172516836	0.25800354328264435	0.2563234795359748	0.28722113071587396	0.284420270909427	0.3045809841553293	0.3010499767579431	0.32355414439199587	0.31917326519003253	0.3649107866158289	0.35850062879256306	0.11928851624431322	0.1154392857121806	0.05453874889169086	0.11492071185135444	0.05392039091973544	0.11361774563253135
0.9206422801112097	0.2582792023947802	0.2565967662573897	0.2875126892561709	0.2847087853845415	0.30488089698744514	0.3013464891184001	0.32386230155175255	0.31947767456805254	0.36523387879500824	0.3588193887867484	0.11922561450965065	0.11537844454477864	0.054242963348986706	0.11498614815899799	0.05362793280043476	0.11368238452897117
0.9261896129777101	0.2585549907368313	0.25687018165712394	0.287804401331752	0.2849974520051972	0.3051809796584473	0.30164316924758805	0.32417064801130946	0.3197822702577996	0.3655572088067595	0.3591383809220586	0.11916288728169712	0.11531777211918588	0.05394844650504993	0.115050906310465	0.05333672940348677	0.11374635315956283
0.931770371315315	0.2588309067553269	0.25714372419375464	0.2880962652546307	0.28528626910051447	0.3054812303973484	0.3019400153951256	0.32447918190558	0.32008705041913044	0.3658807745658194	0.35945760314988146	0.11910033426153532	0.11525726814670414	0.0536551950764661	0.11511498501590722	0.05304677747850306	0.11380965024971346
0.9373847565293029	0.2591069488941887	0.25741739232326055	0.28838827933373995	0.2855752349965604	0.3057816474297996	0.302237025807309	0.32478790136581054	0.32039201320828686	0.3662045739826201	0.3597770534173824	0.11903795514878669	0.1151969323372176	0.05336320577038833	0.11517838298752991	0.05275807376570896	0.11387227452666338
0.9430329712385201	0.2593831155947315	0.2576911844990238	0.2886804418749358	0.2858643480163527	0.30608222897809373	0.3025341987271157	0.3250968045195856	0.3206971567779022	0.3665286049632988	0.36009672966751355	0.11897574964163021	0.1151367643992161	0.0530724752845515	0.1152410989391015	0.05247061499597905	0.1139342247190882
0.9487152192826929	0.2596594052956646	0.2579650991718302	0.2889727511809993	0.28615360647986154	0.30638297326117037	0.3028315323942082	0.325405889490835	0.32100247927700637	0.3668528654097088	0.36041662983902306	0.11891371743683338	0.11507676403981809	0.05278300030756	0.11530313158615968	0.05218439789129903	0.11399549955763177
0.9544317057297852	0.2599358164330937	0.25823913478987237	0.28926520555164104	0.2864430087040144	0.30668387849462037	0.30312902504494044	0.3257151543998393	0.3213079788510334	0.36717735321943024	0.3607367518664668	0.11885185822976875	0.11501693096479326	0.052494777519054736	0.11536447964596164	0.05189941916476215	0.11405609777441583
0.9601826368833979	0.2602123474405219	0.2585132897987501	0.2895578032835043	0.28673255300269834	0.3069849428906897	0.3034266749123593	0.3260245973632364	0.3216136536418258	0.3675020662857792	0.3610570936802173	0.11879017171443852	0.11495726487858197	0.05220780359004351	0.11542514183761199	0.05161567552090318	0.11411601810332428
0.9659682202902156	0.2604889967488507	0.25878756264147135	0.28985054267016686	0.28702223768676255	0.3072861646582856	0.30372448022621196	0.3263342164940277	0.32191950178764195	0.3678270024978191	0.36137765320647386	0.11872865758350087	0.11489776548432366	0.05192207518292591	0.11548511688167906	0.05133316365597196	0.11417525928006711
0.9717886647474951	0.26076576278638164	0.2590619517584545	0.29014342200214505	0.2873120610640228	0.3075875420029781	0.3040224392129484	0.32664400990158327	0.3222255214231607	0.3681521597403696	0.3616984283672716	0.11866731552828891	0.11483843248387081	0.051637588951795266	0.11554440350050044	0.051051880257887206	0.11423382004181093
0.9776441803106027	0.26104264397881777	0.25933645558752877	0.29043643956689713	0.287602021439263	0.3078890731270074	0.30432055009572617	0.32695397569164897	0.32253171067948766	0.3684775358940181	0.36201941708049196	0.11860614523883405	0.11477926557781681	0.05135434154275842	0.11560300041824689	0.0507718220067197	0.11429169912745607
0.9835349783005937	0.2613196387492642	0.25961107256393645	0.29072959364882545	0.2878921171142398	0.30819075622928643	0.3046188110944152	0.3272641119663511	0.3228380676841616	0.3688031288351281	0.3623406172598722	0.11854514640388772	0.11472026446551424	0.05107232959387531	0.11566090636049609	0.050492985574667415	0.1143488952775229
0.9894612713118381	0.26159674551823014	0.2598858011203335	0.29102288252928027	0.2881823463876839	0.30849258950540537	0.30491722042560065	0.3275744168242039	0.32314459056115974	0.3691289364358509	0.36266202681501464	0.1184843187109465	0.11466142884510046	0.05079154973559241	0.11571812005458781	0.05021536762637524	0.11440540723405945
0.9954232732196957	0.2618739627036295	0.2601606396867909	0.2913163044865619	0.2884727075553046	0.3087945711476366	0.30521577630258884	0.327884888360114	0.3234512774309026	0.3694549565641339	0.36298364365139624	0.11842366184627139	0.11460275841351164	0.05051199859084221	0.11577464022948902	0.04993896481913396	0.11446123374081196
1.0014211991882311	0.2621512887207822	0.2604355866907959	0.2916098577959244	0.28876319890979174	0.30909669934493794	0.30551447693540973	0.3281955246653863	0.3237581264102612	0.36978118708373053	0.3633054656703778	0.11836317549490866	0.11454425286651113	0.050233672775203075	0.11583046561568011	0.04966377380302234	0.11451637354312538
1.0074552656779823	0.2624287219824157	0.26071064055725346	0.29190354072957847	0.28905381874081915	0.30939897228295754	0.3058133205308228	0.3285063238277307	0.3240651356125619	0.37010762585421103	0.3636274907692141	0.11830285934071413	0.11448591189870676	0.04995656889724742	0.11588559494547468	0.04938979122123044	0.1145708253880855
1.013525690453769	0.2627062608986658	0.2609857997084875	0.2921973515566939	0.2893445653350474	0.3097013881440383	0.3061123052923203	0.3288172839312674	0.32437230314759175	0.3704342707309713	0.363949716841062	0.11824271306637485	0.11442773520357118	0.04968068355864119	0.11594002695274241	0.0491170137100454	0.11462458802414943
1.0196326925925556	0.26298390387707815	0.2612610625642419	0.292491288543403	0.2896354369761264	0.3100039451072219	0.3064114294201313	0.3291284030565324	0.32467962712160486	0.37076111956524255	0.3642721417749911	0.11818273635342809	0.11436972247346602	0.049406013354225564	0.11599376037272435	0.04884543789911078	0.11467766020120251
1.0257764924913542	0.2632616493226089	0.26153642754168144	0.29278534995280314	0.28992643194469925	0.31030664134825164	0.306710691111225	0.3294396792804826	0.324987105637327	0.3710881702041002	0.3645947634559913	0.11812292888228253	0.11431187339965738	0.04913255487240065	0.11604679394240947	0.048575060411717885	0.11473004067092063
1.0319573118751795	0.2635394956376264	0.26181189305539365	0.2930795340449598	0.29021754851840353	0.310609475039579	0.30701008855931666	0.32975111067650326	0.32529473679396187	0.3714154204904748	0.36491757976498307	0.11806329033224322	0.11425418767234145	0.04886030469524627	0.11609912640040676	0.04830587786504381	0.11478172818669918
1.0381753738050519	0.26381744122191203	0.2620874575173896	0.2933738390769097	0.2905087849718759	0.310912444350365	0.3073096199548707	0.33006269531441157	0.32560251868719636	0.3717428682631605	0.3652405885788263	0.11800382038152656	0.11419666498066054	0.048589259398660545	0.11615075648676765	0.04803788687008037	0.11483272150319124
1.0444309026860459	0.2640954844726612	0.26236311933710504	0.29366826330266244	0.290800139576754	0.3112155474464871	0.3076092834851042	0.3303744312604634	0.3259104494092057	0.3720705113568238	0.36556378777032866	0.11794451870728763	0.11413930501272379	0.04831941555265118	0.11620168294327726	0.04777108403198582	0.11488301937663437
1.05072412427539	0.26437362378448476	0.26263887692140175	0.2939628049732057	0.29109161060167915	0.3115187824905408	0.3079090773339916	0.3306863165773587	0.3262185270486593	0.37239834760201407	0.3658871752082555	0.11788538498563274	0.11408210745562938	0.0480507697214172	0.11625190451312051	0.04750546595028382	0.11493262056479381
1.057055265690613	0.2646518575494103	0.2629147286745686	0.2942574623365056	0.2913831963122996	0.3118221476418456	0.3082089996822681	0.33099834932424654	0.3265267496907256	0.3727263748251719	0.36621074875733806	0.11782641889164641	0.11402507199548166	0.04778331846352302	0.116301419940946	0.04724102921897	0.11498152382696247
1.0634245554177415	0.2649301841568823	0.26319067299832266	0.29455223363751054	0.2916748949712732	0.3121256410564467	0.30850904870743423	0.33131052755673124	0.32683511541707827	0.37305459084863885	0.36653450627828255	0.11776762009941089	0.11396819831741231	0.04751705833224662	0.11635022797320715	0.04697777042682816	0.11502972792412436
1.0698322233195456	0.2652086019937647	0.26346670829181035	0.29484711711815464	0.29196670483827003	0.31242926088712236	0.30880922258376	0.33162284932687747	0.3271436223059006	0.37338299349066584	0.36685844562777853	0.11770898828202117	0.11391148610559826	0.04725198587559021	0.11639832735773581	0.04671568615745514	0.11507723161865613
1.0762785006438331	0.2654871094443409	0.2637428329516091	0.29514211101735965	0.2922586241699759	0.31273300528338416	0.3091095194822879	0.33193531268321574	0.3274522684318916	0.37371158056542286	0.36718256465850874	0.11765052311161016	0.11385493504328115	0.046988097636536	0.11644571684393412	0.0464547729894349	0.11512403367425605
1.0827636200317978	0.265765704890315	0.26401904537172743	0.29543721357103764	0.2925506512200935	0.3130368723914847	0.30940993757083696	0.3322479156707476	0.3277610518662712	0.3740403498830075	0.36750686121915654	0.11759222425936577	0.11379854481279081	0.04672539015316346	0.11649239518260401	0.046195027496679586	0.11517013285637745
1.089287815526412	0.2660443867108133	0.2642953439436075	0.2957324230120945	0.29284278423934734	0.3133408603544173	0.309710475014008	0.3325606563309517	0.32806997067678445	0.3743692992494546	0.3678313331544149	0.11753409139555271	0.11374231509555434	0.046463859958862486	0.11653836112607507	0.045936446248475704	0.11521552793190892
1.0958513225808764	0.2663231532823852	0.2645717270561247	0.2960277375704327	0.2931350214754849	0.31364496731192415	0.3100111299731855	0.3328735327017885	0.3283790229277083	0.374698426466744	0.3681559783049956	0.11747612418952712	0.11368624557212458	0.04620350358266734	0.11658361342853141	0.045679025809647555	0.11526021766911754
1.1024543780671139	0.2666020029790044	0.26484819309559016	0.2963231554729526	0.2934273611732799	0.3139491914004982	0.3103119006065433	0.33318654281770566	0.3286882066798563	0.3750277293328108	0.3684807945076368	0.11741832230976254	0.11363033592219543	0.04594431754913586	0.11662815084534373	0.04542276274082013	0.1153042008379046
1.1090972202843215	0.26688093417207	0.26512474044575124	0.2966186749435578	0.2937198015745355	0.31425353075338686	0.31061278506904716	0.33349968470964453	0.328997519990583	0.3753572056415533	0.368805779595113	0.11736068542386371	0.11357458582461614	0.04568629837861593	0.11667197213321145	0.045167653598490176	0.11534747620958541
1.115780088967567	0.26715994523040704	0.2654013674877929	0.29691429420315535	0.29401234091808587	0.3145579835005957	0.31091378151245963	0.3338129564050429	0.3293069609137905	0.3756868531828413	0.36913093139624165	0.11730321319858554	0.11351899495741796	0.04542944258765047	0.11671507605085907	0.04491369493526065	0.11539004255694607
1.1225032252964444	0.26743903452026896	0.26567807260033866	0.2972100114696604	0.2943049774398008	0.3148625477688952	0.3112148880853429	0.3341263559278435	0.3296165274999324	0.3760166697425267	0.36945624773589303	0.11724590529985542	0.1134635629978227	0.04517374668887797	0.1167574613582687	0.04466088329995088	0.11543189865419379
1.1292668719037753	0.26771820040533756	0.26595485415945197	0.2975058249579975	0.2945977093725861	0.31516722168182054	0.3115161029330635	0.3344398812984971	0.32992621779602027	0.37634665310245013	0.3697817264349981	0.11718876139279065	0.11340828962227135	0.0449192071911142	0.11679912681651672	0.04440921523788077	0.11547304327720553
1.1360712728843656	0.26799744124672414	0.2662317105386373	0.2978017328801045	0.2948905349463887	0.31547200335967746	0.31181742419779596	0.33475353053396834	0.3302360298456273	0.3766768010404507	0.37010736531055705	0.11713178114171419	0.11335317450643088	0.04466582059998103	0.11684007118881112	0.04415868729096317	0.11551347520334332
1.1429166738038161	0.2682767554029716	0.2665086401088416	0.2980977334449349	0.2951834523881983	0.31577689091954775	0.3121188500185273	0.3350673016477413	0.3305459616888949	0.3770071113303744	0.3704331621756469	0.117074964210175	0.11329821732521908	0.04441358341764712	0.11688029323971705	0.043909295997710984	0.11555319321114865
1.1498033217073829	0.26855614123005483	0.266785641238455	0.2983938248584605	0.2954764599220498	0.3160818824752904	0.31242037853105836	0.3353811926498245	0.3308560113625368	0.37733758174208293	0.3707591148394312	0.11701831026096694	0.11324341775282061	0.044162492143058785	0.1169197917349436	0.043661037893564014	0.11559219608061255
1.1567314651288954	0.2688355970813819	0.26706271229331235	0.29869000532367446	0.29576955576902614	0.3163869761375469	0.31272200786801024	0.33569520154675603	0.3311661768998444	0.3776682100414616	0.37108522110716685	0.11696181895614387	0.11318877546270431	0.04391254327223493	0.11695856544198335	0.04341390951118029	0.11563048259360187
1.1637013540997225	0.26911512130779547	0.2673398516366944	0.2989862730405935	0.2960627381472626	0.31669217001374494	0.31302373615882756	0.33600932634160924	0.3314764563306924	0.37799899399042863	0.371411478780213	0.11690548995704214	0.11313429012763737	0.043663733298345164	0.11699661312972864	0.043167907380432524	0.1156680515334898
1.1707132401577995	0.26939471225757383	0.26761705762932914	0.2992826262062615	0.29635600527194705	0.3169974622081022	0.3133255615297831	0.33632356503399724	0.3317868476815433	0.3783299313469429	0.3717378856560397	0.11684932292429248	0.11307996141970815	0.04341605871192655	0.11703393356872738	0.04292302802841519	0.1157049016846301
1.177767376356704	0.2696743682764325	0.2678943286293929	0.2995790630147519	0.2966493553553251	0.31730285082163107	0.3136274821039783	0.3366379156200792	0.3320973489754535	0.3786610198650132	0.3720644395282351	0.11679331751784235	0.11302578901033991	0.04316951600088714	0.11707052553069985	0.042679267979771396	0.11574103183295392
1.1848640172747877	0.26995408770752477	0.2681716629925111	0.29987558165717015	0.29694278660670137	0.31760833395214005	0.3139294960013508	0.3369523760925644	0.33240795823207653	0.37899225729470587	0.37239113818651376	0.11673747339697105	0.11297177257030527	0.04292410165087546	0.11710638778913562	0.04243662375702684	0.11577644076628246
1.1920034190243662	0.2702338688914435	0.26844905907176114	0.3001721803216574	0.29723629723244277	0.3179139096942417	0.3142316013386771	0.33726694444071814	0.33271867346767003	0.37932364138215385	0.3727179794167259	0.11668179022030584	0.11291791176974766	0.04267981214530181	0.1171415191190448	0.04219509188040149	0.11581112727365905
1.1991858392609598	0.27051371016622217	0.2687265152176718	0.30046885719339234	0.2975298854359816	0.31821957613935253	0.31453379622957606	0.33758161865036684	0.33302949269510007	0.37965516986956444	0.3730449610008638	0.11662626764584194	0.11286420627819459	0.04243664396544489	0.1171759182966241	0.04195466886808674	0.11584509014544864
1.2064115371925936	0.27079360986733575	0.2690040297782253	0.30076561045459466	0.2978235494178178	0.31852533137569927	0.31483607878451225	0.3378963967039032	0.3333404139238455	0.37998684049522813	0.37337208071707123	0.11657090533095762	0.11281065576457333	0.042194593590831886	0.11720958410003135	0.0417153512364834	0.11587832817367882
1.2136807735891502	0.271073566327703	0.2692816010988591	0.301062438284528	0.29811728737552257	0.31883117348832285	0.31513844711080136	0.33821127658029143	0.3336514351600055	0.38031865099352685	0.373699336339651	0.11651570293242985	0.11275725989723266	0.04195365749911062	0.11724251530858965	0.041477135500297635	0.11591084015194753
1.2209938107917835	0.2713535778776867	0.2695592275224669	0.301359338859502	0.2984110975037403	0.3191371005590807	0.31544089931261304	0.33852625625507243	0.33396255440630146	0.3806505990949422	0.3740267256390725	0.11646066010645433	0.1127040183439511	0.041713832166326625	0.11727471070320661	0.041240018172583603	0.11594262487506057
1.2283509127223842	0.2716336428450959	0.26983690738939947	0.30165631035287666	0.29870497799419193	0.31944311066665226	0.3157434334909742	0.3388413337003692	0.33427376966208394	0.3809826825260637	0.3743542463819804	0.11640577650865704	0.11265093077195783	0.04147511406707238	0.11730616906620384	0.0410039957650703	0.11597368113960727
1.2357523448931043	0.27191375955518593	0.27011463903746685	0.3019533509350631	0.29899892703567854	0.3197492018865415	0.3160460477437753	0.33915650688489124	0.33458507892333866	0.38131489900959675	0.3746818963312029	0.1163510517941157	0.11259799684794827	0.041237499674704026	0.11733688918174323	0.040769064788211296	0.11600400774361219
1.2431983744159416	0.2721939263306617	0.2703924208019393	0.30225045877352913	0.29929294281408275	0.3200553722910834	0.31634874016577125	0.3394717737739416	0.33489648018268897	0.38164724626437196	0.3750096732457584	0.11629648561737156	0.11254521623809678	0.04100098546137332	0.11736686983537936	0.04053522175123092	0.11603360348640024
1.2506892700123766	0.27247414149167715	0.2706702510155492	0.3025476320327992	0.2995870235123727	0.32036161994944495	0.31665150884858734	0.3397871323294198	0.33520797142940273	0.38197972200535196	0.37533757488086483	0.1162420776324493	0.11249258860807394	0.04076556789812358	0.11739610981395998	0.040302463162472435	0.11606246716907265
1.2582253020230734	0.2727544033558382	0.27094812800849133	0.30284486887446044	0.29988116731060427	0.3206679429276311	0.3169543518807227	0.3401025805098288	0.3355195506493978	0.38231232394364056	0.37566559898794694	0.11618782749286767	0.11244011362306551	0.04053124345514547	0.11742460790598841	0.04007078552939447	0.11609059759411622
1.2658067424176331	0.27303471023820286	0.27122605010842604	0.30314216745716227	0.30017537238592557	0.3209743392884872	0.31725726734755405	0.3404181162702791	0.33583121582524605	0.3826450497864903	0.3759937433146443	0.1161337348516629	0.11238779094777884	0.04029800860191557	0.1174523629015809	0.03984018535868472	0.11611799356542463
1.2734338648044117	0.2733150604512841	0.2715040156404796	0.303439525936623	0.3004696369125775	0.321280807091705	0.31756025333133925	0.3407337375624955	0.3361429649361789	0.38297789723731196	0.37632200560481943	0.116079799361396	0.11233562024646769	0.04006585980734201	0.11747937359250216	0.03961065915652995	0.11614465388862527
1.2811069444403917	0.27359545230505	0.2717820229272458	0.30373694246562993	0.30076395906189896	0.32158734439382525	0.31786330791122275	0.3410494423348205	0.33645479595809313	0.3833108639956809	0.3766503835985654	0.1160260206741736	0.11228360118294121	0.039834793539810676	0.1175056387719593	0.03938220342866927	0.11617057737080927
1.2888262582411194	0.27387588410692637	0.27206007028878804	0.30403441519404417	0.30105833700232876	0.3218939492482428	0.31816642916323795	0.34136522853222073	0.33676670686355414	0.3836439477573466	0.3769788750322141	0.11597239844165957	0.1122317334205769	0.039604806267359294	0.11753115723466578	0.039154814680532724	0.11619576282064514
1.296592084790695	0.2741563541617976	0.27233815604264044	0.30433194226880256	0.30135276889940854	0.32220061970520925	0.3184696151603129	0.34168109409629255	0.33707869562180415	0.3839771462142402	0.3773074776383436	0.11591893231509555	0.11218001662234466	0.039375894457752025	0.11755592777664248	0.0389284894173052	0.11622020904813013
1.3044047043518285	0.2744368607720081	0.2726162785038095	0.30462952183392067	0.30164725291578665	0.3225073538118371	0.3187728639722716	0.3419970369652653	0.3373907601987639	0.3843104570544827	0.3776361891457867	0.11586562194530992	0.11212845045080877	0.03914805457891646	0.11757994919623371	0.038703224144203574	0.11624391486498808
1.312264398875954	0.2747174022373652	0.27289443598477653	0.30492715203049847	0.30194178721122106	0.3228141496121075	0.3190761736658417	0.34231305507400994	0.33770289855704105	0.38464387796239385	0.3779650072796388	0.11581246698273373	0.11207703456815134	0.03892128309865939	0.1176032202927928	0.03847901536656195	0.11626687908470501
1.320171452013404	0.274997976855139	0.27317262679549775	0.3052248309967191	0.30223636994258135	0.3231210051468684	0.3193795423046559	0.3426291463540415	0.3380151086559335	0.38497740661849905	0.37829392976126486	0.11575946707742199	0.1120257686361853	0.038695576484940375	0.11762573986717939	0.038255859589817476	0.11628910052190378
1.3281261491236485	0.2752785829200651	0.27345084924340773	0.3055225568678558	0.30253099926385335	0.3234279184538436	0.3196829679492566	0.34294530873352547	0.3383273884514352	0.38531104069953825	0.3786229543083084	0.11570662187905797	0.1119746523163655	0.03847093120620215	0.11764750672226398	0.03803375331985137	0.11631057799307598
1.3361287772855897	0.27555921872434647	0.2737291016334198	0.30582032777627316	0.30282567332614124	0.32373488756763447	0.31998644865710113	0.3432615401372836	0.33863973589624063	0.38564477787847434	0.37895207863469876	0.11565393103697622	0.11192368526980309	0.038247343731285355	0.11766851966243763	0.037812693062974745	0.11633131031629063
1.3441796253079266	0.2758398825576548	0.2740073822679288	0.3061181418514318	0.3031203902776723	0.3240419105197262	0.32028998248256446	0.3435778384867986	0.3389521489397521	0.385978615824501	0.37928130045065983	0.11560139420016914	0.1118728671572811	0.038024810529524444	0.11768877749346274	0.0375926753261453	0.1163512963112936
1.352278983739575	0.276120572707132	0.2742856894468123	0.3064159972198892	0.3034151482637975	0.32434898533848855	0.3205935674769454	0.3438942017002199	0.3392646255280827	0.38631255220305	0.37961061746271646	0.11554901101731106	0.11182219763926855	0.03780332807097153	0.11770827902274306	0.03737369661692114	0.11637053479912396
1.3604271448801535	0.2764012874573923	0.2745640214674323	0.3067138920053057	0.3037099454269975	0.3246561100491839	0.32089720168846714	0.3442106276923687	0.33957716360406265	0.3866465846758007	0.3799400273737034	0.11549678113676173	0.1117716763759309	0.03758289282662375	0.1177270230597216	0.03715575344375921	0.11638902460259715
1.3686244027905345	0.27668202509052486	0.274842376624638	0.3070118243284463	0.3040047799068845	0.3249632826739696	0.32120088316228596	0.3445271143747444	0.3398897611072458	0.3869807109006885	0.3802695278827736	0.11544470420658752	0.11172130302714786	0.03736350126836996	0.11774500841531221	0.036938842316182274	0.11640676454653942
1.3768710533034536	0.2769627838860941	0.2751207532107668	0.3073097923071843	0.30429964984020613	0.32527050123190354	0.321504609940493	0.3448436596555287	0.3402024159739122	0.3873149285319106	0.3805991166854051	0.11539277987457096	0.11167107725251992	0.03714514986909023	0.11776223390188534	0.03672295974461548	0.11642375345680023
1.3851673940341884	0.2772435621211432	0.27539914951564676	0.30760779405650507	0.304594553360848	0.325577763738946	0.32180838006211787	0.3451602614395926	0.3405151261370768	0.3876492352199371	0.38092879147340963	0.11534100778822774	0.11162099871139194	0.03692783510289033	0.11777869833363042	0.03650810224077716	0.1164399901613109
1.3935137243912972	0.2775243580701951	0.27567756382659847	0.30790582768850877	0.30488948859983844	0.32588506820796714	0.32211219156313586	0.34547691762850047	0.34082788952649196	0.387983628611517	0.38125854993494035	0.115289387594817	0.11157106706285402	0.03671155344526156	0.11779440052657719	0.03629426631771793	0.11645547348955887
1.4019103455874267	0.2778051700052546	0.27595599442843705	0.30820389131241455	0.3051844536853505	0.32619241264874943	0.3224160424764688	0.34579362612051645	0.34114070406865465	0.3883181063496877	0.38158838975449944	0.1152379189413559	0.11152128196576434	0.0364963013729529	0.11780933929807702	0.0360814484898313	0.11647020227261606
1.410357560650181	0.27808599619581076	0.2762344396034745	0.3085019830345631	0.3054794467427073	0.3264997950679922	0.3227199308319928	0.34611038481061007	0.34145356768681207	0.38865266607378257	0.3819183086129473	0.11518660147463544	0.1114716430787562	0.036282075364436395	0.11782351346769815	0.035869645273166384	0.11648417534355104
1.4188556744330574	0.27836683490883896	0.27651289763152137	0.3088001009584217	0.30577446589438306	0.3268072134693181	0.3230238546565403	0.34642719159046165	0.3417664783009653	0.38898730541943966	0.38224830418750855	0.11513543484122794	0.11142215006025251	0.03606887189975794	0.11783692185652939	0.03565885318531414	0.11649739153668293
1.4274049936264492	0.2786476844088028	0.2767913667898894	0.30909824318458673	0.3060695092600089	0.3271146658532752	0.32332781197390514	0.3467440443484681	0.34207943382787764	0.3893220220186092	0.3825783741517825	0.1150844186875043	0.11137280256848112	0.035856687460668724	0.11784956328719431	0.03544906874568099	0.11650984968837008
1.4360058267687137	0.2789285429576563	0.27706984535339296	0.3093964078107871	0.30636457495637504	0.3274221502173425	0.3236318008048479	0.34706094096974827	0.3423924321810765	0.3896568134995624	0.3829085161757477	0.11503355265964596	0.11132360026147897	0.03564551853091302	0.11786143658451209	0.03524028847565219	0.11652154863691067
1.4446584842573071	0.2792094088148468	0.27734833159435307	0.30969459293188856	0.30665966109743625	0.32772966455593594	0.3239358191671005	0.3473778793361491	0.3427054712708639	0.38999167748689995	0.38323872792577474	0.11498283640365695	0.11127454279711389	0.03543536159608962	0.11787254057453111	0.03503250889841425	0.11653248722184628
1.453363278359986	0.2794902802373157	0.2776268237825971	0.3099927966398971	0.3069547657943123	0.328037206860409	0.32423986507536845	0.3476948573262507	0.34301854900431705	0.3903266116015594	0.3835690070646298	0.11493226956537626	0.1112256298330924	0.03522621314399643	0.11788287408553799	0.034825726539338575	0.11654266428468674
1.4621205232260774	0.27977115547950293	0.2779053201854637	0.3102910170239633	0.30724988715529533	0.3283447751190635	0.3245439365413387	0.34801187281537377	0.3433316632852979	0.3906616134608249	0.3838993512514849	0.11488185179049143	0.11117686102697122	0.03501806966465537	0.11789243594767385	0.03461993792607032	0.11655207866908768
1.470930534897817	0.2800520327933474	0.27818381906780354	0.3105892521703848	0.3075450232858514	0.32865236731714875	0.3248480315736828	0.3483289236755831	0.343644812014456	0.3909966806783337	0.3842297581419263	0.11483158272454982	0.11112823603616741	0.03481092765028393	0.11790122499247246	0.034415139588446664	0.11656072922003347
1.4797936313217521	0.28033291042829045	0.2784623186919822	0.3108875001626117	0.30784017228862537	0.3289599814368695	0.325152148178061	0.34864600777569515	0.3439579930892367	0.391331810864086	0.38456022538796114	0.11478146201297036	0.11107975451797523	0.03460478359562558	0.11790924005368453	0.03421132805872773	0.11656861478435587
1.48871013236022	0.2806137866312782	0.278740817317883	0.31118575908124957	0.3081353322634433	0.32926761545738953	0.32545628435712765	0.3489631229812835	0.3442712044038854	0.3916670016244529	0.3848907506380269	0.11473148930105671	0.1110314161295768	0.034399633997885815	0.11791647996675891	0.03400849987178489	0.11657573421113199
1.4976803598028874	0.28089465964676374	0.2790193132029093	0.3114840270040633	0.3084305013073186	0.3295752673548371	0.3257604381105374	0.3492802671546844	0.3445844438494539	0.39200225056218463	0.38522133153699956	0.11468166423400879	0.11098322052804808	0.03419547535692402	0.11792294356911981	0.03380665156504037	0.11658208635104472
1.5067046373783677	0.28117552771671017	0.2792978046019866	0.31178230200598184	0.30872567751445396	0.32988293510230954	0.3260646074349476	0.34959743815500355	0.3448977093138057	0.3923375552764188	0.3855519657261999	0.11463198645693438	0.11093516737037566	0.03399230417529253	0.11792862969993223	0.03360577967861289	0.11658767005651782
1.5157832907659001	0.2814563890805928	0.27957628976756654	0.3120805821591013	0.3090208589762471	0.33019061666987803	0.3263687903240248	0.3499146338381211	0.34521099868162297	0.3926729133626895	0.38588265084340473	0.11458245561486081	0.11088725631346569	0.03379011695843914	0.11793353720049282	0.0334058807554527	0.11659248418200718
1.5249166476071065	0.2817372419754022	0.27985476694962835	0.31237886553269023	0.30931604378129274	0.33049831002459373	0.32667298476844897	0.3502318520566991	0.3455243098344123	0.39300832241293554	0.38621338452285303	0.11453307135274632	0.1108394870141605	0.03358891021470001	0.11793766491400959	0.03320695134143392	0.11659652758389427
1.5341050375178134	0.2820180846356467	0.280133234395682	0.31267715019319237	0.3096112300153895	0.3308060131304917	0.32697718875591925	0.35054909066018586	0.3458376406505096	0.3933437800155082	0.3865441643952546	0.11448383331549147	0.11079185912923813	0.0333886804553849	0.11794101168536741	0.03300898798542207	0.11659979912037244
1.5433487920999491	0.28229891529335555	0.2804116903507713	0.3129754342042319	0.3099064157615412	0.3311137239485958	0.3272814002711576	0.350866347494824	0.34615098900508706	0.3936792837551811	0.38687498808779874	0.11443474114795225	0.11074437231543459	0.0331894241949513	0.11794357636152597	0.03281198723941969	0.11660229765173824
1.5526482449535108	0.28257973217808074	0.2806901330574761	0.31327371562661754	0.31020159909996314	0.33142144043692445	0.3275856172959164	0.35118362040365514	0.3464643527701597	0.3940148312131581	0.38720585322416257	0.11438579449494772	0.11069702622944975	0.0329911379511465	0.11794535779171156	0.03261594565864101	0.11660402204023512
1.5620037316886017	0.2828605335169017	0.28096856075591586	0.3135719925183465	0.31049677810808535	0.33172916055049695	0.3278898378089807	0.35150090722652694	0.3467777298145899	0.3943504199670815	0.387536757424519	0.11433699300127331	0.11064982052795665	0.03279381824498273	0.11794635482698368	0.03242085980157228	0.11660497115010315
1.5714155899375468	0.28314131753442634	0.2812469716837532	0.31387026293460896	0.3107919508605579	0.33203688224133643	0.32819405978617644	0.3518182058000992	0.34709111800409626	0.3946860475910416	0.3878676983055462	0.11428833631171223	0.11060275486761657	0.03259746160087218	0.11794656632040557	0.032226726230053515	0.11660514384738718
1.580884159367074	0.2834220824527959	0.28152536407619505	0.31416852492779324	0.3110871154292541	0.3323446034584775	0.3284982812003718	0.35213551395785087	0.3474045152012565	0.3950217116555852	0.3881986734804345	0.11423982407104484	0.11055582890508371	0.03240206454670158	0.11794599112705839	0.03203354150944193	0.11660453900035606
1.5904097816905756	0.283702826491686	0.2818037361659976	0.3144667765474884	0.3113822698832757	0.3326523221479692	0.3288025000214874	0.3524528295300847	0.3477179192655168	0.3953574097277235	0.3885296805588963	0.1141914559240609	0.1105090422970219	0.0322076236139921	0.11794462810419759	0.03184130220866166	0.11660315547927524
1.5999928006804371	0.28398354786831187	0.2820820861834687	0.3147650158404917	0.3116774122889575	0.33296003625288323	0.32910671421649645	0.3527701503439361	0.34803132805319614	0.3956931393709417	0.3888607171471743	0.11414323151556688	0.11046239470010907	0.032014135337934846	0.11794247611113207	0.031650004900271256	0.11660099215643527
1.6096335621804478	0.2842642447974304	0.28236041235647086	0.3150632408508102	0.3119725407098713	0.33326774371331663	0.32941092174943526	0.35308747422337766	0.3483447394174937	0.396028898145208	0.3891917808480491	0.11409515049040156	0.1104158857710515	0.0318215962574655	0.11793953400930945	0.03145964616066621	0.11659804790657091
1.6193324141182788	0.2845449154913432	0.28263871291042547	0.3153614496196674	0.3122676532068311	0.3335754424664001	0.3297151205814053	0.353404798989227	0.3486581512084951	0.3963646836069819	0.38952286926084984	0.11404721249344242	0.11036951516659162	0.03163000291542417	0.11793580066234455	0.03127022256988354	0.11659432160578831
1.6290897065180392	0.2848255581599006	0.2829169860683145	0.31565964018550724	0.3125627478378971	0.3338831304463011	0.3300193086705785	0.35372212245915247	0.3489715612731791	0.39670049330922286	0.3898539799814599	0.11399941716961609	0.11032328254352179	0.03143935185850921	0.11793127493582034	0.031081730712106292	0.11658981213317787
1.6389057915129117	0.28510617101050517	0.2831952300506864	0.3159578105839988	0.31285782265838274	0.3341908055842308	0.33032348397220745	0.35403944244768076	0.3492849674554232	0.39703632480140055	0.39018511060232935	0.11395176416391178	0.11027718755868214	0.031249639637572102	0.11792595569794173	0.030894167175389953	0.11658451836959927
1.6487810233578566	0.28538675224811433	0.2834734430756568	0.31625595884804186	0.3131528757208555	0.3344984658084511	0.33062764443862436	0.35435675676620276	0.3495983675960122	0.3973721756295024	0.3905162587124806	0.11390425312138541	0.11023122986899007	0.031060862807493095	0.11791984181873261	0.030707528551804586	0.11657843919769562
1.6587157584424002	0.2856673000752447	0.28375162335891413	0.31655408300777127	0.3134479050751452	0.33480610904427716	0.3309317880192516	0.3546740632229815	0.34991175953264275	0.3977080433360437	0.39084742189751875	0.11385688368717602	0.11018540913143197	0.03087301792731978	0.11791293217048349	0.0305218114377368	0.11657157350299485
1.6687103553034934	0.2859478126919753	0.2840297691137224	0.31685218109056146	0.3137429087683482	0.3351137332140861	0.331235912660606	0.35499135962315753	0.35022514109993114	0.3980439254600759	0.39117859773964025	0.1138096555065113	0.11013972500307868	0.030686101560473134	0.11790522562800732	0.0303370124338187	0.11656392017320627
1.6787651746384535	0.2862282882959509	0.2843078785509248	0.3171502511210321	0.31403788484483136	0.3354213362373221	0.331540016306306	0.3553086437687569	0.35053851012942105	0.39837981953719587	0.3915097838176417	0.1137625682247191	0.11009417714110019	0.030500110274715553	0.1178967210682913	0.030153128144910113	0.11655547809786526
1.6888805793179813	0.28650872508238706	0.284585949878948	0.3174482911210545	0.3143328313462378	0.3357289160305026	0.3318440968970741	0.35562591345869865	0.3508518644495888	0.3987157230995568	0.3918409777069286	0.11371562148723446	0.11004876520276899	0.030315040642143742	0.11788741737038322	0.029970155180315317	0.11654624616900833
1.6990569343992543	0.28678912124407235	0.28486398130380497	0.3177462991097535	0.3146277463114925	0.3360364705072224	0.3321481523707474	0.35594316648880003	0.35116520188585004	0.39905163367587454	0.39217217697952506	0.11366881493961406	0.11000348884546571	0.03013088923953333	0.11787731341611618	0.02978809015386119	0.11653622328111624
1.7092946071391046	0.2870694749713731	0.2851419710291002	0.3180442731035163	0.31492262777680646	0.3363439975781644	0.33245218066227983	0.3562604006517854	0.3514785202605697	0.3993875487914391	0.39250337920408224	0.11362214822753862	0.10995834772670172	0.029947652648161238	0.1178664080894265	0.029606929683904326	0.11652540833078717
1.7195939670072704	0.287349784452237	0.28541991725603266	0.31834221111599476	0.31521747377568365	0.3366514951510999	0.33275617970375093	0.3565776137372926	0.35179181739306575	0.39972346596812325	0.392834581945888	0.11357562099683104	0.10991334150411218	0.02976532745394067	0.11785470027642475	0.02942667039340563	0.11651380021695701
1.7299553856997325	0.2876300478721977	0.2856978181833999	0.3186401111581136	0.31551228233892376	0.33695896113089946	0.33306014742436935	0.3568948035318805	0.35210509109961696	0.40005938272439207	0.39316578276687514	0.1135292328934562	0.10986846983547509	0.02958391024766982	0.11784218886619158	0.02924730891013816	0.11650139784126878
1.7403792371521247	0.28791026341437803	0.28597567200760265	0.318937971238074	0.3158070514946312	0.3372663934195376	0.3333640817504833	0.3572119678190359	0.3524183391934724	0.4003952965753126	0.3934969792256323	0.11348298356353442	0.10982373237871515	0.02940339762488975	0.11782887274992504	0.029068841866656925	0.11648820010777428
1.7508658975532332	0.2881904292594951	0.2862534769226488	0.3192357893613598	0.3161017792682168	0.3375737899160994	0.3336679806055829	0.3575291043791818	0.352731559484856	0.40073120503256315	0.3938281688774122	0.11343687265335198	0.10977912879191717	0.029223786186028278	0.11781475082122483	0.028891265900256258	0.11647420592245794
1.76141574535857	0.2884705435858636	0.2865312311201575	0.3195335635307425	0.3163964636824063	0.3378811485167861	0.3339718419103078	0.35784621098968356	0.3530447497809758	0.40106710560444303	0.394159349274141	0.11339089980936785	0.10973465873333058	0.02904507253649058	0.11779982197624861	0.028714577653259354	0.11645941419421746
1.7720291613040315	0.2887506045694007	0.286808932789363	0.3198312917462878	0.31669110275724494	0.33818846711492273	0.3342756635824548	0.3581632854248578	0.35335790788602933	0.40140299579588207	0.3944905179644274	0.11334506467822293	0.10969032186137566	0.02886725328676576	0.11778408511382565	0.028538773772995185	0.1164438238344161
1.7827065284196406	0.28903061038363054	0.2870865801171207	0.32012897200536133	0.31698569451010244	0.3384957436009649	0.334579443536983	0.35848032545597924	0.35367103160121327	0.4017388731084506	0.394821672493574	0.11329936690674708	0.10964611783465945	0.02869032505247482	0.11776753913540006	0.028363850911842903	0.11642743375685427
1.7934482320433673	0.2893105591996883	0.28736417128790953	0.3204266023026334	0.31728023695568036	0.33880297586250524	0.3348831796860214	0.3587973288512881	0.3539841187247306	0.4020747350403692	0.3951528104035847	0.11325380614196996	0.10960204631197948	0.028514284454326244	0.11775018294459016	0.028189805727304673	0.11641024287776247
1.8042546598350382	0.2895904491863247	0.2876417044838378	0.32072418063008723	0.3175747281060165	0.33911016178427855	0.3351868699388741	0.35911429337599926	0.35429716705179576	0.40241057908651884	0.39548392923317555	0.11320838203112742	0.10955810695232811	0.028339128118396673	0.11773201544816914	0.028016634882128244	0.11639225011622045
1.8151262017903238	0.2898702785099112	0.28791917788464777	0.3210217049770214	0.31786916597049203	0.3394172992481729	0.3354905122020298	0.35943121679230816	0.35461017437464654	0.4027464027384496	0.3958150265177839	0.11316309422167291	0.1095142994149097	0.02816485267599589	0.11771303555507018	0.027844335044369117	0.11637345439390856
1.8260632502548164	0.29015004533444444	0.2881965896677195	0.3213191733300598	0.3181635485558366	0.3397243861332302	0.33579410437916607	0.3597480968593999	0.35492313848254786	0.40308220348439266	0.3961460997895791	0.11311794236128032	0.10947062335913944	0.027991454763865775	0.11769324217721078	0.027672902887355022	0.11635385463496561
1.8370661999381863	0.29042974782155034	0.288473938008077	0.3216165836731551	0.3184578738661353	0.34003142031566064	0.33609764437115763	0.3600649313334578	0.3552360571618027	0.40341797880926894	0.3964771465774711	0.1130729260978589	0.10942707844465789	0.027818931024263804	0.11767263422937901	0.027502335089870655	0.11633344976632998
1.848135447928429	0.2907093841304903	0.28875122107839174	0.3219139339875963	0.31875213990283435	0.34033839966884366	0.33640113007608297	0.3603817179676699	0.35554892819575784	0.4037537261946998	0.39680816440712124	0.11302804507955468	0.10938366433133341	0.02764727810481915	0.11765121062853723	0.027332628336107945	0.11631223871739849
1.8592713937061955	0.2909889524181643	0.2890284370489883	0.3222112222520138	0.31904634466474735	0.34064532206333814	0.3367045593892304	0.3606984545122378	0.3558617493648133	0.4040894431190165	0.39713915080095197	0.11298329895476399	0.10934038067927482	0.02747649265885066	0.11762897029481678	0.02716377931593783	0.11629022042095016
1.8704744391592067	0.2912684508391184	0.28930558408784934	0.3225084464423883	0.31934048614806215	0.34095218536688887	0.3370079302031095	0.3610151387143861	0.3561745184464297	0.4044251270572718	0.3974701032781574	0.11293868737213658	0.10929722714883376	0.027306571345313557	0.11760591215116278	0.026995784724704208	0.11626739381190987
1.8817449885967616	0.2915478775455471	0.2895826603606204	0.3228056045320539	0.31963456234634574	0.3412589874444345	0.3373112404074513	0.361331768318368	0.3564872332151372	0.4047607754812494	0.3978010193547125	0.11289420998058577	0.10925420340062102	0.02713751082885807	0.11758203512322041	0.026828641263382025	0.11624375782795937
1.8930834487643238	0.2918272306873011	0.28985966403061586	0.3231026944917078	0.3199285712505539	0.341565726158114	0.337614487889222	0.36164834106547655	0.35679989144254215	0.40509638585947494	0.3981318965433837	0.11284986642929626	0.10921130909549846	0.02696930777994666	0.11755733813973279	0.026662345638847285	0.11621931141033315
1.9044902288582053	0.29210650841189073	0.2901365932588232	0.32339971428941533	0.32022251084903464	0.3418723993672762	0.3379176705326283	0.36196485469405143	0.35711249089733776	0.40543195565722623	0.39846273235374047	0.11280565636772938	0.10916854389460272	0.0268019588748043	0.11753182013205787	0.026496894563601714	0.11619405350252521
1.9159657405403292	0.29238570886449156	0.2904134462039088	0.3236966618906161	0.3205163791275359	0.34217900492848374	0.33822078621912316	0.36228130693948823	0.3574250293453105	0.40576748233654353	0.3987935242921631	0.11276157944563678	0.10912590745934404	0.02663546079553214	0.11750548003436734	0.026332284755969937	0.11616798305080067
1.9275103979530908	0.2926648301879511	0.2906902210222236	0.3239935352581329	0.3208101740692131	0.34248554069552434	0.33852383282741527	0.36259769553424653	0.35773750454934944	0.4061029633562407	0.39912426986185573	0.1127176353130581	0.10908339945141317	0.026469810230327795	0.1174783167845419	0.02616851294025757	0.11614109900482106
1.9391246177343011	0.292943870522793	0.29096691586780843	0.324290332352177	0.32110389365463604	0.34279200451941827	0.3388268082334768	0.3629140182078588	0.3580499142694554	0.40643839617191624	0.39945496656285556	0.11267382362033428	0.10904101953278986	0.026305003873250854	0.11745032932269339	0.026005575846744122	0.1161134003171469
1.9508088190322228	0.29322282800722316	0.29124352889239963	0.32458705113035574	0.32139753586179387	0.3430983942484228	0.3391297103105509	0.36323027268694014	0.3583622562627485	0.4067737782359636	0.3997856118920435	0.11263014401811655	0.10899876736575202	0.026141038424432494	0.11742151659213107	0.025843470211603048	0.11608488594298194
1.9625634235206988	0.2935017007771356	0.29152005824543475	0.3248836895476792	0.3216910986661048	0.34340470772804443	0.33943253692915804	0.36354645669519553	0.3586745282834777	0.40710910699758235	0.4001162033431554	0.11258659615736798	0.1089566426128783	0.025977910590224695	0.11739187753961744	0.02568219277719308	0.11605555484102581
1.9743888554143678	0.2937804869661175	0.29179650207405844	0.32518024555656816	0.3219845800404218	0.3437109428010447	0.33973528595710795	0.36386256795343014	0.3589867280830296	0.4074443799027893	0.40044673840679257	0.11254317968937358	0.10891464493705665	0.025815617083051023	0.11736141111462928	0.0255217402918948	0.11602540597264976
1.9862855414839768	0.29405918470545683	0.2920728585231278	0.3254767171068612	0.32227797795503965	0.34401709730744834	0.3400379552595014	0.364178604179558	0.3592988534099369	0.4077795943944293	0.4007772145704326	0.11249989426574598	0.10887277400149227	0.025654154621561176	0.11733011626968448	0.025362109510261632	0.11599443830236567
1.9982539110717792	0.29433779212414596	0.2923491257352194	0.3257731021458211	0.3225712903777031	0.34432316908455135	0.34034054269874503	0.36449456308861167	0.35961090200988804	0.4081147479121869	0.4011076293184402	0.11245673953843688	0.10883102946971214	0.025493519930771313	0.11729799196091051	0.025203297193250762	0.11596265079847967
2.010294396107033	0.29461630734888955	0.29262530185063435	0.326069398618144	0.3228645152736136	0.34462915596693144	0.3406430461345565	0.36481044239275	0.35992287162573683	0.4084498378925972	0.4014379801320789	0.11241371515973356	0.10878941100557478	0.02533370974201965	0.11726503714760383	0.02504530010783057	0.11593004243148641
2.0224074311215867	0.2948947285041101	0.29290138500740487	0.32636560446596496	0.323157650605437	0.34493505578645434	0.34094546342397003	0.36512623980126946	0.36023475999750937	0.4087848617690575	0.4017682644895217	0.11237082078227734	0.10874791827327092	0.025174720792945138	0.11723125079195995	0.02488811502741939	0.1158966121755185
2.0345934532655616	0.2951730537119538	0.2931773733413005	0.32666171762886803	0.32345069433331153	0.3452408663722823	0.3412477924213507	0.365441953020612	0.36054656486241643	0.40911981697183863	0.40209847986586184	0.11232805605905942	0.10870655093733564	0.025016549827672208	0.11719663185961338	0.02473173873189438	0.11586235900838915
2.0468529023231294	0.29545128109229785	0.2934532649858347	0.32695773604389156	0.3237436444148551	0.345546585550884	0.3415500309783989	0.36575757975437595	0.3608582839548606	0.40945470092809694	0.40242862373312555	0.11228542064343698	0.1086653086626503	0.024859193596840967	0.1171611793196945	0.024576168007451216	0.11582728191069691
2.059186220728381	0.295729408762756	0.29372905807227045	0.32725365764553754	0.32403649880517316	0.3458522111460425	0.3418521769441604	0.3660731177033251	0.361169915006447	0.4097895110618854	0.40275869356028177	0.11224291418913424	0.10862419111445176	0.024702648857562792	0.11712489214440325	0.02442139964672485	0.11579137986616672
2.0715938535812968	0.29600743483868563	0.2940047507296278	0.32754948036578024	0.32432925545686625	0.3461577409788636	0.3421542281650328	0.3663885645653975	0.3614814557459926	0.4101242447941655	0.40308868681325466	0.11220053635024373	0.10858319795833873	0.024546912373553553	0.11708776930947806	0.02426743044896007	0.11575465186233203
2.084076248663807	0.2962853574331937	0.29428034108468965	0.32784520213407115	0.32462191232003884	0.3464631728677854	0.3424561824847787	0.36670391803571734	0.361792903899535	0.41045889954281906	0.40341860095493587	0.11215828678124805	0.10854232886027197	0.024391980915186906	0.11704980979412483	0.024114257219979507	0.1157170968901653
2.0966338564559543	0.29656317465714455	0.29455582726200913	0.3281408208773512	0.32491446734230633	0.3467685046285876	0.34275803774453073	0.3670191758066024	0.362104257190344	0.4107934727226607	0.4037484334451938	0.11211616513700565	0.10850158348658913	0.024237851259531595	0.11701101258125846	0.0239618767721268	0.1156787139436517
2.109267130152151	0.2968408846191657	0.294831207383916	0.3284363345200563	0.3252069184688051	0.347073734074401	0.34305979178280205	0.3673343355675775	0.3624155133389307	0.4111279617454493	0.40407818174088916	0.11207417107277497	0.10846096150400239	0.02408452019029461	0.11697137665677815	0.02381028592449752	0.11563950202062756
2.1219765256775314	0.29711848542565533	0.29510647957052355	0.32873174098412583	0.3254992636421977	0.34737885901571386	0.34336144243549616	0.3676493950053808	0.36272667006305626	0.41146236401989994	0.40440784329588264	0.11203230424420994	0.10842046257960973	0.023931984498004155	0.11693090101047687	0.023659481502816604	0.11559946012216926
2.1347625017044103	0.29739597518078964	0.29538164193973576	0.32902703818901335	0.32579150080268415	0.34768387726038563	0.34366298753591373	0.36796435180397674	0.36303772507774423	0.4117966769516977	0.40473741556105025	0.1119905643073655	0.10838008638089881	0.023780240980006084	0.11688958463575716	0.023509460339599997	0.11555858725311907
2.147625519668832	0.2976733519865286	0.29565669260725436	0.3293222240516913	0.3260836278880094	0.3479887866136521	0.3439644249147655	0.368279203644565	0.36334867609528954	0.41213089794350694	0.405066895984294	0.11194895091871146	0.10833983257575099	0.02362928644044615	0.11684742652933267	0.023360219274167093	0.11551688242185776
2.160566043787228	0.2979506139426248	0.29593162968658604	0.3296172964866642	0.3263756428334711	0.3482935848781378	0.344265752400178	0.3685939482055927	0.3636595208252687	0.412465024394988	0.4053962820105544	0.11190746373512964	0.10829970083245008	0.023479117690442308	0.11680442569206662	0.02321175515256968	0.11547434464006301
2.1735845410731627	0.29822775914662986	0.29620645128904965	0.32991225340597286	0.32666754357192995	0.3485982698538648	0.34456696781770485	0.3689085831627626	0.36397025697454977	0.4127990537028053	0.4057255710818221	0.11186610241392568	0.10825969081968133	0.023329731548038524	0.11676058112836074	0.02306406482783352	0.11543097292351945
2.1866814813541975	0.2985047856939019	0.29648115552378373	0.33020709271920723	0.32695932803381667	0.3489028393382628	0.34486806899033706	0.36922310618904614	0.3642808822473048	0.4131329832606438	0.40605476063715157	0.11182486661283003	0.1082198022065472	0.023181124838160372	0.11671589184598474	0.022917145159933483	0.11538676629186284
2.199857337288837	0.29878169167761326	0.29675574049775383	0.3305018123335124	0.32725099414714226	0.34920729112617643	0.3451690537385127	0.3695375149546913	0.36459139434501886	0.41346681045921885	0.40638384811267286	0.11178375599000427	0.10818003466256365	0.023033294392842407	0.1166703568568721	0.022770993015624796	0.11534172376772744
2.213112584383593	0.2990584751887583	0.29703020431576027	0.33079641015359956	0.32754253983750614	0.34951162300987954	0.3454699198801227	0.3698518071272373	0.36490179096650094	0.4138005326862907	0.4067128309416037	0.11174277020405064	0.10814038785767043	0.02288623705122106	0.11662397517703482	0.022625605268821403	0.11529584437826657
2.2264477010101436	0.2993351343161606	0.29730454508044635	0.3310908840817549	0.3278339630281065	0.34981583277908246	0.34577066523052913	0.37016598037152276	0.36521206980789517	0.41413414732667775	0.4070417065542633	0.11170190891401066	0.10810086146223032	0.02273994965941739	0.11657674582581024	0.022480978800418328	0.1152491271542857
2.2398631684225956	0.29961166714648135	0.29757876089230456	0.33138523201784753	0.3281252616397478	0.35011991822094185	0.3460712876025655	0.37048003234969695	0.36552222856269123	0.414467651762268	0.407370472378085	0.1116611717793753	0.10806145514704117	0.02259442907075737	0.11652866782678473	0.02233711049828635	0.11520157112998675
2.2533594707748548	0.299888071764227	0.2978528498496865	0.3316794518593404	0.3284164335908511	0.3504238771200732	0.34637178480655445	0.3707939607212325	0.3658322649217366	0.41480104337203416	0.4076991258376283	0.1116205584600888	0.10802216858333857	0.022449672145729238	0.11647974020742424	0.022193997257527798	0.11515317534409064
2.2669370951380965	0.30016434625175703	0.2981268100488092	0.3319735415012993	0.32870747679746337	0.35072770725855856	0.3466721546503136	0.371107763142936	0.3661421765732461	0.41513431953204477	0.40802766435459303	0.11158006861655408	0.10798300144279808	0.022305675752004817	0.11642996199911693	0.022051635980307793	0.11510393883901315
2.2805965315183476	0.3004404886892928	0.2984006395837647	0.3322674988364024	0.3289983891732674	0.35103140641595915	0.34697239493916876	0.3714214372689586	0.36645196120281465	0.41546747761548036	0.4083560853478321	0.11153970190963555	0.10794395339754222	0.02216243676455676	0.11637933223755681	0.021910023576038995	0.1150538606614333
2.294338272874165	0.3007164971549252	0.2986743365465269	0.33256132175495035	0.32928916862958996	0.35133497236932526	0.3472725034759632	0.37173498075080935	0.3667616164934276	0.4158005149926446	0.4086843862333642	0.11149945800066678	0.10790502412014696	0.022019952065575055	0.1163278499622038	0.02176915696123949	0.1150029398615402
2.308162815134429	0.30099236972462345	0.2989478990269611	0.3328550081448753	0.3295798130754139	0.3516384028932062	0.3475724780610668	0.3720483912373652	0.3670711401254728	0.4161334290309794	0.4090125644243886	0.11145933655145482	0.10786621328364174	0.021878218544573613	0.1162755142166958	0.02162903305971753	0.11495117549389988
2.3220706572162446	0.3012681044722433	0.29922132511283134	0.3331485558917518	0.32987032041738634	0.3519416957596617	0.34787231649238937	0.37236166637488377	0.36738052977675206	0.4164662170950777	0.40934061733129695	0.11141933722428361	0.10782752056151716	0.021737233098471975	0.11622232404914712	0.021489648802607064	0.11489856661741271
2.336062301042938	0.30154369946953535	0.29949461288981	0.3334419628788063	0.33016068855982833	0.35224484873827444	0.3481720165653902	0.37267480380701445	0.36768978312249273	0.41679887654669834	0.4096685423616884	0.11137945968191865	0.10778894562773128	0.021596992631545575	0.1161682785117506	0.02135100112830024	0.11484511229492966
2.3501382515621807	0.3018191527861547	0.2997677604414855	0.33373522698692754	0.33045091540474636	0.35254785959615825	0.3484715760730891	0.37298780117481184	0.3679988978353605	0.4171314047447793	0.40999633692038284	0.11133970358761482	0.10775048815671195	0.0214574940554062	0.11611337666057864	0.021213086982506013	0.11479081159336602
2.3642990167642037	0.3020944624896682	0.3000407658493719	0.33402834609467696	0.3307409988518418	0.3528507260979706	0.34877099280607665	0.373300656116746	0.36830787158546974	0.4174637990454517	0.4103239984094338	0.11130006860511579	0.10771214782335929	0.021318734289247132	0.11605761755667743	0.021075903318376277	0.11473566358422715
2.378545107700138	0.3023696266455654	0.30031362719291704	0.3343213180782983	0.3310309367985212	0.3531534460059258	0.3490702645525276	0.3736133662687164	0.3686167020403966	0.4177960568020557	0.41065152422814444	0.11126055439866439	0.1076739243030526	0.021180710259654845	0.11600100026507221	0.020939447096401054	0.11467966734308277
2.392877038500453	0.3026446433172654	0.3005863425495122	0.3346141408117298	0.33132072713990685	0.35345601707980256	0.349369389098209	0.3739259292640634	0.3689253868651912	0.41812817536515184	0.4109789117730795	0.1112211606330013	0.10763581727165446	0.021043418900680066	0.11594352385490936	0.020803715284552382	0.11462282195009266
2.4072953263935135	0.3029195105661276	0.3008589099945007	0.33490681216661305	0.33161036776884706	0.3537584370769582	0.3496683642264957	0.3742383427335805	0.3692339237223902	0.4184601520825389	0.41130615843808077	0.11118188697337292	0.10759782640551582	0.02090685715402074	0.11588518740042275	0.0206687048582328	0.11456512648950934
2.4218004917242455	0.3031942264514602	0.301131327601187	0.33519933001230473	0.33189985657592735	0.3540607037523407	0.3499671877183768	0.3745506043055282	0.36954231027202805	0.4187919842992658	0.41163326161428165	0.11114273308553616	0.10755995138147657	0.020771021968887027	0.1158259899799674	0.0205344128003091	0.11450658005003334
2.436393057972914	0.30346878903052993	0.3014035934408469	0.33549169221588715	0.33218919144948067	0.3543628148584983	0.3502658573524716	0.37486271160564527	0.36985054417165125	0.41912366935764855	0.41196021869012095	0.11110369863575975	0.107522191876875	0.020635910302013727	0.11576593067616159	0.020400836101261532	0.11444718172536739
2.4510735517740176	0.30374319635857105	0.3016757055827359	0.33578389664218	0.33247837027559896	0.35466476814559206	0.3505643709050403	0.3751746622571624	0.37015862307632924	0.41945520459728264	0.41228702705135767	0.11106478329082928	0.10748454756954462	0.02050151911791076	0.11570500857695265	0.020267971759032832	0.11438693061315064
2.46584250293529	0.30401744648879536	0.30194766209409907	0.3360759411537503	0.33276739093814295	0.3549665613614112	0.3508627261499938	0.3754864538808154	0.37046654463866924	0.41978658735506047	0.41261368408108545	0.11102598671805343	0.10744701813782835	0.020367845388641115	0.11564322277452277	0.02013581677913301	0.11432582581574025
2.4807004444568266	0.3042915374724019	0.3022194610401812	0.336367823610924	0.3330562513187553	0.35526819225137957	0.35116092085890815	0.375798084094858	0.3707743065088267	0.4201178149651856	0.4129401871597483	0.11098730858526748	0.10740960326056895	0.020234886093895454	0.11558057236530317	0.020004368174721066	0.11426386644028241
2.4956479125503126	0.3045654673585861	0.3024911004842361	0.33665954187179814	0.3333449492968692	0.3555696585585718	0.35145895280103573	0.3761095505150744	0.3710819063345207	0.42044888475918657	0.41326653366515415	0.11094874856083306	0.10737230261712741	0.020102638221153768	0.1155170564509973	0.019873622966544602	0.11420105159839977
2.510685446658382	0.30483923419455083	0.3027625784875365	0.3369510937922515	0.33363348274972277	0.35587095802372454	0.3517568197433168	0.37642085075479426	0.3713893417610457	0.42077979406593485	0.41359272097249183	0.11091030631364822	0.10733511588737374	0.019971098765610762	0.11545267413816873	0.019743578183021526	0.11413738040667454
2.5258135894740787	0.30511283602551553	0.3030338931093843	0.337242477225956	0.33392184955236787	0.3561720883852502	0.3520545194503941	0.37673198242490447	0.37169661043128627	0.421110540211658	0.41391874645434446	0.11087198151314707	0.10729804275170231	0.01984026473018652	0.11538742453775797	0.01961423086023295	0.11407285198625061
2.54103288696045	0.30538627089472703	0.30330504240712036	0.3375336900243899	0.33421004757768336	0.3564730473792468	0.35235204968462214	0.3770429431338642	0.3720037099857279	0.4214411205199573	0.4142446074807061	0.11083377382930437	0.10726108289102425	0.01971013312555492	0.11532130676575036	0.019485578041949836	0.1140074654631178
2.556343888370238	0.3056595368434689	0.30357602443613524	0.33782473003684704	0.33449807469638626	0.3567738327395135	0.35264940820608304	0.37735373048771736	0.372310638062473	0.42177153231182146	0.4145703014189962	0.11079568293264125	0.10722423598677824	0.01958070097023601	0.11525431994319035	0.019357616779695164	0.11394121996835338
2.571747146265715	0.305932631911073	0.3038468372498786	0.3381155951104522	0.33478592877704333	0.35707444219756196	0.35294659277259705	0.37766434209010796	0.3726173922972547	0.4221017729056445	0.4148958256340767	0.11075770849422557	0.1071875017209364	0.01945196529055515	0.11518646319591141	0.019230344132692423	0.11387411463758212
2.5872432165386163	0.30620555413492956	0.304117478899871	0.3384062830901695	0.33507360768608413	0.3573748734826303	0.3532436011397364	0.37797477554229236	0.372923970323448	0.4224318396172405	0.4152211774882654	0.1107198501856791	0.10715087977599622	0.019323923120696307	0.11511773565504768	0.0191037571679189	0.11380614861145943
2.602832658430207	0.30647830155049716	0.30438794743571324	0.33869679181881834	0.3353611092878116	0.35767512432169624	0.3535404310608371	0.37828502844315487	0.3732303697720869	0.42276172975986037	0.41554635434135495	0.11068210767917566	0.10711436983499852	0.019196571502657633	0.1150481364563376	0.018977852960185615	0.11373732103582768
2.6185160345514573	0.3067508721913147	0.304658240905098	0.3389871191370831	0.33564843144441553	0.3579751924394882	0.3538370802870145	0.3785950983892215	0.3735365882718763	0.42309144064420773	0.41587135355062593	0.11064448064745067	0.10707797158151951	0.019069907486366944	0.11497766474094817	0.018852628592110676	0.11366763106164512
2.6342939109033563	0.3070232640890111	0.3049283573538203	0.3392772628835255	0.33593557201598473	0.3582750755585025	0.3541335465671741	0.378904982974674	0.3738426234492072	0.42342096957845526	0.4161961724708647	0.11060696876380317	0.10704168469967884	0.018943928129653287	0.1149063196551765	0.018728081154083753	0.1135970778446449
2.6501668568973313	0.3072954752733172	0.30519829482578803	0.3395672208945995	0.3362225288605189	0.35857477139901317	0.3544298276480261	0.37921467979136525	0.37414847292817094	0.42375031386826306	0.4165208084543799	0.11056957170209565	0.10700550887414359	0.018818630498271816	0.1148341003505493	0.018604207744383316	0.11352566054594604
2.666135445375801	0.30756750377207653	0.3054680513630339	0.3398569910046625	0.3365092998339414	0.35887427767908897	0.3547259212740987	0.3795241864288331	0.3744541343305731	0.4240794708167921	0.4168452588510172	0.1105322891367591	0.10696944379012983	0.018694011665910892	0.11476100598380867	0.018481005469144662	0.11345337833189717
2.6822002526328483	0.30783934761125664	0.305737625005726	0.34014657104598767	0.3367958827901133	0.35917359211460387	0.35502182518775205	0.3798335004743159	0.3747596052759491	0.42440843772472425	0.4171695210081781	0.1104951207427997	0.10693348913340416	0.018570068714234722	0.11468703571691208	0.018358471442388336	0.11338023037394862
2.6983618584350144	0.30811100481496007	0.3060070137921791	0.3404359588487784	0.3370822755808436	0.3594727124192539	0.35531753712919106	0.38014261951276634	0.37506488338157784	0.4247372118902768	0.41749359227083405	0.110458066195795	0.10689764459029232	0.018446798732890457	0.11461218871743029	0.018236602786030787	0.11330621584903611
2.71462084604223	0.3083824734054365	0.3062762157588664	0.3407251522411802	0.33736847605590514	0.3597716363045691	0.35561305483648104	0.3804515411268677	0.37536996626249763	0.4250657906092222	0.4178174699815462	0.11042112517190379	0.10686190984767542	0.018324198819527737	0.11453646415816365	0.01811539662992523	0.11323133393938178
2.730977802228858	0.30865375140309415	0.30654522894043124	0.34101414904929506	0.3376544820630459	0.3600703614799295	0.3559083760455599	0.3807602628970491	0.37567485153152	0.4253941711749028	0.4181411514804802	0.1103842973478658	0.10682628459299634	0.018202266079802243	0.11445986121734109	0.017994850111810123	0.11315558383240898
2.747433317304874	0.30892483682651106	0.306814051369698	0.34130294709719294	0.33794029144800325	0.3603688856525772	0.3562034984902528	0.3810687824014994	0.3759795367992461	0.4257223508782495	0.4184646341054236	0.11034758240100592	0.10679076851426202	0.018080997627425432	0.1143823790789753	0.017874960377417537	0.11307896472116852
2.763987985137163	0.30919572769244796	0.307082681077685	0.341591544206928	0.33822590205451564	0.3606672065276341	0.3564984199022872	0.3813770972161845	0.3762840196740814	0.4260503270077999	0.41878791519180464	0.1103109800092351	0.10675536130005052	0.01796039058418053	0.11430401693262127	0.01775572458047847	0.11300147580450925
2.780642403170963	0.30946642201585917	0.30735111609361526	0.34187993819855	0.3385113117243384	0.36096532180811364	0.3567931380113076	0.38168520491486174	0.37658829776225067	0.42637809684971495	0.41911099207270813	0.1102744898510553	0.10672006263950491	0.017840442079821273	0.11422477397294983	0.017637139882667796	0.11292311628650964
2.797397172451417	0.30973691780990514	0.3076193544449296	0.3421681268901194	0.33879651829725627	0.36126322919493553	0.3570876505448886	0.3819931030690963	0.3768923686678146	0.42670565768779684	0.41943386207889305	0.11023811160556166	0.10668487222234366	0.017721149252274415	0.11414464940085622	0.017519203453629117	0.11284388537673351
2.8142528976452668	0.31000721308596535	0.30788739415729816	0.3424561080977201	0.33908151961109667	0.3615609263869433	0.35738195522855	0.3823007892482765	0.37719622999268415	0.4270330068035079	0.4197565225388114	0.11020184495244524	0.10664978973885984	0.017602509247554465	0.11406364242282052	0.01740191247106715	0.11276378229059958
2.831210187062679	0.31027730585364943	0.3081552332546332	0.3427438796354746	0.3393663135017451	0.3618584110809165	0.3576760497857727	0.3826082610196307	0.37749987933663826	0.4273601414759883	0.4200789707786248	0.11016568957199638	0.10661481487992538	0.017484519219767236	0.11398175225119189	0.01728526412071041	0.11268280624936722
2.848269652679189	0.310547194120811	0.3084228697591007	0.34303143931555785	0.33965089780315727	0.3621556809715883	0.35796993193801296	0.3829155159482432	0.3778033142973371	0.427687058982074	0.4204012041222234	0.11012964514510629	0.10657994733699144	0.017367176331138268	0.11389897810393279	0.017169255596325428	0.11260095648002277
2.865431910157798	0.3108168758935594	0.3086903016911342	0.34331878494821155	0.3399352703473753	0.36245273375165765	0.35826359940471797	0.3832225515970698	0.37810653247034154	0.42801375659631613	0.4207232198912438	0.11009371135326898	0.10654518680209395	0.01725047775202526	0.11381531920500265	0.017053884099707872	0.11251823221513746
2.882697578871184	0.31108634917627237	0.30895752706944646	0.34360591434175797	0.34021942896454	0.3627495671118085	0.35855704990333975	0.3835293655269553	0.3784095314491261	0.42834023159099804	0.4210450154050865	0.1100578878785869	0.10651053296785387	0.01713442066098736	0.11373077478451421	0.0169391468407305	0.11243463269330789
2.900067281924058	0.3113556119716102	0.30922454391104254	0.3438928253026162	0.3405033714829074	0.3630461787407226	0.3588502811493524	0.38383595529665004	0.3787123088250984	0.4286664812361563	0.42136658798093574	0.11002217440376941	0.10647598552748117	0.017019002244696324	0.1136453440783356	0.016825041037373367	0.11235015715924135
2.9175416461756507	0.311624662280527	0.30949135023123325	0.34417951563531457	0.34078709572886196	0.36334256632509654	0.3591432908562669	0.38414231846282637	0.37901486218761316	0.4289925027995977	0.4216879349337776	0.10998657061214112	0.10644154417477444	0.01690421969797562	0.11355902632821824	0.01671156391569184	0.11226480486349999
2.9351213022623317	0.3118934981022851	0.30975794404364715	0.34446598314250737	0.34107059952693175	0.3636387275496555	0.35943607673564665	0.3844484525800945	0.3793171891239902	0.4293182935469187	0.4220090535764178	0.10995107618763593	0.10640720860412561	0.01679007022389456	0.11347182078240792	0.016598712709804175	0.112178575062444
2.952806884620376	0.31216211743446814	0.3100243233602452	0.34475222562498986	0.34135388069980294	0.36393466009717346	0.35972863649712256	0.3847543552010231	0.3796192872195314	0.4296438507415259	0.42232994121950235	0.10991569081480816	0.10637297851052391	0.01667655103371679	0.11338372669537478	0.016486484661957235	0.11209146701872896
2.970599031508854	0.31243051827299395	0.3102904861913329	0.34503824088171164	0.34163693706833553	0.3642303616484855	0.3600209678484104	0.3850600238761512	0.3799211540575374	0.4299691716446536	0.4226505951715346	0.10988041417882702	0.10633885358955462	0.01656365934685944	0.11329474332734435	0.016374877022553136	0.11200348000129168
2.9884983850326714	0.3126986986121286	0.31055643054557425	0.3453240267097939	0.3419197664515778	0.3645258298825056	0.3603130684953266	0.38536545615401074	0.38022278721932395	0.4302942535153849	0.4229710127388961	0.10984524596548631	0.10630483353740185	0.016451392390989028	0.11320486994510759	0.016263887050119052	0.11191461328527907
3.006505591165733	0.3129666564445003	0.3108221544300054	0.345609580904544	0.34220236666678244	0.36482106247624263	0.36060493614180444	0.38567064958114095	0.38052418428424084	0.4306190936106706	0.42329119122586567	0.10981018586120071	0.10627091805085194	0.016339747401998395	0.11311410582177928	0.016153512011273463	0.11182486615172138
3.0246212997742656	0.31323438976111234	0.3110876558500483	0.34589490125947125	0.3424847355294207	0.365116057104818	0.3608965684899089	0.38597560170210665	0.38082534282968783	0.4309436891853485	0.423611127934638	0.10977523355300964	0.10623710682729631	0.016228721624052866	0.11302245023712487	0.016043749180830957	0.11173423788835635
3.0428461646402667	0.31350189655135813	0.31135293280952475	0.34617998556630253	0.3427668708531995	0.36541081144148224	0.3611879632398565	0.3862803100595168	0.38112626043113323	0.4312680374921656	0.42393082016534417	0.10974038872858043	0.10620339956473063	0.016118312309469474	0.11292990247669366	0.01593459584174539	0.1116427277890466
3.0611808434850984	0.3137691748030344	0.31161798331066987	0.34646483161499764	0.34304877045007554	0.36570532315762877	0.3614791180900281	0.3865847721940417	0.3814269346621308	0.4315921357817951	0.4242502652160714	0.10970565107621168	0.10616979596176007	0.01600851671885728	0.1128364618328419	0.015826049285131205	0.11155033515424861
3.079625997993227	0.31403622250235586	0.31188280535414703	0.3467494371937661	0.34333043213027237	0.3659995899228158	0.3617700307369894	0.38688898564443164	0.3817273630943384	0.43191598130285963	0.4245694603828829	0.10967102028483257	0.10613629571759917	0.015899332121151133	0.11274212760490343	0.01571810681029895	0.11145705929082794
3.0981822938360946	0.31430303763396944	0.31214739693906157	0.34703380008908385	0.3436118537022963	0.3662936094047806	0.36206069887550496	0.3871929479475343	0.3820275432975351	0.4322395713019502	0.4248884029598377	0.10963649604400195	0.106102898532072	0.01579075579346423	0.11264689909829428	0.015610765724719755	0.1113628995122582
3.116850400696155	0.31456961818096907	0.3124117560629752	0.3473179180857073	0.34389303297295154	0.36658737926945695	0.3623511201985578	0.3874966566383149	0.382327472839641	0.43256290302364697	0.4252070902390115	0.10960207804392136	0.10606960410562147	0.01568278502119469	0.1125507756250812	0.015504023344043105	0.11126785513839366
3.135630992291033	0.3148359621249099	0.3126758807219208	0.3476017889666913	0.34417396774735737	0.36688089718099276	0.36264129239736387	0.3878001092498722	0.3826271492867333	0.43288597371054066	0.42552551951051704	0.10956776597542472	0.10603641213930182	0.015575417098084188	0.11245375650459266	0.015397876992111037	0.11117192549582455
3.1545247463978408	0.31510206744582303	0.3129397689104172	0.3478854105134074	0.34445465582896445	0.3671741608017698	0.36293121316139215	0.38810330331346043	0.3829265702030662	0.43320878060325296	0.42584368806252415	0.10953355952998532	0.10600332233478535	0.015468649326118467	0.11235584106259466	0.015292324001006108	0.11107510991809022
3.1735323448776414	0.31536793212223097	0.31320341862148365	0.34816878050555644	0.34473509501957167	0.36746716779241795	0.36322088017838117	0.3884062363585049	0.3832257331510903	0.433531320940458	0.4261615931812819	0.1094994583997191	0.10597033439436504	0.015362479015536223	0.11225702863141862	0.015187361710996328	0.1109774077454233
3.192654473700048	0.31563355413116234	0.3134668278466548	0.3484518967211893	0.3450152831193419	0.36775991581183515	0.36351029113435707	0.38870890591262364	0.3835246356914691	0.43385359195890333	0.42647923215113775	0.10946546227738391	0.10593744802095241	0.015256903484933915	0.11215731855082822	0.015082987470503184	0.11087881832445134
3.211891822967991	0.31589893144816683	0.31372999457599576	0.34873475693672185	0.34529521792681894	0.368052402517206	0.36379944371364914	0.3890113095016451	0.38382327538310007	0.43417559089343205	0.42679660225455984	0.10943157085638196	0.10590466291808577	0.015151920061171609	0.11205671016709573	0.014979198636208224	0.11077934100902098
3.2312450869426166	0.31616406204733083	0.31399291679811847	0.34901735892695274	0.34557489723894635	0.36834462556401754	0.36408833559891185	0.38931344464962786	0.3841216497831329	0.43449731497700367	0.4271137007721585	0.10939778383076136	0.10587197878992351	0.015047526079447593	0.1119552028339541	0.014875992573042396	0.11067897516008429
3.2507149640683446	0.31642894390129295	0.3142555925001948	0.34929970046508035	0.34585431885108225	0.36863658260608206	0.3643769644711402	0.38961530887888113	0.3844197564469877	0.43481876144071663	0.42743052498270656	0.1093641008952203	0.10583939534124961	0.014943718883271728	0.11185279591205699	0.014773366654123876	0.11057772014542877
3.2703021569980693	0.3166935749812593	0.3145180196679741	0.3495817793227208	0.3461334805570179	0.36892827129555045	0.36466532800968954	0.3899168997099821	0.3847175929283769	0.43513992751382946	0.42774707216316227	0.10933052174510273	0.10580691227747796	0.014840495824380184	0.11174948876866608	0.014671318260775834	0.11047557533966312
3.2900073726185273	0.3169579532570195	0.31478019628579806	0.34986359326992517	0.34641238014899517	0.36921968928293347	0.36495342389229174	0.3902182146617985	0.3850151567793226	0.4354608104237834	0.4280633395886898	0.10929704607640671	0.10577452930464956	0.014737854262929062	0.11164528077895852	0.014569844782569064	0.11037254012471465
3.3098313220758016	0.31722207669696234	0.315042120336616	0.3501451400751977	0.34669101541772296	0.3695108342171216	0.3652412497950769	0.39051925125150694	0.3853124455501774	0.4357814073962256	0.428379324532682	0.10926367358578107	0.10574224612943768	0.01463579156736472	0.1115401713251174	0.014468943617336194	0.11026861388987186
3.329774720800988	0.3174859432680924	0.31530378980200174	0.3504264175055127	0.3469693841523966	0.369801703745402	0.3655288033925903	0.3908200069946135	0.38560945678964376	0.43610171565502975	0.42869502426678296	0.10923040397053083	0.10571006245914477	0.014534305114450419	0.1114341597966444	0.014368612171107742	0.11016379603134396
3.349838288536016	0.3177495509360452	0.3155652026621698	0.35070742332633487	0.34724748414071493	0.37009229551347944	0.3658160823578115	0.39112047940497346	0.3859061880447946	0.4364217324223205	0.42901043606090866	0.1091972369286101	0.10567797800170761	0.014433392289264546	0.11132724559035978	0.014268847858129874	0.11005808595255928
3.370022749359618	0.3180128976651044	0.3158263568959894	0.35098815530163374	0.34752531316889823	0.3703826071654937	0.36610308436217287	0.39142066599481284	0.3862026368610922	0.43674145491849453	0.42932555718327114	0.10916417215863788	0.10564599246569538	0.014333050485216603	0.1112194281105019	0.014169648100949672	0.10995148306470526
3.390328831713469	0.3182759814182177	0.31608725048100444	0.3512686111939061	0.34780286902170615	0.3706726363440409	0.3663898070755815	0.3917205642747487	0.38649880078241156	0.4370608803622457	0.4296403849004005	0.10913120935988649	0.10561410556031907	0.014233277104031217	0.11111070676872714	0.014071010330313882	0.10984398678614582
3.4107572684284713	0.3185388001570137	0.3163478813934464	0.35154878876419177	0.3480801494824568	0.37096238069019094	0.3666762481664348	0.39202017175380904	0.3867946773510561	0.43738000597058624	0.429954916477167	0.10909834823228863	0.10558231699541862	0.014134069555785445	0.11100108098446526	0.013972931985207993	0.1097355965425777
3.431308796751202	0.31880135184181885	0.3166082476082533	0.3518286857720928	0.3483571523330454	0.37125183784351046	0.36696240530164326	0.39231948593945487	0.38709026410778374	0.4376988289588712	0.43026914917680503	0.10906558847643924	0.10555062648147767	0.014035425258896339	0.11089055018480565	0.013875410512866893	0.10962631176745674
3.4519841583705158	0.31906363443167357	0.31686834709908585	0.35210829997579435	0.348633875353961	0.3715410054420799	0.36724827614664796	0.39261850433760104	0.38738555859182355	0.43801734654082186	0.4305830802609361	0.10903292979359148	0.1055190337296189	0.01393734164007654	0.11077911380425576	0.013778443368760662	0.10951613190161424
3.47278409944432	0.3193256458843502	0.31712817783834385	0.3523876291320804	0.3489103163243084	0.3718298811225152	0.3675338583654417	0.3929172244526375	0.3876805583408988	0.43833555592854884	0.4308967069895913	0.10900037188566593	0.10548753845160262	0.013839816134362692	0.11066677128502533	0.013682028016598125	0.10940505639365483
3.4937093706264992	0.3195873841563694	0.3173877377971837	0.3526666709963546	0.3491864730218238	0.3721184625199863	0.3678191496205885	0.3932156437874497	0.3879752608912476	0.4386534543325767	0.431210026621236	0.10896791445524483	0.10545614035983465	0.013742846185143875	0.1105535220772822	0.013586161928351714	0.10929308469997068
3.514760727094002	0.319848847203018	0.3176470249455359	0.35294542332266027	0.3494623432228966	0.3724067472682401	0.36810414757324444	0.3935137598434428	0.3882696637776446	0.438971038961868	0.43152303641279255	0.10893555720557777	0.10542483916736152	0.013646429244145608	0.11043936563918066	0.013490842584218399	0.10918021628462782
3.535938928574102	0.32011003297836593	0.3179060372521216	0.3532238838636982	0.3497379247025872	0.37269473299961914	0.3683888498831771	0.3938115701205604	0.38856376453342156	0.4392883070238467	0.43183573361966443	0.1089032998405794	0.10539363458787301	0.013550562771401431	0.11032430143650629	0.013396067472607243	0.10906645061935194
3.557244739371806	0.3203709394352847	0.3181647726844712	0.3535020503708477	0.3500132152346463	0.37298241734508286	0.36867325420878605	0.39410907211730867	0.3888575606904906	0.4396052557244231	0.4321481154957604	0.10887114206483199	0.10536252633570778	0.013455244235291985	0.11020832894332955	0.013301834090208686	0.10895178718405418
3.578678928397448	0.32063156452546393	0.31842322920894045	0.3537799205941854	0.3502882125915357	0.3732697979342295	0.3689573582071251	0.3944062633307778	0.38915104977936416	0.439921882268019	0.43246017929351865	0.10883908358358739	0.10533151412584556	0.013360471112504158	0.11009144764152268	0.013208139941932373	0.10883622546646166
3.600242269194432	0.3208919061994303	0.31868140479072943	0.3540574922825053	0.3505629145444467	0.37355687239531493	0.3692411595339207	0.3947031412566631	0.38944422932917855	0.4402381838575914	0.43277192226393113	0.10880712410276502	0.10530059767391658	0.013266240888048841	0.10997365702111495	0.013114982540916031	0.10871976496230218
3.6219355399671502	0.3211519624065653	0.31893929739390076	0.35433476318333934	0.35083731886332037	0.37384363835527634	0.36952465584359545	0.39499970338929036	0.38973709686771474	0.4405541576946581	0.4330833416565677	0.10877526332895825	0.10526977669619708	0.013172551055246728	0.10985495658025002	0.013022359408529027	0.10860240517534692
3.643759523609069	0.32141173109512267	0.31919690498139625	0.3546117310429767	0.35111142331686807	0.374130093439751	0.3698078447892866	0.3952959472216353	0.39002964992142186	0.4408698009793226	0.43339443471960126	0.10874350096943022	0.10523905090961247	0.013079399115769164	0.10973534582545597	0.012930268074363482	0.10848414561746722
3.6657150077309777	0.3216712102122481	0.3194542255150559	0.354888393606486	0.3513852256725911	0.37441623527310103	0.3700907240228694	0.39559187024534775	0.3903218860154389	0.4411851109102997	0.43370519869983265	0.10871183673211297	0.10520842003173715	0.012986782579581302	0.10961482427146052	0.012838706076266249	0.10836498580897569
3.6878027846894206	0.3219303977039966	0.3197112569556372	0.35516474861773306	0.3516587236968013	0.3747020614784317	0.3703732911949782	0.39588746995077595	0.3906138026736187	0.4415000846849405	0.43401563084271605	0.10868027032561958	0.10517788378079898	0.012894698964959872	0.10949339144130477	0.012747670960310487	0.10824492527835616
3.710023651615288	0.3221892915153516	0.3199679972628318	0.35544079381940386	0.35193191515464106	0.3749875696776163	0.37065554395502814	0.3961827438269864	0.3909053974185485	0.4418147194992581	0.43432572839238326	0.10864880145923016	0.10514744187567347	0.012803145798502058	0.10937104686664156	0.012657160280733493	0.10812396356217846
3.732378410442586	0.3224478895902435	0.3202244443952855	0.3557165269530252	0.3522047978101053	0.37527275749131633	0.37093747995123516	0.39647768936179073	0.3911966677715745	0.4421290125479544	0.43463548859166956	0.10861742984290229	0.10511709403588784	0.01271212061512017	0.10924779008755081	0.012567171600020188	0.10800210020543943
3.7548678679373717	0.322706189871569	0.3204805963106166	0.3559919457589845	0.3524773694260596	0.37555762253900504	0.37121909683064025	0.3967723040417668	0.3914876112528256	0.4424429610244447	0.43494490868214003	0.10858615518726916	0.10508683998162807	0.012621620957977697	0.10912362065226944	0.012477702488892461	0.10787933476187561
3.777492835726878	0.3229641903012098	0.32073645096543485	0.35626704797655184	0.35274962776426483	0.37584216243898694	0.37150039223913084	0.397066585352283	0.3917782253812345	0.4427565621208853	0.4352539859041144	0.10855497720364046	0.10505667943372561	0.012531644378556805	0.10899853811790194	0.012388750526246994	0.10775566679352266
3.8002541303288	0.3232218888200518	0.32099200631536073	0.35654183134390083	0.3530215705853952	0.37612637480842404	0.3717813638214625	0.39736053077752226	0.3920685076745636	0.44306981302819853	0.43556271749669323	0.10852389560400277	0.10502661211367116	0.01244218843668321	0.10887254205061936	0.012300313299199672	0.10763109587102804
3.823152573180761	0.3234792833680048	0.3212472603150446	0.356816293598131	0.35329319564906103	0.3764102572633572	0.37206200922128235	0.3976541378005063	0.39235845564942734	0.4433827109361007	0.43587110069778456	0.10849291010102019	0.10499663774360904	0.012353250700430252	0.10874563202497711	0.012212388403074925	0.10750562157377885
3.8461889906699622	0.32373637188402227	0.32150221091818576	0.35709043247528877	0.35356450071382994	0.3766938074187285	0.3723423260811513	0.3979474039031188	0.39264806682131576	0.44369525303312796	0.43617913274413	0.10846202040803361	0.10496675604633685	0.012264828746118894	0.10861780762402873	0.012124973441338227	0.10737924348944716
3.8693642141629967	0.3239931523061197	0.3217568560775526	0.3573642457103887	0.35383548353724803	0.3769770228884031	0.37262231204256485	0.3982403265661301	0.39293733870462	0.4440074365066635	0.43648681087133073	0.10843122623906441	0.10493696674531218	0.012176920158383453	0.10848906844005057	0.012038066025706229	0.10725196121499891
3.892679080035866	0.32424962257139583	0.32201119374500237	0.35763773103743673	0.35410614187586215	0.37725990128519565	0.3729019647459808	0.39853290326922347	0.3932262688126546	0.4443192585429646	0.43679413231387504	0.1084005273088151	0.10490726956464527	0.012089522530166263	0.10835941407452765	0.0119516637760535	0.10712377435604026
3.9161344297041563	0.3245057806160525	0.3222652218714998	0.357910886189452	0.3543764734852421	0.3775424402208919	0.3731812818308369	0.3988251314910164	0.3935148546576842	0.4446307163271908	0.4371010943051644	0.10836992333266258	0.10487766422910662	0.012002633462595114	0.10822884413720146	0.011865764320411643	0.10699468252678912
3.9397311096534064	0.3247616243754139	0.3225189384071389	0.3581837088984879	0.354646476120002	0.3778246373062701	0.37346026093557794	0.39911700870908895	0.3938030937509453	0.44494180704342984	0.4374076940775413	0.1083394140266717	0.10484815046412083	0.011916250565104036	0.10809735824743427	0.011780365295017248	0.10686468535089944
3.963469971469652	0.32501715178394763	0.3227723413011616	0.3584561968956561	0.3549161475338222	0.37810649015112974	0.37373889969767765	0.3994085324000062	0.3940909836026728	0.44525252787472697	0.43771392886231647	0.10830899910758304	0.10481872799577359	0.011830371455381794	0.10796495603351275	0.011695464344250617	0.10673378246067955
3.987351871870168	0.3252723607752846	0.32302542850197885	0.3587283479111488	0.3551854854794735	0.3783879963643096	0.37401719575366255	0.3996997000393444	0.3943785217221246	0.44556287600311145	0.4380197958897951	0.10827867829281937	0.10478939655080642	0.011744993759344347	0.10783163713298904	0.011611059120635758	0.10660197349757539
4.01137767273438	0.3255272492822407	0.3232781979571909	0.359000159674261	0.35545448770883786	0.37866915355371783	0.37429514673913533	0.399990509101717	0.39466570561760667	0.4458728486096263	0.43832529238930645	0.10824845130048631	0.10476015585662142	0.011660115111180147	0.10769740119275184	0.011527147284873251	0.10646925811232677
4.035548241134971	0.32578181523683597	0.32353064761360795	0.35927162991341355	0.35572315197293114	0.3789499593263509	0.37457275028879994	0.40028095706079914	0.39495253279649767	0.44618244287435477	0.43863041558923005	0.10821831784937189	0.10473100564128122	0.01157573315325422	0.10756224786860002	0.011443726505814489	0.10633563596491058
4.059864449369175	0.32603605657031637	0.32378277541727063	0.35954275635617694	0.3559914760219279	0.37923041128832075	0.37485000403648494	0.40057104138935384	0.39523900076527496	0.4464916559764499	0.4389351627170243	0.1081882776589454	0.10470194563350475	0.011491845536212075	0.10742617682623745	0.011360794460403056	0.10620110672427074
4.08432717499025	0.3262899712131752	0.32403457931347135	0.3598135367292941	0.35625945760518263	0.3795105070448795	0.37512690561516676	0.40086075955925815	0.3955251070295401	0.4468004850941636	0.4392395309992552	0.10815833044935946	0.1046729755626729	0.011408449918882901	0.10728918774054819	0.011278348833729801	0.10606567006884404
4.108937300839158	0.3265435570951735	0.3242860572467748	0.36008396875870374	0.3565270944712538	0.3797902442004425	0.3754034526569962	0.4011501090415288	0.39581084909404424	0.4471089274048738	0.43954351766162386	0.10812847594145027	0.10464409515882571	0.01132554396829022	0.10715128029568177	0.011196387319034606	0.105929325686688
4.133695715076422	0.3267968121453621	0.32453720716103984	0.360354050169564	0.35679438436792615	0.3800696203586141	0.3756796427933219	0.40143908730634925	0.39609622446271425	0.44741698008511566	0.4398471199289951	0.10809871385673898	0.1046153041526655	0.01124312535971761	0.10701245418601957	0.01111490761763001	0.10579207327504037
4.15860331121418	0.3270497342921022	0.3247880269994404	0.36062377868627643	0.35706132504223653	0.3803486331222146	0.3759554736547149	0.4017276918230945	0.3963812306386796	0.447724640310609	0.4401503350254271	0.10806904391742728	0.10458660227555364	0.011161191776599466	0.10687270911516578	0.011033907438959822	0.10565391254090173
4.183660988148428	0.32730232146308835	0.32503851470448714	0.36089315203251005	0.3573279142404949	0.38062728009330205	0.3762309428709948	0.40201592006036	0.39666586512429686	0.44803190525628883	0.44045316017419983	0.10803946584640406	0.10455798925951303	0.011079740910529878	0.10673204479616061	0.010953384500555607	0.10551484320075133
4.208869650191461	0.3275545715853688	0.32528866821804914	0.361162167931225	0.35759414970830977	0.3809055588731993	0.37650604807125343	0.402303769485986	0.3969501254211777	0.44833877209633416	0.4407555925978435	0.10800997936723923	0.10452946483722841	0.010998770461320362	0.10659046095234714	0.010873336528010924	0.1053748649806181
4.2342302071045115	0.3278064825853689	0.3255384854813756	0.36143082410469757	0.35786002919061305	0.38118346706252076	0.37678078688388067	0.40259123756708726	0.3972340090302151	0.4486452380041988	0.44105762951816957	0.10798058420419021	0.10450102874204317	0.010918278136958115	0.10644795731687395	0.010793761255029288	0.10523397761640751
4.259743574130585	0.32805805238891234	0.32578796443511787	0.3616991182745434	0.3581255504316815	0.3814610022611969	0.3770551569365905	0.40287832177007793	0.39751751345161007	0.4489513001526406	0.4413592681562987	0.10795128008219833	0.10447268070796642	0.010838261653543846	0.10630453363251036	0.010714656423374436	0.10509218085395844
4.285410672027485	0.32830927892124334	0.32603710301935196	0.3619670481617436	0.35839071117516363	0.3817381620684998	0.37732915585644644	0.40316501956069956	0.39780063618489875	0.44925695571375235	0.4416605057326914	0.10792206672688737	0.10444442046966676	0.010758718735340622	0.10616018965200169	0.010636019782856998	0.10494947444864522
4.311232427101037	0.3285601601070502	0.3262858991736002	0.3622346114866681	0.3586555091641036	0.3820149440830699	0.37760278126988595	0.40345132840404885	0.3980833747289789	0.449562201858991	0.441961339467177	0.10789294386456806	0.10441624776247302	0.010679647114761437	0.10601492513839617	0.010557849091357596	0.10480585816610244
4.337209771238533	0.32881069387048606	0.3265343508368542	0.36250180596910214	0.35891994214096495	0.38229134590294284	0.37787603080274984	0.4037372457646059	0.39836572658213876	0.44986703575920944	0.4422617665789853	0.107863911222235	0.10438816232237917	0.01060104453234878	0.10586873986480327	0.010480142114766444	0.10466133178162806
4.363343641942354	0.32906087813519364	0.32678245594759703	0.36276862932826975	0.3591840078476573	0.3825673651255751	0.3781489020803029	0.4040227691062608	0.39864768924208316	0.45017145458468694	0.44256178428677506	0.10783496852756806	0.10436016388603829	0.010522908736740888	0.10572163361429432	0.010402896627025982	0.10451589508079451
4.389634982363801	0.32931071082432706	0.32703021244382663	0.3630350792828607	0.35944770402555914	0.38284299934787047	0.3784213927272672	0.4043078958923431	0.3989292602059615	0.45047545550516055	0.44286138980866635	0.10780611550893172	0.1043322521907665	0.010445237484711711	0.10557360618051348	0.010326110410109557	0.10436954785946284
4.416084741337141	0.3295601898605745	0.32727761826307794	0.3633011535510542	0.35971102841554486	0.3831182461662086	0.3786935003678423	0.4045926235856492	0.39921043697039665	0.45077903568985483	0.4431605803622697	0.10777735189537663	0.1043044269745433	0.010368028541092755	0.10542465736698148	0.010249781253979684	0.10422228992344174
4.442693873413836	0.32980931316618256	0.32752467134244634	0.36356684985054566	0.3599739787580094	0.383393103176468	0.3789652226257369	0.4048769496484703	0.39949121703151114	0.45108219230751523	0.4434593531647173	0.10774867741663695	0.10427668797600631	0.010291279678847687	0.10527478698804771	0.010173906956582712	0.10407412108865799
4.469463338897009	0.330058078662979	0.3277713696186111	0.3638321658985725	0.36023655279289396	0.3836675679740597	0.37923655712419013	0.40516087154262265	0.3997715978849577	0.4513849225264379	0.4437577054326954	0.10772009180313218	0.10424903493445922	0.010214988678995063	0.1051239948683218	0.010098485323871031	0.10392504118158286
4.49639410387609	0.3303064842723964	0.32801771102785826	0.36409709941193996	0.3604987482597114	0.38394163815394705	0.3795075014860052	0.40544438672947536	0.4000515770259454	0.45168722351450324	0.4440556343824735	0.10769159478596743	0.10422146758986413	0.010139153330581685	0.10497228084260257	0.010023514169792413	0.10377505003926046
4.523487140261684	0.3305545279154955	0.3282636935061046	0.3643616481070469	0.3607605628975721	0.38421531131067893	0.379778053333571	0.4057274926699784	0.40033115194927	0.4519890924392059	0.4443531372299376	0.10766318609692986	0.10419398568284782	0.010063771430786517	0.10481964475700067	0.009948991316223399	0.10362414750881044
4.550743425820648	0.3308022075129902	0.3285093149889214	0.3646258096999121	0.36102199444521094	0.38448858503841593	0.380048210288893	0.4060101868246941	0.40061032014934217	0.45229052646768897	0.4446502111906209	0.10763486546849524	0.10416658895469665	0.009988840784783903	0.10466608646790121	0.009874914593027917	0.10347233344825213
4.578163944211368	0.33104952098526985	0.3287545734115576	0.3648895819062015	0.36128304064101213	0.3847614569309572	0.38031796997361905	0.40629246665382485	0.4008890791202161	0.4525915227667748	0.4449468534797356	0.10760663263382118	0.10413927714735977	0.009914359205750678	0.10451160584197794	0.009801281837976461	0.10331960772573723
4.605749685019276	0.331296466252425	0.3289994667089646	0.36515296244125367	0.36154369922303636	0.38503392458176794	0.380587330009067	0.40657432961724216	0.4011674263556189	0.4528920785029986	0.44524306131220576	0.10757848732674988	0.10411205000344748	0.009840324514923893	0.10435620275727331	0.009728090896810926	0.10316597022065821
4.633501643792551	0.33154304123427103	0.32924399281582	0.3654159490201082	0.36180396792904784	0.38530598558401075	0.380856288016255	0.4068557731745188	0.4014453593489803	0.45319219084264073	0.44553883190269916	0.10755042928180833	0.1040849072662299	0.009766734541543975	0.10419987710258738	0.009655339623158454	0.10301142082263937
4.6614208220780515	0.331789243850372	0.3294881496665523	0.36567853935753025	0.36206384449653956	0.3855776375305708	0.3811248416159253	0.40713679478495596	0.40172287559346154	0.45349185695175953	0.4458341624656593	0.10752245823420882	0.1040578486796407	0.009693587122828085	0.1040426287774352	0.009583025878571405	0.10285595943233261
4.689508227457455	0.3320350720200672	0.3297319351953647	0.36594073116804066	0.3623233266627617	0.38584887801408607	0.38139298842857733	0.40741739190761544	0.4019999725819859	0.4537910739962252	0.4461290502153386	0.10749457391984593	0.10403087398827304	0.009620880103997642	0.10388445769260102	0.00951114753249982	0.10269958596134643
4.717764873583629	0.3322805236624938	0.3299753473362603	0.3662025221659414	0.3625824121647476	0.3861197046269764	0.38166072607449236	0.407697562001348	0.402276647807267	0.45408983914175266	0.4464234923658309	0.10746677607529569	0.10400398293737954	0.009548611338215274	0.1037253637696125	0.009439702462264776	0.10254230033204692
4.746191780217212	0.332525596696613	0.33021838402306714	0.36646391006534307	0.36284109873934195	0.38639011496147035	0.3819280521737646	0.40797730252482606	0.402552898761842	0.4543881495539351	0.44671748613110535	0.10743906443782232	0.10397717527287711	0.009476778686618559	0.10356534694133757	0.009368688553056614	0.10238410247778518
4.774789973263409	0.33277028904123557	0.3304610431894622	0.3667248925801934	0.36309938412322695	0.38666010660963734	0.3821949643463275	0.40825661093657234	0.4028287229380977	0.45468600239827794	0.4470110287250384	0.10741143874536903	0.10395045074133899	0.00940538001830582	0.10340440715195598	0.009298103697923388	0.10222499234293991
4.803560484809025	0.33301459861504557	0.3307033227689975	0.36698546742430477	0.36335726605295143	0.38692967716341464	0.3824614602119853	0.40853548469499185	0.40310411782830374	0.45498339484023304	0.44730411736144826	0.10738389873656286	0.10392380908999822	0.009334413210257964	0.10324254435647617	0.009227945797785964	0.1020649698834859
4.832504353159697	0.33325852333662764	0.3309452206951248	0.3672456323113818	0.3636147422649568	0.38719882421463697	0.3827275373904414	0.40881392125840327	0.4033790809246439	0.45528032404523294	0.44759674925412785	0.10735644415071573	0.10389725006675259	0.009263876147410421	0.10307975852154527	0.00915821276136608	0.1019040350661129
4.861622622877388	0.33350206112449116	0.3311867349012214	0.3675053849550501	0.36387181049560713	0.3874675453550676	0.3829931935013264	0.40909191808506834	0.40365360971924336	0.4555767871787245	0.4478889216168793	0.10732907472781798	0.10387077342015076	0.009193766722609631	0.10291604962537804	0.0090889025051899	0.1017421878686946
4.890916344818065	0.3337452098970966	0.3314278633206152	0.3677647230688839	0.3641284684812145	0.3877358381764275	0.3832584261642283	0.40936947263322526	0.40392770170420395	0.4558727814062041	0.4481806316635474	0.10730179020854493	0.10384437889940942	0.009124082836567737	0.10275141765725948	0.009020012953627088	0.10157942828084288
4.9203865761696335	0.3339879675728818	0.33166860388661135	0.3680236443664363	0.36438471395807004	0.38800370027042413	0.3835232329987234	0.40964658236111934	0.40420135437163157	0.45616830389325286	0.44847187660805415	0.1072745903342504	0.10381806625439578	0.009054822397894569	0.1025858626183549	0.008951542038835747	0.1014157563035809
4.950034380490085	0.33423033207028746	0.331908954532517	0.36828214656126573	0.3646405446624708	0.38827112922878443	0.3837876116244049	0.4099232447270345	0.4044745652136714	0.45646335180557024	0.4487626536644335	0.1072474748469702	0.10379183523564152	0.008985983323072766	0.10241938452146826	0.00888348770072156	0.10125117194900213
4.979860827745887	0.33447230130778377	0.3321489131916681	0.368540227366966	0.3648959583307479	0.3885381226432827	0.38405155966091253	0.4101994571893267	0.4047473317225348	0.4567579223090115	0.4490529600468655	0.10722044348942326	0.10376568559433152	0.008917563536404494	0.1022519833907154	0.008815847886980421	0.10108567524112289
5.009866994350591	0.3347138732038965	0.33238847779745606	0.36879788449719547	0.36515095269929665	0.3888046781057717	0.38431507472796456	0.41047521720645386	0.40501965139053603	0.45705201256962086	0.4493427929697114	0.10719349600500525	0.10373961708231255	0.008849560970024761	0.10208365926197871	0.00874862055303538	0.1009192662151861
5.040053963203681	0.33495504567723394	0.33262764628335295	0.36905511566570603	0.36540552550460514	0.38907079320821303	0.38457815444538485	0.41075052223701003	0.4052915217101199	0.4573456197536688	0.4496321496475487	0.10716663213779325	0.10371362945208341	0.008781973563927181	0.10191441218334774	0.008681803662080156	0.10075194491869865
5.070422823729659	0.3351958166465135	0.3328664165829389	0.3693119185863727	0.36565967448328235	0.38933646554271045	0.38484079643313923	0.4110253697397577	0.4055629401738972	0.45763874102768604	0.449921027295206	0.10713985163254376	0.1036877224568043	0.008714799265903572	0.10174424221466438	0.008615395185007202	0.10058371141040823
5.100974671917351	0.3354361840305881	0.3331047866299287	0.36956829097322214	0.36591339737208856	0.3896016927015376	0.38510299831135825	0.4112997571736589	0.4058339042746744	0.4579313735585021	0.45020942312779966	0.10711315423469174	0.10366189585028854	0.008648036031527973	0.10157314942763662	0.008549393100419245	0.10041456576104224
5.131710610359471	0.33567614574847443	0.3333427543581985	0.36982423054046404	0.36616669190796386	0.38986647227717247	0.385364757700377	0.4115736819979107	0.4061044115054872	0.45822351451327925	0.45049733436076755	0.10708653969035133	0.10363614938700524	0.008581681824161969	0.10140113390602323	0.008483795394628402	0.10024450805339313
5.1626317482924104	0.33591569971937907	0.3335803177018131	0.3700797350025207	0.36641955582805974	0.39013080186232585	0.3856260722207578	0.41184714167197584	0.4063744593596348	0.4585151610595506	0.4507847582099071	0.10706000774631096	0.1036104828220801	0.008515734614913839	0.10122819574553432	0.008418600061589565	0.10007353838176414
5.193739201636265	0.33615484386272615	0.3338174745950523	0.3703348020740554	0.3666719868697653	0.39039467904997516	0.38588693949332775	0.412120133655618	0.4066440453307089	0.45880631036525554	0.4510716918914093	0.10703355815004229	0.10358489591129252	0.008450192382662536	0.10105433505430028	0.008353805102967904	0.09990165685299246
5.225034093035115	0.3363935760981851	0.33405422297243964	0.3705894294700047	0.3669239827707413	0.3906581014333953	0.3861473571392069	0.41239265540893383	0.40691316691263085	0.45909695959877705	0.451358132621897	0.10700719064968958	0.1035593884110759	0.008385053114023044	0.10087955195265863	0.008289408528058928	0.09972886358583821
5.256517551897525	0.3366318943456981	0.33429056076876895	0.37084361490560835	0.36717554126894736	0.39092106660619164	0.3864073227798418	0.41266470439238734	0.40718182159968236	0.4593871059289795	0.4516440776184593	0.1069809049940738	0.10353396007851759	0.008320314803325068	0.10070384657316822	0.008225408353779606	0.0995551587109702
5.288190714437326	0.33686979652550836	0.3345264859191321	0.3710973560964394	0.36742666010267316	0.3911835721623308	0.3866668340370345	0.41293627806684385	0.40745000688653976	0.45967674652524443	0.4519295240986901	0.10695470093269258	0.10350861067135954	0.008255975452584607	0.10052721906063766	0.008161802604668367	0.09938054237142069
5.320054723714605	0.33710728055818784	0.334761996358947	0.3713506507584355	0.36767733701057026	0.3914456156961737	0.3869258885329779	0.4132073738936036	0.40771772026830744	0.4599658785575098	0.45221446928072323	0.10692857821571784	0.10348333994799243	0.008192033071520832	0.1003496695723669	0.008098589312916182	0.09920501472296905
5.352110729676963	0.3373443443646649	0.3349970900239856	0.3716034966079289	0.36792756973167945	0.3917071948025078	0.38718448389028676	0.41347798933443614	0.4079849592405513	0.46025449919630557	0.4524989103832716	0.10690253659399758	0.10345814766746325	0.008128485677537434	0.10017119827837462	0.008035766518238674	0.09902857593311865
5.384359889201005	0.3375809858662541	0.3352317648504022	0.3718558913616794	0.3681773560054663	0.3919683070765812	0.387442617732028	0.4137481218516151	0.408251721299334	0.46054260561279403	0.45278284462566204	0.10687657581905198	0.10343303358946658	0.008065331295691536	0.09999180536114238	0.007973332267960487	0.09885122618207731
5.41680336613411	0.33781720298468326	0.33546601877476134	0.37210783273690445	0.36842669357184754	0.39222895011413356	0.38770028768175685	0.4140177689079516	0.40851800394124715	0.46083019497880584	0.45306626922787574	0.10685069564307252	0.10340799747434931	0.00800256795868215	0.09981149101585629	0.007911284616963776	0.09867296566265793
5.44944233133642	0.3380529936421229	0.33569984973406647	0.3723593184513103	0.36867558017122476	0.3924891215114313	0.38795749136354624	0.4142869279668315	0.4087838046634475	0.4611172644668797	0.4533491814105822	0.10682489581892785	0.10338303908310979	0.007940193706828858	0.09963025545032167	0.007849621627666892	0.09849379458016472
5.482277962723094	0.3382883557612147	0.33593325566578897	0.3726103462231248	0.36892401354451565	0.3927488188652986	0.38821422640202263	0.4145555964922478	0.4090491209636909	0.4614038112502995	0.45363157839518137	0.10679917610015537	0.10335815817739488	0.007878206588066483	0.09944809888516204	0.007788341370021712	0.09831371315252113
5.515311445306831	0.3385232872651009	0.336166234507896	0.37286091377112734	0.3691719914331849	0.39300803977315296	0.38847049042239623	0.41482377194883713	0.4093139503403653	0.461689832503135	0.4539134574038377	0.10677353624096607	0.10333335451949707	0.007816604657927329	0.09926502155386174	0.00772744192148167	0.0981327216103125
5.548543971240616	0.3387577860774532	0.3363987841988809	0.3731110188146842	0.36941951157927666	0.3932667818330369	0.3887262810504965	0.41509145180191487	0.4095782902925297	0.46197532540027864	0.4541948156595221	0.10674797599623762	0.10330862787236218	0.0077553859795242985	0.09908102370293648	0.007666921367012414	0.09795082019707024
5.581976739860765	0.3389918501225022	0.33663090267779056	0.3733606590737771	0.36966657172544476	0.3935250426436543	0.38898159591280457	0.41535863351751107	0.40984213831994487	0.46226028711748623	0.45447565038604737	0.10672249512152163	0.10328397799958125	0.007694548623525144	0.09889610559174855	0.0076067777990456165	0.09776800916910133
5.615610957730194	0.33922547732506686	0.33686258788425644	0.37360983226903755	0.369913169614987	0.393782819804401	0.3892364326364871	0.4156253145624054	0.4101054919231112	0.4625447148314156	0.4547559588081092	0.10669709337303675	0.10325940466539092	0.007634090668161342	0.09871026749290479	0.007547009317482534	0.09758428879555936
5.649447838681973	0.3394586656105838	0.33709383775852253	0.3738585361217797	0.37015930299187527	0.39404011091540325	0.3894907888494299	0.415891492404164	0.4103683486033031	0.46282860571966683	0.4550357381513235	0.10667177050766889	0.10323490763467565	0.007574010199181913	0.09852350969204338	0.00748761402967979	0.0973996593587998
5.6834886038631165	0.33969141290513755	0.3373246502414759	0.3741067683540316	0.3704049696007901	0.3942969135775474	0.3897446621802727	0.4161571645111753	0.41063070586260614	0.46311195696082036	0.45531498564226675	0.10664652628297461	0.10321048667296434	0.007514305309844538	0.09833583248793332	0.007428590050402306	0.09721412115389683
5.717734481778674	0.33992371713549074	0.33755502327467624	0.37435452668856883	0.37065016718715144	0.39455322539251875	0.3899980502584411	0.4164223283526863	0.4108925612039508	0.46339476573447924	0.45559369850851417	0.10662136045717675	0.10318614154643034	0.007454974100927103	0.09814723619290078	0.007369935501863267	0.09702767448942495
5.75218670833605	0.3401555762291135	0.33778495480038545	0.37460180884894806	0.3708948934971514	0.3948090439628333	0.3902509507141851	0.416686981398839	0.41115391213115027	0.4636770292213078	0.4558718739786804	0.10659627278916323	0.10316187202189314	0.007396014680673524	0.09795772113240275	0.0073116485136530684	0.09684031968699003
5.786846526889619	0.3403869881142143	0.3380144427615983	0.3748486125595399	0.3711391462777894	0.39506436689187446	0.39050336117860834	0.4169511211207059	0.4114147561489361	0.4639587446030721	0.45614950928245884	0.10657126303848384	0.10313767786681213	0.0073374251647972955	0.09776728764542497	0.00725372722273665	0.09665205708127189
5.821715188285586	0.3406179507197706	0.33824348510207203	0.37509493554556206	0.37138292327690187	0.39531919178392727	0.3907552792837071	0.417214744990331	0.4116750907629934	0.4642399090626812	0.45642660165066046	0.10654633096536004	0.10311355884929067	0.007279203676449519	0.09757593608431137	0.007196169773465044	0.09646288702067807
5.856793950907131	0.3408484619755582	0.338472079766357	0.37534077553311285	0.37162622224319847	0.3955735162442135	0.39100670266240306	0.41747785048076164	0.41193491347999966	0.4645205197842279	0.4567031483152564	0.10652147633067227	0.10308951473807318	0.0072213483462206796	0.0973836668150625	0.007138974317535407	0.09627280986680375
5.892084080719833	0.34107851981218407	0.3387002246998283	0.3755861302492055	0.37186904092629425	0.3958273378789281	0.39125762894857935	0.4177404350660893	0.4121942218076609	0.46480057395302876	0.45697914650941596	0.10649669889596552	0.10306554530254632	0.007163857312114885	0.09719048021727872	0.007082139013978583	0.0960818259949292
5.927586851317345	0.3413081221611154	0.3389279178487142	0.37583099742180226	0.3721113770767428	0.3960806542952735	0.3915080557771157	0.41800249622148655	0.4124530132547475	0.4650800687556671	0.4572545934675483	0.10647199842344719	0.10304165031273595	0.007106728719540989	0.09699637668443017	0.007025662029120916	0.0958899357934655
5.963303543967366	0.341537266954712	0.33915515716012906	0.3760753747798473	0.37235322844607105	0.3963334631014978	0.39175798078392216	0.4182640314232427	0.4127112853311316	0.46535900138003217	0.45752948642534286	0.10644737467598392	0.10301782953930536	0.007049960721283277	0.09680135662370049	0.006969541536592239	0.09569713966463667
5.999235447657878	0.3417659521262568	0.3393819405821038	0.37631926005330263	0.37259459278681245	0.39658576190692807	0.3920074016059772	0.41852503814880443	0.41296903554782605	0.4656373690153632	0.4578038226198113	0.10642282741710424	0.10299408275355885	0.00699355147747216	0.09660542045583043	0.00691377571733387	0.0955034380246218
6.035383859143656	0.3419941756099877	0.3396082660636167	0.3765626509731821	0.3728354678525423	0.3968375483220078	0.39225631588136234	0.4187855138768122	0.4132262614170213	0.4659151688522893	0.458077599289327	0.10639835641099413	0.10297040972743743	0.006937499155596605	0.09640856861568636	0.006858362759514236	0.09530883130300083
6.071750082993084	0.3422219353411288	0.33983413155462516	0.37680554527158383	0.3730758513979098	0.3970888199583333	0.39250472124929775	0.41904545608713917	0.413482960452121	0.46619239808287255	0.45835081367366787	0.1063739614225039	0.10294681023351776	0.006881801930478382	0.0962108015522034	0.006803300858564398	0.09511331994328032
6.108335431635222	0.34244922925592275	0.34005953500609704	0.3770479406817285	0.37331574117867494	0.3973395744286905	0.3927526153501791	0.41930486226092917	0.4137391301677838	0.4664690539006504	0.45862346301405693	0.10634964221713694	0.10292328404501463	0.006826457984255185	0.09601211972841384	0.006748588217149631	0.09491690440297873
6.145141225407182	0.3426760552916621	0.34028447437004283	0.37728983493799306	0.373555134951742	0.39758980934709187	0.39299999582561385	0.41956372988063495	0.4139947680799573	0.46674513350067687	0.45889554455320497	0.10632539856105117	0.10289983093577336	0.006771465506343333	0.09581252362129078	0.006694223045143666	0.09471958515342749
6.182168792601758	0.34290241138672156	0.3405089475995466	0.3775312257759448	0.3737940304751939	0.39783952232881215	0.3932468603184572	0.4198220564300588	0.4142498717059204	0.4670206340795672	0.45916705553535225	0.10630123022106613	0.10287645068027955	0.006716822693428881	0.09561201372194716	0.006640203559617142	0.09452136268016886
6.2194194695153895	0.3431282954805902	0.3407329526487988	0.37777211093237695	0.37403242550832844	0.3980887109904263	0.39349320647285	0.4200798393943892	0.4145044385643185	0.467295552835539	0.4594379932063103	0.10627713696465438	0.10285314305364643	0.006662527749469405	0.09541059053584888	0.006586527984814516	0.09432223748270019
6.256894600496366	0.34335370551390426	0.3409564874731284	0.3780124881453467	0.3742703178116928	0.3983373729498468	0.3937390319342538	0.4203370762602418	0.41475846617520423	0.46756988696845647	0.45970835481350525	0.10625311855993996	0.10282990783162214	0.006608578885679783	0.09520825458317006	0.006533194552130972	0.09412221007450228
6.294595537993358	0.34357863942847894	0.3411795500290348	0.3782523551542072	0.3745077051471182	0.3985855058263628	0.39398433434948904	0.4205937645156981	0.41501195206007563	0.46784363367987314	0.4599781376060188	0.10622917477570352	0.1028067447905876	0.006554974320462037	0.09500500639791198	0.006480201500131955	0.09392128098377839
6.332523642604218	0.3438030951673421	0.3414021382742204	0.37849170969964613	0.37474458527775667	0.39883310724067306	0.3942291113667733	0.4208499016503449	0.41526489374191494	0.4681167901730753	0.46024733883463337	0.10620530538137606	0.10278365370755173	0.0065017122794275295	0.09480084652859944	0.006427547074478568	0.09371945075265842
6.370680283125076	0.34402707067476607	0.34162425016762354	0.3787305495237205	0.3749809559681166	0.3990801748149292	0.39447336063575555	0.4211054851553144	0.41551728874522786	0.4683893536531267	0.4605159557518732	0.10618151014703997	0.10276063436015205	0.00644879099541118	0.09459577553889176	0.006375229527948001	0.09351671993762523
6.40906683659976	0.3442505638963017	0.34184588366945134	0.3789688723698928	0.375216814984097	0.3993267061727707	0.39471707980755744	0.4213605125233239	0.4157691345960843	0.4686613213269111	0.4607839856120481	0.10615778884342925	0.10273768652665956	0.0063962087083719865	0.09438979400637493	0.006323247120436193	0.0933130891101257
6.447684688369473	0.3444735727788109	0.3420670367412122	0.37920667598306884	0.37545216009302623	0.39957269893936326	0.3949602665348097	0.42161498124871655	0.41602042882215656	0.4689326904031773	0.46105142567129803	0.10613414124192537	0.10271480998596819	0.00634396366544987	0.09418290252376949	0.006271598118868127	0.09310855885559022
6.486535232122802	0.3446960952705006	0.3422877073457496	0.3794439581096324	0.37568698906369574	0.3998181507414394	0.3952029184716886	0.4218688888275004	0.4162711689527589	0.4692034580925836	0.4613182731876345	0.1061105671145581	0.10269200451759951	0.00629205412090883	0.09397510169839052	0.006220280797240463	0.09290312977410053
6.525619869945995	0.3449181293209554	0.3425078934472748	0.3796807164974834	0.3759212996663977	0.40006305920733337	0.3954450332739562	0.4221222327573912	0.4165213525188885	0.4694736216077418	0.46158452542098666	0.10608706623400684	0.10266926990170064	0.0062404783361103	0.09376639215223292	0.00616929343656647	0.09269680248027612
6.564940012373588	0.34513967288117203	0.34272759301140016	0.37991694889607375	0.37615508967296063	0.4003074219670234	0.3956866085989958	0.42237501053785015	0.4167709770532665	0.4697431781632622	0.461850179633244	0.10606363837359482	0.10264660591904838	0.006189234579544234	0.09355677452245459	0.006118634324927541	0.0924895776041268
6.604497078439295	0.34536072390359324	0.3429468040051741	0.38015265305644486	0.3763883568567884	0.4005512366521685	0.39592764210585674	0.42262721967012723	0.41702004009037635	0.470012124975799	0.46211523308830155	0.10604028330729265	0.10262401235103588	0.006138321126752722	0.0933462494610211	0.006068301757374606	0.09228145578998692
6.644292495727218	0.3455812803421411	0.343165524397113	0.38038782673126653	0.3766210989928935	0.4007945008961489	0.3961681314552846	0.4228788576573012	0.41726853916650475	0.47028045926409473	0.4623796830521026	0.10601700080971087	0.1026014889796837	0.006087736260360188	0.09313481763506104	0.00601829403590326	0.09207243769654383
6.684327700423376	0.34580134015225206	0.34338375215723665	0.3806224676748706	0.37685331385793736	0.4010372123341045	0.3964080743097659	0.4231299220043218	0.4175164718197842	0.47054817824902645	0.4626435267926859	0.10599379065611045	0.10257903558763373	0.00603747827000678	0.09292247972658174	0.005968609469538144	0.09186252399841521
6.724604137367524	0.3460209012909108	0.34360148525710155	0.38085657364329306	0.3770849992302666	0.4012793686029742	0.39664746833356584	0.4233804102180498	0.4177638355902317	0.4708152791536507	0.46290676158022853	0.10597065262238739	0.10255665195814564	0.00598754545236968	0.09270923643286721	0.005919246374211262	0.09165171538457173
6.76512326010531	0.34623996171668453	0.34381872166983535	0.3810901423943077	0.3773161528899491	0.4015209673415364	0.3968863111927664	0.4236303198072996	0.4180106280197921	0.47108175920324946	0.463169384687092	0.10594758648508365	0.10253433787510463	0.005937936111137354	0.0924950884665634	0.005870203072789515	0.09144001255921808
6.805886530940724	0.34645851938975825	0.34403545937017116	0.38132317168746777	0.3775467726188136	0.4017620061904486	0.3971246005553072	0.4238796482828813	0.4182568466523768	0.47134761562537647	0.463431393387867	0.10592459202137788	0.10251209312300848	0.005888648556980236	0.09228003655555028	0.005821477895056937	0.0912274162418214
6.846895420988873	0.34667657227196913	0.34425169633448227	0.38155565928414126	0.3777768562004859	0.4020024827922874	0.3973623340910244	0.4241283931576422	0.4185024890339074	0.4716128456499034	0.46369278495941907	0.10590166900908937	0.10248991748697658	0.005839681107527639	0.09206408144301292	0.00577306917766407	0.09101392716665657
6.888151410229076	0.3468941183268415	0.344467430540817	0.38178760294755015	0.3780064014204277	0.40224239479158796	0.397599509471689	0.42437655194650953	0.41874755271235675	0.4718774465090662	0.4639535566809346	0.10587881722667696	0.10246781075274448	0.00579103208736953	0.09184722388766886	0.005724975264159049	0.09079954608365881
6.92965598755826	0.347111155519622	0.34468265996893355	0.3820190004428101	0.3782354060659749	0.4024817398348859	0.39783612437105037	0.4246241221665318	0.4189920352377906	0.4721414154375112	0.4642137058339659	0.10585603645323136	0.10244577270666144	0.005742699828021891	0.09162946466371125	0.005677194504944083	0.0905842737581537
6.971410650844719	0.34732768181731527	0.34489738260033426	0.3822498495369666	0.3784638679263745	0.4027205155707562	0.39807217646487286	0.4248711013369234	0.4192359341624098	0.47240474967234286	0.4644732297024786	0.10583332646848588	0.1024238031356938	0.005694682667909845	0.09141080456092254	0.005629725257234597	0.0903681109705019
7.01341690698215	0.3475436951887189	0.3451115964183022	0.3824801479990366	0.3786917847928241	0.4029587196498556	0.39830766343097784	0.42511748697910556	0.4194792470405927	0.4726674464531703	0.46473212557289656	0.10581068705280273	0.10240190182742136	0.005646978952367654	0.09119124438494453	0.00558256588507966	0.09015105851682392
7.055676271944047	0.34775919360445956	0.34532529940793577	0.38270989360004576	0.3789191544585113	0.4031963497249628	0.3985425829492838	0.42536327661675033	0.41972197142893725	0.4729295030221553	0.46499039073414933	0.10578811798717978	0.10238006857003347	0.005599587033579212	0.09097078495673827	0.005535714759328236	0.0899331172087443
7.098190270838397	0.34797417503702777	0.3455384895561836	0.38293908411306726	0.37914597471865036	0.4034334034510182	0.3987769327018471	0.42560846777582295	0.41996410488630365	0.4731909166240585	0.4652480224777184	0.10576561905324798	0.10235830315233332	0.005552505270598473	0.09074942711330891	0.005489170257595433	0.08971428787337743
7.1409604379627405	0.34818863746081563	0.3457511648518814	0.3831677173132634	0.37937224337052317	0.4036698784851682	0.3990107103729021	0.4258530579846265	0.4202056449738581	0.47345168450628766	0.46550501809768424	0.10574319003326751	0.1023366053637342	0.005505732029330801	0.09052717170774827	0.005442930764261611	0.08949457135352645
7.183988316859528	0.3484025788521507	0.3459633232857876	0.3833957909779222	0.3795979582135165	0.4039057724868044	0.399243913648903	0.42609704477384464	0.42044658925511424	0.47371180391894574	0.46576137489077374	0.10572083071013173	0.10231497499425934	0.0054592656824583585	0.09030401960835377	0.005396994670472388	0.08927396850810965
7.227275460371831	0.34861599718933384	0.3461749628506183	0.3836233028864993	0.37982311704916344	0.40414108311760427	0.39947654021856577	0.42634042567658437	0.4206869352959772	0.4739712721148796	0.46601709015640663	0.10569854086735955	0.10229341183453713	0.00541310460951383	0.0900799717003622	0.0053513603740658056	0.08905248021137879
7.270823430699384	0.34882889045267546	0.3463860815410843	0.38385025082065694	0.38004771768118156	0.40437580804157824	0.39970858777290663	0.4265831982284228	0.4209266806647876	0.47423008634972635	0.46627216119674425	0.10567632028910098	0.1022719156758056	0.0053672471967818325	0.08985502888452856	0.005306026279595422	0.0888301073536013
7.31463379945495	0.3490412566245311	0.3465966773539278	0.3840766325643032	0.38027175791551143	0.404609944925104	0.3999400540052869	0.4268253599674477	0.4211658229323636	0.47448824388196387	0.46652658531673563	0.10565416876013163	0.10225048630990977	0.005321691837298026	0.08962919207758091	0.005260990798316989	0.08860685084134445
7.358708147721062	0.34925309368933954	0.3468067482879577	0.3843024459036348	0.3804952355603599	0.40484349143697546	0.40017093661145314	0.42706690843430506	0.4214043596720461	0.474745741972959	0.4667803598241677	0.10563208606585107	0.10222912352929564	0.005276436930874873	0.08940246221300185	0.005216252348129835	0.08838271159659428
7.403048066107065	0.34946439963365833	0.3470162923440872	0.3845276886271743	0.3807181484262355	0.4050764452484413	0.4004012332895779	0.42730784117224146	0.4216422884597411	0.475002577887015	0.467033482029711	0.10561007199228598	0.10220782712701701	0.005231480884023476	0.08917484024020439	0.005171809353596402	0.0881576905579351
7.447655154806527	0.3496751724462017	0.34722530752536995	0.3847523585258123	0.38094049432599275	0.40530880403324926	0.4006309417403048	0.42754815572714916	0.4218796068739651	0.475258748891423	0.4672859492469693	0.10558812632608428	0.10218659689672623	0.005186822109958911	0.08894632712484452	0.005127660245908494	0.0879317886798816
7.49253102365499	0.3498854101178779	0.34743379183703704	0.3849764533928485	0.38116227107487005	0.405540565467687	0.4008600596667873	0.4277878496476121	0.4221163124958895	0.47551425225650895	0.46753775879252835	0.10556624885451737	0.10216543263268049	0.0051424590285957805	0.08871692384919072	0.005083803462871295	0.08770500693327676
7.537677292188054	0.35009511064182547	0.34764174328653485	0.3851999710240318	0.38138347649053067	0.4057717272306276	0.40108858477473475	0.4280269204849494	0.4223524029093836	0.4757690852556855	0.46778890798600337	0.10554443936547635	0.10214433412973466	0.005098390066516245	0.08848663141216662	0.005040237448869611	0.08747734630499338
7.583095589699846	0.35030427201345193	0.3478491598835612	0.3854229092176013	0.381604108393103	0.406002287003571	0.4013165147724503	0.428265365793262	0.4225878757010607	0.4760232451654996	0.46803939415008944	0.10552269764747382	0.10212330118334613	0.005054613656941598	0.08825545082886777	0.004996960654878535	0.08724880779864463
7.628787555301809	0.3505128922304707	0.3480560396401034	0.3856452657743282	0.38182416460522256	0.40623224247068723	0.4015438473708799	0.42850318312947583	0.42282272846032276	0.47627672926568393	0.4682892146106098	0.1055010234896363	0.1021023335895681	0.005011128239704732	0.08802338313093117	0.004953971538417257	0.08701939243398726
7.674754837981857	0.3507209692929394	0.34826238057047554	0.3858670384975559	0.38204364295207266	0.4064615913188592	0.4017705802836478	0.428740370053391	0.42305695877940386	0.47652953483920585	0.46853836669656496	0.10547941668171552	0.10208143114504806	0.004967932261282115	0.08779042936708947	0.0049112685635366304	0.08678910124719152
7.720999096663877	0.3509285012032974	0.34846818069135643	0.3860882251932436	0.38226254126142367	0.40669033123772913	0.40199671122710684	0.42897692412772415	0.4232905642534176	0.47678165917231885	0.468786847740183	0.10545787701407178	0.10206059364703426	0.00492502417473073	0.08755659060275889	0.0048688502008227275	0.08655793529136702
7.767522000267617	0.3511354859664041	0.34867343802182715	0.3863088236700061	0.382480857363677	0.4069184599197394	0.40222223792037626	0.42921284291815665	0.42352354248040164	0.47703309955461237	0.4690346550769685	0.10543640427768491	0.10203982089336752	0.004882402439668532	0.0873218679199681	0.004826714927351539	0.08632589563607951
7.814325227768903	0.35134192158957755	0.3488781505834094	0.3865288317391564	0.3826985890919054	0.40714597506017813	0.40244715808538983	0.4294481239933796	0.4237558910613621	0.47728385327906264	0.46928178604575277	0.1054149982641472	0.10201911268247862	0.004840065522262016	0.08708626241750039	0.00478486122666677	0.08609298336732252
7.861410468260233	0.35154780608263214	0.34908231640010323	0.3867482472147479	0.3829157342818932	0.407372874357221	0.4026714694469335	0.4296827649251402	0.423987607600321	0.47753391764208347	0.4695282379887444	0.10539365876566312	0.10199846881339708	0.004798011895225329	0.08684977521141946	0.004743287588774514	0.08585919958798627
7.908779421011744	0.3517531374579179	0.3492859334984256	0.38696706791361707	0.38313229077218064	0.40759915551198017	0.40289516973269607	0.42991676328828904	0.42421868970436105	0.47778328994357794	0.4697740082515787	0.10537238557504713	0.10197788908573786	0.004756240037787407	0.08661240743481358	0.00470199251014769	0.08562454541817033
7.956433795532517	0.35195791373035934	0.3494889999074492	0.3871852916554243	0.38334825640410497	0.4078248162285433	0.4031182566733078	0.4301501166608267	0.42444913498367265	0.4780319674869895	0.4700190941833691	0.10535117848572775	0.10195737329970733	0.00471474843565467	0.08637416023749722	0.004660974493647885	0.08538902199427412
8.004375311632296	0.35216213291749293	0.34969151365884016	0.38740291626269796	0.38356362902184127	0.4080498542140224	0.40334072800238757	0.43038282262394906	0.42467894105159976	0.4782799475793523	0.470263493136757	0.10533003729173766	0.10193692125610262	0.004673535581029675	0.08613503478694895	0.004620232048563544	0.0851526304701622
8.052605699483543	0.35236579303950843	0.34989347278689786	0.3876199395608768	0.383778406472446	0.40827426717859705	0.40356258145658624	0.43061487876209664	0.4249081055246853	0.4785272275313455	0.4705072024679633	0.10530896178771894	0.10191653275630527	0.004632599972542728	0.08589503226716033	0.004579763690540695	0.08491537201601318
8.101126699683881	0.35256889211928605	0.3500948753285929	0.38783635937835215	0.38399258660589963	0.4084980528355574	0.40378381477562886	0.43084628266300157	0.42513662602272007	0.47877380465734265	0.4707502195368392	0.10528795176892372	0.10189620760228589	0.004591940115282966	0.08565415387994335	0.004539567941608702	0.08467724781975505
8.149940063318896	0.3527714281824366	0.35029571932360665	0.3880521735465116	0.38420616727514817	0.4087212089013538	0.4040044257023645	0.4310770319177318	0.42536450016878685	0.47901967627546477	0.4709925417069175	0.10526700703120193	0.10187594559659745	0.004551554520772605	0.08541240084468882	0.0044996433301598415	0.08443825908649671
8.199047552025359	0.3529733992573417	0.35049600281437115	0.38826737989978205	0.38441914633614777	0.40894373309563936	0.4042244119828069	0.4313071241207438	0.4255917255893102	0.4792648397076337	0.47123416634546444	0.10524612737101431	0.10185574654237765	0.004511441706891439	0.08516977439745688	0.0044599883908880145	0.08419840703822956
8.248450938054788	0.353174803375192	0.350695723846107	0.3884819762756733	0.3846315216479052	0.40916562314131416	0.4044437713661812	0.4315365568699265	0.4258182999141008	0.4795092922796227	0.4714750908235308	0.10522531258542052	0.10183561024334657	0.004471600197921255	0.08492627579221335	0.00442060166478786	0.08395769291401223
8.298152004337403	0.35337563857002846	0.3508948804668635	0.38869596051482175	0.38484329107252274	0.4093868767645744	0.4046625016049666	0.43176532776664994	0.4260442207764061	0.47975303132111063	0.4717153125160042	0.10520456247207953	0.10181553650380948	0.004432028524501419	0.08468190630043182	0.004381481699159195	0.08371611797066691
8.348152544546481	0.35357590287878055	0.3510934707275591	0.38890933046103243	0.3850544524752414	0.4096074916949548	0.4048806004549462	0.43199343441581567	0.426269485812954	0.4799960541657341	0.4719548288016609	0.10518387682925749	0.10179552512864559	0.004392725223622662	0.08443666721143472	0.004342627047576819	0.08347368348246675
8.398454363163072	0.35377559434130856	0.35129149268202037	0.3891220839613258	0.3852650037244837	0.4098274656653791	0.40509806567524853	0.4322208744259017	0.42649409266400334	0.48023835815114146	0.47219363706321826	0.10516325545581101	0.10177557592331586	0.004353688838577341	0.08419055983179646	0.004304036269854983	0.08323039074090843
8.449059275541144	0.3539747110004418	0.35148894438702205	0.3893342188659787	0.3854749426918972	0.4100467964121997	0.4053148950283956	0.432447645409014	0.42671803897339167	0.4804799406190444	0.47243173468738736	0.105142698151202	0.10175568869386124	0.0043149179189532205	0.08394358548578396	0.00426570793204073	0.0829862410551101
8.49996910797308	0.35417325090202045	0.3516858239023274	0.38954573302857165	0.385684267252399	0.41026548167525034	0.40553108628034684	0.43267374498093314	0.4269413223885817	0.48072079891527353	0.47266911906492504	0.10512220471548199	0.10173586324689628	0.0042764110206614525	0.08369574551610981	0.004227640606395244	0.08274123575182557
8.551185697755594	0.3543712120949352	0.3518821292907282	0.38975662430603036	0.38589297528421873	0.41048351919788983	0.4057466372005473	0.4328991707611641	0.4271639405607105	0.4809609303898312	0.47290578759068713	0.10510177494930105	0.10171609938961214	0.004238166705835322	0.08344704128276703	0.004189832871363652	0.08249537617528802
8.602710893256043	0.3545685926311685	0.35207785861808555	0.3899668905586714	0.3861010646689436	0.41070090672704823	0.40596154556197067	0.43312392037298514	0.4273858911446378	0.481200332396944	0.47314173766368184	0.1050814086539037	0.10169639692977277	0.004200183542869773	0.08319747416386747	0.004152283311572802	0.08224866368756523
8.654546553979111	0.35476539056583534	0.35227300995337	0.3901765296502482	0.3863085332915622	0.41091764201327513	0.40617580914116896	0.43334799144349734	0.4276071717989952	0.4814390022951197	0.4733769666871215	0.10506110563112414	0.10167675567571637	0.004162460106376997	0.08294704555545707	0.004114990517820605	0.08200109966890068
8.706694550633951	0.35496160395722365	0.3524675813687028	0.3903855394479929	0.38651537904050814	0.41113372281078536	0.4063894257183182	0.4335713816036731	0.42782778018623324	0.48167693744719914	0.47361147206847876	0.10504086568339088	0.10165717543635122	0.004124994977185992	0.08269575687182851	0.004077953087019637	0.08175268551694614
8.759156765201672	0.3551572308668366	0.3526615709393958	0.3905939178226646	0.3867215998077061	0.41134914687750823	0.40660239307726326	0.4337940884884059	0.42804771397267266	0.48191413522041143	0.47384525121953686	0.10502068861371784	0.10163765602115801	0.004087786742302146	0.08244360954526542	0.004041169622195362	0.08150342264718802
8.811935091003267	0.35535226935943276	0.35285497674399346	0.3908016626485925	0.38692719348861543	0.41156391197513226	0.4068147090055662	0.4340161097365621	0.4282669708285511	0.48215059298642937	0.474078301556446	0.10500057422571271	0.10161819724018394	0.004050833994894365	0.08219060502615605	0.004004638732489685	0.08125331249348733
8.865031432767935	0.3555467175030682	0.3530477968643138	0.3910087718037217	0.38713215798227507	0.4117780158691545	0.40702637129455366	0.43423744299102685	0.4284855484280739	0.4823863081214228	0.4743106204997759	0.10498052232356521	0.10159879890404579	0.004014135334294622	0.08193674478344803	0.003968359033113877	0.08100235650758236
8.918447706701835	0.35574057336913806	0.3532400293854888	0.3912152431696581	0.3873364911913489	0.41199145632892886	0.40723737773936275	0.4344580858987586	0.42870344444946334	0.48262127800611515	0.4745422054745703	0.10496053271205691	0.10157946082392724	0.003977689365941117	0.08168203030396626	0.003932329145328151	0.0807505561590176
8.972185840557227	0.3559338350324175	0.3534316723960072	0.3914210746317158	0.387540191022171	0.4122042311277104	0.4074477261389885	0.43467803611083594	0.42892065657500755	0.4828555000258376	0.4747730539104015	0.10494060519654906	0.10156018281157578	0.003941494701394266	0.0814264630932513	0.003896547696442987	0.08049791293588271
9.02624777370205	0.35612650057110495	0.35362272398775485	0.3916262640789611	0.38774325538479104	0.41241633804270883	0.4076574142963325	0.4348972912825097	0.42913718249111116	0.48308897157058495	0.4750031632414254	0.10492073958298796	0.10154096467930356	0.003905549958312271	0.0811700446753747	0.003861013319804929	0.08024442834467038
9.080635457189915	0.35631856806686274	0.3538131822560571	0.3918308094042587	0.38794568219301934	0.412627774855132	0.40786644001825073	0.4351158490732533	0.4293530198883452	0.4833216900350718	0.4752325309064347	0.10490093567790339	0.10152180623998629	0.003869853760395614	0.08091277659242735	0.0038257246547415136	0.07999010390973638
9.135350853830497	0.35651003560486033	0.3540030452997208	0.392034708504319	0.3881474693644721	0.412838539350236	0.40807480111559896	0.43533370714681274	0.4295681664614954	0.483553652818787	0.47546115434891495	0.10488119328840224	0.10150270730705994	0.0038344047374292423	0.08065466040564218	0.0037906803465679317	0.07973494117392477
9.190395938260405	0.356700901273816	0.3541923112210756	0.39223795927974286	0.38834861482061944	0.41304862931737546	0.4082824954032836	0.4355508631712596	0.4297826199096155	0.4837848573260503	0.4756890310170999	0.10486151222217527	0.10148366769451966	0.003799201525210627	0.08039569769468358	0.003755879046558608	0.07947894169845426
9.245772697014415	0.3568911631660395	0.3543809781260165	0.3924405596350699	0.38854911648682766	0.41325804255004883	0.4084895207003068	0.43576731481904	0.4299963779360752	0.4840153009660695	0.4759161583640258	0.10484189228748741	0.10146468721692328	0.0037642427655399935	0.08013589005751953	0.0037213194119494197	0.07922210706323085
9.301483128597186	0.3570808193774745	0.35456904412404666	0.3926425074788211	0.3887489722924093	0.41346677684594896	0.40869587482981895	0.4359830597670263	0.4302094382486127	0.484244981152995	0.4761425338475872	0.10482233329318537	0.10144576568938345	0.0037295271062287583	0.07987523911138794	0.0036870001058901813	0.07896443886663462
9.357529243555355	0.35726986800774185	0.35475650732831865	0.392843800723552	0.38894818017066607	0.41367483000701316	0.40890155561916247	0.43619809569656914	0.43042179855938295	0.4844738953059778	0.4763681549305931	0.10480283504868335	0.10142690292756933	0.00369505320105068	0.07961374649201503	0.00365291979743132	0.07870593872529241
9.413913064550128	0.3574583071601814	0.3549433658556779	0.393044437285893	0.38914673805893757	0.41388219983946933	0.4091065608999233	0.4364124202935494	0.4306334565850117	0.4847020408492253	0.4765930190808222	0.10478339736397778	0.10140809874770669	0.0036608197097525164	0.0793514138544964	0.0036190771615265405	0.07844660827507255
9.47063662643026	0.3576461349418963	0.3551296178267054	0.39324441508660074	0.38934464389864687	0.41408888415389117	0.40931088850797986	0.4366260312484293	0.43084441004664414	0.4849294152120592	0.4768171237710793	0.10476402004963337	0.10138935296657324	0.0036268252980011795	0.07908824287248706	0.003585470878988861	0.07818644917018958
9.527701976305488	0.35783334946379525	0.3553152613657601	0.39344373205060257	0.38954189563534714	0.41429488076523946	0.40951453628354967	0.4368389262563044	0.4310546566699979	0.4851560158289714	0.47704046647925064	0.1047447029167897	0.10137066540150158	0.0035930686373610854	0.07882423523820137	0.003552099636473738	0.07792546308354531
9.585111173620431	0.35801994884063626	0.35550029460102206	0.39364238610704677	0.3897384912187683	0.4145001874929181	0.40971750207124025	0.43705110301695527	0.43126419418541273	0.4853818401396824	0.47726304468836184	0.10472544577715094	0.10135203587037413	0.003559548405329238	0.07855939266386258	0.0035189621264883897	0.07766365170735412
9.642866290228868	0.3582059311910694	0.3556847156645359	0.39384037518934706	0.38993442860286565	0.41470480216082195	0.40991978372009924	0.4372625592349008	0.43147302032790347	0.4856068855891976	0.47748485588663286	0.10470624844299414	0.10133346419162129	0.0035262632852659515	0.07829371688025333	0.003486057047338953	0.0774010167524608
9.700969410468568	0.35839129463768155	0.3558685226922536	0.39403769723523185	0.3901297057458648	0.4149087225973865	0.4101213790836611	0.43747329261945095	0.43168113283721216	0.4858311496278666	0.47770589756753556	0.10468711072716479	0.10131495018422638	0.003493211966380194	0.07802720963738352	0.0034533831031136053	0.07713755994839744
9.75942263123647	0.358576037307039	0.3560517138240779	0.39423435018679215	0.39032432061031014	0.41511194663563766	0.4103222860199984	0.43768330088475793	0.43188852945785844	0.4860546297114392	0.47792616722985	0.10466803244307221	0.10129649366771791	0.003460393143730922	0.07775987270461826	0.003420939003691892	0.07687328304419339
9.818228062064373	0.35876015732973177	0.3562342872039062	0.3944303319905281	0.3905182711631124	0.4153144721132437	0.4105225023917717	0.43789258174986884	0.4320952079391929	0.4862773233011245	0.4781456623777225	0.1046490134046903	0.10127809446217068	0.0034278055181893308	0.07749170787039361	0.0033887234647020925	0.0766081878077074
9.877387825195074	0.358943652840418	0.3564162409796741	0.39462564059739946	0.3907115553755959	0.41551629687256264	0.41072202606627856	0.4381011329387813	0.43230116603544827	0.4864992278636491	0.47836438052072233	0.10463005342655812	0.10125975238820292	0.003395447796438855	0.07722271694295557	0.0033567352074981294	0.07634227602584076
9.936904055658934	0.359126521977867	0.35659757330339914	0.3948202739628711	0.3909041712235466	0.4157174187606978	0.41092085491550323	0.43830895218049315	0.43250640150579334	0.48672034087131466	0.4785823191738983	0.10461115232377528	0.10124146726697851	0.0033633186909391988	0.0769529017496211	0.003324972959161787	0.07607554950484996
9.996778901350961	0.3593087628850044	0.35677828233122444	0.3950142300469636	0.39109611668725885	0.41591783562954243	0.41111898681616843	0.4385160372090585	0.43271091211438395	0.4869406598020577	0.47879947585783805	0.10459230991200365	0.10122323892020371	0.0033314169198987997	0.07668226413709078	0.0032934354524800646	0.07580801007048876
10.05701452310831	0.3594903737089566	0.35695836622346344	0.3952075068143002	0.39128738975158617	0.4161175453358358	0.4113164196497852	0.43872238576363964	0.4329146956304173	0.4871601821395071	0.4790158480987247	0.10457352600746476	0.10120506717012327	0.003299741207293483	0.07641080597197458	0.0032621214259034303	0.07553965956738296
10.117613094788254	0.35967135260109456	0.35713782314464343	0.3954001022341571	0.3914779884059858	0.41631654574121096	0.4115131513027014	0.43892799558855977	0.43311774982818313	0.4873789053730435	0.47923143342839475	0.10455480042693353	0.10118695183952432	0.0032682902828056193	0.07613852914020924	0.003231029623548931	0.0752704998597693
10.178576803346665	0.3598516977170791	0.35731665126355067	0.39559201428050983	0.39166791064457007	0.41651483471224815	0.4117091796661557	0.43913286443336	0.43332007248711835	0.48759682699785895	0.47944622938439674	0.10453613298774979	0.10116889275173055	0.0032370628818298997	0.0758654355474846	0.0032001587951682176	0.07500053283115449
10.239907848916916	0.3600314072169053	0.35749484875327353	0.3957832409320849	0.39185715446615293	0.41671241012052423	0.411904502636324	0.4393369900528492	0.4335216613918587	0.4878139445150144	0.47966023351004944	0.10451752350780104	0.10115088973060324	0.0032060577454413597	0.07559152711903039	0.00316950769614488	0.07472976038465617
10.301608444889292	0.36021047926494776	0.3576724137912488	0.3959737801724071	0.39204571787429987	0.41690926984266513	0.41209911811437544	0.4395403702071617	0.43372251433229403	0.4880302554315019	0.4798734433544999	0.10449897180553441	0.10113294260053969	0.0031752736203971565	0.07531680580034106	0.003139075087463361	0.07445818444303143
10.363680817990868	0.36038891203000584	0.35784934455930495	0.39616362998985016	0.3922335988773758	0.4171054117603994	0.4122930240065188	0.4397430026618088	0.43392262910362	0.48824575726030156	0.4800858564727826	0.1044804776999447	0.10111505118647134	0.0031447092590899395	0.07504127355622359	0.003108859735686753	0.07418580694836407
10.426127208365882	0.3605667036853478	0.35802563924370806	0.3963527883776842	0.3924207954885944	0.41730083376060534	0.41248621822405696	0.43994488518773517	0.43412200350639213	0.48846044752044226	0.4802974704258778	0.10446204101058339	0.10109721531386102	0.0031143634195314185	0.07476493237138016	0.003078860412959905	0.07391262986286051
10.488949869656532	0.3607438524087571	0.35820129603520584	0.39654125333412665	0.3926073057260669	0.4174955337353674	0.4126786986834375	0.44014601556137184	0.43432063534658144	0.4886743237370622	0.4805082827807713	0.10444366155754946	0.10107943480870699	0.0030842348653643548	0.07448778425076341	0.003049075896952136	0.07363865516782653
10.552151069084381	0.360920356382578	0.358376313129074	0.39672902286239253	0.3927931276128513	0.4176895095820259	0.41287046330630167	0.4403463915646914	0.4345185224356256	0.4888873834414685	0.4807182911105122	0.10442533916148855	0.10106170949753543	0.0030543223658159313	0.07420983121924962	0.003019504970866116	0.07336388486450574
10.615733087532126	0.3610962137937601	0.35855068872515977	0.39691609497074243	0.39297825917700174	0.417882759203231	0.41306151001953956	0.4405460109852632	0.4347156625904855	0.48909962417119696	0.4809274929942734	0.10440707364359585	0.10104403920740375	0.0030246246956848744	0.07393107532175236	0.002990146423442752	0.07308832097469065
10.679698219625935	0.3612714228339051	0.3587244210279293	0.3971024676725338	0.39316269845161894	0.4180752805069933	0.41325183675534205	0.4407448716163085	0.4349120536336975	0.4893110434700737	0.481135886017411	0.10438886482561278	0.10102642376589237	0.0029951406353130317	0.07365151862305197	0.002960999048876367	0.07281196553907421
10.744048773818252	0.3614459816993123	0.358897508246511	0.3972881389862709	0.3933464434748971	0.4182670714067369	0.41344144145124745	0.4409429712567548	0.4351076933934293	0.4895216388882749	0.4813434677715232	0.10437071252982397	0.10100886300111411	0.0029658689705907015	0.07337116320837822	0.0029320616468444527	0.072534820618543
10.808787072471103	0.3616198885910239	0.3590699485947435	0.39747310693565446	0.39352949229017664	0.4184581298213533	0.4136303220502005	0.4411403077112918	0.4353025797035345	0.4897314079823872	0.4815502358545108	0.10435261657905799	0.10099135674170429	0.0029368084929197735	0.07309001118316871	0.0029033330224885745	0.07225688829431931
10.87391545193992	0.3617931417148719	0.35924174029121914	0.39765736954963216	0.39371184294599204	0.4186484536752525	0.4138184765005992	0.4413368787904268	0.4354967104036063	0.48994034831547	0.481756187870637	0.10433457679668647	0.10097390481682317	0.0029079579991906357	0.07280806467289835	0.002874811986381065	0.07197817066752066
10.93943626265785	0.3619657392815243	0.3594128815593317	0.3978409248624501	0.3938934934961231	0.4188380408984167	0.4140059027563518	0.4415326823105391	0.4356900833390332	0.49014845745711516	0.48196132143058706	0.10431659300661716	0.10095650705615167	0.0028793162917821746	0.07252532582361937	0.0028464973545130334	0.07169866985941553
11.00535186922059	0.36213767950653114	0.3595833706273212	0.3980237709137017	0.39407444199964453	0.4190268894264543	0.41419259877692516	0.4417277160939384	0.43588269636105414	0.4903557329835097	0.48216563415152935	0.10429866503330308	0.10093916328989404	0.0028508821785329097	0.07224179680186182	0.0028183879482455154	0.07141838801076972
11.071664650471687	0.3623089606103709	0.35975320572832	0.39820590574838083	0.39425468652097545	0.41921499720065186	0.41437856252739785	0.4419219779689182	0.4360745473268126	0.49056217247749584	0.4823691236571752	0.10428079270172967	0.10092187334877421	0.0028226544727094627	0.07195747979415046	0.00279048259436232	0.07113732728356581
11.138376999588447	0.36247958081849685	0.3599223851004005	0.3983873274169297	0.39443422512993176	0.41940236216802745	0.414563791978518	0.44211546576981253	0.4362656340994133	0.4907677735286329	0.4825717875778398	0.10426297583742211	0.10090463706403283	0.0027946319930056696	0.07167237700780049	0.0027627801249829886	0.07085548985948265
11.205491324168262	0.36264953836138486	0.36009090698661944	0.39856803397529283	0.3946130559017745	0.4195889822813852	0.41474828510674827	0.4423081773370536	0.43645595454797725	0.4909725337332605	0.4827736235505029	0.10424521426644058	0.10088745426743166	0.002766813563534587	0.07138649067103131	0.0027352793775627937	0.07057287794042111
11.273010046315514	0.36281883147457916	0.36025876963506653	0.3987480234849664	0.39479117691726223	0.41977485549937	0.41493203989432614	0.4425001105172253	0.43664550654769674	0.49117645069455834	0.4829746292188701	0.10422750781537599	0.100870324791245	0.002739198013763655	0.07109982303184381	0.0027079791949060628	0.07028949374917204
11.340935602728974	0.3629874583987393	0.3604259712989087	0.3989272940130504	0.39496858626270054	0.41995997978651606	0.41511505432931267	0.44269126316312213	0.43683428797989127	0.4913795220226098	0.48317480223343273	0.10420985631135347	0.10085324846826316	0.002711784178539123	0.07081237635935622	0.002680878425092903	0.07000533952827936
11.409270444789758	0.36315541737968826	0.36059251023643896	0.3991058436322994	0.39514528202999355	0.4201443531133084	0.4152973264056469	0.4428816331338058	0.4370222967320638	0.4915817453344638	0.4833741402515309	0.10419225958203118	0.10083622513178984	0.0026845708980736127	0.07052415294378989	0.0026539759215054026	0.0697204175410775
11.478017038649782	0.363322706668458	0.36075838471112215	0.39928367042117513	0.39532126231669523	0.4203279734562316	0.41547885412320007	0.44307121829466006	0.43720953069795726	0.4917831182541968	0.48357264093741303	0.10417471745559304	0.10081925461564185	0.0026575570178710706	0.07023515509524714	0.002627270542797877	0.069434730071535
11.547177865320764	0.3634893245213384	0.36092359299164206	0.3994607724638969	0.39549652522606005	0.4205108387978247	0.41565963548782897	0.4432600165174489	0.4373959877776095	0.4919836384129755	0.48377030196229914	0.10415722976075305	0.10080233675414542	0.002630741388767621	0.0699453851451608	0.00260076115286223	0.0691482794239846
11.616755420763786	0.3636552691999238	0.36108813335194867	0.3996371478504941	0.39567106886709463	0.42069294712673777	0.4158396685114286	0.44344802568037395	0.43758166587741076	0.49218330344912015	0.48396712100444117	0.1041397963267528	0.10078547138213749	0.002604122866893821	0.06965484544598155	0.00257444662083417	0.06886106792357793
11.686752215979308	0.3638205389711603	0.36125200407130514	0.3998127946768581	0.3958448913546089	0.4208742964377848	0.4160189512119884	0.4436352436681309	0.4377665629101588	0.4923821110081664	0.4841630957491853	0.10412241698335882	0.10076865833496164	0.002577700313636022	0.06936353837058107	0.0025483258210532433	0.06857309791595867
11.75717077709787	0.36398513210739475	0.36141520343433564	0.39998771104479514	0.39601799080926864	0.4210548847319975	0.4161974816136429	0.4438216683719679	0.4379506767951168	0.4925800587429301	0.4843582238890349	0.10410509156086194	0.10075189744846741	0.0025514725956470308	0.06907146631318994	0.0025223976330508435	0.06828437176737623
11.82801364547121	0.3641490468864206	0.36157772973107155	0.4001618950620768	0.3961903653576445	0.42123471001668283	0.4163752577467286	0.4440072976897408	0.43813400545806985	0.4927771443135674	0.48455250312371057	0.10408781989007394	0.10073518855901538	0.002525438584816797	0.0687786316890282	0.0024966609415462138	0.06799489186516894
11.899283377763982	0.3643122815915276	0.36173958125700095	0.4003353448424942	0.3963620131322677	0.4214137703054751	0.4165522776478373	0.4441921295259733	0.43831654683138105	0.4929733653876416	0.48474593116021447	0.10407060180232865	0.1007185315034639	0.0024995971582346677	0.06848503693393582	0.0024711146364158054	0.06770466061753666
11.970982546046038	0.36447483451154855	0.36190075631311425	0.4005080585059081	0.3965329322716786	0.4215920636183915	0.41672853935987114	0.4443761617919139	0.4384982988540488	0.4931687196401838	0.4849385057128917	0.10405343712948424	0.10070192611917682	0.00247394719821159	0.06819068450550958	0.0024457576126621916	0.06741368045307183
12.043113737885237	0.364636703940908	0.36206125320595295	0.4006800341783037	0.3967031209204803	0.4217695879818901	0.4169040409320943	0.4445593924055928	0.43867925947176467	0.4933632047537584	0.48513022450349325	0.10403632570391287	0.10068537224402067	0.0024484875922237137	0.06789557688200887	0.0024205887704251694	0.06712195382169739
12.115679556440844	0.36479788817967057	0.36222107024765815	0.4008512699918431	0.3968725772293913	0.42194634142891946	0.41707878042019286	0.44474181929188106	0.4388594266369699	0.49355681841852583	0.48532108526123907	0.10401926735850531	0.1006688697163598	0.0024232172329083923	0.06759971656305197	0.002395607014933354	0.06682948319402726
12.188682620557461	0.3649583855335889	0.36238020575601715	0.4010217640849168	0.3970412993552957	0.4221223219989806	0.4172527558863223	0.4449234403825475	0.4390387983089125	0.4937495583323068	0.48551108572287954	0.10400226192666664	0.10065241837505982	0.002398135018059744	0.06730310606974399	0.002370811256517058	0.0665362710620343
12.26212556485955	0.3651181943141519	0.36253865805451263	0.40119151460219726	0.3972092854612986	0.4222975277381772	0.41742596539917187	0.4451042536163195	0.43921737245370646	0.49394142220064646	0.4857002236327608	0.10398530924232159	0.10063601805948226	0.002373239850578024	0.06700574794402314	0.0023462004105665457	0.06624231993852447
12.336011039846525	0.3652773128386347	0.36269642547236997	0.4013605196946931	0.3973765337167751	0.4224719566992741	0.4175984070340091	0.44528425693893864	0.439395147044387	0.4941324077368779	0.48588849674288553	0.10396840913990303	0.1006196686094875	0.00234853063848961	0.06670764474972657	0.002321773397510718	0.06594763235725054
12.41034171198835	0.3654357394301453	0.3628535063446066	0.4015287775197998	0.39754304229742654	0.42264560694175296	0.41777007887274364	0.4454634483032196	0.4395721200609699	0.4943225126621882	0.48607590281297763	0.10395156145435733	0.1006033698654273	0.002324006294899039	0.06640879907172348	0.0022975291428357636	0.06565221087365103
12.485120263821853	0.36559347241767515	0.36300989901207975	0.4016962862413558	0.3977088093853311	0.4228184765318665	0.41794097900397786	0.44564182566911154	0.43974828949050904	0.49451173470568055	0.48626243961054655	0.10393476602114315	0.10058712166814783	0.002299665737977463	0.06610921351631305	0.002273466577014993	0.0653560580637702
12.560349394047481	0.36575051013614646	0.3631656018215349	0.4018630440296938	0.39787383316899627	0.422990563542696	0.41811110552306296	0.4458193870037528	0.4399236533271554	0.49470007160444107	0.4864481049109481	0.10391802267622478	0.10057092385899243	0.002275507890957762	0.06580889071153706	0.0022495846355257143	0.06505917652511073
12.63603181762671	0.365906850926463	0.3633206131256547	0.40202904906169523	0.39803811184341337	0.42316186605420714	0.418280456532155	0.44599613028153395	0.4400982095722129	0.49488752110360257	0.48663289649745034	0.10390133125607903	0.10055477627979063	0.0022515316820999054	0.0655078333067678	0.002225882258832801	0.06476156887677575
12.712170265880024	0.3660624931355574	0.36347493128310787	0.4021942995208441	0.3982016436101108	0.42333238215330565	0.4184490301402717	0.44617205348415323	0.44027195623419857	0.49507408095640865	0.4868168121612978	0.1038846915976841	0.10053867877286046	0.002227736044684736	0.06520604397310592	0.0022023583923487244	0.06446323775882945
12.78876748658549	0.36621743511644117	0.36362855465859756	0.4023587935972796	0.3983644266772048	0.423502109933895	0.4186168244633448	0.4463471546006785	0.44044489132890075	0.495259748924281	0.4869998497017736	0.10386810353852799	0.10052263118101369	0.002204119916992653	0.06490352540329525	0.002179011986422452	0.06416418583262384
12.865826244077915	0.36637167522825453	0.3637814816229105	0.40252252948785155	0.39852645925945546	0.4236710474969316	0.41878383762427895	0.4465214316276045	0.4406170128794366	0.49544452277688167	0.48718200692626473	0.10385156691659843	0.10050663334754482	0.00218068224226986	0.06460028031142429	0.002155841996349661	0.06386441578152358
12.943349319348618	0.36652521183631487	0.3639337105529667	0.40268550539617287	0.3986877395783193	0.42383919295048084	0.41895006775300775	0.44669488256891426	0.440788318916313	0.4956284002921815	0.4873632816503269	0.10383508157038988	0.100490685116237	0.0021574219687408025	0.06429631143369363	0.0021328473823110095	0.0635639303098543
13.0213395101458	0.3666780433121666	0.36408523983186697	0.4028477195326749	0.3988482658620018	0.42400654440977675	0.41911551298654687	0.4468675054361363	0.4409588074774821	0.49581137925652335	0.4875436716977472	0.10381864733889326	0.1004747863313569	0.00213433804957619	0.06399162152823124	0.0021100271093748013	0.06326273214337164
13.099799631075467	0.366830168033631	0.3642360678489442	0.4030091701146609	0.3990080363455133	0.4241730999972764	0.4192801714690527	0.4470392982484063	0.4411284766084028	0.4959934574646879	0.48772317490061085	0.10380226406160155	0.10045893683765214	0.0021114294428516978	0.06368621337429659	0.0020873801474974307	0.06296082402992909
13.178732513703073	0.3669815843848558	0.3643861929998108	0.40316985536636074	0.3991670492707193	0.4243388578427161	0.41944404135187946	0.4472102590325262	0.441297324362098	0.4961746327199604	0.48790178909936344	0.10378593157850588	0.10044313648035556	0.0020886951115657304	0.06338008977338916	0.002064905471470091	0.06265820873846906
13.258141006655675	0.3671322907563646	0.36453561368641024	0.4033297735189847	0.3993253028863985	0.4245038160831711	0.4196071207936316	0.4473803858230237	0.44146534879921645	0.49635490283419587	0.48807951214287804	0.10376964973009423	0.10042738510518029	0.002066134023609223	0.06307325354906368	0.002042602060926768	0.06235488905979025
13.338027975724735	0.3672822855451076	0.3646843283170639	0.4034889228107782	0.399482795448293	0.4246679728631108	0.4197694079602257	0.44754967666221324	0.4416325479880881	0.4965342656278853	0.4882563418885181	0.10375341835735223	0.10041168255831755	0.002043745151738996	0.06276570754660327	0.0020204689003269216	0.062050867806604515
13.418396303969553	0.36743156715451075	0.3648323353065236	0.4036473014870774	0.39963952521916557	0.4248313263344573	0.41993090102494307	0.4477181296002549	0.4417989200047861	0.4967127189302216	0.4884322762022041	0.10373723730175645	0.10039602868643464	0.0020215274735675415	0.0624574546332326	0.0019985049789119635	0.0617461478128547
13.49924889182131	0.36758013399452616	0.36497963307601905	0.403804907800363	0.39979549046885116	0.42499387465664096	0.42009159816848757	0.4478857426952156	0.44196446293318653	0.4968902605791648	0.48860731295847787	0.10372110640527743	0.1003804233366803	0.001999479971548812	0.062148497698487404	0.0019767092907154726	0.06144073193456734
13.580588657187745	0.36772798448168287	0.3651262200533091	0.40396174001031443	0.39995068947431295	0.4251556159966614	0.4202514975790432	0.4480525140131288	0.4421291748650261	0.4970668884215116	0.4887814500405678	0.10370502551037827	0.10036486635667494	0.001977601632953796	0.06183883965368864	0.001955080834536105	0.06113462304945472
13.662418535558457	0.367875117039136	0.3652720946727308	0.40411779638386675	0.40010512051969577	0.4253165485291403	0.4204105974523297	0.4482184416280561	0.4422930538999634	0.49724260031295786	0.4889546853404548	0.1036889944600117	0.10034935759451517	0.0019558914498483126	0.06152848343225514	0.001933618613921162	0.06082782405732701
13.744741480110864	0.36802153009671823	0.36541725537524994	0.40427307519526356	0.40025878189638153	0.4254766704363839	0.4205688959916623	0.44838352362214645	0.4424560981456375	0.4974173941181677	0.4891270167589373	0.1036730130976198	0.10033389689876766	0.001934348419089904	0.06121743198990259	0.001912321637147496	0.06052033787969435
13.827560461816718	0.36816722209098945	0.365561700608511	0.40442757472611335	0.4004116719030425	0.4256359799084364	0.4207263914080051	0.4485477580856976	0.4426183057177293	0.4975912677108399	0.4892984422056977	0.10365708126713219	0.10031848411847394	0.0019129715422994131	0.060905688304401906	0.0018911889171944196	0.060212167459795296
13.910878469549415	0.36831219146528804	0.3657054288268871	0.404581293265445	0.4005637888456975	0.4257944751431423	0.42088308192003093	0.4487111431172165	0.4427796747400197	0.4977642189737744	0.48946895959936654	0.10364119881296263	0.10030311910314177	0.0018917598258507695	0.06059325537601978	0.0018702194717468146	0.05990331576317942
13.9946985101918	0.3684564366697808	0.3658484384915308	0.40473422910976226	0.4007151310377653	0.42595215434620104	0.4210389657541782	0.44887367682348145	0.4429402033444527	0.49793624579893847	0.4896385668675905	0.10362536558001297	0.10028780170275346	0.0018707122808314658	0.06028013622663764	0.001849412323170263	0.059593785777423136
14.079023608744702	0.36859995616151403	0.36599072807042404	0.4048863805630986	0.40086569680012035	0.4261090157312252	0.4211940411447089	0.4490353573196012	0.44309988967119146	0.4981073460875357	0.4898072619470967	0.10360958141366863	0.10027253176775305	0.0018498279230683146	0.05996633390122952	0.001828766498479073	0.05928358051174598
14.163856808436103	0.368742748404465	0.36613229603842873	0.40503774593707587	0.40101548446114765	0.4262650575198029	0.4213483063337635	0.4491961827290778	0.4432587318686823	0.49827751775007184	0.4899750427837598	0.10359384615979336	0.10025730914905452	0.0018291057730737137	0.05965185146688157	0.0018082810293353901	0.05897270299780644
14.24920117083096	0.36888481186959143	0.3662731408773372	0.4051883235509561	0.4011644923567972	0.42642027794155074	0.421501759571423	0.44935615118386635	0.44341672809371285	0.4984467587064219	0.4901419073326676	0.10357815966473419	0.10024213369803518	0.0018085448560274386	0.05933669201259306	0.00178795495203099	0.05866115628933244
14.335059775941703	0.36902614503488373	0.36641326107592315	0.4053381117316987	0.4013127188306404	0.42657467523417514	0.4216543991157622	0.44951526082443727	0.4435738765114743	0.4986150668858993	0.4903078535581877	0.10356252177531823	0.10022700526653675	0.0017881442017850802	0.05902085865031381	0.0017677873074641859	0.058348943462135594
14.421435722339384	0.3691667463854159	0.36655265512999224	0.4054871088140174	0.40146016223392395	0.4267282476435308	0.42180622323291167	0.44967350979983844	0.44373017529562064	0.4987824402273207	0.4904728794340342	0.1035469323388508	0.10021192370686331	0.0017679028448402967	0.0587043545142194	0.0017477771411233967	0.058036067614267495
14.50833212726552	0.3693066144133962	0.36669132154243256	0.4056353131404341	0.40160682092562616	0.4268809934236781	0.4219572301971118	0.4498308962677542	0.44388562262833053	0.49894887667907656	0.4906369829433339	0.10353139120311243	0.10019688887178065	0.001747819824313268	0.058387182760966994	0.0017279235030711604	0.05772253186596288
14.595752126744532	0.3694457476182185	0.36682925882326567	0.40578272306133706	0.40175269327251156	0.4270329108369432	0.42210741829077436	0.4499874183945704	0.4440402167003665	0.4991143741991964	0.4908001620786929	0.10351589821636092	0.10018190061451274	0.0017278941839351525	0.05806934656983742	0.0017082254479281467	0.05740833935971068
14.683698875697011	0.36958414450651395	0.36696646548969797	0.4059293369350351	0.4018977776491875	0.4271839981539759	0.4222567858045374	0.4501430743554336	0.44419395571113746	0.49927893075541846	0.4909624148422633	0.10350045322732793	0.10016695878874249	0.0017081249720303227	0.05775084914266415	0.001688682034853617	0.05709349326032509
14.772175548053516	0.36972180359220286	0.3671029400661713	0.40607515312781484	0.4020420724381583	0.4273342536538096	0.42240533103732647	0.45029786233431274	0.44434683786876	0.49944254432525703	0.49112373924581126	0.10348505608521481	0.10015206324861313	0.001688511241495494	0.05743169370374801	0.0016692923275356542	0.056777996755059235
14.861185336869132	0.36985872339654463	0.36723868108441426	0.4062201700139959	0.40218557602988253	0.42748367562391826	0.42255305229641066	0.450451780524064	0.44449886139011713	0.49960521289607046	0.4912841333107818	0.10346970663970136	0.10013721384871896	0.0016690520497868455	0.057111883500198246	0.001650055394164518	0.056461853053463074
14.95073145443871	0.3699949024481907	0.3673736870834929	0.406364385975989	0.40232828682282745	0.4276322623602786	0.4226999478974629	0.4506048271264891	0.44465002450092267	0.4997669344651289	0.4914435950683678	0.10345440474093058	0.1001224104441136	0.0016497464588987043	0.0567914218016341	0.001630970307421098	0.056145065387511295
15.040817132412794	0.3701303392832361	0.3675079566098633	0.4065077994043507	0.40247020322352645	0.42778001216742556	0.42284601616461676	0.45075700035239985	0.44480032543577985	0.49992770703968326	0.4916021225595769	0.1034391502395179	0.10010765289029945	0.0016305935353488898	0.056470311900270076	0.0016120361444573739	0.05582763701151805
15.131445621914246	0.3702650324452703	0.3676414882174213	0.4066504086978412	0.4026113236466325	0.42792692335851457	0.42299125543052596	0.45090829842167934	0.4449497624382441	0.5000875286370341	0.49175971383529743	0.1034239429865439	0.10009294104323499	0.001611592350166724	0.05614855711142752	0.0015932519868759876	0.05550957120222222
15.222620193655578	0.3703989804854299	0.36777428046755495	0.4067922122634786	0.4027516465149762	0.42807299425537965	0.423135664036422	0.4510587195633456	0.4450983337608842	0.500246397284599	0.4919163669563676	0.1034087828335615	0.10007827475932862	0.0015927419788708264	0.05582616077292357	0.0015746169207293548	0.055190871259043206
15.31434413805701	0.3705321819624504	0.36790633192919586	0.4069332085165998	0.40289117025962223	0.42821822318859315	0.4232792403321752	0.45120826201561154	0.4452460376653446	0.5004043110199813	0.49207207999364183	0.10339366963257982	0.10006365389543721	0.0015740415014460218	0.055503126245426415	0.0015561300364863584	0.05487154050392462
15.406620765365147	0.37066463544271744	0.36803764117887044	0.4070733958809123	0.4030298933199233	0.4283626084975247	0.42342198267635056	0.4513569240259492	0.4453928724224053	0.5005612678910394	0.49222685102805835	0.10337860323607768	0.10004907830886715	0.00155549000234112	0.05517945691254056	0.0015377904290154731	0.054551582281135325
15.499453405772549	0.37079633950031987	0.3681682068007519	0.4072127727885553	0.4031678141435787	0.4285061485304025	0.42356388943626894	0.4515047038511525	0.44553883631204516	0.5007172659559556	0.49238067815070785	0.10336358349699316	0.10003454785737052	0.001537086570433388	0.054855156180366293	0.0015195971975949796	0.054230999958150505
15.592845409537835	0.3709272927171008	0.3682980273867121	0.40735133768015325	0.4033049311866896	0.42864884164436906	0.42370495898806676	0.451651599757399	0.44568392762350334	0.5008723032833033	0.4925335594629	0.10334861026872832	0.10002006239914533	0.0015188302990267744	0.05453022747809655	0.001501549445847239	0.05390979692425901
15.686800147106629	0.37105749368271057	0.3684271015363723	0.4074890890048748	0.40344124291381456	0.42879068620554595	0.42384518971674995	0.45179761002031255	0.4458281446553407	0.5010263779521192	0.492685493076232	0.10333368340514265	0.10000562179283608	0.0015007202858443591	0.05420467425840059	0.001483646281758233	0.05358797659162917
15.781321009233178	0.37118694099465865	0.3685554278571565	0.40762602522049013	0.4035767477980278	0.4289316805890917	0.4239845800162597	0.45194273292502735	0.44597148571550305	0.5011794880519685	0.4928364771126565	0.10331880276055377	0.09999122589753003	0.0014827556329781721	0.05387849999607397	0.0014658868176744555	0.053265542395791954
15.87641140710273	0.37131563325836614	0.36868300496434236	0.40776214479342665	0.40371144432097544	0.42907182317925935	0.4241231282895286	0.45208696676624893	0.4461139491213812	0.501331631683018	0.4929865097045497	0.1033039681897361	0.09997687457275281	0.0014649354468909692	0.05355170818889121	0.0014482701702402956	0.052942497794290944
15.972074772454643	0.37144356908721754	0.3688098314811135	0.4078974461988266	0.4038453309729306	0.4292111123694588	0.4242608329485389	0.4522303098483185	0.44625553319987515	0.5014828069561009	0.49313558899477883	0.10328917954792095	0.09996256767847507	0.0014472588384180085	0.05322430235831632	0.0014307954604060313	0.052618846267293407
16.06831455770623	0.3715707471026142	0.3689359060386114	0.4080319279206046	0.4039784062528515	0.4293495465623179	0.4243976924143828	0.4523727604852762	0.4463962362874548	0.5016330119927902	0.49328371313677055	0.10327443669079488	0.099948305075105	0.0014297249227288589	0.052896286048650154	0.0014134618134220567	0.0522945913181303
16.165134236077357	0.37169716593402535	0.369061227275988	0.4081655884515057	0.40411066866843787	0.4294871241697406	0.424533705117323	0.4525143170009233	0.44653605673022384	0.5017822449254662	0.49343088029458076	0.1032597394744953	0.0999340866234906	0.0014123328192994222	0.05256766282668934	0.0013962683588140123	0.051969736473068906
16.262537301715792	0.37182282421904234	0.3691857938404569	0.4082984262931612	0.40424211673618815	0.4296238436129664	0.42466886949685156	0.4526549777288857	0.44667499288397994	0.501930503897386	0.49357708864296035	0.10324508775561302	0.09991991218491324	0.0013950816519252562	0.05223843628287739	0.0013792142303592492	0.05164428528098597
16.36052726982327	0.3719477206034303	0.36930960438734667	0.4084304399561476	0.4043727489814554	0.4297597033226339	0.4248031840017491	0.45279474101267736	0.44681304311427944	0.5020777870627533	0.4937223363674257	0.10323048139118833	0.09990578162109368	0.0013779705486873794	0.05190861003056568	0.0013622985660699527	0.05131824131338192
16.459107676782416	0.37207185374118074	0.36943265758015226	0.408561627960043	0.404502563938505	0.4298947017388372	0.4249366470901437	0.4529336052057633	0.4469502057964982	0.5022240925867879	0.4938666216643263	0.10321592023871115	0.09989169479418565	0.0013609986419393927	0.05157818770634037	0.00134552050818737	0.05099160816483561
16.55828208028434	0.3721952222945646	0.36955495209058836	0.40869198883348595	0.40463156015057183	0.43002883731119046	0.4250692572295727	0.4530715686716243	0.44708647931589474	0.5023694186457958	0.4940099427409135	0.10320140415611953	0.0998776515667745	0.0013441650682941564	0.05124717297005077	0.001328879203162714	0.05066438945293328
16.658054059457015	0.37231782493418486	0.36967648659864033	0.40882152111423126	0.404759736169917	0.4301621084988847	0.4252010128970403	0.4532086297838179	0.44722186206767406	0.5025137634272386	0.49415229781540926	0.1031869330017981	0.09986365180188078	0.0013274689685940366	0.05091556950435461	0.0013123738016393993	0.05033658881818326
16.758427214994473	0.37243966033903003	0.3697972597926186	0.40895022334920983	0.40488709055788485	0.4302945137707503	0.42533191257908004	0.4533447869260447	0.4473563524570479	0.5026571251298037	0.49429368511707533	0.10317250663457708	0.09984969536295243	0.0013109094879135696	0.050583381015414375	0.0012960034584295066	0.05000820992380284
16.859405169286727	0.3725607271965257	0.36991727036920924	0.4090780940945848	0.40501362188496076	0.4304260516053169	0.425461954771811	0.45348003849220986	0.44748994889929994	0.5027995019634738	0.4944341028862806	0.10315812491373046	0.09983578211386869	0.0012944857755359251	0.05025061123285468	0.0012797673325088965	0.04967925645615878
16.960991566550526	0.37268102420258914	0.3700365170335278	0.409205131915811	0.4051393287308273	0.43055672049087584	0.42559113798100173	0.45361438288648803	0.4476226498198473	0.5029408921495977	0.49457354937457204	0.10314378769897321	0.0998219119189376	0.0012781969849289254	0.04991726390906592	0.001263664587000335	0.04934973212466787
17.063190072960847	0.3728005500616808	0.37015499849917155	0.40933133538769084	0.4052642096844234	0.4306865189255369	0.42571946072212713	0.4537478185233866	0.4477544536543033	0.5030812939209598	0.49471202284474214	0.10312949485046473	0.09980808464289079	0.0012620422737339432	0.04958334281991483	0.0012476943891424064	0.04901964066141318
17.166004376783235	0.3729193034868587	0.3702727134882724	0.40945670309443416	0.405388263344	0.4308154454172938	0.4258469215204299	0.4538803438278095	0.4478853588485422	0.50322070552185	0.49484952157089857	0.10311524622880221	0.09979430015088975	0.001246020803757908	0.04924885176487237	0.0012318559102983961	0.048688985822153086
17.26943818850684	0.37303728319983054	0.3703896607315488	0.409581233629715	0.405511488317178	0.4309434984840816	0.42597351891098195	0.45401195723512133	0.44801536385875984	0.503359125208135	0.4949860438385331	0.10310104169502292	0.09978055830851806	0.0012301317409431078	0.04891379456624634	0.0012161483259278683	0.04835777138541175
17.37349524097843	0.37315448793100725	0.3705058389683601	0.4097049255967299	0.4056338832210059	0.43107067665383897	0.42609925143874267	0.4541426571912114	0.4481444671515379	0.5034965512473267	0.4951215879445909	0.10308688111060303	0.09976685898178216	0.00121437425536719	0.04857817507023299	0.0012005708155502504	0.048026001152308595
17.478179289537028	0.37327091641955656	0.3706212469467571	0.4098277776082571	0.4057554466820178	0.4311969784645704	0.4262241176586179	0.4542724421525568	0.44827266720390807	0.5036329819186555	0.49525615219753955	0.1030727643374512	0.09975320203711287	0.0011987475212036358	0.04824199714586541	0.001185122562767038	0.047693678947766216
17.583494112149474	0.3733865674134554	0.3707358834235375	0.40994978828671264	0.4058761773362902	0.4313224024644029	0.4263481161355255	0.454401310586288	0.4483999625034133	0.5037684155131376	0.4953897349174385	0.1030586912379168	0.0997395873413589	0.0011832507167346407	0.04790526468597989	0.0011698027552258239	0.04736080861967196
17.689443509546752	0.3735014396695444	0.37084974716429686	0.4100709562642115	0.4059960738295002	0.43144694721165394	0.4264712454444495	0.4545292609702507	0.4485263515481715	0.5039028503336476	0.49552233443600857	0.10304466167477463	0.09972601476178802	0.0011678830243102567	0.047567981606619014	0.0011546105845980925	0.047027394038778425
17.79603130536116	0.37361553195358	0.3709628369434824	0.4101912801826219	0.40611513481698236	0.4315706112748842	0.4265935041705053	0.45465629179307304	0.448651832846941	0.5040362846949882	0.49565394909670113	0.10303067551124241	0.09971248416609065	0.0011526436303457288	0.04723015184718804	0.001139545246579221	0.04669343909935719
17.90326134626431	0.3737288430402885	0.37107515154444587	0.4103107586936275	0.4062333589637874	0.4316933932329669	0.426714890908997	0.45478240155422645	0.4487764049191809	0.5041687169239606	0.49578457725476716	0.10301673261096092	0.09969899542237066	0.0011375317253108364	0.0468917793710375	0.00112460594085384	0.046358947718346144
18.011137502105942	0.37384137171341963	0.3711866897594968	0.4104293904587847	0.4063507449447397	0.4318152916751436	0.42683540426547867	0.4549075887640931	0.44890006629511603	0.5043001453594362	0.49591421727732776	0.10300283283800321	0.09968554839914809	0.0011225465036965865	0.04655286816444004	0.0011097918711089338	0.04602392383651477
18.119663666053608	0.37395311676580006	0.37129745038995504	0.4105471741495785	0.40646729144449517	0.4319363052010876	0.4269550428558174	0.4550318519440272	0.4490228155158006	0.5044305683524262	0.49604286754344307	0.10298897605687231	0.0996721429653576	0.0011076871640058883	0.046213422237215696	0.0010951022449880998	0.04568837141755466
18.228843754733095	0.37406407699938565	0.37140743224620415	0.4106641084474843	0.40658299715759816	0.43205643242096353	0.4270738053062494	0.45515518962642204	0.44914465113318125	0.5045599842661526	0.4961705264441816	0.10297516213249883	0.09965877899034957	0.001092952908744449	0.04587344562270346	0.0010805362740924362	0.04535229444834954
18.338681708369887	0.37417425122531717	0.37151663414774516	0.410780192044025	0.40669786078854153	0.4321756719554909	0.42719169025344544	0.45527760035477244	0.44926557171016057	0.5046883914761194	0.4962971923826909	0.10296139093023765	0.09964545634388242	0.001078342944416999	0.04553294237841499	0.0010660931739643331	0.04501569693917418
18.44918149093129	0.3742836382639722	0.37162505492324877	0.4108954236408295	0.4068118810518223	0.4322940224360061	0.42730869634456714	0.4553990826837405	0.44938557582066074	0.5048157883701838	0.49642286377426587	0.10294766231586988	0.09963217489612816	0.0010638564814744456	0.045191916584641945	0.00105177216405683	0.04467858292318283
18.56034709026951	0.3743922369450195	0.3717326934106092	0.4110098019496914	0.406925056672	0.43241148250451955	0.42742482223733036	0.4555196351792184	0.44950466204968753	0.5049421733486256	0.49654753904642007	0.10293397615559802	0.09961893451767037	0.0010494927343189797	0.04485037234498179	0.0010375724677480491	0.04434095645744662
18.672182518265565	0.374500046107472	0.37183954845699774	0.41112332569262666	0.4070373863837571	0.4325280508137803	0.42754006660006644	0.45563925641839564	0.4496228289933935	0.5050675448242197	0.49667121663895497	0.10292033231605312	0.09960573507949631	0.001035250921308517	0.04450831378758835	0.0010234933122961198	0.04400282162185931
18.784691810974078	0.3746070645997416	0.371945618918915	0.4112359936019342	0.40714886893195423	0.4326437260273393	0.42765442811177984	0.4557579449898203	0.4497400752591423	0.5051919012223062	0.4967938950040284	0.10290673066428038	0.09959257645300379	0.001021130264713399	0.044165745063722284	0.001009533928838957	0.043664182519805195
18.897879028768923	0.3747132912796921	0.372050903662245	0.41134780442025415	0.407259503071689	0.43275850681960676	0.4277679054622133	0.4558756994934666	0.44985639946557143	0.5053152409808627	0.4969155726062271	0.10289317106774681	0.09957945850999614	0.0010071299906984077	0.04382267034780796	0.0009956935523747212	0.043325043277832265
19.01174825648978	0.3748187250146928	0.37215540156230886	0.41145875690062383	0.40736928756835444	0.4328723918759157	0.42788049735190387	0.45599251854079764	0.4499718002426566	0.5054375625505733	0.497036247922634	0.10287965339434157	0.09956638112268144	0.0009932493293336453	0.04347909383848503	0.0009819714217487174	0.042985408045950635
19.126303603589555	0.3749233646816733	0.3722591115039175	0.41156884980654096	0.40747822119769833	0.4329853798925849	0.42799220249224873	0.45610840075483117	0.450086276231777	0.5055588643949013	0.4971559194429005	0.10286617751236679	0.09955334416367159	0.0009794875145590076	0.04313501975791212	0.0009683667796440698	0.042645280997888335
19.241549204282624	0.3750272091671759	0.3723620323814253	0.4116780819120181	0.40758630274587904	0.43309746957697814	0.42810301960556313	0.45622334477020327	0.4501998260857761	0.505679144990161	0.497274585669315	0.1028527432905441	0.09954034750597981	0.0009658437841664202	0.042790452351397334	0.0009548788725421975	0.042304666329826546
19.357489217694134	0.3751302573674104	0.37246416309878316	0.41178645200164504	0.4076935310095249	0.43320865964756655	0.4282129474251402	0.4563373492332339	0.4503124484690285	0.5057984028255856	0.4973922451168728	0.10283935059800713	0.0995273910230242	0.0009523173798058338	0.04244539588863461	0.0009415069507365814	0.04196356826194858
19.474127828010037	0.37523250818830806	0.3725655025695933	0.41189395887064495	0.40779990479579337	0.4333189488339929	0.42832198469531585	0.4564504128019917	0.4504241420575015	0.505916636403403	0.49750889631334766	0.10282599930430603	0.09951447458861723	0.000938907546947032	0.04209985466245314	0.0009282502683156668	0.04162199103815567
19.59146924462811	0.37533396054557466	0.37266604971716116	0.4120006013249348	0.40790542292242715	0.4334283358771283	0.42843013017152787	0.4565625341463584	0.45053490553882164	0.5060338442389035	0.4976245377993606	0.1028126892794022	0.09950159807697743	0.0009256135348731931	0.041753832989456896	0.0009151080831184544	0.04127993892488746
19.709517702309874	0.3754346133647456	0.3727658034745495	0.41210637818118456	0.4080100842178152	0.43353681952913936	0.4285373826203744	0.4566737119480932	0.45064473761233514	0.5061500248605124	0.4977391681284501	0.10279942039366538	0.09948876136271272	0.0009124345966680103	0.04140733520992512	0.0009020796567495992	0.040937416212472044
19.828277461333414	0.3755344655812383	0.3728647627846326	0.41221128826687287	0.40811388752104855	0.4336443985535448	0.42864374081967993	0.4567839449008992	0.45075363698917553	0.5062651768098619	0.49785278586714315	0.10278619251788318	0.09947596432083328	0.0008993699891999274	0.04106036568794025	0.0008891642545534317	0.04059442721457174
19.94775280764713	0.37563351614040774	0.37296292660014885	0.4123153304203514	0.40821683168197936	0.4337510717252828	0.42874920355855134	0.4568932317104862	0.45086160239232626	0.5063792986418613	0.4979653895950244	0.10277300552324235	0.09946320682674618	0.0008864189731045968	0.04071292881117472	0.0008763611456026332	0.040250976268410454
20.067948053024427	0.3757317639975991	0.37306029388375467	0.41241850349089887	0.40831891556128075	0.43385683783076706	0.4288537696374447	0.45700157109463696	0.45096863255668285	0.5064923889247683	0.4980769779048076	0.10275985928134304	0.09945048875624528	0.0008735808127693367	0.04036502899096206	0.0008636696026778079	0.03990706773456054
20.188867535219305	0.37582920811820303	0.37315686360807826	0.41252080633878263	0.40842013803050337	0.4339616956679539	0.4289574378682201	0.45710896178327265	0.45107472622912087	0.5066044462402629	0.4981875494024042	0.10274675366419131	0.09943780998552451	0.000860854776323805	0.040016670662538445	0.0008510889022470547	0.03956270599653067
20.31051561812294	0.37592584747770824	0.3732526347557734	0.41262223783531715	0.40852049797213397	0.43406564404639997	0.42906020707420695	0.45721540251851606	0.4511798821685563	0.5067154691835147	0.49829710270699495	0.10273368854419647	0.09942517039116681	0.0008482401356111335	0.03966785828433217	0.0008386183244779577	0.039217895462243746
20.432896691921076	0.37602168106175665	0.3733476063195721	0.41272279686292157	0.40861999427965473	0.4341686817873256	0.4291620760902654	0.4573208920547574	0.45128409914601164	0.5068254563632579	0.49840563645109975	0.10272066379417455	0.09941256985014536	0.0008357361661945895	0.039318596339185774	0.0008262571531876262	0.03887264056221795
20.55601517325261	0.3761167078661969	0.37344177730233946	0.41282248231518187	0.40871862585760194	0.43427080772367876	0.42926304376284363	0.45742542915871975	0.45138737594467926	0.5069344064018609	0.4985131492806481	0.10270767928734044	0.09940000823982105	0.0008233421473284874	0.03896888933336129	0.0008140046758522423	0.03852694575083149
20.679875505368887	0.3762109268971387	0.3735351467171269	0.4129212930969068	0.4088163916216224	0.43437202070019354	0.4293631089500443	0.457529012609523	0.4514897113599875	0.5070423179353986	0.4986196398550493	0.10269473489731228	0.09938748543794909	0.0008110573619390937	0.03861874179668234	0.0008018601835853012	0.038180815505825194
20.804482158294064	0.3763043371710063	0.3736277135872248	0.4130192281241883	0.4089132904985335	0.43447231957345434	0.4294622705216807	0.45763164119875066	0.4515911041996603	0.5071491896137229	0.4987251068472623	0.1026818304981106	0.09937500132266523	0.0007988810966250703	0.03826815828300312	0.0007898229711222893	0.037834254328487305
20.92983962898646	0.37639693771459354	0.37371947694621815	0.4131162863244605	0.40900932142638197	0.43457170321195715	0.42956052735934286	0.45773331373051235	0.4516915532837872	0.5072550201005359	0.4988295489438669	0.10266896596415163	0.09936255577249535	0.0007868126416281651	0.03791714336969676	0.0007778923368029211	0.03748726674338343
21.055952441500814	0.3764887275651165	0.3738104358380385	0.41321246663655853	0.40910448335450106	0.43467017049617107	0.4296578783564532	0.45783402902151066	0.45179105744488224	0.5073598080734589	0.49893296484513383	0.10265614117025128	0.09935014866634774	0.000774851290824774	0.037565701657882755	0.0007660675825598151	0.03713985729851288
21.18282514715158	0.3765797057702689	0.3739005893170186	0.4133077680107777	0.4091987752435705	0.4347677203186006	0.4297543224183333	0.4579337859011059	0.4518896155279517	0.5074635522241068	0.4990353532650945	0.10264335599162233	0.09933777988351422	0.0007629963417126184	0.037213837772384295	0.0007543480139140524	0.03679203056576341
21.31046232467717	0.37666987138827596	0.37398993644794526	0.41340218940893275	0.40929219606567324	0.4348643515838471	0.42984985846226137	0.45803258321137963	0.4519872263905568	0.5075662512581572	0.49913671293161194	0.10263061030386988	0.09932544930367108	0.0007512470953987549	0.03686155636211197	0.0007427329399383176	0.036443791140015946
21.438868580405217	0.37675922348794755	0.3740784763061139	0.41349572980441635	0.4093847448043549	0.4349600632086732	0.42994448541753516	0.45813041980720254	0.45208388890287743	0.5076679038954236	0.49923704258645146	0.1026179039829976	0.09931315680687429	0.0007396028565769264	0.03650886209950954	0.0007312216732646704	0.03609514363991195
21.568048548418737	0.3768477611487332	0.3741662079773818	0.4135883881822585	0.4094764204546827	0.43505485412206046	0.4300382022255328	0.4582272945562975	0.45217960194777834	0.5077685088699256	0.4993363409853505	0.10260523690540171	0.09930090227356138	0.0007280629335133515	0.0361557596804829	0.0007198135300556796	0.03574609270748397
21.69800689072348	0.3769354834607761	0.37425313055822185	0.4136801635391863	0.40956722202330315	0.43514872326527504	0.430131007839774	0.4583232063393041	0.45227436442087077	0.5078680649299622	0.49943460689808855	0.1025926089478667	0.09928868558454695	0.000716626638043838	0.0358022538251106	0.0007085078299957637	0.03539664300812717
21.828748297416116	0.3770223895249663	0.37433924315577627	0.4137710548836813	0.4096571485285008	0.43524166959192784	0.43022290122598095	0.45841815404984454	0.4523681752305777	0.5079665708381805	0.49953183910855903	0.10258001998756983	0.09927650662102314	0.0007052932855444727	0.03544834927697593	0.0006973038962765354	0.03504679923079834
21.960277486853503	0.37710847845299655	0.3744245448879102	0.4138610612360409	0.4097461990002562	0.4353336920680367	0.43031388136214016	0.45851213659459017	0.45246103329819964	0.5080640253716503	0.4996280364148381	0.10256746990207902	0.09926436526456327	0.000694062194928291	0.03509405080343697	0.0006862010555819253	0.034696566087845326
22.092599205822967	0.37719374936741457	0.3745090348832654	0.41395018162843494	0.4098343724803062	0.43542478967208864	0.43040394723856296	0.4586051528933237	0.4525529375579761	0.5081604273219337	0.49972319762925593	0.10255495856934949	0.09925226139711028	0.0006829326886286236	0.03473936319582549	0.0006751986380808539	0.034345948315490205
22.225718229713628	0.377278201401678	0.37459271228131447	0.41403841510496653	0.4099216680221995	0.43551496139510254	0.4304930978579491	0.45869720187900564	0.45264388695715085	0.5082557754951578	0.4998173215784668	0.10254248586772274	0.09924019490098429	0.0006719040925771136	0.03438429126885012	0.0006642959773983659	0.03399495067297664
22.359639362688714	0.377361833700208	0.37467557623241327	0.4141257607217303	0.4100080846913582	0.4356042062406886	0.4305813322354436	0.4587882824978393	0.4527338804560378	0.5083500687120844	0.49991040710351947	0.10253005167592713	0.09922816565887946	0.0006609757361957236	0.03402883986096583	0.0006534924106078588	0.033643577942811476
22.494367437858962	0.3774446454184444	0.37475762589785566	0.41421221754687215	0.4100936215651334	0.4356925232251125	0.4306686493987014	0.4588783937093364	0.4528229170280814	0.508443305808184	0.5000024530599276	0.10251765587307603	0.09921617355385993	0.0006501469523885195	0.03367301383471499	0.0006427872782301947	0.03329183493164578
22.629907317457054	0.37752663572289846	0.3748388604499273	0.4142977846606471	0.41017827773286614	0.43577991137735717	0.43075504838794854	0.45896753448638045	0.45291099565992504	0.5085354856337055	0.5000934583177394	0.10250529833866583	0.0992042184693626	0.0006394170775212427	0.03331681807635789	0.0006321799241990611	0.032939726469095376
22.766263893012997	0.37760780379120745	0.37491927907195816	0.4143824611554795	0.41026205229594354	0.4358663697391846	0.4308405282560406	0.45905570381529326	0.4529981153514718	0.508626607053748	0.5001834217616098	0.10249297895257556	0.09919230028919421	0.000628785451397329	0.032960257495403766	0.0006216696958620815	0.03258725740850821
22.903442085530802	0.377688148812189	0.3749988809583773	0.4144662461360217	0.4103449443678598	0.4359518973651956	0.4309250880685283	0.45914290069589886	0.45308427511595073	0.5087166689483326	0.5002723422908686	0.10248069759506445	0.09918041889752838	0.000618251417257909	0.03260333702520768	0.000611255943955058	0.032234432626211174
23.041446845665973	0.37776766998589406	0.3750776653147657	0.41454913871921195	0.4104269530742718	0.4360364933228942	0.43100872690371206	0.4592291241415888	0.45316947397997936	0.5088056702124734	0.5003602188195914	0.10246845414677337	0.09916857417890823	0.000607814321773148	0.03224606162346788	0.0006009380225957539	0.03188125702227751
23.180283153904217	0.3778463665236626	0.3751556313579103	0.41463113803433543	0.4105080775530597	0.43612015669275034	0.43109144385271086	0.4593143731793879	0.4532537109836292	0.5088936097562495	0.5004470502766709	0.1024562484887212	0.09915676601824239	0.0005974735150029442	0.03188843627066262	0.0005907152892827838	0.03152773552082522
23.31995602074116	0.3779242376481757	0.3752327783158579	0.41471224322308076	0.41058831695438414	0.4362028865682563	0.43117323801951907	0.4593986468500178	0.4533369851804889	0.5089804865048765	0.5005328356058865	0.10244408050230679	0.09914499430080485	0.0005872283504113618	0.03153046597171283	0.0005805871048421007	0.031173873068027547
23.460470486863187	0.3780012825935109	0.37530910542796714	0.41479245343960247	0.4106676704407447	0.4362846820559974	0.4312541085210649	0.4594819442079629	0.4534192956377284	0.5090662993987766	0.5006175737659733	0.10243195006930017	0.09913325891223479	0.0005770781848353224	0.031172155754930486	0.0005705528334587484	0.030819674634614103
23.60183162332936	0.37807750060519574	0.3753846119449647	0.41487176785057495	0.4107461371870389	0.4363655422757037	0.4313340544872797	0.4595642643215341	0.45350064143616364	0.5091510473936514	0.5007012637306943	0.10241985707185285	0.09912155973853348	0.0005670223784672856	0.030813510671904965	0.0005606118426391138	0.030465145214478184
23.744044531754422	0.3781528909402612	0.37545929712899623	0.41495018563525604	0.4108237163806199	0.43644546636031956	0.43141307506114973	0.4596456062729353	0.45358102167031955	0.5092347294605526	0.50078390448891	0.10240780139248772	0.0991098966660645	0.0005570602948661296	0.030454535798824622	0.0005507635031887226	0.030110289824222036
23.887114344492932	0.3782274528672963	0.37553316025368166	0.41502770598554384	0.4109004072213549	0.43652445345606233	0.431491169398783	0.45972596915832703	0.45366043544849477	0.5093173445859533	0.5008654950446473	0.10239578291410019	0.09909826958155234	0.0005471913009122975	0.03009523623470045	0.0005410071892300028	0.02975511350484794
24.031046224824397	0.37830118566650195	0.3756062006041672	0.41510432810603465	0.41097620892168313	0.43660250272248313	0.4315683366694696	0.45980535208789125	0.45373888189282463	0.5093988917718196	0.5009460344171714	0.10238380151996021	0.09908667837208053	0.0005374147668135709	0.029735617102417677	0.0005313422781627608	0.029399621320322922
24.175845367139747	0.37837408862974387	0.3756784174771805	0.4151800512140837	0.41105112070667504	0.4366796133325304	0.4316445760557412	0.4598837541858958	0.4538163601393467	0.5094793700356814	0.5010255216410543	0.10237185709370483	0.09907512292509166	0.0005277300660913031	0.029375683548920506	0.0005217681506495264	0.029043818357635587
24.32151699712871	0.37844616106060763	0.37574981018108267	0.4152548745398624	0.4111251418140891	0.4367557844726119	0.4317198867534315	0.45996117459076097	0.4538928693380632	0.5095587784107038	0.5011039557662467	0.10235994951934527	0.09906360312838701	0.0005181365755542178	0.02901544074425999	0.0005122841906208819	0.028687709727577726
24.468066371968433	0.37851740227445185	0.3758203780359223	0.4153287973264189	0.41119827149443156	0.4368310153426531	0.4317942679717405	0.46003761245512226	0.45396840865300625	0.5096371159457581	0.5011813358581455	0.10234807868125721	0.09905211887012326	0.0005086336752957443	0.028654893882290366	0.0005028897852510372	0.028331300564317985
24.61549878051318	0.3785878115984616	0.37589012037348873	0.41540181882973454	0.4112705090110124	0.43690530515616344	0.43186771893329173	0.4601130669458956	0.4540429772622991	0.5097143817054933	0.5012576609976666	0.10233624446418631	0.09904067003881227	0.0004992207486780309	0.028294048180555365	0.0004935843249325167	0.027974596024705534
24.763819543485244	0.3786573883717033	0.37595903653736534	0.415473938318784	0.4113418536400062	0.43697865314029344	0.4319402388741935	0.46018753724434214	0.4541165743582233	0.5097905747704072	0.5013329302813122	0.10232444675324381	0.09902925652332106	0.0004898971823119602	0.027932908879890306	0.00048436720329059213	0.027617601289762206
24.91303401366693	0.37872613194517707	0.3760271258829833	0.41554515507559375	0.411412304670508	0.43705105853589893	0.4320118270441039	0.4602610225461327	0.4541891991472802	0.5098656942369173	0.5014071428212433	0.10231268543390576	0.09901787821286918	0.00048066236605470714	0.027571481244947904	0.00047523781714664537	0.027260321563275625
25.063147576093755	0.3787940416818715	0.37609438777767384	0.4156154683953009	0.41148186140459236	0.43712252059760137	0.4320824827062845	0.46033352206141276	0.4542608508502552	0.509939739217431	0.5014802977453471	0.10230096039201246	0.09900653499702876	0.0004715156929928632	0.027209770564113	0.00046619556651350536	0.026902762072495534
25.214165648248784	0.3788611169568165	0.37616082160072273	0.4156848775862111	0.41155052315737106	0.43719303859385134	0.432152205137669	0.46040503501486685	0.4543315287022811	0.5100127088404183	0.5015523941973081	0.10228927151376811	0.09899522676572128	0.00046245655942178665	0.026847782148990973	0.00045723985458856475	0.026544928068275908
25.366093680258146	0.3789273571571374	0.37622642674342277	0.4157533819698569	0.4116182892570511	0.4372626118069861	0.43222099362891786	0.4604755606457814	0.454401231952903	0.5100846022504809	0.5016234313366785	0.10227761868573727	0.0989839534092208	0.0004534843648382747	0.02648552133480564	0.0004483700877138119	0.026186824823653865
25.518937155087716	0.3789927616821083	0.37629120260912685	0.415820980881058	0.411685159044993	0.43733123953329534	0.4322888474844794	0.4605450982081121	0.45446995986613997	0.5101554186084245	0.5016934083389463	0.10226600179484578	0.0989727148181474	0.0004445985119312379	0.026122993480527157	0.00043958567540380855	0.02582845763609498
25.672701588741027	0.37905732994320585	0.37635514861330166	0.41588767366797735	0.4117511318757677	0.4373989210830794	0.43235576602265613	0.4606136469705453	0.45453771172055035	0.5102251570913289	0.5017623243956061	0.10225442072837833	0.09896151088347135	0.00043579840655172397	0.025760203967934103	0.0004308860303017248	0.02546983182577378
25.827392530458226	0.3791210613641619	0.37641826418358	0.41595345969218167	0.41181620711721534	0.4374656557807097	0.4324217485756569	0.4606812062165653	0.4546044868092938	0.5102938168926184	0.5018301787142279	0.10224287537398016	0.09895034149650814	0.0004270834577244642	0.025397158203006143	0.0004222705681709016	0.025110952735758474
25.983015562916506	0.3791839553810187	0.3764805487598149	0.4160183383286981	0.41188038415050265	0.43753144296469515	0.43248679448966443	0.46074777524451527	0.4546702844401958	0.5103613972221338	0.5018969705185279	0.10223136561965084	0.09893920654891983	0.00041845307762056194	0.025033861615213482	0.0004137387079010679	0.0247518257332473
26.139576302431465	0.37924601144217984	0.3765420017941317	0.41608230896607434	0.41194366237018143	0.437596281987738	0.4325509031248933	0.46081335336766494	0.45473510393581046	0.5104278973062015	0.5019626990484372	0.10221989135374787	0.09892810593271047	0.0004099066815352881	0.02467031965670685	0.0004052898714677067	0.024392456207721125
26.297080399159835	0.3793072290084661	0.37660262275098133	0.41614537100643434	0.4120060411842441	0.4376601722167963	0.4326140738556486	0.46087793991427173	0.4547989446334838	0.5104933163877056	0.5020273635601707	0.10220845246498457	0.0989170395402312	0.00040144368789407636	0.024306537803639117	0.00039692348393249866	0.024032849571923975
26.455533537303385	0.379367607553167	0.37666241110719334	0.41620752386553933	0.41206752001418434	0.43772311303314687	0.4326763060703884	0.46094153422764716	0.45486180588541836	0.5105576537261566	0.5020909633262977	0.1021970488424273	0.09890600726417449	0.00039306351822898655	0.023942521555497365	0.00038863897343821563	0.023673011262189902
26.614941435314055	0.37942714656209475	0.37672136635202874	0.41626876697284404	0.41212809829505237	0.437785103832444	0.43273759917178434	0.461004135666219	0.4549236870587333	0.510620908597764	0.5021534976358103	0.10218568037549489	0.09889500899757114	0.000384765597171155	0.023578276435358703	0.0003804357711827411	0.023312946737576112
26.77530984610034	0.3794858455336378	0.37677948798723254	0.41632909977155663	0.4121877754755132	0.4378461440247836	0.43279795257678	0.46106574360359776	0.4549845875355314	0.5106830802955051	0.5022149657941936	0.1021743469539585	0.09888404463379678	0.0003765493524250374	0.023213807989023394	0.0003723133114086341	0.022952661480132974
26.93664455723489	0.37954370397881304	0.376836775527087	0.4163885217186941	0.41224655101790486	0.437906233034758	0.43285736571665223	0.46112635742863706	0.4550445067129593	0.5107441681291959	0.5022753671234932	0.10216304846793985	0.09887311406656282	0.00036841421476685454	0.022849121785824877	0.00036427103140113104	0.022592160995486665
27.098951391163432	0.37960072142131945	0.37689322849846413	0.41644703228514296	0.41230442439829446	0.4379653703015239	0.43291583803707284	0.46118597654550103	0.45510344400327196	0.5108041714255616	0.5023347009623866	0.10215178480791043	0.09886221718992041	0.0003603596180408175	0.02248422341915557	0.0003563083714592796	0.02223145081180178
27.26223620541477	0.3796568973975917	0.3769488464408778	0.4165046309557153	0.41236139510653613	0.43802355527885944	0.4329733689981643	0.4612446003737262	0.4551613988338944	0.5108630895283063	0.5023929666662506	0.10214055586469097	0.09885135389825725	0.0003523849991204919	0.022119118504690505	0.0003484247748932745	0.021870536480349756
27.426504892812353	0.3797122314568522	0.37700362890653766	0.41656131722920814	0.4124174626463297	0.43808078743522416	0.433029958074565	0.4613022283482858	0.45521837064748677	0.5109209217981834	0.5024501636072308	0.10212936152944896	0.0988405240862966	0.00034448979791479317	0.02175381268172316	0.0003406196880151313	0.021509423575736264
27.59176338168682	0.3797667231611647	0.37705757546040036	0.4166170906184601	0.4124726265352756	0.43813706625382187	0.43308560475548574	0.461358859919653	0.4552743589020054	0.510977667613066	0.5025062911743103	0.10211820169369797	0.09882972764909854	0.00033667345735399756	0.021388311612952293	0.00033289256011137525	0.02114811769502012
27.758017636089992	0.3798203720854866	0.37711068568022293	0.4166719506504101	0.4125268863049326	0.43819239123265996	0.43314030854477015	0.46141449455386435	0.45532936307076505	0.5110333263680158	0.5025613487733791	0.10210707624929537	0.09881896448205603	0.00032893542337086856	0.021022620984140872	0.0003252428434474819	0.02078662445858015
27.925273656010095	0.37987317781772273	0.37716295915661485	0.4167258968661533	0.4125802415008776	0.43824676188461037	0.433194068960956	0.4614691317325846	0.45538338264250355	0.5110878974753544	0.5026153358273028	0.1020959850884468	0.0988082344808923	0.0003212751448913309	0.02065674650418714	0.00031766999324545075	0.02042494950967466
28.09353747758831	0.3799251399587768	0.37721439549309027	0.4167789288210019	0.4126326916827584	0.4383001777374694	0.43324688553733337	0.4615227709531696	0.4554364171214435	0.5111413803647326	0.5026682517759902	0.1020849281036982	0.09879753754166724	0.00031369207382625497	0.020290693905465673	0.00031017346767026055	0.020063098514157218
28.2628151733366	0.3799762581226054	0.3772649943061211	0.41683104608453964	0.41268423642435415	0.43835263833402055	0.4332987578220044	0.4615754117287283	0.4554884660273549	0.5111937744831992	0.5027200960764636	0.10207390518793655	0.09878687356076928	0.0003061856650454775	0.01992446894303157	0.00030275272782387397	0.019701077161016656
28.43311285235687	0.3800265319362697	0.3773147552251878	0.4168822482406805	0.4127348753136301	0.4384041432320897	0.43334968537794416	0.4616270535881885	0.45553952889561666	0.5112450792952717	0.5027708682029262	0.10206291623439395	0.09877624243491635	0.00029875537637646943	0.01955807739506099	0.0002954072377308048	0.019338891162135496
28.604436660561465	0.38007596103998875	0.37736367789283365	0.4169325348877267	0.4127846079527968	0.4384546920046109	0.4333996677830593	0.4616776960763574	0.45558960527728065	0.5112952942830064	0.5028205676468304	0.102051961136637	0.09876564406115357	0.0002914006685950099	0.019191525063320114	0.00028813646432146456	0.01897654625197731
28.77679278089485	0.3801245450871911	0.37741176196471493	0.41698190563842435	0.41283343395836347	0.43850428423968346	0.4334487046302471	0.4617273387539871	0.45563869473913304	0.5113444189460657	0.5028691939169474	0.10204103978857633	0.09875507833685776	0.0002841210054014276	0.018824817772099323	0.00028093987742638937	0.018614048188013044
28.950187433556945	0.3801722837445685	0.3774590071096541	0.4170303601200236	0.4128813529611984	0.4385529195406325	0.4334967955274567	0.4617759811978366	0.4556867968637575	0.5113924528017907	0.502916746539434	0.10203015208445614	0.09874454515972989	0.0002769158534128291	0.01845796136882427	0.0002738169497560339	0.018251402750209422
29.124626876227456	0.38021917669212707	0.3775054130096912	0.41707789797433237	0.41292836460658305	0.43860059752606917	0.4335439400977451	0.46182362300073465	0.4557339112495954	0.511439395385267	0.5029632250579017	0.10201929791886051	0.09873404442779564	0.0002697846821559935	0.01809096172411273	0.0002667671568936658	0.01788861574125633
29.30011740429177	0.38026522362324006	0.3775509793601365	0.4171245188577763	0.41297446855426917	0.43864731782995114	0.4335901379793399	0.46187026377164336	0.4557800375110103	0.5114852462493971	0.5030086290334846	0.10200847718670765	0.09872357603940887	0.00026272696404783247	0.017723824731319837	0.0002597899772909251	0.01752569298709261
29.476665351068124	0.38031042424470046	0.37759570586962177	0.4171702224414542	0.4130196644785358	0.4386930801016411	0.4336353888256975	0.4619159031357194	0.45582517527834826	0.5115300049649668	0.5030529580449075	0.10199768978324904	0.09871313989324434	0.00025574217438739666	0.017356556306822313	0.00025288489223296295	0.017162640335399715
29.654277088036206	0.3803547782767727	0.37763959226015187	0.4172150084111961	0.4130639520682462	0.43873788400596836	0.43367969230555864	0.46196054073437975	0.45586932419800014	0.5115736711207166	0.5030962116885536	0.10198693560407239	0.0987027358882981	0.00024882979133722394	0.016989162389705825	0.0002460513858506541	0.016799463657079627
29.832959025067048	0.38039828545324467	0.3776826382671573	0.41725887646761833	0.4131073310269019	0.43878172922328545	0.43372304810301415	0.46200417622536133	0.45591248393246453	0.5116162443234086	0.5031383895785319	0.10197621454509832	0.09869236392389258	0.00024198929592156304	0.016621648942077627	0.00023928894510016896	0.016436168845828547
30.0127176106544	0.3804409455214803	0.37772484363954467	0.4173018263261829	0.4131498010727013	0.438824615449532	0.4337654559175578	0.4620468092827849	0.4559546541604072	0.5116577241978969	0.5031794913467458	0.10196552650257608	0.09868202389966595	0.00023522017200683365	0.016254021948910236	0.00023259705973965872	0.016072761817184755
30.193559332147448	0.3804827582424707	0.3777662081397497	0.41734385771725224	0.41319136193859485	0.4388665423962899	0.4338069154641477	0.4620884395972171	0.45599583457672554	0.5116981103871959	0.5032195166429608	0.10195487137308634	0.09867171571557924	0.00022852190628985802	0.01588628741779985	0.00022597522233591683	0.01570924850990707
30.37549071598484	0.38052372339088664	0.37780673154378736	0.4173849703861465	0.41323201337234094	0.43890750979084636	0.43384742647326574	0.46212906687573396	0.4560360248926077	0.5117374025525478	0.5032584651348707	0.1019442490535408	0.09866143927191047	0.00022189398829164375	0.015518451379392673	0.00021942292823551313	0.015345634884624815
30.55851832793038	0.3805638407551304	0.3778464136413037	0.41742516409320124	0.41327175513656267	0.4389475173762511	0.4338869886909727	0.4621686908419817	0.456075224835595	0.5117756003734926	0.5032963365081665	0.101933659441176	0.09865119446925436	0.00021533591033584543	0.01515051988677385	0.00021293967556479387	0.014981926924775735
30.742648773309874	0.3806031101373867	0.3778852542356278	0.4174644386138203	0.4133105870088027	0.43898656491137616	0.43392560187897183	0.4622073112362397	0.4561134341496443	0.5118127035479361	0.5033331304666023	0.10192310243356126	0.09864098120852507	0.00020884716753744037	0.014782499015339567	0.0002065249652187795	0.014618130636534943
30.92788869724955	0.38064153135367507	0.37792325314382214	0.41750279373853677	0.41334850878157986	0.43902465217097253	0.433963265814664	0.4622449278154817	0.4561506525951872	0.511848711792218	0.5033688467320642	0.10191257792858677	0.09863079939094938	0.00020242725780783566	0.014414394864104452	0.0002001783008351854	0.014254252047805949
31.114244784915854	0.38067910423390094	0.37796041019673404	0.41754022927306705	0.41338552026244424	0.43906177894573684	0.433999980291206	0.4622815403534398	0.4561868799491937	0.5118836248411799	0.5034034850446355	0.1019020858244696	0.09862064891807264	0.00019607568182222757	0.0140462135540389	0.00019389918879575418	0.013890297209087521
31.30172376175672	0.38071582862190745	0.37799672523904687	0.4175767450383652	0.413421621274034	0.4390979450423591	0.4340357451175701	0.462317148640664	0.4562221160052297	0.5119174424482335	0.5034370451626652	0.10189162601975446	0.09861052969174713	0.00018979194301183	0.013677961228481195	0.00018768713821337712	0.013526272193502109
31.4903323937443	0.3807517043755266	0.37803219812933103	0.41761234087068266	0.4134568116541286	0.4391331502835919	0.4340705601186025	0.46235175248458493	0.45625636057352215	0.5119501643854292	0.5034695268628344	0.10188119841330491	0.09860044161414509	0.0001835755475687595	0.013309644054189107	0.00018154166091322033	0.013162183095943192
31.68007748761912	0.38078673136663044	0.37806682874009473	0.41764701662162296	0.4134910912557079	0.4391673945083033	0.4341044251350785	0.46238535170957595	0.4562896134810174	0.5119817904435235	0.5035009299402224	0.10187080290430608	0.09859038458774534	0.00017742600440451284	0.012941268219265112	0.00017546227142761772	0.012798036033927929
31.870965891135747	0.380820909481182	0.3781006169578344	0.4176807721581947	0.41352445994700243	0.439200677571535	0.4341373400237654	0.4624179461570147	0.4563218745714417	0.512012320432046	0.5035312542083745	0.10186043939227166	0.09858035851534092	0.00017134282516617638	0.012572839934989588	0.0001694484869823043	0.012433837146971882
32.063004493309954	0.3808542386192877	0.3781335626830866	0.41771360736287294	0.41355691761155455	0.4392329993445658	0.4341693046574743	0.46244953568534347	0.4563531437053632	0.5120417541793686	0.5035604994993673	0.10185010777702626	0.09857036330002994	0.00016532552421422153	0.012204365435223963	0.0001634998274828714	0.012069592596660073
32.25620022466719	0.3808867186952459	0.37816566583047717	0.41774552213364946	0.4135884641482685	0.4392643597149652	0.43420031892512356	0.46248012017013085	0.4563834207602525	0.5120700915327716	0.5035886656638766	0.10183980795871825	0.09856039884522486	0.00015937361860451915	0.01183585097571438	0.00015761581551032577	0.011705308567172779
32.45056005749291	0.3809183496376005	0.3781969263287728	0.4177765163840915	0.413619099471468	0.43929475858665457	0.43423038273179326	0.4625096995041346	0.4564127056305412	0.5120973323585116	0.5036157525712415	0.10182953983781508	0.09855046505464148	0.00015348662808012392	0.011467302834432758	0.0001517959762948884	0.01134099126399235
32.64609100608406	0.3809491313891899	0.3782273441209309	0.41780659004339693	0.4136488235109508	0.4393241958799617	0.43425949599878194	0.4625382735973609	0.4564409982276836	0.5121234765418888	0.5036417601095327	0.10181930331509938	0.09854056183230321	0.00014766407506949797	0.011098727312131018	0.00014603983772132345	0.010976646915167976
32.84280012700226	0.3809790639071986	0.3782569191641503	0.4178357430564483	0.4136776362120437	0.43935267153168517	0.43428765866366736	0.4625658423771252	0.456468298480218	0.5121485239873141	0.5036666881856176	0.10180909829166945	0.09853068908254065	0.00014190548466297415	0.010730130731602117	0.0001403469303125071	0.01061228177098883
33.040694519328454	0.38100814716320713	0.37828565142992154	0.4178639753838695	0.4137055375356561	0.43938018549514496	0.43431487068036195	0.46259240578811517	0.4564946063338248	0.5121724746183762	0.5036905367252266	0.10179892466894121	0.09852084670998924	0.00013621038460631674	0.010361519437864786	0.0001347167872065569	0.010247902102946682
33.239781324919136	0.38103638114324334	0.37831354090407615	0.41789128700208056	0.4137325274583367	0.4394067377402479	0.434341132019168	0.4626179637924492	0.456519921751387	0.5121953283779076	0.5037133056730178	0.10178878234864135	0.09851103461958566	0.00013057830528717673	0.009992899798007215	0.00012914894415883005	0.009883514204801713
33.44006772866406	0.381063765847832	0.3783405875868379	0.41791767790335155	0.4137586059723252	0.43943232825353723	0.43436644266683877	0.46264251636973786	0.45654424471304983	0.5122170852280531	0.5037349949926435	0.10177867123281295	0.09850125271657185	0.00012500877972421165	0.009624278201172842	0.00012364293952860095	0.009519124392312506
33.64156095874556	0.3810903012920465	0.3783667914928726	0.41794314809586003	0.4137837730856106	0.4394569570382582	0.4343908026266321	0.46266606351714573	0.456567575216283	0.5122377451503348	0.5037556046668167	0.10176859122380948	0.09849150090649125	0.00011950134356109032	0.009255661059000886	0.00011819831426462812	0.009154739003065515
33.84426828689945	0.38111598750555675	0.3783921526513366	0.4179676976037429	0.4138080288219807	0.43948062411440997	0.43441421191837043	0.4626886052494496	0.4565899132759356	0.5122573081457188	0.5037751346973743	0.10175854222429723	0.09848177909518749	0.00011405553504229005	0.008887054804517902	0.00011281461189138753	0.008790364396119799
34.04819702867729	0.38114082453268144	0.37841667110592797	0.41799132646715437	0.4138313732210806	0.43950332951880516	0.43443667057849306	0.46271014159909946	0.45661125892430027	0.5122757742346827	0.5037935851053439	0.10174852413724818	0.09847208718880533	0.00010867089501687133	0.008518465893232019	0.00010749137850329937	0.008426006952376497
34.25335454371064	0.3811648124324375	0.3784403469149357	0.4180140347423172	0.41385380633846425	0.4395250733051276	0.4344581786601181	0.4627306726162801	0.45663161221116944	0.5122931434572802	0.5038109559310086	0.10173853686594957	0.09846242509378741	0.00010334696691627343	0.008149900802393972	0.00010222816275540225	0.008061673074806208
34.45974823597649	0.3811879512785889	0.37846318015128955	0.4180358225015795	0.413875328245649	0.43954585554398806	0.43447873623309524	0.46275019836896936	0.4566509732038961	0.5123094158732081	0.5038272472339718	0.10172858031399414	0.09845279271687583	9.808329674743099e-05	0.007781366031110792	9.702451583915028e-05	0.007697369187297909
34.66738555406454	0.38121024115969815	0.3784851709026081	0.4180566898334695	0.4138959390301701	0.4395656763229826	0.43449834338406235	0.4627687189429981	0.4566693419874521	0.5123245915618718	0.5038424590932216	0.10171865438527834	0.09844318996510816	9.287943308144975e-05	0.007412868100431069	9.187999148774217e-05	0.007333101735866876
34.87627399144595	0.38123168217917447	0.3785063192712499	0.4180766368427468	0.41391563879563337	0.4395845357467488	0.43451700021650425	0.4627862344421114	0.4566867186644877	0.5123386706224522	0.5038565916071973	0.10170875898401137	0.09843361674581895	8.773492704161612e-05	0.007044413553146001	8.679414595835766e-05	0.006968877188128886
35.086421086743854	0.3812522744553242	0.37852662537436155	0.41809566365045975	0.4139344276617698	0.43960243393702275	0.43453470685080686	0.46280274498802654	0.45670310335539044	0.5123516531739691	0.5038696448938516	0.10169889401470308	0.0984240729666384	8.26493322918509e-05	0.0066760089537325484	8.17665380137278e-05	0.0066047020326465145
35.29783442400536	0.3812720181214001	0.37854608934392725	0.4181137703939985	0.4139523057644877	0.4396193710326953	0.4345514634243121	0.46281825072049415	0.4567184961983433	0.5123635393553486	0.503881619090716	0.10168905938216925	0.09841455853549183	7.762220502982586e-05	0.006307660888566602	7.679672892368927e-05	0.006240582779938109
35.51052163297529	0.3812909133256507	0.3785647113268177	0.41813095722714716	0.4139692732559279	0.4396353471898704	0.4345672700913775	0.46283275179735617	0.45673289734938327	0.512374329325488	0.5038925143549664	0.1016792549915308	0.09840507336059465	7.265310396720182e-05	0.005939375965482441	7.188428244653267e-05	0.005876525961667767
35.72449038937153	0.38130896023136907	0.3785824914848383	0.41814722432014084	0.4139853303045157	0.4396503625819182	0.4345821270234274	0.46284624839460525	0.45674630698246116	0.5123840232633202	0.5039023308634848	0.10166948074820666	0.09839561735045843	6.774159032474358e-05	0.005571160813744314	6.702876481967657e-05	0.005512538130943767
35.93974841516195	0.3813261590169432	0.37859942999477925	0.41816257185971617	0.4140004770950135	0.439664417399534	0.434596034409013	0.46285874070644406	0.45675872528949796	0.5123926213678796	0.5039110688129246	0.10165973655791974	0.09838619041388502	6.288722782277212e-05	0.005203022084458553	6.222974475234011e-05	0.005148625862247513
36.15630347884324	0.3813425098759032	0.3786155270484633	0.4181770000491666	0.41401471382857563	0.43967751185079346	0.4346089924538644	0.4628702289453454	0.45677015248044456	0.5124001238583668	0.5039187284197745	0.10165002232669493	0.0983767924599664	5.808958266673159e-05	0.004834966450232514	5.7486793405781e-05	0.004784795751064053
36.374163395721176	0.38135801301697175	0.3786307828527941	0.4181905091083957	0.4140280407228001	0.43968964616120937	0.43462100138094784	0.4628807133421089	0.4567805887833388	0.5124065309742132	0.5039253099204224	0.10164033796085295	0.09836742339808353	5.3348223537419415e-05	0.004467000604975624	5.279948439551596e-05	0.004421054414493142
36.59333602819267	0.38137266866411207	0.37864519762980514	0.4182030992739693	0.41404045801178013	0.43970082057378596	0.43463206143052124	0.46289019414592114	0.4567900344443641	0.5124118429751449	0.5039308135712179	0.10163068336701662	0.098358083137909	4.866272158077223e-05	0.004099131264155176	4.8167393765341515e-05	0.0040574084901265906
36.813829286029524	0.3813864770565764	0.37865877161670775	0.41821477079917	0.4140519659461594	0.43971103534907724	0.43464217286018564	0.46289867162441395	0.45679848972790615	0.5124160601412486	0.5039352396485363	0.10162105845210441	0.09834877158939966	4.403265039298887e-05	0.0037313651642136847	4.359009998944341e-05	0.0036938646371567074
37.03565112666392	0.3813994384489557	0.3786715050659397	0.41822552395404944	0.41406256479318304	0.4397202907652383	0.4346513359449467	0.462906146063722	0.4568059549166124	0.512419182773035	0.5039385884488421	0.10161146312333136	0.09833948866280094	3.945758601320293e-05	0.0033637090629952127	3.906718395874087e-05	0.0033304295358789204
37.25880955547555	0.3814115531112262	0.37868339824521247	0.4182353590254812	0.4140722548367489	0.43972858711808516	0.434659550977263	0.46291261776854187	0.45681243031144736	0.5124212111915017	0.5039408602887507	0.10160189728820836	0.09833023426864529	3.493710691926388e-05	0.002996169740129062	3.459822896179077e-05	0.0029671098871091317
37.483312626080554	0.38142282132879934	0.3786944514375598	0.4182442763172135	0.41408103637746185	0.4397359247211489	0.4346668182671049	0.46291808706219073	0.4568179162317513	0.5124221457381997	0.5039420555050937	0.10159236085454325	0.09832100831774879	3.0470794002646073e-05	0.002628753995651323	3.018282068656397e-05	0.0026039124129937363
37.70916844062219	0.3814332434025692	0.37870466494138544	0.41825227614992233	0.4140889097326851	0.4397423039057283	0.4346731381420069	0.46292255428666185	0.4568224130152969	0.5124219867752953	0.5039421744549794	0.10158285373043369	0.0983118107212111	2.605823056645029e-05	0.002261468651056475	2.582054719990623e-05	0.0022408438562848687
37.93638515006311	0.38144281964896043	0.3787140390705102	0.4182593588612635	0.41409587523659114	0.4397477250209485	0.4346785109471232	0.46292601980268555	0.45682592101834735	0.512420734685634	0.5039412175158557	0.10157337582427349	0.09830264139041864	2.1699002318853466e-05	0.0018943205490984383	2.151099894687203e-05	0.0018779109809372585
38.164970954479706	0.3814515503999765	0.3787225741542208	0.4182655248059248	0.4141019332402153	0.43975218843381386	0.4346829370452823	0.46292848398978387	0.4568284406157111	0.5124183898728039	0.5039391850855744	0.10156392704474548	0.09829350023703556	1.7392697351903408e-05	0.0015273165532647681	1.7253768730518537e-05	0.0015151205715113747
38.39493410335793	0.38145943600324744	0.37873027053731595	0.4182707743556783	0.4141070841115056	0.43975569452926294	0.43468641681704007	0.4629299472463312	0.45682997220080035	0.5124149527612002	0.5039360775824505	0.10155450730082843	0.09828438717301088	1.3138906134746442e-05	0.0011604635477482361	1.3048451700803376e-05	0.0011524794327186783
38.626282895891045	0.38146647682207674	0.37873712858015407	0.4182751078994321	0.4141113282353759	0.43975824371022176	0.434688950660732	0.46293040998960727	0.45683051618568715	0.512410423796086	0.5039318954453269	0.10154511650178573	0.0982753021105727	8.937221511629012e-06	0.0007937684383421129	8.894645356916087e-06	0.0007899943906863882
38.859025681279114	0.38147267323549017	0.3787431486587011	0.4182785258432842	0.41411466601375657	0.43975983639766314	0.4346905389925324	0.4629298726558596	0.4568300730011596	0.5124048034436575	0.5039266391336343	0.10153575455717244	0.09826624496222776	4.787238680914463e-06	0.0004272381512606671	4.791949527849226e-06	0.0004276722920621978
39.09317085903034	0.38147802563828226	0.3787483311645765	0.4182810286105709	0.4141170978656447	0.43976047303065396	0.4346911822465026	0.4629283357003561	0.45682864309677884	0.5123980921911052	0.5039203091274546	0.10152642137683202	0.09825721564076602	6.885551849800109e-07	6.0879633323907e-05	7.399663559670699e-07	6.552000347426201e-05
39.328726879264174	0.38148253444106367	0.378752676505101	0.4182826166419209	0.4141186242271575	0.43976015406641555	0.43469088087464675	0.46292579959744373	0.4568262269409333	0.5123902905466766	0.5039129059275808	0.10151711687089439	0.09824821405924894	-3.359229094002103e-06	-0.0003053001476445161	-3.261699698331455e-06	-0.0002964555873035124
39.56570224301631	0.38148620007030853	0.3787561851033433	0.4182832903953061	0.41411924555158136	0.43975887998037255	0.4346896353469664	0.46292226484060595	0.4568228250208979	0.5123813990397402	0.5039044300555802	0.10150784094977727	0.09823924013102085	-7.356511944611732e-06	-0.000671294202959416	-7.213441878040072e-06	-0.0006582475724030701
39.80410550254544	0.3814890229684012	0.37875885739816584	0.4182830503460931	0.414118962309423	0.4397566512662131	0.4346874461515109	0.4629177319425182	0.4568184378428858	0.5123714182208454	0.5038948820538544	0.1014985935241826	0.09823029376969815	-1.1303688844610527e-05	-0.001037095523741982	-1.1115651137760807e-05	-0.0010198490235495683
40.04394526164196	0.3814910035936834	0.3787606938442726	0.418281896987094	0.4141177749884617	0.43975346843593427	0.4346843137944335	0.46291220143510353	0.4568130659321077	0.5123603486617865	0.5038842624857003	0.10148937450509618	0.09822137488917305	-1.5201152966493048e-05	-0.001402697080635562	-1.4968716152474748e-05	-0.0013812529922887506
40.28523017593832	0.3814921424205006	0.37876169491225414	0.418279830828618	0.41411568409379645	0.43974933201990307	0.43468023880004025	0.4629056738695912	0.45680670983282556	0.5123481909556638	0.5038725719353714	0.10148018380378893	0.09821248340361673	-1.9049295184037085e-05	-0.0017680918233935472	-1.87730233277561e-05	-0.00174245250970273
40.52796895322162	0.38149243993924903	0.37876186108863524	0.4182768523985205	0.4141126901479006	0.43974424256690464	0.43467522171084816	0.46289814981656974	0.456799370108407	0.5123349457169439	0.5038598110081387	0.101471021331815	0.09820361922746579	-2.284850408607042e-05	-0.002133272681476228	-2.2528956805656364e-05	-0.0021034405864668315
40.77217035374772	0.3814918966564217	0.37876119287591997	0.4182729622422569	0.41410879369066833	0.4397382006442	0.43466926308763343	0.46288962986604554	0.45679104734138326	0.5123206135815246	0.5038459803303506	0.10146188700100851	0.09819478227543728	-2.6599165986351814e-05	-0.002498232563880265	-2.6236898488685156e-05	-0.002464210213858564
41.017843190557436	0.38149051309465465	0.3787596907926378	0.41826816092293057	0.4141039952794676	0.4397312068375749	0.43466236350948456	0.46288011462749695	0.4567817421335008	0.5123051952067929	0.5038310805494938	0.10145278072348608	0.09818597246251329	-3.0301664940002304e-05	-0.0028629643598492294	-2.989722803403705e-05	-0.002824754362492854
41.26499632979458	0.3814882897927737	0.3787573553733903	0.4182624490213453	0.41409829548918753	0.43972326175139426	0.43465452357385687	0.46286960472993083	0.4567714551057795	0.5122886912716873	0.5038151123342529	0.10144370241164322	0.09817718970395324	-3.395638273928636e-05	-0.0032274609376088392	-3.35103228676914e-05	-0.0031850659827767913
41.51363869102594	0.3814852273058403	0.37875418716889514	0.41825582713605347	0.4140916949122906	0.43971436600865715	0.4346457438966234	0.46285810082193624	0.4567601868985642	0.5122711024767597	0.5037980763745709	0.10143465197815399	0.09816843391528046	-3.756369893415101e-05	-0.0035917151454896157	-3.707655820395228e-05	-0.003545138005833337
41.763779247563185	0.38148132620519637	0.3787501867460335	0.4182482958834069	0.41408419415886005	0.4397045202510459	0.4346360251121248	0.4628456035717419	0.4567479381715818	0.5122524295442349	0.5037799733817083	0.1014256293359744	0.09815970501229307	-4.112399084554852e-05	-0.00395571981204057	-4.059630704311701e-05	-0.0039049633423928753
42.0154270267867	0.38147658707851206	0.3787453546878941	0.41823985589760887	0.41407579385665194	0.4396937251389801	0.4346253678732259	0.4628321136672698	0.45673470960399315	0.5122326732180719	0.5037608040883041	0.10141663439833266	0.09815100291105008	-4.4637633564992285e-05	-0.004319467745418137	-4.406994018912869e-05	-0.0042645348836174435
42.26859111047143	0.3814710105298289	0.3787396915938194	0.41823050783076027	0.4140664946511408	0.43968198135166886	0.43461377285136105	0.4628176318161903	0.45672050189444974	0.5122118342640237	0.503740569248433	0.10140766707873822	0.09814232752788692	-4.810499996898976e-05	-0.00468295173362776	-4.749782625657062e-05	-0.004623845500844936
42.523280635114425	0.38146459717960746	0.3787331980794497	0.41822025235291277	0.41405629720557274	0.43966928958716384	0.43460124073659206	0.4628021587459765	0.4567053157611461	0.5121899134696984	0.5037192696376668	0.10139872729097094	0.09813367877939984	-5.15264607338084e-05	-0.0050461645451633785	-5.088033167888195e-05	-0.004982888045617528
42.77950479226489	0.38145734766477185	0.3787258747767695	0.41820909015211544	0.4140452022010116	0.439655650562408	0.4345877722376543	0.4627856952039604	0.4566891519418728	0.5121669116446181	0.5036969060531322	0.10138981494909145	0.09812505658245115	-5.4902384339361454e-05	-0.005409098928495837	-5.421782072034809e-05	-0.005341655349724306
43.03727282885567	0.38144926263875384	0.37871772233415096	0.4181970219344663	0.4140332103363899	0.4396410650132915	0.43457336808201275	0.4627682419573847	0.4566720111940724	0.5121428296202793	0.5036734793135702	0.10138092996742902	0.09811646085416746	-5.823313707864486e-05	-0.00577174761197341	-5.7510655488313134e-05	-0.0057001402257128575
43.29659404753705	0.3814403427715399	0.37870874141639926	0.41818404842416	0.4140203223285547	0.4396255336947004	0.43455802901590695	0.4627497997934591	0.45665389429489195	0.5121176682502133	0.5036489902593941	0.10137207226058878	0.09810789151194504	-6.151908307183707e-05	-0.006134103304475502	-6.075919593839796e-05	-0.006058335466420317
43.55747780701245	0.38143058874971386	0.37869893270479765	0.41817017036353815	0.4140065389123204	0.4396090573805698	0.4345417558044086	0.4627303695194131	0.45663480204123524	0.5120914284100441	0.5036234397527493	0.1013632417434456	0.09809934847343464	-6.476058427862252e-05	-0.006496158695568965	-6.396379988615752e-05	-0.0064162338452575796
43.81993352237618	0.3814200012765038	0.3786882968971504	0.41815538851313655	0.41399186084051165	0.43959163686393177	0.43452454923146555	0.4627099519625504	0.4566147352498164	0.5120641109975481	0.503596828677569	0.10135443833114811	0.09809083165655638	-6.795800049652634e-05	-0.006857906454570184	-6.712482301740597e-05	-0.006773828116280356
44.08397066545326	0.38140858107182496	0.37867683470782826	0.41813970365173553	0.4139762888840169	0.4395732729569725	0.4345064100999587	0.4626885479703027	0.4565936947572141	0.5120357169327148	0.5035691579396362	0.10134566193911385	0.09808234097948762	-7.111168938112034e-05	-0.0072193392315114124	-7.024261889576611e-05	-0.00713111101413233
44.349598765141174	0.38139632887232494	0.3786645468678122	0.4181231165764071	0.4139598238318327	0.43955396649107603	0.43448733923174626	0.4626661584102821	0.4565716814199232	0.5120062471578029	0.5035404284666373	0.10133691248303023	0.09807387636066937	-7.422200645323951e-05	-0.007580449657098143	-7.331753897599214e-05	-0.007488075254414639
44.6168274077539	0.3813832454314278	0.3786514341247378	0.4181056281025642	0.4139424664911141	0.43953371831688165	0.4344673374677192	0.46264278417033566	0.4565486961144071	0.511975702637401	0.5035106412082236	0.10132818987885346	0.09806543771879896	-7.72893051018686e-05	-0.007941230341941719	-7.634993260730027e-05	-0.007844713533131653
44.88566623736761	0.38136933151937796	0.3786374972429379	0.4180872390640091	0.4139242176872195	0.4395125293043307	0.43444640566784753	0.4626184261585972	0.45652473973715035	0.5119440843584854	0.5034797971360659	0.10131949404280466	0.09805702497283578	-8.031393661067643e-05	-0.008301673878506222	-7.934014705035519e-05	-0.008201018527572046
45.15612495616904	0.3813545879232845	0.37862273700348714	0.4180679503129801	0.4139050782637614	0.43949040034271514	0.4344245447112323	0.4625930853035421	0.4564998132047122	0.5119113933304783	0.5034478972439135	0.101310824891377	0.09804863804199672	-8.329625014902309e-05	-0.008661772839133164	-8.228852748159987e-05	-0.00855698289572615
45.42821332480542	0.38133901544716536	0.3786071542042458	0.4180477627202011	0.4138850490826516	0.43946733234073365	0.43440175549615384	0.4625667625540378	0.4564739174537761	0.5118776305853057	0.5034149425476505	0.10130218234132499	0.098040276845754	-8.623659278939044e-05	-0.009021519776965192	-8.519541700668931e-05	-0.008912599276868605
45.701941162736816	0.38132261491198965	0.3785907496599015	0.4180266771749278	0.4138641310241494	0.43944332622653565	0.43437803894012134	0.4625394588793976	0.45644705344120345	0.5118427971774557	0.5033809340853532	0.10129356630967064	0.09803194130383765	-8.913530951859538e-05	-0.009380907226230306	-8.80611566643763e-05	-0.00926786029107518
45.97731834859046	0.3813053871557226	0.378573524202015	0.41800469458499684	0.4138423249869077	0.43941838294777613	0.43435339597992345	0.4625111752694337	0.45641922214408526	0.5118068941840355	0.5033458729173463	0.10128497671369918	0.09802363133623462	-9.199274324467321e-05	-0.00973992770195764	-9.088608544061128e-05	-0.009622758539563847
46.25435482051728	0.38128733303336804	0.3785554786790602	0.4179818158768706	0.4138196318880215	0.439392503471661	0.43432782757167593	0.4624819127345074	0.45639042455979273	0.5117699227048293	0.5033097601262604	0.1012764134709614	0.09801534686318453	-9.480923480820191e-05	-0.010098573700304314	-9.367054027653587e-05	-0.009977286604922142
46.533060576550575	0.38126845341701215	0.37853661395646976	0.4179580419956881	0.4137960526630735	0.43936568878500004	0.4343013346908715	0.46245167230558254	0.456360661706029	0.5117318838623565	0.5032725968170869	0.10126787649926629	0.0980070878051809	-9.758512298940758e-05	-0.010456837698313848	-9.641485607658762e-05	-0.010331437050851378
46.813445674966815	0.381248749195866	0.378516930916676	0.4179333739053078	0.4137715882661798	0.43933793989425385	0.4342739183324284	0.4624204550342776	0.45632993462088045	0.5116927788019255	0.5032343841172349	0.10125936571669078	0.0979988540829731	-0.00010032074452059891	-0.01081471215438512	-9.91193657220446e-05	-0.010685202422649809
47.09552023464871	0.3812282212763088	0.37849643045915415	0.41790781258835885	0.4137462396700382	0.43930925782558417	0.4342455795107378	0.46238826199291555	0.45629824436286776	0.5116526086916949	0.5031951231765874	0.10125088104156561	0.097990645617562	-0.00010301643409127426	-0.011172189507774988	-0.00010178440007380107	-0.011038575246729465
47.37929443545016	0.38120687058193004	0.37847511350046487	0.4178813590462832	0.4137200078659741	0.43927964362490335	0.4342163192597148	0.4623550942745773	0.4562655920109952	0.5116113747227267	0.5031548151675563	0.10124242239248812	0.09798246233019532	-0.00010567252436255448	-0.011529262179379884	-0.00010441028798668928	-0.011391548031170373
47.66477851856398	0.3811846980535731	0.37845298097429614	0.41785401429938607	0.4136928938639845	0.43924909835792086	0.4341861386328435	0.4623209529931517	0.45623197866480364	0.5115690781090442	0.5031134612851381	0.10123398968831088	0.09797430414237854	-0.0001082893459727341	-0.011885922571181595	-0.00010699735631636287	-0.011744113265478973
47.951982786891236	0.38116170464937715	0.3784300338315059	0.4178257793868806	0.41366489869278655	0.4392176231101953	0.4341550387032286	0.46228583928338707	0.4561974054444187	0.5115257200876882	0.5030710627469698	0.10122558284814517	0.0979661709758613	-0.00011086722754649614	-0.012242163066531475	-0.00010954592992884482	-0.0120962634208297
48.24091760541319	0.38113789134481874	0.3784062730401634	0.4177966553669331	0.41363602339986105	0.43918521898717966	0.4341230205636392	0.46224975430094184	0.45616187349060333	0.5114813019187724	0.503027620793383	0.10121720179136166	0.09795806275264848	-0.00011340649570967809	-0.012597976030590985	-0.00011205633171373908	-0.01244799095039184
48.53159340156531	0.38111325913275473	0.37838169958559115	0.41776664331671076	0.4136062690514999	0.43915188711427094	0.43409008532655957	0.46221269922243474	0.4561253839648043	0.5114358248855395	0.5029831366874592	0.10120884643758515	0.09794997939498641	-0.00011590747508793964	-0.012953353809521673	-0.0001145288825820101	-0.012799288288391608
48.82402066561362	0.38108780902346406	0.37835631447040713	0.41773574433242605	0.41357563673285025	0.4391176286368597	0.4340562341242368	0.4621746752454972	0.45608793804920617	0.5113892902944169	0.5029376117150852	0.10120051670670036	0.09794192082537381	-0.00011837048832519237	-0.013308288731323614	-0.00011696390148807634	-0.013150147851320071
49.11820995103327	0.38106154204468945	0.37833011871456523	0.41770395952938366	0.4135441275479597	0.43908244472037533	0.4340214681087255	0.46213568358882134	0.45604953694677747	0.511341699475072	0.502891047185006	0.10119221251884375	0.09793388696655402	-0.00012079585609536814	-0.013662773106347004	-0.00011936170543347391	-0.013500562037734198
49.41417187488941	0.3810344592416789	0.37830311335539757	0.4176712900420254	0.41351174261982193	0.4390463365503329	0.4339857884519371	0.46209572549221034	0.4560101818813218	0.5112930537804672	0.5028434444288803	0.10118393379440496	0.09792587774151613	-0.00012318389709753408	-0.014016799225686327	-0.00012172260947418412	-0.0138505232279158
49.71191711822035	0.38100656167722696	0.37827529944765464	0.41763773702397494	0.413478483090421	0.4390093053323867	0.4339491963456859	0.46205480221663053	0.4559698740975271	0.5112433545869148	0.5027948048013343	0.10117568045403079	0.09791789307349529	-0.00012553492807609867	-0.01437035936262987	-0.00012404692673217976	-0.014200023784255222
50.01145642642306	0.3809778504317171	0.3782466780635474	0.41760330164808307	0.4134443501207757	0.4389713522923696	0.4339116930017361	0.4620129150442583	0.45592861486101444	0.511192603294132	0.5027451296800157	0.10116745241861917	0.09790993288597266	-0.0001278492638285833	-0.014723445772489185	-0.00012633496839986602	-0.014549056050867648
50.3128006096408	0.38094832660316136	0.37821725029278724	0.41756798510647414	0.4134093448909855	0.4389324786763473	0.43387327965185013	0.4619700652785313	0.4558864054583862	0.5111408013252954	0.5026944204656466	0.10115924960931774	0.09790199710266846	-0.00013012721721106235	-0.015076050692371723	-0.00012858704375706687	-0.014897612354673129
50.61596054315354	0.3809179913072421	0.37818701724262715	0.4175317886105891	0.4133734686002735	0.4388926857506598	0.4338339575478305	0.4619262542441977	0.45584324719727654	0.5110879501270951	0.502642678582077	0.10115107194752758	0.0978940856475503	-0.00013236909915326223	-0.015428166341763472	-0.00013080346017346756	-0.015245685004444454
50.9209471677702	0.380886845677353	0.3781559800379019	0.4174947133912301	0.4133367224670311	0.43885197480197097	0.433793727961572	0.4618814832873644	0.4557991414063974	0.5110340511697885	0.5025899054763391	0.1011429193548998	0.09788619844482357	-0.0001345752186592275	-0.015779784921775786	-0.0001329845231179405	-0.015593266291176633
51.22777149022361	0.3808548908646389	0.37812413982106835	0.4174567606986059	0.41329910772886125	0.4388103471373153	0.4337525921851027	0.46183575377554625	0.4557540894355884	0.5109791059472547	0.5025361026186994	0.10113479175333352	0.0978783354189377	-0.00013674588282241995	-0.016130898616026457	-0.00013513053617308923	-0.015940348488825862
51.53644458356769	0.3808221280380375	0.37809149775224604	0.41741793180237563	0.4132606256426235	0.43876780408414257	0.43371055153063176	0.4617890670977162	0.45570809265586604	0.5109231159770485	0.5024812715027118	0.10112668906497874	0.09787049649458342	-0.00013888139683315703	-0.016481499590298654	-0.00013724180103646955	-0.01628692385331476
51.84697758757708	0.3807885583843182	0.378058055009257	0.4173782279916932	0.4132212774844765	0.4387243469903659	0.4336676073305957	0.4617414246643513	0.4556611524594684	0.5108660828004526	0.5024254136452692	0.10111861121222952	0.0978626815966887	-0.00014098206398527324	-0.016831579992569345	-0.00013931861752913832	-0.01663298462277396
52.15938170914916	0.38075418310812337	0.37802381278766556	0.41733765057524974	0.4131810645499223	0.43867997722440677	0.4336237609377049	0.4616928279074827	0.4556132702599054	0.5108080079825319	0.5023685305866575	0.10111055811773018	0.09785489065042023	-0.00014304818568777744	-0.01718113195333615	-0.00014136128361497136	-0.016978523018707392
52.47366822270851	0.38071900343200815	0.37798877230081773	0.41729620088131947	0.41313998815384884	0.4386346961752414	0.4335790137249839	0.4616432782807445	0.4555644474920055	0.5107488931121857	0.5023106238906069	0.1011025297043708	0.09784712358118461	-0.00014508006147373465	-0.017530147585674172	-0.00014337009539711065	-0.017323531244784363
52.789848470613855	0.38068302059647985	0.37795293477988173	0.4172538802578022	0.4130980496305736	0.4385885052524449	0.4335333670858243	0.4615927772594193	0.45551468561196307	0.5106887398022021	0.5022516951443432	0.10109452589528374	0.09783938031462398	-0.00014707798900681635	-0.017878618985079697	-0.00014534534713439573	-0.017668001487621154
53.107933863567155	0.3806462358600379	0.37791630147388605	0.4172106900722651	0.4130552503338862	0.43854140588623913	0.43348682243402076	0.461541326340488	0.45546398609738586	0.5106275496893078	0.5021917459586416	0.10108654661385068	0.0978316607766192	-0.00014904226408962717	-0.018226538229441758	-0.0001472873312458045	-0.018011925916596283
53.42793588102576	0.3806086504992134	0.3778788736497599	0.4171666317119894	0.413011591637091	0.4384933995275366	0.4334393812038248	0.4614889270426773	0.45541235044734124	0.5105653244342238	0.5021307779678751	0.10107859178369347	0.09782396489328525	-0.00015097318067602838	-0.018573897379724258	-0.00014919633831866896	-0.01835529668356628
53.74986607161648	0.3805702658086083	0.3778406525923712	0.41712170658400954	0.41296707493305	0.4384444876479849	0.4333910448499824	0.4614355809065055	0.45535978018240353	0.5105020657217143	0.5020687928300686	0.10107066132867966	0.0978162925909733	-0.00015287103087702203	-0.018920688479354908	-0.00015107265712477336	-0.01869810592415888
54.073736053552395	0.3805310831009348	0.3778016396045661	0.41707591611515876	0.4129217016342252	0.43839467174001373	0.43334181484778156	0.4613812894943306	0.4553062768446998	0.510437775260641	0.5020057922269489	0.10106275517291591	0.09780864379626715	-0.0001547361049688556	-0.01926690355467997	-0.00015291657461757868	-0.01904034575633773
54.399557515052166	0.38049110370705397	0.37776183600720775	0.41702926175211047	0.41287547317272033	0.43834395331687714	0.4332916926930964	0.46132605439039764	0.4552518419979578	0.5103724547840145	0.501941777863995	0.1010548732407521	0.09780101843598689	-0.0001565686914035691	-0.01961253461493584	-0.00015472837595142952	-0.019382008281738194
54.727342214761876	0.3804503289760149	0.377721243139214	0.4169817449614211	0.41282839100032376	0.4382923339127005	0.4332406799024283	0.4612698772008853	0.4551964772275496	0.5103061060490441	0.5018767514704898	0.10104701545677858	0.0977934164371815	-0.00015836907681832102	-0.019957573652519045	-0.00015650834447855644	-0.01972308558437419
55.057101982179326	0.38040876027509324	0.3776798623575974	0.41693336722957186	0.4127804565885491	0.4382398150825213	0.4331887780129571	0.46121275955395186	0.45514018414054	0.5102387308371908	0.5018107147995698	0.10103918174582588	0.09778583772713496	-0.00016013754604005115	-0.020302012642588352	-0.00015825676176683956	-0.02006356973190293
55.38884871808102	0.3803663989898297	0.3776376950375019	0.41688413006301084	0.41273167142867845	0.4381863984023384	0.43313598858257485	0.4611547030997822	0.4550829643657314	0.5101703309542182	0.501743669628276	0.10103137203296425	0.09777828223336134	-0.00016187438209480653	-0.020645843543221076	-0.0001599739076104667	-0.020403452775866526
55.722594394951685	0.3803232465240691	0.37759474257224135	0.41683403498819654	0.4126820370318017	0.43813208546915183	0.4330823131899362	0.46109570951063367	0.45502481955370866	0.5101009082302422	0.5016756177576032	0.10102358624349943	0.0977707498836065	-0.00016357986622250742	-0.020989058296351004	-0.00016166006002471534	-0.020742726750185625
56.058351057416104	0.3802793042999966	0.37755100637333766	0.4167830835516368	0.41263155492886	0.43807687790100736	0.4330277534345002	0.46103578048088245	0.4549657513768853	0.5100304645197834	0.5016065610125503	0.10101582430297881	0.09776324060584433	-0.00016525427787805747	-0.021331648826816263	-0.00016331549526626965	-0.021081383672679976
56.39613082267415	0.3802345737581785	0.37750648787055885	0.4167312773199328	0.41258022667068645	0.43802077733704115	0.4329723109365724	0.46097491772706867	0.45490576152954937	0.5099590017018161	0.50153650124217	0.10100808613718333	0.09775575432827929	-0.0001668978947400035	-0.021673607042444587	-0.0001649404878398819	-0.02141941554488369
56.7359458809379	0.3801890563575975	0.3774611885119557	0.41667861787981897	0.41252805382804514	0.43796378543752357	0.4329159873373475	0.4609131229879418	0.4548448517279055	0.5098865216798181	0.5014654403196175	0.10100037167212988	0.09774829097934244	-0.00016851099272419123	-0.02201492483492018	-0.00016653531050281334	-0.02175681435170418
57.07780849587155	0.38014275357569194	0.3774151097638996	0.41662510683820475	0.41247503799167506	0.43790590388389994	0.43285878429895386	0.4608503980245085	0.45478302371012397	0.5098130263818228	0.5013933801422006	0.10099268083407481	0.0977408504876937	-0.00017009384598876132	-0.022355594079314756	-0.00016810023427538123	-0.022093572061749
57.42173100503407	0.38009566690839325	0.3773682531111204	0.41657074582221626	0.4124211807723272	0.43784713437883627	0.43280070350449373	0.4607867446200738	0.45472027923638136	0.5097385177604673	0.5013203226314273	0.1009850135495023	0.09773343278222045	-0.00017164672694136573	-0.02269560663408754	-0.00016963552844739826	-0.022429680627169546
57.7677258203244	0.3800477978701621	0.3773206200567423	0.4165155364792352	0.41236648380080887	0.4377874786462604	0.4327417466580889	0.46072216458028925	0.4546566200889084	0.5096629977930422	0.5012462697330569	0.10097736974513545	0.09772603779203475	-0.0001731699062503811	-0.02303495434146896	-0.00017114146059094004	-0.022765131984357367
58.115805428429454	0.37999914799402734	0.3772722121223221	0.4164594804769412	0.4123109487280204	0.43772693843140525	0.4326819154849175	0.46065665973319664	0.45459204807203013	0.5095864684815411	0.5011712234171456	0.10096974934792922	0.09771866544647298	-0.00017466365285156993	-0.02337362902741802	-0.00017261829656300964	-0.023099918053247848
58.465982391274686	0.3799497188316217	0.377223030847885	0.41640257950335213	0.4122545772249972	0.4376655155008508	0.43262121173126294	0.460590231929273	0.45452656501221467	0.5095089318527096	0.5010951856780971	0.10096215228507072	0.09771131567509944	-0.00017612823395374289	-0.023711622501252805	-0.00017406630051464145	-0.02343403073751915
58.818269346477535	0.3798995119532189	0.37717307779196146	0.41634483526686367	0.4121973709829494	0.4376032116425688	0.4325596371645498	0.46052288304147354	0.45446017275811335	0.509430389958095	0.5010181585347103	0.10095457848397646	0.09770398840769967	-0.0001775639150533026	-0.0240489265565742	-0.00017548573490533403	-0.023767461925459088
59.172679007803275	0.3798485289477713	0.37712235453162396	0.41628624949628984	0.4121393317133006	0.43754002866596	0.43249719357338806	0.460454614965278	0.4543928731806054	0.5093508448740934	0.5009401440302256	0.10094702787229672	0.09769668357428322	-0.00017897095993824053	-0.024385532970882196	-0.0001768768605026061	-0.02410020348912667
59.52922416562417	0.3797967714229453	0.3770708626625226	0.41622682394090327	0.412080461147729	0.437475968401901	0.432433882767614	0.4603854296187333	0.4543246681728427	0.5092702987019998	0.5008611442323746	0.10093950037790955	0.09768940110508262	-0.000180349630693577	-0.02472143350520639	-0.00017823993639376479	-0.02443224728462212
59.887917687380885	0.37974424100515813	0.3770186037989222	0.4161665603704744	0.41202076103820534	0.43741103270278325	0.4323697065783321	0.460315328942498	0.45425555965029124	0.5091887535680555	0.5007811612334271	0.10093199592892363	0.09768214093055164	-0.00018170018771579421	-0.025056619904987087	-0.00017957521999345527	-0.024763585152257406
60.24877251804685	0.37969093933961406	0.3769655795737372	0.41610546057531145	0.411960233157033	0.4373452234425556	0.43230466685795604	0.4602443148998856	0.454185549550775	0.5091062116234961	0.5007001971502375	0.1009245144536755	0.0976749029813646	-0.00018302288971772107	-0.025391083899791056	-0.00018088296705431883	-0.02509420891695413
60.6118016805955	0.37963686809034064	0.3769117916385685	0.416043526366299	0.4118988792968865	0.43727854251676446	0.43223876548024737	0.46017238947690753	0.45411463983451855	0.5090226750446001	0.5006182541242927	0.10091705588073012	0.09766768718841631	-0.0001843179937349726	-0.025724817203126804	-0.00018216343167110072	-0.025424110387717747
60.97701827647021	0.3795820289402249	0.37685724166373824	0.4159807595749391	0.41183670127085076	0.43721099184259743	0.4321720043403603	0.4600995546823174	0.4540428324841906	0.508938146032736	0.500535334321759	0.10090962013887736	0.09766049348282188	-0.00018558575513627495	-0.02605781151288511	-0.00018341686628975395	-0.025753281358120717
61.34443548605718	0.3795264235910479	0.37680193133832557	0.4159171620533881	0.4117737009124594	0.4371425733589211	0.43210438535487755	0.4600258125476536	0.45397012950494525	0.5088526268144093	0.500451439933528	0.10090220715713638	0.09765332179591484	-0.00018682642763323543	-0.026390058511552184	-0.00018464352171543297	-0.026081713605975665
61.71406656916102	0.37947005376352155	0.37674586237020247	0.4158527356744978	0.41170988007573367	0.4370732890263238	0.43203591046185624	0.4599511651272823	0.45389653292446525	0.5087661196413108	0.5003665731752641	0.10089481686474905	0.09764617205924637	-0.00018804026328222978	-0.026721549865499128	-0.00018584364712270762	-0.026409398894145397
62.085924865483435	0.37941292119732367	0.3766890364860681	0.41578748233185153	0.41164524063521996	0.43700314082715674	0.43196658162086066	0.45987561449843967	0.45382204479300353	0.5086786267903621	0.5002807362874498	0.10088744919118521	0.09763904420458705	-0.00018922751249728087	-0.02705227722573511	-0.00018701749006155843	-0.026736328970017098
62.46002379510434	0.3793550276511329	0.37663145543148446	0.41572140393980545	0.41157978448602894	0.4369321307655731	0.4318964008130095	0.459799162761275	0.4537466671834254	0.5085901505637648	0.500193931535432	0.10088010406613605	0.0976319381639225	-0.00019038842405771916	-0.02738223222797842	-0.00018816529645915292	-0.02706249556496232
62.83637685896657	0.37929637490266427	0.3765731209709107	0.4156545024335246	0.41151351354387383	0.4368602608675689	0.43182537004101296	0.459721812038892	0.4536704021912499	0.5085006932890439	0.5001061612094685	0.10087278141951693	0.09762485386945227	-0.00019152324511428898	-0.027711406492372248	-0.00018928731064038473	-0.027387890396070702
63.21499763936286	0.3792369647487043	0.37651403488773855	0.41558677976902336	0.41144642974510626	0.43678753318102315	0.43175349132920965	0.45964356447739296	0.4535932519346925	0.5084102573190977	0.5000174276247727	0.10086548118146635	0.09761779125359647	-0.00019263222119758616	-0.028039791623726273	-0.00019038377532587525	-0.027712505164913637
63.59589980042612	0.3791767990051449	0.3764541989843263	0.41551823792320114	0.41137853504675653	0.43671394977573774	0.43168076672361083	0.45956442224591765	0.4535152185547051	0.5083188450322407	0.4999277331215596	0.1008582032823435	0.09761075024898465	-0.00019371559622716195	-0.02836737921177246	-0.0001914549316415215	-0.028036331557785843
63.979097088622495	0.37911587950701886	0.3763936150820329	0.41544887889388227	0.4113098314265681	0.4366395127434764	0.4316071982919359	0.45948438753668835	0.45343630421501807	0.5082264588322518	0.49983708006509114	0.10085094765273049	0.0976037307884656	-0.0001947736125174071	-0.028694160830937676	-0.0001925010191297094	-0.028359361246288017
64.36460333324754	0.3790542081085342	0.3763322850212533	0.41537870469985183	0.41124032088303886	0.4365642241980055	0.43153278812365337	0.45940346256504916	0.4533565111021815	0.5081331011484194	0.4997454708457208	0.10084371422343054	0.0975967328050968	-0.00019580651078554556	-0.029020128040357918	-0.0001935222757528665	-0.028681585886900507
64.75243244692527	0.37899178668310834	0.3762702106614517	0.4153077173808957	0.41117000543545434	0.436488086275133	0.43145753833001904	0.4593216495695069	0.45327584142560445	0.5080387744355865	0.49965290787893846	0.10083650292546062	0.09758975623215008	-0.00019681453015940598	-0.02934527238410567	-0.00019451893790278785	-0.029002997121239105
65.14259842611021	0.3789286171234022	0.37620739388119534	0.4152359189978348	0.411098887123927	0.43641110113274817	0.4313814510441155	0.45923895081177596	0.45319429741759726	0.5079434811741973	0.49955939360541524	0.10082931369006641	0.09758280100310882	-0.00019779790818852394	-0.02966958539163045	-0.00019549124040707522	-0.029323586575856098
65.53511535159264	0.37886470134135464	0.37614383657818895	0.4151633116325647	0.41102696800943234	0.43633327095085817	0.4313045284208909	0.4591553685768142	0.4531118813334122	0.5078472238703406	0.49946493049104795	0.10082214644870412	0.09757586705166947	-0.00019875688084725063	-0.029993058577233	-0.00019643941654012842	-0.0296433458629366
65.92999738900669	0.3788000412682161	0.3760795406693081	0.4150898973880921	0.41095425017384596	0.43625459793163035	0.4312267726371952	0.45907090517286814	0.4530285954512819	0.5077500050557971	0.49936952102700394	0.10081500113305104	0.09756895431173612	-0.00019969168254274638	-0.030315683440122143	-0.00019736369802858533	-0.029962266579943275
66.32725878934137	0.378734638854582	0.3760145080906323	0.4150156783885714	0.4108807357199802	0.4361750842994288	0.4311481858918209	0.45898556293151055	0.45294444207246165	0.5076518272880813	0.49927316772976355	0.1008078776749989	0.09756206271742413	-0.00020060254612486172	-0.03063745146495478	-0.00019826431505443054	-0.030280340309246867
66.72691388945532	0.37866849607042674	0.37594874079747903	0.41494065677934044	0.4108064267716187	0.4360947323008541	0.4310687704055411	0.4588993442076835	0.45285942352126723	0.5075526931504889	0.4991758731411653	0.10080077600666075	0.09755519220305818	-0.00020148970289413093	-0.030958354121651155	-0.00019914149627209277	-0.03059755861920621
67.12897711259382	0.37860161490513733	0.3758822407644365	0.4148648347269596	0.41073132547355523	0.43601354420477983	0.43098852842114427	0.45881225137973647	0.45277354214511695	0.5074526052521395	0.4990776398284496	0.10079369606035984	0.09754834270317235	-0.000202353382606546	-0.03127838286542328	-0.00019999546880744568	-0.030913913063400855
67.53346296890952	0.3785339973675462	0.3758150099853966	0.41478821441924596	0.4106554339916287	0.4359315223023932	0.43090746220347687	0.45872428684946753	0.4526868003145689	0.5073515662280212	0.4989784703843013	0.10078663776863647	0.09754151415250452	-0.0002031938134835487	-0.031597529136888625	-0.000200826458268466	-0.031229395180886854
67.94038605598601	0.37846564548596445	0.3757470504735883	0.4147107980653103	0.4105787545127571	0.43584866890723045	0.4308255740394763	0.45863545304216313	0.4525992004233623	0.5072495787390352	0.4988783674268937	0.10077960106424486	0.09753470648600565	-0.00020401122221735957	-0.0319157843620701	-0.0002016346887542264	-0.03154399649669415
68.3497610593647	0.3783965613082152	0.37567836426161	0.41463258789559293	0.41050128924497753	0.4357649863552176	0.4307428662382114	0.45854575240663836	0.45251074488845605	0.5071466454720381	0.498777333599932	0.1007725858801543	0.09752791963882754	-0.00020480583398030383	-0.03223313995252397	-0.0002024203828588922	-0.031857708521158656
68.7616027530747	0.3783267469016658	0.3756089534014618	0.4145535861619005	0.4104230404174764	0.43568047700470536	0.4306593411309184	0.45845518741527463	0.4524214361500667	0.5070427691398871	0.4986753715726944	0.10076559214954214	0.09752115354633159	-0.00020557787243147274	-0.03254958730543933	-0.00020318376168215746	-0.0321705227506186
69.17592600016614	0.3782562043532613	0.37553881996457955	0.41447379513744104	0.41034401028063	0.43559514323650905	0.4305750010710381	0.45836376056406236	0.45233127667170986	0.5069379524814835	0.4985724840400779	0.1007586198058021	0.09751440814408224	-0.00020632755972371797	-0.03286511780349599	-0.00020392504483346396	-0.032482430666988193
69.59274575324658	0.3781849357695566	0.3754679660418648	0.41439321711685856	0.41026420110603595	0.43550898745394423	0.43048984843425386	0.4582714743726373	0.45224026894023667	0.5068321982618141	0.4984686737226377	0.10075166878253909	0.09750768336784943	-0.00020705511651386566	-0.03317972281537607	-0.00020464445044365842	-0.0327934237383829
70.01207705502031	0.37811294327674866	0.37539639374371886	0.4143118544162705	0.41018361518654944	0.43542201208286424	0.4304038856185257	0.45817833138432085	0.45214841546587303	0.5067255092719966	0.49836394336663126	0.10074473901356694	0.0975009791536076	-0.00020776076196493687	-0.033493393695295026	-0.00020534219516743502	-0.0331034934185368
70.43393503883172	0.3780402290207098	0.3753241052000746	0.41422970937330245	0.41010225483632	0.4353342195716985	0.4303171150441315	0.45808433416615957	0.45205571878225903	0.5066178883293208	0.49825829574406116	0.10073783043291035	0.09749429543753203	-0.0002084447137575829	-0.033806121783300114	-0.00020601849419221718	-0.03341263114704418
70.85833492921113	0.37796679516701803	0.3752511025604274	0.414146784347122	0.4100201223908236	0.43524561239148757	0.43022953915369894	0.45798948530896216	0.4519621814464854	0.506509338277292	0.498151733652715	0.10073094297480308	0.09748763215600148	-0.00020910718809685758	-0.034117898405455094	-0.00020667356125070313	-0.03372082835032586
71.2852920424243	0.3778926439009909	0.3751773879938678	0.4140630817184749	0.4099372202068984	0.43515619303592135	0.4301411604122428	0.4578937874273395	0.4518678060391337	0.5063998619856735	0.49804425991620915	0.10072407657368779	0.09748098924559896	-0.00020974839971754644	-0.03442871487355603	-0.00020730760861958908	-0.034028076440264954
71.71482178702524	0.3778177774277168	0.37510296368911333	0.41397860388972113	0.4098535506627803	0.43506596402137515	0.4300519813072035	0.45779724315974374	0.451772595164312	0.5062894623505292	0.49793587738402934	0.10071723116421435	0.09747436664310413	-0.0002103685618943807	-0.03473856248581342	-0.00020792084712895065	-0.03433436681466162
72.14693966441222	0.37774219797208625	0.375027831854539	0.413893353284866	0.4097691161581351	0.4349749278869448	0.42996200434848186	0.457699855168504	0.4516765514496949	0.5061781422942655	0.4978265889315729	0.1007104066812417	0.09746776428550188	-0.00021096788644398012	-0.03504743252575793	-0.0002085134861743443	-0.03463969085805729
72.58166126938723	0.37766590777882414	0.3749519947182102	0.41380733234959916	0.4096839191140959	0.4348830871944881	0.42987123206847355	0.45760162613986777	0.45157967754655937	0.5060659047656729	0.4977163974601891	0.10070360305983332	0.09746118210997182	-0.00021154658374022972	-0.03535531626374677	-0.00020908573371963834	-0.034944039941109395
73.01900229071879	0.3775889091125207	0.37487545452791216	0.4137205435513255	0.40959796197329257	0.43479044452865173	0.4297796670221071	0.4575025587840359	0.4514819761298228	0.5059527527399689	0.49760530589722207	0.10069682023525997	0.09745462005389803	-0.0002121048627170552	-0.03566220495650896	-0.00020963779630600587	-0.035247405421046096
73.45897851170821	0.377511204257663	0.3747982135511826	0.41363298937920123	0.4095112471998914	0.43469700249691573	0.42968731178687614	0.45740265583520195	0.4513834498980816	0.5058386892188386	0.49749331719604933	0.10069005814299646	0.09744807805485936	-0.000212642930868423	-0.03596808984570998	-0.00021016987905592144	-0.03554977864104103
73.90160581075892	0.37743279551866693	0.3747202740753425	0.4135446723441676	0.40942377727962365	0.43460276372962775	0.4295941689628803	0.4573019200515907	0.4512841015736458	0.5057237172304772	0.497380434336125	0.10068331671872453	0.09744155605063426	-0.00021316099427026725	-0.03627296216062348	-0.00021068218568337516	-0.03585115093086699
74.34690016194996	0.3773536852199072	0.3746416384075259	0.41345559497898493	0.4093355547198229	0.43450773088003325	0.4295002411728541	0.4572003542154936	0.45118393390257905	0.5056078398296304	0.49726666032301914	0.10067659589832824	0.09743505397919924	-0.00021365925757699245	-0.0365768131164117	-0.00021117491850086711	-0.03615151360706648
74.79487763561212	0.37727387570574916	0.37456230887471215	0.4133657598382673	0.40924658204945674	0.4344119066243189	0.4294055310622076	0.45709796113330753	0.4510829496547327	0.5054910600976366	0.4971519981884592	0.10066989561789341	0.09742857177872538	-0.00021413792402991128	-0.036879633914381316	-0.000211648278422516	-0.03645085797214165
75.24555439890803	0.377193369340579	0.37448228782375526	0.41327516949851406	0.40915686181916106	0.43431529366164173	0.42931004129905853	0.45699474363557124	0.45098115162378416	0.5053733811424668	0.4970364509903681	0.10066321581371117	0.09742210938757939	-0.00021459719546890188	-0.03718141574285028	-0.000212102464976216	-0.03674917531569122
75.6989467164156	0.37711216850883517	0.37440157762141607	0.41318382655814634	0.4090663966012723	0.4342178947141676	0.4292137745742677	0.4568907045770038	0.45087854262727395	0.5052548060987666	0.496920021812908	0.10065655642227361	0.0974156667443272	-0.00021503727233190828	-0.03748214977575515	-0.00021253767631002063	-0.037046456914112014
76.15507095071504	0.3770302756150388	0.3743201806543905	0.41309173363753815	0.4089751889898624	0.43411971252710757	0.42911673360147234	0.45678584683654005	0.45077512550664117	0.5051353381278958	0.49680271376651775	0.10064991738027453	0.09740924378772664	-0.00021545835366959531	-0.0377818271743422	-0.00021295410919297542	-0.037342694029888435
76.61394356297929	0.37694769308382414	0.3742380993293419	0.4129988933790513	0.40888324160076994	0.4340207498687481	0.4290189211171255	0.4566801733173682	0.4506709031272591	0.5050149804179708	0.496684529987954	0.10064329862460841	0.09740284045672849	-0.00021586063715017811	-0.038080439086499496	-0.00021335195902821846	-0.03763787791254458
77.07558111356816	0.37686442335996856	0.37415533607292967	0.4129053084470687	0.40879055707163403	0.4339210095304904	0.42892033988052425	0.4565736869469663	0.4505658783784732	0.5048937361839025	0.4965654736403296	0.10063670009236826	0.0973964566904793	-0.00021624431906114294	-0.03837797664617426	-0.00021373141985964184	-0.03793199979872952
77.54000026262605	0.3767804689084239	0.3740718933318407	0.41281098152802614	0.4086971380619279	0.43382049432688385	0.4288209926738487	0.4564663906771388	0.45046005417363705	0.5047716086674386	0.49644554791315515	0.1006301217208477	0.09739009242831782	-0.00021660959432129312	-0.038674430974054985	-0.00021409268437455609	-0.038225050911378844
78.00721777068286	0.3766958322143458	0.37398777357281826	0.4127159153304461	0.40860298725298927	0.4337192070956615	0.42872088230219424	0.4563582874840528	0.450353433450146	0.5046486011372034	0.4963247560223773	0.10062356344753928	0.09738374760977452	-0.0002169566564900749	-0.03896979317833882	-0.00021443594391407084	-0.038517022460666794
78.47725049925933	0.3766105157831238	0.3739029792826924	0.41262011258497144	0.40850810734805565	0.43361715069777024	0.4286200115936064	0.456249380368275	0.4502460191694766	0.5045247168887367	0.49620310121041816	0.10061702521013294	0.09737742217457292	-0.00021728569776652273	-0.039264054353168376	-0.00021476138847836834	-0.03880790564356573
78.95011541147531	0.3765245221404121	0.37381751296840965	0.41252357604439654	0.40841250107229454	0.43351432801741363	0.42851838339911447	0.45613967235480746	0.450137814317218	0.5043999592445348	0.49608058674621464	0.10061050694651762	0.09737111606262464	-0.0002175969090016383	-0.03955720557971176	-0.00021506920673530772	-0.03909769164425825
79.42582957266194	0.3764378538321586	0.37373137715706245	0.41242630848370154	0.40831617117283725	0.43341074196207696	0.4284160005927647	0.45602916649312314	0.45002882190311144	0.5042743315540904	0.49595721592525804	0.1006040085947773	0.0973648292140344	-0.0002178904797073833	-0.039849237926546266	-0.00021535958602303396	-0.03938637163346925
79.90441015097758	0.37635051342463477	0.3736445743959191	0.4123283127000841	0.4082191204188107	0.43330639546256755	0.42831286607165736	0.45591786585720206	0.44991904496108437	0.5041478371939307	0.49583299206963205	0.10059753009319153	0.09735856156909657	-0.00021816659805395933	-0.04014014244820885	-0.00021563271236230142	-0.03967393676961706
80.38587441802741	0.3762625035044663	0.3735571072524531	0.41222959151299204	0.4081213516013691	0.4332012914730481	0.4282089827559741	0.45580577354556845	0.44980848654928424	0.504020479567659	0.49570791852805235	0.10059107138023739	0.09735231306829366	-0.00021842545088868182	-0.040429910187128826	-0.00021588877045819466	-0.039960378197690716
80.87023974948666	0.37617382667866084	0.3734689783143725	0.41213014776415546	0.40802286753372724	0.4330954329710664	0.42810435358902027	0.45569289268132396	0.4496971497501158	0.5038922621059921	0.4955819986759056	0.10058463239458536	0.09734608365229531	-0.00021866722373337089	-0.04071853217220678	-0.00021612794370806654	-0.04024568704984688
81.35752362572781	0.37608448557463964	0.37338019018964874	0.4120299843176192	0.4079236710511911	0.4329888229575961	0.4279989815372498	0.455579226412186	0.449585037670275	0.5037631882668008	0.4954552359152864	0.10057821307510216	0.09733987326196017	-0.00021889210079489851	-0.041005999419340355	-0.00021635041421413925	-0.04052985444626245
81.8477436324513	0.3759944828402654	0.3732907455065468	0.41192910405977545	0.40782376501118967	0.43288146445706377	0.4278928695903028	0.45546477791052065	0.44947215344078534	0.5036332615351484	0.4953276336750379	0.10057181336084527	0.09733368183833727	-0.0002191002649735707	-0.04129230293207797	-0.00021655636277900792	-0.04081287149330137
82.34091746132043	0.37590382114387216	0.3732006469136531	0.41182750989939515	0.4077231522933079	0.43277336051738663	0.42778602076104005	0.4553495503733802	0.4493585002170308	0.5035024854233302	0.49519919541078894	0.1005654331910676	0.09732750932265793	-0.00021929189786373815	-0.04157743370016931	-0.00021674596891885223	-0.041094729284736786
82.83706291059936	0.37581250317429443	0.37310989707990583	0.4117252047676601	0.40762183579931777	0.4326645142100062	0.427678438085574	0.45523354702253666	0.44924408117879244	0.5033708634709116	0.495069924604992	0.10055907250521247	0.09732135565634127	-0.00021946717976772945	-0.04186138270129902	-0.00021691941087226274	-0.04137541890221996
83.33619788579601	0.375720531640897	0.37301849869462295	0.4116221916181955	0.40751981845320917	0.4325549286299183	0.4275701246233016	0.45511677110451876	0.44912889953028234	0.5032383992447682	0.4949398247669625	0.10055273124291682	0.09731522078099274	-0.00021962628969857123	-0.04214414090014884	-0.00021707686560223927	-0.04165493141437082
83.83834040030794	0.37562790927360223	0.3729264544675314	0.4115184734270999	0.4074171032012226	0.4324446068957104	0.4274610834569386	0.45499922589064495	0.44901295850017836	0.5031050963391228	0.4948088994329162	0.10054640934400876	0.09730910463840162	-0.00021976940538565026	-0.04242569924834072	-0.00021721850880440652	-0.04193325787724689
84.34350857607244	0.37553463882292143	0.3728337671287957	0.41141405319298047	0.4073136930118797	0.4323335521495926	0.4273513176925515	0.45488091467705977	0.4488962613416579	0.5029709583755856	0.494677152166007	0.10054010674850246	0.09730300717054031	-0.0002198967032829846	-0.04270604868493422	-0.00021734451491217666	-0.04221038933417276
84.85172064422062	0.37544072305998166	0.3727404394290468	0.41130893393697987	0.40720959087601466	0.4322217675574323	0.427240830459592	0.4547618407847693	0.4487788113324339	0.5028359890031913	0.494544586556365	0.10053382339660975	0.09729692831956713	-0.00022000835857721723	-0.04298518013641228	-0.00021745505710657476	-0.042486316816123804
85.36299494573534	0.37534616477655625	0.3726464741394108	0.41120311870281206	0.40710479980680575	0.4321092563087849	0.42712962491092643	0.4546420075596738	0.44866061177478805	0.502700191898439	0.4944112062211344	0.10052755922872517	0.09729086802782258	-0.0002201045451914463	-0.04326308451655336	-0.00021755030731840375	-0.04276103134134246
85.87734993211305	0.37525096678509207	0.3725518740515376	0.4110966105567921	0.4069993228398066	0.4319960216169295	0.42701770422287333	0.4545214183726046	0.4485416659956058	0.5025635707653284	0.49427701480451125	0.10052131418543314	0.09728482623782969	-0.00022018543579066518	-0.0435397527260335	-0.00021763043623745926	-0.04303452391560825
86.39480416602983	0.37515513191873956	0.3724566419776289	0.41098941258786564	0.4068931630329767	0.43188206671890167	0.42690507159523067	0.4544000766193579	0.44842197734640965	0.5024261293354009	0.49414201597778024	0.10051508820751028	0.0972788028922937	-0.00022025120179292035	-0.04381517565340687	-0.00021769561331858034	-0.0433067855322804
86.91537632201124	0.3750586630313807	0.3723607807504671	0.4108815279076448	0.40678632346671295	0.4317673948755239	0.42679173025131345	0.4542779857207293	0.44830154920339405	0.5022878713677744	0.49400621343935347	0.1005088812359151	0.09727279793410039	-0.0002203020133726974	-0.04408934417456578	-0.00021774600678764466	-0.043577807172283656
87.43908518710603	0.3749615629976574	0.37226429322344345	0.41077295965043537	0.4066788072438811	0.43165200937144105	0.4266776834379809	0.4541551491225482	0.4481803849674592	0.5021488006491851	0.4938696109148072	0.10050269321179502	0.09726681130631595	-0.00022033803946569508	-0.04436224915249909	-0.00021778178364817435	-0.04384757980423615
87.9659496615646	0.37486383471300083	0.3721671822705867	0.4106637109732689	0.4065706174898443	0.4315359135151526	0.4265629344256739	0.4540315702957131	0.4480584880642448	0.5020089209940217	0.4937322121569189	0.10049652407648665	0.09726084295218934	-0.00022035944778031613	-0.04463388143817326	-0.00021780310968555483	-0.04411609438389519
88.4959887595208	0.3747654810936589	0.37206945078659137	0.4105537850559355	0.4064617573524979	0.43141911063904265	0.42644748650844405	0.4539072527362243	0.44793586194416457	0.5018682362443655	0.4935940209457052	0.10049037377150764	0.09725489281514489	-0.00022036640479783376	-0.04490423186948078	-0.00021781014947586108	-0.04438334185483939
89.0292216096782	0.3746665050767257	0.37197110168684494	0.41044318510101346	0.40635223000229664	0.4313016040994184	0.4263313430039886	0.4537821999652205	0.44781251008244005	0.501726750270029	0.49345504108845906	0.10048424223856367	0.09724896083878946	-0.0002203590757825502	-0.045173291271879634	-0.00021780306639229696	-0.04464931314841181
89.56566745600044	0.37456690962016936	0.3718721379074578	0.41033191433390115	0.40624203863228703	0.4311833972765366	0.42621450725367926	0.4536564155290112	0.4476884359791335	0.5015844669685909	0.49331527641978656	0.10047812941954297	0.09724304696690655	-0.00022033762478973484	-0.04544105045891911	-0.00021778202261152346	-0.044913999183890496
90.1053456584057	0.3744666977028602	0.37177256240528983	0.41021997600284704	0.406131186458138	0.43106449357463933	0.42609698262259627	0.45352990299911106	0.44756364315918273	0.5014413902654374	0.49317473080164426	0.10047203525651748	0.09723715114345785	-0.00022030221466701194	-0.045707500231074505	-0.00021774717911654529	-0.04517739086766426
90.6482756934654	0.3743658723245991	0.37167237815797954	0.41010737337898107	0.4060196767181715	0.43094489642198597	0.42597877249956156	0.45340266597227624	0.44743813517243514	0.5012975241137968	0.49303340812337665	0.10046595969174665	0.09723127331258331	-0.00022025300706379758	-0.045972631376471895	-0.00021769869570581468	-0.04543947909394319
91.19447715510712	0.3742644365061463	0.3715715881639715	0.4099941097563467	0.40590751267339226	0.43082460927088606	0.42585988029716926	0.45327470807053455	0.4473119155936791	0.5011528724947782	0.4928913123017519	0.1004599026676646	0.0972254134185978	-0.00022019016243696177	-0.04623643467095917	-0.0002176367309985605	-0.04570025474468764
91.74396975532183	0.3741623932892496	0.3714701954425448	0.4098801884519297	0.40579469760752085	0.4307036355977306	0.4257403094518192	0.4531460329412244	0.44718498802268086	0.5010074394174104	0.4927484472810014	0.10045386412689636	0.09721957140599141	-0.00022011384005721224	-0.04649890087776498	-0.000217561442443448	-0.04595970868979293
92.29677332487483	0.37405974573667145	0.37136820303384016	0.4097656128056918	0.40568123482702056	0.4305819789030263	0.42562006342374586	0.45301664425702487	0.44705735608421604	0.5008612289186776	0.49260481703285336	0.10044784401224065	0.09721374721943395	-0.0002200241980153672	-0.04676002074799612	-0.00021747298632024403	-0.04621783178669148
92.85290781402206	0.37395649693221844	0.3712656139988897	0.40965038618059757	0.40556712766113046	0.4304596427114248	0.4254991456970551	0.4528865457159914	0.44692902342810314	0.5007142450635578	0.4924604255565723	0.10044184226668344	0.09720794080376682	-0.00021992139322735138	-0.04701978501998383	-0.00021737151774908758	-0.04647461488056592
93.41239329322968	0.3738526499807688	0.371162431419643	0.4095345119626498	0.40545237946189633	0.43033663057175986	0.4253775597797511	0.4527557410415899	0.44679999372923834	0.5005664919450609	0.4923152768789957	0.10043585883338566	0.09720215210400539	-0.0002198055814405242	-0.047278184419596414	-0.00021725719069431992	-0.046730048804150215
93.97524995389855	0.37374820800830083	0.3710586583989959	0.4094179935609169	0.4053369936041991	0.43021294605707544	0.4252553092037742	0.45262423398273044	0.44667027068762827	0.5004179736842647	0.4921693750545693	0.10042989365569081	0.0971963810653403	-0.00021967691724400495	-0.04753520966110614	-0.00021713015797331092	-0.046984124378226966
94.54149810909283	0.3736431741619205	0.3709542980608185	0.4093008344075648	0.4052209734857862	0.4300885927646581	0.4251323975250255	0.4524920283138014	0.4465398580284234	0.5002686944303538	0.49202272416538545	0.10042394667712232	0.09719062763313625	-0.00021953555406911684	-0.047790851445796534	-0.0002169905712612885	-0.04723683241132903
95.11115819427312	0.3735375516098903	0.3708493535499827	0.4091830379578882	0.4051043225273031	0.4299635743160723	0.4250088283234063	0.4523591278347031	0.4464087595019524	0.5001186583606562	0.49187532832121983	0.10041801784138014	0.09718489175292871	-0.0002193816441953822	-0.04804510046216137	-0.00021683858109561305	-0.04748816369951214
95.68425076803395	0.3734313435416569	0.3707438280323908	0.409064607690341	0.4049870441723223	0.4298378943571917	0.4248846052028438	0.4522255363708816	0.4462769788837545	0.4999678696806813	0.4917271916595676	0.10041210709234082	0.09717917337042613	-0.0002192153387621798	-0.04829794738704152	-0.0002166743368852142	-0.04773810902700859
96.26079651284576	0.3733245531678793	0.37063772469500256	0.40894554710656617	0.40486914188737444	0.42971155655822907	0.42475973179132703	0.45209125777336395	0.4461445199746138	0.4998163326241576	0.4915783183456809	0.10040621437406287	0.09717347243150826	-0.0002190367877701882	-0.04854938288464439	-0.0002164979869117567	-0.047986659165118795
96.84081623580131	0.37321718372045726	0.3705310467458631	0.408825859731428	0.40475061916197874	0.429584564613772	0.4246342117409382	0.45195629591879066	0.4460113866005928	0.4996640514530686	0.49142871257260545	0.10040033963077817	0.09716778888222631	-0.0002188461400888242	-0.04879939760672869	-0.00021630967834079806	-0.04823380487346185
97.42433086936633	0.3731092384525587	0.37042379741413217	0.40870554911304197	0.40463147950867295	0.42945692224281196	0.42450804872788234	0.45182065470945015	0.4458775826130652	0.49951103045769246	0.4912783785612173	0.10039448280689538	0.09716212266880193	-0.00021864354346234904	-0.04904798219290285	-0.00021610955722489722	-0.04847953689946394
98.01136147213543	0.37300072063864836	0.37031597995011023	0.40858461882280583	0.40451172646304445	0.42932863318877934	0.4243812464525219	0.451684338073313	0.4457431118887501	0.4993572739566379	0.49112732056025965	0.10038864384699879	0.09715647373762651	-0.00021842914451453144	-0.049295127269928685	-0.00021589776850933218	-0.04872384597786095
98.60192922959182	0.37289163357451616	0.3702075976252677	0.40846307245542995	0.4043913635837617	0.42919970121957457	0.4242538086394074	0.4515473499640653	0.4456079783297458	0.4992027862968826	0.4909755428463808	0.1003828226958477	0.09715084203525905	-0.0002182030887553088	-0.04954082345234667	-0.00021567445603920543	-0.04896672283153691
99.1960554548718	0.3727819805773051	0.3700986537322722	0.408340913628969	0.40427039445260177	0.42907013012760126	0.4241257390373093	0.45140969436114436	0.44547218586356274	0.49904757185381016	0.4908230497241694	0.10037701929837697	0.0971452275084313	-0.00021796552058972463	-0.04978506134273175	-0.00021543976256438446	-0.049208158170969796
99.79376158953411	0.3726717649855388	0.3699891515850168	0.40821814598485157	0.4041488226744839	0.4289399237297956	0.4239970414192509	0.4512713752697705	0.44533573844315677	0.49889163503124817	0.49066984552619264	0.10037123359969564	0.09713963010403891	-0.00021771658331809496	-0.05002783153065593	-0.00021519382974466428	-0.04944814269404674
100.39506920433367	0.3725609901591507	0.36987909451864814	0.408094773187913	0.40402665187749803	0.4288090858676646	0.4238677195825404	0.45113239672098226	0.44519864004696447	0.49873498026150564	0.4905159346130331	0.10036546554508219	0.09713404976914962	-0.00021745641914600045	-0.05026912459341304	-0.00021493679815798306	-0.04968666708681724
101.00000000000001	0.3724496594795122	0.36976848588959454	0.4079707989264235	0.4039038857129376	0.4286776204073117	0.4237377773488013	0.45099276277167083	0.445060894678935	0.4985776120054105	0.4903613213733251	0.10035971507999326	0.09712848645099406	-0.0002173231405884227	-0.05038940066506362	-0.00021480512261893133	-0.04980556308567385
