# Supplementary material for: White matter micro- and macrostructure brain charts for the human lifespan
Source: Nature. 2026 May 13;655(8124):979–89. doi: 10.1038/s41586-026-10454-2 (PMC13391363; doi:10.1038/s41586-026-10454-2)
Supplement: Supplementary file 12 — Centiles trajectories of brain charts. SDT.T9.1–5 contain the brain charts for the global metrics; SDT.T9.6–509 contain the brain charts for the tract-specific metrics (unnormalized); and SDT.T9.510–1157 contain the brain charts for the tract-specific macrostructural metrics (normalized). Included in each table are the male and female centile trajectories for the 2.5th, 25th, 50th, 75th and 97.5th percentiles; the interquartile range normalized by the 50th centile; and the derivatives of the 50th centiles with respect to both age and log(age). Charts are sampled in logarithmically spaced intervals. Age is reported in years, while centile trajectory values are reported in metric-specific units: diffusivities in mm2 s−1, volume in mm3, surface area in mm2, average length in mm, and FA is dimensionless (unitless). [file 41586_2026_10454_MOESM12_ESM.zip › plotted_curves/SDT.T9.163-ICP_right_md-mean_curve_metrics.csv]

ages	male_0.025th_percentile	female_0.025th_percentile	male_0.25th_percentile	female_0.25th_percentile	male_0.5th_percentile	female_0.5th_percentile	male_0.75th_percentile	female_0.75th_percentile	male_0.975th_percentile	female_0.975th_percentile	male_normalized_quantile_range	fwmale_normalized_quantile_range	male_median_centile_d_age	male_median_centile_d_log_age	female_median_centile_d_age	female_median_centile_d_log_age
0.25	0.0008853939609216296	0.0009006533344862076	0.0009613541073726911	0.0009762762049868848	0.0010052108169740616	0.001019851550874592	0.0010521434516584328	0.0010664155901711622	0.001151144974038194	0.001164420445945931	0.09031871001850195	0.08838480963918402	-0.00021553270809241936	-0.00012444401981036516	-0.0002186719073531715	-0.0001262565269627655
0.25150637576242696	0.0008851079873217213	0.000900362432258149	0.0009610435994037444	0.0009759608773265896	0.001004886143726581	0.0010195221488134315	0.0010518036196400628	0.0010660711483917204	0.0011507731655219886	0.0011640443495818883	0.09031871003787399	0.08838480965813776	-0.00021501291420911173	-0.000124516102753075	-0.00021814454275576045	-0.00012632965978212618
0.2530218281966045	0.00088482168242686	0.0009000711930254214	0.0009607327317174615	0.0009756451843654435	0.0010045610943516957	0.0010191923651466303	0.0010514633939332973	0.0010657263075835644	0.0011504009262735795	0.0011636678175182512	0.0903187100575399	0.08838480967737727	-0.0002139719121875272	-0.00012465988504867243	-0.00021708837870731967	-0.00012647553624398067
0.25454641199404576	0.0008845350480000256	0.0008997796185813895	0.000960421506228078	0.0009753291280473935	0.0010042356708509699	0.0010188622019049057	0.001051122776633152	0.0010653810698701316	0.0011500282585851216	0.0011632908520736076	0.0903187100775014	0.08838480969690839	-0.00021293435764097035	-0.0001248028999323858	-0.00021603571234557473	-0.0001266206341164755
0.2560801821758082	0.0008842480858052692	0.0008994877107205066	0.000960109924850989	0.0009750127103175684	0.00100390987522718	0.0010185316611202046	0.0010507817698359172	0.0010650354373761464	0.0011496551647501593	0.0011629134555679523	0.09031871009776611	0.08838480971673371	-0.00021190025369460797	-0.0001249451469534646	-0.0002149865468419332	-0.00012676495294286494
0.25762319409447826	0.000883960797607639	0.0008991954712382407	0.0009597979895026768	0.0009746959331221928	0.0010035837094842421	0.0010182007448256275	0.0010504403756390695	0.0010646894122275364	0.001149281647063537	0.0011625356303225946	0.09031871011833706	0.08838480973686128	-0.00021086960332250548	-0.00012508662568991302	-0.00021394088521314858	-0.00012690849229463064
0.2591755034361701	0.0008836731851731259	0.0008989029019310199	0.0009594857021006429	0.0009743787984085378	0.0010032571756271346	0.0010178694550553578	0.0010500985961412028	0.0010643429965513645	0.0011489077078213217	0.00116215737866008	0.0903187101392202	0.0883848097572924	-0.0002098424093506246	-0.00012522733574901745	-0.0002128987303265939	-0.00012705125177339682
0.2607371662225343	0.0008833852502685867	0.0008986100045961511	0.000959173064563332	0.0009740613081248217	0.0010029302756618223	0.001017537793844574	0.0010497564334419423	0.0010639961924757356	0.0011485333493207082	0.0011617787029040959	0.09031871016042	0.0883848097780349	-0.00020881867445404767	-0.0001253672767654035	-0.00021186008489643138	-0.00012719323100865432
0.2623082388127803	0.0008830969946616872	0.0008983167810317666	0.0009588600788100665	0.0009737434642201609	0.0010026030115951907	0.0010172057632293935	0.0010494138896418735	0.0010636490021297296	0.0011481585738599435	0.001161399605379394	0.09031871018194076	0.08838480979909058	-0.00020779840115986437	-0.00012550644840228498	-0.00021082495148566638	-0.00012733442965806585
0.2638887779057103	0.0008828084201208334	0.0008980232330367485	0.0009585467467609708	0.0009734252686444837	0.0010022753854349617	0.0010168733652467807	0.0010490709668424642	0.0010633014276433194	0.0011477833837382372	0.0011610200884116968	0.09031871020379119	0.0883848098204677	-0.00020678159184778222	-0.0001256448503505203	-0.00020979333250992216	-0.00012747484740885384
0.26547884054176485	0.0008825195284151121	0.0008977293624106736	0.0009582330703369116	0.000973106723348471	0.0010019473991896336	0.0010165406019344851	0.0010487276671459868	0.0010629534711472965	0.0011474077812556826	0.0011606401543276252	0.09031871022597243	0.08838480984217094	-0.00020576824875062627	-0.00012578248232927858	-0.0002087652302341647	-0.00012761448397569097
0.2670784841050822	0.0008822303213142188	0.0008974351709537377	0.0009579190514594158	0.0009727878302834765	0.0010016190548683944	0.00101620747533096	0.0010483839926554404	0.0010626051347731847	0.0011470317687131669	0.0011602598054545998	0.09031871024848968	0.0883848098642025	-0.00020475837395672603	-0.00012591934408573424	-0.00020774064677608894	-0.00012775333910161613
0.26868776632556873	0.0008819408005884022	0.0008971406604666991	0.0009576046920506086	0.0009724685914014614	0.001001290354481061	0.0010158739874752958	0.0010480399454744834	0.0010622564206531776	0.0011466553484122957	0.0011598790441207701	0.09031871027135252	0.08838480988657033	-0.0002037519694075285	-0.00012605543539387365	-0.00020671958410645175	-0.00012789141255786785
0.2703067452809827	0.0008816509680083986	0.0008968458327508123	0.0009572899940331478	0.0009721490086549261	0.001000961300038001	0.0010155401404071391	0.0010476955277073491	0.001061907330920054	0.00114627852265531	0.0011594978726549262	0.09031871029456293	0.08838480990927927	-0.000202749036899319	-0.00012619075605441177	-0.0002057020440475732	-0.000128028704142219
0.2719354793990299	0.0008813608253453712	0.0008965506896077651	0.0009569749593301522	0.0009718290839968398	0.001000631893550071	0.0010152059361666361	0.0010473507414587814	0.0010615578677071066	0.0011459012937450033	0.001159116293386419	0.09031871031812842	0.08838480993233543	-0.0002017495780859968	-0.00012632530589593016	-0.00020468802827794397	-0.00012816521368103073
0.27357402745947257	0.0008810703743708416	0.0008962552328396111	0.000956659589865132	0.0009715088193805709	0.0010003021370285335	0.001014871376794339	0.0010470055888339496	0.001061208033148062	0.0011455236639846393	0.0011587343086450728	0.09031871034205391	0.08838480995574326	-0.00020075359447918606	-0.00012645908477398882	-0.00020367753833072655	-0.00012830094102744827
0.2752224485962505	0.0008807796168566372	0.0008959594642487148	0.0009563438875619288	0.0009711882167598209	0.0009999720324849982	0.0010145364643311605	0.0010466600719383863	0.0010608578293770136	0.0011451456356778764	0.001158351920761114	0.09031871036634458	0.08838480997950914	-0.000199761087449013	-0.00012659209257148696	-0.00020267057559492097	-0.00012843588606201162
0.27688080229961526	0.000880488554574821	0.0008956633856376794	0.00095602785434464	0.0009708672780885523	0.000999641581931339	0.001014201200818276	0.001046314192877905	0.001060507258528339	0.0011447672111286808	0.001157969132065078	0.09031871039100739	0.08838481000363976	-0.00019877205822338428	-0.00012672432919699772	-0.00020166714131836239	-0.00012857004869329391
0.2785491484182772	0.0008801971892976383	0.0008953669988092944	0.00095571149213756	0.0009705460053209308	0.0009993107873796426	0.0010138655882970752	0.001045967953758535	0.0010601563227366358	0.0011443883926412562	0.0011575859448877414	0.09031871041604803	0.08838481002813961	-0.00019778650788926377	-0.00012685579458512897	-0.0002006672366026141	-0.00012870342885407116
0.28022754716156506	0.0008799055227974524	0.000895070305566469	0.0009553948028651121	0.0009702244004112506	0.0009989796508421238	0.0010135296288090847	0.0010456213566864458	0.0010598050241366439	0.00114400918251996	0.001157202361560036	0.09031871044147316	0.08838481005301456	-0.00019680443739583664	-0.00012698648869743923	-0.00019967086241051701	-0.00012883602650534676
0.2819160591015993	0.0008796135568466845	0.0008947733077121716	0.0009550777884517844	0.000969902465313869	0.0009986481743310704	0.0010131933243958972	0.001045274403767877	0.0010594533648631726	0.0011436295830692235	0.001156818384412969	0.09031871046728704	0.08838481007827123	-0.00019582584755378774	-0.00012711641152191033	-0.00019867801956446884	-0.00012896784163479724
0.28361474517547763	0.000879321293217753	0.0008944760070493691	0.0009547604508220581	0.0009695802019831428	0.0009983163598587595	0.0010128566770991037	0.0010449270971090655	0.0010591013470510303	0.001143249596593478	0.0011564340157775481	0.09031871049349938	0.08838481010391581	-0.0001948507390353016	-0.00012724556307144863	-0.00019768870874731226	-0.00012909887425607836
0.2853236666874746	0.0008790287336830209	0.0008941784053809678	0.0009544427919003589	0.0009692576123733652	0.0009979842094374118	0.001012519688960226	0.0010445794388161808	0.0010587489728349556	0.001142869225397081	0.0011560492579847019	0.09031871052011348	0.08838481012995474	-0.0001938791123750061	-0.0001273739433843013	-0.00019670293050211285	-0.00012922912440840872
0.2870428853112538	0.0008787358800147288	0.0008938805045097524	0.000954124813610977	0.0009689346984386941	0.0009976517250791048	0.00101218236202065	0.0010442314309952476	0.0010583962443495402	0.0011424884717842307	0.0011556641133652031	0.09031871054713604	0.08838481015639453	-0.00019291096797441343	-0.00012750155252583273	-0.00019572068523476815	-0.00012935859215720824
0.28877246309209376	0.0008784427339849388	0.0008935823062383282	0.000953806517878008	0.0009686114621330953	0.0009973189087957182	0.0010118446983215564	0.0010438830757520802	0.0010580431637291653	0.0011421073380588947	0.0011552785842495901	0.09031871057457572	0.0883848101832414	-0.0001919463060990334	-0.00012762839058597097	-0.00019474197321406317	-0.0001294872775932654
0.2905124624491269	0.0008781492973654808	0.0008932838123690603	0.0009534879066252966	0.0009682879054102738	0.0009969857625988599	0.0010115066999038572	0.0010435343751922148	0.001057689733107927	0.0011417258265247379	0.0011548926729680947	0.09031871060243885	0.08838481021050144	-0.00019098512687898417	-0.00012775445767898574	-0.000193766794572392	-0.00012961518083279278
0.29226294617759224	0.0008778555719278914	0.0008929850247040179	0.0009531689817763707	0.0009679640302236136	0.0009966522884998137	0.0010111683688081268	0.0010431853314208416	0.001057335954619572	0.0011413439394850466	0.0011545063818505638	0.09031871063073138	0.08838481023818198	-0.0001900274303106575	-0.00012787975394368267	-0.0001927951493086999	-0.00012974230201828751
0.294023977451102	0.0008775615594433578	0.0008926859450449129	0.0009528497452543766	0.0009676398385261118	0.000996318488509463	0.0010108297070745339	0.0010428359465427333	0.001056981830397425	0.0011409616792426496	0.0011541197132263839	0.09031871065945994	0.08838481026629114	-0.00018907321626054907	-0.0001280042795447911	-0.00019182703728592987	-0.0001298686413160055
0.29579561982392083	0.0008772672616826608	0.0008923865751930452	0.0009525301989820214	0.0009673153322703191	0.000995984364638232	0.0010104907167427849	0.0010424862226621821	0.0010566273625743203	0.0011405790480998508	0.0011537326694244093	0.09031871068863123	0.08838481029483333	-0.00018812248446403723	-0.0001281280346723257	-0.00019086245823252135	-0.00012999419891635
0.29757793723326015	0.0008769726804161198	0.0008920869169492464	0.0009522103448815082	0.0009669905134082789	0.0009956499188960132	0.0010101513998520553	0.0010421361618829321	0.0010562725532825398	0.0011401960483583531	0.0011533452527728875	0.09031871071825583	0.08838481032381577	-0.0001871752345234956	-0.00012825101953820028	-0.00018990141174879405	-0.00013011897503709124
0.29937099400158496	0.0008766778174135355	0.0008917869721138164	0.0009518901848744809	0.0009666653838914573	0.0009953151532921243	0.001009811758440915	0.0010417857663081096	0.0010559174046537382	0.001139812682319186	0.0011529574655993826	0.0903187107483376	0.08838481035324879	-0.00018623146591201234	-0.0001283732343790034	-0.00018894389730089722	-0.00013024296991870354
0.3011748548389356	0.0008763826744441369	0.0008914867424864799	0.000951569720881959	0.0009663399456706985	0.0009949800698352237	0.001009471794547285	0.001041435038040163	0.001055561918818884	0.001139428952282635	0.0011525693102307107	0.0903187107788867	0.08838481038313571	-0.00018529117797738692	-0.0001284946794573305	-0.00018798991422347422	-0.0001303661838250314
0.30298958484526295	0.0008760872532765252	0.0008911862298663165	0.0009512489548242845	0.0009660142006961447	0.0009946446705332585	0.0010091315102083583	0.0010410839791807937	0.0010552060979081871	0.0011390448605481714	0.0011521807889928583	0.09031871080990753	0.08838481041348789	-0.0001843543699367456	-0.00012861535505739874	-0.00018703946172443642	-0.00013048861704603731
0.30481524951277783	0.0008757915556786191	0.0008908854360517158	0.0009509278886210537	0.0009656881509171949	0.0009943089573934043	0.0010087909074605426	0.001040732591830893	0.001054849944051038	0.001138660409414378	0.0011517919042109174	0.09031871084141066	0.08838481044430951	-0.00018342104088076017	-0.0001287352614872117	-0.00018609253888141053	-0.0001306102698942213
0.3066519147283146	0.0008754955834176042	0.0008905843628403175	0.0009506065241910715	0.0009653617982824308	0.0009939729324220015	0.0010084499883394006	0.0010403808780904819	0.00105449345937594	0.001138275601178885	0.0011514026582090133	0.09031871087340207	0.0883848104756101	-0.00018249118977492484	-0.00012885439907836527	-0.00018514914464440313	-0.00013073114270586994
0.3084996467757088	0.0008751993382598752	0.0008902830120289621	0.0009502848634522814	0.0009650351447395707	0.0009936365976244946	0.0010081087548795852	0.0010400288400586406	0.0010541366460104507	0.001137890438138296	0.0011510130533102362	0.09031871090589037	0.08838481050739684	-0.00018156481546044434	-0.0001289727681859365	-0.00018420927783724395	-0.00013085123584077873
0.31035851233818973	0.0008749028219709833	0.0008899813854136301	0.0009499629083217124	0.0009647081922354003	0.0009932999550053717	0.0010077672091147818	0.0010396764798334497	0.0010537795060811094	0.0011375049225881178	0.0011506230918365663	0.09031871093888465	0.08838481053967706	-0.00018064191665445595	-0.0001290903691879286	-0.00018327293715819648	-0.00013097054968233546
0.3122285785007863	0.0008746060363155891	0.0008896794847893941	0.000949640660715425	0.0009643809427157194	0.000992963006568105	0.0010074253530776426	0.0010393237995119271	0.0010534220417133808	0.0011371190568226996	0.0011502327761088093	0.09031871097239204	0.08838481057246032	-0.00017972249194925238	-0.0001292072024834945	-0.00018234012118073517	-0.0001310890846367152
0.3141099127527488	0.0008743089830574075	0.0008893773119503652	0.0009493181225484546	0.0009640533981252883	0.0009926257543150993	0.0010070831887997336	0.0010389708011899707	0.001053064255031592	0.001136732843135159	0.0011498421084465298	0.09031871100642098	0.08838481060575451	-0.00017880653981711125	-0.0001293232684956569	-0.0001814108283536009	-0.0001312068411321865
0.31600258298998396	0.0008740116639591525	0.0008890748686896385	0.0009489952957347505	0.0009637255604077639	0.00099228820024762	0.0010067407183114725	0.0010386174869622899	0.0010527061481588656	0.0011363462838173178	0.0011494510911679787	0.09031871104098049	0.08838481063956755	-0.00017789405861035057	-0.0001294385676705867	-0.0001804850570044647	-0.00013132381962102646
0.3179066575175057	0.0008737140807824914	0.0008887721567992433	0.000948672182187123	0.0009633974315056506	0.0009919503463657435	0.0010063979436420651	0.001038263858922347	0.0010523477232170643	0.0011359593811596331	0.001149059726590027	0.09031871107607896	0.08838481067390741	-0.00017698504655783154	-0.0001295531004741335	-0.0001795628053390952	-0.0001314400205776889
0.3198222050518999	0.0008734162352879941	0.0008884691780700905	0.0009483487838171932	0.0009630690133602376	0.0009916121946683045	0.0010060548668194536	0.0010379099191623036	0.0010519889823267263	0.0011355721374511378	0.0011486680170281049	0.09031871111172518	0.08838481070878436	-0.00017607950177289666	-0.0001296668673963497	-0.00017864407144002614	-0.00013155544449702794
0.32174929472380437	0.0008731181292350778	0.0008881659342919227	0.0009480251025353299	0.0009627403079115499	0.0009912737471528224	0.0010057114898702616	0.0010375556697729501	0.0010516299276070046	0.001135184554979365	0.001148275964796128	0.09031871114792828	0.08838481074420415	-0.00017517742224892885	-0.00012977986894768812	-0.00017772885327249632	-0.00013167009189779533
0.32368799608040405	0.0008728197643819656	0.0008878624272532633	0.0009477011402506051	0.0009624113170982895	0.0009909350058154682	0.0010053678148197243	0.0010372011128436602	0.001051270561175614	0.0011347966360302985	0.0011478835722064395	0.09031871118469878	0.0883848107801801	-0.00017427880586101674	-0.00012989210565944598	-0.00017681714868217346	-0.00013178396331994802
0.3256383790879404	0.000872521142485629	0.0008875586587413662	0.0009473768988707332	0.0009620820428577835	0.0009905959726509892	0.001005023843691648	0.0010368462504623166	0.0010509108851487594	0.0011344083828882911	0.0011474908415697385	0.09031871122204294	0.08838481081671683	-0.00017338365037050663	-0.00013000357808551355	-0.00017590895539609797	-0.0001318970593242319
0.32760051413423674	0.0008722222653017485	0.0008872546305421694	0.000947052380302025	0.000961752487125933	0.0009902566496526658	0.0010046795785083418	0.0010364910847152722	0.0010505509016410953	0.0011340197978360214	0.0011470977751950266	0.09031871125997283	0.08838481085382685	-0.00017249195342375345	-0.00013011428680134718	-0.00017500427102723481	-0.00013200938049531818
0.3295744720312385	0.0008719231345846522	0.000886950344440236	0.0009467275864493255	0.0009614226518371477	0.000989917038812243	0.0010043350212905614	0.0010361356176872708	0.0010501906127656437	0.0011336308831544082	0.001146704375389527	0.09031871129849627	0.08838481089151899	-0.00017160371255092732	-0.0001302242324014713	-0.00017410309306981064	-0.00013212092743628
0.33156032401756863	0.0008716237520872833	0.0008866458022187212	0.0009464025192159741	0.0009610925389243125	0.000989577142119899	0.0010039901740574687	0.0010357798514614128	0.00104983002063376	0.001133241641122571	0.001146310644458642	0.09031871133762463	0.0883848109298011	-0.00017071892516923315	-0.00013033341550133803	-0.00017320541890192276	-0.00013223170077042434
0.33355814176109866	0.0008713241195611422	0.0008863410056593141	0.0009460771805037444	0.0009607621503187222	0.0009892369615641672	0.0010036450388265677	0.0010354237881190823	0.0010494691273550674	0.0011328520740177541	0.001145916584705881	0.09031871137736745	0.08838481096868549	-0.0001698375885854364	-0.00013044183673807663	-0.00017231124579247803	-0.00013234170114523325
0.33556799736153503	0.0008710242387562455	0.000886035956542188	0.0009457515722127997	0.0009604314879500299	0.0009888964991319011	0.001003299617613641	0.0010350674297399008	0.0010491079350373894	0.001132462184115271	0.0011455221984327918	0.09031871141773343	0.0883848110081786	-0.00016895969999328186	-0.00013054949676771788	-0.0001714205708951977	-0.0001324509292268683
0.3375899633530214	0.0008707241114210764	0.0008857306566459643	0.0009454256962416371	0.0009601005537462045	0.0009885557568082113	0.0010029539124327168	0.001034710778401669	0.0010487464457867176	0.0011320719736884457	0.001145127487938919	0.0903187114587346	0.08838481104829422	-0.00016808525647762917	-0.000130656396267248	-0.00017053339125056022	-0.00013255938570078118
0.3396241127067558	0.0008704237393025409	0.0008854251077476533	0.0009450995544870422	0.0009597693496334708	0.0009882147365764186	0.0010026079252960013	0.0010343538361803118	0.0010483846617071319	0.0011316814450085498	0.0011447324555217224	0.09031871150038003	0.08838481108903969	-0.0001672142550131206	-0.00013076253593272136	-0.0001696497037905198	-0.00013266707127418398
0.3416705188336247	0.0008701231241459213	0.000885119311622619	0.0009447731488440376	0.0009594378775362695	0.0009878734404180018	0.0010022616582138323	0.001033996605149828	0.0010480225849007676	0.001131290600344744	0.001144337103476536	0.09031871154268203	0.08838481113042694	-0.0001663466924672341	-0.00013086791648062035	-0.00016876950533561974	-0.00013277398667296825
0.343729255586852	0.0008698222676948312	0.0008848132700445247	0.0009444464812058343	0.0009591061393771945	0.0009875318703125428	0.001001915113194628	0.00103363908738223	0.0010476602174677428	0.0011308994419640213	0.0011439414340964934	0.09031871158564955	0.08838481117246716	-0.00016548256559906216	-0.00013097253864577385	-0.0001678927925989615	-0.00013288013264364795
0.34580039726466444	0.0008695211716911741	0.0008845069847852952	0.0009441195534637862	0.0009587741370769598	0.0009871900282376863	0.0010015682922448316	0.0010332812849475008	0.0010472975615061185	0.0011305079721311507	0.0011435454496724836	0.09031871162929438	0.08838481121516902	-0.00016462187106144888	-0.0001310764031822731	-0.0001670195621840398	-0.0001329855099508337
0.3478840186129729	0.0008692198378750985	0.0008842004576150704	0.0009437923675073423	0.0009584418725543423	0.0009868479161690793	0.0010012211973688713	0.0010329231999135387	0.0010469346191118436	0.0011301161931086216	0.001143149152493085	0.09031871167362868	0.08838481125854415	-0.00016376460540348803	-0.00013117951086435986	-0.0001661498105899606	-0.00013309011938014703
0.34998019482807	0.0008689182679849493	0.0008838936903021543	0.0009434649252239928	0.000958109347726128	0.0009865055360803265	0.0010008738305690903	0.0010325648343460967	0.0010465713923786932	0.0011297241071565776	0.001142752544844507	0.09031871171866279	0.08838481130260566	-0.00016291076506877444	-0.0001312818624837897	-0.00016528353420910968	-0.00013319396173550047
0.352089001559344	0.0008686164637572334	0.0008835866846129823	0.0009431372284992327	0.0009577765645070801	0.0009861628899429436	0.0010005261938457227	0.0010322061903087446	0.001046207883398229	0.0011293317165327733	0.0011423556290105418	0.09031871176440756	0.08838481134736263	-0.0001620603463981518	-0.00013138345885144176	-0.00016442072932706941	-0.0001332970378379872
0.3542105149120084	0.0008683144269265714	0.000883279442312072	0.0009428092792165103	0.000957443524809882	0.0009858199797263042	0.0010001782891968273	0.001031847269862814	0.0010458440942597434	0.001128939023492512	0.0011419584072725009	0.09031871181087595	0.08838481139282653	-0.0001612133456297682	-0.00013148430079606976	-0.00016356139212983511	-0.00013339934853046076
0.35634481144984936	0.0008680121592256598	0.0008829719651619783	0.000942481079257181	0.0009571102305450889	0.0009854768073975994	0.00099983011861824	0.0010314880750673461	0.0010454800270502064	0.001128546030288597	0.0011415608819091633	0.09031871185808073	0.0883848114390113	-0.00016036975890137972	-0.00013158438916510695	-0.00016270551869693173	-0.00013350089467109583
0.35849196819798806	0.0008677096623852234	0.0008826642549232596	0.0009421526305004648	0.0009567766836210943	0.000985133374921781	0.0009994816841035414	0.0010311286079790426	0.001045115683854222	0.0011281527391712653	0.0011411630551967234	0.0903187119060325	0.0883848114859264	-0.00015952958224965674	-0.00013168372482325053	-0.0001618531050073535	-0.00013360167713735716
0.36065206264566085	0.0008674069381339846	0.0008823563133544291	0.0009418239348234034	0.0009564428859440714	0.0009847896842615279	0.000999132987643989	0.0010307688706522235	0.001044751066753974	0.001127759152388155	0.0011407649294087345	0.09031871195474389	0.08838481153358602	-0.0001586928116117936	-0.0001317823086526837	-0.00016100414694053544	-0.00013370169682536126
0.3628251727490157	0.0008671039881986121	0.0008820481422119152	0.0009414949941008114	0.0009561088394179377	0.000984445737377189	0.0009987840312284879	0.0010304088651387699	0.001044386177829177	0.0011273652721842317	0.0011403665068160527	0.09031871200422624	0.08838481158199893	-0.00015785944282925568	-0.00013188014155504635	-0.00016015864027554838	-0.00013380095464834985
0.3650113769339257	0.0008668008143036859	0.0008817397432500209	0.0009411658102052331	0.0009557745459443043	0.0009841015362267386	0.0009984348168435297	0.0010300485934880833	0.0010440210191570332	0.001126971100801748	0.0011399677896867897	0.09031871205449628	0.08838481163118185	-0.00015702947164333847	-0.00013197722444679982	-0.00015931658069331944	-0.0001338994515374392
0.36721075409881926	0.0008664974181716612	0.0008814311182208862	0.0009408363850069093	0.000955440007422438	0.0009837570827657433	0.000998085346473161	0.001029688057747037	0.001043655592812179	0.0011265766404801934	0.00113956878028626	0.09031871210556296	0.08838481168114531	-0.00015620289369958074	-0.00013207355826178047	-0.00015847796377535528	-0.00013399718843973285
0.3694233836175272	0.0008661938015228243	0.0008811222688744467	0.0009405067203737221	0.0009551052257492172	0.0009834123789473044	0.000997735622098932	0.0010293272599599286	0.0010432899008666451	0.00112618189345624	0.001139169480876929	0.09031871215744167	0.08838481173190371	-0.00015537970455059558	-0.00013216914395253188	-0.00015764278500879358	-0.00013409416632095827
0.37164934534214805	0.000865889966075255	0.0008808131969583939	0.0009401768181711615	0.0009547702028190883	0.0009830674267220186	0.0009973856456998499	0.001028966202168436	0.001042923945389802	0.0011257868619636896	0.0011387698937183604	0.09031871221014565	0.08838481178346785	-0.00015455989965199035	-0.00013226398248597504	-0.00015681103978404387	-0.00013419038616296897
0.3738887196059291	0.0008655859135447924	0.0008805039042181377	0.000939846680262282	0.0009544349405240236	0.0009827222280379415	0.0009970354192523412	0.0010286048864115707	0.0010425577284483227	0.0011253915482334319	0.00113837002106717	0.09031871226368747	0.0883848118358531	-0.0001537434743676125	-0.00013235807484646145	-0.00015598272339772956	-0.00013428584896466034
0.3761415872261661	0.000865281645644991	0.0008801943923967643	0.0009395163085076595	0.000954099440753477	0.0009823767848405336	0.000996684944730201	0.001028243314725635	0.0010421912521061272	0.0011249959544933877	0.0011379698651769713	0.09031871231808303	0.08838481188907327	-0.00015293042396952172	-0.0001324514220350792	-0.00015515783105196634	-0.0001343805557408595
0.3784080295071193	0.0008649771640870899	0.0008798846632350075	0.0009391857047653556	0.0009537637053943534	0.000982031099072627	0.000996334224104561	0.0010278814891441753	0.0010418245184243497	0.001124600082968468	0.0011375694282983338	0.09031871237334418	0.08838481194314031	-0.00015212074363851746	-0.00013254402506857055	-0.0001543363578575263	-0.00013447450752321344
0.3806881282429484	0.0008646724705799724	0.0008795747184712018	0.0009388548708908729	0.0009534277363309557	0.0009816851726743765	0.0009959832593438328	0.0010275194116979413	0.0010414575294612853	0.0011242039358805214	0.0011371687126787281	0.09031871242948712	0.08838481199806997	-0.00015131442846402776	-0.00013263588497872125	-0.00015351829883250567	-0.00013456770535874574
0.38298196572066395	0.0008643675668301331	0.0008792645598412534	0.000938523808737123	0.0009530915354449555	0.0009813390075832306	0.0009956320524136847	0.0010271570844148459	0.001041090287272355	0.0011238075154482916	0.0011367677205624863	0.09031871248652636	0.08838481205387709	-0.0001505114734463575	-0.00013272700281263816	-0.00015270364890410115	-0.00013466015030955125
0.3852896247230969	0.0008640624545416405	0.0008789541890785997	0.0009381925201543812	0.0009527551046153507	0.0009809926057338803	0.0009952806052769864	0.0010267945093199165	0.0010407227939100558	0.0011234108238873694	0.0011363664541907481	0.09031871254447649	0.08838481211057427	-0.0001497118734994085	-0.00013281737963458107	-0.00015189240291310635	-0.00013475184345615454
0.38761118853188686	0.0008637571354160987	0.0008786436079141706	0.0009378610069902482	0.0009524184457184166	0.0009806459690582209	0.0009949289198937679	0.0010264316884352528	0.0010403550514239154	0.00112301386341014	0.0011359649158014127	0.09031871260335146	0.08838481216817794	-0.00014891562344857	-0.0001329070165226598	-0.00015108455560930434	-0.00013484278589220855
0.3899467409304866	0.0008634516111526205	0.0008783328180763633	0.0009375292710896187	0.0009520815606276884	0.0009802990994853176	0.0009945769982211924	0.0010260686237799975	0.0010399870618604664	0.0011226166362257536	0.0011355631076291064	0.09031871266317004	0.08838481222670302	-0.00014812271803327226	-0.00013299591457005544	-0.0001502801016544375	-0.00013493297872591015
0.39229636620718694	0.0008631458834477854	0.0008780218212909981	0.00093719731429464	0.0009517444512139042	0.0009799519989413617	0.0009942248422135074	0.0010257053173702794	0.0010396188272631857	0.0011222191445400649	0.0011351610319051226	0.09031871272394389	0.08838481228616361	-0.00014733315190770813	-0.00013308407488468732	-0.00014947903562551046	-0.000135022423081943
0.3946601491581577	0.0008628399539956128	0.0008777106192812904	0.0009368651384446766	0.0009514071193449811	0.000979604669349637	0.0009938724538220076	0.0010253417712191874	0.0010392503496724713	0.0011218213905556027	0.0011347586908573904	0.09031871278569016	0.08838481234657711	-0.00014654691964186006	-0.00013317149858901867	-0.00014868135201404065	-0.0001351111200995625
0.3970381750905084	0.0008625338244875243	0.0008773992137678108	0.0009365327453762733	0.0009510695668859695	0.0009792571126304782	0.0009935198349949955	0.0010249779873367252	0.0010388816311255867	0.0011214233764715177	0.0011343560867104184	0.09031871284842703	0.08838481240795708	-0.00014576401572330422	-0.0001332581868203897	-0.0001478870452263914	-0.0001351990709319295
0.39943052982536675	0.0008622274966123105	0.0008770876064684588	0.0009362001369231191	0.0009507317956990217	0.0009789093307012342	0.0009931669876777488	0.0010246139677297685	0.0010385126736566347	0.0011210251044835417	0.0011339532216852633	0.0903187129121701	0.08838481247032264	-0.0001449844345565443	-0.00013334414072968537	-0.00014709610958546504	-0.0001352862767464713
0.4018372997009759	0.0008619209720561039	0.0008767757990984249	0.000935867314916017	0.0009503938076433587	0.000978561325476235	0.0009928139138124785	0.001024249714402035	0.001038143479296512	0.0011206265767839505	0.0011335500979994808	0.09031871297693585	0.08838481253368838	-0.00014420817046478795	-0.00013342936148130757	-0.00014630853933267352	-0.00013537273872560318
0.40425857157581063	0.0008616142525023407	0.0008764637933701597	0.0009355342811828424	0.0009500556045752266	0.0009782130988667528	0.0009924606153382926	0.001023885229354038	0.0010377740500728688	0.0011202277955615157	0.001133146717867084	0.09031871304273978	0.08838481259807202	-0.00014343521769147327	-0.0001335138502539246	-0.00014552432862741105	-0.00013545845806470225
0.4066944328317112	0.0008613073396317371	0.0008761515909933463	0.000935201037548518	0.0009497171883478766	0.0009778646527809677	0.0009921070941911643	0.0010235205145830632	0.001037404388010081	0.0011198287630014743	0.0011327430834985098	0.09031871310960245	0.08838481266348884	-0.00014266557040024108	-0.0001335976082391943	-0.00014474347154744271	-0.00013554343597213525
0.4091449713770379	0.0008610002351222519	0.0008758391936748631	0.0009348675858349716	0.0009493785608115151	0.000977515989123934	0.0009917533523038965	0.001023155572083114	0.0010370344951292024	0.001119429481285477	0.0011323391971005685	0.0903187131775384	0.08838481272995735	-0.00014189922267823785	-0.00013368063664354057	-0.00014396596209395596	-0.0001356276736720341
0.411610275649843	0.0008606929406490556	0.0008755266031187512	0.0009345339278611041	0.0009490397238132781	0.0009771671097975367	0.000991399391606075	0.001022790403844886	0.0010366643734479313	0.0011190299525915522	0.001131935060876406	0.09031871324656846	0.08838481279749477	-0.00014113616853306254	-0.0001337629366844062	-0.00014319179418864625	-0.00013571117240082642
0.41409043462106226	0.000860385457884511	0.000875213821026196	0.0009342000654427688	0.000948700679197202	0.0009768180167004771	0.000991045214024051	0.001022425011855736	0.0010362940249805822	0.0011186301790940777	0.001131530677025474	0.09031871331670958	0.0883848128661206	-0.0001403764018965692	-0.0001338445095926677	-0.0001424209616747163	-0.00013579393340706902
0.41658553779772634	0.0008600777884981301	0.0008749008490954837	0.0009338660003927236	0.0009483614288041835	0.0009764687117282179	0.0009906908214808953	0.001022059398099634	0.001035923451738037	0.0011182301629637256	0.0011311260477434779	0.09031871338797946	0.08838481293585101	-0.0001396199166269485	-0.00013392535661335692	-0.0001416534583189022	-0.00013587595795205853
0.41909567522619073	0.0008597699341565548	0.0008745876890219799	0.0009335317345206102	0.0009480219744719538	0.000976119196772964	0.0009903362158963777	0.0010216935645571419	0.0010355526557277231	0.0011178299063674387	0.001130721175222349	0.09031871346039853	0.08838481300670513	-0.00013886670650564703	-0.00013400547900146997	-0.00014088927781349958	-0.00013595724731041425
0.4216209374953856	0.0008594618965235257	0.0008742743424981001	0.0009331972696329195	0.0009476823180350446	0.0009757694737236289	0.0009899813991869181	0.001021327513205372	0.0010351816389535724	0.0011174294114683874	0.0011303160616502044	0.0903187135339857	0.08838481307870212	-0.0001381167652422799	-0.0001340848780261028	-0.00014012841377719631	-0.0001360378027703557
0.42416141574008476	0.0008591536772598521	0.0008739608112132767	0.0009328626075329608	0.0009473424613247554	0.0009754195444657963	0.0009896263732655645	0.0010209612460179553	0.0010348104034159863	0.001117028680425932	0.0011299107092113054	0.0903187136087611	0.08838481315186114	-0.00013737008647457527	-0.00013416355496853605	-0.00013937085975371244	-0.00013611762563053853
0.4267172016441951	0.0008588452780233868	0.0008736470968539359	0.000932527750020834	0.0009470024061691278	0.0009750694108816931	0.0009892711400419601	0.0010205947649650085	0.0010344389511118077	0.0011166277153955907	0.0011295051200860288	0.09031871368474285	0.08838481322620136	-0.0001366266637673197	-0.00013424151112059746	-0.00013861660921468677	-0.00013619671720219162
0.42928838744406506	0.0008585367004689999	0.0008733332011034687	0.0009321926988934003	0.0009466621543929131	0.0009747190748501626	0.000988915701422311	0.0010202280720131062	0.0010340672840342855	0.0011162265185290046	0.0011290992964508272	0.09031871376195139	0.08838481330174223	-0.00013588649061507807	-0.00013431874778599417	-0.00013786565556037078	-0.00013627507880836776
0.43187506593181346	0.0008582279462485511	0.000873019125642204	0.0009318574559442501	0.0009463217078175435	0.0009743685382466292	0.0009885600593093572	0.0010198611691252463	0.0010336954041730447	0.0011158250919739	0.0011286932404781958	0.09031871384041028	0.08838481337850485	-0.00013514956044413662	-0.00013439526628100662	-0.000137117992120378	-0.0001363527117836938
0.4344773304586784	0.000857919017010862	0.0008727048721473814	0.0009315220229636793	0.0009459810682611026	0.0009740178029430678	0.0009882042156023404	0.0010194940582608151	0.0010333233135140514	0.001115423437874058	0.0011282869543366362	0.09031871392013753	0.08838481345650907	-0.00013441586661130933	-0.00013447106793221253	-0.0001363736121555159	-0.00013642961747475923
0.4370952749383861	0.000857609914401692	0.0008723904422931243	0.0009311864017386571	0.0009456402375382971	0.0009736668708079806	0.000987848172196974	0.0010191267413755625	0.001032951014039584	0.001115021558369276	0.0011278804401906237	0.09031871400115486	0.08838481353577625	-0.00013368540240552007	-0.00013454615407693105	-0.0001356325088565924	-0.0001365057972380901
0.4397289938505404	0.0008573006400637168	0.0008720758377504195	0.0009308505940528037	0.0009452992174604334	0.0009733157437063643	0.0009874919309854216	0.0010187592204215737	0.0010325785077282066	0.001114619455595345	0.0011274737002005782	0.09031871408348537	0.08838481361632691	-0.00013295816104924585	-0.00013462052606363906	-0.0001348946753474134	-0.00013658125244173092
0.4423785822440318	0.0008569911956364968	0.0008717610601870848	0.0009305146016863593	0.0009449580098353837	0.000972964423499685	0.000987135493856258	0.0010183914973472324	0.0010322057965547332	0.0011142171316840049	0.0011270667365228238	0.09031871416714918	0.08838481369818331	-0.00013223413570043197	-0.0001346941852524708	-0.00013416010468661477	-0.0001366559844659665
0.4450441357404687	0.0008566815827564561	0.0008714461112677483	0.0009301784264161569	0.0009446166164675623	0.0009726129120458421	0.0009867788626944447	0.0010180235740971976	0.0010318328824902008	0.0011138145887629228	0.0011266595513095624	0.09031871425217138	0.08838481378136787	-0.00013151331945107647	-0.00013476713301277532	-0.00013342878986530304	-0.00013672999469985236
0.44772575053762753	0.0008563718030568623	0.0008711309926538263	0.0009298420700156045	0.0009442750391579026	0.0009722612111991567	0.0009864220393813084	0.001017655452612375	0.001031459767501843	0.0011134118289556584	0.0011262521467088433	0.09031871433857186	0.08838481386590213	-0.00013079570532895102	-0.00013483937072378271	-0.0001327007238095257	-0.0001368032845426026
0.4504235234129248	0.0008560618581677969	0.0008708157060034944	0.0009295055342546489	0.0009439332797038263	0.0009719093228103312	0.0009860650257945093	0.0010172871348298879	0.0010310864535530593	0.0011130088543816333	0.0011258445248645303	0.09031871442637616	0.0883848139518086	-0.00013008128630070948	-0.00013491089977660242	-0.0001319758993833242	-0.00013687585540531066
0.4531375517269096	0.0008557517497161351	0.0008705002529716679	0.0009291688208997577	0.0009435913398992184	0.000971557248726428	0.0009857078238080111	0.0010169186226830485	0.0010307129426033867	0.0011126056671561016	0.0011254366879162685	0.09031871451560688	0.08838481403911141	-0.00012937005526963974	-0.00013498172157055954	-0.00013125430938731864	-0.00013694770870836814
0.4558679334267773	0.0008554414793255254	0.0008701846352099773	0.0009288319317138935	0.0009432492215344086	0.0009712049907908476	0.0009853504352920627	0.001016549918101335	0.0010303392366084769	0.0011122022693901216	0.0011250286379994613	0.0903187146062884	0.08838481412783296	-0.00012866200507813397	-0.0001350518375147769	-0.00013053594655965117	-0.000137018845881548
0.45861476704990445	0.000855131048616365	0.000869868854366747	0.0009284948684564907	0.0009429069263961388	0.0009708525508432998	0.000984992862113167	0.0010161810230103635	0.0010299653375200645	0.001111798663190526	0.0011246203772452383	0.09031871469844416	0.0883848142179973	-0.00012795712850927066	-0.00013512124902875788	-0.00012982080357773484	-0.0001370892683643654
0.4613781517274047	0.0008548204592057804	0.0008695529120869756	0.0009281576328834315	0.0009425644562675475	0.0009704999307197785	0.0009846351061340616	0.001015811939331864	0.0010295912472859498	0.0011113948506598975	0.0011242119077804293	0.09031871479209995	0.08838481430963044	-0.0001272554182858987	-0.00013518995754008278	-0.0001291088730578649	-0.0001371589776046067
0.4641581871877068	0.0008545097127076047	0.00086923681001231	0.0009278202267470228	0.0009422218129281412	0.000970147132252544	0.000984277169213695	0.0010154426689836541	0.0010292169678499628	0.0011109908338965378	0.0011238032317275324	0.0903187148872815	0.08838481440275515	-0.00012655686707366276	-0.00013525796448626837	-0.00012840014756046458	-0.00013722797506240947
0.4669549737601532	0.0008541988107323551	0.0008689205497810235	0.0009274826517959707	0.0009418789981537683	0.0009697941572700893	0.0009839190532071856	0.0010150732138796115	0.0010288425011519412	0.0011105866149944386	0.0011233943512046862	0.09031871498401564	0.0883848144973983	-0.0001258614674805314	-0.0001353252713135744	-0.00012769461958500594	-0.00013729626220435054
0.46976861237862133	0.0008538877548872171	0.0008686041330280039	0.0009271449097753665	0.0009415360137166104	0.000969441007597128	0.0009835607599658295	0.0010147035759296532	0.0010284678491277134	0.0011101821960432612	0.0011229852683256518	0.09031871508232465	0.08838481459358254	-0.00012516921205807385	-0.00013539187947705922	-0.000126992281573729	-0.0001373638405055
0.4725992045851658	0.0008535765467760231	0.0008682875613847228	0.0009268070024266584	0.0009411928613851433	0.0009690876850545611	0.0009832022913370483	0.0010143337570397172	0.0010280930137090676	0.0011097775791283075	0.0011225759851997783	0.09031871518223966	0.08838481469133838	-0.00012448009330201515	-0.00013545779043946937	-0.00012629312591488917	-0.00013743071145214114
0.4754468525336833	0.0008532651879992313	0.0008679708364792232	0.0009264689314876337	0.0009408495429241287	0.0009687341914594694	0.0009828436491643826	0.0010139637591117271	0.001027717996823727	0.0011093727663304958	0.0011221665039319803	0.09031871528378287	0.08838481479068828	-0.00012379410365342958	-0.0001355230056722112	-0.00012559714493834417	-0.00013749687653580311
0.47831165899359906	0.00085295368015391	0.0008676539599360981	0.0009261306986923953	0.0009405060600945881	0.0009683805286250759	0.0009824848352874712	0.001013593584043583	0.0010273428003953363	0.0011089677597263374	0.0011217568266227147	0.09031871538698634	0.08838481489166201	-0.00012311123550115544	-0.00013558752665618345	-0.00012490433092127162	-0.00013756233725800704
0.4811937273535759	0.0008526420248337152	0.0008673369333764711	0.0009257923057713458	0.0009401624146537835	0.0009680266983607345	0.0009821258515420195	0.0010132232337291297	0.0010269674263434293	0.0011085625613879086	0.0011213469553679539	0.09031871549187674	0.08838481499428479	-0.00012243148117926927	-0.00013565135487808577	-0.00012421467608822456	-0.00013762709512957216
0.4840931616252451	0.0008523302236288756	0.0008670197584179774	0.0009254537544511652	0.0009398186083551938	0.0009676727024719103	0.0009817666997597836	0.0010128527100581402	0.0010265918765834132	0.0011081571733828316	0.0011209368922591618	0.09031871559848202	0.08838481509858788	-0.00012175483297066636	-0.00013571449183322204	-0.00012352817260818938	-0.00013769115166578638
0.4870100664469608	0.0008520182781261752	0.0008667024366747504	0.0009251150464547924	0.0009394746429485058	0.0009673185427601547	0.0009814073817685615	0.0010124820149162933	0.0010262161530265454	0.0011077515977742497	0.001120526639383276	0.0903187157068315	0.08838481520459485	-0.00012108128310794886	-0.0001357769390252228	-0.00012284481260024793	-0.00013775450839184633
0.4899445470875755	0.0008517061899089331	0.0008663849697573957	0.000924776183501406	0.0009391305201795794	0.0009669642210230873	0.000981047899392151	0.0010121111501851547	0.0010258402575799132	0.0011073458366208052	0.0011201161988226768	0.09031871581695623	0.08838481531233948	-0.00012041082377262091	-0.0001358386979640469	-0.0001221645881332445	-0.00013781716684099776
0.49289670945023945	0.0008513939605569911	0.000866067359272985	0.0009244371673064096	0.0009387862417904469	0.0009666097390543802	0.0009806882544503499	0.001011740117742154	0.0010254641921464156	0.001106939891976619	0.0011197055726551745	0.09031871592888319	0.08838481542184821	-0.00011974344709667073	-0.0001358997701666198	-0.0001214874912244257	-0.0001378791285521208
0.4958666600762229	0.0008510815916466939	0.0008657496068250307	0.000924097999581409	0.0009384418095192806	0.0009662550986437378	0.0009803284487589258	0.00101136891946057	0.0010250879586247395	0.0011065337658912675	0.0011192947629539794	0.09031871604264438	0.0883848155331522	-0.00011907914516512408	-0.0001359601571581659	-0.00012081351384315986	-0.00013794039507231126
0.4988545061487607	0.0008507690847508734	0.0008654317140134728	0.0009237586820341959	0.0009380972251003826	0.0009659003015768736	0.0009799684841296041	0.0010109975572095069	0.001024711558909343	0.0011061274604097626	0.0011188837717876865	0.09031871615827194	0.08838481564628094	-0.00011841791001443447	-0.0001360198604700713	-0.00012014264790896623	-0.00013800096795396621
0.5018603554969207	0.0008504564414388371	0.0008651136824346661	0.0009234192163687377	0.000937752490264168	0.0009655453496355014	0.000979608362370052	0.0010106260328538817	0.00102433499489044	0.0011057209775725341	0.0011184726012202554	0.0903187162757969	0.08838481576126539	-0.000117759733634204	-0.00013607888163960635	-0.00011947488529609473	-0.00013806084875853109
0.5048843165994948	0.0008501436632763471	0.0008647955136813573	0.0009230796042851496	0.0009374076067371415	0.0009651902445973129	0.0009792480852838473	0.001010254348254398	0.0010239582684539743	0.0011053143194154026	0.0011180612533109842	0.09031871639525164	0.08838481587813882	-0.00011710460796882094	-0.00013613722221161861	-0.00011881021783199941	-0.00013812003905355752
0.5079264985889148	0.0008498307518256101	0.0008644772093426786	0.0009227398474796905	0.0009370625762418909	0.0009648349882359613	0.0009788876546704775	0.0010098825052675356	0.0010235813814816078	0.0011049074879695715	0.0011176497301144982	0.0903187165166666	0.08838481599693036	-0.00011645252491779279	-0.00013619488373697863	-0.00011814863729728287	-0.00013817854041164868
0.5109870112551897	0.0008495177086452601	0.0008641587710041266	0.0009223999476447364	0.000936717400497063	0.0009644795823210457	0.0009785270723253147	0.0010095105057455322	0.0010232043358507031	0.0011045004852615972	0.001117238033680725	0.09031871664007848	0.08838481611767533	-0.00011580347633569077	-0.00013625186777194154	-0.00011749013542769471	-0.00013823635441131965
0.5140659650498691	0.0008492045352903506	0.0008638402002475563	0.0009220599064687795	0.0009363720812173572	0.0009641240286180988	0.0009781663400396097	0.001009138351536369	0.0010228271334343088	0.0011040933133133841	0.0011168261660548851	0.09031871676551924	0.08838481624040623	-0.00011515745403437028	-0.00013630817587911848	-0.00011683470391582462	-0.00013829348263796892
0.5171634710900281	0.0008488912333123316	0.0008635214986511578	0.0009217197256363977	0.0009360266201135013	0.0009637683288885663	0.000977805459600462	0.0010087660444837475	0.001022449776101135	0.0011036859741421553	0.001116414129277462	0.09031871689302456	0.088384816365156	-0.00011451444978402558	-0.00013636380962778194	-0.000116182334412962	-0.0001383499266850996
0.5202796411622786	0.0008485778042590436	0.000863202667789447	0.0009213794068282508	0.0009356810188922408	0.0009634124848897918	0.000977444432790808	0.0010083935864270794	0.0010220722657155437	0.0011032784697604385	0.001116001925384192	0.09031871702262864	0.0883848164919594	-0.00011387445531180207	-0.00013641877059125673	-0.00011553301852515463	-0.00013840568814790788
0.5234145877268029	0.0008482642496747047	0.0008628837092332577	0.0009210389517210669	0.0009353352792563305	0.0009630564983750119	0.000977083261389423	0.0010080209792014748	0.0010216946041375378	0.001102870802176057	0.0011155895564060523	0.09031871715436711	0.0883848166208511	-0.00011323746230440523	-0.00013647306034839102	-0.00011488674781748309	-0.0001384607686277517
0.5265684239214125	0.0008479505710998947	0.0008625646245497226	0.0009206983619876221	0.0009349894029045141	0.000962700371093332	0.0009767219471708876	0.0010076482246377195	0.0010213167932227392	0.0011024629733921028	0.001115177024369236	0.09031871728827638	0.08838481675186646	-0.000112603462409544	-0.00013652668048433347	-0.0001142435138171971	-0.00013851516973431566
0.5297412635656308	0.0008476367700715472	0.0008622454153022624	0.0009203576392967354	0.0009346433915315104	0.0009623441047897171	0.0009763604919055779	0.0010072753245622696	0.001020938834822376	0.0011020549854069328	0.0011147643312951411	0.0903187174243944	0.08838481688504361	-0.00011197244723532007	-0.00013657963258897898	-0.00011360330800944118	-0.00013856889307967135
0.5329332211648017	0.0008473228481229343	0.0008619260830505766	0.0009200167853132499	0.0009342972468280063	0.0009619877012049764	0.0009759988973596627	0.0010069022807972286	0.001020560730783269	0.0011016468402141415	0.001114351479200353	0.09031871756275758	0.0883848170204171	-0.00011134440835158799	-0.0001366319182568576	-0.00011296612184100163	-0.0001386219402813027
0.5361444119142209	0.000847008806783659	0.0008616066293506307	0.0009196758016980263	0.0009339509704806431	0.0009616311620757552	0.000975637165295078	0.0010065290951603433	0.0010201824829478225	0.0011012385398025575	0.0011139384700966355	0.09031871770340451	0.08838481715802507	-0.00011071933728989958	-0.00013668353908632969	-0.00011233194672066737	-0.00013867431296157862
0.5393749517032939	0.0008466946475796462	0.0008612870557546484	0.0009193346901079309	0.0009336045641720039	0.000961274489134522	0.0009752752974695274	0.0010061557694649892	0.0010198040931540078	0.001100830086156228	0.0011135253059909131	0.09031871784637412	0.0883848172979047	-0.00011009722554602974	-0.00013673449668141768	-0.00011170077402028467	-0.00013872601274775298
0.5426249571197181	0.0008463803720331249	0.0008609673638110955	0.0009189934521958179	0.0009332580295805994	0.0009609176841095525	0.0009749132956364556	0.0010057823055201528	0.001019425563235351	0.001100421481254397	0.0011131119888852562	0.09031871799170703	0.08838481744009707	-0.00010947806458008746	-0.00013678479265083476	-0.00011107259507553424	-0.00013877704127190915
0.5458945454536906	0.0008460659816626238	0.0008606475550646717	0.0009186520896105252	0.0009329113683808609	0.0009605607487249211	0.0009745511615450504	0.001005408705130422	0.0010190468950209179	0.0011000127270715007	0.0011126985207768666	0.09031871813944134	0.08838481758463862	-0.00010886184581626601	-0.0001368344286062917	-0.00011044740118487661	-0.00013882740016821216
0.5491838347021408	0.0008457514779829658	0.0008603276310563089	0.0009183106039968658	0.0009325645822431325	0.0009602036847004934	0.0009741888969402291	0.0010050349700959846	0.0010186680903353158	0.0010996038255771572	0.0011122849036580781	0.09031871828961975	0.08838481773157193	-0.00010824856064425847	-0.0001368834061633295	-0.00010982518361429827	-0.00013887709107782142
0.5524929435729888	0.0008454368625052492	0.0008600075933231486	0.000917968996995611	0.000932217672833653	0.0009598464937519142	0.0009738265035626159	0.0010046611022126025	0.001018289150998664	0.001099194778736146	0.001111871139516326	0.09031871844228287	0.08838481788093655	-0.00010763820042153371	-0.0001369317269431236	-0.00010920593359425856	-0.0001389261156442556
0.55582199148943	0.0008451221367368473	0.0008596874433985438	0.0009176272702434856	0.0009318706418145534	0.0009594891775905896	0.0009734639831485526	0.0010042871032716132	0.0010179100788265984	0.0010987855885084053	0.001111457230334148	0.09031871859747544	0.08838481803277475	-0.00010703075647225391	-0.00013697939256976377	-0.00010858964232199342	-0.0001389744755143918
0.5591710985942444	0.0008448073021813949	0.0008593671828120462	0.0009172854253731589	0.0009315234908438454	0.00095913173792369	0.00097310133743007	0.0010039129750599098	0.0010175308756302536	0.0010983762568490137	0.0011110431780891716	0.09031871875523644	0.08838481818712847	-0.00010642622008769087	-0.00013702640466969895	-0.00010797630096323618	-0.00013902217233996428
0.5625403857541326	0.0008444923603387835	0.0008590468130893959	0.000916943464013233	0.0009311762215754103	0.0009587741764541347	0.0009727385681348908	0.0010035387193599438	0.001017151543216254	0.001097966785708187	0.001110628984754097	0.09031871891561448	0.0883848183440399	-0.00010582458252850202	-0.00013707276487337494	-0.00010736590065063556	-0.00013906920777448373
0.565929974564078	0.0008441773127051526	0.0008587263357525214	0.0009166013877882395	0.0009308288356589979	0.0009584164948805866	0.000972375676986418	0.0010031643379497036	0.0010167720833867116	0.001097557177031264	0.0011102146522967004	0.09031871907864994	0.08838481850355262	-0.00010522583502553529	-0.00013711847481551187	-0.00010675843248747485	-0.00013911558347651232
0.569339987351735	0.0008438621607728818	0.0008584057523195209	0.0009162591983186253	0.0009304813347402051	0.0009580586948974349	0.0009720126657037203	0.0010027898326027153	0.0010163924979392045	0.0010971474327586964	0.0011098001826798066	0.09031871924439198	0.08838481866571275	-0.00010462996877994013	-0.00013716353613366095	-0.00010615388754692257	-0.00013916130110766534
0.5727705471818436	0.000843546906030585	0.0008580850643046663	0.0009159168972207517	0.000930133720460484	0.0009577007781947979	0.00097164953600153	0.0010024152050880294	0.0010160127886667811	0.0010967375548260445	0.001109385577861296	0.09031871941288519	0.08838481883056433	-0.00010403697496216835	-0.00013720795046606726	-0.0001055522568705336	-0.00013920636232975236
0.5762217778606706	0.0008432315499631059	0.0008577642732183921	0.0009155744861068857	0.000929785994457126	0.0009573427464585163	0.0009712862895902446	0.0010020404571702169	0.0010156329573579486	0.001096327545163966	0.001108970839794091	0.09031871958417552	0.08838481899815419	-0.00010344684471605414	-0.00013725171945572212	-0.00010495353147313424	-0.00013925076880960674
0.5796938039404782	0.0008429160940515067	0.0008574433805672873	0.000915231966585189	0.0009294381583632566	0.0009569846013701357	0.000970922928175899	0.0010016655906093586	0.0010152530057966618	0.0010959174056982086	0.0011085559704261442	0.0903187197583124	0.08838481916852865	-0.00010285956915814798	-0.00013729484474844789	-0.00010435770234221153	-0.00013929452221747574
0.5831867507240184	0.0008426005397730651	0.0008571223878540924	0.0009148893402597146	0.0009290902138078289	0.0009566263446069085	0.0009705594534601753	0.0010012906071610388	0.0010148729357623183	0.0010955071383495988	0.0011081409717004335	0.09031871993534503	0.08838481934173373	-0.00010227513937718924	-0.00013733732799106613	-0.00010376476043674754	-0.000139337624224245
0.5867007442690553	0.0008422848886012733	0.0008568012965776928	0.0009145466087304069	0.0009287421624156172	0.0009562679778417872	0.0009701958671403897	0.0010009155085763427	0.0010144927490297567	0.0010950967450340445	0.0011077258455549591	0.09031872011532041	0.08838481951782136	-0.00010169354643665973	-0.00013737917083356255	-0.00010317469668977286	-0.00013938007650346473
0.5902359113929144	0.0008419691420058254	0.0008564801082331142	0.0009142037735930846	0.0009283940058072141	0.000955909502743415	0.000969832170909492	0.0010005402966018464	0.0010141124473692438	0.001094686227662518	0.0011073105939227302	0.09031872029829195	0.08838481969683933	-0.00010111478137520002	-0.00013742037492861514	-0.00010258750200881073	-0.00013942188073104433
0.5937923796770596	0.0008416533014526153	0.0008561588243115169	0.0009138608364394439	0.0009280457455990214	0.0009555509209761207	0.0009694683664560532	0.0010001649729796107	0.0010137320325464708	0.001094275588141055	0.0011068952187317609	0.09031872048430956	0.0883848198788378	-0.00010053883520536044	-0.00013746094192873537	-0.0001020031672768762	-0.00013946303858561326
0.597370277471697	0.000841337368403738	0.0008558374463001934	0.0009135177988570548	0.0009276973834032522	0.0009551922341999244	0.0009691044554642643	0.0009997895394471832	0.0010133515063225525	0.0010938648283707517	0.0011064797219050694	0.09031872067342565	0.08838482006386646	-9.99656989169595e-05	-0.0001375008734899319	-0.00010142168335189328	-0.0001395035517461618
0.6009697339004076	0.0008410213443174751	0.0008555159756825613	0.0009131746624293482	0.0009273489208279149	0.0009548334440705139	0.0009687404396139352	0.000999413997737581	0.0010129708704540163	0.0010934539502477517	0.0011060641053606654	0.09031872086569263	0.08838482025197966	-9.939536347711164e-05	-0.00013754017127018403	-0.00010084304106869335	-0.0001395434218940117
0.6045908788648067	0.0008407052306483023	0.0008551944139381627	0.0009128314287356224	0.000927000359476823	0.0009544745522392583	0.0009683763205804839	0.0009990383495793009	0.0010125901266928026	0.001093042955663251	0.0011056483710115519	0.09031872106116555	0.08838482044322774	-9.882781982931133e-05	-0.00013757883692744333	-0.00010026723124015313	-0.00013958265071289944
0.6082338430492322	0.0008403890288468765	0.0008548727625426586	0.00091248809935103	0.0009266517009495791	0.0009541155603531939	0.0009680121000349344	0.0009986625966963035	0.0010122092767862589	0.0010926318465034857	0.0011052325207657158	0.09031872125990001	0.08838482063766774	-9.826305889593101e-05	-0.0001376168721219373	-9.969424465600119e-05	-0.00013962123988678354
0.611898757925461	0.0008400727403600404	0.0008545510229678272	0.0009121446758465859	0.0009263029468415812	0.0009537564700550272	0.0009676477796439181	0.0009982867408080173	0.0010118283224771348	0.0010922206246497328	0.001104816556526128	0.09031872146194869	0.08838482083535174	-9.770107157833219e-05	-0.00013765427851505918	-9.912407208451102e-05	-0.00013965919110037195
0.6155857557574533	0.0008397563666308159	0.0008542291966815623	0.0009118011597891513	0.000925954098744015	0.000953397282983125	0.0009672833610696683	0.0009979107836293336	0.0010114472655035835	0.001091809291978306	0.001104400480190738	0.09031872166737279	0.08838482103633627	-9.714184875789234e-05	-0.00013769105776972879	-9.85567042741664e-05	-0.00013969650604070405
0.6192949696061266	0.0008394399090984015	0.0008539072851478673	0.0009114575527414418	0.0009256051582438518	0.0009530380007715169	0.0009669188459700131	0.0009975347268706008	0.0010110661075991535	0.0010913978503605515	0.0011039842936524716	0.09031872187622807	0.08838482124067742	-9.65853812952e-05	-0.00013772721154839407	-9.799213195363365e-05	-0.00013973318639612375
0.6230265333341571	0.000839123369198171	0.0008535852898268562	0.0009111138562620201	0.0009252561269238453	0.000952678625049895	0.0009665542359983762	0.0009971585722376253	0.0010106848504927897	0.0010909863016628453	0.0011035679987992256	0.09031872208857285	0.08838482144843436	-9.603166003252506e-05	-0.00013776274151502954	-9.743034583120647e-05	-0.00013976923385397577
0.6267805816108112	0.0008388067483616776	0.0008532632121747532	0.0009107700719052984	0.0009249070063625368	0.0009523191574436061	0.0009661895328037812	0.0009967823214316726	0.001010303495908834	0.0010905746477465976	0.0011031515975138747	0.09031872230446819	0.08838482165966487	-9.548067579376318e-05	-0.00013779764933458116	-9.687133659697089e-05	-0.00013980465010315912
0.6305572499168048	0.000838490048016641	0.0008529410536438871	0.0009104262012215297	0.000924557798134243	0.0009519595995736555	0.0009658247380308395	0.000996405976149457	0.0010099220455670156	0.0010901628904682395	0.0011027350916742568	0.09031872252397495	0.08838482187442881	-9.493241938532404e-05	-0.0001378319366720504	-9.631509492313839e-05	-0.0001398394368327116
0.634356674549194	0.0008381732695869566	0.0008526188156826942	0.0009100822457568147	0.0009242085038090627	0.000951599953056701	0.0009654598533197606	0.000996029538083149	0.0010095405011824575	0.0010897510316792319	0.001102318483153182	0.09031872274715545	0.08838482209278654	-9.438688159625619e-05	-0.0001378656051930216	-9.576161146485074e-05	-0.0001398735957326147
0.6381789926262927	0.0008378564144926888	0.0008522964997357156	0.0009097382070530965	0.0009238591249528741	0.0009512402195050574	0.0009650948803063379	0.00099565300892037	0.0010091588644656725	0.001089339073226059	0.001101901773818427	0.09031872297407295	0.08838482231479951	-9.38440531994128e-05	-0.0001378986565630791	-9.521087686112373e-05	-0.0001399071284937381
0.642024342092622	0.0008375394841500762	0.000851974107243597	0.0009093940866481625	0.0009235096631273337	0.0009508804005266913	0.0009647298206219582	0.0009952763903441938	0.0010087771371225655	0.0010889270169502326	0.0011014849655327371	0.09031872320479131	0.0883848225405327	-9.330392495147943e-05	-0.0001379310924474464	-9.466288173345938e-05	-0.0001399400368045367
0.6458928617238878	0.0008372224799715272	0.0008516516396430923	0.0009090498860756445	0.0009231601198898793	0.0009505204977252287	0.0009643646758936046	0.0009948996840331457	0.0010083953208544303	0.0010885148646882885	0.0011010680601538261	0.09031872343937418	0.08838482277004799	-9.276648759468098e-05	-0.0001379629145120409	-9.411761668899621e-05	-0.00013997232235501977
0.6497846911319898	0.0008369054033656199	0.0008513290983670569	0.0009087056068650141	0.000922810496793724	0.0009501605126999435	0.0009639994477438455	0.0009945228916612048	0.0010080134173579495	0.0010881026182717874	0.0011006510595343742	0.09031872367789234	0.08838482300341073	-9.223173185676781e-05	-0.00013799412442283554	-9.357507232111983e-05	-0.00014000398683619575
0.6536999707700591	0.0008365882557371057	0.0008510064848444533	0.0009083612505415902	0.0009224607953878624	0.0009498004470457686	0.0009636341377908399	0.0009941460148977987	0.0010076314283251984	0.0010876902795273155	0.0011002339655220297	0.09031872392040974	0.0883848232406878	-9.169964845073819e-05	-0.00013802472384355502	-9.303523920715928e-05	-0.00014003503193563138
0.6576388419375281	0.0008362710384869123	0.0008506838005003549	0.0009080168186265409	0.0009221110172170735	0.0009494403023532962	0.0009632687476483507	0.000993769055407819	0.0010072493554436491	0.0010872778502764922	0.001099816779959418	0.09031872416699753	0.08838482348194704	-9.117022807761388e-05	-0.00013805471443981143	-9.249810791246704e-05	-0.00014006545934280856
0.661601446785229	0.0008359537530121355	0.0008503610467559376	0.000907672312636873	0.0009217611638219139	0.0009490800802087684	0.0009629032789257214	0.0009933920148516011	0.0010068672003961602	0.0010868653323359591	0.0010993995046841272	0.09031872441772507	0.08838482372725556	-9.064346142498292e-05	-0.00013808409787502418	-9.196366898947539e-05	-0.00014009527074604344
0.6655879283205246	0.0008356364007060521	0.0008500382250284922	0.0009073277340854497	0.0009214112367387279	0.0009487197821940979	0.000962537733227905	0.0009930148948849474	0.0010064849648609936	0.0010864527275173956	0.001098982141528727	0.09031872467266308	0.0883848239766849	-9.011933916802661e-05	-0.00013811287581130816	-9.143191297757147e-05	-0.0001401244678317093
0.6695984304124688	0.0008353189829581153	0.0008497153367314194	0.0009069830844809826	0.0009210612374996456	0.0009483594098868535	0.0009621721121554459	0.0009926376971591169	0.0010061026505118064	0.0010860400376275121	0.0010985646923207613	0.09031872493188368	0.08838482423030533	-8.95978519724755e-05	-0.00013814104991283216	-9.090283040627534e-05	-0.00014015305228781694
0.6736330977969988	0.0008350015011539563	0.0008493923832742337	0.0009066383653280319	0.0009207111676325841	0.0009479989648602648	0.000961806417304489	0.0009922604233208302	0.001005720259017655	0.0010856272644680564	0.001098147158882753	0.09031872519546372	0.08838482448818887	-8.907899049136192e-05	-0.0001381686218398237	-9.037641179240885e-05	-0.000140181025798658
0.6776920760821589	0.0008346839566753917	0.000849069366062567	0.0009062935781270214	0.0009203610286612541	0.000947638448683237	0.0009614406502667898	0.000991883075012276	0.001005337792043004	0.0010852144098358165	0.0010977295430322086	0.09031872546347494	0.08838482475040933	-8.856274536812869e-05	-0.00013819559325220498	-8.985264764330148e-05	-0.00014020839004857955
0.6817755117533548	0.000834366350900421	0.0008487462864981706	0.0009059487243742283	0.0009200108221051606	0.0009472778629203391	0.0009610748126297048	0.000991505653871111	0.001004955251247723	0.001084801475522626	0.0010973118465816233	0.09031872573599625	0.08838482501704151	-8.804910723671233e-05	-0.00013822196580867696	-8.933152845629067e-05	-0.00014023514672018011
0.6858835521786408	0.000834048685203236	0.0008484231459789205	0.0009056038055617956	0.0009196605494796071	0.0009469172091318204	0.0009607089059762092	0.0009911281615304663	0.0010045726382870957	0.001084388463315367	0.0010968940713384832	0.09031872601310473	0.08838482528816213	-8.753806672223696e-05	-0.0001382477411670524	-8.881304472023455e-05	-0.00014026129749589167
0.6900163456140378	0.0008337309609542128	0.0008480999458988128	0.000905258823177727	0.0009193102122956948	0.0009465564888735994	0.0009603429318848808	0.0009907505996189434	0.0010041899548118142	0.0010839753749959683	0.001096476219105264	0.09031872629487908	0.08838482556384783	-8.70296144410837e-05	-0.00013827292098322896	-8.829718691497068e-05	-0.0001402868440558147
0.6941740412088835	0.0008334131795199285	0.0008477766876479791	0.0009049137787059006	0.0009189598120603362	0.0009461957036972858	0.0009599768919299284	0.0009903729697606314	0.0010038072024679979	0.0010835622123414224	0.0010960582916794482	0.0903187265814003	0.08838482584417767	-8.652374100145965e-05	-0.0001382975069104675	-8.778394551138546e-05	-0.0001403117880766358
0.6983567890112157	0.0008330953422631605	0.0008474533726126832	0.0009045686736260703	0.0009186093502762518	0.0009458348551501704	0.0009596107876811805	0.0009899952735751055	0.0010034243828971876	0.0010831489771237842	0.001095640290853522	0.09031872687274992	0.08838482612923128	-8.602043700525752e-05	-0.00013832150060238968	-8.727331097475866e-05	-0.000140336131236235
0.702564739973187	0.0008327774505428833	0.0008471300021753248	0.0009042235094138609	0.0009182588284419741	0.0009454739447752352	0.0009592446207040908	0.0009896175126774267	0.0010030414977363535	0.0010827356711101714	0.0010952222184149808	0.09031872716901389	0.08838482641909262	-8.551969304655682e-05	-0.00013834490370864816	-8.676527376229315e-05	-0.00014035987520871762
0.7067980459565127	0.0008324595057142862	0.0008468065777144497	0.000903878287540791	0.0009179082480518609	0.000945112974111163	0.0009588783925597527	0.0009892396886781553	0.001002658548617902	0.0010823222960627806	0.00109480407614634	0.090318727470272	0.088384826713842	-8.502149971359452e-05	-0.00013836771787748003	-8.625982432489132e-05	-0.00014038302166574645
0.7110568597379514	0.0008321415091287668	0.0008464831006047489	0.000903533009474259	0.0009175576105960908	0.0009447519446923346	0.0009585121048048964	0.0009888618031833544	0.00100227553716968	0.0010819088537388864	0.0010943858658251362	0.09031872777661581	0.08838482701356538	-8.452584758970871e-05	-0.0001383899447563175	-8.575695310912568e-05	-0.00014040557227948391
0.7153413350148182	0.0008318234621339407	0.0008461595722170649	0.0009031876766775622	0.0009172069175606725	0.0009443908580488376	0.000958145758991891	0.000988483857794592	0.00100189246501498	0.0010814953458908494	0.0010939675892239356	0.090318728088131	0.08838482731834982	-8.403272725207578e-05	-0.00013841158598831838	-8.525665055453269e-05	-0.00014042752871637476
0.7196516264105322	0.0008315053660736497	0.0008458359939184019	0.0009028422906098987	0.000916856170427456	0.0009440297157064782	0.0009577793566687707	0.000988105854108953	0.0010015093337725498	0.0010810817742661274	0.001093549248110345	0.09031872840490629	0.0883848276282796	-8.354212927370874e-05	-0.00013843264321511395	-8.475890709677691e-05	-0.00014044889264180904
0.7239878894801961	0.0008311872222879607	0.0008455123670719236	0.0009024968527263689	0.0009165053706741284	0.0009436685191867777	0.0009574128993792142	0.0009877277937190426	0.0010011261450565963	0.0010806681406072746	0.0010931308442470118	0.09031872872703532	0.08838482794344625	-8.305404422405405e-05	-0.0001384531180765869	-8.426371316842818e-05	-0.0001404696657204274
0.7283502807162107	0.0008308690321131763	0.0008451886930369658	0.0009021513644779901	0.0009161545197742284	0.0009433072700069861	0.0009570463886625704	0.0009873496782129927	0.001000742900476795	0.0010802544466519588	0.001092712379391638	0.09031872905460764	0.0883848282639413	-8.256846266822826e-05	-0.0001384730122084843	-8.377105919712968e-05	-0.00014048984961159694
0.7327389575539218	0.0008305507968818415	0.0008448649731690401	0.0009018058273116974	0.0009158036191971524	0.0009429459696800893	0.0009566798260538591	0.000986971509174474	0.0010003596016382949	0.0010798406941329615	0.001092293855296986	0.09031872938771927	0.08838482858985484	-8.20853751690026e-05	-0.00013849232724499894	-8.328093560759642e-05	-0.00014050944597246429
0.7371540783773028	0.0008302325179227451	0.0008445412088198397	0.0009014602426703506	0.0009154526704081563	0.0009425846197148096	0.0009563132130837824	0.0009865932881826967	0.0009999762501417277	0.0010794268847781911	0.0010918752737108868	0.0903187297264665	0.08838482892128184	-8.160477228645602e-05	-0.00013851106481699293	-8.279333282285029e-05	-0.0001405284564582332
0.74159580252467	0.0008299141965609323	0.0008442174013372469	0.0009011146119927444	0.0009151016748683695	0.0009422232216156236	0.000955946551278723	0.0009862150168124227	0.0009995928475832164	0.0010790130203106895	0.00109145663637625	0.09031873007094561	0.08838482925831698	-8.1126644578558e-05	-0.00013852922655216426	-8.230824126338743e-05	-0.00014054688272047144
0.746064290294433	0.0008295958341177077	0.0008438935520653418	0.0009007689367136146	0.0009147506340347975	0.0009418617768827601	0.0009555798421607653	0.0009858366966339746	0.0009992093955543831	0.0010785991024486424	0.0010910379450310712	0.09031873042125689	0.08838482960105848	-8.065098260248704e-05	-0.000138546814076157	-8.182565134867703e-05	-0.00014056472640816553
0.7505597029508803	0.0008292774319106428	0.0008435696623444039	0.0009004232182636443	0.0009143995493603308	0.000941500287012213	0.0009552130872476878	0.000985458329213241	0.000998825895642355	0.001078185132905385	0.0010906192014084421	0.09031873077750169	0.08838482994960521	-8.017777691375627e-05	-0.00013856382901025754	-8.134555349666173e-05	-0.0001405819891662219
0.7550822027299987	0.0008289589912535868	0.0008432457335109306	0.000900077458069477	0.0009140484222937587	0.0009411387534957516	0.0009548462880529916	0.0009850799161116891	0.0009984423494297818	0.0010777711133894208	0.0010902004072365645	0.0903187311397818	0.08838483030405775	-7.970701806755964e-05	-0.00013858027297275477	-8.086793812511761e-05	-0.00014059867263666037
0.7596319528453285	0.0008286405134566677	0.0008429217668976292	0.0008997316575537154	0.0009136972542797664	0.0009407771778209255	0.0009544794460858871	0.000984701458886369	0.0009980587584948297	0.0010773570456044182	0.00108978156423875	0.09031873150820341	0.08838483066451717	-7.923869661910499e-05	-0.00013859614757827377	-8.039279565211221e-05	-0.00014061477845844772
0.7642091174938536	0.0008283219998263102	0.0008425977638334428	0.0008993858181349444	0.0009133460467589573	0.0009404155614710787	0.0009541125628513235	0.00098432295908993	0.0009976751244112115	0.0010769429312492355	0.0010893626741334454	0.09031873188287066	0.0883848310310898	-7.877280312501567e-05	-0.00013861145443966327	-7.99201164957547e-05	-0.00014063030826624856
0.7688138618619275	0.00082800345166523	0.0008422737256435413	0.0008990399412277212	0.0009129948011678472	0.000940053905925345	0.0009537456398499814	0.0009839444182706209	0.0009972914487481736	0.0010765287720179164	0.0010889437386342263	0.09031873226389467	0.08838483140388012	-7.83093281415681e-05	-0.00013862619516383234	-7.944989107522282e-05	-0.00014064526369106378
0.7734463521312342	0.0008276848702724594	0.0008419496536493475	0.0008986940282426063	0.000912643518938893	0.0009396922126586838	0.0009533786785782994	0.0009835658379723135	0.0009969077330705305	0.0010761145695997191	0.0010885247594498285	0.09031873265138411	0.08838483178299543	-7.784826222659302e-05	-0.00013864037135397078	-7.898210981120701e-05	-0.00014065964636017503
0.7781067554847866	0.0008273662569433393	0.0008416255491685285	0.0008983480805861526	0.0009122922015004782	0.0009393304831418635	0.0009530116805284674	0.000983187219734498	0.0009965239789386533	0.0010757003256791093	0.001088105738284138	0.09031873304545184	0.08838483216854863	-7.738959594180694e-05	-0.00013865398461285205	-7.85167631273953e-05	-0.000140673457898699
0.7827952401129585	0.0008270476129695378	0.0008413014135150162	0.0008980020996609277	0.0009119408502769436	0.0009389687188414801	0.0009526446471884438	0.0009828085650923028	0.0009961401879084925	0.0010752860419357823	0.0010876866768362177	0.09031873344621226	0.08838483256064884	-7.693331984894025e-05	-0.00013866703653525603	-7.805384144840555e-05	-0.00014068669992528537
0.7875119752195561	0.0008267289396390576	0.0008409772479990144	0.0008976560868655196	0.0009115894666885868	0.0009386069212199804	0.0009522775800419725	0.000982429875576504	0.0009957563615315883	0.0010748717200446739	0.001087267576800315	0.09031873385378125	0.08838483295941055	-7.647942451320666e-05	-0.0001386795287128817	-7.759333520188094e-05	-0.00014069937405453148
0.792257131027923	0.0008264102382362461	0.0008406530539270075	0.0008973100435945495	0.0009112380521516759	0.0009382450917356552	0.0009519104805685871	0.0009820511527135372	0.00099537250135508	0.0010744573616759733	0.001086848439865876	0.09031873426827683	0.08838483336495018	-7.60279005042469e-05	-0.00013869146273531863	-7.71352348199611e-05	-0.00014071148189889748
0.7970308787870847	0.0008260915100418004	0.0008403288326017679	0.0008969639712386758	0.0009108866080784583	0.0009378832318426567	0.0009515433502436175	0.0009816723980255037	0.0009949886089217154	0.0010740429684951297	0.0010864292677175511	0.09031873468982	0.08838483377738383	-7.5578738394394e-05	-0.00013870284018607792	-7.667953073811629e-05	-0.00014072302506570877
0.8018333907779276	0.0008257727563327837	0.0008400045853223694	0.0008966178711846148	0.0009105351358771724	0.0009375213429910128	0.0009511761905382102	0.0009812936130301911	0.0009946046857698676	0.0010736285421628737	0.0010860100620352195	0.09031873511853264	0.08838483419683324	-7.513192876004715e-05	-0.00013871366264400775	-7.622621339514746e-05	-0.00014073400515635104
0.8066648403194178	0.0008254539783826307	0.0008396803133841976	0.0008962717448151411	0.0009101836369520598	0.0009371594266266376	0.0009508090029193394	0.000980914799241078	0.0009942207334335442	0.001073214084335225	0.001085590824493993	0.09031873555454147	0.0883848346234197	-7.468746218326772e-05	-0.000138723931685375	-7.577527323610056e-05	-0.00014074442377023932
0.8115254017748545	0.0008251351774611565	0.000839356018078954	0.0008959255935091044	0.0009098321127033729	0.0009367974841913339	0.0009504417888498059	0.0009805359581673441	0.0009938367534423958	0.001072799596663502	0.0010851715567642298	0.09031873599797019	0.08838483505726605	-7.424532925036365e-05	-0.00013873364888059014	-7.532670070969916e-05	-0.00014075428249973876
0.8164152505581643	0.0008248163548345765	0.0008390317006946802	0.0008955794186414453	0.000909480564527394	0.0009364355171228213	0.0009500745497882746	0.0009801570913138976	0.0009934527473217426	0.001072385080794351	0.0010847522605115605	0.09031873644895001	0.08838483549850058	-7.380552055263889e-05	-0.00013874281579431824	-7.488048627106447e-05	-0.00014076358293391156
0.8213345631402307	0.0008244975117655057	0.0008387073625157527	0.000895233221583197	0.0009091289938164377	0.0009360735268547389	0.0009497072871892551	0.0009797782001813701	0.0009930687165925693	0.0010719705383697427	0.0010843329373968875	0.0903187369076114	0.08838483594725151	-7.336802668882203e-05	-0.00013875143398933698	-7.443662038142396e-05	-0.0001407723266573513
0.8262835170552626	0.0008241786495129747	0.0008383830048229053	0.0008948870037015032	0.0009087774019588716	0.0009357115148166507	0.0009493400025031434	0.000979399286266139	0.0009926846627715514	0.0010715559710269948	0.0010839135890764046	0.09031873737408869	0.08838483640364868	-7.29328382627209e-05	-0.00013875950502137413	-7.399509350747291e-05	-0.00014078051524776813
0.8312622909072027	0.0008238597693324426	0.0008380586288932372	0.0008945407663596301	0.0009084257903391234	0.0009353494824340786	0.0009489726971762169	0.000979020351060341	0.0009923005873710641	0.001071141380398789	0.0010834942172016175	0.09031873784851845	0.08838483686782594	-7.249994588501285e-05	-0.00013876703044149452	-7.355589612396962e-05	-0.00014078815028051306
0.8362710643761712	0.0008235408724758064	0.0008377342360002221	0.0008941945109169789	0.0009080741603376937	0.0009349874311284936	0.0009486053726506518	0.0009786413960518828	0.0009919164918991944	0.0010707267681131793	0.00108307482341935	0.0903187383310381	0.08838483733991855	-7.206934017404965e-05	-0.00013877401179668292	-7.311901871219495e-05	-0.00014079523332427568
0.8413100182249524	0.0008232219601914111	0.0008374098274137241	0.0008938482387290969	0.0009077225133311721	0.0009346253623173449	0.0009482380303645398	0.0009782624227244558	0.0009915323778597594	0.001070312135793612	0.0010826554093717657	0.09031873882178772	0.08838483782006455	-7.16410117555244e-05	-0.00013878045062845623	-7.268445176118743e-05	-0.0001408017659426941
0.8463793343055166	0.0008229030337240628	0.0008370854044000049	0.0008935019511476869	0.0009073708506922447	0.0009342632774140599	0.0009478706717518977	0.0009778834325575496	0.0009911482467523146	0.0010698974850589379	0.0010822359766963796	0.09031873932091346	0.08838483830840413	-7.121495126273525e-05	-0.00013878634847247495	-7.225218576752124e-05	-0.00014080774969341125
0.8514791955655843	0.0008225840943150452	0.0008367609682217448	0.0008931556495206327	0.0009070191737897175	0.0009339011778280746	0.0009475032982426897	0.000977504427026472	0.00099076410007218	0.001069482817523436	0.0010818165270260807	0.09031873982855973	0.08838483880508075	-7.079114933715436e-05	-0.00013879170685898723	-7.182221123713806e-05	-0.00014081318613029525
0.8566097860552276	0.0008222651432021224	0.0008364365201380433	0.0008928093351919981	0.000906667483988517	0.0009335390649648324	0.0009471359112628248	0.0009771254076023528	0.0009903799393104374	0.0010690681347968155	0.0010813970619891373	0.09031874034487351	0.08838483931023773	-7.036959662988507e-05	-0.00013879652731457748	-7.139451868486135e-05	-0.00014081807680202396
0.861771290933513	0.0008219461816195609	0.000836112061404441	0.0008924630095020485	0.0009063157826497134	0.0009331769402258028	0.0009467685122341862	0.0009767463757521702	0.0009899957659539635	0.0010686534384842467	0.001080977583209224	0.0903187408700085	0.08838483982402617	-6.995028380037127e-05	-0.00013880081135869693	-7.096909863335554e-05	-0.00014082242324875427
0.8669638964751838	0.0008216272107981345	0.0008357875932729278	0.0008921166737872595	0.0009059640711305307	0.0009328148050085008	0.000946401102574646	0.0009763673329387552	0.0009896115814854315	0.0010682387301863656	0.0010805580923054334	0.09031874140411825	0.08838484034659416	-6.953320151727171e-05	-0.0001388045605051902	-7.054594161580441e-05	-0.00014082622700720138
0.8721877900773816	0.0008213082319651454	0.0008354631169919586	0.0008917703293803417	0.0009056123507843625	0.0009324526607064973	0.0009460336836980693	0.0009759882806208199	0.0009892273873833338	0.001067824011499303	0.0010801385908922926	0.09031874194735869	0.08838484087809441	-6.911834045991716e-05	-0.000138807776263572	-7.012503817604987e-05	-0.00014082948960941755
0.877443160266411	0.000820989246344426	0.0008351386338064638	0.0008914239776102387	0.0009052606229607838	0.00093209050870943	0.0009456662570143338	0.0009756092202529553	0.0009888431851219975	0.0010674092840146866	0.0010797190805797827	0.09031874249988803	0.08838484141868536	-6.870569131735282e-05	-0.0001388104601368345	-6.970637886723197e-05	-0.0001408322125796002
0.8827301967045416	0.0008206702551563632	0.0008348141449578651	0.0008910776198021526	0.0009049088890055687	0.0009317283504030277	0.000945298823929351	0.0009752301532856647	0.000988458976171595	0.0010669945493196704	0.0010792995629733538	0.09031874306187106	0.08838484196852296	-6.829524478864368e-05	-0.00013881261362108654	-6.928995425303786e-05	-0.0001408343974359516
0.8880490901968541	0.0008203512596179069	0.0008344896516840904	0.0008907312572775609	0.000904557150260705	0.0009313661871691211	0.0009449313858450772	0.0009748510811653708	0.0009880747619981712	0.0010665798089969504	0.0010788800396739494	0.09031874363346956	0.08838484252777168	-6.788699158463696e-05	-0.00013881423820821803	-6.887575490897857e-05	-0.00014083604569192776
0.8934000326981257	0.0008200322609425833	0.0008341651552195816	0.0008903848913542203	0.0009042054080644066	0.0009310040203856546	0.0009445639441595264	0.0009744720053344325	0.0009876905440636455	0.0010661650646247784	0.0010784605122780128	0.09031874421485357	0.08838484309659313	-6.748092242726822e-05	-0.0001388153353837629	-6.846377142176452e-05	-0.00014083715885471193
0.8987832173197573	0.0008197132603405098	0.0008338406567953165	0.000890038523346192	0.0009038536637511311	0.000930641851426707	0.0009441965002667909	0.0009740929272311641	0.0009873063238258388	0.0010657503177769823	0.0010780409823775172	0.09031874480619338	0.08838484367515388	-6.707702804972793e-05	-0.0001388159066267325	-6.805399438981896e-05	-0.0001408377384249926
0.904198838336744	0.0008193942590184062	0.0008335161576388158	0.0008896921545638484	0.0009035019186515933	0.0009302796816625056	0.0009438290555570534	0.0009737138482898465	0.0009869221027384903	0.0010653355700229825	0.0010776214515599762	0.0903187454076636	0.08838484426362778	-6.667529919718307e-05	-0.0001388159534098099	-6.764641442358332e-05	-0.00014083778589721319
0.9096470911946843	0.0008190752581796148	0.0008331916589741649	0.0008893457863138976	0.0009031501740927852	0.000929917512459445	0.0009434616114166089	0.0009733347699407526	0.0009865378822512684	0.001064920822927815	0.0010772019214084676	0.09031874601944102	0.08838484486218401	-6.62757266271935e-05	-0.00013881547719973852	-6.724102214560046e-05	-0.0001408373027586285
0.915128172516836	0.0008187562590241113	0.0008328671620220224	0.0008889994198993948	0.000902798431397987	0.0009295553451800987	0.0009430941692278792	0.0009729556936101581	0.0009861536638097964	0.0010645060780521483	0.0010767823935016506	0.09031874664170428	0.08838484547100234	-6.587830110996173e-05	-0.0001388144794570445	-6.68378081919857e-05	-0.00014083629049169155
0.9206422801112097	0.0008184372627485155	0.0008325426679996361	0.0008886530566197523	0.0009024466918867841	0.0009291931811832401	0.000942726730369424	0.0009725766207203584	0.0009857694488556586	0.0010640913369522977	0.0010763628694137823	0.09031874727463818	0.08838484609025891	-6.548301342890195e-05	-0.00013881296163650858	-6.643676321167746e-05	-0.00014083475057191652
0.9261896129777101	0.0008181182705461136	0.0008322181781208619	0.0008883066977707657	0.0009020949568750865	0.000928831021823852	0.0009423592962159661	0.0009721975526896919	0.0009853852388264325	0.0010636766011802524	0.0010759433507147435	0.09031874791842996	0.08838484672013867	-6.508985438001547e-05	-0.00013881092518483462	-6.603787786678417e-05	-0.00014083268446743458
0.931770371315315	0.0008177992836068676	0.0008318936935961737	0.0008879603446446258	0.0009017432276751414	0.000928468868453159	0.0009419918681384041	0.000971818490932553	0.0009850010351556947	0.00106326187228369	0.0010755238389700515	0.09031874857326769	0.0883848473608271	-6.469881477301487e-05	-0.00013880837154270353	-6.564114283322264e-05	-0.00014083009364004861
0.9373847565293029	0.0008174803031174338	0.0008315692156326825	0.0008876139985299331	0.0009013915055955545	0.0009281067224186264	0.0009416244475038335	0.0009714394368594111	0.0009846168392730454	0.001062847151805998	0.0010751043357408868	0.0903187492393447	0.08838484801251086	-6.430988543222604e-05	-0.00013880530214555042	-6.524654880141201e-05	-0.00014082697954551082
0.9430329712385201	0.0008171613302611755	0.0008312447454341505	0.0008872676607117145	0.0009010397919413005	0.0009277445850639883	0.0009412570356755568	0.0009710603918768297	0.0009842326526041266	0.0010624324412862928	0.0010746848425841077	0.09031874991685986	0.0883848486753856	-6.392305719529756e-05	-0.0001388017184203727	-6.485408647598223e-05	-0.00014082334363246796
0.9487152192826929	0.0008168423662181783	0.0008309202842010059	0.0008869213324714457	0.000900688088013745	0.0009273824577292645	0.0009408896340131101	0.0009706813573874849	0.0009838484765706365	0.001062017742259441	0.0010742653610522743	0.09031875060601122	0.08838484934964516	-6.353832091447742e-05	-0.0001387976217875342	-6.4463746575677e-05	-0.00014081918734154542
0.9544317057297852	0.00081652341216527	0.0008305958331303623	0.0008865750150870627	0.0009003363951106628	0.0009270203417507776	0.0009405222438722795	0.000970302334790184	0.0009834643125903567	0.0010616030562560811	0.0010738458926936685	0.09031875130700288	0.0883848500354899	-6.315566745772327e-05	-0.00013879301366243046	-6.40755198351578e-05	-0.0001408145121079285
0.9601826368833979	0.0008162044692760294	0.0008302713934160288	0.0008862287098329772	0.0008999847145262501	0.0009266582384611617	0.0009401548666051116	0.0009699233254798809	0.00098308016207716	0.0010611883848026383	0.0010734264390523118	0.0903187520200432	0.08838485073312081	-6.277508770700935e-05	-0.00013878789545138104	-6.368939700421294e-05	-0.00014080931935991914
0.9659682202902156	0.0008158855387208104	0.0008299469662485335	0.0008858824179801036	0.0008996330475511462	0.0009262961491894016	0.0009397875035599399	0.0009695443308477029	0.0009826960264410415	0.0010607737294213554	0.0010730070016679938	0.09031875274534125	0.08838485144274695	-6.239657255975584e-05	-0.000138782268553711	-6.330536884747995e-05	-0.00014080361051677093
0.9717886647474951	0.0008155666216667506	0.0008296225528151335	0.0008855361407958644	0.0008992813954724506	0.0009259340752608291	0.0009394201560814056	0.0009691653522809618	0.0009823119070881293	0.0010603590916303048	0.001072587582076286	0.09031875348311345	0.08838485216457674	-6.202011293000853e-05	-0.00013877613436374947	-6.292342614616642e-05	-0.00014079738699193656
0.9776441803106027	0.0008152477192777911	0.0008292981542998345	0.0008851898795442164	0.0008989297595737408	0.0009255720179971537	0.0009390528255104664	0.0009687863911631786	0.000981927805420709	0.001059944472943413	0.001072168181808566	0.09031875423357844	0.08838485289882449	-6.16456997466347e-05	-0.00013876949426644414	-6.254355969761982e-05	-0.00014079065019192982
0.9835349783005937	0.0008149288327146937	0.000828973771883408	0.0008848436354856659	0.0008985781411350881	0.0009252099787164811	0.0009386855131844245	0.0009684074488740988	0.000981543722837239	0.0010595298748704832	0.0010717488023920406	0.09031875499695621	0.08838485364570708	-6.127332395532148e-05	-0.00013876234964052547	-6.216576031543852e-05	-0.00014078340151504887
0.9894612713118381	0.0008146099631350573	0.0008286494067434079	0.0008844974098772867	0.0008982265414330834	0.0009248479587333257	0.0009383182204369414	0.0009680285267897206	0.000981159660732381	0.0010591152989172187	0.0010713294453497692	0.09031875577347692	0.08838485440544748	-6.0902976518048546e-05	-0.00013875470185722993	-6.179001883011015e-05	-0.00014077564235276396
0.9954232732196957	0.0008142911116933338	0.0008283250600541856	0.0008841512039727407	0.0008978749617408444	0.000924485959358639	0.0009379509485980587	0.000967649626282304	0.0009807756204970044	0.0010587007465852416	0.00107091011220068	0.09031875656336653	0.08838485517826956	-6.053464841393463e-05	-0.00013874655228107713	-6.141632608899772e-05	-0.00014076737408888484
1.0014211991882311	0.0008139722795408414	0.0008280007329869083	0.0008838050190222882	0.0008975234033280441	0.0009241239818998146	0.0009375836989942171	0.0009672707487203971	0.0009803916035182202	0.0010582862193721117	0.0010704908044595971	0.09031875736686329	0.08838485596440294	-6.0168330638599166e-05	-0.00013873790226817673	-6.104467295675597e-05	-0.00014075859809936642
1.0074552656779823	0.0008136534678257893	0.0008276764267095796	0.0008834588562728181	0.0008971718674609268	0.0009237620276607286	0.0009372164729482785	0.000966891895468857	0.0009800076111793979	0.0010578717187713586	0.0010700715236372663	0.0903187581842036	0.08838485676408134	-5.980401420502268e-05	-0.00013872875316711664	-6.067505031571996e-05	-0.0001407493157532247
1.013525690453769	0.0008133346776932913	0.0008273521423870498	0.0008831127169678597	0.0008968203554023224	0.000923400097941737	0.0009368492717795399	0.0009665130678888703	0.0009796236448601817	0.001057457246272498	0.0010696522712403678	0.09031875901563191	0.08838485757754286	-5.9441690144212966e-05	-0.00013871910632007323	-6.030744906621033e-05	-0.00014073952841203718
1.0196326925925556	0.0008130159102853805	0.0008270278811810423	0.0008827666023476017	0.0008964688684116738	0.0009230381940397126	0.0009364820968037589	0.0009661342673379699	0.000979239705936519	0.0010570428033610537	0.001069233048771551	0.09031875986139465	0.08838485840502919	-5.908134950438626e-05	-0.0001387089630604521	-5.9941860125839463e-05	-0.0001407292374280278
1.0257764924913542	0.0008126971667410299	0.0008267036442501634	0.0008824205136489132	0.0008961174077450489	0.0009226763172480541	0.0009361149493331761	0.0009657554951700577	0.0009788557957806745	0.0010566283915185814	0.0010688138577294472	0.09031876072174139	0.08838485924678667	-5.872298335223014e-05	-0.00013869832471466448	-5.957827443102415e-05	-0.00014071844414662027
1.0319573118751795	0.00081237844819617	0.0008263794327499273	0.0008820744521053613	0.0008957659746551669	0.000922314468856713	0.0009357478306765296	0.0009653767527354311	0.0009784719157612575	0.0010562140122226974	0.0010683946996087033	0.09031876159693122	0.0883848601030639	-5.8366582772292896e-05	-0.00013868719260051732	-5.921668293676352e-05	-0.0001407071499055501
1.0381753738050519	0.0008120597557837074	0.0008260552478327693	0.0008817284189472353	0.0008954145703914128	0.0009219526501522113	0.0009353807421390787	0.0009649980413807992	0.0009780880672432424	0.0010557996669470946	0.0010679755758999984	0.09031876248722352	0.08838486097411787	-5.801213886816314e-05	-0.00013867556802921177	-5.885707661720807e-05	-0.0001406953560354196
1.0444309026860459	0.0008117410906335377	0.000825731090648064	0.0008813824154015572	0.0008950631961998554	0.0009215908624176591	0.0009350136850226192	0.0009646193624493005	0.0009777042515879838	0.0010553853571615673	0.0010675564880900659	0.09031876339288271	0.08838486186020816	-5.765964276184532e-05	-0.00013866345230320598	-5.849944646481309e-05	-0.00014068306385703333
1.05072412427539	0.0008114224538725712	0.0008254069623421491	0.0008810364426921104	0.0008947118533232785	0.0009212291069327818	0.0009346466606255177	0.0009642407172805349	0.0009773204701532493	0.00105497108433204	0.001067137437661727	0.09031876431418007	0.08838486276159639	-5.730908559432868e-05	-0.0001386508467170755	-5.814378349135174e-05	-0.0001406702746834243
1.057055265690613	0.000811103846624745	0.0008250828640583372	0.0008806905020394544	0.0008943605430011863	0.0009208673849739349	0.0009342796702427194	0.0009638621072105765	0.0009769367242932338	0.0010545568499205867	0.0010667184260939062	0.09031876525138981	0.08838486367855435	-5.696045852569831e-05	-0.0001386377525569582	-5.7790078728595096e-05	-0.00014065698982054786
1.0634245554177415	0.0008107852700110461	0.0008247587969369405	0.0008803445946609477	0.0008940092664698372	0.0009205056978141327	0.0009339127151657763	0.0009634835335719995	0.0009765530153585851	0.0010541426553854567	0.001066299454861659	0.09031876620479012	0.08838486461135268	-5.661375273581515e-05	-0.000138624171101831	-5.743832322789577e-05	-0.0001406432105658939
1.0698322233195456	0.0008104667251495251	0.0008244347621152842	0.0008799987217707659	0.0008936580249622534	0.0009201440467230565	0.0009335457966828629	0.0009631049976939023	0.0009761693446964249	0.0010537285021810984	0.0010658805254361973	0.09031876717466786	0.08838486556027161	-5.626895942451027e-05	-0.00013861010362320458	-5.7088508060451626e-05	-0.0001406289382083481
1.0762785006438331	0.0008101482131553176	0.0008241107607277282	0.0008796528845799211	0.0008933068197082455	0.0009197824329670864	0.0009331789160788062	0.0009627265009019213	0.0009757857136503707	0.0010533143917581828	0.0010654616392849108	0.09031876816131028	0.0883848665255956	-5.592606981043302e-05	-0.000138595551382098	-5.674062431733351e-05	-0.00014061417402799758
1.0827636200317978	0.0008098297351406642	0.0008237867939056888	0.0008793070842962866	0.0008929556519344403	0.0009194208578093239	0.0009328120746351013	0.0009623480445182664	0.0009754021235605625	0.0010529003255636319	0.0010650427978713965	0.09031876916501431	0.08838486750760995	-5.5585075133035566e-05	-0.00013858051563259144	-5.639466311058161e-05	-0.00014059891929776858
1.089287815526412	0.000809511292214929	0.0008234628627776537	0.0008789613221246157	0.0008926045228642905	0.0009190593225096047	0.0009324452736299327	0.0009619696298617343	0.0009750185757636828	0.0010524863050406412	0.001064624002655483	0.09031877018607921	0.08838486850661087	-5.524596665203163e-05	-0.0001385649976204939	-5.605061557216462e-05	-0.00014058317528065079
1.0958513225808764	0.0008091928854846147	0.000823138968469203	0.0008786155992665582	0.0008922534337181023	0.0009186978283245295	0.0009320785143382052	0.0009615912582477308	0.0009746350715929782	0.0010520723316287028	0.001064205255093251	0.0903187712248097	0.08838486952289484	-5.490873564764631e-05	-0.00013854899858370406	-5.5708472855631186e-05	-0.00014056694323294483
1.1024543780671139	0.0008088745160533851	0.0008228151121030267	0.0008782699169206868	0.0008919023857130521	0.0009183363765074761	0.0009317117980315485	0.0009612129309882988	0.0009742516123782842	0.0010516584067636326	0.0010637865566370632	0.09031877228151682	0.08838487055676819	-5.4573373420505056e-05	-0.0001385325197503784	-5.5368226135027454e-05	-0.00014055022440143117
1.1090972202843215	0.0008085561850220881	0.000822491294798953	0.000877924276282519	0.0008915513800632188	0.0009179749683086353	0.0009313451259783614	0.0009608346493921425	0.0009738681994460551	0.0010512445318775993	0.0010633679087355941	0.09031877335651704	0.08838487160853921	-5.423987129218877e-05	-0.00013851556234056872	-5.502986660513298e-05	-0.00014053302002278723
1.115780088967567	0.0008082378934887682	0.0008221675176739552	0.0008775786785445329	0.00089120041797959	0.0009176136049750189	0.0009309784994438205	0.0009604564147646441	0.0009734848341193739	0.0010508307083991434	0.0010629493128338453	0.09031877445013195	0.08838487267852232	-5.390822060595546e-05	-0.000138498127567388	-5.4693385483209345e-05	-0.00014051533132800054
1.1225032252964444	0.0008079196425486879	0.0008218437818421799	0.00087723312489619	0.000890849500670095	0.0009172522877504885	0.0009306119196899017	0.0009600782284078904	0.0009731015177179883	0.0010504169377532056	0.0010625307703731792	0.0903187755626901	0.08838487376703842	-5.357841272531083e-05	-0.00013848021663259713	-5.4358774007473576e-05	-0.00014049715953753927
1.1292668719037753	0.0008076014332943537	0.0008215200884149676	0.0008768876165239636	0.0008904986293396213	0.0009168910178757845	0.0009302453879754127	0.0009597000916206997	0.0009727182515583301	0.0010500032213611567	0.001062112282791345	0.09031877669452212	0.08838487487441529	-5.3250439036478525e-05	-0.00013846183073240592	-5.402602343793084e-05	-0.00014047850586329513
1.1360712728843656	0.000807283266815524	0.0008211964385008657	0.0008765421546113453	0.0008901478051900381	0.0009165297965885263	0.0009298789055560062	0.0009593220056986387	0.0009723350369535355	0.0010495895606408138	0.0010616938515224995	0.09031877784597238	0.08838487600098294	-5.292429094613804e-05	-0.00013844297105167214	-5.369512505638829e-05	-0.00014045937150800047
1.1429166738038161	0.0008069651441992429	0.0008208728332056596	0.0008761967403388872	0.0008897970294202206	0.0009161686251232728	0.0009295124736842143	0.0009589439719340547	0.0009719518752134785	0.0010491759570064813	0.0010612754779972431	0.09031877901738193	0.08838487714708018	-5.259995988297905e-05	-0.00013842363876656605	-5.336607016710737e-05	-0.00014043975766600547
1.1498033217073829	0.0008066470665298508	0.0008205492736323842	0.0008758513748842074	0.0008894463032260703	0.0009158075047115054	0.0009291460936094572	0.0009585659916160937	0.0009715687676447875	0.0010487624118689638	0.0010608571636426384	0.09031878020910383	0.08838487831304948	-5.227743729875611e-05	-0.00013840383504737375	-5.3038850096887025e-05	-0.00014041966552344465
1.1567314651288954	0.000806329034889005	0.0008202257608813462	0.0008755060594220164	0.0008890956278005326	0.0009154464365816767	0.0009287797665780775	0.0009581880660307239	0.0009711857155508719	0.0010483489266355974	0.0010604389098822367	0.09031878142149555	0.08838487949924391	-5.1956714666206993e-05	-0.0001383835610523909	-5.2713456194314334e-05	-0.00014039909625571112
1.1637013540997225	0.0008060110503557046	0.0008199022960501476	0.0008751607951241415	0.0008887450043336275	0.0009150854219592238	0.0009284134938333626	0.0009578101964607642	0.0009708027202319459	0.001047935502710278	0.0010600207181361125	0.09031878265492203	0.08838488070601727	-5.163778348092618e-05	-0.00013836281793247474	-5.23898798312078e-05	-0.00014037805103059298
1.1707132401577995	0.0008056931140063081	0.0008195788802337045	0.0008748155831595487	0.0008883944340124673	0.000914724462066595	0.0009280472766155617	0.0009574323841859076	0.0009704197829850565	0.0010475221414934864	0.0010596025898208829	0.0903187839097542	0.08838488193373337	-5.1320635260698744e-05	-0.00013834160682857366	-5.2068112401826294e-05	-0.00014035653100574752
1.177767376356704	0.000805375226914557	0.0008192555145242711	0.0008744704246943664	0.0008880439180212832	0.0009143635581232729	0.0009276811161619213	0.0009570546304827461	0.0009700369051041087	0.001047108844382321	0.0010591845263497432	0.09031878518636881	0.08838488318276186	-5.10052615464579e-05	-0.00013831992887392008	-5.174814532371563e-05	-0.00014033453733039436
1.1848640172747877	0.0008050573901515882	0.0008189322000114529	0.0008741253208919004	0.0008876934575414416	0.0009140027113457932	0.0009273150137066942	0.0009566769366247887	0.0009696540878798818	0.0010466956127705104	0.001058766529132483	0.0903187864851494	0.0883848844534765	-5.0691653901244194e-05	-0.00013829778519094948	-5.142997003750038e-05	-0.0001403120711445105
1.1920034190243662	0.0008047396047859682	0.0008186089377822393	0.0008737802729126694	0.0008873430537514757	0.0009136419229477819	0.0009269489704811782	0.0009562993038825003	0.0009692713326000703	0.001046282448048462	0.0010583485995755279	0.09031878780648644	0.0883848857462625	-5.037980391180141e-05	-0.00013827517689465885	-5.111357800703653e-05	-0.00014028913357855277
1.1991858392609598	0.0008044218718836997	0.0008182857289210135	0.0008734352819144127	0.0008869927078271002	0.0009132811941399561	0.0009265829877137279	0.0009559217335233122	0.0009688886405492914	0.0010458693516032674	0.0010579307390819522	0.09031878915078022	0.08838488706150668	-5.006970318768844e-05	-0.00013825210509019192	-5.079896071946699e-05	-0.00014026572575301377
1.2064115371925936	0.0008041041925082545	0.0008179625745095832	0.0008730903490521285	0.0008866424209412413	0.0009129205261301756	0.0009262170666297939	0.0009555442268116571	0.0009685060130091269	0.001045456324818749	0.001057512949051522	0.0903187905184326	0.08838488839960695	-4.97613433615568e-05	-0.00013822857087303353	-5.048610968588774e-05	-0.00014024184878042023
1.2136807735891502	0.0008037865677205842	0.0008176394756271931	0.000872745475478082	0.0008862921942640542	0.0009125599201234408	0.0009258512084519262	0.0009551667850089867	0.0009681234512581332	0.001045043369075472	0.0010570952308807083	0.09031879190985687	0.08838488976096422	-4.945471608996249e-05	-0.00013820457533075814	-5.0175016441250664e-05	-0.00014021750376372322
1.2209938107917835	0.0008034689985791519	0.0008173164333505564	0.000872400662341841	0.0008859420289629532	0.0009121993773219372	0.0009254854143998199	0.000954789409373808	0.0009677409565718836	0.0010446304857507868	0.0010566775859627295	0.09031879332547492	0.08838489114599098	-4.9149813052082325e-05	-0.00013818011953886655	-4.9865672543711326e-05	-0.0001401926917946883
1.2283509127223842	0.0008031514861399465	0.0008169934487538701	0.0008720559107902944	0.0008855919262026304	0.0009118388989250526	0.0009251196856903276	0.0009544121011616966	0.000967358530222982	0.0010442176762188464	0.0010562600156875713	0.09031879476570938	0.08838489255510454	-4.8846625951719236e-05	-0.00013815520456630925	-4.955806957600978e-05	-0.00014016741395719845
1.2357523448931043	0.0008028340314565053	0.0008166705229088367	0.0008717112219676724	0.0008852418871450798	0.0009114784861293954	0.0009247540235374901	0.0009540348616253306	0.0009669761734810916	0.0010438049418506387	0.0010558425214420158	0.09031879623099674	0.08838489398872919	-4.8545146516310034e-05	-0.00013812983147196145	-4.925219914519302e-05	-0.0001401416713258108
1.2431983744159416	0.0008025166355799357	0.0008163476568846877	0.0008713665970155722	0.0008848919129496233	0.0009111181401288276	0.0009243884291525518	0.0009536576920145124	0.0009665938876129639	0.0010433922840140143	0.0010554251046096716	0.09031879772178024	0.08838489544729829	-4.824536649688377e-05	-0.00013810400130420675	-4.8948052882143156e-05	-0.00014011546496417449
1.2506892700123766	0.0008021992995589407	0.0008160248517482089	0.0008710220370729868	0.0008845420047729347	0.0009107578621144874	0.0009240229037440037	0.000953280593576199	0.000966211673882466	0.0010429797040737187	0.0010550077665710063	0.09031879923850916	0.08838489693125343	-4.794727766880419e-05	-0.00013807771510279676	-4.864562244223658e-05	-0.00014008879592655732
1.2582253020230734	0.0008018820244398335	0.0008157021085637553	0.0008706775432763193	0.000884192163769061	0.0009103976532748118	0.0009236574485175893	0.0009529035675545217	0.0009658295335505987	0.0010425672033914119	0.0010545905087033672	0.09031880078164232	0.08838489844104049	-4.7650871831589336e-05	-0.00013805097389754661	-4.8344899505968486e-05	-0.0001400616652591502
1.2658067424176331	0.0008015648112665674	0.0008153794283932797	0.0008703331167594166	0.0008838423910894495	0.0009100375147955647	0.0009232920646763406	0.0009525266151908184	0.0009654474678755334	0.0010421547833257088	0.0010541733323810184	0.09031880235164384	0.08838489997711667	-4.7356140809251546e-05	-0.00013802377870927862	-4.804587577791897e-05	-0.00014003407399637569
1.2734338648044117	0.0008012476610807491	0.0008150568122963517	0.0008699887586535832	0.0008834926878829692	0.000909677447859857	0.000922926753420603	0.0009521497377236568	0.0009650654781126327	0.0010417424452321977	0.0010537562389751653	0.09031880394899172	0.08838490153994763	-4.706307644995744e-05	-0.00013799613054821247	-4.7748542987578746e-05	-0.000140006023163608
1.2811069444403917	0.0008009305749216697	0.0008147342613301817	0.0008696444700876137	0.0008831430552959395	0.000909317453648181	0.0009225615159480587	0.000951772936388861	0.0009646835655144789	0.0010413301904634781	0.0010533392298539873	0.09031880557416767	0.08838490313000472	-4.677167062646509e-05	-0.00013796803041507544	-4.74528928894255e-05	-0.00013997751377628487
1.2888262582411194	0.0008006135538263198	0.0008144117765496429	0.0008693002521878141	0.0008827934944721508	0.0009089575333384258	0.0009221963534537542	0.0009513962124195387	0.0009643017313309012	0.0010409180203691827	0.0010529223063826638	0.09031880722766225	0.08838490474776943	-4.648191523659584e-05	-0.00013793947930196282	-4.715891726331939e-05	-0.00013994854684104552
1.296592084790695	0.0008002965988294149	0.0008140893590072931	0.0008689561060780235	0.0008824440065528903	0.0009085976881059074	0.0009218312671301191	0.0009510195670461085	0.0009639199768090023	0.001040505936296011	0.0010525054699234064	0.09031880890997779	0.08838490639373317	-4.619380220246411e-05	-0.0001379104781896734	-4.6866607913802205e-05	-0.00013991912335323264
1.3044047043518285	0.0007999797109634187	0.0008137670097533988	0.0008686120328796418	0.0008820945926769692	0.0009082379191233967	0.0009214662581670065	0.0009506430014963248	0.0009635383031931843	0.0010400939395877578	0.0010520887218354886	0.09031881062162302	0.08838490806839104	-4.5907323471448824e-05	-0.0001378810280503462	-4.657595667059006e-05	-0.00013988924429814142
1.312264398875954	0.0007996628912585633	0.0008134447298359593	0.0008682680337116549	0.0008817452539807443	0.0009078782275611371	0.0009211013277517045	0.0009502665169953077	0.0009631567117251803	0.0010396820315853447	0.0010516720634752765	0.09031881236311613	0.08838490977225207	-4.562247101585343e-05	-0.00013785112984593395	-4.628695538919092e-05	-0.00013985891065207423
1.320171452013404	0.0007993461407428724	0.0008131225203007249	0.0008679241096906555	0.0008813959915981426	0.0009075186145868804	0.000920736477068972	0.0009498901147655673	0.0009627752036440763	0.0010392702136268449	0.0010512554961962552	0.09031881413498527	0.08838491150583327	-4.533923683276708e-05	-0.000137820784527648	-4.5999595950411976e-05	-0.00013982812338086958
1.3281261491236485	0.0007990294604421856	0.0008128003821912254	0.0008675802619308704	0.0008810468066606908	0.0009071590813659061	0.0009203717073010573	0.0009495137960270323	0.000962393780186344	0.0010388584870475181	0.0010508390213490634	0.09031881593776792	0.08838491326966033	-4.50576129449598e-05	-0.00013778999303828976	-4.571387026062329e-05	-0.00013979688344034624
1.3361287772855897	0.000798712851380177	0.0008124783165487889	0.0008672364915441832	0.000880697700297535	0.0009067996290610471	0.0009200070196277318	0.0009491375619970752	0.0009620124425858624	0.0010384468531798373	0.001050422640281521	0.09031881777201113	0.08838491506426804	-4.4777591400251004e-05	-0.00013775875630964163	-4.5429770251702306e-05	-0.0001397651917757481
1.3441796253079266	0.0007983963145783837	0.0008121563244125687	0.000866892799640164	0.0008803486736354721	0.0009064402588327204	0.0009196424152263119	0.0009487614138905443	0.0009616311920739516	0.0010380353133535212	0.0010500063543386613	0.09031881963827126	0.08838491689019898	-4.449916427168993e-05	-0.00013772707526318873	-4.5147287881672216e-05	-0.00013973304932304864
1.352278983739575	0.0007980798510562247	0.0008118344068195618	0.0008665491873260877	0.0008799997277989657	0.0009060809718389508	0.0009192778952716844	0.0009483853529197855	0.0009612500298793961	0.001037623868895563	0.0010495901648627575	0.09031882153711485	0.088384918748011	-4.422232365811768e-05	-0.00013769495081117356	-4.4866415133883175e-05	-0.0001397004570066751
1.3604271448801535	0.0007977634618310248	0.0008115125648046401	0.0008662056557069661	0.0008796508639101856	0.0009057217692353951	0.0009189134609363426	0.0009480093802946743	0.0009608689572284787	0.0010372125211302622	0.001049174073193364	0.09031882346911722	0.08838492063826608	-4.3947061683702326e-05	-0.00013766238385515273	-4.4587144017935176e-05	-0.0001396674157417288
1.3686244027905345	0.000797447147918039	0.0008111907994005648	0.0008658622058855678	0.0008793020830890186	0.0009053626521753737	0.0009185491133903984	0.000947633497222643	0.0009604879753449986	0.0010368012713792534	0.0010487580806673319	0.09031882543486629	0.0883849225615382	-4.3673370498417685e-05	-0.00013762937528691288	-4.4309466569567024e-05	-0.0001396339264332913
1.3768710533034536	0.0007971309103304726	0.0008108691116380173	0.0008655188389624425	0.0008789533864531055	0.0009050036218098903	0.000918184853801622	0.0009472577049087053	0.0009601070854503117	0.001036390120961538	0.001048342188618854	0.09031882743496163	0.08838492451841273	-4.3401242277987806e-05	-0.00013759592598813764	-4.40333748503996e-05	-0.00013959998997539746
1.3851673940341884	0.0007968147500795086	0.0008105475025456172	0.0008651755560359548	0.0008786047751178599	0.0009046446792876647	0.0009178206833354603	0.0009468820045554878	0.0009597262887633499	0.0010359790711935144	0.001047926398379487	0.09031882947000838	0.08838492650948497	-4.3130669223893914e-05	-0.0001375620368300745	-4.375886094827586e-05	-0.0001395656072518403
1.3935137243912972	0.0007964986681743273	0.000810225973149951	0.0008648323582022994	0.000878256250196498	0.0009042858257551546	0.0009174566031550724	0.0009465063973632552	0.0009593455865006523	0.001035568123389009	0.0010475107112781867	0.09031883154062617	0.08838492853535905	-4.28616435634091e-05	-0.00013752770867345165	-4.348591697719839e-05	-0.00013953077913575473
1.4019103455874267	0.0007961826656221325	0.0008099045244755931	0.0008644892465555334	0.0008779078128000621	0.0009039270623565879	0.0009170926144213485	0.0009461308845299422	0.0009589649798763961	0.0010351572788593088	0.0010470951286413387	0.09031883364744553	0.08838493059665312	-4.259415754974405e-05	-0.00013749294236856113	-4.321453507800943e-05	-0.00013949550649119957
1.410357560650181	0.0007958667434281745	0.0008095831575451302	0.0008641462221876009	0.0008775594640374484	0.0009035683902339863	0.0009167287182929397	0.0009457554672511792	0.0009585844701024207	0.0010347465389131906	0.0010466796517927897	0.09031883579110703	0.08838493269399338	-4.2328203462525804e-05	-0.00013745773875648015	-4.29447074174541e-05	-0.00013945979017021548
1.4188556744330574	0.0007955509025957708	0.000809261873379185	0.0008638032861883541	0.0008772112050154335	0.0009032098105271883	0.0009163649159262899	0.00094538014672032	0.0009582040583882614	0.0010343359048569517	0.0010462642820538775	0.09031883797226575	0.08838493482801864	-4.206377360704838e-05	-0.0001374220986666841	-4.2676426188811845e-05	-0.00013942363101443478
1.4274049936264492	0.0007952351441263346	0.0008089406729964417	0.0008634604396455858	0.0008768630368386969	0.0009028513243738878	0.0009160012084756583	0.0009450049241284713	0.0009578237459411736	0.0010339253779944437	0.0010458490207434661	0.09031884019158437	0.08838493699937973	-4.180086031476543e-05	-0.0001373860229180457	-4.2409683612132376e-05	-0.00013938702985571982
1.4360058267687137	0.0007949194690193955	0.0008086195574136695	0.0008631176836450548	0.0008765149606098549	0.0009024929329096503	0.0009156375970931489	0.0009446298006645223	0.0009574435339661665	0.0010335149596271023	0.0010454338691779754	0.09031884244973673	0.0883849392087366	-4.153945594388697e-05	-0.0001373495123207502	-4.214447193402748e-05	-0.000139349987514914
1.4446584842573071	0.0007946038782726234	0.000808298527645745	0.0008627750192705039	0.0008761669774294771	0.0009021346372679422	0.0009152740829287368	0.0009442547775151735	0.0009570634236660283	0.0010331046510539796	0.001045018828671413	0.09031884474741587	0.08838494145676556	-4.127955287854673e-05	-0.00013731256767318678	-4.188078342774043e-05	-0.00013931250480234136
1.453363278359986	0.0007942883728818522	0.0008079775847056801	0.000862432447603695	0.0008758190883961213	0.000901776438580163	0.0009149106671302986	0.0009438798558649606	0.0009566834162413549	0.0010326944535717735	0.0010446039005354063	0.09031884708531936	0.0883849437441494	-4.102114352905889e-05	-0.00013727518976272557	-4.161861039306963e-05	-0.0001392745825168351
1.4621205232260774	0.0007939729538411075	0.0008076567296046448	0.0008620899697244326	0.0008754712946063589	0.0009014183379756706	0.0009145473508436407	0.0009435050368962914	0.0009563035128905862	0.0010322843684748653	0.0010441890860792362	0.09031884946416104	0.08838494607158624	-4.076422033252869e-05	-0.00013723737936724434	-4.1357945157201315e-05	-0.0001392362214484577
1.470930534897817	0.000793657622142626	0.0008073359633519875	0.0008617475867105891	0.0008751235971547924	0.0009010603365818058	0.0009141841352125176	0.0009431303217894685	0.0009559237148100242	0.0010318743970553447	0.0010437743866098662	0.09031885188466593	0.08838494843978939	-4.0508775752463866e-05	-0.00013719913725399047	-4.109878007357848e-05	-0.0001391974223744763
1.4797936313217521	0.0007933423787768794	0.0008070152869552692	0.0008614052996381276	0.0008747759971340984	0.0009007024355239229	0.0009138210213786791	0.0009427557117227198	0.0009555440231938729	0.0010314645406030438	0.0010433598034319785	0.09031885434757611	0.08838495084947819	-4.025480227870526e-05	-0.0001371604641788038	-4.0841107522546216e-05	-0.0001391581860616664
1.48871013236022	0.0007930272247326053	0.0008066947014202793	0.0008610631095811405	0.0008744284956350413	0.0009003446359254181	0.0009134580104818794	0.0009423812078722312	0.0009551644392342618	0.0010310548004055754	0.0010429453378480065	0.09031885685364026	0.08838495330138892	-4.000229242761416e-05	-0.00013712136088681048	-4.058491991187907e-05	-0.00013911851326706137
1.4976803598028874	0.0007927121609968243	0.0008063742077510642	0.0008607210176118609	0.000874081093746504	0.0008999869389077587	0.000913095103659918	0.0009420068114121706	0.000954784964121279	0.0010306451777483557	0.001042530991158162	0.09031885940362613	0.08838495579627278	-3.975123874259967e-05	-0.00013708182811364433	-4.0330209676163464e-05	-0.00013907840473642574
1.5067046373783677	0.0007923971885548663	0.0008060538069499512	0.0008603790248006995	0.000873733792555517	0.000899629345590502	0.0009127323020486575	0.0009416325235147203	0.0009544055990429967	0.0010302356739146433	0.001042116764660475	0.09031886199831259	0.08838495833489096	-3.9501633793431745e-05	-0.00013704186658330952	-4.0076969276971186e-05	-0.00013903786120447736
1.5157832907659001	0.0007920823083903984	0.0008057335000175748	0.0008600371322162688	0.0008733865931472853	0.0008992718570913368	0.0009123696067820637	0.0009412583453501054	0.0009540263451855058	0.0010298262901855695	0.0010417026596508212	0.09031886463849077	0.0883849609180184	-3.9253470176525695e-05	-0.00013700147700879128	-3.982519120289407e-05	-0.0001389968833945543
1.5249166476071065	0.0007917675214854445	0.000805413287952899	0.0008596953409254067	0.0008730394966052116	0.0008989144745261008	0.000912007018992225	0.0009408842780866259	0.0009536472037329433	0.0010294170278401704	0.0010412886774229585	0.09031886732497134	0.0883849635464471	-3.9006740515247496e-05	-0.00013696066009294405	-3.957486796980769e-05	-0.0001389554720195585
1.5341050375178134	0.0007914528288204133	0.000805093171753246	0.0008593536519932088	0.0008726925040109298	0.0008985571990088153	0.0009116445398093873	0.0009405103228906831	0.0009532681758675235	0.0010290078881554214	0.0010408748192685584	0.09031887005857508	0.0883849662209802	-3.876143745963623e-05	-0.000136919416527298	-3.932599212066318e-05	-0.00013891362778095662
1.5433487920999491	0.0007911382313741237	0.0008047731524143187	0.0008590120664830536	0.0008723456164443267	0.0008982000316517093	0.0009112821703619783	0.0009401364809268109	0.0009528892627695669	0.001028598872406268	0.0010404610864772393	0.09031887284013651	0.08838496894243714	-3.851755368674409e-05	-0.000136877746993197	-3.9078556225938255e-05	-0.0001388713513703621
1.5526482449535108	0.0007908237301238227	0.0008044532309302234	0.0008586705854566226	0.0008719988349835736	0.0008978429735652489	0.0009109199117766357	0.0009397627533577034	0.000952510465617529	0.0010281899818656577	0.0010400474803365983	0.09031887567051008	0.08838497171164855	-3.8275081900095154e-05	-0.0001368356521597447	-3.8832552882964166e-05	-0.00013882864346684287
1.5620037316886017	0.0007905093260452217	0.0008041334082935043	0.0008583292099739421	0.0008716521607051525	0.0008974860258581719	0.0009105577651782435	0.000939389141344252	0.0009521317855880379	0.001027781217804582	0.001039634002132251	0.09031887855056096	0.08838497452946475	-3.803401483044172e-05	-0.00013679313268616378	-3.858797471661263e-05	-0.00013878550473925277
1.5714155899375468	0.0007901950201125114	0.0008038136854951577	0.0008579879410933947	0.0008713055946838814	0.0008971291896375046	0.0009101957316899492	0.000939015646045564	0.0009517532238559155	0.001027372581492093	0.0010392206531478546	0.09031888148117166	0.0883849773967496	-3.779434523546593e-05	-0.00013675018922068571	-3.834481437888643e-05	-0.00013874193584464956
1.580884159367074	0.0007898808132983913	0.0008034940635246652	0.0008576467798717576	0.0008709591379929469	0.0008967724660086019	0.0009098338124332087	0.0009386422686190042	0.0009513747815942129	0.0010269640741953532	0.0010388074346651514	0.09031888446324096	0.08838498031437957	-3.755606589975896e-05	-0.000136706822400523	-3.81030645493427e-05	-0.00013869793742959935
1.5904097816905756	0.0007895667065740934	0.0008031745433700138	0.0008573057273642247	0.0008706127917039278	0.0008964158560751658	0.0009094720085277955	0.0009382690102202158	0.0009509964599742404	0.0010265556971796575	0.0010383943479639948	0.09031888749768188	0.08838498328324959	-3.731916963484183e-05	-0.00013666303285145287	-3.786271793499579e-05	-0.00013865351012981586
1.5999928006804371	0.0007892527009094083	0.0008028551260177266	0.0008569647846244358	0.000870266556886824	0.0008960593609392856	0.0009091103210918484	0.0009378958720031575	0.0009506182601655982	0.001026147451708473	0.0010379813943223886	0.09031889058542555	0.08838498630427084	-3.708364927917929e-05	-0.00013661882118809476	-3.762376726975519e-05	-0.0001386086545678289
1.6096335621804478	0.0007889387972727115	0.0008025358124528863	0.0008566239527045053	0.0008699204346100869	0.0008957029817014562	0.0009087487512418923	0.0009375228551201324	0.000950240183336209	0.0010257393390434707	0.001037568575016521	0.09031889372742004	0.08838498937837054	-3.684949769836021e-05	-0.00013657418801407695	-3.738620531547332e-05	-0.0001385633713568979
1.6193324141182788	0.0007886249966309859	0.0008022166036591595	0.0008562832326550483	0.0008695744259406458	0.0008953467194606167	0.0009083873000928663	0.0009371499607218147	0.0009498622306523442	0.0010253313604445585	0.0010371558913207927	0.09031889692462698	0.08838499250648968	-3.661670778506987e-05	-0.0001365291339223973	-3.7150024861404285e-05	-0.0001385176610987915
1.6290897065180392	0.0007883112999498471	0.0008018975006188225	0.0008559426255252047	0.0008692285319439328	0.0008949905753141689	0.0009080259687581553	0.0009367771899572832	0.0009494844032786593	0.0010249235171699144	0.0010367433445078562	0.09031890017803043	0.08838499568959125	-3.638527245915929e-05	-0.00013648365949484043	-3.691521872403042e-05	-0.00013847152438306587
1.6389057915129117	0.0007879977081935725	0.0008015785043127898	0.0008556021323626758	0.0008688827536839162	0.0008946345503580154	0.0009076647583496223	0.0009364045439740541	0.000949106702378222	0.001024515810476022	0.0010363309358486492	0.09031890348862864	0.08838499892865113	-3.615518466732609e-05	-0.0001364377653011728	-3.668177974733289e-05	-0.00013842496178767538
1.6487810233578566	0.0007876842223251225	0.0008012596157206383	0.0008552617542137436	0.000868537092223127	0.0008942786456865846	0.0009073036699776356	0.0009360320239181058	0.000948729129112546	0.001024108241617703	0.0010359186666124283	0.09031890685743776	0.08838500222466388	-3.592643738352386e-05	-0.0001363914519008358	-3.644970080302068e-05	-0.00013837797388058237
1.6587157584424002	0.0007873708433061691	0.0008009408358206324	0.000854921492123304	0.0008681915486226864	0.0008939228623928608	0.0009069427047510956	0.0009356596309339167	0.0009483516846416218	0.0010237008118481536	0.0010355065380668032	0.09031891028549384	0.08838500557864326	-3.569902360873317e-05	-0.00013634471984116936	-3.6218974790315495e-05	-0.0001383305612178698
1.6687103553034934	0.00078705757209712	0.0008006221655897532	0.0008545813471348938	0.0008678461239423336	0.0008935672015684159	0.0009065818637774683	0.0009352873661644918	0.0009479743701239463	0.0010232935224189772	0.0010350945514777735	0.09031891377384971	0.0883850089916217	-3.547293637105181e-05	-0.00013629756965843898	-3.5989594635611744e-05	-0.00013828272434290856
1.6787651746384535	0.0007867444096571449	0.0008003036060037207	0.0008542413202907169	0.00086750081924046	0.0008932116643034361	0.0009062211481628192	0.0009349152307513949	0.0009475971867165542	0.0010228863745802162	0.001034682708109759	0.09031891732357857	0.08838501246464342	-3.524816872606251e-05	-0.00013625000187889036	-3.576155329306635e-05	-0.00013823446378857795
1.6888805793179813	0.0007864313569442002	0.0007999851580370225	0.000853901412631672	0.0008671556355741274	0.0008928562516867475	0.0009058605590118334	0.0009345432258347773	0.0009472201355750537	0.0010224793695803912	0.001034271009225639	0.09031892093577226	0.08838501599878179	-3.5024713756055814e-05	-0.0001362020170154743	-3.553484374467508e-05	-0.0001381857800771269
1.6990569343992543	0.0007861184149150561	0.0007996668226629385	0.0008535616251973875	0.000866810573999106	0.0008925009648058592	0.0009055000974278515	0.0009341713525534149	0.0009468432178536514	0.0010220725086665307	0.0010338594560867827	0.09031892461154026	0.08838501959512182	-3.480256457047415e-05	-0.00013615361557003935	-3.530945899949539e-05	-0.0001381366737176204
1.7092946071391046	0.0007858055845253222	0.0007993486008535699	0.0008532219590262399	0.0008664656355699003	0.0008921458047469793	0.0009051397645129024	0.0009337996120447336	0.0009464664347051908	0.001021665793084211	0.0010334480499530896	0.09031892835201562	0.08838502325477063	-3.458171430656409e-05	-0.00013610479803538578	-3.508539209442357e-05	-0.00013808714520843757
1.7195939670072704	0.0007854928667294709	0.0007990304935798605	0.0008528824151553869	0.0008661208213397744	0.0008917907725950453	0.0009047795613677262	0.0009334280054448418	0.0009460897872811771	0.0010212592240775838	0.0010330367920830179	0.09031893215835055	0.08838502697885464	-3.4362156128002475e-05	-0.00013605556488990866	-3.4862636093820065e-05	-0.00013803719503602263
1.7299553856997325	0.0007851802624808701	0.0007987125018116305	0.0008525429946208014	0.0008657761323607874	0.0008914358694337689	0.0009044194890918132	0.0009330565338885675	0.0009457132767318173	0.0010208528028894193	0.001032625683733628	0.09031893603171647	0.0883850307685209	-3.414388322579842e-05	-0.00013600591660137273	-3.464118408954414e-05	-0.00013798682367502368
1.7403792371521247	0.0007848677727317996	0.0007983946265175957	0.0008522036984572904	0.0008654315696838172	0.0008910810963456468	0.000904059548783427	0.00093268519850948	0.0009453369042060457	0.0010204465307611333	0.0010322147261606083	0.09031893997330527	0.08838503462493744	-3.392688881841133e-05	-0.0001359558536268568	-3.4421029201189834e-05	-0.00013793603158884782
1.7508658975532332	0.0007845553984334872	0.0007980768686654	0.0008518645276985296	0.0008650871343585927	0.0008907264544120055	0.00090369974153964	0.0009323140004399304	0.0009449606708515577	0.0010200404089328288	0.0010318039206183196	0.09031894398433217	0.08838503854929058	-3.371116615129288e-05	-0.00013590537641161582	-3.420216457588471e-05	-0.0001378848192293558
1.76141574535857	0.0007842431405361254	0.0007977592292216352	0.0008515254833770877	0.0008647428274337182	0.000890371944713019	0.0009033400684563579	0.0009319429408110768	0.0009445845778148412	0.0010196344386433232	0.0010313932683598207	0.09031894806603423	0.08838504254279109	-3.349670849694952e-05	-0.0001358544853885535	-3.398458338827598e-05	-0.00013783318703639025
1.7720291613040315	0.0007839309999889065	0.0007974417091518761	0.0008511865665244626	0.000864398649956709	0.0008900175683277545	0.0009029805306283578	0.000931572020752923	0.0009442086262412133	0.0010192286211301933	0.0010309827706369153	0.09031895221966893	0.08838504660667144	-3.3283509155018765e-05	-0.00013580318097905497	-3.376827884032235e-05	-0.0001377811354370262
1.7827065284196406	0.0007836189777400433	0.0007971243094207022	0.0008508477781711026	0.0008640546029740183	0.0008896633263341871	0.0009026211291493172	0.0009312012413943435	0.0009438328172748473	0.0010188229576298044	0.0010305724287001804	0.09031895644651705	0.0883850507421831	-3.3071561452817366e-05	-0.0001357514635949575	-3.3553244161932394e-05	-0.00013772866484831892
1.7934482320433673	0.0007833070747367941	0.0007968070309917218	0.0008505091193464364	0.0008637106875310618	0.0008893092198092353	0.0009022618651118368	0.0009308306038631185	0.0009434571520588047	0.0010184174493773413	0.0010301622437989984	0.09031896074788442	0.0883850549506026	-3.286085874424499e-05	-0.00013569933363430375	-3.333947261043024e-05	-0.00013767577567500022
1.8042546598350382	0.000782995291925495	0.0007964898748276059	0.0008501705910789059	0.0008633669046722542	0.000888955249828797	0.0009019027396074825	0.0009304601092859662	0.0009430816317350735	0.0010180120976068547	0.001029752217181604	0.09031896512509842	0.08838505923322948	-3.265139441026993e-05	-0.0001356467914828685	-3.312695747039601e-05	-0.00013762246830847924
1.8151262017903238	0.0007826836302515858	0.0007961728418901134	0.0008498321943959977	0.000863023255441038	0.0008886014174677777	0.0009015437537268122	0.0009300897587885774	0.0009427062574445977	0.001017606903551293	0.0010293423500951152	0.09031896957950775	0.08838506359138446	-3.2443161859345426e-05	-0.0001355938375166843	-3.291569205428335e-05	-0.0001375687431302841
1.8260632502548164	0.0007823720906596275	0.0007958559331401095	0.0008494939303242592	0.0008626797408799034	0.0008882477238001137	0.0009011849085594014	0.0009297195534956401	0.0009423310303273042	0.0010172018684425294	0.00102893264378556	0.09031897411249028	0.08838506802641442	-3.223615452707662e-05	-0.0001355404720997655	-3.2705669701878215e-05	-0.00013751460050900888
1.8370661999381863	0.0007820606740933387	0.0007955391495376064	0.0008491557998893407	0.0008623363620304328	0.0008878941698988106	0.0009008262051938847	0.0009293494945308775	0.0009419559515221461	0.0010167969935114065	0.0010285230994979302	0.0903189787254444	0.08838507253968794	-3.203036587561686e-05	-0.0001354866955823042	-3.2496883780375185e-05	-0.00013746004080095187
1.848135447928429	0.0007817493814956225	0.0007952224920417818	0.0008488178041160228	0.0008619931199333206	0.0008875407568359773	0.0009004676447179782	0.0009289795830170848	0.0009415810221671298	0.001016392279987776	0.001028113718476205	0.09031898341979627	0.0883850771326001	-3.18257893947016e-05	-0.0001354325083047503	-3.2289327684717484e-05	-0.00013740506435167
1.8592713937061955	0.0007814382138085834	0.0007949059616110054	0.0008484799440282379	0.0008616500156284015	0.0008871874856828431	0.0009001092282185133	0.0009286098200761499	0.0009412062433993449	0.0010159877291005203	0.001027704501963387	0.09031898819699685	0.08838508180657172	-3.1622418601197355e-05	-0.00013537791059606286	-3.2082994837048795e-05	-0.00013734967149373056
1.8704744391592067	0.0007811271719735652	0.0007945895592028716	0.0008481422206491082	0.0008613070501546896	0.0008868343575098006	0.000899750956781471	0.0009282402068290951	0.0009408316163550033	0.0010155833420776024	0.0010272954512015482	0.0903189930585224	0.08838508656304593	-3.1420247038470295e-05	-0.00013532290277101788	-3.187787868683123e-05	-0.00013729386254696108
1.8817449885967616	0.0007808162569311723	0.0007942732857742254	0.000847804635000973	0.000860964224550403	0.0008864813733864366	0.000899392831492014	0.0009278707443961097	0.0009404571421694714	0.0010151791201460966	0.0010268865674318592	0.09031899800587699	0.08838509140349343	-3.121926827746174e-05	-0.00013526748513478792	-3.167397271143513e-05	-0.0001372376378213358
1.8930834487643238	0.000780505469621294	0.0007939571422811819	0.0008474671881054113	0.0008606215398529865	0.000886128534381551	0.0008990348534345054	0.0009275014338965724	0.0009400828219772954	0.0010147750645322189	0.0010264778518946215	0.09031900304059023	0.08838509632941349	-3.101947591591103e-05	-0.00013521165797972245	-3.1471270415313335e-05	-0.0001371809976133398
1.9044902288582053	0.0007801948109831403	0.0007936411296791681	0.0008471298809832842	0.0008602789970991589	0.0008857758415632052	0.0008986770236925611	0.0009271322764491018	0.0009397086569122477	0.001014371176461377	0.0010260693058293199	0.0903190081642218	0.08838510134232812	-3.082086357827224e-05	-0.00013515542158523686	-3.126976533018161e-05	-0.0001371239422069681
1.9159657405403292	0.0007798842819552595	0.0007933252489229359	0.0008467927146547539	0.0008599365973249245	0.0008854232959987415	0.0008983193433490625	0.0009267632731715713	0.0009393346481073471	0.0010139674571581934	0.0010256609304746416	0.09031901337835499	0.08838510644379019	-3.062342491647746e-05	-0.0001350987762207545	-3.106945101527536e-05	-0.00013706647187466947
1.9275103979530908	0.0007795738834755694	0.0007930095009666007	0.0008464556901393159	0.0008595943415656178	0.0008850708987548148	0.0008979618134862035	0.0009263944251811511	0.0009389607966949034	0.001013563907846549	0.0010252527270685251	0.09031901868460383	0.08838511163537913	-3.042715360898618e-05	-0.00013504172214220955	-3.087032105701659e-05	-0.00013700858687601403
1.9391246177343011	0.0007792636164813883	0.000792693886763664	0.0008461188084558339	0.0008592522308559265	0.0008847186508974324	0.0008976044351855112	0.000926025733594347	0.0009385871038065425	0.0010131605297496213	0.001024844696848193	0.09031902408461472	0.08838511691870103	-3.0232043361291816e-05	-0.00013498425959393434	-3.067236906947185e-05	-0.0001369502874602746
1.9508088190322228	0.0007789534819094535	0.0007923784072670392	0.0008457820706225626	0.0008589102662299202	0.0008843665534919742	0.0008972472095278791	0.0009256571995270172	0.0009382135705732424	0.0010127573240899129	0.0010244368410501873	0.09031902958005689	0.08838512229539357	-3.0038087905769062e-05	-0.00013492638880815977	-3.0475588693644473e-05	-0.00013689157386262418
1.9625634235206988	0.0007786434806959564	0.0007920630634290835	0.0008454454776571832	0.0008585684487210885	0.0008840146076032355	0.000896890137593607	0.0009252888240944224	0.0009378401981253721	0.001012354292089297	0.0010240291609104114	0.09031903517263432	0.08838512776712318	-2.9845281001743273e-05	-0.00013486811000568144	-3.0279973597675813e-05	-0.00013683244630557923
1.9743888554143678	0.0007783336137765646	0.0007917478562016247	0.0008451090305768265	0.0008582267793623643	0.0008836628142954447	0.0008965332204624269	0.0009249206084112474	0.0009374669875927169	0.00101195143496905	0.001023621657664163	0.09031904086408303	0.08838513333558455	-2.9653616435233732e-05	-0.00013480942339422208	-3.0085517477337897e-05	-0.00013677290500135886
1.9862855414839768	0.0007780238820864528	0.0007914327865359852	0.000844772730398114	0.0008578852591861557	0.0008833111746323126	0.0008961764592135317	0.0009245525535916402	0.000937093940104516	0.0010115487539498894	0.0010232143325461724	0.09031904665616329	0.08838513900250451	-2.9463088018884254e-05	-0.0001347503291689034	-2.9892214055346478e-05	-0.000136712950148693
1.9982539110717792	0.0007777142865603294	0.0007911178553830179	0.0008444365781371782	0.0008575438892243816	0.0008829596896770495	0.0008958198549256164	0.0009241846607492447	0.0009367210567895005	0.001011146250252011	0.0010228071867906454	0.09031905255067206	0.08838514476964036	-2.9273689592552998e-05	-0.00013469082751479955	-2.9700057081340214e-05	-0.00013665258193301666
2.010294396107033	0.0007774048281324615	0.0007908030636931259	0.0008441005748096947	0.0008572026705084948	0.000882608360492401	0.0008954634086769061	0.000923816930997233	0.0009363483387759204	0.0010107439250951259	0.001022400221631292	0.09031905854943988	0.08838515063878209	-2.908541502234796e-05	-0.00013463091860227427	-2.95090403324913e-05	-0.00013659180052918996
2.0224074311215867	0.0007770955077367059	0.0007904884124162946	0.000843764721430918	0.0008568616040695202	0.0008822571881406877	0.0008951071215451834	0.0009234493654483404	0.0009359757871915831	0.0010103417796984986	0.0010219934383013714	0.09031906465432574	0.08838515661174902	-2.889825820144576e-05	-0.0001345706025915605	-2.9319157612790747e-05	-0.00013653060609861156
2.0345934532655616	0.0007767863263065341	0.0007901739025021204	0.0008434290190157033	0.00085652069093808	0.0008819061736838197	0.0008947509946078318	0.0009230819652148958	0.0009356034031638855	0.0010099398152809817	0.0010215868380337265	0.09031907086722539	0.08838516269039452	-2.8712213049474078e-05	-0.00013450987962942973	-2.9130402753471674e-05	-0.00013646899879088403
2.0468529023231294	0.0007764772847750615	0.0007898595348998348	0.0008430934685785444	0.0008561799321444254	0.0008815553181833516	0.0008943950289418525	0.0009227147314088608	0.0009352311878198498	0.0010095380330610588	0.0010211804220608205	0.09031907719006724	0.08838516887660798	-2.8527273512553297e-05	-0.00013444874984983035	-2.894276961250969e-05	-0.00013640697874223173
2.059186220728381	0.0007761683840750759	0.000789545310558339	0.0008427580711336021	0.000855839328718472	0.0008812046227004944	0.0008940392256239182	0.0009223476651418622	0.0009348591422861569	0.001009136434256879	0.0010207741916147815	0.0903190836248156	0.08838517517230839	-2.834343356369895e-05	-0.00013438721337602488	-2.875625207493515e-05	-0.00013634454607666657
2.0715938535812968	0.000775859625139061	0.0007892312304262253	0.0008424228276947305	0.0008554988816898241	0.0008808540882961595	0.0008936835857303836	0.0009219807675252189	0.0009344872676891796	0.0010087350200862902	0.001020368147927431	0.09031909017346763	0.08838518157945179	-2.8160687202231915e-05	-0.00013432527031773112	-2.8570844052840105e-05	-0.00013628170090626557
2.084076248663807	0.0007755510088992305	0.0007889172954518117	0.0008420877392755149	0.0008551585920878141	0.0008805037160309857	0.0008933281103373363	0.0009216140396699876	0.0009341155651550226	0.0010083337917668868	0.001019962292230333	0.09031909683805828	0.08838518810002859	-2.7979028453938015e-05	-0.00013426292077192703	-2.838653948512848e-05	-0.0001362184433302549
2.0966338564559543	0.0007752425362875517	0.0007886035065831642	0.0008417528068892973	0.000854818460941524	0.0008801535069653782	0.0008929728005206131	0.0009212474826869893	0.0009337440358095485	0.00100793275051604	0.0010195566257548206	0.09031910362065848	0.08838519473606585	-2.7798451371345567e-05	-0.00013420016482473818	-2.820333233741895e-05	-0.00013615477343451032
2.109267130152151	0.0007749342082357736	0.0007882898647681317	0.0008414180315492085	0.0008544784892798265	0.0008798034621595262	0.0008926176573558537	0.0009208810976868446	0.0009333726807784201	0.0010075318975509384	0.0010191511497320467	0.0903191105233772	0.08838520148962435	-2.7618950033281298e-05	-0.00013413700254927274	-2.802121660216289e-05	-0.0001360906912925841
2.1219765256775314	0.0007746260256754565	0.000787976370954369	0.0008410834142681978	0.0008541386781314076	0.0008794535826734537	0.000892262681918511	0.0009205148857800077	0.0009330015011871306	0.0010071312340886247	0.0010187458653930126	0.09031911754835986	0.08838520836280515	-2.74405185447385e-05	-0.00013407343400501093	-2.7840186298956626e-05	-0.0001360261969671761
2.1347625017044103	0.0007743179895379984	0.0007876630260893671	0.0008407489560590671	0.0008537990285248028	0.0008791038695670397	0.0008919078752838976	0.0009201488480768037	0.0009326304981610405	0.0010067307613460363	0.0010183407739686107	0.09031912469779169	0.08838521535774682	-2.7263151037161537e-05	-0.0001340094592396368	-2.7660235473583872e-05	-0.00013596129050563732
2.147625519668832	0.000774010100754666	0.0007873498311204827	0.0008404146579344981	0.0008534595414884281	0.0008787543239000589	0.0008915532385272191	0.0009197829856874603	0.0009322596728254107	0.0010063304805400428	0.001017935876689665	0.09031913197389724	0.08838522247662367	-2.7086841668265416e-05	-0.00013394507828820568	-2.7481358198654104e-05	-0.00013589597194357816
2.160566043787228	0.0007737023602566198	0.0007870367869949688	0.0008400805209070886	0.0008531202180506131	0.0008784049467322073	0.0008911987727236024	0.0009194172997221445	0.0009318890263054434	0.0010059303928874853	0.001017531174786969	0.0903191393789392	0.08838522972165237	-2.6911584622237028e-05	-0.00013388029117436528	-2.7303548573595626e-05	-0.00013583024130481292
2.1735845410731627	0.0007733947689749436	0.0007867238946599967	0.0008397465459893762	0.0008527810592396277	0.0008780557391231369	0.0008908444789481292	0.0009190517912909931	0.000931518559726306	0.0010055304996052115	0.0010171266694913206	0.09031914691522253	0.0883852370950855	-2.6737374109173095e-05	-0.00013381509790777457	-2.7126800724142086e-05	-0.0001357640985988895
2.1866814813541975	0.0007730873278406729	0.0007864111550626933	0.0008394127341938764	0.0008524420660837185	0.0008777067021324931	0.0008904903582758763	0.0009186864615041548	0.0009311482742131792	0.0010051308019101192	0.001016722362033568	0.09031915458509486	0.08838524459922038	-2.656420436545487e-05	-0.00013374949848612983	-2.6951108802873713e-05	-0.00013569754382422583
2.199857337288837	0.0007727800377848206	0.0007860985691501606	0.0008390790865331067	0.0008521032396111349	0.0008773578368199397	0.0008901364117819337	0.0009183213114718136	0.0009307781708912796	0.0010047313010191888	0.0010163182536446409	0.0903191623909433	0.08838525223639383	-2.639206965336649e-05	-0.00013368349289341608	-2.6776466988419345e-05	-0.00013563057696419634
2.213112584383593	0.000772472899738414	0.0007857861378695167	0.0008387456040196315	0.0008517645808501737	0.0008770091442452053	0.0008897826405414646	0.0009179563423042414	0.0009304082508859098	0.0010043319981495342	0.001015914345555603	0.09031917033519911	0.08838526000898218	-2.622096426141418e-05	-0.00013361708110207204	-2.6602869486157255e-05	-0.00013556319799110095
2.2264477010101436	0.000772165914632509	0.0007854738621679097	0.0008384122876660729	0.0008514260908291891	0.000876660625468098	0.0008894290456297039	0.0009175915551118093	0.0009300385153224765	0.0010039328945184232	0.0010155106389976712	0.09031917842033592	0.08838526791941105	-2.6050882504305428e-05	-0.00013355026307254603	-2.6430310527986167e-05	-0.0001354954068648606
2.2398631684225956	0.0007718590833982325	0.000785161742992562	0.0008380791384851602	0.0008510877705766497	0.0008763122815485529	0.0008890756281220237	0.0009172269510050463	0.0009296689653265421	0.0010035339913433362	0.0010151071352022764	0.090319186648876	0.08838527597014201	-2.5881818722227334e-05	-0.00013348303875052037	-2.6258784371485655e-05	-0.00013542720352949233
2.2533594707748548	0.0007715524069668026	0.0007848497812907877	0.0008377461574897534	0.0008507496211211525	0.0008759641135466613	0.0008887223890939516	0.0009168625310946592	0.0009292996020238508	0.0010031352898419918	0.00101470383540109	0.09031919502338304	0.08838528416368538	-2.5713767281401734e-05	-0.0001334154080692429	-2.6088285301109626e-05	-0.0001353585879187713
2.2669370951380965	0.0007712458862695621	0.0007845379780100291	0.0008374133456928773	0.0008504116434914626	0.0008756161225227065	0.0008883693296212045	0.0009164982964915743	0.0009289304265403681	0.0010027367912323942	0.001014300740826068	0.0903192035464676	0.08838529250259627	-2.554672257421009e-05	-0.0001333473709511368	-2.59188076274508e-05	-0.00013528955995342762
2.2805965315183476	0.0007709395222380013	0.0007842263340978797	0.0008370807041077487	0.0008500738387165424	0.0008752683095371846	0.0008880164507797241	0.0009161342483069673	0.0009285614400023122	0.0010023384967328644	0.0010138978527094887	0.09031921222078716	0.08838530098947338	-2.5380679018575936e-05	-0.00013327892730435886	-2.5750345686956222e-05	-0.0001352201195393976
2.294338272874165	0.0007706333158037927	0.0007839148505021195	0.0008367482337478147	0.0008497362078255851	0.0008749206756508586	0.000887663753645718	0.0009157703876523074	0.0009281926435361976	0.0010019404075620889	0.001013495172283996	0.09031922104904838	0.08838530962696697	-2.5215631057944055e-05	-0.00013321007702302157	-2.5582893842426846e-05	-0.0001351502665707105
2.308162815134429	0.000770327267898818	0.0007836035281707412	0.0008364159356267813	0.0008493987518480507	0.0008745732219247769	0.0008873112392956809	0.0009154067156393858	0.0009278240382688653	0.0010015425249391555	0.0010130927007826376	0.09031923003400456	0.0883853184177697	-2.5051573161828655e-05	-0.000133140819990607	-2.541644648264979e-05	-0.00013508000092829486
2.3220706572162446	0.0007700213794551941	0.0007832923680519796	0.0008360838107586432	0.000849061471813692	0.00087422594942031	0.0008869589088064414	0.0009150432333803533	0.0009274556253275196	0.0010011448500835904	0.0010126904394389049	0.09031923917846092	0.08838532736462466	-2.488849982519581e-05	-0.0001330711560765807	-2.5250998022433024e-05	-0.0001350093224798954
2.336062301042938	0.0007697156514053056	0.0007829813710943393	0.0008357518601577186	0.0008487243687525889	0.000873878859199188	0.000886606763255185	0.000914679941987755	0.000927087405839764	0.0010007473842154001	0.0010122883894867726	0.09031924848527073	0.0883853364703247	-2.472640556851896e-05	-0.00013300108513727982	-2.5086542902508224e-05	-0.0001349382310801006
2.3501382515621807	0.0007694100846818329	0.0007826705382466304	0.0008354200848386824	0.0008483874436951847	0.0008735319523235307	0.0008862548037194982	0.0009143168425745698	0.0009267193809336422	0.0010003501285551154	0.0010118865521607432	0.09031925795733949	0.08838534573771374	-2.456528493791771e-05	-0.00013293060701663473	-2.492307558949955e-05	-0.00013486672657028742
2.3642990167642037	0.0007691046802177788	0.0007823598704579894	0.0008350884858165933	0.0008480506976723135	0.0008731852298558825	0.0008859030312773948	0.0009139539362542418	0.0009263515517376679	0.0009999530843238242	0.0010114849286958826	0.0903192675976265	0.08838535516968643	-2.4405132504821264e-05	-0.00013285972154511438	-2.476059057573629e-05	-0.0001347948087782047
2.378545107700138	0.0007687994389465017	0.000782049368677918	0.000834757064106933	0.0008477141317152389	0.0008728386928592484	0.0008855514470073599	0.0009135912241407211	0.0009259839193808645	0.0009995562527432196	0.0010110835203278649	0.09031927740914292	0.08838536476918556	-2.424594286607254e-05	-0.00013278842853992057	-2.4599082379450632e-05	-0.0001347224775189726
2.392877038500453	0.0007684943618017403	0.0007817390338563031	0.0008344258207256318	0.0008473777468556785	0.0008724923423971263	0.0008852000519883719	0.0009132287073484918	0.0009256164849928033	0.0009991596350356314	0.001010682328293008	0.09031928739495093	0.08838537453921494	-2.408771064382753e-05	-0.00013271672780518218	-2.4438545544586826e-05	-0.00013464973259449953
2.4072953263935135	0.0007681894497176496	0.0007814288669434556	0.0008340947566891064	0.0008470415441258471	0.0008721461795335428	0.0008848488472999496	0.0009128663869926219	0.0009252492497036361	0.0009987632324240784	0.0010102813538283224	0.0903192975581749	0.0883853844828232	-2.3930430485673282e-05	-0.00013264461913289893	-2.4278974640554868e-05	-0.00013457657379253862
2.4218004917242455	0.0007678847036288187	0.000781118868890133	0.0008337638730142841	0.0008467055245584784	0.0008718002053330819	0.000884497834022179	0.0009125042641887824	0.0009248822146441354	0.0009983670461322944	0.0010098805981715443	0.09031930790199179	0.08838539460312203	-2.3774097064343386e-05	-0.00013257210230147032	-2.412036426250458e-05	-0.00013450300088838074
2.436393057972914	0.0007675801244703121	0.0007808090406475739	0.0008334331707186474	0.0008463696891868682	0.0008714544208609261	0.0008841470132357515	0.0009121423400532964	0.0009245153809457287	0.000997971077384781	0.0010094800625611807	0.09031931842963255	0.08838540490327206	-2.361870507752023e-05	-0.00013249917707491843	-2.3962709031034174e-05	-0.0001344290136434667
2.4510735517740176	0.000767275713177693	0.0007804993831675265	0.0008331026508202581	0.0008460340390449006	0.0008711088271828905	0.0008837963860219977	0.0009117806157031731	0.0009241487497405403	0.0009975753274068455	0.001009079748236553	0.09031932914438992	0.08838541538649768	-2.3464249248213165e-05	-0.00013242584320569128	-2.3806003592238834e-05	-0.00013435461180630326
2.46584250293529	0.0007669714706870531	0.0007801898974022771	0.0008327723143377896	0.0008456985751670838	0.00087076342536545	0.0008834459534629216	0.0009114190922561411	0.0009237823221614207	0.000997179797424637	0.0010086796564378324	0.09031934004961717	0.08838542605607642	-2.331072432439421e-05	-0.0001323521004323036	-2.3650242617471312e-05	-0.00013427979511082544
2.4807004444568266	0.0007666673979350421	0.000779880584304682	0.0008324421622905632	0.000845363298588585	0.0008704182164757835	0.0008830957166412414	0.000911057770830687	0.0009234160993419899	0.000996784488665193	0.0010082797884060856	0.09031935114872562	0.08838543691534394	-2.3158125078793362e-05	-0.00013227794847903152	-2.349542080357786e-05	-0.00013420456327892238
2.4956479125503126	0.0007663634958589001	0.0007795714448281968	0.0008321121956985824	0.0008450282103452571	0.0008700732015818047	0.0008827456766404131	0.0009106966525460932	0.0009230500824166726	0.0009963894023564803	0.0010078801453833176	0.09031936244518647	0.08838544796770238	-2.300644630931145e-05	-0.00013220338705854928	-2.334153287261373e-05	-0.00013412891601857768
2.510685446658382	0.0007660597653964822	0.0007792624799269069	0.0008317824155825586	0.0008446933114736823	0.0008697283817521921	0.0008823958345446783	0.0009103357385224721	0.0009226842725207369	0.0009959945397274323	0.0010074807286125087	0.09031937394253664	0.08838545921660926	-2.2855682838662794e-05	-0.0001321284158695979	-2.318857357174603e-05	-0.00013405285302339753
2.5258135894740787	0.0007657562074862925	0.0007789536905555562	0.00083145282296395	0.0008443586030111954	0.0008693837580564312	0.0008820461914390916	0.0009099750298808051	0.0009223186707903263	0.0009955999020079926	0.0010070815393376609	0.09031938564437533	0.08838547066558512	-2.270582951407335e-05	-0.00013205303459667972	-2.3036537673267604e-05	-0.00013397637397394302
2.54103288696045	0.0007654528230675138	0.0007786450776695818	0.000831123418864996	0.0008440240859959266	0.0008690393315648466	0.0008816967484095616	0.0009096145277429829	0.0009219532783625085	0.0009952054904291624	0.0010066825788038406	0.09031939755436719	0.08838548231821604	-2.255688120772828e-05	-0.00013197724291197366	-2.2885419974642135e-05	-0.0001338994785374248
2.556343888370238	0.0007651496130800317	0.0007783366422251369	0.0008307942043087416	0.0008436897614668262	0.0008686951033486345	0.0008813475065428795	0.0009092542332318326	0.0009215880963752994	0.00099481130622303	0.0010062838482572136	0.09031940967624229	0.08838549417815059	-2.2408832816397245e-05	-0.0001319010404739196	-2.273521529832026e-05	-0.000133822166367481
2.571747146265715	0.0007648465784644714	0.0007780283851791274	0.0008304651803190809	0.000843355630463702	0.0008683510744799018	0.000880998466926761	0.0009088941474711644	0.0009212231259677096	0.0009944173506228227	0.0010058853489450955	0.09031942201379609	0.08838550624910542	-2.226167926124359e-05	-0.00013182442692677432	-2.2585918491510593e-05	-0.0001337444371032337
2.5872432165386163	0.0007645437201622251	0.0007777203074892417	0.0008301363479207846	0.000843021694027259	0.0008680072460317009	0.0008806496306498802	0.0009085342715858087	0.000920858368279783	0.000994023624862948	0.0010054870821159917	0.09031943457089622	0.0883855185348616	-2.21154154881123e-05	-0.00013174740190194378	-2.243752442652666e-05	-0.0001336662903713426
2.602832658430207	0.0007642410391154797	0.0007774124101139759	0.0008298077081395332	0.0008426879531991219	0.000867663619078062	0.0008803009988019014	0.0009081746067016463	0.0009204938244526274	0.0009936301301790302	0.001005089049019637	0.09031944735147701	0.08838553103926955	-2.197003646735307e-05	-0.00013166996501803863	-2.2290028000287315e-05	-0.00013358772578370148
2.6185160345514573	0.0007639385362672492	0.0007771046940126725	0.0008294792620019512	0.0008423544090218789	0.0008673201946940278	0.0008799525724735236	0.0009078151539456524	0.0009201294956284613	0.0009932368678079561	0.0010046912509070428	0.09031946035954627	0.0883855437662495	-2.1825537193338046e-05	-0.0001315921158778488	-2.2143424134299372e-05	-0.00013350874293777126
2.6342939109033563	0.0007636362125614076	0.0007767971601455454	0.0008291510105356463	0.0008420210625391126	0.0008669769739557007	0.0008796043527565115	0.0009074559144459359	0.0009197653829506476	0.0009928438389879223	0.0010042936890305393	0.0903194735991808	0.08838555671979009	-2.1681912684992644e-05	-0.0001315138540721461	-2.1997707775136405e-05	-0.00013342934141941099
2.6501668568973313	0.0007633340689427104	0.0007764898094737098	0.0008288229547692312	0.0008416879147954268	0.0008666339579402589	0.0008792563407437247	0.0009070968893317664	0.0009194014875637267	0.0009924510449584659	0.001003896364643812	0.0903194870745313	0.0883855699039547	-2.1539157985573515e-05	-0.00013143517917871272	-2.185287389369281e-05	-0.00013334952079935292
2.666135445375801	0.000763032106356834	0.0007761826429592185	0.0008284950957323672	0.000841354966836495	0.0008662911477260083	0.0008789085375291684	0.0009067380797336269	0.000919037810613469	0.000992058486960519	0.001003499279001956	0.09031950078982737	0.08838558332287895	-2.139726816218629e-05	-0.00013135609075964894	-2.1708917485249724e-05	-0.00013326928063350785
2.6822002526328483	0.0007627303257504005	0.0007758756615650863	0.0008281674344557944	0.0008410222197090817	0.0008659485443924116	0.0008785609442080193	0.0009063794867832393	0.0009186743532468983	0.0009916661662364443	0.0010031024333615084	0.09031951474936886	0.08838559698077204	-2.1256238306326808e-05	-0.00013127658836539768	-2.1565833569752585e-05	-0.00013318862046543534
2.6983618584350144	0.0007624287280710088	0.0007755688662553243	0.0008278399719713636	0.0008406896744610832	0.0008656061490201208	0.0008782135618766642	0.0009060211116136089	0.0009183111166123381	0.0009912740840300805	0.0010027058289804977	0.09031952895753752	0.08838561088191896	-2.1116063533242746e-05	-0.00013119667153074777	-2.1423617191450306e-05	-0.0001331075398240955
2.71462084604223	0.000762127314267269	0.0007752622579949733	0.0008275127093120753	0.0008403573321415633	0.0008652639626910257	0.0008778663916327377	0.0009056629553590636	0.0009179481018594543	0.0009908822415867888	0.0010023094671184906	0.09031954341879217	0.08838562503068427	-2.097673898225627e-05	-0.00013111633977769266	-2.1282263418780784e-05	-0.00013302603822393233
2.730977802228858	0.0007618260852888262	0.0007749558377501291	0.000827185647512108	0.0008400251938007828	0.0008649219864882726	0.00087751943457516	0.0009053050191552872	0.0009175853101392826	0.000990490640153489	0.0010019133490366265	0.09031955813767305	0.08838563943150675	-2.0838259816562815e-05	-0.0001310355926143758	-2.1141767344447226e-05	-0.000132944115165734
2.747433317304874	0.0007615250420863975	0.0007746496064879778	0.0008268587876068579	0.0008396932604902368	0.0008645802214963183	0.000877172691804171	0.0009049473041393628	0.0009172227426042774	0.0009900992809787083	0.0010015174759976687	0.09031957311879991	0.08838565408890901	-2.0700621223123522e-05	-0.00013095442953464653	-2.100212408551877e-05	-0.00013286177013735467
2.763987985137163	0.0007612241856117954	0.0007743435651768222	0.0008265321306329646	0.0008393615332626871	0.0008642386688009497	0.0008768261644213631	0.0009045898114498056	0.0009168604004083452	0.000989708165312621	0.0010011218492660433	0.09031958836687876	0.0883856690074951	-2.0563818412724227e-05	-0.00013087285001928128	-2.0863328782795565e-05	-0.0001327790026104947
2.780642403170963	0.0007609235168179669	0.0007740377147861216	0.0008262056776283574	0.0008390300131722036	0.0008638973294893331	0.0008764798535297326	0.0009042325422266112	0.0009164982847068898	0.0009893172944070992	0.0010007264701078905	0.09031960388669917	0.0883856841919507	-2.0427846619673617e-05	-0.00013079085353398523	-2.072537660119042e-05	-0.00013269581204336522
2.797397172451417	0.0007606230366590177	0.0007737320562865133	0.0008258794296322788	0.0008386987012741923	0.000863556204650043	0.0008761337602336994	0.0009038754976112822	0.000916136396656843	0.0009889266695157484	0.0010003313397911012	0.090319619683135	0.08838569964704368	-2.0292701101959354e-05	-0.0001307084395313629	-2.058826272986411e-05	-0.000132612197882076
2.8142528976452668	0.0007603227460902442	0.0007734265906498499	0.0008255533876853229	0.0008383675986254296	0.0008632152953731026	0.0008757878856391496	0.0009035186787468768	0.0009157747374167115	0.0009885362918939551	0.000999936459585365	0.09031963576115207	0.08838571537763416	-2.0158377140970518e-05	-0.00013062560744916962	-2.0451982381295558e-05	-0.00013252815955500097
2.831210187062679	0.0007600226460681672	0.0007731213188492293	0.0008252275528294727	0.0008380367062841061	0.0008628746027500194	0.0008754422308534861	0.0009031620867780438	0.0009154133081466139	0.0009881461627989326	0.0009995418307622173	0.09031965212580173	0.08838573138866268	-2.0024870041653736e-05	-0.00013054235671189351	-2.0316530791986143e-05	-0.00013244369647794074
2.848269652679189	0.0007597227375505598	0.0007728162418590259	0.00082490192610813	0.0008377060253098506	0.0008625341278738205	0.0008750967969856433	0.0009028057228510622	0.0009150521100083187	0.0009877562834897631	0.0009991474545950783	0.09031966878222898	0.08838574768516386	-1.989217513225644e-05	-0.00013045868672931227	-2.018190322232785e-05	-0.00013235880805348432
2.865431910157798	0.0007594230214964804	0.0007725113606549216	0.000824576508566154	0.0008373755567637741	0.0008621938718390923	0.0008747515851461412	0.0009024495881138809	0.0009146911441652882	0.0009873666552274443	0.0009987533323593029	0.0903196857356695	0.08838576427226176	-1.9760287764382378e-05	-0.00013037459689785313	-2.004809495606205e-05	-0.00013227349366792818
2.882697578871184	0.0007591234988662999	0.0007722066762139385	0.0008242513012498904	0.0008370453017084996	0.0008618538357420118	0.0008744065964471164	0.0009020936837161563	0.0009143304117827124	0.0009869772792749276	0.000998359465332224	0.09031970299145628	0.0883857811551711	-1.9629203312755694e-05	-0.00013029008659889985	-1.9915101300657656e-05	-0.00013218775269471794
2.900067281924058	0.0007588241706217366	0.0007719021895144673	0.0008239263052072121	0.0008367152612081983	0.0008615140206803936	0.0008740618320023587	0.000901738010809294	0.0009139699140275532	0.0009865881568971717	0.0009979658547931943	0.09031972055501651	0.08838579833920311	-1.949891717518623e-05	-0.00013020515519926446	-1.9782917586887855e-05	-0.00013210158449136755
2.9175416461756507	0.0007585250377258895	0.0007715979015363065	0.0008236015214875557	0.0008363854363286307	0.0008611744277537181	0.0008737172929273569	0.0009013825705464901	0.0009136096520685869	0.0009861992893611853	0.0009975725020236411	0.09031973843187377	0.08838581582976264	-1.9369424772739535e-05	-0.00013011980205299145	-1.965153916909379e-05	-0.00013201498840231807
2.9351213022623317	0.0007582261011432606	0.0007712938132606841	0.0008232769511419446	0.0008360558281371717	0.0008608350580631706	0.0008733729803393215	0.0009010273640827632	0.0009132496270764364	0.0009858106779360657	0.0009971794083071	0.09031975662765473	0.08838583363235429	-1.9240721549414197e-05	-0.0001300340264992761	-1.9520961424879246e-05	-0.00013192796375688376
2.952806884620376	0.0007579273618397958	0.0007709899256702986	0.0008229525952230395	0.0008357264377028569	0.0008604959127116801	0.000873028895357241	0.0009006723925750051	0.0009128898402236205	0.0009854223238930531	0.0009967865749292714	0.09031977514808551	0.08838585175257975	-1.911280297189552e-05	-0.00012994782786135417	-1.9391179754964932e-05	-0.0001318405098690023
2.970599031508854	0.0007576288207829116	0.0007706862397493451	0.0008226284547851656	0.0008353972660964133	0.0008601569928039626	0.0008726850391019057	0.0009003176571820122	0.0009125302926845899	0.0009850342285055713	0.0009963940031780599	0.0903197939989923	0.08838587019614252	-1.898566453001349e-05	-0.0001298612054503323	-1.926218958352155e-05	-0.0001317526260399271
2.9884983850326714	0.0007573304789415238	0.0007703827564835474	0.0008223045308843417	0.0008350683143902905	0.0008598182994465418	0.00087234141269595	0.0008999631590645288	0.0009121709856357643	0.0009846463930492703	0.0009960016943436182	0.09031981318631546	0.0883858889688498	-1.885930173625358e-05	-0.00012977415856216257	-1.9133986357583455e-05	-0.00013166431155481328
3.006505591165733	0.0007570323372860887	0.000770079476860196	0.0008219808245783333	0.0008347395836587104	0.0008594798337478078	0.0008719980172638944	0.0008996088993852901	0.0009118119202555842	0.0009842588188020824	0.0009956096497184055	0.09031983271609227	0.08838590807661123	-1.8733710125558994e-05	-0.0001296866864767543	-1.9006565547215193e-05	-0.00013157556568424433
3.0246212997742656	0.0007567343967886216	0.0007697764018681719	0.0008216573369266689	0.0008344110749776863	0.0008591415968180414	0.0008716548539321796	0.0008992548793090564	0.0009114530977245391	0.0009838715070442556	0.0009952178705972179	0.09031985259447513	0.08838592752544587	-1.860888525593088e-05	-0.00012959878846263706	-1.8879922645514968e-05	-0.00013148638768464838
3.0428461646402667	0.0007564366584227376	0.0007694735324979833	0.0008213340689906861	0.0008340827894250711	0.0008588035897694496	0.0008713119238292058	0.0008989011000026573	0.0009110945192252159	0.0009834844590584078	0.0009948263582772454	0.09031987282772601	0.08838594732147909	-1.8484822707515863e-05	-0.0001295104637710487	-1.875405316832321e-05	-0.00013139677679688266
3.0611808434850984	0.0007561391231636812	0.0007691708697418003	0.000821011021833568	0.0008337547280805898	0.0008584658137162203	0.0008709692280853747	0.0008985475626350337	0.0009107361859423407	0.0009830976761295717	0.0009944351140581192	0.09031989342221686	0.08838596747094839	-1.8361518082918304e-05	-0.0001294217116387386	-1.8628952654378694e-05	-0.00013130673224803768
3.079625997993227	0.0007558417919883573	0.0007688684145934802	0.0008206881965203732	0.0008334268920258741	0.0008581282697745428	0.0008706267678331198	0.0008981942683772782	0.0009103780990628157	0.0009827111595452408	0.0009940441392419512	0.09031991438444084	0.08838598798020349	-1.8238967007363355e-05	-0.00012933253128963318	-1.8504616665058343e-05	-0.00013121625324968855
3.0981822938360946	0.0007555446658753623	0.0007685661680486071	0.000820365594118076	0.000833099282344503	0.000857790959062655	0.0008702845442069571	0.0008978412184026714	0.0009100202597757635	0.000982324910595415	0.0009936534351333882	0.09031993572100169	0.08838600885570633	-1.811716512825287e-05	-0.00012924292193194908	-1.8381040784314767e-05	-0.00013112533899825585
3.116850400696155	0.0007552477458050152	0.0007682641311045172	0.000820043215695598	0.0008327719001220319	0.0008574538827008773	0.0008699425583435126	0.0008974884138867266	0.0009096626692725661	0.0009819389305726473	0.0009932630030396535	0.09031995743862692	0.08838603010403877	-1.7996108115213988e-05	-0.00012915288275938686	-1.825822061872137e-05	-0.00013103398867589378
3.135630992291033	0.0007549510327593947	0.0007679623047603395	0.0008197210623238511	0.0008324447464460393	0.0008571170418116553	0.0008696008113815697	0.0008971358560072327	0.0009093053287469132	0.0009815532207720938	0.0009928728442706012	0.09031997954416235	0.08838605173190026	-1.787579165988401e-05	-0.00012906241294982634	-1.813615179732664e-05	-0.00013094220144976854
3.1545247463978408	0.0007546545277223647	0.0007676606900170197	0.0008193991350757681	0.0008321178224061544	0.0008567804375195987	0.0008692593044621007	0.0008967835459442934	0.0009089482393948333	0.0009811677824915583	0.0009924829601387563	0.09032000204457882	0.08838607374610928	-1.7756211476125522e-05	-0.00012897151166763043	-1.8014829971421675e-05	-0.00013084997647097585
3.1735323448776414	0.0007543582316796094	0.0007673592878773621	0.0008190774350263388	0.0008317911290941012	0.0008564440709515138	0.0008689180387283182	0.0008964314848803669	0.000908591402414748	0.0009807826170315401	0.0009920933519593706	0.0903200249469733	0.08838609615360943	-1.763736329972454e-05	-0.00012888017806181318	-1.789425081462695e-05	-0.00013075731287584547
3.192654473700048	0.0007540621456186671	0.0007670580993460532	0.0008187559632526505	0.0008314646676037285	0.0008561079432364507	0.0008685770153257011	0.0008960796740003101	0.0009082348190075037	0.0009803977256952832	0.0009917040210504636	0.09032004825856801	0.08838611896146917	-1.7519242888421743e-05	-0.00012878841126676144	-1.777441002306923e-05	-0.00013066420978746773
3.211891822967991	0.000753766270528958	0.0007667571254297006	0.0008184347208339185	0.0008311384390310522	0.0008557720555057323	0.0008682362354020379	0.0008957281144914213	0.0009078784903764208	0.0009800131097888213	0.0009913149687328746	0.09032007198672193	0.08838614217688573	-1.7401846021683487e-05	-0.0001286962104013467	-1.7655303314680765e-05	-0.00013057066631144698
3.2312450869426166	0.0007534706074018197	0.0007664563671368626	0.000818113708851529	0.0008308124444742905	0.0008554364088930065	0.0008678957001074744	0.0008953768075434774	0.0009075224177273302	0.0009796287706210272	0.0009909261963303097	0.09032009613891955	0.08838616580718217	-1.728516850071915e-05	-0.00012860357456923044	-1.7536926429525396e-05	-0.00013047668153862158
3.2507149640683446	0.0007531751572305405	0.0007661558254780842	0.0008177929283890723	0.0008304866850339009	0.0008551010045342731	0.000867555410594543	0.0008950257543487811	0.0009071666022686225	0.0009792447095036635	0.0009905377051693932	0.09032012072278318	0.08838618985981798	-1.7169206148557464e-05	-0.0001285105028603628	-1.7419275129729184e-05	-0.0001303822545452027
3.2703021569980693	0.000752879921010387	0.000765855501465927	0.000817472380532379	0.0008301611618126177	0.0008547658435679289	0.0008672153680182096	0.0008946749561022003	0.0009068110452112853	0.0009788609277514258	0.0009901494965797114	0.09032014574607403	0.08838621434238483	-1.705395480961977e-05	-0.00012841699434798515	-1.730234519930693e-05	-0.00013028738439185839
3.2900073726185273	0.0007525848997386425	0.0007655553961150037	0.0008171520663695589	0.0008298358759154895	0.0008544309271348093	0.0008668755735359085	0.000894324414001211	0.0009064557477689492	0.000978477426681996	0.0009897615718938671	0.09032017121669111	0.08838623926261309	-1.6939410350039208e-05	-0.00012832304809179407	-1.7186132444026864e-05	-0.0001301920701235193
3.3098313220758016	0.0007522900944146336	0.0007652555104420122	0.0008168319869910342	0.0008295108284499184	0.0008540962563782179	0.0008665360283075888	0.0008939741292459392	0.0009061007111579297	0.0009780942076160876	0.0009893739324475254	0.0903201971426793	0.0883862646283701	-1.682556865720622e-05	-0.00012822866313508263	-1.7070632691441878e-05	-0.00013009631076996153
3.329774720800988	0.0007519955060397694	0.0007649558454657676	0.000816512143489584	0.0008291860205256947	0.0008537618324439819	0.0008661967334957474	0.000893624103039206	0.000905745936597272	0.0009777112718774995	0.0009889865795794652	0.09032022353222444	0.08838629044766896	-1.671242563980324e-05	-0.00012813383850532323	-1.6955841790861764e-05	-0.00013000010534644502
3.349838288536016	0.0007517011356175674	0.0007646564022072326	0.0008161925369603724	0.0008288614532550342	0.0008534276564804795	0.000865857690265472	0.0008932743365865669	0.0009053914253087871	0.0009773286207931582	0.0009885995146316257	0.09032025039366365	0.08838631672866336	-1.6599977228075324e-05	-0.00012803857321699863	-1.6841755613030557e-05	-0.00012990345285121552
3.370022749359618	0.0007514069841536903	0.0007643571816895573	0.0008158731685009911	0.0008285371277526197	0.0008530937296386803	0.0008655188997844863	0.000892924831096355	0.0009050371785171065	0.0009769462556931715	0.0009882127389491584	0.09032027773548207	0.08838634347965738	-1.648821937321257e-05	-0.00012794286626746643	-1.6728370050126534e-05	-0.0001298063522668924
3.390328831713469	0.00075111305265598	0.0007640581849381096	0.000815554039211498	0.0008282130451356395	0.0008527600530721945	0.000865180363223187	0.0008925755877797303	0.0009046831974497213	0.000976564177910882	0.0009878262538804837	0.09032030556632054	0.08838637070910386	-1.6377148047468093e-05	-0.00012784671663826352	-1.661568101593916e-05	-0.00012970880256171768
3.4107572684284713	0.000750819342134485	0.0007637594129805042	0.0008152351501944497	0.0008278892065238182	0.0008524266279373059	0.0008648420817546811	0.0008922266078507128	0.0009043294833370195	0.0009761823887829075	0.0009874400607773261	0.09032033389497258	0.08838639842560786	-1.626675924433149e-05	-0.00012775012329716007	-1.6503684445494382e-05	-0.00012961080268777958
3.431308796751202	0.0007505258536014999	0.0007634608668466445	0.0008149165025549426	0.0008275656130394636	0.0008520934553930107	0.0008645040565548339	0.0008918778925262335	0.0009039760374123395	0.000975800889649199	0.0009870541609947779	0.09032036273039326	0.08838642663792903	-1.6157048978129862e-05	-0.00012765308519538388	-1.639237629508586e-05	-0.00012951235158115137
3.4519841583705158	0.0007502325880715928	0.000763162547568749	0.0008145980974006506	0.0008272422658074998	0.0008517605366010651	0.0008641662888023031	0.0008915294430261755	0.0009036228609120089	0.0009754196818530877	0.000986668555891346	0.09032039208169704	0.08838645535498646	-1.604801328410413e-05	-0.0001275556012694523	-1.6281752542163935e-05	-0.00012941344816252975
3.47278409944432	0.000749939546561641	0.000762864456181389	0.0008142799358418592	0.0008269191659555049	0.0008514278727260153	0.0008638287796785867	0.0008911812605734171	0.0009032699550753881	0.0009750387667413337	0.0009862832468289992	0.09032042195816667	0.08838648458585939	-1.593964821811067e-05	-0.00012745767043839673	-1.6171809185221153e-05	-0.00012931409133601357
3.4937093706264992	0.0007496467300908675	0.0007625665937215237	0.0008139620189915114	0.0008265963146137572	0.0008510954649352572	0.0008634915303680601	0.0008908333463938799	0.000902917321144924	0.0009746581456641853	0.0009858982351732294	0.09032045236924874	0.08838651433979346	-1.5831949856871114e-05	-0.00012735929160725967	-1.6062542243878986e-05	-0.00012921427999104673
3.514760727094002	0.0007493541396808666	0.000762268961228528	0.0008136443479652365	0.0008262737129152616	0.0008507633143990507	0.0008631545420580164	0.0008904857017165641	0.0009025649603661787	0.000974277819975417	0.0009855135222930887	0.0903204833245609	0.08838654462619885	-1.57249142978301e-05	-0.00012726046366592914	-1.5953947758592935e-05	-0.00012911401300030878
3.535938928574102	0.0007490617763556425	0.0007619715597442311	0.0008133269238813922	0.0008259513619957997	0.000850431422290584	0.0008628178159387135	0.0008901383277736005	0.0009022128739878872	0.0009738977910323896	0.0009851291095612526	0.09032051483389637	0.08838657545465474	-1.5618537658700776e-05	-0.00012716118548644628	-1.5846021790645592e-05	-0.0001290132892203255
3.557244739371806	0.0007487696411416429	0.0007616743903129517	0.0008130097478611055	0.0008256292629939616	0.0008500997897860032	0.0008624813532034108	0.0008897912258002937	0.0009018610632619977	0.000973518060196102	0.0009847449983540692	0.09032054690722437	0.08838660683491595	-1.551281607788113e-05	-0.0001270614559267247	-1.5738760422198683e-05	-0.0001289121074925792
3.578678928397448	0.0007484777350677899	0.0007613774539815275	0.0008126928210283077	0.0008253074170511881	0.0008497684180644554	0.0008621451550484115	0.0008894443970351646	0.0009015095294437172	0.0009731386288312382	0.0009843611900516073	0.09032057955469376	0.08838663877691233	-1.5407745714027254e-05	-0.00012696127382791356	-1.563215975593571e-05	-0.0001288104666413159
3.600242269194432	0.0007481860591655156	0.0007610807517993538	0.0008123761445097733	0.0008249858253118104	0.0008494373083081338	0.0008618092226731103	0.0008890978427199946	0.0009011582737915566	0.000972759498306221	0.0009839776860377147	0.0903206127866361	0.08838667129075141	-1.530332274616783e-05	-0.0001268606380157855	-1.552621591521114e-05	-0.0001287083654749055
3.6219355399671502	0.0007478946144687935	0.0007607842848184141	0.0008120597194351588	0.0008246644889230845	0.0008491064617023124	0.000861473557280028	0.0008887515640998731	0.0009008072975673745	0.000972380669993265	0.0009835944877000654	0.0903206466135711	0.08838670438672466	-1.5199543373520252e-05	-0.00012675954729982064	-1.542092504394632e-05	-0.00012860580278614697
3.643759523609069	0.0007476034020141752	0.000760488054093317	0.0008117435469370435	0.0008243434090352366	0.0008487758794353969	0.0008611381600748583	0.0008884055624232412	0.0009004566020364298	0.000972002145268431	0.0009832115964302174	0.0903206810462063	0.08838673807531269	-1.5096403815501036e-05	-0.00012665800047401143	-1.5316283306449074e-05	-0.0001285027773512415
3.6657150077309777	0.0007473124228408206	0.0007601920606813288	0.0008114276281509634	0.0008240225868014981	0.0008484455626989538	0.000860803032266508	0.000888059838941937	0.0009001061884674153	0.0009716239255116714	0.0009828290136236612	0.09032071609544659	0.08838677236717889	-1.4993900311534997e-05	-0.0001265559963157803	-1.5212286887389403e-05	-0.00012839928792998667
3.6878027846894206	0.0007470216779905352	0.0007598963056424101	0.0008111119642154563	0.0008237020233781483	0.0008481155126877682	0.0008604681750671422	0.0008877143949112402	0.0008997560581325171	0.0009712460121068928	0.0009824467406798773	0.09032075177238845	0.08838680727318506	-1.4892029120958106e-05	-0.00012645353358597955	-1.5108931991664187e-05	-0.00012829533326566556
3.710023651615288	0.0007467311685078012	0.0007596007900392474	0.0008107965562720962	0.0008233817199245521	0.000847785730599873	0.0008601335896922251	0.0008873692315899206	0.0008994062123074509	0.000970868406442001	0.0009820647790023873	0.09032078808833377	0.08838684280438575	-1.4790786523118105e-05	-0.00012635061102997391	-1.5006214844386773e-05	-0.00012819091208515765
3.732378410442586	0.0007464408954398132	0.0007593055149372922	0.0008104814054655345	0.0008230616776032025	0.0008474562176365994	0.0008597992773605651	0.0008870243502402801	0.0008990566522715141	0.0009704911099089597	0.000981683129998809	0.0903208250547856	0.08838687897203518	-1.469016881715246e-05	-0.00012624722737678007	-1.4904131690807176e-05	-0.00012808602309907768
3.7548678679373717	0.0007461508598365113	0.0007590104814047886	0.0008101665129435395	0.0008227418975797539	0.0008471269750026122	0.000859465239294354	0.0008866797521282002	0.0008987073793076275	0.0009701141239038407	0.0009813017950809086	0.09032086268345405	0.08838691578759311	-1.4590172321925915e-05	-0.00012614338133914993	-1.4802678796183716e-05	-0.00012798066500163685
3.777492835726878	0.0007458610627506166	0.0007587156905128164	0.0008098518798570349	0.000822422381023071	0.0008467980039059599	0.0008591314767192143	0.0008863354385231911	0.0008983583947023881	0.0009697374498268818	0.00098092077566466	0.09032090098626401	0.08838695326272498	-1.44907933758813e-05	-0.00012603907161262695	-1.470185244565464e-05	-0.00012787483646967135
3.8002541303288	0.0007455715052376632	0.0007584211433353203	0.0008095375073601397	0.0008221031291052649	0.0008464693055581137	0.0008587979908642417	0.0008859914106984343	0.0008980096997461118	0.0009693610890825361	0.0009805400731702943	0.09032093997535469	0.0883869914093059	-1.4392028337195661e-05	-0.0001259342968776278	-1.4601648944324863e-05	-0.00012776853616427997
3.823152573180761	0.0007452821883560331	0.0007581268409491443	0.0008092233966102071	0.0008217841430017284	0.0008461408811740077	0.000858464782962045	0.0008856476699308272	0.00089766129573288	0.0009689850430795295	0.000980159689022355	0.09032097966308233	0.08838703023942959	-1.4293873583443722e-05	-0.000125829055797555	-1.450206461700923e-05	-0.0001276617627293808
3.8461889906699622	0.0007449931131669936	0.0007578327844340727	0.0008089095487678675	0.0008214654238911874	0.0008458127319720874	0.0008581318542487962	0.0008853042175010387	0.0008973131839605902	0.000968609313230916	0.0009797796246497578	0.09032102006202986	0.08838706976540278	-1.419632551157013e-05	-0.00012572334701846377	-1.4403095808215166e-05	-0.00012755451479204427
3.8693642141629967	0.0007447042807347248	0.0007575389748728584	0.0008085959649970632	0.000821146972955733	0.0008454848591743515	0.0008577992059642678	0.0008849610546935448	0.0008969653657310016	0.0009682339009541306	0.0009793998814858424	0.09032106118500458	0.08838710999975768	-1.4099380537906797e-05	-0.000125617169170672	-1.430473888211145e-05	-0.00012744679096268752
3.892679080035866	0.000744415692126364	0.0007572454133512606	0.0008082826464650948	0.0008208287913808619	0.0008451572640063929	0.0008574668393518827	0.0008846181827966851	0.0008966178423497816	0.0009678588076710475	0.0009790204609684279	0.09032110304504572	0.08838715095525433	-1.4003035098044542e-05	-0.0001255105208675944	-1.4206990222295768e-05	-0.0001273385898341306
3.9161344297041563	0.0007441273484120305	0.0007569521009580836	0.0008079695943426547	0.0008205108803555258	0.0008448299476974454	0.000857134755658756	0.0008842756031027058	0.0008962706151265577	0.000967484034808032	0.0009786413645398735	0.09032114565543099	0.08838719264487915	-1.3907285646781037e-05	-0.00012540340070646416	-1.4109846231930012e-05	-0.0001272299099832619
3.9397311096534064	0.0007438392506648655	0.0007566590387852053	0.0008076568098038715	0.000820193241072162	0.0008445029114804213	0.0008568029561357364	0.0008839333169078061	0.0008959236853749605	0.0009671095837959986	0.0009782625936471288	0.09032118902967567	0.08838723508185604	-1.3812128657919587e-05	-0.00012529580726672318	-1.4013303333500898e-05	-0.0001271207499692617
3.963469971469652	0.0007435513999610665	0.0007563662279276181	0.000807344294026352	0.0008198758747267415	0.000844176156591967	0.0008564714420374572	0.0008835913255121893	0.0008955770544126773	0.0009667354560704679	0.0009778841497417937	0.09032123318153773	0.0883872782796476	-1.371756062424831e-05	-0.0001251877391109657	-1.3917357968830368e-05	-0.00012701110833501783
3.987351871870168	0.0007432637973799198	0.00075607366948346	0.0008070320481912155	0.0008195587825188037	0.0008438496842724951	0.0008561402146223701	0.000883249630220107	0.0008952307235614945	0.0009663616530716201	0.0009775060342801752	0.0903212781250261	0.0883873222519613	-1.362357805764769e-05	-0.00012507919478607632	-1.382200659884314e-05	-0.0001269009836049606
4.01137767273438	0.000742976444003839	0.0007557813645540568	0.0008067200734831419	0.0008192419656515095	0.0008435234957662344	0.0008558092751528083	0.0008829082323399139	0.0008948846941473543	0.0009659881762443584	0.000977128248723347	0.09032132387440453	0.08838736701274766	-1.3530177488670775e-05	-0.00012497017282056544	-1.3727245703549357e-05	-0.00012679037428614537
4.035548241134971	0.0007426893409183974	0.0007554893142439502	0.0008064083710904087	0.0008189254253316692	0.0008431975923212755	0.0008554786248950132	0.0008825671331841072	0.0008945389675003976	0.0009656150270383573	0.0009767507945372027	0.09032137044418935	0.08838741257621477	-1.3437355466706241e-05	-0.0001248606717264844	-1.3633071782287454e-05	-0.00012667927887100028
4.059864449369175	0.0007424024892123611	0.0007551975196609367	0.0008060969422049299	0.0008186091627697909	0.0008428719751896115	0.0008551482651191848	0.0008822263340693809	0.0008941935449550118	0.0009652422069081237	0.0009763736731925136	0.09032141784916392	0.08838745895682369	-1.3345108559867369e-05	-0.00012475068999903693	-1.3539481353002508e-05	-0.00012656769583116456
4.08432717499025	0.0007421158899777301	0.0007549059819161049	0.0008057857880223028	0.0008182931791801246	0.0008425466456271851	0.000854818197099539	0.0008818858363166751	0.0008938484278498884	0.0009648697173130596	0.000975996886164993	0.0903214661043769	0.08838750616929807	-1.3253433354874083e-05	-0.00012464022611605174	-1.3446470952686862e-05	-0.00012645562362248453
4.108937300839158	0.0007418295443097659	0.0007546147021238686	0.0008054749097418423	0.0008179774757806974	0.0008422216048939317	0.0008544884221143338	0.0008815456412512198	0.0008935036175280641	0.0009644975597175102	0.0009756204349353478	0.09032151522514999	0.08838755422862946	-1.3162326456910706e-05	-0.00012452927853792706	-1.335403713725869e-05	-0.00012634306068456946
4.133695715076422	0.0007415434533070335	0.0007543236814020043	0.0008051643085666297	0.0008176620537933616	0.0008418968542538279	0.0008541589414459268	0.0008812057502025904	0.0008931591153369735	0.0009641257355908312	0.0009752443209893405	0.09032156522708008	0.08838760315007636	-1.307178448959126e-05	-0.00012441784570726977	-1.3262176481013827e-05	-0.00012623000543618423
4.15860331121418	0.0007412576180714333	0.0007540329208716879	0.0008048539857035492	0.0008173469144438347	0.0008415723949749354	0.0008538297563808269	0.0008808661645047541	0.000892814922628503	0.0009637542464074442	0.0009748685458178509	0.09032161612604797	0.08838765294917633	-1.2981804095004573e-05	-0.000124305926050422	-1.3170885577146185e-05	-0.00012611645628099466
4.183660988148428	0.000740972039708235	0.0007537424216575276	0.0008045439423633294	0.0008170320589617384	0.0008412482283294422	0.0008535008682097215	0.0008805268854961168	0.000892471040759034	0.0009633830936468914	0.0009744931109169277	0.09032166793821958	0.08838770364174818	-1.2892381933415908e-05	-0.0001241935179752407	-1.308016103740775e-05	-0.00012600241160498626
4.208869650191461	0.0007406867193261189	0.0007534521848876052	0.0008042341797605912	0.0008167174885806496	0.0008409243555937179	0.0008531722782275411	0.0008801879145195812	0.0008921274710895008	0.0009630122787939043	0.0009741180177878592	0.09032172068005377	0.08838775524389385	-1.2803514683350226e-05	-0.0001240806198723743	-1.2989999491851839e-05	-0.0001258878697746879
4.2342302071045115	0.0007404016580372044	0.0007531622116935073	0.0008039246991138794	0.0008164032045381339	0.0008406007780483476	0.0008528439877334969	0.0008798492529225874	0.0008917842149854351	0.0009626418033384551	0.0009737432679372242	0.09032177436830917	0.08838780777200819	-1.2715199041512387e-05	-0.00012396723011567912	-1.2900397589037799e-05	-0.00012577282914000287
4.259743574130585	0.0007401168569570911	0.0007528725032103645	0.0008036155016457153	0.0008160892080757933	0.0008402774969781866	0.0008525159980311291	0.0008795109020571702	0.000891441273817022	0.0009622716687758194	0.0009733688628769566	0.09032182902004462	0.08838786124278364	-1.2627431722537358e-05	-0.00012385334705991569	-1.2811351995857534e-05	-0.0001256572880329876
4.285410672027485	0.0007398323172048894	0.0007525830605768862	0.0008033065885826308	0.0008157755004393081	0.0008399545136724046	0.0008521883104283528	0.0008791728632800042	0.0008910986489591462	0.0009619018766066371	0.0009729948041244061	0.09032188465262829	0.08838791567321183	-1.2540209459128981e-05	-0.00012373896904332993	-1.2722859397351627e-05	-0.000125541244767019
4.311232427101037	0.0007395480399032615	0.0007522938849353985	0.0008029979611552169	0.0008154620828784789	0.0008396318294245277	0.0008518609262375083	0.0008788351379524597	0.0008907563417914485	0.0009615324283369728	0.0009726210932023981	0.09032194128374167	0.08838797108059478	-1.2453529001813651e-05	-0.00012362409438562705	-1.263491649674403e-05	-0.00012542469763765496
4.337209771238533	0.0007392640261784553	0.0007520049774318807	0.000802689620598162	0.0008151489566472741	0.000839309445532494	0.0008515338467754049	0.000878497727440653	0.0008904143536983737	0.0009611633254783777	0.0009722477316392983	0.09032199893138937	0.08838802748254247	-1.236738711887092e-05	-0.0001235087213879993	-1.2547520015348396e-05	-0.00012530764492263424
4.363343641942354	0.0007389802771603376	0.0007517163392160007	0.0008023815681502977	0.0008148361230038654	0.0008389873632986932	0.0008512070733633696	0.0008781606331154918	0.0008900726860692237	0.0009607945695479471	0.0009718747209690685	0.09032205761389465	0.08838808489698803	-1.2281780596503505e-05	-0.00012339284833562392	-1.246066669242929e-05	-0.00012519008488107164
4.389634982363801	0.0007386967939824339	0.0007514279714411523	0.0008020738050546376	0.0008145235832106796	0.0008386655840300117	0.0008508806073272956	0.0008778238563527355	0.0008897313402982116	0.000960426162068389	0.0009715020627313372	0.09032211734991999	0.08838814334218695	-1.2196706238403604e-05	-0.00012327647349411053	-1.2374353285195261e-05	-0.00012507201575401306
4.416084741337141	0.0007384135777819634	0.0007511398752644928	0.0008017663325584254	0.0008142113385344368	0.0008383441090378892	0.0008505544499976879	0.000877487398533041	0.0008893903177845126	0.0009600581045680796	0.0009711297584714556	0.09032217815845993	0.08838820283672622	-1.2112160865867388e-05	-0.00012315959511122188	-1.2288576568680876e-05	-0.00012495343576426898
4.442693873413836	0.0007381306296998726	0.0007508520518469783	0.0008014591519131731	0.0008138993902461967	0.000838022939638355	0.0008502286027097129	0.0008771512610420165	0.0008890496199323136	0.0009596903985811287	0.000970757809740562	0.09032224005885561	0.08838826339952591	-1.2028141317720412e-05	-0.00012304221141701266	-1.2203333335590594e-05	-0.00012483434311547081
4.469463338897009	0.0007378479508808761	0.0007505645023534028	0.0008011522643747081	0.000813587739621402	0.0008377020771520847	0.0008499030668032494	0.0008768154452702733	0.0008887092481508733	0.0009593230456474437	0.0009703862180956483	0.09032230307079518	0.08838832504985153	-1.1944644450119848e-05	-0.00012292432062241399	-1.2118620396312646e-05	-0.000124714735992848
4.49639410387609	0.0007375655424734899	0.0007502772279524339	0.0008008456712032155	0.0008132763879399234	0.0008373815229044428	0.0008495778436229332	0.0008764799526134823	0.0008883692038545693	0.0009589560473127918	0.0009700149850996209	0.09032236721432624	0.08838838780731456	-1.1861667136700213e-05	-0.00012280592092125953	-1.2034434578995362e-05	-0.00012459461256469906
4.523487140261684	0.0007372834056300649	0.0007499902298166455	0.0008005393736632777	0.0008129653364860981	0.0008370612782255294	0.0008492529345182008	0.0008761447844724157	0.000888029488462951	0.0009585894051288579	0.000969644112321361	0.09032243250985457	0.0883884516918842	-1.1779206268160494e-05	-0.00012268701048734343	-1.1950772729096143e-05	-0.00012447397097870017
4.550743425820648	0.0007370015415068327	0.0007497035091225686	0.000800233373023927	0.0008126545865487876	0.0008367413444502379	0.0008489283408433532	0.0008758099422530175	0.0008876901034008015	0.0009582231206533226	0.000969273601335802	0.09032249897815968	0.08838851672388641	-1.1697258752513956e-05	-0.00012256758747714036	-1.1867631709542789e-05	-0.00012435280936420878
4.578163944211368	0.0007367199512639306	0.0007494170670507092	0.0007999276705586784	0.0008123441394214048	0.000836421722918288	0.0008486040639575881	0.0008754754273664388	0.0008873510500981795	0.0009578571954499115	0.0009689034537239765	0.09032256664039416	0.08838858292401892	-1.1615821514907726e-05	-0.0001224476500290561	-1.1785008400676256e-05	-0.00012423112583237472
4.605749685019276	0.0007364386360654468	0.0007491309047856033	0.0007996222675455842	0.0008120339964019738	0.0008361024149742873	0.0008482801052250625	0.0008751412412291047	0.000887012329990485	0.000957491631088468	0.0009685336710730988	0.09032263551809377	0.08838865031335161	-1.1534891497338301e-05	-0.00012232719626095734	-1.1702899699986974e-05	-0.000124108918474225
4.633501643792551	0.0007361575970794539	0.000748845023515845	0.0007993171652672712	0.0008117241587931684	0.0008357834219677759	0.0008479564660149349	0.0008748073852627629	0.0008866739445185089	0.0009571264291450212	0.000968164254976621	0.09032270563318522	0.08838871891333681	-1.145446565885451e-05	-0.00012220622427314143	-1.1621302522265772e-05	-0.00012398618536285655
4.6614208220780515	0.0007358768354780448	0.0007485594244341236	0.0007990123650109884	0.0008114146279023543	0.0008354647452532743	0.0008476331477014169	0.0008744738608945354	0.0008863358951284833	0.0009567615912018407	0.0009677952070342982	0.09032277700798798	0.0883887887458129	-1.1374540975456898e-05	-0.00012208473214800342	-1.1540213799459895e-05	-0.00012386292455299208
4.689508227457455	0.0007355963524373689	0.0007482741087372636	0.0007987078680686462	0.000811105405041638	0.0008351463861903282	0.0008473101516638177	0.0008741406695569745	0.0008859981832721432	0.0009563971188475119	0.0009674265288522584	0.09032284966522892	0.08838885983301649	-1.1295114439757725e-05	-0.00012196271794720492	-1.1459630480388505e-05	-0.00012373913407812132
4.717764873583629	0.000735316149137675	0.0007479890776262673	0.0007984036757368718	0.0008107964915279169	0.0008348283461435729	0.0008469874792866097	0.0008738078126881263	0.0008856608104067838	0.0009560330136770036	0.0009670582220430745	0.09032292362804678	0.08838893219758419	-1.1216183061118004e-05	-0.00012184017971383909	-1.137954953086065e-05	-0.00012361481195324875
4.746191780217212	0.000735036226763339	0.00074770433230634	0.0007980997893170416	0.000810487888682913	0.000834510626482765	0.0008466651319594601	0.0008734752917315687	0.0008853237779953031	0.000955669277291725	0.0009666902882258181	0.09032299891999497	0.0883890058625603	-1.1137743865652708e-05	-0.00012171711547317998	-1.1299967933718624e-05	-0.00012348995617544878
4.774789973263409	0.0007347565865029081	0.0007474198739869406	0.0007977962101153351	0.0008101795978332297	0.0008341932285828436	0.0008463431110772925	0.0008731431081364816	0.0008849870875062752	0.0009553059112996029	0.0009663227290261412	0.09032307556505632	0.08838908085141094	-1.1059793895953213e-05	-0.00012159352323065642	-1.1220882688378273e-05	-0.0001233645647201187
4.803560484809025	0.0007344772295491355	0.0007471357038818114	0.0007974929394427759	0.0008098716203103917	0.0008338761538239733	0.0008460214180403379	0.0008728112633576955	0.0008846507404139944	0.0009549429173151451	0.0009659555460763369	0.09032315358764764	0.08838915718802437	-1.0982330211064747e-05	-0.00012146940097196302	-1.1142290811132563e-05	-0.00012323863554494774
4.832504353159697	0.0007341981570990167	0.0007468518232090196	0.0007971899786152792	0.0008095639574508938	0.0008335594035916034	0.0008457000542541773	0.0008724797588557472	0.000884314738198534	0.0009545802969595084	0.0009655887410154094	0.09032323301262368	0.08838923489671867	-1.0905349886401391e-05	-0.00012134474666336548	-1.1064189334837604e-05	-0.00012311216658694724
4.861622622877388	0.0007339193703538292	0.0007465682331909964	0.0007968873289536958	0.0008092566105962471	0.000833242979276511	0.0008453790211298062	0.0008721485960969401	0.0008839790823458103	0.0009542180518605704	0.0009652223154891473	0.09032331386529326	0.08838931400225711	-1.0828850013805055e-05	-0.00012121955825269981	-1.0986575308905705e-05	-0.00012298515576356084
4.890916344818065	0.0007336408705191664	0.0007462849350545688	0.0007965849917838571	0.0008089495810930217	0.0008329268822748531	0.0008450583200836721	0.0008718177765533962	0.0008836437743476257	0.0009538561836529928	0.0009648562711501833	0.09032339617142222	0.0883893945298453	-1.0752827701297415e-05	-0.00012109383366762372	-1.090944579937303e-05	-0.00012285760097402454
4.9203865761696335	0.0007333626588049767	0.0007460019300310032	0.0007962829684366234	0.0008086428702928963	0.0008326111139882205	0.0008447379525377324	0.0008714873017031132	0.0008833088157017376	0.0009534946939782953	0.0009644906096580741	0.09032347995723948	0.08838947650514867	-1.0677280073090323e-05	-0.00012096757081644927	-1.0832797888460713e-05	-0.00012272950009512007
4.950034380490085	0.0007330847364256025	0.0007457192193560462	0.0007959812602479267	0.0008083364795527077	0.0008322956758236846	0.0008444179199195135	0.0008711571730300253	0.0008829742079119162	0.0009531335844849263	0.0009641253326793689	0.09032356524945356	0.08838955995429697	-1.0602204269490392e-05	-0.0001208407675877543	-1.0756628674824659e-05	-0.00012260085098497742
4.979860827745887	0.0007328071045998161	0.0007454368042699557	0.0007956798685588209	0.0008080304102344929	0.0008319805691938534	0.000844098223662149	0.000870827392024057	0.000882639952487995	0.0009527728568283309	0.0009637604418876777	0.09032365207525248	0.0883896449038905	-1.0527597446841758e-05	-0.00012071342185060452	-1.0680935273434111e-05	-0.0001224716514822699
5.009866994350591	0.0007325297645508557	0.0007451546860175437	0.0007953787947155241	0.0008077246637055377	0.0008316657955169175	0.000843778865204443	0.000870497960181182	0.0008823060509459357	0.0009524125126710215	0.0009633959389637427	0.09032374046231872	0.08838973138101461	-1.0453456777366477e-05	-0.00012058553145347095	-1.060571481534614e-05	-0.00012234189940460438
5.040053963203681	0.000732252717506466	0.0007448728658482134	0.0007950780400694668	0.0008074192413384243	0.0008313513562167116	0.000843459845990917	0.0008701688790034798	0.0008819725048078813	0.0009520525536826525	0.0009630318255955128	0.09032383043883402	0.08838981941324081	-1.0379779449209633e-05	-0.00012045709422545126	-1.0530964447776764e-05	-0.00012221159254999225
5.070422823729659	0.0007319759646989359	0.0007445913450159995	0.0007947776059773412	0.0008071141445110799	0.0008310372527227541	0.0008431411674718649	0.0008698401499991971	0.0008816393156022222	0.0009516929815400891	0.0009626681034782165	0.09032392203349011	0.0883899090286434	-1.0306562666288419e-05	-0.00012032810797560356	-1.0456681333896253e-05	-0.00012208072869548947
5.100974671917351	0.0007316995073651322	0.0007443101247796037	0.0007944774938011417	0.0008068093746068219	0.0008307234864703121	0.0008428228311034074	0.0008695117746828023	0.0008813064848636466	0.0009513337979274803	0.0009623047743144292	0.09032401527549938	0.08839000025580052	-1.0233803648255699e-05	-0.00012019857049275218	-1.0382862652874233e-05	-0.00012194930559819572
5.131710610359471	0.0007314233467465419	0.0007440292064024357	0.0007941777049082174	0.0008065049330144073	0.0008304100589004413	0.0008425048383475419	0.0008691837545750476	0.0008809740141332089	0.0009509750045363329	0.0009619418398141539	0.09032411019460294	0.08839009312381228	-1.0161499630411547e-05	-0.00012006847954587618	-1.0309505599681926e-05	-0.00012181732099408871
5.1626317482924104	0.0007311474840893096	0.0007437485911526528	0.0007938782406713195	0.0008062008211280823	0.0008300969714600508	0.0008421871906722027	0.000868856091203029	0.0008806419049583843	0.0009506166030655858	0.0009615793016948924	0.09032420682107963	0.08839018766230096	-1.0089647863521095e-05	-0.00011993783288222204	-1.0236607385156332e-05	-0.00012168477259913435
5.193739201636265	0.0007308719206442738	0.0007434682803031963	0.0007935791024686462	0.0008058970403476264	0.0008297842256019509	0.0008418698895513054	0.0008685287861002414	0.0008803101588931319	0.0009502585952216821	0.0009612171616817187	0.090324305185754	0.08839028390143013	-1.0018245613982804e-05	-0.00011980662823049548	-1.0164165235896153e-05	-0.00012155165810942559
5.225034093035115	0.0007305966576670033	0.0007431882751318296	0.0007932802916838863	0.0008055935920784033	0.0008294718227849023	0.000841552936464806	0.0008682018408066409	0.0008799787774979485	0.0009499009827186405	0.0009608554215073523	0.09032440532001429	0.08839038187190265	-9.947290163576927e-06	-0.00011967486329830801	-1.0092176394034535e-05	-0.00012141797519873987
5.256517551897525	0.0007303216964178401	0.0007429085769211801	0.0007929818097062763	0.0008052904777314072	0.000829159764473677	0.000841236332898758	0.0008678752568687064	0.0008796477623399403	0.0009495437672781382	0.0009604940829122385	0.09032450725581206	0.08839048160498544	-9.87677880932153e-06	-0.00011954253577156626	-1.0020638117193975e-05	-0.00012128372151912203
5.288190714437326	0.0007300470381619347	0.0007426291869587801	0.0007926836579306443	0.000804987698723321	0.0008288480521391104	0.0008409200803453691	0.0008675490358394992	0.0008793171149928796	0.0009491869506295812	0.0009601331476446243	0.0903246110256767	0.08839058313250314	-9.806708863585242e-06	-0.00011940964331630388	-9.949547678723969e-06	-0.00012114889470454804
5.320054723714605	0.0007297726841692835	0.0007423501065370971	0.0007923858377574536	0.0008046852564765479	0.0008285366872581532	0.0008406041803030389	0.0008672231792787245	0.0008789868370372605	0.0009488305345101805	0.0009597726174606284	0.09032471666273155	0.08839068648686328	-9.737077653953694e-06	-0.00011927618357818193	-9.87890236724652e-06	-0.000121013492366151
5.352110729676963	0.0007294986357147708	0.0007420713369535831	0.000792088350592858	0.0008043831524192779	0.0008282256713139258	0.0008402886342764401	0.0008668976887527919	0.0008786569300603707	0.0009484745206650315	0.000959412494124327	0.09032482420069625	0.08839079170105503	-9.66788252312542e-06	-0.00011914215418173946	-9.808699486715117e-06	-0.00012087751209352571
5.384359889201005	0.0007292248940781997	0.0007417928795107052	0.0007917911978487439	0.0008040813879855228	0.0008279150057957738	0.0008399734437765495	0.0008665725658348728	0.000878327395656346	0.0009481189108471855	0.0009590527794078237	0.09032493367389888	0.0883908988086702	-9.59912082876789e-06	-0.00011900755272978292	-9.738936356366162e-06	-0.00012074095145547803
5.41680336613411	0.0007289514605443411	0.0007415147355159935	0.0007914943809427847	0.000803779964615179	0.0008276046921993266	0.0008396586103207259	0.0008662478121049731	0.0008779982354262376	0.0009477637068177354	0.0009586934750913347	0.09032504511729403	0.08839100784390137	-9.530789943579948e-06	-0.00011887237680444085	-9.669610310625298e-06	-0.00012060380799919224
5.44944233133642	0.0007286783364029611	0.0007412369062820712	0.0007911979012984841	0.0008034788837540652	0.0008272947320265456	0.0008393441354327447	0.000865923429149984	0.0008776694509780729	0.0009474089103458863	0.000958334582963262	0.09032515856646621	0.08839111884156658	-9.462887255177327e-06	-0.00011873662396694185	-9.600718699095262e-06	-0.00012046607925109143
5.482277962723094	0.0007284055229488707	0.0007409593931267029	0.0007909017603452334	0.0008031781468539814	0.000826985126785786	0.000839030020642872	0.0008655994185637557	0.0008773410439269221	0.0009470545232090441	0.0009579761048202786	0.09032527405764487	0.08839123183711166	-9.395410165934787e-06	-0.00011860029175642106	-9.532258886337311e-06	-0.00012032776271511669
5.515311445306831	0.000728133021481953	0.0007406821973728255	0.00079060595951835	0.0008028777553727509	0.0008266758779918497	0.0008387162674879076	0.0008652757819471468	0.0008770130158949571	0.0009467005471928811	0.0009576180424674015	0.09032539162771239	0.08839134686662677	-9.328356093064177e-06	-0.00011846337769166881	-9.464228251919796e-06	-0.0001201888558737263
5.548543971240616	0.0007278608333072092	0.0007404053203485948	0.0007903105002591327	0.0008025777107742795	0.0008263669871660389	0.0008384028775112539	0.0008649525209081015	0.0008766853685115192	0.0009463469840914283	0.0009572603977180788	0.0903255113142258	0.08839146396685053	-9.261722468428824e-06	-0.00011832587926946525	-9.396624190265504e-06	-0.00012004935618717405
5.581976739860765	0.0007275889597347967	0.000740128763387421	0.0007900153840149147	0.0008022780145285975	0.0008260584558362177	0.0008380898522629632	0.0008646296370617052	0.0008763581034131831	0.0009459938357071529	0.0009569031723942686	0.09032563315541456	0.0883915831751914	-9.195506738449849e-06	-0.00011818779396424728	-9.329444110700233e-06	-0.00011990926109464728
5.615610957730194	0.0007273174020800655	0.0007398525278280098	0.0007897206122391051	0.0008019786681119153	0.0008257502855368658	0.0008377771932997999	0.0008643071320302522	0.000876031222243822	0.0009456411038510364	0.0009565463683265184	0.09032575719020713	0.08839170452973513	-9.129706364137402e-06	-0.00011804911922963512	-9.262685437253296e-06	-0.0001197685680129068
5.649447838681973	0.0007270461616635968	0.0007395766150144	0.0007894261863912445	0.000801679673006673	0.0008254424778091349	0.0008374649021852959	0.0008639850074433076	0.0008757047266546689	0.0009452887903426583	0.0009561899873540506	0.09032588345823313	0.08839182806925235	-9.064318820931061e-06	-0.00011790985249668373	-9.196345608534356e-06	-0.00011962727433520448
5.6834886038631165	0.0007267752398112468	0.00073930102629601	0.0007891321079370578	0.0008013810307015939	0.0008251350342009093	0.0008371529804898173	0.0008636632649377768	0.0008753786183043939	0.0009449368970102835	0.0009558340313248491	0.09032601199983903	0.08839195383322182	-8.999341598706773e-06	-0.00011776999117515952	-9.130422077912106e-06	-0.00011948537743461385
5.717734481778674	0.0007265046378541767	0.000739025763027665	0.0007888383783484934	0.0008010827426917283	0.0008248279562668563	0.0008368414297906037	0.0008633419061579637	0.0008750528988591529	0.0009445854256909347	0.0009554785020957314	0.09032614285610628	0.08839208186183324	-8.93477220163634e-06	-0.00011762953265251341	-9.064912313307832e-06	-0.0001193428746620595
5.75218670833605	0.0007262343571289	0.000738750826569649	0.0007885449991037872	0.0008007848104785121	0.0008245212455684926	0.0008365302516718436	0.0008630209327556424	0.0008747275699926684	0.0009442343782304871	0.000955123401532445	0.09032627606885424	0.08839221219600639	-8.87060814814232e-06	-0.00011748847429385312	-8.999813796865819e-06	-0.00011919976334290316
5.786846526889619	0.0007259643989773174	0.0007384762182877404	0.0007882519716875052	0.0008004872355698185	0.0008242149036742341	0.0008362194477247326	0.0008627003463901245	0.0008744026333862932	0.0009438837564837485	0.0009547687315097476	0.09032641168066591	0.08839234487740136	-8.806846970837306e-06	-0.0001173468134422484	-8.935124025302027e-06	-0.00011905604078249477
5.821715188285586	0.0007256947647467558	0.0007382019395532478	0.0007879592975905945	0.0008001900194800025	0.0008239089321594615	0.0008359090195475205	0.0008623801487283181	0.0008740780907290714	0.0009435335623145413	0.0009544144939114917	0.09032654973489232	0.08839247994843356	-8.743486216395563e-06	-0.00011720454741764863	-8.870840509638683e-06	-0.00011891170426300834
5.856793950907131	0.0007254254557900086	0.0007379279917430563	0.0007876669783104384	0.0007998931637299628	0.0008236033326065751	0.0008355989687455842	0.0008620603414448017	0.0008737539437178151	0.0009431837975957949	0.0009540606906307128	0.09032669027566942	0.08839261745228494	-8.680523445596389e-06	-0.00011706167351857588	-8.80696077503601e-06	-0.00011876675104274814
5.892084080719833	0.0007251564734653749	0.0007376543762396654	0.0007873750153509076	0.0007995966698471881	0.0008232981066050522	0.0008352892969314794	0.0008617409262218926	0.0008734301940571671	0.0009428344642096289	0.0009537073235697191	0.09032683334793508	0.0883927574329205	-8.61795623310728e-06	-0.00011691818901965467	-8.743482361000393e-06	-0.00011862117835922947
5.927586851317345	0.0007248878191366967	0.0007373810944312247	0.0007870834102224066	0.0007993005393658074	0.0008229932557515134	0.0008349800057249978	0.0008614219047497057	0.0008731068434596689	0.0009424855640474373	0.0009533543946401699	0.09032697899743691	0.088392899935103	-8.555782167560255e-06	-0.0001167740911737214	-8.680402820952435e-06	-0.00011847498342446028
5.963303543967366	0.0007246194941734008	0.0007371081477115818	0.0007867921644419303	0.0007990047738266508	0.0008226887816497711	0.0008346710967532426	0.000861103278726232	0.0008727838936458355	0.0009421370990099831	0.0009530019057631758	0.09032712727075558	0.08839304500440408	-8.493998851432163e-06	-0.0001166293772110194	-8.617719722374406e-06	-0.00011832816342763341
5.999235447657878	0.0007243514999505336	0.0007368355374803156	0.0007865012795331143	0.0007987093747772936	0.0008223846859108984	0.0008343625716506724	0.000860785049857401	0.0008724613463442167	0.0009417890710074802	0.0009526498588693807	0.09032727821531315	0.08839319268722097	-8.432603900834779e-06	-0.0001164840443371451	-8.555430646839737e-06	-0.00011818071553662546
6.035383859143656	0.0007240838378488063	0.0007365632651427793	0.0007862107570262877	0.0007984143437721154	0.0008220809701532884	0.0008340544320591685	0.0008604672198571521	0.000872139203291474	0.0009414414819596882	0.0009522982558990517	0.09032743187939052	0.08839334303079217	-8.371594945696947e-06	-0.00011633808973629534	-8.49353318967995e-06	-0.0001180326368937501
6.071750082993084	0.0007238165092546304	0.0007362913321101426	0.0007859205984585247	0.0007981196823723505	0.0008217776360027076	0.0008337466796281003	0.0008601497904475069	0.0008718174662324485	0.0009410943337960008	0.0009519470988021758	0.0903275883121473	0.08839349608321259	-8.310969629454074e-06	-0.00011619151056793675	-8.43202496003323e-06	-0.0001178839246180341
6.108335431635222	0.000723549515560157	0.0007360197397994276	0.0007856308053736993	0.0007978253921461431	0.0008214746850923708	0.0008334393160143826	0.0008598327633586328	0.000871496136920232	0.000940747628455535	0.0009515963895385441	0.09032774756362673	0.08839365189344824	-8.250725609190365e-06	-0.00011604430396963683	-8.370903580893e-06	-0.00011773457580607771
6.145141225407182	0.0007232828581633153	0.0007357484896335507	0.0007853413793225322	0.0007975314746685976	0.0008211721190629806	0.0008331323428825343	0.0008595161403289155	0.0008711752171162342	0.0009404013678872216	0.0009512461300778451	0.09032790968478366	0.088393810511351	-8.190860555468832e-06	-0.00011589646705528756	-8.31016668884424e-06	-0.0001175845875295567
6.182168792601758	0.0007230165384678564	0.0007354775830413655	0.0007850523218626514	0.0007972379315218379	0.0008208699395628111	0.0008328257619047503	0.0008591999231050368	0.0008708547085902629	0.0009400555540499036	0.0009508963223997626	0.09032807472749682	0.0883939719876779	-8.131372152150873e-06	-0.00011574799691374538	-8.249811934063489e-06	-0.00011743395683597169
6.2194194695153895	0.0007227505578833867	0.0007352070214576988	0.0007847636345586416	0.0007969447642950562	0.0008205681482477556	0.0008325195747609557	0.0008588841134420364	0.0008705346131205863	0.0009397101889124224	0.0009505469684940645	0.09032824274458132	0.08839413637410286	-8.07225809651771e-06	-0.0001155988906112182	-8.18983698032058e-06	-0.00011728268074959192
6.256894600496366	0.0007224849178254119	0.0007349368063233947	0.0007844753189820959	0.0007966519745845717	0.0008202667467813966	0.0008322137831388725	0.0008585687131033886	0.0008702149324940147	0.0009393652744537173	0.0009501980703606986	0.0903284137898117	0.08839430372323877	-8.013516099124665e-06	-0.00011544914518990534	-8.130239504834658e-06	-0.00011713075627012293
6.294595537993358	0.0007222196197153735	0.0007346669390853519	0.0007841873767116738	0.0007963595639938814	0.0008199657368350611	0.0008319083887340813	0.0008582537238610745	0.0008698956685059669	0.0009390208126629145	0.0009498496300098876	0.09032858791793566	0.08839447408865025	-7.955143883736984e-06	-0.00011529875766816411	-8.07101719820652e-06	-0.0001169781803728176
6.332523642604218	0.0007219546649806909	0.0007343974211965674	0.000783899809333152	0.0007960675341337196	0.0008196651200878896	0.0008316033932500871	0.000857939147495655	0.0008695768229605492	0.0009386768055394302	0.0009495016494622268	0.0903287651846939	0.08839464752487272	-7.897139187208399e-06	-0.00011514772503959381	-8.012167764363115e-06	-0.00011682495000828186
6.370680283125076	0.0007216900550547975	0.0007341282541161734	0.0007836126184394796	0.000795775886622106	0.0008193648982268967	0.0008312987983983823	0.0008576249857963429	0.0008692583976706244	0.0009383332550930579	0.0009491541307487793	0.09032894564683676	0.0883948240874318	-7.839499759526233e-06	-0.00011499604427431254	-7.953688920505492e-06	-0.00011667106210286327
6.40906683659976	0.0007214257913771843	0.0007338594393094817	0.0007833258056308329	0.0007954846230844105	0.0008190650729470329	0.0008309946058985103	0.0008573112405610781	0.000868940394457892	0.0009379901633440753	0.0009488070759111752	0.0903291293621426	0.08839500383285605	-7.782223363688237e-06	-0.00011484371231815227	-7.895578397098396e-06	-0.00011651651355909509
6.447684688369473	0.0007211618753934319	0.000733590978248016	0.0007830393725146629	0.0007951937451533941	0.0008187656459512487	0.0008306908174781259	0.0008569979135965963	0.0008686228151529536	0.0009376475323233292	0.0009484604870017029	0.09032931638943863	0.08839518681870233	-7.72530777554993e-06	-0.00011469072609132658	-7.837833937603123e-06	-0.00011636130125272648
6.486535232122802	0.0007208983085552592	0.0007333228724095639	0.0007827533207057638	0.0007949032544692832	0.0008184666189505656	0.0008303874348730748	0.0008566850067185128	0.0008683056615954011	0.0009373053640723478	0.0009481143660834202	0.09032950678861398	0.08839537310356514	-7.668750783869707e-06	-0.00011453708248987393	-7.780453298545167e-06	-0.00011620542203469308
6.525619869945995	0.0007206350923205587	0.0007330551232782104	0.0007824676518263171	0.0007946131526798106	0.00081816799366413	0.0008300844598274431	0.0008563725217513956	0.0008679889356338855	0.0009369636606434368	0.0009477687152302488	0.09032970062064964	0.08839556274710658	-7.612550190251588e-06	-0.00011438277838565769	-7.723434249574945e-06	-0.00011604887273278242
6.564940012373588	0.0007203722281534338	0.000732787732344378	0.0007821823675059503	0.000794323441440279	0.0008178697718192865	0.0008297818940936297	0.0008560604605288332	0.0008676726391261937	0.0009366224240997734	0.0009474235365270727	0.09032989794762426	0.08839575581006624	-7.556703808959606e-06	-0.00011422781062445098	-7.666774573136456e-06	-0.00011589165014749825
6.604497078439295	0.0007201097175242412	0.00073252070110487	0.0007818974693817914	0.0007940341224136137	0.0008175719551516396	0.0008294797394324153	0.0008557488248935214	0.0008673567739393276	0.0009362816565155143	0.0009470788320698446	0.0903300988327472	0.08839595235428657	-7.501209467049644e-06	-0.000114072176028851	-7.61047206459739e-06	-0.00011573375105508599
6.644292495727218	0.0007198475619096276	0.0007322540310629073	0.0007816129590985218	0.0007937451972704191	0.0008172745454051139	0.0008291779976130204	0.0008554376166973319	0.0008670413419495782	0.0009359413599758936	0.0009467346039656837	0.09033030334037381	0.08839615244273114	-7.4460650040780035e-06	-0.00011391587139455983	-7.554524532120757e-06	-0.0001155751722062004
6.684327700423376	0.0007195857627925735	0.0007319877237281737	0.0007813288383084409	0.0007934566676890416	0.0008169775443320339	0.0008288766704131806	0.0008551268378013964	0.0008667263450426101	0.0009356015365773328	0.0009463908543329868	0.09033051153602178	0.0883963561395024	-7.391268272134363e-06	-0.00011375889349196644	-7.498929796451517e-06	-0.00011541591032382392
6.724604137367524	0.0007193243216624277	0.0007317217806168525	0.0007810451086715126	0.0007931685353556178	0.0008166809536931756	0.000828575759619216	0.000854816490076179	0.0008664117851135334	0.0009352621884275373	0.0009460475853015259	0.09033072348639835	0.08839656350986612	-7.336817135826165e-06	-0.00011360123906659081	-7.443685691175053e-06	-0.00011525596210770761
6.76512326010531	0.0007190632400149515	0.0007314562032516688	0.0007807617718554277	0.0007928808019641389	0.0008163847752578465	0.0008282752670260826	0.0008545065754015591	0.0008660976640669897	0.0009349233176456067	0.0009457047990125587	0.0903309392594195	0.08839677462027265	-7.282709472134635e-06	-0.0001134429048377239	-7.388790062424003e-06	-0.00011509532423109592
6.805886530940724	0.000718802519352353	0.000731190993161929	0.0007804788295356553	0.0007925934692165033	0.0008160890108039403	0.0008279751944374597	0.0008541970956669075	0.0008657839838172253	0.0009345849263621374	0.000945362497618932	0.09033115892423467	0.08839698953837491	-7.228943170472027e-06	-0.00011328388750025953	-7.334240768753358e-06	-0.00011493399333950549
6.846895420988873	0.0007185421611833292	0.0007309261518835609	0.0007801962833955031	0.0007923065388225767	0.0008157936621180107	0.0008276755436658068	0.0008538880527711655	0.000865470746288176	0.0009342470167193322	0.0009450206832851901	0.09033138255124415	0.08839720833305309	-7.175516132464782e-06	-0.0001131241837222241	-7.280035681253225e-06	-0.00011477196605336193
6.888151410229076	0.0007182821670231058	0.0007306616809591552	0.0007799141351261734	0.0007920200125002493	0.0008154987309953378	0.0008273763165324375	0.0008535794486229271	0.0008651579534135451	0.0009339095908711061	0.0009446793581876835	0.09033161021212535	0.08839743107443478	-7.122426271901489e-06	-0.00011296379014474889	-7.226172683425652e-06	-0.00011460923896694508
6.92965598755826	0.0007180225383934771	0.0007303975819380067	0.0007796323864268226	0.0007917338919754968	0.0008152042192400016	0.0008270775148675824	0.0008532712851405215	0.0008648456071368902	0.0009335726509832	0.0009443385245146811	0.09033184197985507	0.08839765783391992	-7.069671514777984e-06	-0.00011280270338359655	-7.172649671045861e-06	-0.00011444580864719556
6.971410650844719	0.0007177632768228408	0.0007301338563761508	0.0007793510390046107	0.0007914481789824317	0.0008149101286649412	0.0008267791405104694	0.0008529635642520868	0.000864533709411698	0.0009332361992332823	0.0009439981844664743	0.09033207792873395	0.088397888684204	-7.017249799203679e-06	-0.00011264092002855053	-7.119464552165708e-06	-0.0001142816716343531
7.01341690698215	0.0007175043838462424	0.0007298705058364082	0.0007790700945747701	0.0007911628752633695	0.000814616461092031	0.0008264811953093814	0.0008526562878956608	0.000864222262201472	0.0009329002378110675	0.0009436583402554945	0.09033231813440772	0.0883981236992982	-6.965159075292271e-06	-0.00011247843664272117	-7.066615247108485e-06	-0.00011411682444303906
7.055676271944047	0.0007172458610054116	0.0007296075318884217	0.0007787895548606529	0.0007908779825688838	0.0008143232183521437	0.0008261836811217329	0.0008523494580192575	0.0008639112674798151	0.0009325647689184253	0.0009433189941064219	0.09033256267389708	0.08839836295455737	-6.913397305059396e-06	-0.00011231524976137996	-7.01409968819483e-06	-0.00011395126355864815
7.098190270838397	0.0007169877098488041	0.0007293449361087012	0.0007785094215937985	0.0007905935026578667	0.0008140304022852325	0.0008258865998141461	0.0008520430765809538	0.0008636007272305134	0.0009322297947694954	0.0009429801482563042	0.09033281162561477	0.08839860652670219	-6.861962462455587e-06	-0.00011215135589395797	-6.961915819883244e-06	-0.00011378498544042936
7.1409604379627405	0.0007167299319316359	0.0007290827200806568	0.0007782296965139831	0.0007903094372975863	0.0008137380147403842	0.000825589953262511	0.000851737145548969	0.0008632906434476187	0.0009318953175907965	0.0009426418049546625	0.09033306506939809	0.08839885449384433	-6.8108525333315795e-06	-0.00011198675152360171	-6.910061598724981e-06	-0.00011361798652173571
7.183988316859528	0.0007164725288159258	0.0007288208853946445	0.0007779503813692824	0.0007900257882637469	0.0008134460575759024	0.0008252937433520607	0.0008514316669017524	0.0008629810181355348	0.0009315613396213471	0.0009423039664636149	0.09033332308653234	0.08839910693551215	-6.76006551520586e-06	-0.0001118214331049805	-6.858534993055276e-06	-0.00011345026320588869
7.227275460371831	0.0007162155020705367	0.0007285594336480068	0.0007776714779161344	0.0007897425573405539	0.0008131545326593736	0.0008249979719774525	0.0008511266426280701	0.0008626718533091064	0.0009312278631127822	0.0009419666350579919	0.09033358575977558	0.08839936393267364	-6.709599417347931e-06	-0.00011165539706592398	-6.807333983159872e-06	-0.00011328181186956443
7.270823430699384	0.0007159588532712067	0.0007282983664451064	0.000777392987919387	0.0007894597463207625	0.0008128634418677409	0.0008247026410428259	0.0008508220747270812	0.0008623631509936981	0.000930894890329463	0.0009416298130254483	0.09033385317338655	0.0883996255677685	-6.659452260669024e-06	-0.00011148863980686707	-6.756456561200427e-06	-0.00011311262886262718
7.31463379945495	0.0007157025840005971	0.000728037685397374	0.0007771149131523705	0.0007891773570057501	0.0008125727870873732	0.0008244077524618843	0.0008505179652084365	0.0008620549132252901	0.0009305624235486057	0.0009412935026665913	0.09033412541315287	0.08839989192472981	-6.609622077689142e-06	-0.000111321157701183	-6.70590073099421e-06	-0.00011294271050543703
7.358708147721062	0.0007154466958483248	0.0007277773921233429	0.0007768372553969472	0.0007888953912055676	0.0008122825702141375	0.0008241133081579681	0.0008502143160923554	0.0008617471420505584	0.0009302304650603936	0.0009409577062950936	0.09033440256641743	0.08840016308901355	-6.560106912379196e-06	-0.00011115294709299062	-6.655664508071341e-06	-0.00011277205309048743
7.403048066107065	0.0007151911904110049	0.0007275174882486914	0.0007765600164435774	0.0007886138507390076	0.0008119927931534788	0.0008238193100641259	0.0008499111294097183	0.0008614398395269702	0.0009298990171681026	0.0009406224262378188	0.09033468472210487	0.08840043914762542	-6.510904820244273e-06	-0.0001109840042997634	-6.605745919640096e-06	-0.0001126006528827661
7.447655154806527	0.0007149360692922852	0.0007272579754062817	0.0007762831980913723	0.0007883327374336607	0.0008117034578204794	0.0008235257601231875	0.0008496084072021539	0.0008611330077228643	0.00092956808218822	0.0009402876648349415	0.09033497197075953	0.08840072018914592	-6.462013868183125e-06	-0.00011081432561091398	-6.556143004448137e-06	-0.0001124285061184227
7.49253102365499	0.0007146813341028884	0.0007269988552361977	0.0007760068021481625	0.0007880520531259738	0.0008114145661399461	0.0008232326602878411	0.0008493061515221237	0.0008608266487175468	0.000929237662450567	0.0009399534244400702	0.09033526440455728	0.08840100630376779	-6.413432134363267e-06	-0.00011064390728648954	-6.506853812687091e-06	-0.00011225560900379739
7.537677292188054	0.0007144269864606508	0.0007267401293857918	0.0007757308304305532	0.0007877717996613239	0.0008111261200464765	0.0008229400125207117	0.0008490043644330222	0.0008605207646013842	0.0009289077602984311	0.0009396197074203786	0.09033556211735667	0.08840129758331493	-6.365157708314653e-06	-0.00011047274555914255	-6.45787640605848e-06	-0.00011208195771772456
7.583095589699846	0.0007141730279905555	0.0007264817995097121	0.0007754552847639824	0.0007874919788940626	0.0008108381214845348	0.0008226478187944266	0.0008487030480092499	0.0008602153574758819	0.0009285783780886771	0.0009392865161567198	0.09033586520471032	0.08840159412127774	-6.317188690716305e-06	-0.00011030083663218782	-6.4092088576557515e-06	-0.00011190754841003403
7.628787555301809	0.0007139194603247789	0.0007262238672699555	0.0007751801669827904	0.0007872125926875928	0.00081055057240853	0.0008223560810917004	0.0008484022043363234	0.0008599104294537925	0.0009282495181918906	0.0009389538530437675	0.09033617376390914	0.08840189601284552	-6.269523193441415e-06	-0.0001101281766805462	-6.360849251802955e-06	-0.00011173237719999674
7.674754837981857	0.0007136662851027217	0.0007259663343358986	0.0007749054789302724	0.0007869336429144247	0.0008102634747828855	0.0008220648014054104	0.0008481018355109515	0.0008596059826591945	0.0009279211829924945	0.0009386217204901345	0.09033648789400571	0.0884022033549283	-6.222159339446323e-06	-0.00010995476185007846	-6.312795684184844e-06	-0.00011155644017918354
7.720999096663877	0.0007134135039710501	0.000725709202384337	0.0007746312224587444	0.0007866551314562353	0.000809976830582121	0.0008217739817386651	0.0008478019436411372	0.000859302019227593	0.0009275933748888821	0.0009382901209185062	0.09033680769585203	0.08840251624620112	-6.1750952627739886e-06	-0.0001097805882583347	-6.265046261635238e-06	-0.00011137973340882845
7.767522000267617	0.0007131611185837309	0.0007254524730995275	0.0007743573994295979	0.000786377060203937	0.0008096906417909188	0.0008214836241048943	0.0008475025308462594	0.0008589985413060082	0.0009272660962935447	0.0009379590567657692	0.09033713327212846	0.08840283478712199	-6.128329108338881e-06	-0.0001096056519915567	-6.2175991021040655e-06	-0.00011120225292007846
7.814325227768903	0.0007129091306020775	0.0007251961481732285	0.0007740840117133776	0.0007860994310577383	0.00080940491040422	0.000821193730527916	0.0008472035992571838	0.0008586955510530767	0.0009269393496332147	0.0009376285304831514	0.09033746472737607	0.08840315907997612	-6.081859032041476e-06	-0.00010942994910803638	-6.1704523346747114e-06	-0.00011102399471538127
7.861410468260233	0.0007126575416947749	0.0007249402293047317	0.0007738110611898216	0.0007858222459272024	0.0008091196384272747	0.0008209043030420189	0.0008469051510163377	0.0008583930506391375	0.0009266131373489813	0.0009372985445363434	0.0903378021680362	0.08840348922890283	-6.035683200652023e-06	-0.00010925347563633947	-6.123604099390542e-06	-0.00011084495476559875
7.908779421011744	0.0007124063535379302	0.0007246847182009107	0.0007735385497479442	0.0007855455067313215	0.0008088348278757474	0.0008206153436920448	0.0008466071882778221	0.0008580910422463408	0.0009262874618964432	0.0009369691014056472	0.090338145702478	0.0884038253399314	-5.989799791690856e-06	-0.00010907622757436175	-6.077052547279194e-06	-0.00011066512901231063
7.956433795532517	0.000712155567815099	0.0007244296165762504	0.0007732664792860816	0.0007852692153985672	0.0008085504807757704	0.0008203268545334596	0.0008463097132074933	0.0008577895280687288	0.00092596232574583	0.0009366402035861006	0.09033849544103885	0.08840416752101302	-5.944206993501247e-06	-0.00010889820089146629	-6.030795840276243e-06	-0.00011048451336667653
8.004375311632296	0.0007119051862173309	0.0007241749261528932	0.0007729948517119677	0.0007849933738669654	0.0008082665991640405	0.0008200388376324407	0.0008460127279830705	0.0008574885103123483	0.0009256377313821501	0.0009363118535876247	0.09033885149605635	0.0884045158820597	-5.898903004994405e-06	-0.00010871939152456989	-5.984832151103778e-06	-0.00011030310370802043
8.052605699483543	0.0007116552104432022	0.0007239206486606719	0.0007727236689427881	0.0007847179840841542	0.0008079831850878909	0.0008197512950659552	0.0008457162347942268	0.0008571879911953389	0.000925313681305324	0.0009359840539351579	0.09033921398190811	0.08840487053497606	-5.8538860357726374e-06	-0.00010853979538166802	-5.9391596633259075e-06	-0.0001101208958864397
8.101126699683881	0.0007114056421988541	0.0007236667858371508	0.0007724529329052479	0.0007844430480074509	0.0008077002406053704	0.0008194642289218348	0.0008454202358426896	0.0008568879729480362	0.0009249901780303257	0.0009356568071687963	0.09033958301504624	0.08840523159369724	-5.809154306007924e-06	-0.00010835940834000302	-5.893776571196108e-06	-0.00010993788571997398
8.149940063318896	0.0007111564831980303	0.0007234133394276635	0.0007721826455356344	0.0007841685676039157	0.0008074177677853247	0.0008191776412988678	0.0008451247333423398	0.0008565884578130724	0.0009246672240873267	0.0009353301158439408	0.09033995871403604	0.08840559917422737	-5.7647060464089545e-06	-0.0001081782262466191	-5.848681079672832e-06	-0.00010975406899660367
8.199047552025359	0.0007109077351621087	0.000723160311185346	0.000771912808779877	0.0007838945448504128	0.0008071357687074728	0.0008188915343068644	0.0008448297295193064	0.0008562894480454694	0.0009243448220218322	0.0009350039825314309	0.09034034119959362	0.08840597339467428	-5.720539498063268e-06	-0.00010799624491611426	-5.803871404244307e-06	-0.00010956944147119674
8.248450938054788	0.0007106593998201485	0.000722907702871186	0.0007716434245936199	0.0007836209817336877	0.0008068542454624994	0.0008186059100667635	0.0008445352266120783	0.0008559909459127555	0.0009240229743948408	0.0009346784098177055	0.09034073059462654	0.08840635437528849	-5.676652912482358e-06	-0.00010781346013277737	-5.759345770963223e-06	-0.00010938399886778472
8.298152004337403	0.0007104114789089144	0.0007226555162540467	0.0007713744949422758	0.0007833478802504154	0.0008065732001521211	0.0008183207707106875	0.0008442412268715922	0.0008556929536950495	0.0009237016837829717	0.0009343534003049334	0.09034112702427209	0.08840674223850448	-5.63304455154269e-06	-0.0001076298676496723	-5.715102416448473e-06	-0.00010919773687964596
8.348152544546481	0.0007101639741729209	0.0007224037531107148	0.0007711060218010977	0.0007830752424072827	0.0008062926348891831	0.0008180361183820479	0.0008439477325613452	0.0008553954736851784	0.0009233809527786277	0.0009340289566111719	0.09034153061593923	0.08840713710897544	-5.589712687346926e-06	-0.00010744546318752768	-5.671139587630145e-06	-0.00010901065116603048
8.398454363163072	0.0007099168873644638	0.0007221524152259302	0.0007708380071552402	0.0007828030702210387	0.0008060125517977315	0.0008177519552356169	0.0008436547459574911	0.0008550985081887731	0.0009230607839901369	0.0009337050813705127	0.09034194149934804	0.08840753911362283	-5.5466556022967795e-06	-0.00010726024243651322	-5.627455541917792e-06	-0.00010882273735596248
8.449059275541144	0.0007096702202436585	0.0007219015043924294	0.0007705704529998234	0.0007825313657185753	0.0008057329530130995	0.0008174682834376138	0.000843362269348948	0.0008548020595243759	0.0009227411800419061	0.0009333817772332332	0.09034235980657633	0.0884079483816647	-5.503871588914341e-06	-0.0001070742010541581	-5.584048546994e-06	-0.00010863399104515947
8.49996910797308	0.0007094239745784729	0.0007216510224109752	0.0007703033613400024	0.0007822601309369816	0.0008054538406819924	0.0008171851051657918	0.0008430703050375003	0.0008545061300235449	0.0009224221435745718	0.0009330590468659504	0.09034278567209365	0.08840836504466862	-5.4613589498108545e-06	-0.00010688733466526767	-5.540916880769284e-06	-0.00010844440779617104
8.551185697755594	0.0007091781521447664	0.0007214009710904017	0.0007700367341910298	0.0007819893679236187	0.0008051752169625732	0.0008169024226095248	0.0008427788553379085	0.0008542107220309632	0.0009221036772451588	0.0009327368929517765	0.09034321923281453	0.08840878923658907	-5.419115997688448e-06	-0.00010669963886275613	-5.498058831397701e-06	-0.00010825398313951684
8.602710893256043	0.0007089327547263222	0.0007211513522476438	0.0007697705735783209	0.0007817190787361835	0.0008048970840245432	0.0008166202379698882	0.0008424879225780108	0.0008539158379045456	0.0009217857837272321	0.0009324153181904743	0.09034366062813631	0.08840922109381301	-5.377141055257738e-06	-0.00010651110920747997	-5.455472697167563e-06	-0.00010806271257246536
8.654546553979111	0.0007086877841148785	0.0007209021677077748	0.0007695048815375172	0.0007814492654427736	0.0008046194440492286	0.0008163385534597507	0.0008421975090988304	0.0008536214800155416	0.0009214684657110528	0.000932094325298612	0.09034410999998863	0.08840966075520089	-5.335432455188388e-06	-0.00010632174122740534	-5.413156786483221e-06	-0.00010787059155939471
8.706694550633951	0.0007084432421101724	0.0007206534193040451	0.0007692396601145607	0.000781179930121959	0.000804342299229666	0.0008160573713038544	0.0008419076172546893	0.0008533276507486515	0.0009211517259037446	0.0009317739170097299	0.0903445674928748	0.08841010836213474	-5.293988539972934e-06	-0.00010613153041641454	-5.3711094177323615e-06	-0.00010767761553037714
8.759156765201672	0.0007081991305199649	0.000720405108877914	0.0007689749113657491	0.0007809110748628463	0.0008040656517706941	0.000815776693738914	0.0008416182494133128	0.0008530343525021346	0.0009208355670294468	0.0009314540960744937	0.09034503325392687	0.08841056405856461	-5.252807662002243e-06	-0.00010594047223627667	-5.329328919344983e-06	-0.00010748377988295532
8.811935091003267	0.0007079554511600785	0.0007201572382790869	0.0007687106373578113	0.000780642701765147	0.0008037895038890302	0.0008154965230136871	0.0008413294079559372	0.0008527415876879154	0.0009205199918294817	0.0009311348652608641	0.09034550743294044	0.08841102799105173	-5.2118881834232675e-06	-0.00010574856211481576	-5.287813629632071e-06	-0.00010728907997994974
8.865031432767935	0.0007077122058544329	0.0007199098093655516	0.0007684468401679715	0.000780374812939249	0.0008035138578133702	0.0008152168613890849	0.0008410410952774275	0.0008524493587317041	0.00092020500306252	0.000930816227354259	0.09034599018243343	0.08841150030881842	-5.171228476125167e-06	-0.0001055557954465769	-5.246561896769114e-06	-0.00010709351115009702
8.918447706701835	0.0007074693964350752	0.0007196628240036098	0.0007681835218840123	0.000780107410506278	0.0008032387157844628	0.0008149377111382399	0.0008407533137863853	0.0008521576680731012	0.0009198906035047446	0.0009304981851577206	0.09034648165769689	0.08841198116379854	-5.130826921658643e-06	-0.00010536216759207684	-5.205572078784831e-06	-0.00010689706868841076
8.972185840557227	0.000707227024742214	0.0007194162840679167	0.0007679206846043473	0.0007798404965981757	0.0008029640800552128	0.0008146590745466136	0.0008404660659052612	0.0008518665181657188	0.0009195767959500193	0.0009301807414920841	0.09034698201683633	0.08841247071068116	-5.090681911188236e-06	-0.00010516767387735992	-5.164842543425863e-06	-0.00010669974785448844
9.02624777370205	0.0007069850926242528	0.0007191701914415084	0.000767658330438086	0.0007795740733577587	0.0008026899528907572	0.0008143809539120739	0.0008401793540704704	0.0008515759114772878	0.0009192635832100616	0.0009298638991961477	0.09034749142083026	0.08841296910696528	-5.050791845465433e-06	-0.00010497230959485848	-5.1243716681853915e-06	-0.00010650154387417676
9.080635457189915	0.0007067436019378211	0.0007189245480158403	0.0007673964615051017	0.0007793081429387932	0.0008024163365685648	0.0008141033515449937	0.0008398931807325046	0.0008512858504897797	0.0009189509681146103	0.0009295476611268454	0.09034801003357715	0.08841347651301062	-5.011155134741936e-06	-0.00010477607000211608	-5.084157840160031e-06	-0.00010630245193721244
9.135350853830497	0.0007065025545478086	0.000718679355690823	0.0007671350799360993	0.0007790427075060649	0.0008021432333785188	0.0008138262697683407	0.0008396075483560536	0.0008509963376995226	0.0009186389535116051	0.0009292320301594236	0.09034853802195668	0.08841399309208782	-4.971770198760987e-06	-0.00010457895032264797	-5.044199456121813e-06	-0.00010610246719974792
9.190395938260405	0.0007062619523273926	0.0007184346163748456	0.0007668741878726815	0.0007787777692354403	0.0008018706456230117	0.0008135497109177631	0.0008393224594201134	0.0008507073756173108	0.0009183275422673551	0.0009289170091876088	0.0903490755558752	0.08841451901043255	-4.932635466574353e-06	-0.0001043809457427769	-5.00449492229528e-06	-0.00010590158478043787
9.245772697014415	0.0007060217971580786	0.0007181903319848238	0.0007666137874674257	0.0007785133303139542	0.0008015985756170442	0.0008132736773416992	0.0008390379164181144	0.0008504189667685422	0.0009180167372667278	0.0009286026011238018	0.09034962280832277	0.08841505443729812	-4.893749376681973e-06	-0.0001041820514157965	-4.965042654417329e-06	-0.00010569979976302046
9.301483128597186	0.0007057820909297194	0.0007179465044462177	0.0007663538808839387	0.0007782493929398581	0.0008013270256882988	0.0008129981714014503	0.0008387539218580334	0.0008501311136933174	0.0009177065414133189	0.0009282888088992414	0.09035017995543926	0.088415599545014	-4.8551103769157306e-06	-0.00010398226245997289	-4.925841077752825e-06	-0.00010549710719676142
9.357529243555355	0.0007055428355405539	0.0007177031356930721	0.0007660944702969377	0.000777985959322705	0.0008010559981772489	0.0008127231954712875	0.0008384704782625113	0.0008498438189465724	0.0009173969576296368	0.000927975635464195	0.0903507471765526	0.0884161545090368	-4.816716924241696e-06	-0.0001037815739556025	-4.8868886268361306e-06	-0.00010529350209267929
9.413913064550128	0.0007053040328972355	0.0007174602276680467	0.0007658355578923128	0.0007777230316834137	0.0008007854954372483	0.0008124487519385442	0.000838187588168982	0.000849557085098198	0.0009170879888572906	0.0009276630837881428	0.09035132465425481	0.08841671950801155	-4.778567484904107e-06	-0.00010357998094862042	-4.848183745585592e-06	-0.00010508897942623774
9.47063662643026	0.000705065684914861	0.0007172177823224473	0.0007655771458671983	0.000777460612254344	0.0008005155198346202	0.0008121748432037098	0.0008379052541297882	0.000849270914733164	0.0009167796380571728	0.0009273511568599625	0.0903519125744523	0.08841729472382644	-4.74066053428486e-06	-0.00010337747844882395	-4.8097248872029305e-06	-0.00010488353413654061
9.527701976305488	0.0007048277935170017	0.0007169758016162559	0.0007653192364300436	0.0007771987032793623	0.0008002460737487575	0.0008119014716805253	0.0008376234787123084	0.0008489853104516413	0.000916471908209651	0.0009270398576881193	0.09035251112642784	0.08841788034167564	-4.70299455682284e-06	-0.00010317406142859586	-4.771510514096043e-06	-0.00010467716112522174
9.585111173620431	0.0007045903606357311	0.0007167342875181638	0.0007650618318006796	0.0007769373070139167	0.0007999771595722172	0.0008116286397960833	0.0008373422644990776	0.0008487002748691283	0.000916164802314754	0.000926729189300856	0.09035312050290228	0.08841847655011487	-4.6655680460468835e-06	-0.00010296972482470856	-4.733539097875536e-06	-0.00010446985525724983
9.642866290228868	0.0007043533882116542	0.0007164932420055997	0.0007648049342103919	0.0007766764257251092	0.0007997087797108122	0.0008113563499909191	0.0008370616140879161	0.0008484158106165786	0.000915858323392369	0.000926419154746387	0.09035374090009793	0.0884190835411251	-4.6283795044716955e-06	-0.00010276446353701951	-4.695809119281864e-06	-0.00010426161136053991
9.700969410468568	0.0007041168781939344	0.000716252667064758	0.0007645485459019878	0.0007764160616917594	0.0007994409365837117	0.0008110846047191132	0.0008367815300920524	0.0008481319203405234	0.0009155524744824327	0.0009261097570930904	0.09035437251780123	0.08841970151017718	-4.5914274435223876e-06	-0.00010255827242736104	-4.658319068063035e-06	-0.00010405242422381611
9.75942263123647	0.0007038808325403243	0.0007160125646906333	0.0007642926691298699	0.0007761562172044894	0.0007991736326235396	0.0008108134064483935	0.0008365020151402541	0.0008478486067032075	0.000915247258645134	0.000925800999429711	0.09035501555942765	0.08842033065628796	-4.554710383563969e-06	-0.00010235114632137221	-4.621067443063079e-06	-0.00010384228859952604
9.818228062064373	0.000703645253217188	0.0007157729368870421	0.0007640373061601031	0.0007758968945657828	0.000798906870276465	0.0008105427576602219	0.0008362230718769547	0.0008475658723827141	0.0009149426789611069	0.0009254928848655541	0.09035567023209026	0.08842097118209633	-4.5182268537521594e-06	-0.00010214308000591754	-4.584052752086738e-06	-0.00010363119920181463
9.877387825195074	0.000703410142199534	0.0007155337856666587	0.0007637824592704915	0.0007756380960900668	0.0007986406520023137	0.0008102726608499076	0.0008359447029623846	0.0008472837200730982	0.0009146387385316397	0.0009251854165306941	0.09035633674665997	0.08842162329391827	-4.481975392032524e-06	-0.00010193406822975315	-4.547273511795388e-06	-0.00010341915070494201
9.936904055658934	0.0007031755014710377	0.000715295113051038	0.0007635281307506424	0.0007753798241037792	0.0007983749802746553	0.0008100031185267026	0.000835666911072704	0.0008470021524845173	0.0009143354404788759	0.0009248785975761747	0.09035701531784553	0.0884222872018202	-4.4459545451716945e-06	-0.00010172410570558066	-4.510728247795505e-06	-0.00010320613774630893
9.996778901350961	0.0007029413330240644	0.0007150569210706429	0.0007632743229020398	0.0007751220809454433	0.000798109857580905	0.0008097341332138975	0.000835389698900128	0.0008467211723433651	0.0009140327879460185	0.000924572431174215	0.09035770616425161	0.08842296311968403	-4.410162868570891e-06	-0.0001015131871060504	-4.474415494492949e-06	-0.0001029921549237367
10.05701452310831	0.0007027076388597013	0.0007148192117648733	0.0007630210380381194	0.0007748648689657393	0.0007978452864224307	0.0008094657074489332	0.0008351130691530703	0.000846440782392406	0.0009137307840975448	0.000924266920518423	0.09035840950845785	0.08842365126527886	-4.3745989262346935e-06	-0.00010130130706448304	-4.438333795023577e-06	-0.0001027771967951896
10.117613094788254	0.0007024744209877778	0.000714581987182093	0.0007627682784843357	0.0007746081905275814	0.0007975812693146503	0.0008091978437834965	0.0008348370245562708	0.0008461609853909141	0.0009134294321194159	0.0009239620688240072	0.09035912557708725	0.08842435186033058	-4.339261290830024e-06	-0.00010108846017659046	-4.402481701282733e-06	-0.00010256125787985737
10.178576803346665	0.0007022416814268909	0.0007143452493796524	0.0007625160465782371	0.0007743520480061864	0.0007973178087871314	0.0008089305447836271	0.0008345615678509357	0.0008458817841148056	0.000913128735219291	0.000923657879327988	0.09035985460088143	0.08842506513059402	-4.304148543562113e-06	-0.0001008746409989214	-4.366857773836774e-06	-0.00010234433265735032
10.239907848916916	0.0007020094222044261	0.0007141090004239152	0.0007622643446695352	0.000774096443789149	0.0007970549073836958	0.0008086638130298173	0.0008342867017948724	0.0008456031813567805	0.0009128286966267441	0.0009233543552894168	0.09036059681477648	0.08842579130592906	-4.269259274091233e-06	-0.00010065984404755701	-4.331460581864094e-06	-0.00010212641556711644
10.301608444889292	0.0007017776453565843	0.000713873242390283	0.0007620131751201781	0.0007738413802765164	0.0007967925676625259	0.0008083976511171212	0.0008340124291626268	0.0008453251799264597	0.0009125293195934835	0.0009230514999895947	0.09036135245797546	0.08842653062036995	-4.234592080544844e-06	-0.00010044406379905446	-4.296288703099609e-06	-0.00010190750100774748
10.363680817990868	0.000701546352928402	0.000713637977363221	0.0007617625403044264	0.000773586859880864	0.0007965307921962648	0.0008081320616552596	0.0008337387527456301	0.0008450477826505299	0.000912230607393578	0.0009227493167322981	0.09036212177403029	0.0884272833122049	-4.200145569468149e-06	-0.00010022729469064129	-4.2613407238087375e-06	-0.00010168758333772843
10.426127208365882	0.0007013155469737718	0.0007134032074362765	0.000761512442608918	0.0007733328850273645	0.0007962695835721212	0.0008078670472687236	0.0008334656753523315	0.0008447709923728821	0.0009119325633236753	0.0009224478088439992	0.09036290501092129	0.08842804962405518	-4.165918355728687e-06	-0.00010000953111827249	-4.2266152387154116e-06	-0.00010146665687404965
10.488949869656532	0.0007010852295554681	0.0007131689347121101	0.0007612628844327503	0.0007730794581538699	0.0007960089443919803	0.0008076026105968879	0.0008331931998083478	0.0008444948119547602	0.0009116351907032385	0.0009221469796741001	0.09036370242113348	0.08842882980295	-4.131909062532815e-06	-9.97907674383236e-05	-4.192110851022023e-06	-0.00010124471589406658
10.552151069084381	0.0007008554027451593	0.0007129351613025051	0.0007610138681875452	0.0007728265817109757	0.0007957488772724989	0.0008073387542941046	0.0008329213289566018	0.0008442192442748964	0.0009113384928747661	0.0009218468325951531	0.0903645142617428	0.0884296241004097	-4.0981163213276925e-06	-9.957099796595315e-05	-4.157826172296666e-06	-0.00010102175463330698
10.615733087532126	0.0007006260686234354	0.0007127018893284022	0.0007607653962975254	0.000772574258162106	0.0007954893848452257	0.0008070754810298267	0.0008326500656574707	0.0008439442922296704	0.0009110424732040345	0.0009215473710031059	0.09036534079449904	0.08843043277252872	-4.064538771750975e-06	-9.935021697446422e-05	-4.1237598223525795e-06	-0.00010079776728358358
10.679698219625935	0.0007003972292798249	0.0007124691209199137	0.0007605174711995935	0.0007723224899835868	0.0007952304697566993	0.0008068127934887138	0.0008323794127889362	0.0008436699587332493	0.000910747135080334	0.0009212485983175337	0.09036618228590874	0.08843125608005191	-4.031175061627347e-06	-9.912841869644251e-05	-4.089910429376509e-06	-0.00010057274799685212
10.744048773818252	0.000700168886812809	0.0007122368582163415	0.0007602700953433942	0.0007720712796647125	0.0007949721346685625	0.0008065506943707337	0.0008321093732467247	0.0008433962467177365	0.0009104524819167	0.0009209505179818731	0.09036703900732515	0.0884320942884703	-3.998023846866171e-06	-9.890559732206317e-05	-4.056276629765647e-06	-0.000100346690882408
10.808787072471103	0.0006999410433298441	0.000712005103366201	0.0007600232711913979	0.0007718206297078343	0.0007947143822576695	0.0008062891863912836	0.0008318399499444625	0.0008431231591333279	0.0009101585171501656	0.0009206531334636728	0.09036791123503235	0.08843294766809795	-3.965083791486641e-06	-9.86817470002288e-05	-4.022857068086e-06	-0.00010011959000619242
10.87391545193992	0.0006997137009473755	0.000711773858527237	0.0007597770012189698	0.0007715705426284241	0.0007944572152161941	0.000806028272281295	0.0008315711458138279	0.0008428506989484594	0.0009098652442420002	0.0009203564482548341	0.09036879925034218	0.08843381649416786	-3.9323535675215085e-06	-9.845686183754254e-05	-3.989650397061978e-06	-9.989143939193035e-05
10.93943626265785	0.0006994868617908549	0.000711543125866442	0.0007595312879144439	0.0007713210209551586	0.0007942006362517424	0.0008057679547873492	0.0008313029638046979	0.0008425788691499589	0.0009095726666779595	0.000920060465871858	0.09036970333967854	0.08843470104691126	-3.899831854960699e-06	-9.823093589728105e-05	-3.956655277514813e-06	-9.966223302018684e-05
11.00535186922059	0.0006992605279947547	0.0007113129075600747	0.0007592861337792013	0.000771072067229993	0.0007939446480874653	0.0008055082366717873	0.0008310354068853096	0.0008423076727432109	0.0009092807879685403	0.0009197651898561032	0.09037062379467534	0.08843560161166124	-3.867517341727897e-06	-9.800396319989413e-05	-3.923870378287099e-06	-9.943196482728456e-05
11.071664650471687	0.0006990347017025824	0.000711083205793672	0.0007590415413277408	0.0007708236840082327	0.0007936892534621704	0.0008052491207128302	0.0008307684780424076	0.0008420371127523006	0.0009089896116492302	0.0009194706237740333	0.09037156091226518	0.08843651847893691	-3.835408723634574e-06	-9.777593772281046e-05	-3.891294376227178e-06	-9.920062870608093e-05
11.138376999588447	0.000698809385066896	0.0007108540227620706	0.0007587975130877545	0.0007705758738586185	0.0007934344551304344	0.0008049906097046866	0.0008305021802814121	0.0008417671922201836	0.0009086991412807722	0.0009191767712174809	0.09037251499478915	0.08843745194454108	-3.8035047043713174e-06	-9.754685340074287e-05	-3.858925956189141e-06	-9.896821850641224e-05
11.205491324168262	0.000698584580249311	0.000710625360669414	0.0007585540516002017	0.0007703286393633924	0.0007931802558627133	0.0008047327064576684	0.000830236516626564	0.0008414979142088344	0.0009084093804494165	0.000918883635803901	0.0903734863500806	0.08843840230965642	-3.77180399534216e-06	-9.731670412244098e-05	-3.826763810848947e-06	-9.873472803145766e-05
11.273010046315514	0.0006983602894205212	0.0007103972217291742	0.0007583111594193885	0.0007700819831183862	0.000792926658445472	0.0008044754137983193	0.000829971490121098	0.0008412292817994207	0.0009081203327671965	0.0009185912211766466	0.09037447529157254	0.0884393698809433	-3.7403053157331057e-06	-9.708548373354997e-05	-3.794806640796365e-06	-9.850015104112542e-05
11.340935602728974	0.0006981365147603005	0.0007101696081641578	0.0007580688391130375	0.0007698359077330884	0.0007926736656812801	0.000804218734569512	0.0008297071038273955	0.0008409612980924553	0.0009078320018721892	0.0009182995310052264	0.0903754821383993	0.08844035497064044	-3.7090073924982495e-06	-9.685318603655513e-05	-3.7630531544412954e-06	-9.826448125008214e-05
11.409270444789758	0.0006979132584575192	0.0007099425222065225	0.0007578270932623646	0.0007695904158307267	0.000792421280388941	0.0008039626716305866	0.000829443360827154	0.0008406939662079669	0.0009075443914287901	0.0009180085689855827	0.09037650721550315	0.08844135789666564	-3.67790896016202e-06	-9.661980478697929e-05	-3.731502067934843e-06	-9.802771232700347e-05
11.478017038649782	0.000697690522710148	0.0007097159660977828	0.0007575859244621556	0.0007693455100483427	0.0007921695054036075	0.0008037072278574528	0.0008291802642215477	0.0008404272892856623	0.0009072575051279854	0.0009177183388403609	0.09037755085373443	0.08844237898271932	-3.6470087608972412e-06	-9.638533369607516e-05	-3.7001521052109493e-06	-9.77898378961839e-05
11.547177865320764	0.0006974683097252697	0.0007094899420888256	0.0007573453353208397	0.0007691011930368698	0.0007919183435768981	0.0008034524061427192	0.0008289178171313956	0.0008401612704850987	0.0009069713466876334	0.0009174288443191919	0.0903786133899625	0.08844341855839351	-3.616305544468755e-06	-9.614976643004813e-05	-3.669001997823329e-06	-9.755085153415055e-05
11.616755420763786	0.0006972466217190841	0.0007092644524399141	0.0007571053284605673	0.0007688574674612113	0.0007916677977770149	0.0008031982093958125	0.0008286560226973327	0.0008398959129858495	0.0009066859198527456	0.0009171400891989733	0.09037969516718768	0.08844447695927413	-3.58579806815449e-06	-9.591309660902936e-05	-3.638050484982766e-06	-9.731074677166163e-05
11.686752215979308	0.000697025460916915	0.0007090394994207002	0.000756865906517285	0.0007686143360003179	0.0007914178708888664	0.0008029446405430982	0.0008283948840799775	0.0008396312199876783	0.000906401228395774	0.0009168520772841532	0.09038079653464999	0.0884455545270541	-3.5554850966934212e-06	-9.567531780624305e-05	-3.607296313495531e-06	-9.706951709276268e-05
11.75717077709787	0.0006968048295532155	0.0007088150853102288	0.0007566270721408133	0.0007683718013472669	0.0007911685658141896	0.0008026917025280029	0.0008281344044601055	0.0008393671947107119	0.0009061172761169003	0.0009165648124070235	0.09038191784794196	0.08844665160964245	-3.5253654022838338e-06	-9.543642354917226e-05	-3.576738237738228e-06	-9.682715593492541e-05
11.82801364547121	0.0006965847298715678	0.000708591212396942	0.0007563888279949165	0.0007681298662093362	0.0007909198854716664	0.0008024393983111353	0.0008278745870388189	0.0008391038403956113	0.0009058340668443266	0.0009162782984280066	0.09038305946912899	0.08844776856127873	-3.495437764513068e-06	-9.519640731817103e-05	-3.546375019555445e-06	-9.658365668724356e-05
11.899283377763982	0.0006963651641246924	0.0007083678829786872	0.0007561511767573876	0.0007678885333080855	0.0007906718327970534	0.0008021877308704177	0.0008276154350377293	0.0008388411603037546	0.0009055516044345775	0.0009159925392359595	0.09038422176686402	0.08844890574265159	-3.465700970329763e-06	-9.495526254657549e-05	-3.516205428263225e-06	-9.633901269126555e-05
11.970982546046038	0.0006961461345744436	0.0007081450993627194	0.0007559141211201173	0.0007676478053794331	0.000790424410743297	0.0008019367032012021	0.0008273569516991297	0.0008385791577174112	0.0009052698927727983	0.0009157075387484707	0.09038540511651098	0.08845006352101306	-3.4361538140056935e-06	-9.471298262062056e-05	-3.4862282406360537e-06	-9.609321724157738e-05
12.043113737885237	0.0006959276434918126	0.0007079228638657018	0.0007556776637891732	0.0007674076851737358	0.0007901776222806643	0.0008016863183163997	0.0008270991402861747	0.0008383178359399206	0.0009049889357730607	0.0009154233009121641	0.09038660990026516	0.08845124227029509	-3.406795097059441e-06	-9.44695608781354e-05	-3.4564422407576748e-06	-9.584626358252746e-05
12.115679556440844	0.0006957096931569258	0.0007077011788137084	0.0007554418074848758	0.0007671681754558643	0.0007899314703968647	0.0008014365792466136	0.0008268420040830608	0.0008380571982958798	0.0009047087373786724	0.00091513982970301	0.09038783650727734	0.08845244237124093	-3.377623628219098e-06	-9.422499060818268e-05	-3.426846220049712e-06	-9.559814490969765e-05
12.188682620557461	0.000695492285859046	0.0007074800465422273	0.0007552065549418797	0.0007669292790052869	0.000789685958097183	0.0008011874890402601	0.0008265855463952139	0.0008377972481313268	0.000904429301562495	0.0009148571291266416	0.09038908533378018	0.08845366421152234	-3.3486382234318088e-06	-9.397926505219645e-05	-3.3974389772898836e-06	-9.534885437129104e-05
12.26212556485955	0.000695275423896561	0.0007072594693961513	0.00075497190890924	0.0007666909986161404	0.0007894410884045947	0.0008009390507636946	0.0008263297705494673	0.0008375379888139182	0.0009041506323272519	0.0009145752032186619	0.09039035678322319	0.08845490818586663	-3.319837705767492e-06	-9.37323774024279e-05	-3.3682193184393985e-06	-9.50983850644127e-05
12.336011039846525	0.0006950591095769898	0.0007070394497297846	0.0007547378721505	0.0007664533370973169	0.0007891968643599074	0.0008006912675013532	0.0008260746798942557	0.0008372794237331311	0.0009038727337058619	0.0009142940560449775	0.09039165126639812	0.08845617469619083	-3.2912209053798103e-06	-9.348432080102942e-05	-3.339186056678517e-06	-9.484673003648525e-05
12.41034171198835	0.0006948433452169659	0.0007068199899068306	0.0007545044474437596	0.0007662162972725348	0.0007889532890218802	0.0008004441423558693	0.0008258202777997964	0.0008370215563004388	0.0009035956097617549	0.0009140136917021139	0.0903929692015759	0.0884574641517268	-3.262786659533057e-06	-9.323508834230276e-05	-3.310338012346703e-06	-9.459388228463816e-05
12.485120263821853	0.0006946281331422374	0.0007066010923003941	0.000754271637581756	0.0007659798819804252	0.0007887103654673552	0.0008001976784482197	0.0008255665676582858	0.0008367643899495133	0.0009033192645892104	0.0009137341143175527	0.09039431101464426	0.08845877696915676	-3.2345338124495013e-06	-9.298467306859126e-05	-3.281674012888848e-06	-9.433983475493068e-05
12.560349394047481	0.0006944134756876558	0.0007063827592929702	0.0007540394453719413	0.0007657440940746057	0.0007884680967913959	0.0007999518789178455	0.0008253135528840922	0.000836507928136415	0.0009030437023136913	0.0009134553280500639	0.09039567713924607	0.08846011357275235	-3.206461215309389e-06	-9.273306797150105e-05	-3.25319289284573e-06	-9.408458034276812e-05
12.63603181762671	0.0006941993751971662	0.0007061649932764379	0.0007538078736365598	0.000765508936423762	0.0007882264861074144	0.000799706746922795	0.0008250612369139482	0.0008362521743397898	0.000902768927092182	0.0009131773370900452	0.09039706801691823	0.08846147439451006	-3.1785677263394124e-06	-9.248026599492642e-05	-3.22489349380891e-06	-9.382811189276308e-05
12.712170265880024	0.0006939858340237914	0.0007059477966520473	0.0007535769252127169	0.0007652744119117222	0.0007879855365472925	0.0007994622856398459	0.0008248096232071447	0.0008359971320610618	0.0009024949431135289	0.0009129001456598607	0.09039848409724276	0.08846285987429293	-3.1508522105403586e-06	-9.222626002824974e-05	-3.1967746643279255e-06	-9.357042219637624e-05
12.78876748658549	0.0006937728545296293	0.0007057311718304174	0.0007533466029524709	0.000765040523437544	0.0007877452512615456	0.0007992184982646605	0.0008245587152457399	0.0008357428048246459	0.0009022217545988027	0.0009126237580142014	0.09039992583798546	0.08846427045997746	-3.12331353978252e-06	-9.197104290964431e-05	-3.16883525990682e-06	-9.331150399302657e-05
12.865826244077915	0.0006935604390858257	0.0007055151212315134	0.0007531169097228967	0.0007648072739155861	0.0007875056334194257	0.0007989753880119023	0.0008243085165347512	0.0008354891961781382	0.000901949365801637	0.0009123481784404254	0.09040139370525348	0.08846570660759721	-3.0959505928386533e-06	-9.171460742798954e-05	-3.141074143009348e-06	-9.305134997081299e-05
12.943349319348618	0.0006933485900725671	0.0007052996472846398	0.0007528878484061682	0.0007645746662755915	0.0007872666862090756	0.0007987329581153866	0.0008240590306023625	0.0008352363096925251	0.000901677781008598	0.0009120734112589245	0.09040288817364395	0.08846716878149118	-3.0687622551393845e-06	-9.145694631668144e-05	-3.113490182895043e-06	-9.278995276282287e-05
13.0213395101458	0.0006931373098790597	0.0007050847524284224	0.0007526594218996371	0.000764342703462767	0.0007870284128376645	0.0007984912118282177	0.0008238102610001304	0.0008349841489623931	0.0009014070045395434	0.000911799460823484	0.09040440972639842	0.08846865745445855	-3.041747418881628e-06	-9.119805225696331e-05	-3.086082255712025e-06	-9.252730494993533e-05
13.099799631075467	0.0006929266009035099	0.0007048704391107908	0.0007524316331159086	0.00076411138843786	0.000786790816531524	0.0007982501524229232	0.0008235622113031909	0.0008347327176061324	0.0009011370407479935	0.0009115263315216503	0.09040595885556114	0.08847017310791103	-3.014904983016445e-06	-9.093791787903593e-05	-3.0588492443747034e-06	-9.226339905898939e-05
13.178732513703073	0.0006927164655531015	0.0007046567097889609	0.0007522044849829133	0.0007638807241772383	0.0007865539005362794	0.0007980097831916028	0.0008233148851104688	0.0008344820192661517	0.0009008678940215026	0.0009112540277751044	0.09040753606214619	0.08847171623203264	-2.9882338530608232e-06	-9.06765357568673e-05	-3.0317900385568378e-06	-9.199822756253417e-05
13.258141006655675	0.0006925069062439783	0.0007044435669294134	0.0007519779804439941	0.0007636507136729709	0.0007863176681170106	0.000797770107446062	0.000823068286044893	0.0008342320576090925	0.0009005995687820425	0.0009109825540400426	0.09040914185629112	0.08847328732594012	-2.961732941187019e-06	-9.041389841166203e-05	-3.004903534633424e-06	-9.173178287832928e-05
13.338027975724735	0.0006922979254012122	0.0007042310130078715	0.0007517521224579748	0.0007634213599329053	0.0007860821225583672	0.0007975311285179644	0.0008228224177536099	0.000833982836326042	0.0009003320694863823	0.0009107119148075562	0.09041077675743484	0.08847488689784383	-2.935401166139287e-06	-9.01499983101961e-05	-2.9781886356243167e-06	-9.146405736812357e-05
13.418396303969553	0.0006920895254587842	0.0007040190505092794	0.0007515269139992414	0.0007631926659807496	0.0007858472671647374	0.0007972928497589715	0.0008225772839081998	0.0008337343591327548	0.0009000654006264831	0.0009104421146040232	0.0904124412944788	0.0884765154652153	-2.9092374531653614e-06	-8.988482786345675e-05	-2.9516442512237187e-06	-9.119504333959805e-05
13.49924889182131	0.0006918817088595503	0.0007038076819277727	0.0007513023580578182	0.0007629646348561475	0.0007856131052603702	0.0007970552745408856	0.0008223328882048985	0.0008334866297698709	0.0008997995667298904	0.0009101731579915013	0.0904141360059658	0.08847817355495839	-2.8832407340650262e-06	-8.961837942894624e-05	-2.9252692977143127e-06	-9.092473304431192e-05
13.580588657187745	0.0006916744780552152	0.000703596909766654	0.0007510784576394453	0.0007627372696147607	0.0007853796401895322	0.0007968184062557996	0.0008220892343648197	0.0008332396520031439	0.0008995345723601373	0.0009099050495681307	0.09041586144025539	0.08847986170358377	-2.857409947065216e-06	-8.935064530743442e-05	-2.8990626979056786e-06	-9.065311867678671e-05
13.662418535558457	0.0006914678355062945	0.0007033867365383582	0.0007508552157656491	0.0007625105733283444	0.0007851468753166468	0.0007965822483162444	0.000821846326134173	0.0008329934296236575	0.0008992704221171447	0.0009096377939685302	0.09041761815570305	0.08848158045737826	-2.831744036785322e-06	-8.908161774281997e-05	-2.8730233811230174e-06	-9.038019237464501e-05
13.744741480110864	0.0006912617836820906	0.0007031771647644289	0.0007506326354738322	0.0007622845490848327	0.0007849148140264516	0.0007963468041553384	0.0008216041672845031	0.0008327479664480648	0.000899007120637646	0.000909371395864224	0.09041940672084085	0.08848333037258879	-2.806241954226782e-06	-8.881128892260226e-05	-2.8471502831672532e-06	-9.010594621836066e-05
13.827560461816718	0.0006910563250606487	0.0007029681969754804	0.000750410719817339	0.0007620591999884129	0.0007846834597241356	0.0007961120772269365	0.0008213627616129114	0.0008325032663188144	0.000898744672595597	0.0009091058599640474	0.09042122771456967	0.08848511201560502	-2.780902656784358e-06	-8.853965097868621e-05	-2.8214423462621235e-06	-8.983037223042611e-05
13.910878469549415	0.000690851462128719	0.0007027598357111597	0.0007501894718655339	0.0007618345291596025	0.0007844528158354921	0.0007958780710057842	0.0008211221129422889	0.0008322593331043806	0.0008984830827026	0.0009088411910145708	0.090423081726346	0.08848692596314323	-2.75572510813598e-06	-8.826669598493986e-05	-2.795898519064588e-06	-8.955346237599082e-05
13.9946985101918	0.0006906471973817201	0.0007025520835201127	0.0007499688947038809	0.0007616105397353326	0.0007842228858070684	0.0007956447889876614	0.0008208822251215534	0.0008320161706995051	0.0008982223557083378	0.0009085773938005338	0.0904249693563755	0.08848877280243746	-2.7307082782019806e-06	-8.799241595658369e-05	-2.7705177565763572e-06	-8.927520856133464e-05
14.079023608744702	0.0006904435333236945	0.0007023449429599427	0.00074974899143402	0.0007613872348690238	0.0007839936731063224	0.0007954122346895468	0.0008206431020258857	0.0008317737830254319	0.0008979624964010084	0.0009083144731452756	0.09042689121580613	0.0884906531314297	-2.7058511431147375e-06	-8.771680284985761e-05	-2.745299020081443e-06	-8.899560263253559e-05
14.163856808436103	0.0006902404724672653	0.0007021384165971712	0.0007495297651738406	0.0007611646177306671	0.0007837651812217733	0.0007951804116497672	0.0008204047475569725	0.0008315321740301532	0.0008977035096077716	0.0009080524339111813	0.09042884792693698	0.08849256755896935	-2.6811526852542344e-06	-8.743984856393605e-05	-2.7202412771869244e-06	-8.871463637702415e-05
14.24920117083096	0.000690038017333586	0.0007019325070071873	0.0007493112190575578	0.0007609426915068995	0.0007835374136631489	0.0007949493234281541	0.0008201671656432459	0.0008312913476886492	0.0008974454001951915	0.0009077912810001233	0.09043084012341726	0.08849451670501064	-2.656611893135305e-06	-8.716154493815242e-05	-2.695343501745752e-06	-8.843230152263959e-05
14.335059775941703	0.0006898361704522965	0.0007017272167742089	0.0007490933562357933	0.000760721459401084	0.000783310373961551	0.0007947189736061987	0.0008199303602401346	0.0008310513080031387	0.0008971881730697007	0.0009075310193539238	0.0904328684504545	0.08849650120081907	-2.632227761371203e-06	-8.688188375144401e-05	-2.670604673786492e-06	-8.814858973538175e-05
14.421435722339384	0.0006896349343614651	0.0007015225484912273	0.0007488761798756408	0.0007605009246333863	0.0007830840656696044	0.000794489365787219	0.0008196943353303051	0.0008308120590033253	0.0008969318331780537	0.0009072716539548077	0.09043493356503002	0.08849852168917487	-2.607999290657123e-06	-8.660085672240747e-05	-2.646023779529806e-06	-8.786349262104864e-05
14.50833212726552	0.0006894343116075408	0.0007013185047599588	0.0007486596931607545	0.0007602810904408558	0.0007828584923616234	0.0007942605035965069	0.0008194590949239222	0.0008305736047466552	0.0008966763855078049	0.0009070131898258744	0.0904370361361086	0.0885005788245878	-2.5839254877519854e-06	-8.63184555095764e-05	-2.6215998113329406e-06	-8.757700172420946e-05
14.595752126744532	0.0006892343047452936	0.0007011150881907931	0.0007484438992914147	0.000760061960077501	0.0007826336576337578	0.0007940323906815008	0.0008192246430588993	0.0008303359493185699	0.0008964218350877821	0.0009067556320315758	0.09043917684486719	0.08850267327350995	-2.560005365429864e-06	-8.603467171067192e-05	-2.5973317676368166e-06	-8.728910852667804e-05
14.683698875697011	0.0006890349163377547	0.0007009123014027319	0.0007482288014846064	0.0007598435368143658	0.0007824095651041658	0.0007938050307119402	0.0008189909838011548	0.0008300990968327665	0.0008961681869885651	0.0009064989856781878	0.09044135638491012	0.08850480571456007	-2.536237942389781e-06	-8.574949685988265e-05	-2.573218652945214e-06	-8.699980444834554e-05
14.772175548053516	0.0006888361489561566	0.0007007101470233342	0.0007480144029740941	0.0007596258239396117	0.0007821862184131709	0.0007935784273800345	0.0008187581212448766	0.0008298630514314582	0.0008959154463229829	0.000906243255914309	0.09044357546250435	0.0885069768387375	-2.512622243298207e-06	-8.546292243044595e-05	-2.5492594777900765e-06	-8.670908084593143e-05
14.861185336869132	0.0006886380051798685	0.0007005086276886527	0.0007478007070104966	0.0007594088247585895	0.0007819636212234238	0.0007933525844006235	0.0008185260595127836	0.0008296278172856403	0.0008956636182466054	0.0009059884479313496	0.09044583479680733	0.08850918734965885	-2.489157298715336e-06	-8.51749398325663e-05	-2.5254532586794706e-06	-8.641692901256715e-05
14.95073145443871	0.0006884404875963292	0.0007003077460431714	0.0007475877168613619	0.0007591925425939204	0.0007817417772200697	0.000793127505511349	0.0008182948027563946	0.0008293933985953596	0.0008954127079582552	0.0009057345669640395	0.090448135120106	0.08851143796378486	-2.465842145091615e-06	-8.488554041410912e-05	-2.501799018081105e-06	-8.612334017751855e-05
15.040817132412794	0.000688243598800975	0.0007001075047397356	0.0007473754358112379	0.0007589769807855693	0.0007815206901109059	0.0007929031944728162	0.0008180643551562939	0.0008291597995899809	0.0008951627207005099	0.0009054816182909308	0.09045047717805718	0.08851372941065606	-2.442675824663662e-06	-8.459471545788078e-05	-2.4782957843711567e-06	-8.582830550549203e-05
15.131445621914246	0.0006880473413971719	0.0006999079064394858	0.0007471638671617517	0.0007587621426909252	0.0007813003636265637	0.0007926796550687693	0.0008178347209224115	0.0008289270245284696	0.0008949136617602333	0.0009052296072349262	0.09045286172993285	0.08851606243313656	-2.4196573854716116e-06	-8.430245618262777e-05	-2.4549425918030457e-06	-8.553181609588512e-05
15.222620193655578	0.0006878517179961352	0.0006997089538117819	0.0007469530142316792	0.0007585480316848732	0.0007810808015206608	0.0007924568911062569	0.0008176059042942957	0.0008286950776996608	0.0008946655364690952	0.0009049785391637959	0.09045528954887218	0.08851843778765485	-2.3967858813382995e-06	-8.400875374325878e-05	-2.431738480483149e-06	-8.523386298323055e-05
15.31434413805701	0.0006876567312168539	0.0006995106495341296	0.0007467428803570188	0.0007583346511598725	0.000780862007569982	0.0007922349064158046	0.0008173779095413921	0.0008284639634225457	0.0008944183502041105	0.0009047284194907155	0.09045776142213298	0.08852085624445567	-2.3740603717773215e-06	-8.371359922801358e-05	-2.408682496318759e-06	-8.49344371352534e-05
15.406620765365147	0.0006874623836860083	0.000699312996292103	0.0007465334688910666	0.0007581220045260343	0.0007806439855746461	0.0007920137048515912	0.0008171507409633326	0.0008282336860465576	0.0008941721083881838	0.0009044792536748073	0.09046027815135649	0.0885233185878531	-2.351479922021657e-06	-8.341698366068351e-05	-2.3857736909868588e-06	-8.463352945323188e-05
15.499453405772549	0.0006872686780378839	0.0006991159967792564	0.000746324783204484	0.0007579100952111895	0.0007804267393582764	0.0007917932902916196	0.0008169244028902143	0.0008280042499518525	0.0008939268164906563	0.0009042310472216857	0.09046284055282672	0.08852582561649035	-2.3290436029325956e-06	-8.311889799761385e-05	-2.36301112189162e-06	-8.433113077088716e-05
15.592845409537835	0.0006870756169142859	0.0006989196536970481	0.0007461168266853761	0.0007576989266609725	0.0007802102727681807	0.0007915736666378976	0.0008166988996828961	0.0008277756595496078	0.0008936824800278731	0.0009039838056840208	0.09046544945774085	0.08852837814359951	-2.3067504909815226e-06	-8.281933312781486e-05	-2.3403938521513942e-06	-8.402723185449434e-05
15.686800147106629	0.000686883202964448	0.0006987239697547483	0.0007459096027393603	0.000757488502338892	0.0007799945896755231	0.0007913548378166098	0.0008164742357332931	0.0008275479192823176	0.0008934391045637488	0.0009037375346621041	0.09046810571248659	0.08853097699727625	-2.2845996682698683e-06	-8.251827987432181e-05	-2.317920950574426e-06	-8.372182340285472e-05
15.781321009233178	0.0006866914388449338	0.0006985289476693446	0.0007457031147896347	0.0007572788257263992	0.0007797796939754972	0.0007911368077782975	0.0008162504154646671	0.0008273210336240813	0.0008931966957103414	0.0009034922398044156	0.09047081017891856	0.08853362302074845	-2.2625902224146163e-06	-8.221572899116958e-05	-2.295591491559973e-06	-8.341489604443697e-05
15.87641140710273	0.0006865003272195448	0.0006983345901654529	0.0007454973662770543	0.0007570699003229723	0.000779565589587512	0.0007909195804980454	0.0008160274433319358	0.0008270950070809195	0.0008929552591284441	0.000903247926808218	0.09047356373464456	0.08853631707265629	-2.2407212465552426e-06	-8.191167116353149e-05	-2.2734045551295323e-06	-8.310644033907022e-05
15.972074772454643	0.0006863098707592153	0.0006981408999752156	0.0007452923606601992	0.0007568617296461828	0.0007793522804553656	0.0007907031599756541	0.0008158053238219725	0.00082686984419107	0.0008927148005281784	0.0009030046014201419	0.09047636727331239	0.08853906002733401	-2.2189918393242247e-06	-8.160609700810784e-05	-2.2513592268687266e-06	-8.279644677652853e-05
16.06831455770623	0.0006861200721419072	0.0006979478798382006	0.0007450881014154405	0.0007566543172317671	0.0007791397705474293	0.0007904875502358318	0.0008155840614539183	0.0008266455495253019	0.0008924753256695959	0.0009027622694367887	0.09047922170491546	0.08854185277510548	-2.1974011047871944e-06	-8.129899707090549e-05	-2.2294545978717925e-06	-8.248490577522638e-05
16.165134236077357	0.0006859309340525047	0.0006977555325012978	0.0007448845920370189	0.0007564476666337067	0.0007789280638568315	0.0007902727553283759	0.0008153636607794919	0.000826422127687229	0.0008922368403632968	0.000902520936705344	0.09048212795607682	0.08854469622256729	-2.1759481524481414e-06	-8.099036182848685e-05	-2.2076897647632654e-06	-8.217180768360643e-05
16.262537301715792	0.0006857424591826979	0.0006975638607186051	0.0007446818360371045	0.0007562417814242879	0.0007787171644016369	0.0007900587793283564	0.0008151441263833062	0.0008261995833136238	0.0008919993504710467	0.000902280609124193	0.09048508697036958	0.08854759129290143	-2.154632097173953e-06	-8.068018168569391e-05	-2.186063829609508e-06	-8.185714277747502e-05
16.36052726982327	0.0006855546502308697	0.000697372867251322	0.0007444798369458703	0.0007560366651941857	0.0007785070762250408	0.000789845626336311	0.000814925462883192	0.0008259779210747443	0.000891762861906415	0.0009020412926435544	0.09048809970862517	0.08855053892616999	-2.133452059184006e-06	-8.036844697603684e-05	-2.1645758999057005e-06	-8.154090126027969e-05
16.459107676782416	0.0006853675099019758	0.0006971825548676282	0.0007442785983115585	0.0007558323215525266	0.0007782978033955484	0.0007896333004784283	0.0008147076749305192	0.0008257571456746561	0.0008915273806354145	0.0009018029932661168	0.09049116714924993	0.08855354007963322	-2.1124071640423597e-06	-8.005514796158297e-05	-2.14322508855936e-06	-8.122307326305367e-05
16.55828208028434	0.0006851810409074168	0.0006969929263425641	0.0007440781237005462	0.0007556287541269575	0.0007780893500071664	0.0007894218059067417	0.0008144907672105245	0.000825537261851561	0.0008912929126771518	0.0009015657170476884	0.09049429028855066	0.08855659572806648	-2.091496542567118e-06	-7.974027483070856e-05	-2.1220105138140127e-06	-8.090364884227874e-05
16.658054059457015	0.0006849952459649158	0.000696803984457908	0.0007438784166974157	0.0007554259665637238	0.0007778817201795973	0.0007892111467993251	0.0008142747444426474	0.0008253182743781335	0.0008910594641044945	0.0009013294700978574	0.09049747014106282	0.08855970686407627	-2.0707193308234888e-06	-7.942381769815432e-05	-2.100931299257869e-06	-8.058261798055133e-05
16.758427214994473	0.0006848101277983831	0.0006966157320020445	0.0007436794809050173	0.0007552239625277312	0.0007776749180584289	0.0007890013273604828	0.0008140596113808665	0.0008251001880618579	0.0008908270410447409	0.0009010942585806591	0.09050070773989052	0.08856287449843708	-2.0500746701220506e-06	-7.910576660558055e-05	-2.0799865737891263e-06	-8.025997058627721e-05
16.859405169286727	0.0006846256891377789	0.0006964281717698331	0.0007434813199445349	0.0007550227457026139	0.0007774689478153259	0.000788792351820946	0.0008138453728140382	0.0008248830077453679	0.000890595649680303	0.0009008600887152577	0.09050400413704635	0.08856609966042392	-2.029561706959771e-06	-7.878611151992954e-05	-2.059175471554389e-06	-7.993569649150656e-05
16.960991566550526	0.0006844419327189744	0.0006962413065624697	0.0007432839374555524	0.0007548223197908051	0.0007772638136482286	0.0007885842244380752	0.0008136320335662431	0.000824666738306796	0.0008903652962494012	0.000900626966776635	0.09050736040379802	0.0885693833981528	-2.009179592974905e-06	-7.84648423324541e-05	-2.038497131928718e-06	-7.960978545235031e-05
17.063190072960847	0.0006842588612836057	0.0006960551391873471	0.0007430873370961138	0.0007546226885136049	0.0007770595197815487	0.0007883769494960542	0.0008134195984971387	0.0008244513846601247	0.000890135987046771	0.0009003948990962938	0.09051077763103274	0.08857272677892943	-1.9889274849066614e-06	-7.814194885746861e-05	-2.0179506994978495e-06	-7.92822271482585e-05
17.166004376783235	0.0006840764775789259	0.0006958696724579062	0.0007428915225427941	0.0007544238556112424	0.0007768560704663757	0.0007881705313060958	0.0008132080725023113	0.0008242369517555394	0.0008899077284243768	0.0009001638920629687	0.09051425692960548	0.08857613088960341	-1.968804544640306e-06	-7.781742083470822e-05	-1.9975353240018166e-06	-7.895301118063247e-05
17.26943818850684	0.0006838947843576451	0.0006956849091934868	0.0007426964974907494	0.000754225824842946	0.0007766534699806586	0.0007879649742066436	0.0008129974605136352	0.0008240234445797922	0.00088968052679214	0.0008999339521233509	0.090517799430725	0.08857959683692967	-1.9488099391017782e-06	-7.74912479262202e-05	-1.9772501603245417e-06	-7.862212707343552e-05
17.37349524097843	0.0006837137843777792	0.000695500852219171	0.0007425022656537913	0.0007540285999870023	0.0007764517226294306	0.0007877602825635742	0.0008127877674996377	0.00082381086815656	0.000889454388618679	0.0008997050857828198	0.09052140628631307	0.0885831257479348	-1.9289428402056476e-06	-7.716341971428231e-05	-1.9570943684535033e-06	-7.82895642714998e-05
17.478179289537028	0.0006835334804024798	0.0006953175043656236	0.0007423088307644392	0.0007538321848408271	0.0007762508327449999	0.0007875564607704075	0.0008125789984658692	0.0008235992275468235	0.0008892293204320594	0.0008994772996061953	0.09052507866940207	0.08858671877029427	-1.909202424917999e-06	-7.683392570467795e-05	-1.9370671134597874e-06	-7.795531214069285e-05
17.583494112149474	0.0006833538751998662	0.0006951348684689244	0.0007421161965739816	0.0007536365832210194	0.0007760508046871584	0.0007873535132485094	0.0008123711584552692	0.0008233885278492318	0.0008890053288205534	0.0008992506002184884	0.09052881777451252	0.08859037707271507	-1.889587875138904e-06	-7.650275532283812e-05	-1.9171675654360704e-06	-7.761935996605795e-05
17.689443509546752	0.0006831749715428534	0.0006949529473704018	0.0007419243668525379	0.0007534417989634325	0.0007758516428433923	0.0007871514444473097	0.0008121642525485544	0.0008231787742004864	0.0008887824204334199	0.0008990249943056797	0.09053262481806033	0.08859410184531773	-1.8700983777267081e-06	-7.616989791495166e-05	-1.8973948994749357e-06	-7.728169695134235e-05
17.79603130536116	0.0006829967722089724	0.0006947717439164554	0.000741733345389113	0.000753247835923232	0.0007756533516290845	0.0007869502588445092	0.0008119582858645972	0.0008229699717757277	0.0008885606019816909	0.0008988004886154976	0.09053650103875988	0.088597894300041	-1.8507331244308096e-06	-7.583534274605008e-05	-1.877748295669307e-06	-7.694231221958003e-05
17.90326134626431	0.0006828192799801814	0.000694591260958373	0.0007415431359916549	0.0007530546979749525	0.0007754559354877364	0.0007867499609462935	0.0008117532635608095	0.0008227621257889186	0.0008883398802389647	0.0008985770899582146	0.09054044769803034	0.08860175567104288	-1.8314913118565312e-06	-7.549907899900843e-05	-1.8582269390634426e-06	-7.660119481173178e-05
18.011137502105942	0.000682642497642685	0.0006944115013521482	0.0007413537424871166	0.0007528623890125629	0.0007752593988911746	0.0007865505552875473	0.0008115491908335475	0.0008225552414932425	0.0008881202620422313	0.0008983548052074563	0.09054446608042269	0.0886056872151101	-1.8123721414985139e-06	-7.516109577665464e-05	-1.8388300195930872e-06	-7.625833368485324e-05
18.119663666053608	0.0006824664279867261	0.0006942324679582845	0.0007411651687214984	0.0007526709129495198	0.0007750637463397615	0.000786352046432078	0.0008113460729184975	0.0008223493241814976	0.0008879017542926831	0.000898133641301018	0.09054855749404933	0.08860969021207522	-1.7933748196266586e-06	-7.482138209702338e-05	-1.8195567320833037e-06	-7.591371771217825e-05
18.228843754733095	0.0006822910738063978	0.000694054163641604	0.0007409774185599167	0.0007524802737188301	0.000774868982362627	0.0007861544389728298	0.0008111439150910918	0.0008221443791865126	0.0008876843639565692	0.0008979136052417091	0.09055272327101388	0.08861376596525226	-1.7744985572952336e-06	-7.447992689507688e-05	-1.8004062762367636e-06	-7.556733568370166e-05
18.338681708369887	0.0006821164378994257	0.0006938765912710375	0.0007407904958866458	0.0007522904752731001	0.0007746751115178714	0.0007859577375321041	0.0008109427226669075	0.0008219404118815453	0.0008874680980660375	0.0008976947040981897	0.09055696476785968	0.0886179158018661	-1.7557425703454768e-06	-7.413671902273267e-05	-1.7813778565478784e-06	-7.521917630270991e-05
18.44918149093129	0.0006819425230669612	0.00069369975371942	0.000740604404605173	0.0007521015215845981	0.0007744821383927946	0.0007857619467617901	0.0008107425010020896	0.0008217374276807026	0.0008872529637200053	0.0008974769450058383	0.09056128336602721	0.08862214107349123	-1.7371060793023793e-06	-7.379174724508886e-05	-1.7624706823292542e-06	-7.486922818744635e-05
18.56034709026951	0.0006817693321133604	0.0006935236538632746	0.0007404191486382513	0.0007519134166453033	0.0007742900676041205	0.0007855670713435796	0.0008105432554937666	0.000821535432039364	0.000887038968085042	0.0008972603351676275	0.09056568047230638	0.08862644315651368	-1.7185883094024412e-06	-7.344500024239475e-05	-1.7436839676501087e-06	-7.451747986927937e-05
18.672182518265565	0.0006815968678459593	0.0006933482945825905	0.0007402347319279466	0.0007517261644669612	0.0007740989037982154	0.0007853731159892049	0.0008103449915804795	0.0008213344304546062	0.0008868261183962618	0.000897044881855011	0.09057015751931423	0.08863082345258397	-1.700188490556375e-06	-7.309646660863534e-05	-1.7250169313037453e-06	-7.416391979156445e-05
18.784691810974078	0.0006814251330748421	0.0006931736787605968	0.0007400511584356842	0.0007515397690811335	0.0007739086516513194	0.0007851800854406601	0.0008101477147426126	0.0008211344284656355	0.0008866144219582347	0.0008968305924088317	0.09057471596597434	0.08863528338908903	-1.6819058572788495e-06	-7.274613484919978e-05	-1.7064687967993132e-06	-7.380853630983841e-05
18.897879028768923	0.0006812541306126035	0.0006929998092835293	0.0007398684321422995	0.0007513542345392499	0.0007737193158697775	0.000784987984470438	0.0008099514305028327	0.0008209354316542283	0.0008864038861459133	0.0008966174742402378	0.09057935729800065	0.0886398244196294	-1.6637396487127754e-06	-7.239399338226926e-05	-1.6880387923158373e-06	-7.345131769051494e-05
19.01174825648978	0.0006810838632741045	0.0006928266890403868	0.0007396865570480804	0.0007511695649126564	0.0007735309011902633	0.0007847968178817583	0.0008097561444265299	0.000820737445645174	0.0008861945184055695	0.0008964055348316194	0.09058408302839685	0.08864444802450648	-1.645689108586805e-06	-7.204003053773445e-05	-1.6697261506766307e-06	-7.309225210994086e-05
19.126303603589555	0.0006809143338762191	0.0006926543209226874	0.0007395055371728102	0.0007509857642926622	0.0007733434123800166	0.0007846065905088097	0.0008095618621222706	0.0008205404761067237	0.0008859863262557537	0.0008961947817375548	0.09058889469796769	0.08864915571121576	-1.6277534851476781e-06	-7.168423455414241e-05	-1.651530109299422e-06	-7.273132765289736e-05
19.241549204282624	0.0006807455452375803	0.0006924827078242152	0.0007393253765558156	0.000750802836790589	0.0007731568542370818	0.000784417307216985	0.0008093685892422567	0.0008203445287510555	0.0008857793172882679	0.0008959852225857842	0.09059379387583236	0.08865394901495958	-1.6099320311875435e-06	-7.132659358094484e-05	-1.6334499102345183e-06	-7.236853231470941e-05
19.357489217694134	0.0006805775001783086	0.000692311852640754	0.0007391460792560001	0.0007506207865378106	0.0007729712315905348	0.0007842289729031131	0.0008091763314827773	0.0008201496093347251	0.0008855734991691451	0.0008957768650781814	0.09059878215994754	0.08865882949915493	-1.59222400396156e-06	-7.09670956749453e-05	-1.6154848000589882e-06	-7.20038539969714e-05
19.474127828010037	0.0006804102015197471	0.0006921417582698251	0.0007389676493518915	0.0007504396176858013	0.000772786549300739	0.000784041592495716	0.0008089850945846908	0.0008199557236591458	0.0008853688796396669	0.000895569716991757	0.09060386117764999	0.08866379875596249	-1.574628665202641e-06	-7.060572880160376e-05	-1.5976340298562777e-06	-7.163728050729734e-05
19.59146924462811	0.0006802436520841741	0.0006919724276104098	0.0007387900909416733	0.0007502593344061761	0.0007726028122595667	0.0007838551709552423	0.0008087948843338935	0.0008197628775710609	0.000885165466517373	0.0008953637861796738	0.09060903258620438	0.08866885840682089	-1.5571452810858935e-06	-7.02424808335933e-05	-1.579896855253074e-06	-7.126879956106946e-05
19.709517702309874	0.0006800778546945204	0.0006918038635626636	0.000738613408143223	0.0007500799408907284	0.0007724200253906613	0.000783669713274315	0.0008086057065618002	0.0008195710769630226	0.0008849632676971054	0.0008951590805722745	0.09061429807335411	0.08867401010299046	-1.5397731221527232e-06	-6.987733954819109e-05	-1.5622725363204255e-06	-7.089839877766346e-05
19.828277461333414	0.0006799128121740756	0.0006916360690276311	0.000738437605094152	0.0007499014413514724	0.0007722381936496731	0.0007834852244779846	0.0008084175671458395	0.0008193803277738893	0.0008847622911520655	0.0008949556081781342	0.09061965935789239	0.08867925552611262	-1.5225114633667797e-06	-6.951029262983188e-05	-1.5447603375793803e-06	-7.052606568105912e-05
19.94775280764713	0.0006797485273461764	0.0006914690469069414	0.0007382626859518278	0.0007497238400206765	0.0007720573220245076	0.0007833017096239734	0.0008082304720099416	0.000819190635989314	0.0008845625449348791	0.0008947533770851223	0.09062511819024335	0.0886845963887724	-1.505359584008572e-06	-6.914132766588921e-05	-1.5273595279571839e-06	-7.01517876982305e-05
20.067948053024427	0.0006795850030339082	0.0006913028001025078	0.0007380886548934172	0.0007495471411509024	0.0007718774155355843	0.0007831191738029377	0.0008080444271250499	0.000819002007642255	0.0008843640371787029	0.0008945523954614939	0.09063067635304804	0.08869003443507824	-1.488316767688045e-06	-6.877043214773004e-05	-1.5100693807586565e-06	-6.977555215831321e-05
20.188867535219305	0.0006794222420597758	0.0006911373315162083	0.0007379155161159066	0.0007493713490150364	0.0007716984792360783	0.0007829376221387167	0.0008078594385096258	0.0008188144488134785	0.0008841667760983205	0.0008943526715569859	0.0906363356617707	0.0886955714412439	-1.471382302320294e-06	-6.839759346988217e-05	-1.4928891736770353e-06	-6.939734629346495e-05
20.31051561812294	0.0006792602472453781	0.0006909726440495628	0.0007377432738361326	0.0007491964679063165	0.0007715205182121842	0.0007827570597885886	0.0008076755122301625	0.0008186279656320806	0.0008839707699912755	0.0008941542137039372	0.09064209796530265	0.08870120921619869	-1.4545554800592109e-06	-6.802279892734187e-05	-1.4758181887063702e-06	-6.901715723509061e-05
20.432896691921076	0.000679099021411076	0.0006908087406034063	0.0007375719322908095	0.000749022502138371	0.0007713435375833718	0.0007825774919435404	0.0008074926544017204	0.0008184425642760142	0.0008837760272390279	0.000893957030318439	0.09064796514659774	0.08870694960218908	-1.4378355972944484e-06	-6.764603571562944e-05	-1.4588557121350196e-06	-6.863497201411994e-05
20.55601517325261	0.0006789385673756441	0.0006906456240775446	0.0007374014957365522	0.0007488494560452413	0.000771167542502649	0.0007823989238285236	0.0008073108711884509	0.0008182582509726195	0.0008835825563081128	0.0008937611299014848	0.09065393912329828	0.08871279447540548	-1.421221954660528e-06	-6.726729093195494e-05	-1.442001034544782e-06	-6.825077756114628e-05
20.679875505368887	0.0006787788879559125	0.0006904832973704031	0.0007372319684498913	0.0007486773339814045	0.0007709925381568122	0.0007822213607027203	0.0008071301688041348	0.0008180750319991601	0.000883390365751329	0.0008935665210401518	0.09066002184839161	0.08871874574661465	-1.4047138569479346e-06	-6.688655157099932e-05	-1.425253450764493e-06	-6.786456070459468e-05
20.804482158294064	0.000678619985966413	0.0006903217633786753	0.0007370633547273046	0.0007485061403218027	0.0007708185297667307	0.0007820448078598111	0.0008069505535127396	0.000817892913683378	0.0008831994642089542	0.0008933732124088075	0.09066621531086522	0.08872480536180924	-1.3883106131044182e-06	-6.650380452555282e-05	-1.4086122598257894e-06	-6.747630816908434e-05
20.92983962898646	0.0006784618642189966	0.0006901610249969463	0.0007368956588852199	0.0007483358794618606	0.0007706455225875943	0.0007818692706282491	0.0008067720316289623	0.0008177119024040426	0.0008830098604099651	0.0008931812127703173	0.09067252153638512	0.08873097530286216	-1.3720115362254523e-06	-6.611903658615415e-05	-1.3920767649605072e-06	-6.708600657573394e-05
21.055952441500814	0.0006783045255224586	0.0006900010851173232	0.0007367288852600436	0.0007481665558175061	0.0007704735219091988	0.0007816947543715255	0.0008065946095188054	0.0008175320045915212	0.0008828215631732961	0.0008929905309772992	0.09067894258797846	0.08873725758820548	-1.3558159434588248e-06	-6.573223443701037e-05	-1.3756462735612165e-06	-6.669364244016318e-05
21.18282514715158	0.0006781479726821445	0.0006898419466290449	0.0007365630382081654	0.000747998173825189	0.0007703025330562154	0.0007815212644884545	0.0008064182936001433	0.0008173532267283469	0.0008826345814091084	0.0008928011759733815	0.09068548056673714	0.08874365427350757	-1.339723156079664e-06	-6.53433846600493e-05	-1.3593200971400224e-06	-6.629920217135488e-05
21.31046232467717	0.0006779922084995432	0.0006896836124180838	0.0007363981221059668	0.0007478307379418926	0.0007701325613884557	0.0007813488064134451	0.0008062430903432989	0.0008171755753497978	0.0008824489241200804	0.0008926131567944828	0.0906921376125301	0.08875016745237324	-1.3237324993984993e-06	-6.49524737301177e-05	-1.3430975513472124e-06	-6.590267207245981e-05
21.438868580405217	0.0006778372357718819	0.0006895260853667395	0.0007362341413498373	0.0007476642526451446	0.0007699636123011644	0.0007811773856167816	0.0008060690062716385	0.0008169990570444901	0.0008822646004027297	0.0008924264825701263	0.09069891590472438	0.08875679925706241	-1.3078433027196266e-06	-6.455948801403766e-05	-1.3269779559144448e-06	-6.550403833840979e-05
21.568048548418737	0.000677683057291699	0.0006893693683532224	0.0007360711003561712	0.0007474987224330323	0.0007697956912252907	0.0007810070076049071	0.0008058960479621682	0.0008168236784549726	0.0008820816194487519	0.000892241162524766	0.09070581766293852	0.08876355185920448	-1.292054899382309e-06	-6.41644137723274e-05	-1.3109606346087786e-06	-6.51032870541135e-05
21.69800689072348	0.0006775296758464104	0.0006892134642512242	0.0007359090035613744	0.0007473341518242071	0.0007696288036277721	0.000780837677920715	0.0008057242220461368	0.0008166494462783339	0.0008818999905463806	0.0008920572059791395	0.09071284514778663	0.0887704274705414	-1.2763666266736064e-06	-6.376723715548205e-05	-1.2950449152279025e-06	-6.470040419426226e-05
21.828748297416116	0.0006773770942178652	0.0006890583759294779	0.0007357478554218629	0.0007471705453578844	0.000769462955011824	0.0007806694021438319	0.000805553535209656	0.0008164763672668164	0.0008817197230817762	0.0008918746223516451	0.09072000066165677	0.08877742834368564	-1.260777825799319e-06	-6.336794420250258e-05	-1.279230129574982e-06	-6.429537562246956e-05
21.960277486853503	0.0006772253151818947	0.0006889041062513109	0.0007355876604140656	0.0007470079075938558	0.0007692981509172321	0.0007805021858909149	0.0008053839941943241	0.0008163044482284474	0.0008815408265404442	0.0008916934211597473	0.09072728654948742	0.08878455677288351	-1.2452878419321259e-06	-6.296652084375465e-05	-1.2635156134525871e-06	-6.388818709116006e-05
22.092599205822967	0.0006770743415078337	0.0006887506580741751	0.0007354284230344047	0.0007468462431124751	0.0007691343969206268	0.0007803360348159337	0.0008052156057978531	0.0008161336960276593	0.0008813633105086542	0.0008915136120213899	0.09073470519957821	0.08879181509479782	-1.2298960241135734e-06	-6.256295289611136e-05	-1.2479007065907023e-06	-6.347882423821116e-05
22.225718229713628	0.0006769241759580555	0.0006885980342491846	0.0007352701477993049	0.0007466855565146669	0.0007689716986358012	0.0007801709546104873	0.0008050483768747243	0.0008159641175859479	0.0008811871846749234	0.0008913352046564613	0.09074225904439638	0.08879920568930871	-1.2146017252315233e-06	-6.215722606206509e-05	-1.2323847526302459e-06	-6.306727258628686e-05
22.359639362688714	0.0006767748212874689	0.0006884462376206204	0.0007351128392451679	0.000746525852421912	0.0007688100617139899	0.0007800069510040874	0.0008048823143368311	0.0008157957198825166	0.0008810124588314866	0.0008911582088882627	0.09074995056141524	0.08880673098032636	-1.1994043020388014e-06	-6.174932593092097e-05	-1.2169670991434532e-06	-6.265351754408677e-05
22.494367437858962	0.0006766262802430255	0.0006882952710254396	0.0007349565019283671	0.0007463671354762391	0.0007686494918441807	0.0007798440297644701	0.0008047174251541507	0.0008156285099549411	0.0008808391428758234	0.0008909826346450107	0.09075778227395939	0.08881439343662148	-1.1843031150829408e-06	-6.133923797532748e-05	-1.2016470975488754e-06	-6.223754440226603e-05
22.629907317457054	0.0006764785555631946	0.0006881451372927616	0.0007348011404252236	0.0007462094103402159	0.0007684899947534115	0.0007796821966979006	0.0008045537163554086	0.0008154624948998431	0.0008806672468121911	0.0008908084919613704	0.09076575675206651	0.08882219557266659	-1.1692975287183258e-06	-6.092694755202577e-05	-1.1864241031265578e-06	-6.181933833435127e-05
22.766263893012997	0.0006763316499774397	0.0006879958392433446	0.0007346467593319881	0.0007460526816969259	0.0007683315762070781	0.0007795214576494789	0.0008043911950287679	0.0008152976818735717	0.000880496780753196	0.0008906357909800068	0.09077387661337316	0.0888301399495056	-1.1543869110567512e-06	-6.0512439899657045e-05	-1.1712974749694682e-06	-6.139888439421481e-05
22.903442085530802	0.000676185566205676	0.0006878473796890528	0.0007344933632648148	0.000745896954249954	0.0007681742420092437	0.0007793618185034589	0.0008042298683225213	0.0008151340780928974	0.0008803277549213901	0.0008904645419531725	0.09078214452401184	0.08883822917562659	-1.1395706339301266e-06	-6.009570013662535e-05	-1.1562665759592104e-06	-6.0976167515464086e-05
23.041446845665973	0.0006760403069577163	0.0006876997614323065	0.0007343409568597384	0.0007457422327233656	0.0007680179980029552	0.0007792032851835567	0.0008040697434457997	0.0008149716908357198	0.0008801601796509028	0.0008902947552443233	0.09079056319952684	0.08884646590786109	-1.1248480729021855e-06	-5.967671326215229e-05	-1.1413307727655905e-06	-6.055117251085873e-05
23.180283153904217	0.0006758958749326996	0.0006875529872655165	0.000734189544772636	0.000745588521861672	0.00076786285007055	0.0007790458636532728	0.0008039108276692813	0.0008148105274417751	0.0008799940653890854	0.000890126441329752	0.09079913540580781	0.08885485285229815	-1.1102186072216476e-06	-5.925546415375127e-05	-1.126489435791106e-06	-6.012388407022895e-05
23.31995602074116	0.0006757522728185105	0.0006874070599705115	0.0007340391316791973	0.0007454358264298109	0.0007677088041339836	0.0007788895599162119	0.0008037531283259217	0.0008146505953133707	0.0008798294226982044	0.0008899596108002693	0.09080786396004076	0.08886339276521507	-1.095681619792295e-06	-5.883193756575644e-05	-1.1117419391479602e-06	-5.969428675881017e-05
23.460470486863187	0.0006756095032911819	0.0006872619823179431	0.0007338897222748826	0.0007452841512131057	0.0007675558661551451	0.0007787343800164125	0.0008035966528116921	0.0008144919019161139	0.0008796662622571546	0.0008897942743628974	0.09081675173168402	0.08887208845402415	-1.0812364971616965e-06	-5.840611812893415e-05	-1.0970876606467873e-06	-5.926236501702098e-05
23.60183162332936	0.000675467569014283	0.0006871177570666835	0.0007337413212748842	0.0007451335010172305	0.0007674040421361864	0.0007785803300386689	0.0008034414085863292	0.0008143344547796681	0.0008795045948632062	0.0008896304428426092	0.09082580164345257	0.08888094277824968	-1.0668826294925847e-06	-5.79779903487343e-05	-1.0825259817879782e-06	-5.882810315990805e-05
23.744044531754422	0.0006753264726382912	0.0006869743869632017	0.0007335939334140743	0.0007449838806681679	0.0007672533381198469	0.0007784274161088634	0.000803287403174094	0.0008141782614985068	0.0008793444314337829	0.0008894681271840865	0.09083501667233339	0.08888995865050832	-1.0526194105181866e-06	-5.754753860329198e-05	-1.068056287699664e-06	-5.839148537414851e-05
23.887114344492932	0.0006751862167999544	0.000686831874740932	0.0007334475634469615	0.0007448352950121664	0.0007671037601897929	0.0007782756443943039	0.0008031346441645485	0.0008140233297326918	0.0008791857830082758	0.0008893073384535238	0.09084439985060862	0.08889913903752086	-1.038446237565209e-06	-5.711474714442666e-05	-1.0536779671121294e-06	-5.795249571638461e-05
24.031046224824397	0.0006750468041216265	0.0006866902231196178	0.0007333022161476288	0.0007446877489156886	0.0007669553144709375	0.0007781250211040648	0.0008029831392133362	0.0008138696672086509	0.0008790286607498832	0.000889148087840449	0.09085395426691172	0.08890848696113322	-1.024362511482281e-06	-5.6679600094089455e-05	-1.0393904123751595e-06	-5.751111811463927e-05
24.175845367139747	0.0006749082372105997	0.000686549434804647	0.0007331578963096801	0.0007445412472653569	0.0007668080071297986	0.0007779755524893176	0.0008028328960429832	0.0008137172817199786	0.0008788730759474937	0.0008889903866595922	0.09086368306729097	0.08891800549937143	-1.0103676366113312e-06	-5.6242081442364755e-05	-1.0251930194003604e-06	-5.70673363644858e-05
24.32151699712871	0.0006747705186584143	0.0006864095124863713	0.0007330146087461763	0.0007443957949679022	0.0007666618443748286	0.0007778272448436906	0.0008026839224437131	0.0008135661811282503	0.000878719040017602	0.0008888342463527847	0.09087358945631152	0.0889276977875059	-9.964610208270525e-07	-5.5802175049968206e-05	-1.0110851876377405e-06	-5.66211341285483e-05
24.468066371968433	0.0006746336510401468	0.0006862704588393987	0.0007328723582895653	0.0007442513969500902	0.0007665168324567598	0.0007776801045036037	0.0008025362262742598	0.0008134163733638314	0.0008785665645062485	0.0008886796784908835	0.09088367669815565	0.08893756701914009	-9.82642075454069e-07	-5.535986464358378e-05	-9.970663200648683e-07	-5.617249493539145e-05
24.61549878051318	0.0006744976369136897	0.0006861322765218815	0.0007327311497916075	0.0007441080581586655	0.0007663729776689586	0.0007775341378486329	0.000802389815462712	0.000813267866426725	0.0008784156610910117	0.0008885266947757457	0.09089394811777167	0.08894761644732205	-9.689102152517573e-07	-5.4915133814836814e-05	-9.83135823156081e-07	-5.572140217774413e-05
24.763819543485244	0.0006743624788190106	0.0006859949681747804	0.0007325909881233052	0.0007439657835602718	0.0007662302863477758	0.0007773893513018541	0.0008022446980073615	0.0008131206683874134	0.0008782663415830285	0.0008883753070422318	0.09090440710202095	0.0889578493856798	-9.552648584034047e-07	-5.446796601979442e-05	-9.692931068651378e-07	-5.526783911186106e-05
24.91303401366693	0.0006742281792773895	0.0006858585364211109	0.0007324518781748148	0.0007438245781413803	0.0007660887648729037	0.0007772457513302122	0.0008021008819775675	0.0008129747873877253	0.0008781186179290522	0.000888225527260245	0.09091505710086696	0.08896826920957537	-9.41705426480647e-07	-5.4018344576745037e-05	-9.55537584562769e-07	-5.4811788853748045e-05
25.063147576093755	0.0006740947407906468	0.000685722983865175	0.0007323138248553627	0.0007436844469082102	0.0007659484196677379	0.0007771033444448837	0.0008019583755146344	0.000812830231641709	0.000877972502213556	0.0008880773675368185	0.09092590162857571	0.08897887935727836	-9.282313444365295e-07	-5.356625266583759e-05	-9.418686730722388e-07	-5.435323438079953e-05
25.214165648248784	0.0006739621658403388	0.0006855883130917669	0.0007321768330931502	0.0007435453948866332	0.0007658092571997363	0.0007769621372016365	0.0008018171868327004	0.0008126870094365208	0.0008778280066608615	0.0008879308401182235	0.09093694426494346	0.08898968333117624	-9.148420405738489e-07	-5.3111673327166375e-05	-9.282857926116647e-07	-5.3892158528939804e-05
25.366093680258146	0.0006738304568869486	0.0006854545266653689	0.0007320409078352575	0.0007434074271220914	0.0007656712839807914	0.0007768221362012091	0.0008016773242196494	0.0008125451291333365	0.000877685143637326	0.0008877859573921397	0.09094818865655525	0.08900068469899709	-9.015369465000499e-07	-5.265458945782897e-05	-9.147883667740692e-07	-5.3428543991068667e-05
25.518937155087716	0.0006736996163690487	0.0006853216271293194	0.0007319060540475412	0.0007432705486794941	0.0007655345065676034	0.0007766833480896779	0.0008015387960380296	0.000812404599168264	0.0008775439256535572	0.000887642731889846	0.09095963851805706	0.08901188709505789	-8.883154971293938e-07	-5.2194983812148266e-05	-9.013758224900824e-07	-5.2962373314591193e-05
25.672701588741027	0.0006735696467024451	0.0006851896170049696	0.0007317722767145259	0.0007431347646431184	0.0007653989315620522	0.0007765457795588483	0.0008014016107259928	0.0008122654280532831	0.0008774043653666756	0.0008875011762884686	0.09097129763346413	0.08902329422154288	-8.751771306716831e-07	-5.173283900078429e-05	-8.880475900374836e-07	-5.249362890241693e-05
25.827392530458226	0.0006734405502792993	0.0006850584987908066	0.0007316395808392834	0.0007430000801164974	0.0007652645656115754	0.000776409437346618	0.0008012657767982411	0.0008121276243771917	0.0008772664755826174	0.0008873613034132584	0.09098316985749182	0.08903490984980549	-8.62121288565474e-07	-5.1268137486820686e-05	-8.748031029995676e-07	-5.2022293009712506e-05
25.983015562916506	0.0006733123294672386	0.000684928274961574	0.0007315079714433246	0.0007428665002223103	0.0007651314154095606	0.0007762743282373851	0.0008011313028470021	0.0008119911968065765	0.0008771302692584864	0.0008872231262399266	0.09099525911690533	0.08904673782169423	-8.491474154828475e-07	-5.0800861585292845e-05	-8.616417982196083e-07	-5.154834774129258e-05
26.139576302431465	0.0006731849866084278	0.0006847989479673522	0.0007313774535664593	0.000742734030102258	0.0007649994876957247	0.0007761404590624235	0.0008009981975430083	0.0008118561540867898	0.0008769957595049441	0.0008870866578970073	0.09100756941191626	0.0890587820509076	-8.36254959325506e-07	-5.033099346343772e-05	-8.485631158130016e-07	-5.107177505239702e-05
26.297080399159835	0.0006730585240186354	0.0006846705202326293	0.0007312480322666728	0.0007426026749169385	0.0007648687892565064	0.0007760078367002887	0.0008008664696364967	0.000811722505042949	0.0008768629595886475	0.0008869519116682803	0.0910201048175815	0.0890710465243744	-8.234433711419402e-07	-4.9858515134948433e-05	-8.355664991191274e-07	-5.0592556744999406e-05
26.455533537303385	0.0006729329439862708	0.0006845429941553468	0.0007311197126199856	0.0007424724398457162	0.0007647393269254747	0.0007758764680772113	0.000800736127958233	0.0008115902585809554	0.0008767318829347436	0.0008868189009952364	0.09103286948525358	0.08908353530366514	-8.107121051573532e-07	-4.93834084620004e-05	-8.226513947052518e-07	-5.011067446841766e-05
26.614941435314055	0.0006728082487713937	0.0006844163721059171	0.0007309924997203028	0.0007423433300865776	0.0007646111075837116	0.0007757463601675007	0.0008006071814205377	0.0008114594236885214	0.000876602543129392	0.0008866876394795817	0.09104586764404722	0.08909625252643164	-7.980606187424355e-07	-4.89056551527256e-05	-8.098172523205577e-07	-4.9626109715927846e-05
26.77530984610034	0.0006726844406047081	0.0006842906564262248	0.0007308663986792667	0.0007422153508559882	0.0007644841381602323	0.000775617519993955	0.0008004796390183432	0.0008113300094362195	0.000876474953922357	0.000886558140885802	0.09105910360233777	0.0891092024078697	-7.854883723699968e-07	-4.8425236758270485e-05	-7.970635248566796e-07	-4.913884382204414e-05
26.93664455723489	0.0006725615216865281	0.000684165849428602	0.0007307414146260947	0.0007420885073887423	0.0007643584256323846	0.0007754899546282797	0.000800353509830262	0.000811202024978555	0.0008763491292296373	0.0008864304191437744	0.09107258174929436	0.08912238924221964	-7.729948296132313e-07	-4.794213467268493e-05	-7.84389668362015e-07	-4.86488579633515e-05
27.098951391163432	0.0006724394941857184	0.000684041953394772	0.0007306175527074138	0.0007419628049377962	0.0007642339770262694	0.0007753636711914935	0.0008002288030196763	0.0008110754795550442	0.0008762250831361525	0.0008863044883514191	0.0910863065564405	0.08913581740429397	-7.605794571045182e-07	-4.745633012975814e-05	-7.717951420248108e-07	-4.815613315684031e-05
27.26223620541477	0.0006723183602386114	0.0006839189705747801	0.0007304948180870863	0.0007418382487741077	0.0007641107994171558	0.0007752386768543543	0.000800105527835841	0.0008109503824913203	0.0008761028298984794	0.0008861803627774181	0.09110028257924367	0.0891494913510317	-7.482417245202426e-07	-4.6967804201880625e-05	-7.592794080820905e-07	-4.766065025427202e-05
27.426504892812353	0.0006721981219479	0.0006837969031858918	0.0007303732159460287	0.0007417148441864608	0.0007639888999299091	0.0007751149788377962	0.0007999836936150182	0.0008108267432002626	0.000875982383947646	0.0008860580568639825	0.09111451445875161	0.08916341562309606	-7.359811045677851e-07	-4.647653779876748e-05	-7.468419318703949e-07	-4.716238994451061e-05
27.59176338168682	0.000672078781381495	0.0006836757534114563	0.0007302527514820213	0.0007415925964812738	0.0007638682857394109	0.0007749925844133423	0.0007998633097816071	0.0008107045711831235	0.0008758637598919704	0.0008859375852296599	0.09112900692323421	0.08917759484649314	-7.237970729447561e-07	-4.598251166440526e-05	-7.344821817763421e-07	-4.666133275041395e-05
27.758017636089992	0.0006719603405713719	0.0006835555233997656	0.0007301334299095154	0.0007414715109824266	0.000763748964071004	0.0007748715009035581	0.0007997443858493279	0.0008105838760307077	0.0008757469725199738	0.0008858189626722245	0.09114376478989356	0.08919203373422689	-7.116891083320566e-07	-4.548570637644134e-05	-7.221996292049691e-07	-4.615745902630808e-05
27.925273656010095	0.0006718428015123698	0.0006834362152628592	0.0007300152564594202	0.0007413515930310442	0.0007636309422009155	0.0007747517356824775	0.0007996269314223907	0.0008104646674245394	0.0008756320368033299	0.000885702204171596	0.09115879296658372	0.08920673708799576	-6.996566923682911e-07	-4.498610234388023e-05	-7.099937485580479e-07	-4.565074895612753e-05
28.09353747758831	0.0006717261661609823	0.000683317831075324	0.0007298982363788986	0.0007412328479853057	0.0007635142274567137	0.0007746332961760655	0.0007995109561967125	0.0008103469551380728	0.0008755189678998927	0.0008855873248928392	0.09117409645357327	0.08922170979990804	-6.87699309612471e-07	-4.4483679804252496e-05	-6.978640172241105e-07	-4.514118255222188e-05
28.2628151733366	0.0006716104364341012	0.0006832003728730459	0.0007297823749311376	0.000741115281220216	0.0007633988272177457	0.0007745161898626513	0.0007993964699611383	0.0008102307490379113	0.0008754077811567677	0.0008854743401892042	0.09118968034534929	0.0892369568542549	-6.758164475513875e-07	-4.397841882372577e-05	-6.858099155611017e-07	-4.462873965399572e-05
28.43311285235687	0.0006714956142077424	0.0006830838426519466	0.0007296676773951198	0.000740998898127392	0.0007632847489155941	0.0007744004242733976	0.0007992834825986918	0.0008101160590850532	0.0008752984921134551	0.000885363265605243	0.0912055498324522	0.08925248332929604	-6.64007596531957e-07	-4.3470299292081016e-05	-6.738309268360977e-07	-4.4113399923523255e-05
28.604436660561465	0.000671381701315739	0.0006829682423666816	0.0007295541490653844	0.000740883704114824	0.0007631720000345412	0.0007742860069927567	0.0007991720040878472	0.0008100028953361598	0.0008751911165050565	0.0008852541168799804	0.09122171020335111	0.08926829439910364	-6.52272249772063e-07	-4.2959300922851273e-05	-6.619265372370155e-07	-4.359514284515975e-05
28.77679278089485	0.0006712686995484018	0.000682853573929313	0.0007294417952517802	0.0007407697046066399	0.0007630605881120235	0.0007741729456589412	0.0007990620445038233	0.0008098912679448461	0.000875085670265542	0.0008851469099501533	0.0912381668463557	0.08928439533542858	-6.406099033627252e-07	-4.244540325296087e-05	-6.500962358526631e-07	-4.3073947724681094e-05
28.950187433556945	0.0006711566106511414	0.0006827398392079396	0.0007293306212791971	0.0007406569050428439	0.0007629505207390995	0.0007740612479643856	0.000798953614019895	0.0008097811871629821	0.000874982169531076	0.0008850416609535001	0.09125492525157651	0.08930079150961279	-6.290200561774595e-07	-4.192858563606405e-05	-6.383395146354436e-07	-4.2549793685231485e-05
29.124626876227456	0.0006710454363230752	0.0006826270400253108	0.0007292206324873088	0.0007405453108790649	0.0007628418055609377	0.0007739509216562375	0.000798846722908739	0.0008096726633420414	0.0008748806306434315	0.0008849383862321442	0.0912719910129104	0.08931748839454261	-6.175022098939623e-07	-4.14088272434332e-05	-6.266558683601549e-07	-4.20226596646589e-05
29.30011740429177	0.0006709351782155823	0.0006825151781573938	0.0007291118342302877	0.0007404349275862808	0.0007627344502772809	0.0007738419745368333	0.0007987413815437966	0.0008095657069344538	0.000874781070153453	0.0008848371023360224	0.09128936983008457	0.08933449156664035	-6.060558689806664e-07	-4.0886107062404475e-05	-6.150447946495774e-07	-4.149252441632001e-05
29.476665351068124	0.0006708258379308342	0.0006824042553319116	0.0007290042318765167	0.0007403257606505367	0.000762628462642941	0.0007737344144641852	0.0007986376004006601	0.0008094603284949887	0.0008746835048245998	0.0008847378260263914	0.09130706751073024	0.08935180670789734	-5.946805406503372e-07	-4.0360403892464314e-05	-6.035057939246004e-07	-4.095936650513887e-05
29.654277088036206	0.000670717417020288	0.0006822942732268459	0.0007288978308082871	0.0007402178155726534	0.0007625238504682846	0.0007736282493524776	0.0007985353900584893	0.000809356538682163	0.0008745879516365598	0.0008846405742794076	0.09132508997251168	0.08936943960794906	-5.833757348327508e-07	-3.98316963426959e-05	-5.920383693556498e-07	-4.042316430330484e-05
29.832959025067048	0.0006706099169831463	0.0006821852334689061	0.0007287926364214964	0.0007401110978679283	0.0007624206216197411	0.0007735234871725757	0.0007984347612014495	0.0008092543482596806	0.0008744944277889412	0.0008845453642897787	0.091343443245279	0.08938739616619577	-5.721409641733927e-07	-3.929996283114079e-05	-5.806420268882756e-07	-3.988389599196562e-05
30.0127176106544	0.0006705033392647749	0.0006820771376319574	0.0007286886541253143	0.0007400056130658131	0.0007623187840202914	0.0007734201359525147	0.0007983357246201814	0.0008091537680978857	0.0008744029507050342	0.000884452213474491	0.091362133473302	0.08940568239397122	-5.609757440178456e-07	-3.8765181582717245e-05	-5.693162752049875e-07	-3.93415395571195e-05
30.193559332147448	0.0006703976852550881	0.000681969987235414	0.0007285858893418586	0.0007399013667095982	0.0007622183456499868	0.0007733182037780282	0.000798238291213287	0.0008090548091752553	0.0008743135380356526	0.0008843611394766107	0.09138116691750821	0.0894243044167453	-5.498795923571456e-07	-3.822733062475159e-05	-5.580606256771169e-07	-3.8796072785923785e-05
30.37549071598484	0.0006702929562868922	0.0006818637837425957	0.0007284843475058458	0.0007397983643560682	0.000762119314546461	0.0007732176987930577	0.0007981424719888575	0.0008089574825799095	0.0008742262076630604	0.0008842721601691691	0.0914005499578047	0.0894432684763867	-5.38852029829083e-07	-3.768638778636757e-05	-5.468745923825971e-07	-3.82474732671112e-05
30.55851832793038	0.0006701891536341899	0.000681758528559038	0.0007283840340642323	0.000739696611575153	0.0007620216988054528	0.0007731186292002785	0.0007980482780660145	0.0008088617995111534	0.0008741409777049691	0.0008841852936591207	0.09142028909542609	0.0894625809334662	-5.278925796926154e-07	-3.7142330695377757e-05	-5.357576920487182e-07	-3.7695718385882815e-05
30.742648773309874	0.0006700862785104495	0.000681654223030774	0.0007282849544758495	0.0007395961139495744	0.0007619255065813335	0.0007730210032616354	0.0007979557206764973	0.0008087677712810538	0.0008740578665186349	0.000884100558291398	0.09144039095534669	0.0894822482696084	-5.17000767797076e-07	-3.6595136775813275e-05	-5.247094440469224e-07	-3.714078532282561e-05
30.92788869724955	0.0006699843320668241	0.0006815508684425629	0.000728187114211017	0.0007394968770744603	0.0007618307460876426	0.0007729248292988752	0.0007978648111662607	0.0008086754093160343	0.0008739768927050242	0.0008840179726530347	0.09146086228873183	0.0895022770899031	-5.061761225678627e-07	-3.604478324556459e-05	-5.137293703802275e-07	-3.658265105227487e-05
31.114244784915854	0.0006698833153903319	0.0006814484660160804	0.0007280905187511444	0.0007393989065569646	0.0007617374255976285	0.0007728301156940898	0.0007977755609971147	0.0008085847251585018	0.0008738980751130765	0.0008839375555773829	0.09148170997545277	0.08952267412534824	-4.954181749830186e-07	-3.549124711391127e-05	-5.028169956359553e-07	-3.6021292337679034e-05
31.30172376175672	0.0006697832295019993	0.0006813470169080714	0.0007279951735883304	0.0007393022080158646	0.0007616455534447953	0.0007727368708902743	0.0007976879817483961	0.0008084957304685168	0.0008738214328440618	0.0008838593261484258	0.09150294102664522	0.08954344623537122	-4.847264585589213e-07	-3.4934505179412545e-05	-4.919718469783597e-07	-3.5456685730295145e-05
31.4903323937443	0.0006696840753549462	0.0006812465222084476	0.0007279010842249287	0.0007392067870811442	0.0007615551380234563	0.0007726451033918755	0.0007976020851186614	0.0008084084370254754	0.0008737469852560159	0.0008837833037051676	0.09152456258733283	0.08956460041038142	-4.741005093090826e-07	-3.437453402602153e-05	-4.811934541308453e-07	-3.488880756677415e-05
31.68007748761912	0.0006695858538324402	0.0006811469829383506	0.0007278082561731172	0.0007391126493935688	0.0007614661877893003	0.0007725548217653634	0.0007975178829274258	0.0008083228567298369	0.0008736747519682858	0.0008837095078461291	0.0915465819391018	0.0895861437743875	-4.635398657233322e-07	-3.3811310020226415e-05	-4.7048134933173197e-07	-3.431763396505305e-05
31.870965891135747	0.000669488565745894	0.0006810484000481599	0.0007277166949544455	0.0007390198006042402	0.0007613787112599594	0.0007724660346398012	0.0007974353871169228	0.0008082390016048846	0.0008736047528661618	0.0008836379584339344	0.091569006502827	0.08960808358767665	-4.5304406877519007e-07	-3.3244809311022694e-05	-4.5983506734553065e-07	-3.374314082388308e-05
32.063004493309954	0.0006693922118328172	0.000680950774415456	0.0007276264060993622	0.0007389282463741335	0.0007612927170155769	0.0007723787507074182	0.0007973546097539019	0.000808156883798507	0.0008735370081056119	0.0008835686755999906	0.09159184384147068	0.0896304272495422	-4.426126618698248e-07	-3.267500782414001e-05	-4.4925414540786593e-07	-3.31653038177504e-05
32.25620022466719	0.0006692967927547238	0.0006808541068429398	0.0007275373951467379	0.0007388379923736343	0.0007612082136994033	0.0007722929787242079	0.0007972755630314707	0.0008080765155850318	0.0008734715381181235	0.0008835016797492822	0.09161510166293603	0.08965318230106963	-4.3224519081759907e-07	-3.210188125968294e-05	-4.387381232137666e-07	-3.2584098394961014e-05
32.45056005749291	0.0006692023090949838	0.0006807583980562915	0.0007274496676433659	0.0007387490442820372	0.0007611252100183793	0.0007722087275105102	0.000797198259270953	0.0008079979093670784	0.0008734083636156402	0.0008834369915652515	0.09163878782296916	0.08967635642799528	-4.219412038423097e-07	-3.1525405090937486e-05	-4.2828654290769097e-07	-3.1999499775392515e-05
32.64609100608406	0.0006691087613566226	0.0006806636487019865	0.0007273632291434401	0.0007386614077870483	0.0007610437147437345	0.0007721260059516204	0.0007971227109237997	0.0008079210776774574	0.00087334750559561	0.0008833746320147968	0.0916629103281533	0.08969995746361216	-4.1170025153478354e-07	-3.0945554560152244e-05	-4.17898949054904e-07	-3.1411482947496516e-05
32.84280012700226	0.0006690161499600724	0.000680569859345053	0.0007272780852080306	0.0007385750885842562	0.0007609637367115953	0.0007720448229983883	0.0007970489305735292	0.0008078460331811	0.0008732889853461452	0.0008833146223533728	0.09168747733893891	0.08972399339175201	-4.0152188683769893e-07	-3.036230467551304e-05	-4.0757488860634905e-07	-3.082002266396877e-05
33.040694519328454	0.0006689244752408686	0.000680477030466782	0.0007271942414045314	0.0007384900923765973	0.0007608852848235982	0.0007719651876678494	0.0007969769309377088	0.0008077727886770316	0.000873232824451296	0.0008832569841302077	0.09171249717275799	0.08974847234982344	-3.9140566501262575e-07	-2.977563020764573e-05	-3.973139108739282e-07	-3.0225093438918105e-05
33.239781324919136	0.0006688337374472863	0.0006803851624623765	0.0007271117033060932	0.0007384064248737978	0.0007608083680475159	0.0007718871090438379	0.0007969067248699736	0.000807701357100379	0.0008731790447964323	0.00088320173919363	0.09173797830720157	0.08977340263192002	-3.8135114362809926e-07	-2.918550568728473e-05	-3.871155675411273e-07	-2.9626669546894968e-05
33.44006772866406	0.0006687439367379263	0.000680294255638546	0.0007270304764910415	0.0007383240917917965	0.0007607329954178831	0.0007718105962776246	0.0007968383253620879	0.0008076317515244212	0.0008731276685737549	0.000883148909696515	0.09176392938326508	0.08979879269200174	-3.713578825494286e-07	-2.8591905402997053e-05	-3.7697941259991555e-07	-2.9024725016979502e-05
33.64156095874556	0.0006686550731792361	0.0006802043102110416	0.0007269505665422649	0.0007382430988521501	0.0007606591760366343	0.0007717356585885592	0.0007967717455460417	0.0008075639851626748	0.0008730787182879168	0.0008830985181018471	0.09179035920867423	0.0898246511471388	-3.6142544388817303e-07	-2.7994803395714474e-05	-3.6690500235421475e-07	-2.841923363144927e-05
33.84426828689945	0.0006685671467429747	0.0006801153263021316	0.0007268719790466001	0.0007381634517814228	0.000760586919073758	0.0007716623052647163	0.0007967069986961935	0.0008074980713710255	0.0008730322167617784	0.0008830505871884107	0.0918172767612653	0.08985098678082726	-3.515533919945524e-07	-2.7394173456679605e-05	-3.5689189539713125e-07	-2.781016892242083e-05
34.04819702867729	0.0006684801573036182	0.0006800273039380188	0.0007267947195941843	0.0007380851563105497	0.0007605162337679454	0.0007715905456635542	0.0007966440982314581	0.0008074340236499031	0.0008729881871422859	0.0008830051400566042	0.09184469119246551	0.08987780854638991	-3.4174129343858203e-07	-2.6789989124531566e-05	-3.46939652560432e-07	-2.7197504166548425e-05
34.25335454371064	0.0006683941046356995	0.0006799402430461931	0.0007267187937777941	0.0007380082181741899	0.0007604471294272601	0.0007715203892125897	0.0007965830577175362	0.0008073718556465004	0.0008729466529064862	0.0008829622001343877	0.09187261183083317	0.08990512557043714	-3.3198871697104164e-07	-2.6182223680226713e-05	-3.370478369082563e-07	-2.6581212382664754e-05
34.45974823597649	0.0006683089884110822	0.0006798541434527174	0.0007266442071921599	0.0007379326431100451	0.0007603796154298126	0.0007714518454100683	0.000796523890869185	0.000807311581157029	0.0008729076378676701	0.000882921791183356	0.09190104818568133	0.08993294715641678	-3.222952335128499e-07	-2.5570850144984725e-05	-3.2721601373277877e-07	-2.5961266329976862e-05
34.66738555406454	0.0006682248081961736	0.0006797690048794515	0.0007265709654332605	0.0007378584368581711	0.0007603137012244415	0.0007713849238256485	0.0007964666115525415	0.0008072532141290314	0.0008728711661816565	0.0008828839373049572	0.09193000995078485	0.08996128278823498	-3.1266041614096997e-07	-2.495584127693018e-05	-3.1744375050802263e-07	-2.533763850254278e-05
34.87627399144595	0.0006681415634490641	0.0006796848269412069	0.0007264990740975968	0.000737785605160256	0.0007602493963314045	0.0007713196341011014	0.000796411233787492	0.0008071967686637355	0.000872837262353225	0.0008828486629468467	0.09195950700817052	0.08999014213396947	-3.030838400433066e-07	-2.433716956609655e-05	-3.0773061687576486e-07	-2.4710301126523726e-05
35.086421086743854	0.000668059253516601	0.0006796016091428284	0.0007264285387814387	0.0007377141537588813	0.0007601867103430868	0.000771255985951009	0.0007963577717500838	0.0008071422590184526	0.0008728059512426811	0.000882815992909384	0.09198954943198713	0.09001953504965271	-2.9356508249984113e-07	-2.3714807230901247e-05	-2.980761846006503e-07	-2.4079226154660738e-05
35.29783442400536	0.0006679778776313898	0.0006795193508762139	0.0007263593650800535	0.0007376440883967621	0.0007601256529247101	0.0007711939891634922	0.0007963062397749967	0.0008070896996090365	0.000872777258072587	0.0008827859523522829	0.09202014749247173	0.09004947158315052	-2.841037228782945e-07	-2.308872621598068e-05	-2.884800275829852e-07	-2.344438526546977e-05
35.51052163297529	0.0006678974349087226	0.0006794380514172506	0.0007262915585869079	0.0007375754148159568	0.0007600662338150518	0.0007711336536009141	0.0007962566523580582	0.0008070391050123809	0.0008727512084346335	0.0008827585668014069	0.09205131165999808	0.09007996197812644	-2.74699342589892e-07	-2.2458898186250575e-05	-2.789417218171039e-07	-2.2805749857746083e-05
35.72449038937153	0.0006678179243434303	0.0006793577099226831	0.0007262251248928446	0.0007375081387570577	0.0007600084628271855	0.0007710749892006361	0.0007962090241588156	0.000806990489968975	0.0008727278282966784	0.0008827338621557278	0.0920830526092237	0.09011101667809085	-2.6535152506767905e-07	-2.182529452368631e-05	-2.6946084534930186e-07	-2.2163291045512734e-05
35.93974841516195	0.0006677393448066619	0.0006792783254269042	0.0007261600695852374	0.0007374422659583551	0.0007599523498492167	0.0007710180059757477	0.0007961633700031575	0.0008069438693855146	0.0008727071440099436	0.000882711864694438	0.09211538122332211	0.09014264633055231	-2.560598557582814e-07	-2.1187886324269822e-05	-2.600369782869427e-07	-2.151697965641075e-05
36.15630347884324	0.000667661695042576	0.0006791998968386602	0.0007260963982471111	0.0007373778021549723	0.0007598979048450401	0.0007709627140158314	0.0007961197048859949	0.0008068992583375599	0.0008726891823163766	0.0008826926010842295	0.09214830859832818	0.09017486179125389	-2.4682392208005485e-07	-2.054664439202214e-05	-2.506697027585599e-07	-2.086678622617577e-05
36.374163395721176	0.0006675849736649638	0.0006791224229376869	0.0007260341164562499	0.0007373147530779793	0.0007598451378551047	0.0007709091234877204	0.000796078043973995	0.0008068566720722587	0.0008726739703561914	0.0008826760983867456	0.09218184604755848	0.09020767412851503	-2.3764331339272762e-07	-1.9901539235062105e-05	-2.413586028798126e-07	-2.021268099403062e-05
36.59333602819267	0.0006675091791537792	0.0006790459023712534	0.0007259732297842647	0.0007372531244534764	0.0007597940589971937	0.0007708572446362884	0.0007960384026083797	0.0008068161260111222	0.0008726615356755791	0.0008826623840662034	0.09221600510615961	0.09024109462766687	-2.2851762101019392e-07	-1.9252541063774498e-05	-2.3210326474611305e-07	-1.9554633899604434e-05
36.813829286029524	0.0006674343098515841	0.0006789703336506213	0.0007259137437956322	0.000737192922001647	0.0007597446784671975	0.000770807087785223	0.0007960007963077713	0.0008067776357528546	0.0008726519062345963	0.0008826514859971885	0.0922507975357476	0.09027513479559052	-2.1944643814738804e-07	-1.859961978409319e-05	-2.2290327640443752e-07	-1.889261457807545e-05
37.03565112666392	0.0006673603639599144	0.0006788957151474225	0.0007258556640467202	0.0007371341514357863	0.0007596970065399296	0.0007707586633378409	0.0007959652407711151	0.0008067412170762571	0.0008726451104152516	0.0008826434324726485	0.09228623532915015	0.09030980636536864	-2.104293598753984e-07	-1.7942744991561455e-05	-2.1375822782080008e-07	-1.8226592355480298e-05
37.25880955547555	0.000667287339535546	0.0006788220450899406	0.0007257989960847621	0.0007370768184612962	0.0007596510535699305	0.0007707119817778861	0.0007959317518806507	0.0008067068859431796	0.0008726411770297725	0.0008826382522120582	0.0923223307152728	0.09034512130103406	-2.014659831448863e-07	-1.7281885970416022e-05	-2.046677108527139e-07	-1.755653624335718e-05
37.483312626080554	0.000667215234486674	0.000678749321559306	0.0007257437454468146	0.000737020928774656	0.0007596068299922875	0.0007706670536703723	0.000795900345704956	0.0008066746585015464	0.0008726401353290695	0.0008826359743697934	0.09235909616406915	0.09038109180243027	-1.9255590672645484e-07	-1.6617011686370642e-05	-1.9563131923596398e-07	-1.6882414935581735e-05
37.70916844062219	0.0006671440465689996	0.0006786775424855898	0.0007256899176586826	0.0007369664880623477	0.0007595643463234776	0.0007706238896623981	0.0007958710385020581	0.0008066445510884411	0.0008726420150114121	0.0008826366285436907	0.09239654439162846	0.0904177303102017	-1.8369873119091634e-07	-1.5948090781842117e-05	-1.8664864856530843e-07	-1.620419680381513e-05
37.93638515006311	0.0006670737733817139	0.0006786067056438109	0.0007256375182338054	0.0007369135019997698	0.0007595236131622116	0.0007705825004840137	0.000795843846722609	0.0008066165802332659	0.0008726468462313028	0.0008826402447838267	0.09243468836538941	0.0904550495108759	-1.748940589008357e-07	-1.527509157298046e-05	-1.7771929623940086e-07	-1.552184989034311e-05
38.164970954479706	0.0006670044123633825	0.000678536808649827	0.0007255865526721104	0.0007368619762500936	0.0007594846411902921	0.0007705428969490723	0.0007958187870131212	0.0008065907626609569	0.0008726546596085619	0.0008826468536014883	0.09247354130945994	0.09049306234208518	-1.661414939630422e-07	-1.4597982042147128e-05	-1.6884286145927262e-07	-1.483534190471758e-05
38.39493410335793	0.0006669359607877357	0.0006784678489561441	0.0007255370264588414	0.0007368119164631071	0.000759447441173497	0.0007705050899561148	0.0007957958762193015	0.0008065671152952879	0.000872665486237649	0.0008826564859783841	0.09251311671008632	0.09053178199790188	-1.574406422041267e-07	-1.3916729833557406e-05	-1.6001894519450562e-07	-1.4144640218483051e-05
38.626282895891045	0.0006668684157593428	0.0006783998238476036	0.0007254889450633387	0.0007367633282740117	0.0007594120239624614	0.0007704690904892493	0.0007957751313894322	0.0008065456552622343	0.0008726793576971922	0.0008826691733760583	0.09255342832123474	0.09057122193430334	-1.4879111116090048e-07	-1.3231302248922772e-05	-1.512471501743419e-07	-1.344971186120758e-05
38.859025681279114	0.0006668017742091863	0.0006783327304369695	0.0007254423139377927	0.0007367162173021783	0.0007593784004935818	0.0007704349096190555	0.0007957565697778374	0.0008065263998934141	0.0008726963060597593	0.0008826849477455436	0.09259449017030476	0.09061139587477114	-1.4019251004765247e-07	-1.2541666241788763e-05	-1.425270808247999e-07	-1.2750523511906309e-05
39.09317085903034	0.0006667360328901188	0.0006782665656604042	0.0007253971385159499	0.0007366705891498823	0.0007593465817899287	0.0007704025585035099	0.0007957402088484329	0.0008065093667296086	0.0008727163639018652	0.0008827038415372477	0.09263631656399973	0.09065231781600844	-1.3164444970389065e-07	-1.1847788409707904e-05	-1.3385834325718195e-07	-1.2047041495016897e-05
39.328726879264174	0.0006666711883722169	0.0006782013262728306	0.0007253534242117966	0.0007366264494009852	0.0007593165789621926	0.0007703720483889107	0.0007957260662783472	0.0008064945735243643	0.0008727395643142328	0.0008827258877110863	0.09267892209430417	0.09069400203381639	-1.2314654260019674e-07	-1.1149634991547419e-05	-1.2524054526698997e-07	-1.1339231777096614e-05
39.56570224301631	0.0006666072370380003	0.0006781370088431741	0.0007253111764181833	0.0007365838036195811	0.0007592884032096088	0.0007703433906108202	0.0007957141599616284	0.0008064820382476681	0.0008727659409122922	0.0008827511197468572	0.09272232164463814	0.09073646308909505	-1.1469840280895274e-07	-1.0447171861382998e-05	-1.1667329627906495e-07	-1.0627059958634444e-05
39.80410550254544	0.0006665441750775508	0.0006780736097494892	0.0007252704005054204	0.0007365426573486052	0.0007592620658209362	0.0007703165965950325	0.0007957045080130372	0.0008064717790897128	0.0008727955278469593	0.000882779571654882	0.09276653039614381	0.09077971583399547	-1.0629964594536037e-07	-9.740364519894573e-06	-1.0815620730963982e-07	-9.910491267084431e-06
40.04394526164196	0.0006664819984834918	0.0006780111251739594	0.0007252311018198295	0.0007365030161083973	0.0007592375781754267	0.0007702916778585527	0.0007956971287719196	0.000806463814464746	0.0008728283598156661	0.000882811277986905	0.09281156383411847	0.09082377541821951	-9.794988917481359e-08	-9.029178091618517e-06	-9.968889096829102e-08	-9.189490554006863e-06
40.28523017593832	0.0006664207030458505	0.0006779495510977716	0.00072519328568225	0.0007364648853952232	0.0007592149517438185	0.0007702686460105785	0.0007956920408061802	0.000806458163015007	0.0008728644720736802	0.0008828462738472689	0.09285743775462227	0.09086865729547368	-8.964875116302534e-08	-8.313577316315657e-06	-9.127096141652198e-08	-8.464022286963635e-06
40.52796895322162	0.0006663602843467874	0.0006778888832958616	0.0007251569573865039	0.0007364282706797522	0.0007591941980893512	0.0007702475127535224	0.0007956892629163381	0.0008064548436147574	0.0008729039004457036	0.0008828845949043679	0.09290416827122958	0.09091437723008086	-8.139585204198357e-08	-7.593526542837292e-06	-8.290203432786449e-08	-7.734050543189985e-06
40.77217035374772	0.0006663007377551884	0.0006778291173315222	0.0007251221221978083	0.0007363931774054867	0.0007591753288687901	0.0007702282898840268	0.0007956888141396771	0.0008064538753743992	0.000872946681337762	0.0008829262774023922	0.09295177182195419	0.0909609513037512	-7.319081340236185e-08	-6.8689897237128594e-06	-7.458172687768716e-08	-6.999539003876842e-06
41.017843190557436	0.0006662420584211253	0.0006777702485508784	0.0007250887853511511	0.0007363596109871478	0.0007591583558334694	0.0007702109892940148	0.0007956907137545	0.0008064552776446958	0.0008729928517494037	0.000882971358173371	0.09300026517634256	0.09100839592252324	-6.50332582553554e-08	-6.139930408294303e-06	-6.630965769245482e-08	-6.260450946149465e-06
41.26499632979458	0.0006661842412701701	0.0006777122720772177	0.000725056952049605	0.00073632757680901	0.0007591432908303532	0.0007701956229717482	0.0007956949812844766	0.0008064590700210862	0.0008730424492862015	0.0008830198746495172	0.09304966544274866	0.09105672782387222	-5.692281098974676e-08	-5.406311734568181e-06	-5.8085446842355906e-08	-5.516749238237972e-06
41.51363869102594	0.0006661272809975657	0.0006776551828051757	0.0007250266274626031	0.0007362970802231862	0.0007591301458031211	0.0007701822030029026	0.0007957016365030947	0.0008064652723481016	0.0008730955121725802	0.0008830718648758924	0.09309999007577424	0.09110596408399603	-4.8859097347836444e-08	-4.668096422494328e-06	-4.990871578557446e-08	-4.768396330206981e-06
41.763779247563185	0.0006660711720622503	0.0006775989753947776	0.0007249978167241587	0.0007362681265478664	0.0007591189327932638	0.0007701707415716751	0.000795710699438223	0.0008064739047238934	0.0008731520792649751	0.0008831273675233998	0.09315125688390916	0.09115612212528254	-4.084174441113149e-08	-3.9252467683992265e-06	-4.1779087373928006e-08	-4.015354249903291e-06
42.0154270267867	0.0006660159086807186	0.0006775436442653128	0.0007249705249310246	0.0007362407210654881	0.0007591096639411979	0.0007701612509618791	0.0007957221903767682	0.0008064849875048549	0.0008732121900653231	0.0008831864219020986	0.09320348403735271	0.09120721972396881	-3.287038053746173e-08	-3.1777246347897137e-06	-3.3696185782828084e-08	-3.2575845924365243e-06
42.26859111047143	0.0006659614848207409	0.000677489183589072	0.0007249447571408154	0.0007362148690208759	0.0007591023514874149	0.0007701537435581076	0.0007957361298694678	0.0008064985413103695	0.0008732758847349171	0.000883249067974888	0.09325669007603662	0.09125927501797662	-2.494463534731886e-08	-2.42549144413573e-06	-2.565963647593525e-08	-2.495048511852449e-06
42.523280635114425	0.0006659078941949031	0.0006774355872849029	0.0007249205183700531	0.0007361905756193061	0.0007590970077736278	0.0007701482318468713	0.0007957525387357715	0.0008065145870276624	0.0008733432041086103	0.0008833153463715212	0.09331089391784479	0.09131230651496045	-1.7064139701305006e-08	-1.6685081723200046e-06	-1.766906622944521e-08	-1.7277067191623363e-06
42.77950479226489	0.0006658551302539919	0.0006773828490116087	0.000724897813592169	0.0007361678460245158	0.0007590936452439557	0.0007701447284177729	0.0007957714380688607	0.0008065331458167703	0.0008734141897093986	0.0008833852984030039	0.09336611486704591	0.09136633310055484	-9.228525640067944e-09	-9.067353378133802e-07	-9.724103039931639e-09	-9.55519468548438e-07
43.03727282885567	0.0006658031861802032	0.0006773309621611756	0.0007248766477354401	0.0007361466853566641	0.0007590922764461252	0.0007701432459647154	0.0007957928492407809	0.0008065542391156382	0.0008734888837633886	0.0008834589660763684	0.09342237262293358	0.09142137404682227	-1.4374263697727874e-09	-1.40132995180009e-07	-1.82437611198627e-09	-1.7844655109122698e-07
43.29659404753705	0.0006657520548801742	0.0006772799198518193	0.0007248570256808652	0.0007361270986902163	0.0007590929140326899	0.0007701437972871113	0.0007958167939077024	0.000806577888645335	0.0008735673292151587	0.0008835363921098324	0.09347968728869116	0.09147744902093197	6.309523783217669e-09	6.313392742207657e-07	6.030484176475573e-09	6.035527132242091e-07
43.55747780701245	0.0006657017289778358	0.0006772297149208534	0.0007248389522599766	0.0007361090910517791	0.0007590955707622801	0.0007701463952911311	0.0007958432940153126	0.0008066041164153972	0.0008736495697435302	0.0008836176199483642	0.09353807938048404	0.09153457809403835	1.4012689400098519e-08	1.4077223703945485e-06	1.3840846311294688e-08	1.390519484889552e-06
43.81993352237618	0.0006656522008070782	0.0006771803399173715	0.0007248224322525893	0.0007360926674178597	0.000759100259500865	0.0007701510529909617	0.0007958723718043382	0.0008066329447293108	0.0008737356497777628	0.0008837026937796677	0.09359756983677851	0.09159278175041188	2.1672433999546728e-08	2.1890576831495867e-06	2.160707765724683e-08	2.1824954113680572e-06
44.08397066545326	0.0006656034624042198	0.0006771317870947307	0.0007248074703844764	0.0007360778327125597	0.000759106993223046	0.0007701577835100892	0.0007959040498162021	0.0008066643961901166	0.0008738256145141764	0.0008837916585505829	0.09365818002790496	0.09165208089678706	2.9289120094967008e-08	2.975387103254512e-06	2.9329544534587373e-08	2.97952264011192e-06
44.349598765141174	0.0006655555055002868	0.0006770840484028499	0.0007247940713249843	0.0007360645918052103	0.0007591157850133773	0.0007701666000826255	0.000795938350898834	0.0008066984937061718	0.0008739195099332354	0.0008838845599839461	0.09371993176587154	0.09171249687195425	3.686310922138003e-08	3.76675303109808e-06	3.7008612227724946e-08	3.7816438255566798e-06
44.6168274077539	0.0006655083215130834	0.0006770371154802922	0.0007247822396845704	0.0007360529495079211	0.0007591266480677051	0.0007701775160546267	0.0007959752982126144	0.0008067352604970433	0.000874017382817084	0.0008839814445958903	0.09378284731442398	0.09177405145661095	4.439476196339484e-08	4.5631983851823765e-06	4.464464502295165e-08	4.5889021384748485e-06
44.88566623736761	0.0006654619015390536	0.0006769909796461469	0.0007247719800122661	0.0007360429105730663	0.0007591395956945312	0.0007701905448854683	0.0007960149152364747	0.0008067747200995549	0.0008741192807675674	0.0008840823597136268	0.09384694939937745	0.09183676688345584	5.1884438011370534e-08	5.3647666141132255e-06	5.223800626590579e-08	5.401341277522231e-06
45.15612495616904	0.0006654162363449329	0.0006769456318916931	0.000724763296793074	0.0007360344796906904	0.0007591546413164162	0.0007702057001492261	0.0007960572257741556	0.0008068168963739919	0.0008742252522247437	0.0008841873534937099	0.09391226121920833	0.09190066584756192	5.9332496187220266e-08	6.171501705565241e-06	5.97890583704623e-08	6.219005477064998e-06
45.42821332480542	0.0006653713163591659	0.0006769010628718353	0.0007247561944452646	0.0007360276614858324	0.0007591717984713884	0.0007702229955360888	0.0007961022539606134	0.0008068618135104472	0.0008743353464858987	0.0008842964749407958	0.0939788064559378	0.09196577151700472	6.67392944918993e-08	6.98344819755059e-06	6.729816288877227e-08	7.04193952000276e-06
45.701941162736816	0.0006653271316631141	0.0006768572628963276	0.0007247506773176237	0.0007360224605157821	0.0007591910808144068	0.0007702424448538089	0.0007961500242686084	0.0008069094960353596	0.0008744496137251045	0.0008844097739269363	0.09404660928628475	0.09203210754378997	7.41051901561457e-08	7.800651190215113e-06	7.476568053815108e-08	7.870188747455265e-06
45.97731834859046	0.0006652836719820137	0.0006768142219207441	0.000724746749686588	0.0007360188812672383	0.0007592125021188316	0.0007702640620291645	0.0007962005615154513	0.0008069599688181883	0.0008745681050133025	0.0008845273012113903	0.09411569439313487	0.09209969807505312	8.143053965869486e-08	8.62315635488664e-06	8.219197124444654e-08	8.703799070114426e-06
46.25435482051728	0.0006652409266757001	0.000676771929537223	0.0007247444157533143	0.0007360169281533945	0.0007592360762779339	0.0007702878611094687	0.000796253890869928	0.0008070132570782875	0.0008746908723389607	0.0008846491084609996	0.09418608697729502	0.09216856776456903	8.87156987906812e-08	9.45100994759196e-06	8.957739418063645e-08	9.542816978985735e-06
46.533060576550575	0.000665198884729078	0.0006767303749649487	0.0007247436796406461	0.0007360166055109228	0.0007592618173064369	0.0007703138562640887	0.0007963100378594073	0.0008070693863919367	0.0008748179686293005	0.0008847752482711268	0.09425781276958001	0.0922387417845625	9.596102269011572e-08	1.0284258820214554e-05	9.692230781583461e-08	1.0387289557794999e-05
46.813445674966815	0.0006651575347423407	0.0006766895470403886	0.00072474454539	0.0007360179175968793	0.000759289739342084	0.00077034206178602	0.0007963690283771324	0.0008071283826995785	0.0008749494477721323	0.0008849057741871904	0.09433089804320831	0.09231024583784408	1.031668659054203e-07	1.1122950434705459e-05	1.0422706997231974e-07	1.1237264496533061e-05
47.09552023464871	0.0006651168649209277	0.0006766494342072646	0.0007247470169581595	0.0007360208685855152	0.0007593198566472539	0.0007703724920934754	0.0007964308886897141	0.0008071902723132346	0.0008750853646383112	0.0008850407407268107	0.09440536962653909	0.09238310617026008	1.1033358241277491e-07	1.1967132872631181e-05	1.1149203784114811e-07	1.209279010078168e-05
47.37929443545016	0.0006650768630651965	0.000676610024506241	0.0007247510982139529	0.0007360254625649734	0.0007593521836105786	0.0007704051617315072	0.0007964956454448042	0.0008072550819241088	0.0008752257751048129	0.0008851802034025681	0.09448125491615675	0.09245734958349036	1.174615256750982e-07	1.281685484952333e-05	1.1871756805414448e-07	1.2953915306895825e-05
47.66477851856398	0.0006650375165598355	0.000676571305564351	0.0007247567929348582	0.0007360317035339128	0.0007593867347486335	0.0007704400853736779	0.0007965633256790009	0.0008073228386104202	0.0008753707360785017	0.0008853242187454402	0.09455858189030864	0.09253300344819138	1.2455104871143645e-07	1.3672165730393981e-05	1.259040167277039e-07	1.3820689695243082e-05
47.951982786891236	0.0006649988123629717	0.0006765332645841201	0.0007247641048034831	0.0007360395953980072	0.0007594235247076365	0.0007704772778237488	0.0007966339568259392	0.0008073935698454186	0.0008755203055205571	0.000885472844328888	0.09463737912270309	0.09261009571749368	1.31602504119515e-07	1.4533115541143227e-05	1.3305173950334086e-07	1.4693163502693674e-05
48.24091760541319	0.0006649607369949919	0.0006764958883324007	0.0007247730374039514	0.0007360491419663495	0.000759462568265197	0.0007705167540174176	0.0007967075667246236	0.0008074673035056332	0.0008756745424716217	0.0008856261387936515	0.09471767579670018	0.09268865494087536	1.3861624413688718e-07	1.539975498357493e-05	1.401610916016826e-07	1.5571387637247636e-05
48.53159340156531	0.0006649232765270492	0.0006764591631288937	0.0007247835942181717	0.000736060346947738	0.0007595038803320938	0.0007705585290240825	0.0007967841836279662	0.0008075440678793355	0.0008758335070776696	0.0008857841618732558	0.09479950171987547	0.092768710278416	1.4559262070685391e-07	1.6272135451717018e-05	1.472324278899064e-07	1.6455413694160814e-05
48.82402066561362	0.0006648864165692709	0.000676423074834369	0.0007247957786220031	0.0007360732139468671	0.0007595474759541096	0.000770602618048664	0.0007968638362115862	0.0008076238916752482	0.0008759972606166513	0.0008859469744202784	0.09488288733900983	0.09285029151544179	1.5253198551727805e-07	1.7150309045671497e-05	1.5426610291621734e-07	1.734529396901774e-05
49.11820995103327	0.0006648501422586172	0.000676387608838538	0.0007248095938812892	0.000736087746460373	0.0007595933703138806	0.0007706490364334383	0.0007969465535828124	0.000807706804031465	0.0008761658655258905	0.0008861146384333585	0.09496786375546516	0.0929334290775797	1.5943469004785563e-07	1.8034328586297166e-05	1.6126247095668567e-07	1.824108147235881e-05
49.41417187488941	0.0006648144382464278	0.0006763527500476151	0.0007248250431477839	0.0007361039478727852	0.0007596415787328076	0.0007706977996599334	0.0007970323652899743	0.0008077928345246476	0.0008763393854303192	0.0008862872170850325	0.09505446274102418	0.09301815404623542	1.663010856588036e-07	1.8924247635054847e-05	1.6822188610241678e-07	1.914282994922023e-05
49.71191711822035	0.000664779288685614	0.0006763184828715199	0.0007248421294549513	0.0007361218214523426	0.0007596921166730093	0.000770748923350866	0.0007971213013319274	0.0008078820131794609	0.0008765178851715404	0.0008864647747503764	0.09514271675414389	0.09310449817449964	1.73131523624687e-07	1.9820120508134975e-05	1.7514470230291929e-07	2.0050593893788937e-05
50.01145642642306	0.0006647446772174955	0.000676284791210727	0.0007248608557136296	0.0007361413703466801	0.0007597449997393073	0.0007708024232721139	0.000797213392167853	0.0008079743704782695	0.0008767014308377508	0.0008866473770365065	0.0952326589566891	0.09319249390349986	1.7992635520228985e-07	2.0722002294526476e-05	1.8203127341272565e-07	2.0964428565334314e-05
50.3128006096408	0.0006647105869582731	0.0006762516584427527	0.0007248812247075723	0.0007361625975783846	0.0007598002436812741	0.0007708583153347356	0.0007973086687273325	0.00080806993737112	0.000876890089794576	0.000886835090812964	0.09532432323112341	0.09328217437923142	1.8668593169566747e-07	2.1629948874557492e-05	1.8888195326576852e-07	2.188439000724851e-05
50.61596054315354	0.0006646770004851208	0.0006762190674082552	0.0007249032390888421	0.0007361855060404138	0.0007598578643953132	0.0007709166155970422	0.0007974071624207038	0.0008081687452859875	0.000877083930716822	0.0008870279842430115	0.09541774419819893	0.09337357346984378	1.9341060451013962e-07	2.254401693715935e-05	1.9569709573783074e-07	2.2810535065170834e-05
50.9209471677702	0.0006646438998218933	0.0006761870003967563	0.0007249269013730757	0.0007362100984913805	0.0007599178779267991	0.0007709773402667117	0.000797508905149722	0.0008082708261393302	0.000877283023621201	0.0008872261268158828	0.09551295723514748	0.09346672578343357	2.0010072523425626e-07	2.3464264001182844e-05	2.0247705480834488e-07	2.3742921405750517e-05
51.22777149022361	0.0006646112664244287	0.0006761554391319511	0.0007249522139345893	0.0007362363775506759	0.0007599803004722676	0.0007710405057029586	0.0007976139293185147	0.0008083762123469322	0.0008774874399000477	0.0008874295893800065	0.09560999849439768	0.09356166668635181	2.067566457026812e-07	2.439074843429978e-05	2.0922218463281794e-07	2.4681607536630734e-05
51.53644458356769	0.0006645790811654379	0.0006761243647566095	0.0007249791790013465	0.0007362643456934598	0.0007600451483816545	0.0007711061284187525	0.0007977222678448553	0.0008084849368350646	0.0008776972523560699	0.000887638444177249	0.09570890492281796	0.09365843232202294	2.1337871805864224e-07	2.5323529473098016e-05	2.1593283960658245e-07	2.5626652825933016e-05
51.84697758757708	0.0006645473243189692	0.0006760937578170497	0.0007250077986497613	0.0007362940052454839	0.0007601124381605909	0.0007711742250830901	0.0007978339541717725	0.0008085970330519715	0.0008779125352381751	0.0008878527648782157	0.09580971428154031	0.09375705963032843	2.1996729483090942e-07	2.6262667244647542e-05	2.226093744331012e-07	2.6578117523046174e-05
52.15938170914916	0.0006645159755444276	0.0006760635982471638	0.0007250380747993435	0.0007363253583777558	0.0007601821864727548	0.0007712448125233207	0.0007979490222794797	0.0008087125349796774	0.0008781333642783978	0.0008880726266186295	0.09591246516633473	0.0938575863675359	2.2652272901597763e-07	2.720822278970414e-05	2.2925214420137924e-07	2.7536062780664228e-05
52.47366822270851	0.0006644850138701469	0.0006760338653519998	0.0007250700092071803	0.0007363584071010444	0.0007602544101422863	0.0007713179077275346	0.0007980675066976712	0.0008088314771461544	0.0008783598167299852	0.0008882981060368563	0.09601719702859589	0.09396005112681871	2.3304537414788919e-07	2.8160258084303225e-05	2.3586150446467703e-07	2.8500550677601488e-05
52.789848470613855	0.0006644544176764846	0.0006760045377908622	0.0007251036034622404	0.0007363931532602017	0.0007603291261562536	0.0007713935278470074	0.0007981894425181698	0.0008089538946378388	0.0008785919714066668	0.0008885292813125882	0.09612395019694366	0.09406449335938458	2.3953558437607957e-07	2.911883606368515e-05	2.4243781131748875e-07	2.9471644241718664e-05
53.107933863567155	0.0006644241646784464	0.0006759755935599428	0.0007251388589795121	0.0007364295985283239	0.0007604063516671913	0.0007714716901987072	0.0007983148654079599	0.0008090798231125215	0.000878829908723175	0.0008887662322067595	0.09623276589945533	0.09417095339620964	2.4599371455948614e-07	3.0084020647830334e-05	2.489814214707859e-07	3.0449407473293055e-05
53.42793588102576	0.0006643942319077966	0.0006759470099744347	0.0007251757769939461	0.0007364677444007128	0.0007604861039957014	0.0007715524122678623	0.0007984438116225938	0.0008092092988126172	0.0008790737107370278	0.0008890090401027004	0.09634368628655691	0.09427947247043336	2.524201203326845e-07	3.1055876764801704e-05	2.5549269233007994e-07	3.143390536949897e-05
53.74986607161648	0.0006643645956946602	0.0006759187636501406	0.0007252143585542106	0.0007365075921886534	0.0007605684006331111	0.0007716357117105945	0.0007985763180200101	0.0008093423585788307	0.0008793234611916528	0.0008892577880486134	0.09645675445460487	0.09439009274041255	2.58815158207153e-07	3.203447037872231e-05	2.61971982100373e-07	3.2425203952302084e-05
54.073736053552395	0.0006643352316486035	0.0006758908304845541	0.000725254604516268	0.0007365491430130104	0.0007606532592442225	0.0007717216063566335	0.0007987124220747776	0.0008094790398642473	0.0008795792455608974	0.0008895125608014094	0.09657201447016284	0.09450285731346242	2.651791856688509e-07	3.301986851766969e-05	2.684196498627025e-07	3.342337029366149e-05
54.399557515052166	0.0006643061146391477	0.0006758631856373761	0.000725296515536723	0.0007365923977975977	0.0007607406976701137	0.0007718101142120811	0.0007988521618927465	0.0008096193807488291	0.0008798411510949543	0.0008897734448719355	0.09668951139501154	0.09461781027031829	2.7151256125107666e-07	3.4012139299599564e-05	2.7483605566239536e-07	3.442847254273018e-05
54.727342214761876	0.0006642772187757308	0.0006758358035104788	0.0007253400920659836	0.0007366373572623604	0.0007608307339310252	0.0007719012534622684	0.000798995576226173	0.0008097634199543678	0.0008801092668677845	0.0008900405285716734	0.09680929131191857	0.09473499669032728	2.778156446541641e-07	3.501135196457006e-05	2.812215606142355e-07	3.5440579956191876e-05
55.057101982179326	0.0006642485173870823	0.0006758086577272744	0.0007253853343411978	0.0007366840219163291	0.0007609233862293285	0.0007719950424746768	0.0007991427044892923	0.0008099111968598911	0.000880383683826081	0.0008903139020609531	0.09693140135118067	0.09485446267741282	2.8408879682874887e-07	3.601757690277485e-05	2.875765269874653e-07	3.645976292596109e-05
55.38884871808102	0.0006642199829999857	0.0006757817211114822	0.0007254322423789626	0.0007367323920503551	0.0007610186729525584	0.0007720914998019412	0.0007992935867743748	0.0008100627515175402	0.0008806644948398259	0.0008905936573987333	0.09705588971798683	0.09497625538682396	2.903323800848394e-07	3.703088568698942e-05	2.93901318326132e-07	3.748609301254535e-05
55.722594394951685	0.0006641915873174346	0.0006757549656652759	0.0007254808159678157	0.0007367824677296183	0.000761116612676552	0.0007721906441849446	0.0007994482638682889	0.0008102181246689474	0.0008809517947545236	0.0008908798885940255	0.09718280572060878	0.09510042305270504	2.9654675821324736e-07	3.805135110707125e-05	3.001962995382093e-07	3.851964297549304e-05
56.058351057416104	0.0006641633011961283	0.0006757283625467764	0.000725531054660475	0.0007368342487858874	0.00076121722416866	0.0007722924945559793	0.0007996067772695693	0.0008103773577621159	0.0008812456804451491	0.0008911726916590063	0.0973121997994643	0.09522701501652067	3.027322965760103e-07	3.907904720126809e-05	3.064618370100889e-07	3.956048680678337e-05
56.39613082267415	0.0006641350946233152	0.0006757018820468881	0.0007255829577658401	0.0007368877348095444	0.0007613205263910498	0.0007723970700420175	0.0007997691692060346	0.000810540492968834	0.0008815462508718959	0.0008914721646638962	0.0974441235570851	0.09535608175634724	3.088893622295568e-07	4.011404929263329e-05	3.1269829871738604e-07	4.060869976557635e-05
56.7359458809379	0.0006641069366929417	0.0006756754935654373	0.0007256365243407326	0.0007369429251413442	0.0007614265385041064	0.0007725043899680522	0.0007999354826529483	0.0008107075732026336	0.0008818536071377831	0.0008917784077936635	0.09757862978900493	0.09548767491708374	3.150183240610994e-07	4.115643402802238e-05	3.1890605435005645e-07	4.166435841507221e-05
57.07780849587155	0.0006640787955811007	0.0006756491655866128	0.0007256917531813834	0.0007369998188639185	0.0007615352798699388	0.0007726144738605607	0.0008001057613517737	0.0008108786421373315	0.0008821678525482126	0.0008920915234066476	0.0977157725156205	0.09562184734161013	3.2111955289271764e-07	4.2206279413453673e-05	3.250854754301407e-07	4.272754065928752e-05
57.42173100503407	0.0006640506385207379	0.0006756228656536572	0.0007257486428146326	0.0007370584147930008	0.000761646770055966	0.000772727341451038	0.0008002800498295102	0.0008110537442261419	0.0008824890926725194	0.0008924116160951348	0.09785560701504849	0.0957586531029065	3.271934216092943e-07	4.326366485374322e-05	3.312369354260391e-07	4.3798325780469716e-05
57.7677258203244	0.0006640224317756094	0.0006755965603428111	0.0007258071914888583	0.0007371187114683713	0.0007617610288386298	0.0007728430126796543	0.0008004583934186693	0.000811232924721423	0.0008828174354076343	0.0008927387927480135	0.09799818985702533	0.09589814753720519	3.332403053122549e-07	4.4328671196636193e-05	3.373608099012642e-07	4.4876794481729654e-05
58.115805428429454	0.0006639941406134531	0.0006755702152364673	0.0007258673971646109	0.0007371807071445108	0.0007618780762072112	0.0007729615076990121	0.0008006408382778862	0.0008114162296950489	0.0008831529910439128	0.0008930731626155531	0.09814357893787035	0.09604038727817875	3.392605814483713e-07	4.540138077402389e-05	3.4345747664411147e-07	4.5963028928258653e-05
58.465982391274686	0.0006639657292783532	0.0006755437948955155	0.0007259292575049403	0.0007372443997809491	0.0007619979323677583	0.0007730828468780179	0.0008008274314132071	0.0008116037060594479	0.0008834958723332305	0.0008934148373764109	0.09829183351657594	0.09618543029222293	3.452546299452866e-07	4.6481877446019615e-05	3.495273158018834e-07	4.705711279021085e-05
58.818269346477535	0.0006639371609622696	0.0006755172628308497	0.0007259927698654182	0.0007373097870323034	0.0007621206177471324	0.0007732070508058637	0.0008010182207000728	0.0008117954015893286	0.0008838461945594361	0.0008937639312069522	0.09844301425204013	0.09633333591486735	3.5122283337479625e-07	4.7570246648726e-05	3.555707100344127e-07	4.815913128899951e-05
59.172679007803275	0.0006639083977757052	0.0006754905814740094	0.000726057931283832	0.0007373768662379909	0.0007622461529971856	0.0007733341402961392	0.0008012132549060306	0.000811991364944121	0.0008842040756112531	0.0008941205608529758	0.09859718324150875	0.09648416488835905	3.571655771057204e-07	4.866657544264075e-05	3.615880446612967e-07	4.926917124381536e-05
59.52922416562417	0.0006638794007174779	0.0006754637121469273	0.0007261247384695448	0.0007374456344116075	0.0007623745589990592	0.0007734641363910576	0.0008014125837141953	0.0008121916456911615	0.0008845696360577333	0.0008944848457039461	0.09875440406025325	0.09663797940046051	3.6308324946263126e-07	4.977095256228359e-05	3.675797078284311e-07	5.0387321122280504e-05
59.887917687380885	0.0006638501296435731	0.0006754366150307467	0.0007261931877925084	0.0007375160882299587	0.0007625058568676203	0.0007735970603658308	0.0008016162577474916	0.0008123962943296455	0.0008849429992263634	0.0008948569078698228	0.09891474180253745	0.0967948431245023	3.6897624189997577e-07	5.088346847012537e-05	3.7354609066652007e-07	5.151367109088034e-05
60.24877251804685	0.0006638205432350409	0.0006754092491336882	0.00072626327527192	0.0007375882240217331	0.0007626400679560416	0.000773732933733159	0.00080182432859372	0.000812605362315387	0.0008853242912839406	0.0008952368722606194	0.09907826312392917	0.09695482126074967	3.74844949172946e-07	5.2004215409934273e-05	3.794875874552246e-07	5.264831306725504e-05
60.6118016805955	0.0006637905989649059	0.0006753815722579199	0.0007263349965645031	0.0007376620377557961	0.0007627772138605165	0.0007738717782478789	0.0008020368488314542	0.000812818902086408	0.0008857136413203207	0.0008956248666687714	0.09924503628499072	0.0971179805791269	3.8068976951593884e-07	5.313328746403556e-05	3.8540459581289793e-07	5.379134077798664e-05
60.97701827647021	0.0006637602530640592	0.0006753535409654082	0.0007264083469524077	0.0007377375250291101	0.0007629173164251374	0.0007740136159117537	0.0008022538720568332	0.0008130369670894028	0.0008861111814351693	0.0008960210218544586	0.09941513119641972	0.09728438946334722	3.8651110484877113e-07	5.427078061454038e-05	3.912975168817671e-07	5.494284981599762e-05
61.34443548605718	0.0006637294604860952	0.0006753251105427118	0.0007264833213307121	0.0007378146810542498	0.0007630603977469304	0.0007741584689784223	0.0008024754529112604	0.0008132596118070969	0.0008865170468278416	0.0008964254716339913	0.09958861946567847	0.09745411795650065	3.9230936096056046e-07	5.541679280368639e-05	3.971667555079106e-07	5.61029377000033e-05
61.71406656916102	0.000663698174871056	0.000675296234964672	0.0007265599141945084	0.0007378935006465	0.0007632064801810487	0.000774306359958499	0.0008027016471100607	0.0008134868917865494	0.0008869313758905082	0.0008968383529713857	0.099765574445188	0.09762723780817326	3.9808494771637407e-07	5.6571423998535986e-05	4.0301272045354525e-07	5.7271703938766017e-05
62.085924865483435	0.0006636663485080466	0.0006752668668569802	0.0007266381196255645	0.0007379739782105354	0.0007633555863461448	0.0007744573116248572	0.0008029325114721198	0.0008137188636684338	0.0008873543103046826	0.0008972598060732804	0.09994607128211867	0.09780382252313062	4.0383827927927343e-07	5.773477625983792e-05	4.088358246056266e-07	5.8449250097208916e-05
62.46002379510434	0.0006636339322966849	0.0006752369574575643	0.0007267179312785432	0.0007380561077266464	0.0007635077391299225	0.0007746113470180746	0.0008031681039505702	0.0008139555852173325	0.0008877859951412815	0.0008976899744873099	0.10013018696987672	0.09798394741164967	4.0956977432932314e-07	5.890695381158273e-05	4.14636485182281e-07	5.9635679863251356e-05
62.83637685896657	0.0006636008757073387	0.0006752064565767659	0.0007267993423667582	0.0007381398827365115	0.0007636629616948734	0.000774768489452067	0.000803408483664538	0.0008141971153530883	0.0008882265789643819	0.0008981290052041096	0.10031800040132041	0.09816768964154206	4.1527985629842903e-07	6.008806311486037e-05	4.204151239810879e-07	6.083109912299878e-05
63.21499763936286	0.0006635671267401222	0.0006751753125562665	0.0007268823456474682	0.0007382252963284982	0.0007638212774842132	0.0007749287625199231	0.0008036537109320217	0.0008144435141832744	0.0008886762139388235	0.0008985770487630972	0.10050959242378556	0.09835512829195915	4.209689536123322e-07	6.127821294471536e-05	4.2617216759115e-07	6.203561603163044e-05
63.59589980042612	0.000663532631882582	0.0006751434722267	0.0007269669334066549	0.0007383123411224548	0.0007639827102280194	0.0007750921900999109	0.000803903847303918	0.0008146948430367829	0.0008891350559418177	0.0008990342593621726	0.1007050458959999	0.09854634440902085	4.266374999475648e-07	6.247751447080452e-05	4.3190804765677084e-07	6.324934109455671e-05
63.979097088622495	0.0006634973360660641	0.0006751108808639397	0.0007270530974433225	0.0007384010092540116	0.0007641472839495887	0.0007752587963617337	0.0008041589555992899	0.0008149511644986447	0.0008896032646787658	0.0008995007949715577	0.10090444574694606	0.09874142106336709	4.32285934491225e-07	6.36860813405804e-05	4.3762320113549524e-07	6.447238724899274e-05
64.36460333324754	0.0006634611826206783	0.0006750774821439753	0.0007271408290532397	0.0007384912923583341	0.0007643150229720094	0.0007754286057729638	0.0008044190999418704	0.0008152125424460708	0.0008900810038034331	0.0008999768174519006	0.10110787903675784	0.09894044340969244	4.3791470222243577e-07	6.490402976794263e-05	4.433180705539809e-07	6.57048699475582e-05
64.75243244692527	0.0006634241132288372	0.0006750432180963622	0.000727230119012154	0.000738583181553342	0.0007644859519249797	0.0007756016431057344	0.0008046843457979085	0.0008154790420858043	0.0008905684410427001	0.0009004624926768678	0.10131543501973361	0.09914349874833796	4.4352425420182695e-07	6.613147862494229e-05	4.489931043011666e-07	6.694690724962093e-05
65.14259842611021	0.0006633860678773064	0.000675008029056168	0.0007273209575584249	0.0007386766674223449	0.0007646600957518597	0.0007757779334436489	0.000804954760015379	0.0008157507299928256	0.000891065748326076	0.0009009579906604114	0.10152720520955116	0.09935067658904893	4.4911504786687186e-07	6.736854953673377e-05	4.5464875691818805e-07	6.819861991408382e-05
65.53511535159264	0.0006633469848077181	0.0006749718536143819	0.0007274133343750802	0.000738771739996101	0.0007648374797169858	0.0007759575021889582	0.0008052304108646279	0.000816027674150468	0.0008915731019202002	0.0009014634856889196	0.10174328344675583	0.09956206871694616	4.5468754734858275e-07	6.86153669825218e-05	4.6028548940585737e-07	6.946013149744523e-05
65.92999738900669	0.0006633068004654887	0.0006749346285667166	0.0007275072385712511	0.0007388683887342526	0.000765018129413248	0.0007761403750699814	0.0008055113680805153	0.0008163099439920092	0.0008920906825685384	0.0009019791564584621	0.10196376596864645	0.0997777692608428	4.6024222380609565e-07	6.987205840128241e-05	4.6590376953507037e-07	7.073156845471829e-05
66.32725878934137	0.0006632654494470958	0.0006748962888607588	0.0007276026586629831	0.000738966602506134	0.0007652020707699567	0.0007763265781488088	0.0008057977029061207	0.0008165976104437992	0.000892618675636528	0.0009025051862173798	0.10218875148162714	0.09999787476396899	4.6577955577133817e-07	7.113875430159178e-05	4.715040721971122e-07	7.201306024870457e-05
66.72691388945532	0.0006632228644456388	0.000674856767541403	0.0007276995825533875	0.0007390663695709207	0.0007653893300609934	0.0007765161378292943	0.0008060894881380757	0.000816890745969993	0.0008931572712624089	0.0009030417629144382	0.102418341236141	0.10022248425721828	4.7130002949423953e-07	7.241558837517426e-05	4.770868797448558e-07	7.330473946118299e-05
67.12897711259382	0.0006631789761946328	0.0006748159956944996	0.0007277979975121112	0.0007391676775570909	0.0007655799339132692	0.0007767090808653371	0.0008063867981735915	0.0008171894246189533	0.0008937066645139866	0.0009035890793528048	0.10265263910428392	0.1004516993350172	4.768041393400906e-07	7.370269762024817e-05	4.826526823568369e-07	7.460674190962191e-05
67.53346296890952	0.0006631337134099762	0.0006747739023886726	0.0007278978901541051	0.0007392705134411868	0.0007657739093155196	0.0007769054343694842	0.0008066897090592713	0.0008174937220714085	0.0008942670555516327	0.0009041473333501299	0.10289175166021738	0.10068562423392698	4.822923881702074e-07	7.500022246628713e-05	4.882019784277838e-07	7.591920677205155e-05
67.94038605598601	0.000663087002730012	0.0006747304146152185	0.0007279992464176563	0.0007393748635258354	0.0007659712836274138	0.0007771052258218629	0.0008069982985417684	0.0008178037156904252	0.0008948386497977745	0.0009047167279049889	0.10313578826349204	0.10092436591408048	4.877652877531688e-07	7.630830690597001e-05	4.937352749612069e-07	7.724227671412898e-05
68.3497610593647	0.0006630387686536283	0.0006746854572260338	0.0007281020515416627	0.0007394807134170069	0.0007661720845890389	0.000777308483079447	0.0008073126461203827	0.000818119484573297	0.0008954216581132011	0.000905297471370003	0.10338486114540078	0.1011680341435983	4.932233592084721e-07	7.762709863659567e-05	4.992530879960322e-07	7.857609802611187e-05
68.7616027530747	0.0006629889334763203	0.0006746389528694924	0.000728206290042122	0.0007395880480004901	0.0007663763403307452	0.0007775152343857036	0.0008076328331016788	0.0008184411096054189	0.0008960162969804939	0.0009058897776319345	0.10363908549848848	0.10141674158607157	4.986671334470446e-07	7.895674920352369e-05	5.04755943041041e-07	7.992082076355156e-05
69.17592600016614	0.000662937417224139	0.0006745908219241962	0.000728311945687801	0.0007396968514175349	0.0007665840793833807	0.000777725508380593	0.0008079589426562213	0.0008187686735162397	0.0008966227886949126	0.0009064938662990903	0.10389857956936202	0.10167060389127644	5.040971516449312e-07	8.029741415327418e-05	5.10244375534789e-07	8.127659889600736e-05
69.59274575324658	0.0006628841375854548	0.0006745409824305304	0.0007284190014750571	0.0007398071070396595	0.0007667953306889348	0.0007779393341109932	0.0008082910598775177	0.0008191022609373993	0.0008972413615631015	0.0009071099628963814	0.10416346475492855	0.10192973978922934	5.095139657518939e-07	8.16492531962032e-05	5.157189313396765e-07	8.264359046553094e-05
70.01207705502031	0.0006628290098404573	0.0006744893500199348	0.0007285274396017857	0.0007399187974425578	0.0007670101236116204	0.0007781567410415243	0.0008086292718432731	0.0008194419584631323	0.0008978722501099814	0.0009077382990683928	0.10443386570220468	0.10219427118775148	5.14918138999035e-07	8.301243037237005e-05	5.211801672287556e-07	8.402195774689925e-05
70.43393503883172	0.0006627719467882949	0.0006744358378418074	0.0007286372414404414	0.000740031904379101	0.0007672284879493855	0.0007783777590658112	0.0008089736676790551	0.0008197878547130464	0.0008985156952942097	0.0009083791127908527	0.10470991041186879	0.10246432327365892	5.203102464481626e-07	8.438711422986689e-05	5.266286514293492e-07	8.541186742261342e-05
70.85833492921113	0.0006627128586717914	0.0006743803564879645	0.0007287483875101313	0.0007401464087513843	0.0007674504539459231	0.0007786024185182201	0.0008093243386245003	0.0008201400403974027	0.000899171944732644	0.0009090326485909101	0.10499173034569172	0.1027400246177715	5.256908755710797e-07	8.577347801108637e-05	5.320649641831496e-07	8.681349076386513e-05
71.2852920424243	0.000662651653099628	0.0006743228139145507	0.0007288608574477028	0.0007402622905817825	0.0007676760523031568	0.0007788307501860657	0.000809681378102152	0.0008204986083849839	0.0008998412529342246	0.0009096991577766313	0.10527946053804092	0.10302150728387734	5.310606268414501e-07	8.717169984709394e-05	5.374896983148829e-07	8.822700381841408e-05
71.71482178702524	0.0006625882349659147	0.0006742631153613213	0.0007289746299778293	0.0007403795289829846	0.0007679053141942645	0.0007790627853223279	0.0008100448817890756	0.0008208636537736944	0.0009005238815437486	0.0009103788986761788	0.10557323971160476	0.10330890694183327	5.36420114361359e-07	8.858196296226972e-05	5.429034598509542e-07	8.96525876111498e-05
72.14693966441222	0.0006625225063670385	0.0006742011632681823	0.0007290896828820192	0.0007404981021269516	0.0007681382712772305	0.0007792985556589059	0.0008104149476913666	0.0008212352739640067	0.0009012200995960082	0.0009110721368871392	0.10587321039755375	0.10360236298499347	5.417699665395898e-07	9.000445589285588e-05	5.483068686696442e-07	9.109042835556136e-05
72.58166126938723	0.0006624543665157166	0.0006741368571889149	0.0007292059929665448	0.0007406179872127925	0.0007683749557090113	0.0007795380934204377	0.000810791676221708	0.0008216135687354108	0.0009019301837808328	0.0009117791455365103	0.10617951906030136	0.10390201865213272	5.471108267790081e-07	9.143937271280378e-05	5.53700559172989e-07	9.254071767375582e-05
73.01900229071879	0.0006623837116521093	0.0006740700937019396	0.0007293235360292071	0.0007407391604334633	0.0007686154001602657	0.0007797814313387034	0.0008111751702800862	0.0008219986403259662	0.0009026544187195375	0.0009125002055518589	0.10649231622709102	0.10420802115408064	5.524433541952796e-07	9.288691327086207e-05	5.59085180993138e-07	9.400365282841161e-05
73.45897851170821	0.0006623104349519244	0.0006740007663180505	0.000729442286824927	0.0007408615969412915	0.0007688596378307567	0.0007800286026676536	0.0008115655353378632	0.000822390593515155	0.0009033930972533838	0.0009132356059442211	0.10681175662262211	0.10452052180527599	5.577682244016155e-07	9.434728344512311e-05	5.64461399736333e-07	9.547943696744388e-05
73.90160581075892	0.0006622344264313746	0.000673928765384975	0.0007295622190301027	0.0007409852708122528	0.0007691077024654111	0.0007802796411990902	0.0008119628795253229	0.0008227895357101549	0.0009041465207446385	0.0009139856441033301	0.10713799930891471	0.10483967616044663	5.630861303115159e-07	9.582069540717275e-05	5.698298977764365e-07	9.696827938282526e-05
74.34690016194996	0.0006621555728488905	0.0006738539779886693	0.0007296833052056874	0.0007411101550089688	0.0007693596283710994	0.0007805345812790455	0.0008123673137228948	0.0008231955770357261	0.0009049149993908848	0.000914750626105807	0.10747120783068295	0.10516564415665701	5.683977829845557e-07	9.730736790034e-05	5.75191375074913e-07	9.847039578131378e-05
74.79487763561212	0.0006620737576034469	0.0006737762878511965	0.0007298055167589337	0.0007412362213423594	0.0007696154504341467	0.0007807934578248748	0.0008127789516562051	0.0008236088304278614	0.0009056988525532392	0.0009155308670369438	0.10781155036643995	0.10549859026095668	5.737039125113105e-07	9.880752653293468e-05	5.805465500400599e-07	9.998600856897522e-05
75.24555439890803	0.0006619888606293963	0.0006736955752250867	0.0007299288239037608	0.0007413634404319073	0.0007698752041386432	0.0007810563063431214	0.0008131979099951654	0.0008240294117314082	0.0009064984090992122	0.0009163266913268128	0.10815919988560775	0.10583868362389917	5.790052689716831e-07	0.00010032140409080292	5.858961604508555e-07	0.00010151534715427402
75.6989467164156	0.0006619007582876719	0.0006736117167840332	0.0007300531956196936	0.0007414917816644914	0.0007701389255855861	0.0007813231629481894	0.0008136243084572896	0.0008244574398018424	0.0009073140077609685	0.0009171384331014219	0.10851433431189264	0.10618609823916426	5.84302623412962e-07	0.00010184924086259484	5.912409644170209e-07	0.00010305864826590239
76.15507095071504	0.0006618093232532207	0.0006735245855097916	0.0007301785996093016	0.0007416212131517029	0.0007704066515128873	0.0007815940643818676	0.000814058269915446	0.0008248930366114105	0.0009081459975097673	0.0009179664365496958	0.10887713669323278	0.10654101310961718	5.895967688853429e-07	0.0001033912849830454	5.96581741381364e-07	0.00010461615628576393
76.61394356297929	0.0006617144243985267	0.0006734340505751309	0.0007303050022540989	0.0007417517016856177	0.0007706784193163061	0.0007818690480337404	0.0008144999205102658	0.0008253363273598395	0.0009089947379474557	0.0009188110563071135	0.10924779537859501	0.10690361242003638	5.948885215524774e-07	0.0001049477927992648	6.01919293193357e-07	0.00010618812360424501
77.07558111356816	0.0006616159266730877	0.0006733399772227066	0.0007304323685688316	0.0007418832126929424	0.0007709542670713687	0.0007821481519625646	0.000814949389767456	0.0008257874405898726	0.0009098605997159077	0.000919672657856895	0.1096265042019677	0.10727408571687837	6.001787218437625e-07	0.00010651902925365442	6.07254445232153e-07	0.00010777481099313868
77.54000026262605	0.000661513690978679	0.0006732422266396795	0.0007305606621541023	0.0007420157101874847	0.0007712342335562991	0.000782431414918627	0.000815406810720244	0.0008262465083078477	0.0009107439649253572	0.0009205516179496371	0.11001346267385072	0.10765262809536223	6.054682356611664e-07	0.00010810526828750056	6.125880475857642e-07	0.00010937648799891342
78.00721777068286	0.0006614075740402562	0.000673140655827935	0.0007306898451472471	0.0007421491567208686	0.0007715183582760431	0.0007827188763671724	0.0008158723200372348	0.0008267136661095893	0.0009116452276026446	0.0009214483250424101	0.11040887618063669	0.10803944039424397	6.107579556834152e-07	0.00010970679327193533	6.179209763010384e-07	0.00011099343335907452
78.47725049925933	0.0006612974282723297	0.0006730351174697332	0.0007308198781714241	0.0007422835133314367	0.0007718066814874502	0.0007830105765129347	0.0008163460581559408	0.0008271890533118821	0.0009125647941604471	0.0009223631797583518	0.11081295619220081	0.10843472939863016	6.160488027062835e-07	0.00011132389745807658	6.232541347008565e-07	0.00011262593544203447
78.95011541147531	0.0006611831016406392	0.0006729254597886104	0.000730950720282815	0.0007424187394912654	0.0007720992442256451	0.0007833065563258595	0.0008168281694222912	0.0008276728130898118	0.0009135030838886305	0.0009232965953678617	0.11122592047814338	0.10883870805120682	6.213417270761268e-07	0.00011295688445550622	6.285884547728871e-07	0.00011427429271157474
79.42582957266194	0.0006610644375189588	0.000672811526405366	0.0007310823289158903	0.0007425547930512155	0.0007723960883317059	0.000783606857568059	0.0008173188022364312	0.0008281650926202908	0.0009144605294689427	0.0009242489982925916	0.11164799333306127	0.10925159567231044	6.266377102079812e-07	0.0001146060687394479	6.339248986302233e-07	0.0001159388142172868
79.90441015097758	0.0006609412745408365	0.0006726931561889301	0.0007312146598266451	0.0007426916301839422	0.0007726972564816833	0.0007839115228220937	0.0008178181092051209	0.0008286660432320585	0.0009154375775143138	0.0009252208286334595	0.11207940581128314	0.10967361818921484	6.319377661713173e-07	0.00011627177618395157	6.392644600692731e-07	0.00011761982011607164
80.38587441802741	0.0006608134464460907	0.0006725701831019384	0.000731347667033736	0.000742829205324788	0.0007730027922170597	0.0007842205955206481	0.0008183262473011134	0.0008291758205625468	0.0009164346891341543	0.000926212540724041	0.11252039597155003	0.11010500837514073	6.37242943371313e-07	0.00011795434462780197	6.446081661977974e-07	0.00011931764222083974
80.87023974948666	0.0006606807819218523	0.000672442436040792	0.0007314813027574272	0.0007429674711104647	0.0007733127399767218	0.0007845341199776758	0.0008188433780298477	0.0008296945847219162	0.0009174523405270768	0.0009272246037107271	0.11297120913209104	0.1105460060983955	6.425543263364857e-07	0.00011965412447442758	6.499570791596585e-07	0.00012103262458165731
81.35752362572781	0.0006605431044379643	0.0006723097386700139	0.0007316155173562742	0.000743106378315453	0.0007736271451305507	0.0007848521414211086	0.0008193696676038752	0.0008302225004646977	0.0009184910236026092	0.000928257502161176	0.11343209813661902	0.11099685858218614	6.478730375942534e-07	0.00012137147932608783	6.553122979672307e-07	0.00012276512410386298
81.8477436324513	0.0006604002320765082	0.0006721719092506694	0.0007317502592614425	0.0007432458757860147	0.0007739460540147026	0.0007851747060272251	0.0008199052871254181	0.0008307597373694095	0.0009195512466335273	0.0009293117367026356	0.11390332363177978	0.11145782067559414	6.532002396603381e-07	0.00012310678665558572	6.60674960432147e-07	0.00012451551120071236
82.34091746132043	0.0006602519773552481	0.000672028760462633	0.000731885474908574	0.0007433859103717278	0.0007742695139687046	0.0007855018609567658	0.0008204504127775071	0.0008313064700266025	0.0009206335349405617	0.0009303878246918484	0.11438515435661699	0.1119291551362904	6.585371371441769e-07	0.0001248604385192531	6.660462451994796e-07	0.0001262841704836315
82.83706291059936	0.0006600981470447577	0.00067188009922047	0.0007320211086671067	0.0007435264268544517	0.0007745975733744546	0.0007858336543929047	0.0008210052260241627	0.0008318628782357753	0.0009217384316113395	0.0009314863009183509	0.11487786744464723	0.11241113292553985	6.638849789699112e-07	0.00012663284231081984	6.71427373916361e-07	0.00012807150149737878
83.33619788579601	0.0006599385419789948	0.0006717257264826814	0.0007321571027669437	0.0007436673678746143	0.0007749302816972529	0.0007861701355811993	0.0008215699138201171	0.0008324291472116627	0.0009228664982555539	0.0009326077183430966	0.11538174873917867	0.11290403351614041	6.69245060737453e-07	0.0001284244215635777	6.768196135214935e-07	0.00012987791949850558
83.83834040030794	0.0006597729568590734	0.000671565437054073	0.0007322933972223702	0.0007438086738547189	0.0007752676895289858	0.0007865113548716239	0.0008221446688306017	0.000833005467800396	0.0009240183157984614	0.0009337526488744544	0.11589709312253253	0.11340814521391882	6.74618727219186e-07	0.00013023561680000628	6.82224278656632e-07	0.00013170385627844783
84.34350857607244	0.000659601180049986	0.0006713990193809742	0.0007324299297531124	0.0007439502829199554	0.0007756098486335917	0.0007868573637628155	0.00082272968966177	0.000833592036706093	0.0009251944853149866	0.0009349216841837806	0.11642420485987968	0.11392376549348596	6.800073750012989e-07	0.0001320668864336627	6.876427342436238e-07	0.00013354976104151817
84.85172064422062	0.0006594229933699998	0.0006712262553390522	0.0007325666357024218	0.0007440921308158154	0.0007759568119949496	0.0007872082149486882	0.0008233251811023324	0.0008341890567284652	0.0009263956289068227	0.000936115436562909	0.11696339795841795	0.1144512013489626	6.85412455278425e-07	0.00013391870772574976	6.930763981972997e-07	0.00013541610133452342
85.36299494573534	0.0006592381718724574	0.0006710469200134234	0.0007327034479520668	0.000744234150822568	0.0007763086338673375	0.0007875639623675287	0.0008239313543770527	0.000834796737012043	0.0009276223906251039	0.0009373345398260422	0.11751499654269686	0.11499076966044909	6.908354768367158e-07	0.00013579157780435613	6.985267443125956e-07	0.00013730336403480758
85.87734993211305	0.0006590464836197056	0.0006708607814707904	0.0007328402968341261	0.0007443762736665076	0.0007766653698286398	0.0007879246612537677	0.0008245484274127773	0.0008354152933077058	0.000928875437441412	0.00093857965025873	0.11807933524689702	0.11554279757703528	6.962780091990034e-07	0.00013768601474561937	7.039953053218943e-07	0.00013921205640082812
86.39480416602983	0.0006588476894488426	0.0006706676005232833	0.0007329771100394359	0.0007445184274278064	0.0007770270768364453	0.0007882903681925574	0.0008251766251177041	0.0008360449482471902	0.000930155460270025	0.0009398514476167647	0.11865675962496099	0.1161076229172274	7.017416859633838e-07	0.00013960255872214056	7.094836761363564e-07	0.00014114270718784683
86.91537632201124	0.0006586415427289916	0.0006704671304837144	0.000733113812522581	0.0007446605374448758	0.0007773938132872489	0.0007886611411773628	0.000825816179674667	0.0008366859316313453	0.0009314631750445698	0.0009411506361780579	0.11924762657949309	0.11668559458766821	7.072282083605934e-07	0.0001415417732275881	7.149935172950928e-07	0.00014309586783625705
87.43908518710603	0.0006584277891097826	0.0006702591169119085	0.0007332503264032863	0.0007448025262150746	0.000777765639078938	0.0007890370396707411	0.0008264673308492455	0.0008373384807329236	0.0009327993238524249	0.0009424779458507437	0.11985230481041893	0.11727707302113921	7.127393490101181e-07	0.0001435042463752978	7.205265586159981e-07	0.00014507211373349094
87.9659496615646	0.000658206166260706	0.0006700432973517751	0.0007333865708640642	0.0007449443132916261	0.000778142615676772	0.0007894181246685184	0.0008271303263135564	0.0008380028406147411	0.0009341646761304593	0.0009438341333409938	0.1204711752844441	0.117882430634831	7.182769559309831e-07	0.00014549059228530226	7.260846030810982e-07	0.00014707204555955422
88.4959887595208	0.0006579764036010221	0.000669819401058793	0.000733522462043991	0.0007450858151766088	0.0007785248061831048	0.0007898044587675881	0.0008278054219866762	0.000838679264464145	0.0009355600299259807	0.0009452199833842946	0.12110463172641721	0.11850205230998512	7.238429567951862e-07	0.00014750145255884584	7.316695309719139e-07	0.0001490962907199911
89.0292216096782	0.0006577382220198577	0.0006695871487175301	0.0007336579129284439	0.0007452269452098508	0.0007789122754110586	0.0007901961062375668	0.0008284928823926508	0.000839368013944717	0.0009369862132269854	0.0009466363100441583	0.1217530811337635	0.11913633589402088	7.294393634481701e-07	0.00014953749784990533	7.37283304248445e-07	0.00015114550486991507
89.56566745600044	0.0006574913335861434	0.00066934625214884	0.0007337928332346577	0.0007453676134535816	0.0007793050899624466	0.0007905931330965435	0.000829192981037177	0.000840069359566266	0.0009384440853661563	0.0009480839580825777	0.12241694431524433	0.11978569272637472	7.350682767200785e-07	0.00015159942953973937	7.429279712207809e-07	0.0001532203735407911
90.1053456584057	0.0006572354412480114	0.0006690964140063544	0.0007339271292929339	0.0007455077265726694	0.0007797033183101853	0.0007909956071912244	0.0008299060008040509	0.000840783581074201	0.0009399345385033335	0.000949563804406805	0.12309665645533938	0.12045054818932582	7.407318915385276e-07	0.00015368798152243235	7.486056715194081e-07	0.00015532161387493693
90.6482756934654	0.0006569702385212811	0.000668837327461871	0.0007340607039233423	0.0007456471877102805	0.0007801070308855328	0.0007914035982817337	0.0008306322343726059	0.0008415109678594533	0.0009414584991915606	0.0009510767595973939	0.12379266770566238	0.12113134228516116	7.464325023935278e-07	0.00015580392211339555	7.543186413799374e-07	0.00015744997647487713
91.19447715510712	0.0006566954091666329	0.0006685686758792429	0.0007341934563077466	0.0007457858963587834	0.0007805163001704605	0.000791817178131407	0.0008313719846574239	0.0008422518193902237	0.0009430169300321724	0.0009526237695228066	0.12450544380489423	0.12182853024114504	7.521725091235451e-07	0.00015794805607918794	7.600692192696792e-07	0.00015960624737632045
91.74396975532183	0.000656410626855054	0.0006682901324763301	0.0007343252818569659	0.000745923748225711	0.0007809312007954833	0.0007922364206018877	0.0008321255652716674	0.0008430064456668596	0.0009446108314247796	0.0009542058170462521	0.1252354667287961	0.12254258314379407	7.579544231033682e-07	0.00016012122681080543	7.658598518921721e-07	0.00016179125015758355
92.29677332487483	0.0006561155548211666	0.0006680013599746118	0.0007344560720729137	0.0007460606350946075	0.0007813518096433702	0.0007926614017539267	0.0008328933010155527	0.0008437751677013461	0.0009462412434185083	0.0009558239238309104	0.12598323537200018	0.12327398860411905	7.637808738474418e-07	0.00016232431864532382	7.716931005867945e-07	0.00016400584819148412
92.85290781402206	0.0006558098455039748	0.0006677020102359855	0.0007345857144055101	0.0007461964446805569	0.0007817782059590899	0.0007930921999542309	0.000833675528391482	0.0008445583180229032	0.0009479092476712496	0.0009574791522500809	0.1267492662633234	0.12402325145553407	7.696546160275821e-07	0.00016455825934352797	7.775716481361449e-07	0.00016625094705008392
93.41239329322968	0.000655493140174616	0.0006673917238863181	0.0007347140921041853	0.0007463310604801967	0.0007822104714664493	0.0007935288959888083	0.0008344725961475678	0.0008453562412113699	0.0009496159695242707	0.0009591726074093691	0.12753409431653376	0.12479089448630463	7.755785369681746e-07	0.0001668240227398754	7.834983060489532e-07	0.00016852749707865766
93.97524995389855	0.0006551650685506412	0.0006670701299252658	0.0007348410840637662	0.0007464643616160161	0.0007826486904918665	0.000793971573183249	0.0008352848658513169	0.0008461692944601097	0.0009513625802000391	0.0009609054392885137	0.12833827361855724	0.12557745920845675	7.815556646616813e-07	0.00016912263158092022	7.89476022327088e-07	0.00017083649614862972
94.54149810909283	0.0006548252483963919	0.000666736845321897	0.0007349665646645787	0.0007465962226747328	0.0007830929500958206	0.0007944203175304351	0.0008361127124954547	0.0008469978481703626	0.0009531502991318112	0.0009626788450110946	0.12916237825726765	0.1263835066652651	7.875891763175743e-07	0.00017145516056130128	7.955078897524392e-07	0.00017317899260230196
95.11115819427312	0.0006544732851089576	0.000666391474595606	0.0007350904036065066	0.0007467265135395211	0.0007835433402124652	0.0007948752178261866	0.000836956525137926	0.0008478422865790329	0.0009549803964340902	0.0009644940712509685	0.13000700319116673	0.12720961827951027	7.936824074828612e-07	0.0001738227395711167	8.015971547477773e-07	0.00017555608840721937
95.68425076803395	0.0006541087712892673	0.0006660336093818304	0.0007352124657368489	0.0007468550992158899	0.000783999953798024	0.0007953363658134305	0.0008378167075783375	0.0008487030084221289	0.0009568541955239143	0.0009663524167850124	0.1308727651633533	0.1280563967448842	7.998388618215896e-07	0.0001762265571820798	8.077472268517042e-07	0.0001779689425362163
96.26079651284576	0.0006537312862978005	0.000665662827982051	0.0007353326108717373	0.0007469818396509743	0.0007844628869885953	0.0007958038563354855	0.0008386936790732289	0.0008495804276361735	0.0009587730759036323	0.0009682552352025036	0.13176030366238892	0.12892446696305898	8.060622215432444e-07	0.00017866786437745197	8.13961688837404e-07	0.00018041877458779831
96.84081623580131	0.0006533403957944075	0.0006652786948975357	0.0007354506936108825	0.0007471065895460102	0.0007849322392680092	0.0007962777874991197	0.0008395878750927368	0.0008504749741000919	0.0009607384761167288	0.0009702039377822838	0.13267028193282995	0.12981447702909324	8.123563585777293e-07	0.00018114797855625642	8.202443075522791e-07	0.00018290686867086792
97.42433086936633	0.0006529356512617524	0.0006648807603463157	0.0007355665631454691	0.0007472291981617722	0.0007854081136465261	0.0007967582608481071	0.0008404997481214548	0.0008513870944203066	0.0009627518968892322	0.0009721999965498136	0.1336033880383506	0.13072709926805634	8.187253465400789e-07	0.00018366828782875877	8.265990455139267e-07	0.00018543457757116966
98.01136147213543	0.0006525165895118302	0.0006644685597628213	0.00073568006305893	0.0007473495091167209	0.0007858906168511095	0.000797245381548026	0.000841429768506445	0.0008523172527619144	0.0009648149044702136	0.0009742449475271479	0.13456033598063655	0.13166303132590831	8.251734735251291e-07	0.00018623025562525264	8.330300733273973e-07	0.00018800332722379576
98.60192922959182	0.0006520827321750459	0.0006640416132796479	0.0007357910311204005	0.0007474673601776341	0.0007863798595281707	0.0007977392585831519	0.0008423784253556192	0.0008532659317291051	0.0009669291341860567	0.0009763403941900163	0.1355418668773782	0.1326229973179177	8.31705255843816e-07	0.00018883542565006906	8.395417830013661e-07	0.0001906146215180926
99.1960554548718	0.0006516335851713322	0.0006635994251908751	0.0007358992990706303	0.0007475825830424725	0.0007868759564596922	0.000798240004966329	0.0008433462274899708	0.0008542336332981746	0.0009690962942244183	0.000978488011147319	0.1365487502029737	0.13360774903808637	8.383254527320055e-07	0.00019148542720223705	8.461388022097281e-07	0.0001932700474590876
99.79376158953411	0.0006511686381627528	0.0006631414833963842	0.0007360046924001002	0.0007476950031152393	0.0007873790267937364	0.0007987477379627943	0.0008443337044533595	0.000855220879806778	0.0009713181696651115	0.0009806895480596984	0.1375817850957788	0.13461806723332112	8.450390821375603e-07	0.00019418198089829475	8.528260095982563e-07	0.00019597128071768832
100.39506920433367	0.0006506873639870732	0.000662667258826604	0.0007361070301191473	0.0007478044392725903	0.0007878891942904302	0.0007992625793290105	0.0008453414075839042	0.0008562282150033377	0.0009735966267766747	0.0009829468338152323	0.1386418017360081	0.13565476294632775	8.518514376578551e-07	0.00019692690482722708	8.596085512095055e-07	0.00019872009160118442
101.00000000000001	0.000650189218071752	0.0006621762048471068	0.0007362061245198494	0.0007479107036219497	0.0007884065875845885	0.0007997846555676439	0.0008463699111513057	0.0008572562051608439	0.0009759336175989751	0.0009852617809818739	0.1397296627986848	0.1367186789315014	8.552933622570725e-07	0.00019831169290232938	8.630346518536211e-07	0.00020010661884573605
