# Supplementary material for: White matter micro- and macrostructure brain charts for the human lifespan
Source: Nature. 2026 May 13;655(8124):979–89. doi: 10.1038/s41586-026-10454-2 (PMC13391363; doi:10.1038/s41586-026-10454-2)
Supplement: Supplementary file 12 — Centiles trajectories of brain charts. SDT.T9.1–5 contain the brain charts for the global metrics; SDT.T9.6–509 contain the brain charts for the tract-specific metrics (unnormalized); and SDT.T9.510–1157 contain the brain charts for the tract-specific macrostructural metrics (normalized). Included in each table are the male and female centile trajectories for the 2.5th, 25th, 50th, 75th and 97.5th percentiles; the interquartile range normalized by the 50th centile; and the derivatives of the 50th centiles with respect to both age and log(age). Charts are sampled in logarithmically spaced intervals. Age is reported in years, while centile trajectory values are reported in metric-specific units: diffusivities in mm2 s−1, volume in mm3, surface area in mm2, average length in mm, and FA is dimensionless (unitless). [file 41586_2026_10454_MOESM12_ESM.zip › plotted_curves/SDT.T9.164-ICP_right_rd-mean_curve_metrics.csv]

ages	male_0.025th_percentile	female_0.025th_percentile	male_0.25th_percentile	female_0.25th_percentile	male_0.5th_percentile	female_0.5th_percentile	male_0.75th_percentile	female_0.75th_percentile	male_0.975th_percentile	female_0.975th_percentile	male_normalized_quantile_range	fwmale_normalized_quantile_range	male_median_centile_d_age	male_median_centile_d_log_age	female_median_centile_d_age	female_median_centile_d_log_age
0.25	0.0007476267731610979	0.0007652275966553877	0.0008384189088390827	0.0008553626479237284	0.0008894200173152887	0.0009058973825503431	0.0009428352566803552	0.000958756181517638	0.0010516041241020548	0.0010661969670388142	0.11739824358400755	0.1141338252935771	-0.0002898211714679455	-0.0001673366048375131	-0.00029519038869046195	-0.00017043667712036352
0.25150637576242696	0.0007472597939974124	0.0007648519779738755	0.0008380073635799736	0.0008549427856823426	0.0008889834377271512	0.0009054527149035184	0.0009423724577669887	0.0009582855676790877	0.0010510879350651612	0.0010656736149769793	0.11739824360940128	0.11413382531826295	-0.0002891988546681046	-0.00016747818183091012	-0.00029455654287036115	-0.0001705808769641992
0.2530218281966045	0.0007468921938597754	0.0007644757236992949	0.0008375951219358546	0.0008545222129825981	0.000888546119392993	0.00090500729482469	0.0009419088757414455	0.0009578141575045513	0.0010505708725737975	0.0010651493773399538	0.11739824363517831	0.11413382534332167	-0.00028795198200493033	-0.0001677608896978322	-0.0002932865706860577	-0.0001708688222673005
0.25454641199404576	0.0007465239747049146	0.0007640988358344397	0.000837182186101085	0.0008541009320631998	0.000888108064640659	0.0009045611246848279	0.0009414445130713745	0.0009573419535033463	0.0010500529393802907	0.0010646242569182583	0.1173982436613449	0.11413382536875906	-0.0002867081449295372	-0.0001680427031325038	-0.00029201969032671693	-0.00017115585656793386
0.2560801821758082	0.0007461551384991792	0.0007637213163919479	0.0008367685582808081	0.0008536789451738564	0.0008876692758094346	0.0009041142068665554	0.0009409793722365532	0.0009568689581971241	0.0010495341382504987	0.001064098256516136	0.11739824368790834	0.11413382539458126	-0.0002854673535335195	-0.00016832361776297766	-0.0002907559120710057	-0.0001714419754131613
0.25762319409447826	0.0007457856872184688	0.0007633431673942426	0.0008363542406908883	0.000853256254575212	0.0008872297552499776	0.0009036665437640778	0.0009405134557288124	0.0009563951741197942	0.001049014471963729	0.0010635713789514548	0.11739824371487305	0.11413382542079471	-0.0002842296177603121	-0.00016860362924536743	-0.00028949524604637844	-0.0001717271743786608
0.2591755034361701	0.0007454156228481854	0.0007629643908734604	0.0008359392355578355	0.0008528328625387727	0.0008867895053242392	0.0009032181377831046	0.0009400467660519568	0.00095592060381744	0.0010484939433126356	0.0010630436270556262	0.11739824374224667	0.1141338254474053	-0.00028299494740535724	-0.0001688827332642362	-0.00028823770222985434	-0.00017201144906889287
0.2607371662225343	0.0007450449473831568	0.0007625849888713989	0.0008355235451187401	0.0008524087713468392	0.0008863485284053953	0.0009027689913407769	0.0009395793057216891	0.0009554452498482451	0.0010479725551031487	0.0010625150036735144	0.11739824377003573	0.1141338254744195	-0.0002817633521153273	-0.00016916092553170836	-0.0002869832904469072	-0.00017229479511679524
0.2623082388127803	0.0007446736628275912	0.0007622049634394449	0.0008351071716212031	0.0008519839832924343	0.0008859068268777713	0.0009023191068655912	0.0009391110772655313	0.0009549691147824116	0.0010474503101543797	0.001061985511663354	0.11739824379824719	0.11413382550184423	-0.00028053484138934603	-0.00016943820178838553	-0.0002857320203725755	-0.00017257720818392164
0.2638887779057103	0.000744301771195002	0.0007618243166385147	0.0008346901173232664	0.0008515585006792328	0.0008854644031367684	0.0009018684867973267	0.0009386420832227455	0.0009544922012020804	0.0010469272112985358	0.001061455153896652	0.1173982438268868	0.11413382552968562	-0.00027930942457893293	-0.00016971455780304123	-0.0002844839015314071	-0.00017285868396052506
0.26547884054176485	0.0007439292745081518	0.0007614430505389944	0.0008342723844933429	0.0008511323258214911	0.0008850212595887906	0.000901417133586968	0.0009381723261442589	0.000954014511701254	0.0010464032613808321	0.001060923933258106	0.11739824385596252	0.1141338255579506	-0.0002780871108883365	-0.0001699899893729262	-0.0002832389432983473	-0.0001731392181661684
0.2670784841050822	0.0007435561747989873	0.000761061167220667	0.0008338539754101471	0.0008507054610439738	0.0008845773986511689	0.0009009650496966298	0.0009377018085925809	0.000953536048885713	0.0010458784632594075	0.0010603918526455151	0.11739824388548041	0.11413382558664623	-0.00027686790937342387	-0.00017026449232265817	-0.00028199715489712895	-0.00017341880654800357
0.26868776632556873	0.0007431824741085884	0.0007606786687726606	0.0008334348923626295	0.0008502779086818902	0.0008841328227520944	0.0009005122375994875	0.000937230533141734	0.0009530568153729448	0.0010453528198052374	0.0010598589149696954	0.11739824391544869	0.11413382561577869	-0.0002756518289439014	-0.00017053806250580394	-0.0002807585454024375	-0.00017369744488301975
0.2703067452809827	0.000742808174487085	0.0007602955572933743	0.0008330151376498991	0.0008498496710808114	0.0008836875343305338	0.0009000586997796921	0.0009367585023771625	0.0009525768137920523	0.0010448263339020377	0.0010593251231543767	0.1173982439458735	0.11413382564535564	-0.0002744388783638141	-0.00017081069580496266	-0.0002795231237405771	-0.00017397512897718292
0.2719354793990299	0.000742433277993616	0.0007599118348904228	0.0008325947135811599	0.0008494207505966099	0.0008832415358361632	0.0008996044387323026	0.0009362857188956651	0.0009520960467836841	0.0010442990084461895	0.0010587904801361368	0.11739824397676361	0.11413382567538391	-0.0002732290662477155	-0.00017108238812910126	-0.0002782908986857513	-0.00017425185466390936
0.27357402745947257	0.0007420577866962573	0.0007595275036805705	0.0008321736224756429	0.0008489911495953857	0.0008827948297292959	0.0008991494569632116	0.0009358121853053142	0.0009516145169999537	0.0010437708463466497	0.0010582549888642977	0.11739824400812529	0.11413382570587134	-0.000272022401065275	-0.00017135313541641328	-0.0002770618788646706	-0.00017452761780611947
0.2752224485962505	0.0007416817026719622	0.0007591425657896641	0.0008317518666625318	0.0008485608704533931	0.0008823474184808027	0.0008986937569890652	0.0009353379042253753	0.0009511322271043554	0.0010432418505248566	0.0010577186523008338	0.11739824403996624	0.11413382573682478	-0.0002708188911412779	-0.00017162293363412462	-0.00027583607275627475	-0.00017480241429632115
0.27688080229961526	0.0007413050280064947	0.0007587570233525727	0.0008313294484808936	0.0008481299155569701	0.0008818993045720395	0.0008982373413371891	0.0009348628782862287	0.0009506491797716868	0.001042712023914647	0.0010571814734203007	0.11739824407229459	0.11413382576825214	-0.000269618544653627	-0.0001718917787771057	-0.000274613488689901	-0.0001750762400551109
0.2785491484182772	0.0007409277647943732	0.0007583708785131251	0.0008309063702796115	0.0008476982873024692	0.0008814504904947759	0.0008977802125455151	0.0009343871101292938	0.0009501653776879705	0.0010421813694621738	0.001056643455209724	0.11739824410511865	0.11413382580016102	-0.00026842136963456387	-0.0001721596668683989	-0.0002733941348465607	-0.00017534909103189555
0.28022754716156506	0.0007405499151388067	0.0007579841334240448	0.000830482634417315	0.0008472659880961854	0.0008810009787511196	0.0008973223731625051	0.0009339106024069485	0.000949680823550373	0.0010416498901258048	0.0010561046006685331	0.11739824413844559	0.1141338258325587	-0.000267227373971779	-0.0001724265939596903	-0.00027217801926016083	-0.000175620963205253
0.2819160591015993	0.0007401714811516302	0.0007575967902468847	0.000830058243262308	0.0008468330203542847	0.0008805507718534424	0.0008968638257470749	0.0009334333577824517	0.0009491955200671261	0.0010411175888760534	0.0010555649128084579	0.11739824417228409	0.11413382586545381	-0.000266036565406802	-0.00017269255613036605	-0.0002709651498157273	-0.0001758918525818498
0.28361474517547763	0.0007397924649532494	0.0007572088511519682	0.000829633199192504	0.000846399386502736	0.0008800998723243098	0.0008964045728685229	0.000932955378929868	0.0009487094699574487	0.0010405844686954774	0.001055024394653445	0.11739824420664224	0.11413382589885407	-0.0002648489515386099	-0.0001729575494890112	-0.0002697555342527913	-0.00017616175519827304
0.2853236666874746	0.0007394128686725666	0.0007568203183183195	0.0008292075045953481	0.000845965088977233	0.0008796482826963986	0.0008959446171064463	0.0009324766685339809	0.0009482226759514604	0.0010400505325785941	0.001054483049239566	0.11739824424152832	0.11413382593276773	-0.00026366453982124005	-0.00017322157017246598	-0.00026854918016361307	-0.00017643066711972577
0.2870428853112538	0.0007390326944469302	0.0007564311939336052	0.0008287811618677559	0.0008455301302231304	0.0008791960055124324	0.0008954839610506751	0.0009319972292902242	0.0009477351407901102	0.0010395157835318028	0.0010539408796149381	0.11739824427695132	0.11413382596720346	-0.0002624833375638458	-0.0001734846143449098	-0.00026734609499279305	-0.00017669858443938868
0.28877246309209376	0.0007386519444220697	0.0007560414801940674	0.0008283541734160398	0.0008450945126953708	0.0008787430433251034	0.0008950226073011926	0.0009315170639045989	0.0009472468672250926	0.0010389802245732817	0.0010533978888396234	0.1173982443129198	0.11413382600216891	-0.0002613053519333608	-0.00017374667819983203	-0.00026614628604015866	-0.00017696550328014093
0.2905124624491269	0.000738270620752028	0.0007556511793044636	0.0008279265416558382	0.0008446582388584106	0.0008782893986969973	0.0008945605584680589	0.0009310361750935929	0.0009467578580187679	0.0010384438587329133	0.0010528540799855466	0.11739824434944217	0.11413382603767334	-0.00026013058995336125	-0.00017400775795850532	-0.0002649497604592099	-0.00017723141979350543
0.29226294617759224	0.0007378887255991061	0.0007552602934779991	0.00082749826901205	0.0008442213111861541	0.0008778350742005233	0.0008940978171713391	0.0009305545655841094	0.0009462681159440853	0.0010379066890521937	0.0010523094561364073	0.11739824438652843	0.1141338260737254	-0.0002589590585043433	-0.0001742678498706518	-0.0002637565252577856	-0.00017749633015931576
0.294023977451102	0.0007375062611337985	0.0007548688249362655	0.0008270693579187615	0.0008437837321618783	0.0008773800724178365	0.0008936343860410263	0.0009300722381133812	0.0009457776437844996	0.001037368718584137	0.0010517640203875904	0.1173982444241866	0.11413382611033374	-0.00025779076432441705	-0.00017452695021411002	-0.0002625665872988403	-0.00017776023058657664
0.29579561982392083	0.0007371232295347312	0.000754476775909182	0.0008266398108191793	0.0008433455042781652	0.0008769243959407683	0.0008931702677169675	0.0009295891954288994	0.0009452864443338967	0.0010368299503932057	0.0010512177758460828	0.11739824446242664	0.11413382614750785	-0.00025662571401036116	-0.00017478505529519572	-0.0002613799533019434	-0.00017802311731354714
0.29757793723326015	0.0007367396329885972	0.0007540841486349203	0.000826209630165557	0.0008429066300368261	0.0008764680473707469	0.0008927054648487842	0.0009291054402883279	0.0009447945203965063	0.0010362903875552032	0.0010506707256303669	0.11739824450125778	0.11413382618525694	-0.00025546391401704005	-0.0001750421614483133	-0.000260196629840892	-0.00017828498660629744
0.29937099400158496	0.0007363554736901029	0.0007536909453598528	0.0008257788184191323	0.0008424671119488394	0.0008760110293187311	0.0008922399800958071	0.0009286209754594344	0.0009443018747868332	0.0010357500331572083	0.001050122872870359	0.11739824454069017	0.11413382622358952	-0.0002543053706577647	-0.00017529826503581702	-0.00025901662334604225	-0.00017854583475979124
0.3011748548389356	0.0007359707538418944	0.0007532971683384864	0.0008253473780500516	0.00084202695253427	0.0008755533444051302	0.0008917738161269903	0.0009281358037200037	0.000943808510329569	0.0010352088902974667	0.001049574220707301	0.11739824458073286	0.11413382626251622	-0.00025315009010631884	-0.00017555336244887143	-0.000257839940105975	-0.0001788056580987185
0.30298958484526295	0.0007355854756545064	0.0007529028198333924	0.0008249153115373026	0.000841586154322205	0.0008750949952597337	0.0008913069756208424	0.0009276499278577647	0.000943314429859516	0.0010346669620853184	0.0010490247722936784	0.11739824462139654	0.1141338263020458	-0.00025199807839465516	-0.0001758074501058693	-0.00025666658626397054	-0.00017906445297483087
0.30481524951277783	0.0007351996413462948	0.0007525079021151545	0.0008244826213686494	0.0008411447198506832	0.0008746359845216397	0.0008908394612653541	0.0009271633506703147	0.0009428196362215128	0.001034124251641111	0.0010484745307931395	0.11739824466269119	0.11413382634218946	-0.0002508493414166424	-0.00017606052445440223	-0.0002554965678230603	-0.0001793222157698282
0.3066519147283146	0.0007348132531433741	0.0007521124174622945	0.0008240493100405537	0.0008407026516666186	0.000874176314839174	0.0008903712757579138	0.0009266760749650314	0.0009423241322703427	0.0010335807620960994	0.0010479234993803922	0.1173982447046263	0.11413382638295526	-0.0002497038849261224	-0.00017631258196987298	-0.0002543298906439728	-0.00017957894289397092
0.3084996467757088	0.0007344263132795623	0.0007517163681612194	0.0008236153800581151	0.0008402599523257364	0.0008737159888698263	0.0008899024218052438	0.000926188103559008	0.0009418279208706692	0.0010330364965923766	0.0010473716812411259	0.11739824474721287	0.114133826424355	-0.0002485617145367436	-0.0001765636191544684	-0.0002531665604443567	-0.00017983463078477535
0.31035851233818973	0.0007340388239963115	0.0007513197565061526	0.0008231808339349997	0.000839816624392502	0.0008732550092801736	0.0008894329021233213	0.0009256994392789708	0.00094133100489695	0.001032491458282777	0.0010468190795719292	0.11739824479046218	0.11413382646639819	-0.00024742283572554147	-0.00017681363254001825	-0.000252006582802361	-0.00018008927590951185
0.3122285785007863	0.0007336507875426527	0.000750922584799071	0.0008227456741933671	0.000839372670440046	0.0008727933787458026	0.0008889627194373021	0.000925210084961196	0.0009408333872333572	0.0010319456503307903	0.0010462656975801917	0.11739824483438398	0.11413382650909594	-0.00024628725383121775	-0.00017706261868596918	-0.00025084996315591357	-0.00018034287476406674
0.3141099127527488	0.00073326220617513	0.0007505248553496428	0.0008223099033638065	0.0008389280930500987	0.0008723310999512431	0.0008884918764814483	0.0009247200434514412	0.0009403350707737005	0.001031399075910482	0.001045711538484021	0.11739824487898994	0.11413382655245827	-0.00024515497405475095	-0.00017731057417932905	-0.00024969670680236034	-0.00018059542387224847
0.31600258298998396	0.0007328730821577426	0.0007501265704751668	0.0008218735239852649	0.0008384828948129175	0.0008718681755898906	0.000888020375999054	0.0009242293176048619	0.0009398360584213491	0.0010308517382063924	0.0010451566055121523	0.11739824492429138	0.11413382659649643	-0.00024402600145984055	-0.00017755749563502787	-0.00024854681889888153	-0.0001808469197860929
0.3179066575175057	0.000732483417761879	0.0007497277325005077	0.0008214365386049816	0.000838037078327219	0.0008714046083639382	0.0008875482207423729	0.0009237379102859389	0.000939336353089154	0.0010303036404134742	0.0010446009019038675	0.11739824497029917	0.11413382664122197	-0.0002429003409745445	-0.00017780337969630633	-0.00024740030446515626	-0.00018109735908689029
0.3198222050518999	0.0007320932152662631	0.0007493283437580356	0.0008209989497784145	0.000837590646200105	0.0008709404009842968	0.0008870754134725379	0.0009232458243683952	0.000938835957699364	0.0010297547857369817	0.0010440444309089052	0.11739824501702524	0.1141338266866455	-0.00024177799739052985	-0.00017804822303388312	-0.00024625716838147516	-0.00018134673838354765
0.32174929472380437	0.0007317024769568901	0.0007489284065875604	0.0008205607600691792	0.0008371436010469998	0.0008704755561705317	0.000886601956959497	0.000922753062735128	0.0009383348751835573	0.0010292051773924027	0.001043487195787369	0.11739824506448138	0.1141338267327785	-0.00024065897536393321	-0.00017829202234617703	-0.0002451174153902391	-0.00018159505431331047
0.32368799608040405	0.0007313112051269587	0.0007485279233362714	0.0008201219720489728	0.0008366959454915723	0.0008700100766507814	0.0008861278539819303	0.0009222596282781224	0.0009378331084825541	0.001028654818605362	0.0010429291998096451	0.11739824511267954	0.11413382677963324	-0.00023954327941605458	-0.00017853477435952891	-0.00024398105009673654	-0.00018184230354201247
0.3256383790879404	0.0007309194020768222	0.0007481268963586766	0.000819682588297513	0.0008362476821656746	0.000869543965161693	0.0008856531073271833	0.0009217655238983829	0.0009373306605463453	0.0010281037126115453	0.00104237044625632	0.1173982451616318	0.11413382682722076	-0.0002384309139347729	-0.0001787764758283128	-0.0002428480769697816	-0.00018208848276368705
0.32760051413423674	0.0007305270701139165	0.0007477253280165371	0.0008192426114024619	0.0008357988137092632	0.0008690772244483408	0.0008851777197911864	0.0009212707525058481	0.0009368275343340076	0.0010275518626566007	0.0010418109384180848	0.11739824521135041	0.11413382687555343	-0.0002373218831735746	-0.00017901712353440846	-0.00024171850034171438	-0.00018233358870062277
0.3295744720312385	0.0007301342115527129	0.0007473232206788069	0.0008188020439593663	0.0008353493427703385	0.000868609857264164	0.0008847016941783884	0.0009207753170193236	0.0009363237328136333	0.0010269992719960728	0.0010412506795956491	0.11739824526184828	0.11413382692464326	-0.00023621619125144266	-0.00017925671428609125	-0.0002405923244080399	-0.00018257761810214213
0.33156032401756863	0.0007297408287146427	0.0007469205767215751	0.0008183608885715864	0.0008348992720048732	0.0008681418663708908	0.0008842250333016815	0.000920279220366402	0.000935819258962252	0.0010264459438952959	0.001040689673099672	0.1173982453131383	0.11413382697450357	-0.00023511384215690878	-0.00017949524492094637	-0.0002394695532311475	-0.0001828205677471273
0.33355814176109866	0.0007293469239280447	0.0007465173985279933	0.0008179191478502245	0.0008344486040767381	0.0008676732545384625	0.0008837477399823222	0.0009197824654833816	0.000935314115765744	0.0010258918816293237	0.0010401279222506472	0.11739824536523345	0.11413382702514586	-0.0002340148397453612	-0.00017973271230323218	-0.00023835019073764618	-0.00018306243444168868
0.33556799736153503	0.0007289524995281081	0.0007461136884882254	0.0008174768244140656	0.0008339973416576408	0.0008672040245449691	0.0008832698170498685	0.0009192850553151998	0.0009348083062187767	0.001025337088482845	0.0010395654303788438	0.11739824541814607	0.11413382707658418	-0.0002329191877401271	-0.00017996911332415766	-0.00023723424072005783	-0.000183303215019609
0.3375899633530214	0.0007285575578568071	0.0007457094489993814	0.0008170339208895022	0.0008335454874270516	0.0008667341791765735	0.0008827912673420981	0.0009187869928153517	0.000934301833324716	0.0010247815677500922	0.0010390022008242054	0.11739824547189119	0.11413382712883069	-0.0002318268897346376	-0.00018020444490315923	-0.00023612170683823264	-0.00018354290634306492
0.3396241127067558	0.0007281621012628393	0.0007453046824654558	0.0008165904399104717	0.0008330930440721388	0.0008662637212274402	0.000882312093704942	0.0009182882809458141	0.000933794700095558	0.0010242253227347546	0.001038438236936271	0.1173982455264813	0.11413382718189886	-0.00023073794919131752	-0.00018043870398640194	-0.0002350125926188773	-0.00018378150530179438
0.3416705188336247	0.0007277661321015735	0.0007448993912972644	0.0008161463841183884	0.0008326400142876954	0.0008657926534996668	0.0008818322989924072	0.0009177889226769737	0.0009332869095518453	0.001023668356749908	0.001037873542074084	0.11739824558193068	0.1141338272358024	-0.00022965236944355594	-0.00018067188754797292	-0.00023390690145716486	-0.00018401900881390154
0.343729255586852	0.0007273696527349808	0.0007444935779123885	0.0008157017561620726	0.0008321864007760741	0.0008653209788032071	0.0008813518860665064	0.0009172889209875457	0.0009327784647225941	0.0010231106731179128	0.001037308119606112	0.11739824563825382	0.11413382729055552	-0.0002285701536945961	-0.00018090399258818834	-0.00023280463661526363	-0.00018425541382366406
0.34580039726466444	0.0007269726655315835	0.0007440872447351103	0.0008152565586976935	0.0008317322062471227	0.0008648486999558112	0.0008808708577971904	0.0009167882788645093	0.0009322693686452214	0.001022552275170349	0.001036741972910166	0.11739824569546499	0.11413382734617171	-0.00022749130501950598	-0.00018113501613475913	-0.00023170580122572337	-0.0001844907173042809
0.3478840186129729	0.000726575172866392	0.0007436803941963518	0.0008148107943886911	0.000831277433418107	0.0008643758197829417	0.0008803892170622666	0.0009162869993030199	0.0009317596243654593	0.0010219931662479164	0.001036175105373301	0.11739824575357859	0.11413382740266519	-0.0002264158263658167	-0.00018136495524298524	-0.00023061039829047614	-0.00018472491625626253
0.34998019482807	0.0007261771771208422	0.0007432730287336164	0.0008143644659057187	0.0008308220850136523	0.0008639023411177142	0.0008799069667473367	0.000915785085306345	0.0009312492349372894	0.0010214333497003646	0.001035607520391751	0.11739824581260963	0.11413382746005075	-0.0002253437205538278	-0.0001815938069948675	-0.00022951843068208522	-0.00018495800770756965
0.352089001559344	0.0007257786806827425	0.0007428651507909249	0.000813917575926569	0.0008303661637656675	0.0008634282668008177	0.000879424109745716	0.0009152825398857814	0.0009307382034228573	0.0010208728288863915	0.0010350392213708246	0.11739824587257354	0.11413382751834289	-0.00022427499027655173	-0.00018182156849910758	-0.00022842990114343986	-0.0001851899887133357
0.3542105149120084	0.000725379685946212	0.0007424567628187622	0.0008134701271361172	0.000829909672413287	0.0008629535996804545	0.0008789406489583728	0.0009147793660605899	0.0009302265328924076	0.0010203116071735895	0.0010344702117248378	0.11739824593348565	0.11413382757755659	-0.00022320963810129602	-0.00018204823689130234	-0.00022734481228939285	-0.00018542085635600558
0.35634481144984936	0.0007249801953116213	0.0007420478672740061	0.0008130221222262448	0.0008294526137027932	0.0008624783426122598	0.0008784565872938457	0.0009142755668579105	0.000929714226424198	0.0010197496879383308	0.00103390049487702	0.11739824599536147	0.11413382763770778	-0.00022214766646974637	-0.00018227380933366621	-0.00022626316660689927	-0.00018565060774541897
0.35849196819798806	0.0007245802111855334	0.0007416384666198802	0.0008125735638957851	0.0008289949903875603	0.0008620024984592431	0.0008779719276681842	0.0009137711453127015	0.0009292012871044339	0.0010191870745657086	0.001033330074259438	0.11739824605821739	0.11413382769881118	-0.00022108907769924357	-0.00018249828301564186	-0.00022518496645621	-0.00018587924001878253
0.36065206264566085	0.0007241797359806494	0.0007412285633258822	0.0008121244548504447	0.0008285368052279755	0.000861526070091706	0.000877486673004865	0.0009132661044676496	0.0009286877180271828	0.0010186237704494414	0.001032758953312902	0.1173982461220689	0.1141338277608828	-0.00022003387398339402	-0.00018272165515326177	-0.00022411021407153786	-0.00018610675034058666
0.3628251727490157	0.0007237787721157414	0.0007408181598677334	0.0008116747978027494	0.0008280780609913828	0.0008610490603871839	0.0008770008262347328	0.0009127604473731115	0.0009281735222943097	0.0010180597789917999	0.0010321871354868936	0.1173982461869332	0.11413382782393858	-0.0002189820573909873	-0.0001829439229882046	-0.00022303891156008615	-0.0001863331359014675
0.3650113769339257	0.0007233773220156048	0.0007404072587273115	0.0008112245954719735	0.0008276187604520105	0.0008605714722303713	0.0008765143902959235	0.0009122541770870323	0.0009276587030153965	0.0010174951036035153	0.0010316146242394777	0.11739824625282667	0.11413382788799518	-0.00021793362986888276	-0.00018316508378923846	-0.00022197106090479646	-0.00018655839391965023
0.36721075409881926	0.0007229753881109956	0.0007399958623925972	0.0008107738505840768	0.0008271589063909085	0.0008600933085130554	0.0008760273681337977	0.0009117472966748755	0.0009271432633076713	0.0010169297477037088	0.0010310414230372195	0.11739824631976663	0.11413382795306906	-0.0002168885932423148	-0.0001833851348518878	-0.0002209066639645152	-0.00018678252164028297
0.3694233836175272	0.0007225729728385708	0.0007395839733576142	0.0008103225658716366	0.0008266985015958769	0.0008596145721340424	0.0008755397627008652	0.0009112398092095463	0.000926627206295928	0.0010163637147198046	0.0010304675353550998	0.11739824638776986	0.11413382801917647	-0.00021584694921422676	-0.00018360407349732322	-0.00021984572247391032	-0.00018700551633510365
0.37164934534214805	0.0007221700786408327	0.0007391715941223689	0.0008098707440737889	0.0008262375488614079	0.0008591352659990979	0.0008750515769567231	0.0009107317177713266	0.0009261105351124635	0.001015797008087448	0.001029892964676444	0.11739824645685489	0.11413382808633575	-0.00021480869936685298	-0.00018382189707294438	-0.00021878823804455383	-0.0001872273753025233
0.3738887196059291	0.0007217667079660726	0.0007387587271927886	0.0008094183879361576	0.000825776050988612	0.0008586553930208687	0.0008745628138679782	0.0009102230254477933	0.0009255932528969912	0.001015229631250427	0.001029317714492825	0.11739824652703926	0.11413382815456337	-0.00021377384516343967	-0.00018403860295326813	-0.0002177342121667536	-0.00018744809586812572
0.3761415872261661	0.0007213628632683103	0.0007383453750806675	0.0008089655002107936	0.0008253140107851571	0.0008581749561188209	0.0008740734764081822	0.0009097137353337518	0.0009250753627965763	0.0010146615876605886	0.0010287417883039897	0.11739824659834149	0.11413382822387787	-0.00021274238794632971	-0.00018425418853751374	-0.00021668364620774927	-0.00018766767538319629
0.3784080295071193	0.0007209585470072392	0.0007379315403036073	0.0008085120836561123	0.0008248514310652041	0.0008576939582191715	0.0008735835675577632	0.000909203850531164	0.0009245568679655605	0.0010140928807777637	0.001028165189617781	0.11739824667077971	0.1141338282942962	-0.0002117143289402934	-0.00018446865125182343	-0.00021563654141484867	-0.00018788611122591559
0.3806881282429484	0.000720553761648173	0.0007375172253849607	0.0008080581410368255	0.0008243883146493378	0.0008572124022548172	0.0008730930903039533	0.0009086933741490733	0.0009240377715654882	0.0010135235140696804	0.0010275879219500499	0.11739824674437303	0.11413382836583784	-0.0002106896692507798	-0.00018468198854723616	-0.000214592898914151	-0.00018810340080036014
0.38298196572066395	0.0007201485096619833	0.0007371024328537701	0.0008076036751238857	0.0008239246643645086	0.0008567302911652755	0.0008726020476407262	0.0009081823093035406	0.0009235180767650377	0.0010129534910118974	0.0010270099888245782	0.11739824681914025	0.1141338284385214	-0.000209668409867525	-0.0001848941979017138	-0.00021355271971362777	-0.00018831954153766817
0.3852896247230969	0.0007197427935250419	0.0007366871652447072	0.0008071486886944096	0.0008234604830439577	0.0008562476278966027	0.000872110442568718	0.0009076706591175606	0.0009229977867399388	0.0010123828150877053	0.0010264313937729938	0.11739824689510227	0.11413382851236525	-0.0002086505516633863	-0.00018510527681903088	-0.00021251600470226228	-0.00018853453089517913
0.38761118853188686	0.0007193366157191726	0.000736271425098023	0.0008066931845316285	0.000822995773527163	0.0008557644154013422	0.0008716182780951705	0.0009071584267210022	0.0009224769046729124	0.0010118114897880595	0.0010258521403347012	0.11739824697227778	0.1141338285873891	-0.0002076360953938705	-0.0001853152228269983	-0.00021148275464974442	-0.00018874836635526804
0.3899467409304866	0.0007189299787315877	0.0007358552149594865	0.0008062371654248182	0.0008225305386597688	0.0008552806566384494	0.0008711255572338561	0.0009066456152505326	0.000921955433753592	0.0010112395186115048	0.0010252722320567816	0.11739824705068691	0.11413382866361278	-0.0002066250417003257	-0.00018552403347998903	-0.00021045297020930165	-0.00018896104542689973
0.39229636620718694	0.0007185228850548377	0.0007354385373803278	0.0008057806341692396	0.000822064781293527	0.0008547963545732293	0.0008706322830050153	0.0009061322278495505	0.000921433377178456	0.001010666905064088	0.0010246916724939443	0.11739824713035076	0.11413382874105601	-0.00020561739111008004	-0.0001857317063581887	-0.00020942665191775456	-0.00018917256564524032
0.3946601491581577	0.0007181153371867476	0.0007350213949171795	0.0008053235935660704	0.0008215985042862246	0.0008543115121772637	0.0008701384584352817	0.0009056182676681081	0.0009209107381507489	0.0010100936526592796	0.0010241104652084086	0.11739824721129044	0.11413382881973928	-0.00020461314403641406	-0.00018593823906692952	-0.00020840380019626625	-0.00018938292457135186
0.3970381750905084	0.0007177073376303704	0.0007346037901320189	0.0008048660464223509	0.0008211317105016305	0.0008538261324283532	0.0008696440865576221	0.0009051037378628503	0.0009203875198804189	0.001009519764917905	0.0010235286137698577	0.1173982472935269	0.1141338288996826	-0.00020361230077881043	-0.00018614362923599637	-0.0002073844153498705	-0.00018959211979116541
0.39943052982536675	0.0007172988888939267	0.0007341857255921202	0.0008044079955509167	0.000820664402809425	0.0008533402183104474	0.0008691491704112667	0.0009045886415969398	0.000919863725584043	0.0010089452453680586	0.001022946121755343	0.11739824737708199	0.11413382898090851	-0.00020261486152500785	-0.0001863478745207925	-0.00020636849756966447	-0.00018980014891653574
0.4018372997009759	0.0007168899934907534	0.0007337672038699873	0.0008039494437703404	0.0008201965840851418	0.0008528537728135807	0.0008686537130416436	0.0009040729820399901	0.0009193393584847567	0.0010083700975450271	0.0010223629927492129	0.11739824746197727	0.11413382906343704	-0.00020162082635163947	-0.00018655097260233955	-0.00020535604693380782	-0.0001900070095857409
0.40425857157581063	0.0007164806539392406	0.0007333482275433011	0.0008034903939048636	0.0008197282572100989	0.0008523667989338028	0.0008681577175003066	0.0009035567623679912	0.0009188144218121808	0.0010077943249912175	0.0010217792303430246	0.11739824754823547	0.11413382914729078	-0.0002006301952238443	-0.00018675292118588982	-0.0002043470634067457	-0.00019021269946126185
0.4066944328317112	0.0007160708727627893	0.0007329287991948712	0.0008030308487843458	0.0008192594250713449	0.0008518792996731225	0.0008676611868448803	0.000903039985763251	0.0009182889188023594	0.0010072179312560735	0.0010211948381354827	0.1173982476358799	0.11413382923249148	-0.0001996429679964884	-0.00018695371800153682	-0.00020334154684070738	-0.00019041721623133667
0.4091449713770379	0.0007156606524897451	0.0007325089214125653	0.0008025708112441943	0.0008187900905615881	0.0008513912780394338	0.0008671641241389821	0.0009025226554143145	0.0009177628526976802	0.001006640919896005	0.0010206098197323395	0.11739824772493239	0.11413382931906156	-0.00019865914441599686	-0.00018715336080482592	-0.00020233949697737175	-0.00019062055760984964
0.411610275649843	0.0007152499956533538	0.0007320885967892673	0.0008021102841253076	0.0008183202565791402	0.0008509027370464568	0.000866666532452165	0.0009020047745159047	0.0009172362267468129	0.0010060632944743034	0.0010200241787463435	0.11739824781541773	0.11413382940702436	-0.000197678724119299	-0.00018735184737525556	-0.00020134091344684024	-0.00019082272133502665
0.41409043462106226	0.0007148389047917006	0.0007316678279228151	0.0008016492702740151	0.0008178499260278522	0.0008504136797136722	0.0008661684148598484	0.0009014863462688508	0.000916709044204636	0.0010054850585610828	0.0010194379187971414	0.11739824790735974	0.11413382949640319	-0.0001967017066361043	-0.000187549175517443	-0.00020034579577024592	-0.00019102370517104506
0.41658553779772634	0.0007144273824476558	0.0007312466174159484	0.0008011877725420134	0.000817379101817052	0.0008499241090662556	0.0008656697744432517	0.0009009673738800176	0.0009161813083321665	0.0010049062157331823	0.0010188510435112047	0.11739824800078223	0.11413382958722144	-0.00019572809138823644	-0.00018774534305981971	-0.00019935414335875423	-0.00019122350690600753
0.41909567522619073	0.0007140154311688305	0.0007308249678762529	0.0008007257937863132	0.0008169077868614876	0.0008494340281350188	0.0008651706142893358	0.0009004478605622469	0.0009156530223964982	0.0010043267695741037	0.0010182635565217694	0.11739824809571046	0.11413382967950361	-0.00019475787769132613	-0.0001879403478552144	-0.0001983659555152284	-0.00019142212435308004
0.4216209374953856	0.0007136030535075143	0.0007304028819161047	0.0008002633368691725	0.0008164359840812617	0.0008489434399563412	0.0008646709374907317	0.0008999278095342813	0.0009151241896707259	0.0010037467236739428	0.001017675461468741	0.11739824819216967	0.11413382977327372	-0.00019379106475647667	-0.00018813418778196311	-0.00019738123143611674	-0.0001916195553509914
0.42416141574008476	0.0007131902520206209	0.0007299803621526152	0.0007998004046580376	0.0008159636964017693	0.0008484523475721056	0.000864170747145677	0.0008994072240206987	0.0009145948134338779	0.0010031660816292919	0.0010170867619986278	0.1173982482901858	0.1141338298685571	-0.00019282765168870952	-0.00018832686074116145	-0.0001963999702098429	-0.00019181579776214597
0.4267172016441951	0.0007127770292696456	0.0007295574112075829	0.0007993370000254899	0.0008154909267536447	0.0008479607540296434	0.0008636700463579567	0.0008988861072518508	0.0009140648969708545	0.001002584847043192	0.001016497461764462	0.11739824838978435	0.11413382996537869	-0.000191867637489046	-0.00018851836465819116	-0.0001954221708191095	-0.00019201084947365055
0.42928838744406506	0.0007123633878206004	0.0007291340317074321	0.0007988731258491799	0.0008150176780726934	0.0008474686623816626	0.0008631688382368338	0.0008983644624637912	0.0009135344435723536	0.0010020030235250391	0.0010159075644257296	0.11739824849099237	0.11413383006376492	-0.000190911021055451	-0.0001887086974826091	-0.0001944478321412313	-0.0001922047083967593
0.43187506593181346	0.0007119493302439736	0.0007287102262831657	0.0007984087850117751	0.0008145439532998395	0.000846976075686194	0.0008626671258969921	0.0008978422928982147	0.0009130034565348104	0.0010014206146905236	0.0010153170736482918	0.11739824859383619	0.1141338301637422	-0.00018995780118272187	-0.00018889785718737007	-0.00019347695294888445	-0.00019239737246712352
0.4344773304586784	0.000711534859114668	0.0007282859975703064	0.0007979439804008954	0.0008140697553810596	0.0008464829970065224	0.0008621649124584663	0.0008973196018023866	0.0009124719391603231	0.0010008376241615506	0.0010147259931043145	0.1173982486983439	0.11413383026533666	-0.0001890079765654029	-0.00018908584177049215	-0.0001925095319122716	-0.00019258883964551332
0.4370952749383861	0.0007111199770119516	0.0007278613482088426	0.0007974787149090556	0.0008135950872673243	0.0008459894294111252	0.0008616622010465811	0.0008967963924290769	0.0009119398947565882	0.001000254055566162	0.0010141343264721844	0.11739824880454383	0.11413383036857555	-0.0001880615457956758	-0.00018927264925247544	-0.00019154556759751196	-0.0001927791079157637
0.4397289938505404	0.000710704686519408	0.000727436280843187	0.0007970129914336122	0.0008131199519145432	0.000845495375973616	0.0008611589947918912	0.0008962726680364996	0.0009114073266368393	0.000999669912538477	0.001013542077436447	0.11739824891246342	0.1141338304734868	-0.00018711850736494173	-0.00018945827767682943	-0.00019058505846819562	-0.0001929681752852741
0.4423785822440318	0.0007102889902248852	0.0007270107981221091	0.0007965468128767031	0.0008126443522835046	0.0008450008397726811	0.0008606552968301187	0.0008957484318882473	0.0009108742381197779	0.0009990851987186071	0.0010129492496877297	0.11739824902213239	0.11413383058009864	-0.00018617885966615288	-0.00018964272511134972	-0.0001896280028873265	-0.0001931560397859522
0.4450441357404687	0.0007098728907204421	0.000726584902698692	0.000796080182145188	0.000812168291339814	0.0008445058238920163	0.0008601511103020881	0.0008952236872532224	0.0009103406325295052	0.0009984999177525952	0.0010123558469226639	0.11739824913358027	0.11413383068843883	-0.00018524260099345158	-0.0001898259896474519	-0.00018867439911754436	-0.0001933426994738252
0.44772575053762753	0.0007094563906022973	0.000726158597230276	0.0007956131021505932	0.0008116917720538365	0.0008440103314202671	0.0008596464383536647	0.0008946984374055747	0.0009098065131954595	0.0009979140732923298	0.0010117618728438197	0.11739824924683638	0.11413383079853807	-0.00018430972954244784	-0.00019000806939886705	-0.00018772424532112475	-0.00019352815242781873
0.4504235234129248	0.0007090394924707824	0.0007257318843784106	0.0007951455758090557	0.000811214797400643	0.0008435143654509716	0.0008591412841356974	0.0008941726856246403	0.0009092718834523517	0.0009973276689954904	0.0010111673311596256	0.11739824936193151	0.11413383091042449	-0.00018338024341149617	-0.00019018896250244666	-0.00018677753956095056	-0.00019371239675006202
0.4531375517269096	0.0007086221989302843	0.0007253047668087984	0.0007946776060412656	0.0008107373703599481	0.0008430179290824971	0.0008586356508039544	0.0008936464351948755	0.0009087367466400995	0.0009967407085254595	0.001010572225584308	0.11739824947889674	0.11413383102412886	-0.00018245414060327758	-0.00019036866711880096	-0.00018583427980278788	-0.0001938954305671925
0.4558679334267773	0.0007082045125892034	0.0007248772471912461	0.0007942091957724074	0.0008102594939160529	0.0008425210254179798	0.0008581295415190599	0.0008931196894057911	0.0009082011061037621	0.0009961531955512695	0.0010099765598378053	0.1173982495977635	0.1141338311396821	-0.00018153141902391146	-0.00019054718143049487	-0.00018489446391398157	-0.00019407725202805204
0.45861476704990445	0.0007077864360598976	0.0007244493281996171	0.0007937403479321106	0.000809781171057792	0.0008420236575652704	0.0008576229594464414	0.0008925924515518965	0.0009076649651934794	0.000995565133747518	0.0010093803376457077	0.11739824971856361	0.11413383125711454	-0.0001806120764850927	-0.00019072450364313043	-0.00018395808966578664	-0.0001942578593051303
0.4613781517274047	0.0007073679719586358	0.0007240210125117699	0.000793271065454385	0.0008093024047784697	0.0008415258286368678	0.0008571159077562587	0.0008920647249326283	0.0009071283272644026	0.0009949765267943044	0.001008783562739181	0.11739824984133004	0.11413383137645848	-0.00017969611070453584	-0.00019090063198543006	-0.00018302515473367365	-0.00019443725059434258
0.4641581871877068	0.0007069491229055444	0.0007235923028095172	0.0007928013512775724	0.0008088231980758095	0.0008410275417498657	0.0008566083896233535	0.0008915365128522944	0.000906591195676637	0.0009943873783771586	0.0010081862388548978	0.11739824996609602	0.11413383149774613	-0.00017878351930639136	-0.0001910755647078488	-0.00018209565669749517	-0.00019461542411358668
0.4669549737601532	0.000706529891524564	0.0007231632017785749	0.000792331208344288	0.000808343553951895	0.0008405288000258917	0.0008561004082271842	0.0008910078186200085	0.0009060535737951744	0.0009937976921869744	0.0010075883697349688	0.11739825009289492	0.11413383162101011	-0.0001778742998222449	-0.00019124930008382335	-0.00018116959304340097	-0.00019479237810438033
0.46976861237862133	0.0007061102804433946	0.0007227337121085052	0.0007918606396013659	0.0008078634754131129	0.000840029606591049	0.0008555919667517682	0.00089047864554963	0.0009055154649898318	0.0009932074719199368	0.0010069899591268671	0.1173982502217618	0.11413383174628441	-0.0001769684496918944	-0.00019142183640868948	-0.00018024696116356043	-0.00019496811083039023
0.4725992045851658	0.0007056902922934506	0.0007223038364926739	0.0007913896479998058	0.0008073829654701015	0.0008395299645758599	0.0008550830683856244	0.0008899489969597015	0.0009049768726351901	0.0009926167212774561	0.0010063910107833648	0.11739825035273044	0.11413383187360202	-0.00017606596626421056	-0.0001915931719999875	-0.00017932775835771686	-0.0001951426205780149
0.4754468525336833	0.0007052699297098123	0.0007218735776281965	0.0007909182364947168	0.0008069020271376896	0.0008390298771152069	0.0008545737163217113	0.0008894188761733892	0.0009044378001105293	0.000992025443966096	0.0010057915284624624	0.11739825048583737	0.11413383200299773	-0.0001751668467978862	-0.0001917633051975176	-0.00017841198183396467	-0.00019531590565652346
0.47831165899359906	0.0007048491953311743	0.0007214429382158895	0.0007904464080452636	0.0008064206634348455	0.0008385293473482747	0.0008540639137573704	0.000888888286518419	0.0009038982507997699	0.0009914336436975147	0.0010051915159273212	0.11739825062111822	0.11413383213450772	-0.00017427108846229666	-0.00019193223436309026	-0.00017749962870913794	-0.0001954879643971119
0.4811937273535759	0.0007044280917997991	0.0007210119209602226	0.0007899741656146137	0.0008059388773846197	0.0008380283784184941	0.0008535536638942677	0.0008883572313270197	0.0009033582280914076	0.000990841324188384	0.0010045909769461883	0.11739825075861032	0.11413383226816717	-0.00017337868833766645	-0.00019209995787980438	-0.00017659069600928223	-0.00019565879515298645
0.4840931616252451	0.0007040066217614746	0.0007205805285692732	0.0007895015121698846	0.0008054566720140934	0.0008375269734734869	0.0008530429699383379	0.0008878257139358613	0.0009028177353784559	0.0009902484891603377	0.0010039899152923392	0.11739825089835074	0.11413383240401152	-0.00017248964341690098	-0.0001922664741530189	-0.0001756851806718196	-0.00019582839630005733
0.4870100664469608	0.0007035847878654562	0.0007201487637546641	0.0007890284506820869	0.0008049740503543184	0.0008370251356650049	0.0008525318350997213	0.0008872937376859932	0.0009022767760583812	0.0009896551423398897	0.001003388334743995	0.11739825104037747	0.11413383254207886	-0.00017160395060553113	-0.00019243178160932572	-0.00017478307954468808	-0.00019599676623568985
0.4899445470875755	0.0007031625927644297	0.0007197166292315363	0.000788554984126076	0.0008044910154402714	0.0008365228681488792	0.000852020262592715	0.0008867613059227885	0.0009017353535330483	0.0009890612874583762	0.0010027862390842774	0.11739825118472956	0.11413383268240639	-0.00017072160672287895	-0.00019259587869710493	-0.0001738843893884512	-0.00019616390337945377
0.49289670945023945	0.0007027400391144582	0.0007192841277184791	0.0007880811154804954	0.0008040075703107909	0.0008360201740849584	0.0008515082556357061	0.0008862284219958804	0.0009011934712086517	0.0009884669282518891	0.0010021836321011178	0.11739825133144571	0.11413383282503263	-0.00016984260850258504	-0.00019275876388569202	-0.0001729891068762146	-0.00019632980617251272
0.4958666600762229	0.0007023171295749371	0.0007188512619375029	0.0007876068477277286	0.0008035237180085325	0.0008355170566370605	0.0008509958174511258	0.0008856950892591091	0.0009006511324956653	0.0009878720684612131	0.0010015805175872076	0.11739825148056678	0.11413383296999693	-0.000168966952593691	-0.00019292043566584982	-0.0001720972285949307	-0.00019649447307756862
0.4988545061487607	0.0007018938668085473	0.0007184180346139702	0.0007871321838538415	0.0008030394615799087	0.0008350135189729094	0.0008504829512653826	0.0008851613110704565	0.0009001083408087727	0.000987276711831748	0.0010009768993399213	0.11739825163213359	0.11413383311733771	-0.0001680946355615276	-0.00019308089254985172	-0.000171208751046259	-0.00019665790257930582
0.5018603554969207	0.0007014702534812106	0.0007179844484765702	0.0007866571268485356	0.0008025548040750407	0.0008345095642640857	0.0008499696603088146	0.0008846270907919919	0.0008995650995668179	0.0009866808621134596	0.0010003727811612605	0.11739825178618689	0.11413383326709677	-0.00016722565388763155	-0.00019324013307031596	-0.00017032367064659382	-0.00019682009318314209
0.5048843165994948	0.0007010462922620426	0.0007175505062572533	0.0007861816797050942	0.0008020697485477042	0.0008340051956859704	0.0008494559478156292	0.0008840924317898146	0.0008990214121927387	0.0009860845230608047	0.0009997681668577794	0.1173982519427695	0.11413383341931399	-0.00016636000397138306	-0.0001933981557808162	-0.00016944198372867425	-0.00019698104341595024
0.5079264985889148	0.0007006219858233073	0.0007171162106911962	0.0007857058454203328	0.0008015842980552775	0.0008335004164176915	0.0008489418170238508	0.0008835573374339957	0.0008984772821135139	0.0009854876984326738	0.0009991630602405282	0.11739825210192403	0.11413383357403184	-0.00016549768213100502	-0.00019355495925640898	-0.00016856368654227794	-0.0001971407518261692
0.5109870112551897	0.0007001973368403697	0.0007166815645167508	0.0007852296269945433	0.0008010984556586876	0.0008329952296420653	0.0008484272711752615	0.0008830218110985165	0.0008979327127600988	0.0009848903919923147	0.0009985574651249782	0.11739825226369428	0.11413383373129213	-0.00016463868460347975	-0.00019371054209221805	-0.00016768877525488723	-0.00019729921698316555
0.5140659650498691	0.0006997723479916525	0.0007162465704753976	0.0007847530274314497	0.0008006122244223611	0.0008324896385455499	0.0008479123135153505	0.0008824858561612188	0.0008973877075673732	0.0009842926075072861	0.0009979513853309648	0.11739825242812506	0.11413383389113863	-0.00016378300754515962	-0.00019386490290329572	-0.0001668172459515782	-0.00019745643747620667
0.5171634710900281	0.0006993470219585952	0.0007158112313117014	0.0007842760497381574	0.0008001256074141749	0.0008319836463181892	0.0008473969472932612	0.0008819494760037463	0.0008968422699740841	0.0009836943487493868	0.0009973448246826243	0.11739825259526088	0.11413383405361525	-0.00016293064703409854	-0.00019401804032631587	-0.00016594909463779617	-0.00019761241191665335
0.5202796411622786	0.0006989213614255993	0.0007153755497732654	0.0007837986969250949	0.0007996386077053964	0.0008314772561535545	0.0008468811757617286	0.0008814126740114818	0.0008962964034227793	0.0009830956194945841	0.0009967377870083263	0.11739825276514815	0.1141338342187662	-0.00016208159906930253	-0.0001941699530174923	-0.00016508431723855077	-0.00019776713893618347
0.5234145877268029	0.0006984953690799958	0.0007149395286106854	0.0007833209720059763	0.0007991512283706443	0.0008309704712487013	0.0008463650021770361	0.0008808754535735021	0.0008957501113597646	0.0009824964235229676	0.0009961302761406097	0.1173982529378337	0.11413383438663786	-0.00016123585957200648	-0.0001943206396532171	-0.00016422290959922092	-0.0001979206171861536
0.5265684239214125	0.0006980690476119907	0.0007145031705775045	0.0007828428779977413	0.0007986634724878298	0.0008304632948041079	0.0008458484297989554	0.0008803378180825128	0.0008952033972350354	0.0009818967646186773	0.0009955222959161262	0.1173982531133647	0.11413383455727587	-0.0001603934243870342	-0.00019447009893053258	-0.00016336486748763646	-0.00019807284533959746
0.5297412635656308	0.0006976423997146282	0.0007140664784301665	0.0007823644179205119	0.0007981753431381088	0.0008299557300236286	0.0008453314618906947	0.0008797997709347988	0.0008946562645022252	0.0009812966465698437	0.0009949138501755693	0.1173982532917905	0.11413383473072704	-0.00015955428928215998	-0.00019461832956549352	-0.00016251018659349525	-0.00019822382208900535
0.5329332211648017	0.0006972154280837447	0.0007136294549279779	0.0007818855947975424	0.0007976868434058336	0.0008294477801144413	0.0008448141017188478	0.000879261315530167	0.0008941087166185521	0.0009806960731685273	0.0009943049427636216	0.11739825347315937	0.11413383490704022	-0.00015871844995049567	-0.00019476533029466614	-0.00016165886253000084	-0.00019837354614754554
0.5361444119142209	0.0006967881354179255	0.0007131921028330506	0.0007814064116551688	0.0007971979763784997	0.0008289394482869926	0.0008442963525533376	0.0008787224552718917	0.0008935607570447559	0.0009800950482106532	0.0009936955775288812	0.11739825365752216	0.11413383508626332	-0.00015788590201037955	-0.00019491109987440636	-0.00016081089083405664	-0.00019852201624809274
0.5393749517032939	0.0006963605244184585	0.0007127544249102756	0.0007809268715227625	0.0007967087451467021	0.0008284307377549501	0.0008437782176673698	0.0008781831935666605	0.0008930123892450526	0.000979493575495959	0.000993085758323813	0.1173982538449296	0.114133835268446	-0.0001570566410055152	-0.0001950556370794443	-0.0001599662669670987	-0.0001986692311431726
0.5426249571197181	0.0006959325977893006	0.0007123164239272649	0.000780446977432685	0.0007962191528040821	0.0008279216517351534	0.0008432597003373768	0.0008776435338245245	0.0008924636166870733	0.0009788916588279316	0.000992475489004682	0.11739825403543384	0.11413383545363906	-0.00015623066240738614	-0.00019519894070527122	-0.00015912498631673322	-0.00019881518960579436
0.5458945454536906	0.0006955043582370252	0.0007118781026543106	0.0007799667324202325	0.000795729202447279	0.0008274121934475556	0.0008427408038429664	0.000877103479458835	0.0008919144428418096	0.0009782893020137413	0.000991864773431487	0.11739825422908678	0.11413383564189382	-0.00015540796161506165	-0.00019534100956630773	-0.00015828704419654227	-0.00019895989042831297
0.5491838347021408	0.0006950758084707841	0.0007114394638643487	0.0007794861395235967	0.0007952388971758836	0.0008269023661151822	0.0008422215314668727	0.0008765630338862017	0.0008913648711835626	0.000977686508864194	0.0009912536154679126	0.11739825442594369	0.1141338358332626	-0.00015458853395564076	-0.00019548184249593148	-0.0001574524358472218	-0.00019910333242256772
0.5524929435729888	0.0006946469512022665	0.0007110005103329086	0.0007790052017838125	0.000794748240092388	0.0008263921729640744	0.0008417018864949031	0.0008760222005264305	0.0008908149051898858	0.000977083283193655	0.0009906420189812555	0.11739825462605831	0.11413383602779835	-0.00015377237468579275	-0.00019562143834697676	-0.0001566211564375808	-0.00019924551442018767
0.55582199148943	0.0006942177891456561	0.0007105612448380714	0.0007785239222447129	0.0007942572343021397	0.000825881617223243	0.0008411818722158884	0.0008754809828024753	0.0008902645483415333	0.000976479628820009	0.0009900299878423792	0.11739825482948615	0.11413383622555462	-0.00015295947899164608	-0.00019575979599059656	-0.0001557932010645413	-0.0001993864352713981
0.5591710985942444	0.0006937883250175903	0.0007101216701604344	0.0007780423039528848	0.0007937658829132948	0.0008253707021246195	0.0008406614919216355	0.0008749393841403873	0.0008897138041224097	0.0009758755495645939	0.0009894175259256472	0.11739825503628348	0.11413383642658748	-0.0001521498419906342	-0.0001958969143175393	-0.00015496856475495646	-0.00019952609384624176
0.5625403857541326	0.0006933585615371168	0.0007096817890830571	0.0007775603499576174	0.0007932741890367667	0.0008248594309030029	0.000840140748906871	0.0008743974079692582	0.0008891626760195092	0.0009752710492521382	0.000988804637108857	0.11739825524650883	0.1141338366309521	-0.00015134345873156485	-0.0001960327922371219	-0.00015414724246611	-0.00019966448903402378
0.565929974564078	0.0006929285014256527	0.0007092416043914316	0.0007770780633108606	0.0007927821557861833	0.0008243478067960161	0.0008396196464691978	0.0008738550577211717	0.0008886111675228702	0.0009746661317107102	0.0009881913252732003	0.11739825546022034	0.11413383683870534	-0.00015054032419506425	-0.00019616742867667458	-0.00015332922908557756	-0.0001998016197422292
0.569339987351735	0.0006924981474069505	0.0007088011188734297	0.0007765954470671794	0.0007922897862778405	0.0008238358330440548	0.0008390981879090431	0.0008733123368311527	0.0008880592821255221	0.0009740608007716573	0.000987577594303188	0.11739825567747708	0.11413383704990537	-0.00014974043329510356	-0.00019630082258254022	-0.00015251451943308625	-0.00019993748489754992
0.5727705471818436	0.0006920675022070502	0.0007083603353192705	0.0007761125042837067	0.0007917970836306536	0.0008233235128902403	0.0008385763765296101	0.0008727692487371159	0.0008875070233234319	0.0009734550602695509	0.0009869634480866019	0.1173982558983406	0.1141338372646117	-0.00014894378087951243	-0.0001964329729194636	-0.00015170310826090327	-0.00020007208344546834
0.5762217778606706	0.0006916365685542384	0.0007079192565214779	0.0007756292380200979	0.0007913040509661128	0.00082281084958037	0.0008380542156368286	0.000872225796879812	0.0008869543946154522	0.0009728489140421298	0.0009863488905144308	0.11739825612287197	0.11413383748288376	-0.0001481503617303953	-0.0001965638786701196	-0.00015089499025461306	-0.0002002054143500076
0.5796938039404782	0.0006912053491790177	0.0007074778852748305	0.0007751456513384895	0.0007908106914082373	0.0008222978463628736	0.0008375317085393076	0.0008716819847027834	0.0008864013995032719	0.0009722423659302411	0.000985733925480825	0.11739825635113382	0.11413383770478264	-0.0001473601705652139	-0.0001966935388355573	-0.00015009016003382503	-0.00020033747659367607
0.5831867507240184	0.0006907738468140525	0.000707036224376336	0.0007746617473034499	0.0007903170080835292	0.0008217845064887611	0.0008370088585482859	0.0008711378156523084	0.0008858480414913632	0.0009716354197777934	0.0009851185568830233	0.11739825658319097	0.11413383793036999	-0.0001465732020375088	-0.00019682195243475586	-0.00014928861215289524	-0.00020046826917713423
0.5867007442690553	0.000690342064194148	0.0007065942766251787	0.0007741775289819404	0.0007898230041209309	0.0008212708332115809	0.0008364856689775873	0.0008705932931773558	0.0008852943240869354	0.0009710280794316873	0.0009845027886213136	0.11739825681910725	0.11413383815970977	-0.00014578945073730198	-0.00019694911850434704	-0.00014849034110177295	-0.0002005977911193335
0.5902359113929144	0.0006899100040561935	0.0007061520448226839	0.0007736929994432674	0.0007893286826517775	0.0008207568297873703	0.0008359621431435697	0.0008700484207295335	0.0008847402507998789	0.0009704203487417749	0.0009838866245989654	0.1173982570589494	0.11413383839286513	-0.00014500891119249848	-0.0001970750360990592	-0.00014769534130694428	-0.0002007260414574885
0.5937923796770596	0.0006894776691391337	0.0007057095317722807	0.0007732081617590397	0.0007888340468097536	0.0008202424994746098	0.0008354382843650804	0.0008695032017630392	0.0008841858251427208	0.0009698122315607922	0.0009832700687221793	0.11739825730278472	0.11413383862990302	-0.00014423157786874752	-0.00019719970429069034	-0.00014690360713136286	-0.000200853019245939
0.597370277471697	0.0006890450621839303	0.0007052667402794603	0.00077272301900313	0.0007883390997308531	0.0008197278455341799	0.0008349140959634119	0.0008689576397346168	0.0008836310506305746	0.0009692037317443227	0.0009826531249000367	0.11739825755068133	0.11413383887088832	-0.00014345744517121894	-0.0001973231221693572	-0.00014611513287679512	-0.00020097872355823165
0.6009697339004076	0.0006886121859335169	0.0007048236731517319	0.0007722375742516219	0.0007878438445533248	0.0008192128712293092	0.0008343895812622457	0.0008684117381034978	0.0008830759307810851	0.0009685948531507181	0.000982035797044429	0.11739825780270906	0.11413383911589037	-0.00014268650744507505	-0.00019744528884274581	-0.00014532991278361218	-0.00020110315348562113
0.6045908788648067	0.0006881790431327653	0.0007043803331985915	0.0007717518305827752	0.0007873482844176386	0.0008186975798255341	0.0008338647435876165	0.0008678655003313616	0.0008825204691143852	0.0009679855996410661	0.0009814180890700239	0.11739825805893848	0.11413383936497673	-0.00014191875897491546	-0.0001975662034345016	-0.0001445479410303041	-0.0002012263081350163
0.6082338430492322	0.0006877456365284513	0.0007039367232314806	0.0007712657910769837	0.0007868524224664418	0.0008181819745906559	0.000833339586267865	0.0008673189298822887	0.0008819646691530506	0.0009673759750791327	0.0009808000048941992	0.11739825831944213	0.1141338396182182	-0.00014115419398681717	-0.00019768586508586705	-0.00014376921173618606	-0.0002013481866322553
0.611898757925461	0.0006873119688692125	0.0007034928460637502	0.0007707794588167309	0.0007863562618445123	0.0008176660587946921	0.0008328141126335883	0.0008667720302227101	0.0008814085344220454	0.0009667659833313046	0.000980181548436991	0.11739825858429327	0.11413383987568555	-0.0001403928066495974	-0.00019780427295632008	-0.00014299371896196733	-0.00020146878812093982
0.6155857557574533	0.0006868780429055069	0.0007030487045106104	0.0007702928368865441	0.0007858598056987145	0.0008171498357098299	0.0008322883260175951	0.0008662248048213558	0.0008808520684486742	0.0009661556282665383	0.0009795627236210433	0.11739825885356617	0.11413384013745198	-0.00013963459107406428	-0.00019792142622104825	-0.00014222145670932107	-0.0002015881117610474
0.6192949696061266	0.0006864438613895898	0.0007026043013891132	0.0007698059283729625	0.0007853630571779644	0.0008166333086103905	0.000831762229754866	0.0008656772571492196	0.0008802952747625408	0.0009655449137563069	0.00097894353437155	0.11739825912733685	0.11413384040359043	-0.00013887954131404368	-0.00019803732407194796	-0.0001414524189221611	-0.00020170615672973624
0.6230265333341571	0.0006860094270754588	0.0007021596395180953	0.0007693187363644872	0.0007848660194331801	0.0008161164807727779	0.0008312358271825031	0.0008651293906795031	0.0008797381568954956	0.000964933843674559	0.0009783239846162155	0.11739825940568327	0.11413384067417706	-0.00013812765136850258	-0.00019815196571854043	-0.00014068659948801576	-0.00020182292222170606
0.6267805816108112	0.0006855747427188355	0.0007017147217181543	0.0007688312639515449	0.0007843686956172437	0.0008155993554754376	0.0008307091216396891	0.000864581208887573	0.0008791807183815907	0.0009643224218976497	0.0009777040782851828	0.11739825968868337	0.11413384094928791	-0.00013737891518034173	-0.00019826535038630633	-0.00013992399223754226	-0.00020193840744781033
0.6305572499168048	0.0006851398110771131	0.0007012695508116022	0.0007683435142264468	0.0007838710888849612	0.000815081935998816	0.0008301821164676442	0.000864032715250917	0.0008786229627570344	0.0009637106523043049	0.0009770838193110013	0.11739825997641691	0.11413384122899982	-0.00013663332663860217	-0.00019837747731732414	-0.0001391645909467193	-0.0002020526116364718
0.634356674549194	0.000684704634909332	0.0007008241296224358	0.000767855490283345	0.0007833732023930148	0.0008145642256253124	0.0008296548150095766	0.0008634839132490944	0.0008780648935601414	0.0009630985387755601	0.0009764632116285609	0.11739826026896627	0.11413384151339326	-0.00013589087957815993	-0.0001984883457698816	-0.0001384083893362087	-0.00020216553403212822
0.6381789926262927	0.0006842692169761409	0.0007003784609762954	0.0007673671952181985	0.0007828750392999316	0.000814046227639244	0.0008291272206106492	0.0008629348063636961	0.000877506514331294	0.0009624860851947215	0.0009758422591750489	0.11739826056641306	0.1141338418025483	-0.00013515156778076687	-0.00019859795501817046	-0.00013765538107242403	-0.00020227717389542654
0.642024342092622	0.0006838335600397557	0.0006999325477004335	0.0007668786321287288	0.0007823766027660367	0.0008135279453267971	0.0008285993366179285	0.0008623853980782976	0.0008769478286128906	0.0009618732954473079	0.0009752209658898996	0.11739826086884245	0.1141338420965466	-0.00013441538497650785	-0.00019870630435336878	-0.0001369055597694735	-0.00020238753050458302
0.6458928617238878	0.0006833976668639343	0.0006994863926236704	0.0007663898041143801	0.0007818778959534117	0.0008130093819759874	0.000828071166380343	0.0008618356918784119	0.0008763888399493002	0.0009612601734209973	0.0009745993357147415	0.11739826117634004	0.11413384239547174	-0.00013368232484341214	-0.00019881339308211454	-0.00013615891898811905	-0.00020249660315321827
0.6497846911319898	0.0006829615402139341	0.0006990399985763674	0.0007659007142762843	0.0007813789220258613	0.0008124905408766198	0.0008275427132486457	0.000861285691251451	0.0008758295518868236	0.0009606467230055915	0.0009739773725933469	0.11739826148899289	0.11413384269940817	-0.00013295238100838325	-0.0001989192205264778	-0.00013541545223728912	-0.00020260439115102336
0.6536999707700591	0.0006825251828564793	0.0006985933683903863	0.0007654113657172184	0.0007808796841488674	0.0008119714253202466	0.0008270139805753669	0.0008607353996866781	0.0008752699679736436	0.0009600329480929548	0.000973355080471586	0.1173982618068898	0.11413384300844276	-0.00013222554704828138	-0.00019902378602448811	-0.0001346751529748419	-0.00020271089382364882
0.6576388419375281	0.0006820885975597286	0.0006981465048990597	0.0007649217615415692	0.0007803801854895547	0.0008114520386001274	0.000826484971714778	0.000860184820675168	0.0008747100917597847	0.0009594188525769765	0.0009727324632973795	0.11739826213012096	0.11413384332266291	-0.00013150181649089487	-0.00019912708893060627	-0.00013393801460859223	-0.00020281611051353732
0.661601446785229	0.0006816517870932364	0.0006976994109371415	0.0007644319048552883	0.0007798804292166456	0.0008109323840111825	0.0008259556900228409	0.0008596339577097562	0.0008741499267970634	0.000958804440353507	0.0009721095250206374	0.11739826245877859	0.11413384364215826	-0.000130781182815079	-0.00019922912861439213	-0.00013320403049657537	-0.00020292004057861912
0.6655879283205246	0.0006812147542279237	0.0006972520893407941	0.0007639417987658629	0.000779380418500427	0.0008104124648499616	0.0008254261388571771	0.0008590828142850063	0.0008735894766390518	0.0009581897153203274	0.000971486269593225	0.11739826279295655	0.11413384396701998	-0.00013006363945072819	-0.00019932990445969967	-0.00013247319394711632	-0.00020302268339147944
0.6695984304124688	0.0006807775017360427	0.0006968045429475346	0.0007634514463822733	0.0007788801565127104	0.0008098922844145999	0.0008248963215770225	0.0008585313938971618	0.0008730287448410305	0.0009575746813770935	0.0009708627009689113	0.11739826313274909	0.1141338442973397	-0.00012934917978109362	-0.00019942941586678642	-0.000131745498220745	-0.00020312403834107928
0.6736330977969988	0.0006803400323911439	0.0006963567745962116	0.0007629608508149557	0.0007783796464267924	0.0008093718460047762	0.0008243662415431867	0.0008579797000441051	0.0008724677349599478	0.0009569593424252933	0.0009702388231033162	0.11739826347825374	0.11413384463321251	-0.00012863779714282486	-0.0001995276622513975	-0.00013102093653065416	-0.00020322410483225584
0.6776920760821589	0.000679902348968041	0.0006959087871269665	0.0007624700151757641	0.0007778788914174158	0.0008088511529216748	0.0008238359021180112	0.000857427736225314	0.000871906450554373	0.0009563437023681892	0.0009696146399538731	0.11739826382956912	0.11413384497473399	-0.00012792948482605315	-0.00019962464304335015	-0.0001302995020428105	-0.00020332288228461226
0.6817755117533548	0.0006794644542427792	0.0006954605833812027	0.0007619789425779374	0.0007773778946607369	0.0008083302084679494	0.0008233053066653345	0.0008568755059418248	0.0008713448951844605	0.0009557277651107896	0.0009689901554797679	0.11739826418679494	0.11413384532200074	-0.0001272242360755016	-0.00019972035768753282	-0.0001295811878767178	-0.0002034203701325732
0.6858835521786408	0.0006790263509926038	0.0006950121662015503	0.0007614876361360589	0.0007768766593342824	0.0008078090159476808	0.0008227744585504489	0.0008563230126961869	0.0008707830724119041	0.0009551115345597883	0.0009683653736419039	0.11739826455003335	0.11413384567511319	-0.00012652204409160928	-0.00019981480564432164	-0.0001288659871067077	-0.00020351656782630068
0.6900163456140378	0.0006785880419959252	0.0006945635384318344	0.0007609960989660206	0.000776375188616916	0.0008072875786663385	0.0008222433611400617	0.0008557702599924232	0.0008702209857998955	0.0009544950146235214	0.0009677402984028533	0.11739826491938857	0.11413384603417155	-0.00012582290203048963	-0.00019990798638841456	-0.0001281538927623005	-0.00020361147483100028
0.6941740412088835	0.0006781495300322893	0.0006941147029170385	0.0007605043341849887	0.0007758734856887999	0.0008067658999307449	0.0008217120178022564	0.0008552172513359906	0.000869658638913084	0.0009538782092119307	0.0009671149337268109	0.11739826529496639	0.11413384639927877	-0.000125126803004888	-0.00019999989940874818	-0.00012744489782856583	-0.00020370509062614395
0.6983567890112157	0.0006777108178823451	0.0006936656625032793	0.0007600123449113677	0.0007753715537313603	0.0008062439830490353	0.0008211804319064558	0.0008546639902337385	0.0008690960353175368	0.0009532611222365139	0.0009664892835795493	0.11739826567687284	0.11413384677053909	-0.00012443374008490327	-0.00020009054420913608	-0.00012673899524724697	-0.00020379741470630264
0.702564739973187	0.0006772719083278123	0.0006932164200377651	0.0007595201342647633	0.000774869395927248	0.0008057218313306218	0.0008206486068233809	0.0008541104801938717	0.0008685331785806954	0.0009526437576102722	0.0009658633519283653	0.11739826606521964	0.11413384714805906	-0.00012374370629884834	-0.000200179920308019	-0.00012603617791746846	-0.00020388844658097982
0.7067980459565127	0.0006768328041514478	0.0006927669783687691	0.0007590277053659472	0.0007743670154603049	0.0008051994480861522	0.0008201165459250144	0.0008535567247259043	0.0008679700722713374	0.0009520261192476831	0.0009652371427420498	0.11739826646011682	0.11413384753194686	-0.00012305669463320845	-0.0002002680272373547	-0.00012533643869575006	-0.00020397818577339022
0.7110568597379514	0.0006763935081370193	0.0006923173403455988	0.0007585350613368269	0.0007738644155155297	0.0008046768366274809	0.0008195842525845645	0.0008530027273406297	0.000867406719959539	0.000951408211064637	0.0009646106599908352	0.11739826686167676	0.11413384792231297	-0.00012237269803379303	-0.00020035486454322848	-0.0001246397703973251	-0.0002040666318214035
0.7153413350148182	0.000675954023069273	0.000691867508818564	0.0007580422053004039	0.00077336159927904	0.0008041540002676242	0.0008190517301764254	0.0008524484915500753	0.0008668431252166306	0.0009507900369784136	0.0009639839076463546	0.11739826727001645	0.1141338483192686	-0.00012169170940709573	-0.0002004404317870745	-0.0001239461657971952	-0.0002041537842781549
0.7196516264105322	0.0006755143517338973	0.0006914174866389351	0.0007575491403807425	0.0007728585699380349	0.0008036309423207251	0.0008185189820761373	0.0008518940208674624	0.0008662792916151582	0.0009501716009076176	0.0009633568896815903	0.11739826768525224	0.11413384872292855	-0.00012101372161940627	-0.0002005247285428169	-0.00012325561762946413	-0.0002042396427097415
0.7239878894801961	0.0006750744969175024	0.0006909672766589307	0.0007570558697029392	0.0007723553306807683	0.0008031076661020228	0.0008179860116603583	0.0008513393188071759	0.0008657152227288501	0.0009495529067721635	0.0009627296100708406	0.1173982681075035	0.1141338491334084	-0.00012033872749822594	-0.00020060775439825762	-0.00012256811858876726	-0.00020432420669622142
0.7283502807162107	0.0006746344614075825	0.0006905168817316702	0.0007565623963930836	0.0007718518846965064	0.0008025841749278116	0.0008174528223068198	0.0008507843888847192	0.0008651509221325717	0.0009489339584932009	0.0009621020727896705	0.11739826853689253	0.11413384955082669	-0.00011966671983368316	-0.00020068950895599236	-0.00012188366133178419	-0.0002044074758331127
0.7327389575539218	0.0006741942479924855	0.0006900663047111512	0.0007560687235782259	0.0007713482351754955	0.0008020604721154041	0.0008169194173942908	0.0008502292346166759	0.0008645863934022874	0.0009483147599930994	0.0009614742818148717	0.11739826897354161	0.1141338499753029	-0.00011899769137771465	-0.00020076999183105126	-0.0001212022384760314	-0.0002044894497280625
0.7371540783773028	0.000673753859461391	0.0006896155484522194	0.0007555748543863479	0.0007708443853089332	0.000801536560983103	0.0008163858003025497	0.0008496738595206804	0.0008640216401150306	0.0009476953151953917	0.0009608462411244231	0.11739826941757714	0.11413385040695984	-0.00011833163484539777	-0.00020084920265203698	-0.0001205238426016525	-0.00020457012800281782
0.74159580252467	0.0006733132986042734	0.0006891646158105337	0.0007550807919463249	0.0007703403382889281	0.0008010124448501597	0.0008158519744123393	0.0008491182671153736	0.0008634566658488566	0.0009470756280247419	0.0009602179546974438	0.11739826986912755	0.11413385084592148	-0.00011766854291650475	-0.00020092714106229037	-0.00011984846625293089	-0.00020464951029419698
0.746064290294433	0.0006728725682118705	0.0006887135096425387	0.0007545865393878918	0.0007698360973084654	0.0008004881270367373	0.0008153179431053328	0.0008485624609203628	0.0008628914741828056	0.0009464557024068894	0.0009595894265141467	0.117398270328322	0.114133851292315	-0.00011700840823423986	-0.00020100380671655982	-0.00011917610193654116	-0.0002047275962504258
0.7505597029508803	0.0006724316710756676	0.0006882622328054388	0.0007540920998416207	0.0007693316655613851	0.0007999636108638887	0.0008147837097641089	0.0008480064444562007	0.0008623260686968768	0.0009458355422686316	0.000958960660555816	0.117398270795294	0.11413385174626875	-0.000116351223406988	-0.00020107919928333273	-0.00011850674212413037	-0.00020480438553396874
0.7550822027299987	0.0006719906099878545	0.0006878107881571628	0.0007535974764388758	0.0007688270462423351	0.0007994388996535072	0.0008142492777721022	0.0008474502212443307	0.0008617604529719767	0.0009452151515377613	0.0009583316608047421	0.11739827127017782	0.11413385220791376	-0.00011569698100935555	-0.0002011533184449188	-0.00011784037925267887	-0.00020487987782122352
0.7596319528453285	0.0006715493877413048	0.000687359178556337	0.0007531026723117903	0.0007683222425467475	0.0007989139967283031	0.0008137146505135797	0.0008468937948070637	0.000861194630589893	0.000944594534143038	0.0009577024312442053	0.1173982717531111	0.11413385267738348	-0.00011504567358165685	-0.00020122616389528503	-0.00011717700572426437	-0.00020495407280043954
0.7642091174938536	0.000671108007129546	0.0006869074068622621	0.0007526076905932314	0.0007678172576708039	0.0007983889054117666	0.0008131798313736025	0.000846337168667537	0.0008606286051332552	0.00094397369401415	0.0009570729758584136	0.11739827224423277	0.11413385315481421	-0.00011439729363153794	-0.00020129773534247053	-0.00011651661390781054	-0.0002050269701743268
0.7688138618619275	0.0006706664709467288	0.00068645547593487	0.0007521125344167674	0.000767312094811401	0.0007978636290281318	0.0008126448237379892	0.000845780346349679	0.0008600623801854953	0.0009433526350816615	0.0009564432986324763	0.11739827274368586	0.1141338536403434	-0.0001137518336340182	-0.00020136803250656032	-0.00011585919613889273	-0.00020509856965772455
0.7734463521312342	0.0006702247819876031	0.000686003388634711	0.0007516172069166407	0.0007668067571661232	0.000797338170902349	0.0008121096309932886	0.0008452233313781773	0.0008594959593308187	0.0009427313612769931	0.0009558134035523636	0.1173982732516146	0.11413385413411202	-0.00011310928603187886	-0.00020143705511987964	-0.00011520474472023756	-0.00020516887097790648
0.7781067554847866	0.0006697829430474912	0.0006855511478229174	0.0007511217112277351	0.0007663012479332086	0.0007968125343600493	0.0008115742565267427	0.0008446661272784423	0.0008589293461541653	0.0009421098765323719	0.0009551832946048629	0.11739827376816596	0.1141338546362632	-0.00011246964323699538	-0.00020150480292757678	-0.00011455325192318011	-0.00020523787387549675
0.7827952401129585	0.0006693409569222545	0.00068509875636118	0.0007506260504855441	0.0007657955703115188	0.0007962867227275127	0.0008110387037262537	0.0008441087375765732	0.0008583625442411748	0.0009414881847807906	0.0009545529757775395	0.11739827429349034	0.11413385514694216	-0.00011183289763068427	-0.00020157127568778965	-0.0001139047099879692	-0.0002053055781040536
0.7875119752195561	0.0006688988264082709	0.0006846462171117101	0.0007501302278261397	0.000765289727500504	0.0007957607393316324	0.000810502975980349	0.0008435511657993195	0.0008577955571781496	0.0009408662899559753	0.0009539224510587018	0.11739827482773904	0.11413385566629732	-0.00011119904156398075	-0.000201636473170258	-0.0001132591111238368	-0.0002053719834290424
0.792257131027923	0.0006684565543024116	0.0006841935329372278	0.0007496342463861463	0.0007647837227001793	0.0007952345874998899	0.0008099670766781551	0.0008429934154740561	0.0008572283885520268	0.0009402441959923451	0.0009532917244373636	0.11739827537106806	0.11413385619447952	-0.0001105680673583187	-0.0002017003951568508	-0.00011261644750995559	-0.00020543708962827978
0.7970308787870847	0.0006680141434020023	0.000683740706700921	0.0007491381093027072	0.0007642775591110888	0.0007947082705603166	0.0008094310092093586	0.0008424354901287418	0.0008566610419503378	0.0009396219068249787	0.0009526607999032028	0.11739827592363479	0.11413385673164168	-0.00010993996730644662	-0.00020176304144189916	-0.00011197671129635489	-0.00020550089649232217
0.8018333907779276	0.0006675715965048112	0.000683287741266427	0.0007486418197134567	0.000763771239934277	0.0007941817918414671	0.000808894776964179	0.0008418773932918906	0.0008560935209611782	0.0009389994263895714	0.0009520296814465247	0.11739827648560013	0.11413385727794063	-0.00010931473367273292	-0.0002018244118315582	-0.00011133989460401783	-0.00020556340382357763
0.8066648403194178	0.0006671289164090138	0.0006828346394977996	0.0007481453807564899	0.0007632647683712592	0.0007936551546723844	0.0008083583833333334	0.0008413191284925353	0.0008555258291731717	0.0009383767586224023	0.000951398373058228	0.11739827705712678	0.11413385783353455	-0.00010869235869369331	-0.00020188450614347375	-0.00011070598952571398	-0.0002056246114366389
0.8115254017748545	0.0006666861059131707	0.0006823814042594893	0.0007476487955703359	0.0007627581476239933	0.0007931283623825745	0.0008078218317080097	0.0008407606992602009	0.0008549579701754413	0.0009377539074603004	0.0009507668787297645	0.11739827763838236	0.1141338583985856	-0.00010807283457876793	-0.00020194332420750416	-0.0001100749881265406	-0.00020568451915797814
0.8164152505581643	0.0006662431678161972	0.0006819280384163095	0.0007471520672939242	0.0007622513808948461	0.000792601418301968	0.0008072851254798297	0.0008402021091248628	0.0008543899475575701	0.0009371308768405976	0.0009501352024530986	0.1173982782295351	0.11413385897325826	-0.00010745615351100135	-0.0002020008658652206	-0.00010944688244468592	-0.00020574312682625218
0.8213345631402307	0.0006658001049173457	0.0006814745448334162	0.000746655199066563	0.0007617444713865695	0.0007920743257608983	0.0008067482680408236	0.0008396433616169249	0.0008538217649095743	0.0009365076707011064	0.0009495033482206858	0.11739827883075721	0.11413385955771951	-0.00010684230764708424	-0.0002020571309692687	-0.00010882166449159569	-0.00020580043429144212
0.8262835170552626	0.0006653569200161722	0.0006810209263762809	0.0007461581940279029	0.0007612374223022667	0.000791547088090064	0.0008062112627833953	0.0008390844602671793	0.0008532534258218676	0.0009358842929800807	0.0009488713200254177	0.11739827944222447	0.11413386015214075	-0.00010623128911865787	-0.0002021121193844233	-0.0001081993262530695	-0.0002058564414157138
0.8312622909072027	0.0006649136159125171	0.0006805671859106602	0.0007456610553179163	0.0007607302368453671	0.0007910197086205046	0.0008056741131002951	0.0008385254086067811	0.0008526849338852294	0.0009352607476161694	0.0009482391218605982	0.11739828006411528	0.11413386075669428	-0.0001056230900321059	-0.00020216583098608965	-0.00010757985968928852	-0.00020591114807222421
0.8362710643761712	0.0006644701954064782	0.0006801133263025797	0.0007451637860768649	0.0007602229182195971	0.0007904921906835689	0.0008051368223845885	0.0008379662101672132	0.0008521162926907756	0.0009346370385484007	0.00094760675771991	0.11739828069661058	0.11413386137155691	-0.00010501770246978959	-0.00020221826566155232	-0.00010696325673585638	-0.0002059645541460653
0.8413100182249524	0.000664026661298384	0.0006796593504182979	0.0007446663894452726	0.0007597154696289502	0.0007899645376108845	0.0008045993940296251	0.0008374068684802561	0.0008515475058299237	0.0009340131697161295	0.0009469742315973672	0.11739828133989598	0.11413386199690852	-0.00010441511848996443	-0.00020226942330853204	-0.00010634950930406284	-0.0002060166595332924
0.8463793343055166	0.000663583016388774	0.0006792052611242919	0.0007441688685639025	0.0007592078942776626	0.0007894367527343337	0.000804061831429013	0.0008368473870779606	0.0008509785768943649	0.0009333891450590189	0.000946341547487298	0.11739828199415851	0.11413386263293156	-0.00010381533012791822	-0.00020231930383632357	-0.00010573860928156376	-0.00020606746414145172
0.8514791955655843	0.0006631392634783715	0.0006787510612872226	0.0007436712265737224	0.0007587001953701815	0.0007889088393860173	0.0008035241379765844	0.0008362877694926115	0.00085040950947603	0.0009327649685169941	0.0009457087093842938	0.11739828265959044	0.11413386327981237	-0.0001032183293964567	-0.00020236790716549047	-0.00010513054853313053	-0.0002061169678894137
0.8566097860552276	0.0006626954053680596	0.0006782967537739193	0.0007431734666158845	0.0007581923761111403	0.0007883808008982323	0.0008029863170663701	0.0008357280192567017	0.0008498403071670603	0.0009321406440302157	0.0009450757212831879	0.11739828333638555	0.11413386393773996	-0.00010262410828575097	-0.00020241523322658828	-0.00010452531890063621	-0.00020616517070670692
0.861771290933513	0.0006622514448588571	0.000677842341451349	0.0007426755918316957	0.0007576844397053315	0.0007878526406034422	0.0008024483720925708	0.0008351681399029019	0.0008492709735597782	0.0009315161755390412	0.0009444425871790084	0.11739828402474248	0.11413386460690737	-0.0001020326587647391	-0.00020246128196135804	-0.00010392291220416572	-0.00020621207253382345
0.8669638964751838	0.0006618073847518965	0.0006773878271865946	0.000742177605362592	0.0007571763893576794	0.0007873243618342473	0.0008019103064495273	0.0008346081349640301	0.0008487015122466555	0.000930891566984	0.0009438093110669619	0.11739828472486313	0.11413386528750984	-0.00010144397278114003	-0.00020250605332214344	-0.0001033233202422934	-0.00020625767332224654
0.8721877900773816	0.0006613632278484032	0.0006769332138468322	0.0007416795103501137	0.0007566682282732136	0.0007867959679233602	0.0008013721235316935	0.0008340480079730233	0.0008481319268202854	0.0009302668223057525	0.0009431758969423889	0.117398285436952	0.11413386597974719	-0.00010085804226234174	-0.00020254954727202956	-0.0001027265347928602	-0.00020630197303450615
0.877443160266411	0.0006609189769496648	0.0006764785042993048	0.0007411813099358751	0.0007561599596570409	0.0007862674622035739	0.0008008338267336061	0.0008334877624629054	0.0008475622208733498	0.0009296419454450628	0.000942542348800727	0.11739828616121858	0.11413386668382272	-0.00010027485911570655	-0.00020259176378456534	-0.00010213254761334833	-0.00020634497164365162
0.8827301967045416	0.000660474634857014	0.0006760237014113011	0.0007406830072615436	0.0007556515867143202	0.0007857388480077386	0.0008002954194498591	0.0008329274019667622	0.0008469923979985921	0.0009290169403427638	0.00094190867063749	0.11739828689787539	0.11413386739994281	-9.96944152289736e-05	-0.0002026327028434305	-0.0001015413504410756	-0.00020638666913275205
0.8880490901968541	0.0006600302043718058	0.0006755688080501319	0.0007401846054688134	0.0007551431126502403	0.0007852101286687328	0.0007997569050750778	0.0008323669300177116	0.0008464224617887908	0.0009283918109397259	0.0009412748664482333	0.11739828764713806	0.11413386812831783	-9.911670247091109e-05	-0.0002026723644423245	-0.00010095293499426394	-0.00020642706549567347
0.8934000326981257	0.0006595856882953929	0.0006751138270831056	0.0007396861076993796	0.0007546345406699886	0.0007846813075194397	0.0007992182870038885	0.0008318063501488766	0.0008458524158367263	0.0009277665611768321	0.0009406409402285114	0.11739828840922761	0.11413386886916149	-9.854171269198242e-05	-0.00020271074858546623	-0.00010036729297248359	-0.00020646616073685675
0.8987832173197573	0.0006591410894291072	0.0006746587613775087	0.0007391875170949122	0.0007541258739787282	0.0007841523878927152	0.0007986795686308926	0.0008312456658933535	0.0008452822637351543	0.0009271411949949357	0.0009400068959738633	0.11739828918436743	0.11413386962269194	-9.796943772484579e-05	-0.0002027478552875106	-9.978441605687505e-05	-0.00020650395487079032
0.904198838336744	0.0006586964105742279	0.0006742036138005792	0.0007386888367970333	0.0007536171157815732	0.0007836233731213665	0.0007981407533506416	0.0008306848807841874	0.0008447120090767781	0.0009265157163348339	0.0009393727376797628	0.11739828997278502	0.11413387038913032	-9.73998693845346e-05	-0.00020278368457249396	-9.920429591098179e-05	-0.00020654044792223214
0.9096470911946843	0.0006582516545319756	0.000673748387219485	0.0007381900699472911	0.0007531082692835624	0.0007830942665381244	0.0007976018445576072	0.000830123998354345	0.0008441416554542204	0.0009258901291372436	0.0009387384693416045	0.11739829077471374	0.11413387116870319	-9.683299946915136e-05	-0.0002028182364743336	-9.862692418100005e-05	-0.00020657563992582118
0.915128172516836	0.0006578068241034777	0.0006732930845013076	0.0007376912196871381	0.0007525993376896366	0.0007825650714756183	0.0007970628456461604	0.0008295630221366865	0.0008435712064599952	0.0009252644373427623	0.0009381040949546622	0.11739829159038923	0.11413387196163916	-9.626881976051993e-05	-0.00020285151103693888	-9.805229249632008e-05	-0.0002066095309259386
0.9206422801112097	0.0006573619220897486	0.0006728377085130125	0.0007371922891579048	0.0007520903242046128	0.0007820357912663502	0.0007965237600105411	0.000829001955663938	0.0008430006656864815	0.0009246386448918423	0.0009374696185140604	0.1173982924200513	0.11413387276817161	-9.570732202472676e-05	-0.00020288350831443314	-9.748039247063633e-05	-0.00020664212097795676
0.9261896129777101	0.0006569169512916754	0.0006723822621214274	0.0007366932815007747	0.0007515812320331575	0.0007815064292426674	0.0007959845910448315	0.0008284408024686636	0.0008424300367258933	0.0009240127557247592	0.000936835044014746	0.11739829326394473	0.11413387358853908	-9.514849801213476e-05	-0.00020291422836968276	-9.69112157014479e-05	-0.0002066734101459078
0.931770371315315	0.000656471914509989	0.0006719267481932295	0.0007361941998567654	0.0007510720643797683	0.0007809769887367435	0.0007954453421429372	0.0008278795660832441	0.0008418593231702574	0.0009233867737815855	0.0009362003754514605	0.11739829412231834	0.11413387442298344	-9.459233945813272e-05	-0.00020294367127524082	-9.634475377102991e-05	-0.00020670339850362152
0.9373847565293029	0.0006560268145452499	0.0006714711695949156	0.0007356950473667017	0.0007505628244487458	0.0007804474730805475	0.0007949060166985556	0.0008273182500398465	0.0008412885286113826	0.0009227607030021592	0.0009355656168187027	0.11739829499542594	0.11413387527175027	-9.40388380840651e-05	-0.00020297183711368016	-9.578099824733566e-05	-0.00020673208613516958
0.9430329712385201	0.0006555816541978221	0.0006710155291927834	0.0007351958271711919	0.0007500535154441708	0.0007799178856058217	0.0007943666181051531	0.0008267568578703973	0.0008407176566408352	0.0009221345473260523	0.000934930772110709	0.11739829588352495	0.11413387613509057	-9.348798559677407e-05	-0.00020299872597587254	-9.52199406836357e-05	-0.00020675947313322784
0.9487152192826929	0.0006551364362678568	0.0006705598298529136	0.000734696542410611	0.0007495441405698843	0.0007793882296440614	0.0007938271497559439	0.0008261953931065633	0.0008401467108499159	0.0009215083106925512	0.0009342958453214251	0.11739829678687723	0.11413387701325997	-9.293977369005668e-05	-0.000203024337962876	-9.466157261978081e-05	-0.00020678555960060296
0.9544317057297852	0.0006546911635552661	0.0006701040744411435	0.0007341971962250676	0.0007490347030294576	0.0007788585085264817	0.0007932876150438578	0.0008256338592797164	0.000839575694829625	0.0009208819970406175	0.0009336608404444594	0.11739829770575062	0.11413387790651665	-9.239419404474813e-05	-0.0002030486731847969	-9.410588558243782e-05	-0.0002068103456493997
0.9601826368833979	0.0006542458388597154	0.0006696482658230514	0.0007336977917543917	0.000748525206026176	0.0007783287255840027	0.000792748017361524	0.0008250722599209173	0.0008390046121706478	0.000920255610308871	0.0009330257614730767	0.11739829864041658	0.11413387881512622	-9.185123832874953e-05	-0.00020307173176023485	-9.35528710852146e-05	-0.00020683383140052136
0.9659682202902156	0.0006538004649805859	0.0006691924068639345	0.0007331983321381058	0.0007480156527630127	0.0007777988841472212	0.0007922083601012417	0.0008245105985608851	0.0008384334664633206	0.0009196291544355435	0.0009323906124001585	0.11739829959115215	0.11413387973935651	-9.131089819799931e-05	-0.00020309351381692098	-9.300252062953429e-05	-0.00020685601698411382
0.9717886647474951	0.0006533550447169722	0.0006687365004287888	0.0007326988205154085	0.0007475060464426091	0.0007772689875463908	0.0007916686466549608	0.0008239488787299767	0.0008378622612976132	0.0009190026333584819	0.0009317553972181813	0.11739830055823759	0.11413388067948176	-9.07731652972088e-05	-0.00020311401949207886	-9.245482570523211e-05	-0.00020687690253989865
0.9776441803106027	0.0006529095808676496	0.0006682805493822892	0.0007321992600251437	0.0007469963902672464	0.0007767390391113916	0.0007911288804142513	0.0008233871039581554	0.000837291000263094	0.0009183760510150837	0.0009311201199191768	0.11739830154196045	0.11413388163578045	-9.023803125940422e-05	-0.00020313324893087015	-9.190977779033327e-05	-0.0002068964882156188
0.9835349783005937	0.000652464076231065	0.0006678245565887696	0.0007316996538057938	0.0007464866874388352	0.0007762090421717206	0.0007905890647702923	0.00082282527777498	0.0008367196869489192	0.000917749411342308	0.0009304847844947233	0.11739830254261127	0.11413388260853492	-8.970548770717568e-05	-0.00020315120228753258	-9.136736835223258e-05	-0.00020691477416845405
0.9894612713118381	0.0006520185336053085	0.0006673685249122014	0.0007312000049954403	0.0007459769411588782	0.0007756790000564525	0.0007900492031138334	0.000822263403709563	0.0008361483249437932	0.0009171227182766164	0.0009298493949359024	0.11739830356048743	0.11413388359803552	-8.91755262531213e-05	-0.00020316787972565753	-9.082758884813857e-05	-0.00020693176056496565
0.9954232732196957	0.000651572955788103	0.0006669124572161826	0.0007307003167317576	0.000745467154628463	0.0007751489160942312	0.0007895092988351851	0.000821701485290563	0.0008355769178359565	0.0009164959757539662	0.0009292139552332803	0.11739830459589115	0.11413388460457446	-8.864813849931985e-05	-0.0002031832814156087	-9.029043072453224e-05	-0.0002069474475787092
1.0014211991882311	0.0006511273455767813	0.0006664563563639072	0.0007302005921519858	0.0007449573310482344	0.000774618793613242	0.0007889693553241911	0.0008211395260461532	0.0008350054692131575	0.0009158691877097831	0.0009285784693768781	0.1173983056491295	0.11413388562844992	-8.812331603913481e-05	-0.0002031974075377141	-8.975588541910995e-05	-0.00020696183539339885
1.0074552656779823	0.0006506817057682654	0.0006660002252181523	0.0007297008343929095	0.0007444474736183704	0.000774088635941188	0.0007884293759702032	0.0008205775295039979	0.0008344339826626268	0.0009152423580789191	0.0009279429413561514	0.11739830672051468	0.11413388666996756	-8.76010504569924e-05	-0.00020321025828057282	-8.922394436032544e-05	-0.00020697492420113095
1.013525690453769	0.0006502360391590523	0.0006655440666412589	0.0007292010465908372	0.0007439375855385663	0.0007735584464052703	0.0007878893641620629	0.0008200154991912314	0.0008338624617710556	0.000914615490795648	0.0009273073751599526	0.11739830781036578	0.1141338877294357	-8.708133332842316e-05	-0.00020322183384025028	-8.869459896765353e-05	-0.00020698671420144032
1.0196326925925556	0.0006497903485451962	0.0006650878834951153	0.0007287012318815857	0.0007434276700080142	0.0007730282283321694	0.0007873493232880809	0.0008194534386344378	0.0008332909101245762	0.0009139885897936294	0.0009266717747765228	0.11739830891900634	0.1141338888071695	-8.65641562209779e-05	-0.00020323213442105525	-8.816784065243666e-05	-0.00020699720560260482
1.0257764924913542	0.000649344636722286	0.000664631678641135	0.0007282013934004546	0.0007429177302253787	0.0007724979850480195	0.0007868092567360115	0.0008188913513596244	0.0008327193313087335	0.0009133616590058857	0.0009260361441934485	0.11739831004676653	0.11413388990349005	-8.60495106951159e-05	-0.00020324116023662242	-8.764366081877306e-05	-0.00020700639862211712
1.0319573118751795	0.0006488989064854314	0.0006641754549402372	0.0007277015342822071	0.0007424077693887773	0.0007719677198783874	0.0007862691678930313	0.0008183292408921984	0.0008321477289084629	0.0009127347023647745	0.0009254004873976467	0.11739831119398147	0.11413389101872334	-8.553738830342078e-05	-0.00020324891150708124	-8.712205086276736e-05	-0.00020701429348427003
1.0381753738050519	0.0006484531606292449	0.0006637192152528377	0.0007272016576610556	0.0007418977906957657	0.0007714374361482576	0.0007857290601457235	0.0008177671107569524	0.0008315761065080737	0.0009121077238019662	0.0009247648083753399	0.11739831236099303	0.11413389215320101	-8.50277805919536e-05	-0.00020325538846119318	-8.660300217380734e-05	-0.00020702089042187732
1.0444309026860459	0.0006480074019478225	0.0006632629624388191	0.0007267017666706348	0.000741387797343311	0.0007709071371820039	0.0007851889368800499	0.0008172049644780332	0.0008310044676912202	0.0009114807272484261	0.0009241291111120244	0.1173983135481485	0.11413389330726083	-8.452067910071775e-05	-0.00020326059133612961	-8.608650613522312e-05	-0.0002070261896766068
1.05072412427539	0.0006475616332347289	0.0006628066993575206	0.0007262018644439865	0.0007408777925277737	0.000770376826303373	0.0007846488014813329	0.0008166428055789261	0.0008304328160408818	0.000910853716634373	0.0009234933995924567	0.11739831475580244	0.1141338944812479	-8.401607536318717e-05	-0.0002032645203755845	-8.557255412365572e-05	-0.0002070301914968986
1.057055265690613	0.0006471158572829781	0.0006623504288677229	0.0007257019541135426	0.0007403677794448938	0.0007698465068354671	0.0007841086573342384	0.0008160806375824329	0.0008298611551393448	0.0009102266958892791	0.0009228576778006178	0.11739831598431376	0.11413389567551101	-8.35139609076524e-05	-0.0002032671758318283	-8.506113751039629e-05	-0.0002070328961393253
1.0634245554177415	0.000646670076885018	0.0006618941538276214	0.0007252020388111006	0.0007398577612897634	0.0007693161821007168	0.0007835685078227495	0.0008155184640106485	0.0008292894885681752	0.0009095996689418277	0.0009222219497197027	0.11739831723404968	0.11413389689040694	-8.301432725735941e-05	-0.00020326855796490295	-8.455224766162894e-05	-0.00020703430386884158
1.0698322233195456	0.0006462242948327129	0.00066143787709482	0.000724702121667809	0.0007393477412568132	0.0007687858554208673	0.0007830283563301496	0.0008149562883849416	0.000828717819908201	0.0009089726397198948	0.000921586219332082	0.1173983185053834	0.11413389812629789	-8.251716593043329e-05	-0.00020326866704140079	-8.404587593840995e-05	-0.0002070344149570913
1.0762785006438331	0.0006457785139173291	0.0006609816015263044	0.00072420220581415	0.0007388377225397931	0.0007682555301169581	0.0007824882062390043	0.0008143941142259354	0.0008281461527394929	0.0009083456121505324	0.0009209504906192904	0.11739831979869352	0.11413389938355357	-8.202246844084965e-05	-0.00020326750333596322	-8.354201369746572e-05	-0.00020703322968371185
1.0827636200317978	0.0006453327369295155	0.000660525329978435	0.0007237022943799166	0.000738327708331751	0.0007677252095093009	0.0007819480609311379	0.0008138319450534848	0.0008275744906413383	0.0009077185901599405	0.0009203147675619995	0.11739832111436778	0.11413390066254898	-8.153022629885098e-05	-0.000203265067131142	-8.304065229176871e-05	-0.00020703074833655633
1.089287815526412	0.0006448869666592903	0.00066006906530692	0.0007232023904941978	0.0007378177018250156	0.0007671948969174615	0.0007814079237876145	0.0008132697843866553	0.0008270028371922236	0.0009070915776734393	0.0009196790541399911	0.11739832245279828	0.11413390196366677	-8.104043101086339e-05	-0.0002032613587159282	-8.25417830704056e-05	-0.0002070269712099171
1.0958513225808764	0.0006444412058960209	0.0006596128103668081	0.0007227024972853602	0.0007373077062111796	0.000766664595660243	0.0007808677981887217	0.0008127076357437065	0.000826431195969815	0.0009064645786154629	0.0009190433543321398	0.11739832381438561	0.11413390328729613	-8.055307408001006e-05	-0.0002032563783864738	-8.204539737910466e-05	-0.000207021898605525
1.1024543780671139	0.0006439954574284138	0.0006591565680124677	0.000722202617881032	0.0007367977246810818	0.0007661343090556669	0.0007803276875139503	0.0008121455026420719	0.0008258595705509381	0.0009058375969095208	0.0009184076721163944	0.11739832519953718	0.11413390463383248	-8.006814700703413e-05	-0.00020325012644695217	-8.155148656110306e-05	-0.00020701553083304902
1.1090972202843215	0.000643549724044493	0.0006587003410975701	0.000721702755408079	0.0007362877604247842	0.0007656040404209483	0.0007797875951419715	0.0008115833885983329	0.0008252879645115528	0.0009052106364781801	0.0009177720114697419	0.1173983266086674	0.11413390600367895	-7.958564129018075e-05	-0.000203242603208309	-8.10600419570845e-05	-0.0002070078682090415
1.115780088967567	0.0006431040085315893	0.0006582441324750771	0.0007212029129925955	0.0007357778166315609	0.0007650737930724864	0.0007792475244506244	0.0008110212971282083	0.0008247163814267419	0.0009045837012430539	0.0009171363763682004	0.11739832804219848	0.11413390739724631	-7.91055484251485e-05	-0.00020323380898723542	-8.057105490533178e-05	-0.00020699891105643853
1.1225032252964444	0.0006426583136763247	0.0006577879449972247	0.0007207030937598849	0.0007352678964898792	0.0007645435703258436	0.0007787074788168951	0.0008104592317465328	0.0008241448248706876	0.0009039567951247704	0.0009165007707867903	0.11739832950055992	0.11413390881495154	-7.862785990652571e-05	-0.00020322374410877697	-8.008451674280243e-05	-0.0002069886597061421
1.1292668719037753	0.0006422126422645903	0.0006573317815155044	0.0007202033008344384	0.0007347580031873784	0.0007640133754957233	0.0007781674616168961	0.0008098971959672326	0.0008235732984166497	0.000903329922042952	0.0009158651986995154	0.11739833098418878	0.11413391025721968	-7.815256722753378e-05	-0.00020321240890455727	-7.96004188051147e-05	-0.0002069771144957988
1.1360712728843656	0.000641766997081541	0.0006568756448806493	0.000719703537339923	0.0007342481399108563	0.0007634832118959576	0.0007776274762258514	0.0008093351933033125	0.00082300180563695	0.0009027030859161965	0.0009152296640793357	0.11739833249352949	0.11413391172448287	-7.767966188028386e-05	-0.00020319980371258373	-7.911875242677668e-05	-0.00020696427576982757
1.1429166738038161	0.0006413213809115765	0.0006564195379426207	0.0007192038063991625	0.0007337383098462513	0.0007629530828394861	0.0007770875260180771	0.0008087732272668347	0.0008224303501029533	0.0009020762906620589	0.0009145941708981574	0.11739833402903535	0.11413391321718228	-7.720913535637364e-05	-0.0002031859288774418	-7.863950894171357e-05	-0.00020695014387916988
1.1498033217073829	0.0006408757965383242	0.0006559634635505932	0.000718704111134124	0.0007332285161786273	0.0007624229916383422	0.0007765476143669653	0.0008082113013689033	0.0008218589353850482	0.0009014495401970287	0.000913958723126804	0.1173983355911667	0.11413391473576495	-7.674097914719263e-05	-0.00020317078475068362	-7.816267968377422e-05	-0.00020693471918187267
1.1567314651288954	0.0006404302467446273	0.0006555074245529351	0.0007182044546658976	0.0007327187620921537	0.0007618929416036321	0.0007760077446449639	0.0008076494191196422	0.0008212875650526267	0.0009008228384365088	0.000913323324734999	0.117398337180393	0.11413391628068693	-7.627518474435241e-05	-0.0002031543716903561	-7.768825598685608e-05	-0.00020691800204250543
1.1637013540997225	0.0006399847343125315	0.0006550514237972017	0.0007177048401146834	0.0007322090507700933	0.0007613629360455204	0.0007754679202235629	0.0008070875840281803	0.0008207162426740706	0.0009001961892948003	0.0009126879796913453	0.11739833879719198	0.11413391785241256	-7.581174363979065e-05	-0.00020313669006052915	-7.721622918529375e-05	-0.00020689999283199367
1.1707132401577995	0.000639539262023268	0.0006545954641301129	0.000717205270599776	0.0007316993853947821	0.0007608329782732138	0.0007749281444732746	0.000806525799602633	0.0008201449718167291	0.0008995695966850756	0.0009120526919633027	0.1173983404420492	0.11413391945141467	-7.535064732656915e-05	-0.00020311774023254459	-7.674659061460837e-05	-0.0002068806919286459
1.177767376356704	0.0006390938326572408	0.0006541395483975409	0.0007167057492395438	0.000731189769147614	0.0007603030715949389	0.000774388420763615	0.0008059640693500806	0.0008195737560468997	0.0008989430645193616	0.0009114174655171718	0.11739834211545888	0.11413392107817323	-7.489188729857543e-05	-0.00020309752258299008	-7.627933161104966e-05	-0.0002068600997158221
1.1848640172747877	0.0006386484489940165	0.0006536836794445025	0.0007162062791514233	0.0007306802052090315	0.0007597732193179376	0.0007738487524630959	0.0008054023967765622	0.0008190025989298204	0.0008983165967085285	0.0009107823043180777	0.11739834381792498	0.11413392273317775	-7.443545505132071e-05	-0.0002030760374951146	-7.581444351260208e-05	-0.00020683821658401547
1.1920034190243662	0.0006382031138123006	0.0006532278601151357	0.0007157068634518924	0.0007301706967584989	0.0007592434247484368	0.0007733091429391961	0.0008048407853870442	0.0008184315040296395	0.0008976901971622534	0.0009101472123299385	0.1173983455499596	0.11413392441692675	-7.398134208242563e-05	-0.00020305328535880074	-7.535191765933175e-05	-0.00020681504293018627
1.1991858392609598	0.0006377578298899353	0.0006527720932526924	0.0007152075052564645	0.0007296612469744969	0.0007587136911916439	0.0007727695955583555	0.0008042792386854145	0.0008178604749094075	0.000897063869789024	0.0009095121935154608	0.11739834731208416	0.1141339261299266	-7.352953989131494e-05	-0.0002030292665690936	-7.489174539323379e-05	-0.0002067905791569291
1.2064115371925936	0.0006373126000038797	0.0006523163816995195	0.0007147082076796684	0.0007291518590345013	0.0007581840219517245	0.0007722301136859528	0.0008037177601744606	0.000817289515131056	0.000896437618496104	0.0009088772518361117	0.11739834910482948	0.11413392787269376	-7.30800399801751e-05	-0.00020300398152778287	-7.443391805902339e-05	-0.0002067648256732224
1.2136807735891502	0.0006368674269301982	0.0006518607282970527	0.0007142089738350361	0.0007286425361149719	0.0007576544203317894	0.0007716907006862935	0.0008031563533558551	0.0008167186282553833	0.0008958114471895148	0.000908242391252106	0.11739835092873536	0.11413392964575315	-7.263283385400277e-05	-0.0002029774306424592	-7.397842700427454e-05	-0.00020673778289417855
1.2209938107917835	0.0006364223134440471	0.000651405135885794	0.0007137098068350858	0.0007281332813913336	0.0007571248896338776	0.0007711513599225903	0.0008025950217301374	0.0008161478178420345	0.0008951853597740268	0.0009076076157223779	0.11739835278435201	0.1141339314496391	-7.218791302090327e-05	-0.00020294961432643088	-7.352526357989192e-05	-0.0002067094512410439
1.2283509127223842	0.00063597726231966	0.0006509496073053046	0.0007132107097913088	0.0007276240980379644	0.0007565954331589428	0.0007706120947569503	0.0008020337687966988	0.0008155770874494879	0.0008945593601531376	0.0009069729292045774	0.11739835467223919	0.11413393328489571	-7.174526899248607e-05	-0.00020292053299889035	-7.307441914015944e-05	-0.0002066798311406437
1.2357523448931043	0.0006355322763303405	0.0006504941453941911	0.000712711685814157	0.0007271149892281808	0.0007560660542068372	0.0007700729085503597	0.0008014725980537682	0.0008150064406350388	0.0008939334522290496	0.0009063383356550404	0.11739835659296625	0.11413393515207698	-7.130489328407291e-05	-0.0002028901870846922	-7.262588504323292e-05	-0.00020664892302557636
1.2431983744159416	0.0006350873582484432	0.0006500387529900916	0.0007122127380130257	0.0007266059581342227	0.0007555367560762975	0.0007695338046626679	0.0008009115129983937	0.0008144358809547822	0.0008933076399026564	0.0009057038390287782	0.11739835854711321	0.11413393705174586	-7.086677741524605e-05	-0.00020285857701443644	-7.217965265154253e-05	-0.000206616727334602
1.2506892700123766	0.0006346425108453636	0.0006495834329296609	0.0007117138694962417	0.0007260970079272396	0.0007550075420649287	0.000768994786452572	0.0008003505171264284	0.0008138654119635985	0.0008926819270735293	0.0009050694432794582	0.11739836053527021	0.11413393898447724	-7.043091290994535e-05	-0.00020282570322452398	-7.173571333202178e-05	-0.0002065832445119764
1.2582253020230734	0.000634197736891528	0.0006491281880485647	0.0007112150833710491	0.000725588141777276	0.0007544784154691908	0.0007684558572776027	0.0007997896139325146	0.0008132950372151356	0.000892056317639894	0.0009044351523593777	0.11739836255803728	0.11413394095085376	-6.999729129671117e-05	-0.000202791566156324	-7.129405845628795e-05	-0.00020654847500745088
1.2658067424176331	0.0006337530391563768	0.000648673021181456	0.0007107163827435949	0.0007250793628532584	0.0007539493795843852	0.0007679170204941105	0.0007992288069100691	0.0008127247602617961	0.0008914308154986157	0.0009038009702194698	0.11739836461602594	0.11413394295147014	-6.956590410922558e-05	-0.00020275616625711756	-7.085467940116941e-05	-0.0002065124192765222
1.2734338648044117	0.0006333084204083595	0.0006482179351619752	0.0007102177707189177	0.0007245706743229809	0.0007534204377046386	0.0007673782794572498	0.0007986680995512695	0.0008121545846547208	0.0008908054245451878	0.0009031669008092574	0.11739836670985918	0.11413394498693152	-6.913674288661076e-05	-0.00020271950397990346	-7.04175675490526e-05	-0.0002064750777806268
1.2811069444403917	0.0006328638834149096	0.0006477629328227266	0.00070971925040093	0.0007240620793530908	0.0007528915931228883	0.000766839637520963	0.0007981074953470334	0.0008115845139437714	0.0008901801486737045	0.0009025329480768584	0.11739836884016921	0.11413394705785283	-6.87097991733665e-05	-0.00020268157978242662	-6.998271428775016e-05	-0.00020643645098580854
1.2888262582411194	0.00063241943094245	0.0006473080169952756	0.0007092208248924114	0.000723553581109078	0.0007523628491308728	0.0007663010980379724	0.0007975469977870139	0.0008110145516775219	0.0008895549917768542	0.0009018991159689596	0.11739837100760174	0.11413394916486203	-6.828506451982824e-05	-0.00020264239412720597	-6.955011101109076e-05	-0.00020639653936341262
1.296592084790695	0.0006319750657563693	0.0006468531905101315	0.0007087224972949921	0.0007230451827552613	0.0007518342090191152	0.0007657626643597616	0.0007969866103595778	0.0008104447014032387	0.0008889299577459056	0.000901265408430807	0.1173983732128124	0.11413395130859548	-6.786253048288865e-05	-0.0002026019474834495	-6.911974911955054e-05	-0.00020635534339108474
1.3044047043518285	0.0006315307906210134	0.0006463984561967354	0.000708224270709138	0.0007225368874547706	0.0007513056760769069	0.0007652243398365599	0.0007964263365517908	0.0008098749666668656	0.0008883050504706764	0.0009006318294061838	0.1173983754564688	0.1141339534897036	-6.744218862564377e-05	-0.0002025602403243898	-6.869162001992002e-05	-0.00020631286355102252
1.312264398875954	0.0006310866082996756	0.000645943816883454	0.0007077261482341434	0.000722028698369541	0.0007507772535923007	0.0007646861278173352	0.0007958661798494097	0.000809305351013014	0.0008876802738395386	0.0008999983828373912	0.11739837773925091	0.11413395570884637	-6.702403051801753e-05	-0.00020251727312864398	-6.826571512591473e-05	-0.00020626910033047507
1.320171452013404	0.0006306425215545826	0.0006454892753975587	0.000707228132968113	0.0007215206186602949	0.0007502489448520911	0.0007641480316497742	0.0007953061437368611	0.0008087358579849441	0.0008870556317393852	0.0008993650726652477	0.11739838006185048	0.11413395796669658	-6.660804773690049e-05	-0.00020247304637954766	-6.784202585841115e-05	-0.00020622405422188184
1.3281261491236485	0.0006301985331468893	0.0006450348345652281	0.0007067302280079561	0.000721012651486534	0.0007497207531418085	0.000763610054680275	0.0007947462316972363	0.0008081664911245567	0.0008864311280556296	0.0008987319028290582	0.1173983824249722	0.11413396026393888	-6.61942318666911e-05	-0.00020242756056615407	-6.742054364593936e-05	-0.00020617772572345539
1.3361287772855897	0.0006297546458366561	0.0006445804972115186	0.0007062324364493645	0.000720504800006519	0.0007491926817456959	0.0007630722002539254	0.000794186447212265	0.0008075972539723697	0.0008858067666721741	0.0008980988772666041	0.11739838482933213	0.11413396260127046	-6.578257449924713e-05	-0.00020238081618179082	-6.700125992450262e-05	-0.00020613011533746062
1.3441796253079266	0.000629310862382854	0.000644126266160371	0.000705734761386813	0.0007199970673772687	0.0007486647339467093	0.000762534471714502	0.0007936267937623183	0.000807028150067517	0.0008851825514714196	0.0008974659999141344	0.11739838727566072	0.11413396497940008	-6.537306723406605e-05	-0.0002023328137240321	-6.658416613802148e-05	-0.00020608122357082537
1.352278983739575	0.0006288671855433415	0.0006436721442345897	0.0007052372059135382	0.0007194894567545384	0.0007481369130264952	0.0007619968724044476	0.0007930672748263819	0.0008064591829477257	0.00088455848633422	0.0008968332747063445	0.1173983897646996	0.11413396739905	-6.496570167917326e-05	-0.00020228355369664164	-6.616925373906235e-05	-0.00020603105093655594
1.3604271448801535	0.000628423618074857	0.0006432181342558331	0.0007047397731215296	0.0007189819712928115	0.0007476092222653813	0.0007614594056648621	0.0007925078938820496	0.0008058903561493055	0.0008839345751398956	0.0008962007055763573	0.11739839229720554	0.11413396986095492	-6.456046945064325e-05	-0.0002022330366068248	-6.575651418835177e-05	-0.0002059795979512391
1.3686244027905345	0.0006279801627330148	0.0006427642390446061	0.00070424246610152	0.0007184746141452906	0.0007470816649423676	0.0007609220748354927	0.0007919486544055105	0.0008053216732071395	0.0008833108217662055	0.0008955682964557236	0.11739839487394783	0.1141339723658625	-6.415736217330048e-05	-0.00020218126296683847	-6.534593895552582e-05	-0.00020592686513656866
1.3768710533034536	0.0006275368222722845	0.0006423104614202467	0.0007037452879429714	0.0007179673884638803	0.0007465542443351085	0.0007603848832547168	0.000791389559871533	0.0008047531376546653	0.0008826872300893333	0.000894936051274396	0.11739839749570882	0.11413397491453434	-6.375637148112179e-05	-0.00020212823329437968	-6.493751951965054e-05	-0.00020587285302001157
1.3851673940341884	0.0006270935994459843	0.0006418568042009128	0.0007032482417340621	0.0007174602973991763	0.0007460269637199028	0.0007598478342595296	0.0007908306137534526	0.0008041847530238626	0.0008820638039838737	0.0008943039739607081	0.11739840016328622	0.11413397750774544	-6.3357489016716e-05	-0.0002020739481098932	-6.453124736845867e-05	-0.0002058175621315328
1.3935137243912972	0.000626650497006281	0.0006414032702035834	0.000702751330561685	0.0007169533441004633	0.0007454998263716892	0.0007593109311855433	0.0007902718195231686	0.0008036165228452505	0.0008814405473228297	0.0008936720684413899	0.1173984028774916	0.11413398014628406	-6.296070643236479e-05	-0.00020201840793940273	-6.412711399955001e-05	-0.00020576099300681494
1.4019103455874267	0.0006262075177041642	0.0006409498622440333	0.0007022545575114228	0.0007164465317156892	0.0007449728355640217	0.0007587741773669576	0.0007897131806511156	0.0008030484506478603	0.0008808174639775808	0.0008930403386415152	0.11739840563915004	0.11413398283095334	-6.256601539011974e-05	-0.00020196161331348383	-6.372511092059274e-05	-0.00020570314618650887
1.410357560650181	0.0006257646642894466	0.0006404965831368346	0.0007017579256675498	0.000715939863391467	0.0007444459945690708	0.0007582375761365642	0.0007891547006062682	0.0008024805399592359	0.0008801945578178876	0.0008924087884845222	0.11739840844910295	0.11413398556257028	-6.217340756164286e-05	-0.0002019035647662093	-6.33252296488862e-05	-0.00020564402221431854
1.4188556744330574	0.0006253219395107535	0.0006400434356953423	0.0007012614381130128	0.0007154333422730558	0.0007439193066576032	0.0007577011308257249	0.0007885963828561173	0.0008019127943054142	0.0008795718327118664	0.0008917774218921795	0.11739841130820569	0.11413398834196682	-6.178287462901833e-05	-0.00020184426283698098	-6.292746171245034e-05	-0.0002055836216397211
1.4274049936264492	0.0006248793461155088	0.000639590422731682	0.0007007650979294231	0.0007149269715043529	0.0007433927750989751	0.0007571648447643645	0.0007880382308666624	0.0008013452172109155	0.000878949292525981	0.0008911462427845779	0.1173984142173291	0.11413399116998958	-6.139440828446113e-05	-0.0002017837080685314	-6.25317986495677e-05	-0.0002055219450155521
1.4360058267687137	0.0006244368868499297	0.0006391375470567474	0.0007002689081970492	0.0007144207542278847	0.0007428664031611211	0.0007566287212809605	0.000787480248102403	0.0008007778121987336	0.0008783269411250293	0.0008905152550801246	0.11739841717735942	0.11413399404750035	-6.100800023076808e-05	-0.0002017219010077842	-6.213823200933166e-05	-0.00020545899289878267
1.4446584842573071	0.000623994564459018	0.0006386848114801861	0.0006997728719948036	0.0007139146935847947	0.000742340194110544	0.0007560927637025313	0.000786922438026325	0.0008002105827903234	0.000877704782372135	0.0008898844626955234	0.11739842018919923	0.11413399697537636	-6.062364218168553e-05	-0.0002016588422060206	-6.174675335200025e-05	-0.00020539476585101912
1.453363278359986	0.0006235523816865461	0.0006382322188103872	0.0006992769924002318	0.0007134087927148324	0.0007418141512123012	0.0007555569753546235	0.0007863648040998873	0.0007996435325055868	0.0008770828201287304	0.0008892538695457646	0.11739842325376669	0.11413399995451012	-6.024132586205516e-05	-0.00020159453221896273	-6.135735424910027e-05	-0.0002053292644381699
1.4621205232260774	0.000623110341275054	0.0006377797718544815	0.0006987812724895043	0.0007129030547563445	0.0007412882777299962	0.0007550213595613032	0.0007858073497830138	0.0007990766648628651	0.0008764610582545437	0.0008886234795441111	0.11739842637199711	0.11413400298581063	-5.986104300794576e-05	-0.00020152897160571892	-6.097002628356607e-05	-0.0002052624892296684
1.470930534897817	0.0006226684459658352	0.0006373274734183207	0.0006982857153374059	0.0007123974828462639	0.0007407625769257685	0.000754485919645145	0.0007852500785340812	0.0007985099833789257	0.000875839500607591	0.0008879932966020875	0.11739842954484174	0.11413400607020319	-5.948278536688917e-05	-0.00020146216092947755	-6.058476105002403e-05	-0.00020519444079908356
1.4797936313217521	0.0006222266984989311	0.0006368753263064815	0.0006977903240173275	0.0007118920801201018	0.0007402370520602834	0.000753950658927223	0.0007846929938099098	0.0007979434915689535	0.0008752181510441603	0.0008873633246294708	0.11739843277326942	0.11413400920862908	-5.910654469808152e-05	-0.000201394100757174	-6.020155015509093e-05	-0.00020512511972403669
1.48871013236022	0.0006217851016131234	0.0006364233333222427	0.0006972951016012542	0.0007113868497119355	0.000739711706392722	0.0007534155807270973	0.0007841360990657513	0.0007973771929465373	0.0008745970134188083	0.0008867335675342699	0.1173984360582664	0.11413401240204671	-5.873231277277874e-05	-0.00020132479165965722	-5.9820385217547456e-05	-0.00020505452658595158
1.4976803598028874	0.0006213436580459211	0.0006359714972675885	0.0006968000511597593	0.0007108817947544014	0.0007391865431807709	0.0007528806883628083	0.0007835793977552798	0.0007968110910236625	0.0008739760915843377	0.0008861040292227335	0.11739843940083515	0.11413401565143122	-5.836008137438675e-05	-0.00020125423421160638	-5.944125786853938e-05	-0.00020498266196988801
1.5067046373783677	0.0006209023705335562	0.0006355198209431932	0.0006963051757619901	0.000710376918378682	0.0007386615656806124	0.0007523459851508628	0.0007830228933305799	0.000796245189310698	0.0008733553893917925	0.0008854747135993124	0.11739844280199828	0.114134018957777	-5.798984229872517e-05	-0.00020118242899166972	-5.906415975189677e-05	-0.00020490952646540217
1.5157832907659001	0.0006204612418109711	0.0006350683071484121	0.0006958104784756626	0.0007098722237144998	0.0007381367771469139	0.0007518114744062256	0.0007824665892421374	0.0007956794913163859	0.0008727349106904484	0.0008848456245666653	0.11739844626279523	0.1141340223220934	-5.762158735410361e-05	-0.00020110937658182615	-5.8689082524217284e-05	-0.00020483512066524212
1.5249166476071065	0.0006200202746118159	0.0006346169586812792	0.0006953159623670513	0.0007093677138901059	0.0007376121808328208	0.00075127715944231	0.0007819104889388292	0.0007951140005478336	0.0008721146593277947	0.0008842167660256475	0.11739844978428367	0.11413402574541073	-5.7255308361404966e-05	-0.00020103507756688566	-5.8316017854845303e-05	-0.00020475944516507028
1.5341050375178134	0.0006195794716684408	0.0006341657783384945	0.0006948216305009835	0.0007088633920322764	0.0007370877799899491	0.000750743043570973	0.0007813545958679189	0.0007945487205105054	0.0008714946391495365	0.0008835881418752951	0.1173984533675423	0.11413402922877501	-5.6890997154800116e-05	-0.00020095953253621013	-5.794495742662137e-05	-0.00020468250056498993
1.5433487920999491	0.000619138835711877	0.0006337147689154151	0.0006943274859408239	0.0007083592612662948	0.000736563577868369	0.0007502091301024965	0.0007807989134750359	0.0007939836547082067	0.0008708748539995704	0.0008829597560128162	0.11739845701366633	0.11413403277325282	-5.652864558171322e-05	-0.00020088274208299173	-5.757589293600013e-05	-0.0002046042874694065
1.5526482449535108	0.0006186983694718433	0.0006332639332060489	0.0006938335317484703	0.0007078553247159477	0.0007360395777166009	0.0007496754223455836	0.000780243445204175	0.000793418806643077	0.000870255307719978	0.0008823316123335779	0.11739846072377283	0.11413403637992885	-5.616824550264826e-05	-0.00020080470680289286	-5.7208816092647885e-05	-0.00020452480648475158
1.5620037316886017	0.0006182580756767291	0.000632813274003048	0.000693339770984346	0.0007073515855035191	0.0007355157827816073	0.000749141923607352	0.000779688194497685	0.0007928541798155858	0.0008696360041510225	0.0008817037147311021	0.11739846449899775	0.11413404004990806	-5.58097887917719e-05	-0.00020072542729496212	-5.684371862021975e-05	-0.0002044440582214535
1.5714155899375468	0.0006178179570535897	0.0006323627940976966	0.0006928462067073893	0.000706848046749776	0.0007349921963087822	0.0007486086371933194	0.0007791331647962587	0.0007922897777245145	0.0008690169471311335	0.0008810760670970493	0.11739846834049764	0.1141340437843148	-5.545326733714245e-05	-0.00020064490416232816	-5.6480592256470674e-05	-0.00020436204329365992
1.580884159367074	0.0006173780163281395	0.0006319124962799092	0.0006923528419750457	0.0007063447115739648	0.0007344688215419414	0.000748075566407399	0.0007785783595389229	0.0007917256038669539	0.0008683981404968968	0.0008804486733212106	0.11739847224944906	0.11413404758429309	-5.5098673040626656e-05	-0.00020056313801075643	-5.6119428753213796e-05	-0.00020427876231818298
1.5904097816905756	0.000616938256224744	0.0006314623833382178	0.0006918596798432608	0.000705841583093801	0.000733945661723318	0.00074754271455189	0.0007780237821630335	0.0007911616617382927	0.0008677795880830452	0.000879821537291502	0.11739847622705184	0.11413405145100812	-5.4745997818232695e-05	-0.00020048012944934301	-5.5760219876785366e-05	-0.00020419421591569287
1.5999928006804371	0.0006164986794664125	0.0006310124580597681	0.0006913667233664713	0.0007053386644254605	0.0007334227200935496	0.0007470100849274671	0.0007774694361042621	0.0007905979548322076	0.0008671612937224504	0.0008791946628939448	0.11739848027452462	0.11413405538564529	-5.4395233600380843e-05	-0.00020039587909054246	-5.540295740805168e-05	-0.00020410840470988512
1.6096335621804478	0.0006160592887747894	0.0006305627232303094	0.0006908739755975984	0.0007048359586835733	0.0007328999998916734	0.0007464776808331747	0.0007769153247965905	0.0007900344866406577	0.0008665432612461145	0.0008785680540126688	0.11739848439310888	0.11413405938941239	-5.404637233200754e-05	-0.00020031038754991792	-5.5047633142686625e-05	-0.0002040213293276194
1.6193324141182788	0.0006156200868701475	0.0006301131816341884	0.000690381439588037	0.0007043334689812132	0.0007323775043551147	0.0007459455055664167	0.0007763614516723	0.0007894712606538709	0.0008659254944831517	0.0008779417145298921	0.11739848858406915	0.11413406346353723	-5.369940597261397e-05	-0.0002002236554460024	-5.469423889126884e-05	-0.0002039329903990028
1.6290897065180392	0.000615181076471385	0.0006296638360543437	0.0006898891183876526	0.0007038311984298939	0.0007318552367196838	0.0007454135624229501	0.0007758078201619658	0.0007889082803603421	0.0008653079972607984	0.0008773156483259197	0.11739849284869144	0.1141340676092706	-5.335432649656441e-05	-0.00020013568340015997	-5.434276647949682e-05	-0.0002038433885567792
1.6389057915129117	0.000614742260296014	0.0006292146892722975	0.0006893970150447707	0.0007033291501395572	0.0007313332002195635	0.0007448818546968764	0.0007752544336944469	0.0007883455492468189	0.000864690773404383	0.0008766898592791315	0.11739849718828539	0.1141340718278853	-5.301112589328749e-05	-0.0002000464720367523	-5.399320774834848e-05	-0.00020375252443691205
1.6487810233578566	0.0006143036410601561	0.0006287657440681466	0.0006889051326061716	0.0007028273272185694	0.0007308113980873059	0.0007443503856806344	0.0007747012956968803	0.0007877830707982989	0.0008640738267373337	0.0008760643512659705	0.11739850160418432	0.11413407612067797	-5.266979616747047e-05	-0.00019995602198366602	-5.364555455444897e-05	-0.00020366039867900088
1.6587157584424002	0.0006138652214785342	0.0006283170032205589	0.0006884134741170786	0.0007023257327737085	0.0007302898335538182	0.0007438191586649886	0.0007741484095946669	0.0007872208484980138	0.0008634571610811568	0.0008754391281609388	0.11739850609774384	0.11413408048896659	-5.233032933913556e-05	-0.00019986433387103597	-5.329979876994573e-05	-0.00020356701192483784
1.6687103553034934	0.0006134270042644666	0.0006278684695067648	0.0006879220426211578	0.0007018243699101642	0.0007297685098483635	0.0007432881769390285	0.0007735957788114742	0.0007866588858274312	0.0008628407802554419	0.0008748141938365877	0.11739851067034705	0.11413408493409408	-5.1992717443626046e-05	-0.00019977140833141172	-5.295593228262646e-05	-0.00020347236481857434
1.6787651746384535	0.0006129889921298621	0.0006274201457025545	0.0006874308411605071	0.0007013232417315263	0.0007292474301985491	0.0007427574437901576	0.0007730434067692198	0.0007860971862662424	0.0008622246880778434	0.0008741895521635108	0.11739851532339768	0.11413408945742756	-5.165695253230712e-05	-0.00019967724600128411	-5.261394699659222e-05	-0.0002033764580084696
1.6888805793179813	0.0006125511877852112	0.0006269720345822613	0.0006869398727756469	0.0007008223513397752	0.0007287265978303168	0.0007422269625040825	0.0007724912968880668	0.0007855357532923499	0.0008616088883640745	0.0008735652070103302	0.11739852005832845	0.11413409406035788	-5.132302667228139e-05	-0.00019958184751933672	-5.227383483200759e-05	-0.00020327929214514207
1.6990569343992543	0.0006121135939395803	0.0006265241389187678	0.0006864491405055185	0.000700321701835281	0.0007282060159679411	0.0007416967363648124	0.0007719394525864173	0.000784974590381869	0.000860993384927903	0.0008729411622436958	0.11739852487659545	0.11413409874430187	-5.099093194645132e-05	-0.00019948521352622373	-5.193558772508683e-05	-0.00020318086788104206
1.7092946071391046	0.0006116762133006068	0.0006260764614834925	0.0006859586473874757	0.0006998212963167947	0.0007276856878340208	0.0007411667686546487	0.0007713878772809061	0.0007844137010091155	0.0008603781815811405	0.0008723174217282737	0.11739852977968163	0.11413410351070019	-5.066066045412987e-05	-0.0001993873446661243	-5.159919762878079e-05	-0.0002030811858723114
1.7195939670072704	0.000611239048574494	0.0006256290050463856	0.0006854683964572762	0.0006993211378814382	0.0007271656166494693	0.0007406370626541775	0.0007708365743863902	0.0007838530886465975	0.0008597632821336349	0.0008716939893267397	0.11739853476909617	0.11413410836101981	-5.033220431088781e-05	-0.00019928824158552128	-5.1264656512575724e-05	-0.0002029802467773678
1.7299553856997325	0.0006108021024660017	0.0006251817723759206	0.0006849783907490777	0.000698821229624702	0.000726645805633512	0.0007401076216422642	0.0007702855473159454	0.0007832927567650125	0.0008591486903932659	0.000871070868899769	0.11739853984637583	0.11413411329675557	-5.0005555648678646e-05	-0.0001991879049333123	-5.0931956362708364e-05	-0.00020287805125721037
1.7403792371521247	0.0006103653776784407	0.0006247347662390909	0.0006844886332954299	0.0006983215746404369	0.0007261262580036765	0.0007395784488960459	0.0007697347994808573	0.0007827327088332365	0.000858534410165932	0.0008704480643060331	0.1173985450130847	0.11413411831942702	-4.9680706616136994e-05	-0.00019908633536080966	-5.0601089182304715e-05	-0.00020277459997505853
1.7508658975532332	0.000609928876913674	0.0006242879894014044	0.0006839991271272705	0.000697822176020848	0.0007256069769757891	0.0007390495476909273	0.0007691843342906166	0.00078217294831832	0.000857920445255553	0.0008698255794021897	0.11739855027081468	0.11413412343058177	-4.9357649378606316e-05	-0.00019898353352196252	-5.027204699156046e-05	-0.00020266989359696286
1.76141574535857	0.0006094926028720998	0.000623841444626875	0.0006835098752739163	0.0006973230368564884	0.0007250879657639657	0.0007385209213005703	0.0007686341551529098	0.00078161347868548	0.0008573067994640495	0.0008692034180428776	0.11739855562118591	0.11413412863179585	-4.903637611841649e-05	-0.0001988795000731347	-4.9944821828018515e-05	-0.0002025639327915274
1.7720291613040315	0.0006090565582526546	0.0006233951346780196	0.0006830208807630597	0.0006968241602362529	0.0007245692275806077	0.0007379925729968905	0.0007680842654736164	0.0007810543033980934	0.0008566934765913522	0.0008685815840807037	0.1173985610658486	0.11413413392467213	-4.87168790349185e-05	-0.0001987742356730493	-4.96194057465274e-05	-0.00020245671822982647
1.7827065284196406	0.0006086207457528054	0.0006229490623158472	0.0006825321466207595	0.0006963255492473709	0.0007240507656363935	0.0007374645060500486	0.0007675346686567976	0.0007804954259176898	0.0008560804804353755	0.0008679600813662505	0.11739856660648158	0.11413413931084378	-4.8399150344526076e-05	-0.0001986677409822335	-4.92957908192343e-05	-0.0002023482505843499
1.7934482320433673	0.0006081851680685422	0.0006225032302998644	0.0006820436758714415	0.0006958272069754063	0.0007235325831402777	0.0007369367237284504	0.0007669853681046984	0.000779936849703951	0.0008554678147920355	0.0008673389137480526	0.11739857224479477	0.1141341447919724	-4.808318228106262e-05	-0.00019856001666404555	-4.897396913609159e-05	-0.00020223853053072394
1.8042546598350382	0.0006077498278943751	0.0006220576413880573	0.0006815554715378852	0.0006953291365042428	0.0007230146832994782	0.0007364092292987322	0.0007664363672177315	0.0007793785782146951	0.0008548554834552219	0.0008667180850726003	0.11739857798252766	0.11413415036974889	-4.776896709587919e-05	-0.0001984510633840919	-4.865393280496788e-05	-0.00020212755874707278
1.8151262017903238	0.0006073147279233293	0.0006216122983368935	0.0006810675366412225	0.0006948313409160843	0.0007224970693194756	0.0007358820260257605	0.0007658876693944783	0.0007788206149058783	0.0008542434902167987	0.0008660975991843296	0.11739858382145184	0.11413415604589564	-4.745649705770183e-05	-0.0001983408818094501	-4.833567395131494e-05	-0.0002020153359127419
1.8260632502548164	0.000606879870846938	0.000621167203901316	0.0006805798742009338	0.0006943338232914494	0.0007219797444040072	0.0007353551171726271	0.0007653392780316825	0.0007782629632315873	0.0008536318388666068	0.0008654774599256221	0.11739858976336989	0.11413416182216521	-4.714576445304097e-05	-0.0001982294726096956	-4.8019184718722796e-05	-0.00020190186270951926
1.8370661999381863	0.0006064452593552381	0.0006207223608347388	0.0006800924872348396	0.0006938365867091645	0.0007214627117550599	0.0007348285060006409	0.0007647911965242428	0.0007777056266440331	0.0008530205331924498	0.000864857671136791	0.11739859581011691	0.11413416770034149	-4.683676158634409e-05	-0.0001981168364567909	-4.770445726911404e-05	-0.0002017871398220794
1.848135447928429	0.0006060108961367681	0.0006202777718890375	0.0006796053787590952	0.0006933396342463559	0.0007209459745728648	0.0007343021957693214	0.000764243428265207	0.0007771486085935428	0.0008524095769800863	0.0008642382366560769	0.11739860196356171	0.11413417368224135	-4.652948078001651e-05	-0.0001980029740246414	-4.7391483782625865e-05	-0.00020167116793673445
1.8592713937061955	0.0006055767838785558	0.0006198334398145475	0.0006791185517881866	0.0006928429689784493	0.000720429536055892	0.0007337761897363959	0.0007636959766457675	0.0007765919125285578	0.0008517989740132267	0.000863619160319646	0.11739860822560624	0.11413417976971256	-4.622391437433121e-05	-0.00019788788598854024	-4.7080256457630865e-05	-0.00020155394774110102
1.8704744391592067	0.0006051429252661251	0.0006193893673600616	0.0006786320093349284	0.0006923465939791641	0.0007199133994008494	0.000733250491157796	0.0007631488450552587	0.0007760355418956295	0.0008511887280735345	0.0008630004459615836	0.117398614598186	0.11413418596463716	-4.5920054727942305e-05	-0.00019777157302622306	-4.6770767511243594e-05	-0.00020143547992565458
1.8817449885967616	0.0006047093229834795	0.000618945557272821	0.0006781457544104525	0.0006918505123205031	0.0007193975678026705	0.0007327251032876464	0.0007626020368811452	0.0007754795001394082	0.0008505788429406098	0.0008623820974138828	0.11739862108327127	0.11413419226893175	-4.561789421785034e-05	-0.00019765403581753493	-4.646300917923035e-05	-0.00020131576518281347
1.8930834487643238	0.0006042759797131041	0.0006185020122985121	0.0006776597900242093	0.0006913547270727547	0.0007188820444545156	0.0007322000293782656	0.0007620555555090244	0.0007749237907026438	0.0008499693223919898	0.0008617641185064491	0.11739862768286864	0.11413419868454568	-4.5317425239298215e-05	-0.0001975352750434034	-4.615697371591898e-05	-0.00020119480420596747
1.9044902288582053	0.0006038428981359613	0.0006180587351812618	0.0006771741191839602	0.0006908592413044847	0.0007183668325477654	0.00073167527268016	0.0007615094043226173	0.0007743684170261794	0.0008493601702031475	0.0008611465130670875	0.11739863439901994	0.11413420521346417	-4.501864020626384e-05	-0.00019741529138728175	-4.585265339477479e-05	-0.00020107259769125418
1.9159657405403292	0.0006034100809314836	0.0006176157286636344	0.0006766887448957726	0.00069036405808253	0.0007178519352720137	0.0007311508364420154	0.0007609635867037633	0.0007738133825489436	0.0008487513901474792	0.0008605292849215011	0.1173986412338035	0.11413421185770838	-4.472153155136299e-05	-0.00019729408553439964	-4.5550040508227085e-05	-0.00020094914633672634
1.9275103979530908	0.0006029775307775699	0.0006171729954866243	0.0006762036701640163	0.0006898691804719968	0.000717337355815066	0.0007306267239106966	0.0007604181060324179	0.0007732586907079486	0.000848142985996302	0.0008599124378932825	0.11739864818933617	0.11413421861933479	-4.442609172581463e-05	-0.00019717165817090265	-4.52491273676206e-05	-0.0002008244508411583
1.9391246177343011	0.0006025452503505841	0.000616730538389657	0.0006757188979913615	0.0006893746115362573	0.0007168230973629353	0.0007301029383312428	0.0007598729656866481	0.0007727043449382866	0.0008475349615188571	0.0008592959758039168	0.11739865526777042	0.11413422550043652	-4.41323131998711e-05	-0.00019704800998557315	-4.494990630373591e-05	-0.00020069851190596122
1.9508088190322228	0.0006021132423253468	0.0006162883601105749	0.000675234431378768	0.0006888803543369392	0.0007163091630998337	0.0007295794829468586	0.0007593281690426249	0.0007721503486731214	0.0008469273204822908	0.0008586799024727654	0.1173986624713002	0.11413423250314648	-4.384018846276955e-05	-0.000196923141668498	-4.465236966662636e-05	-0.0002005713302340173
1.9625634235206988	0.0006016815093751338	0.0006158464633856466	0.0006747502733254883	0.0006883864119339293	0.0007157955562081729	0.0007290563609989157	0.0007587837194746227	0.0007715967053436886	0.0008463200666516607	0.0008580642217170771	0.11739866980215674	0.11413423962963412	-4.354971002269378e-05	-0.00019679705391104085	-4.4356509825704826e-05	-0.00020044290652956875
1.9743888554143678	0.000601250054171671	0.0006154048509495499	0.0006742664268290593	0.0006878927873853629	0.0007152822798685576	0.000728533575726944	0.0007582396203550133	0.0007710434183792864	0.0008457132037899332	0.0008574489373519673	0.11739867726261191	0.11413424688210737	-4.32608704070761e-05	-0.00019666974740636944	-4.40623191700143e-05	-0.0002003132414987452
1.9862855414839768	0.000600818879385132	0.0006149635255353792	0.0006737828948852997	0.000687399483747625	0.0007147693372597827	0.0007280111303686311	0.0007576958750542638	0.000770490491207278	0.00084510673565797	0.000856834053190426	0.11739868485497996	0.1141342542628154	-4.297366216272913e-05	-0.00019654122284945563	-4.37697901082279e-05	-0.00020018233584920275
1.9982539110717792	0.0006003879876841328	0.0006145224898746298	0.0006732996804883041	0.0006869065040753399	0.0007142567315588261	0.0007274890281598137	0.0007571524869409269	0.0007699379272530785	0.0008445006660145297	0.0008562195730433062	0.11739869258161371	0.11413426177404619	-4.268807785571746e-05	-0.00019641148093646477	-4.347891506869747e-05	-0.00020005019028992987
2.010294396107033	0.0005999573817357268	0.0006140817466972051	0.0006728167866304433	0.0006864138514213751	0.0007137444659408505	0.00072696727233448	0.0007566094593816461	0.0007693857299401624	0.0008438949986162691	0.0008556055007193266	0.11739870044491088	0.1141342694181309	-4.2404110071610907e-05	-0.000196280522365061	-4.318968649962354e-05	-0.00019991680553149704
2.0224074311215867	0.0005995270642054061	0.0006136412987314054	0.0006723342163023555	0.0006859215288368304	0.0007132325435791937	0.0007264458661247592	0.0007560667957411429	0.0007688339026900475	0.0008432897372177237	0.0008549918400250614	0.11739870844731047	0.1141342771974393	-4.212175141555738e-05	-0.00019614834783415747	-4.2902096869187195e-05	-0.00019978218228597355
2.0345934532655616	0.0005990970377570893	0.0006132011487039299	0.0006718519724929475	0.0006854295393710394	0.0007127209676453705	0.000725924812760924	0.0007555244993822206	0.0007682824489223032	0.0008426848855713268	0.0008543785947649421	0.11739871659129603	0.11413428511438777	-4.1840994512293284e-05	-0.00019601495804402735	-4.261613866548067e-05	-0.00019964632126634463
2.0468529023231294	0.0005986673050531303	0.0006127612993398657	0.0006713700581893882	0.0006849378860715634	0.0007122097413090658	0.0007254041154713828	0.0007549825736657572	0.0007677313720545381	0.0008420804474273833	0.0008537657687412533	0.11739872487939626	0.11413429317143285	-4.156183200642802e-05	-0.00019588035369660917	-4.233180439684042e-05	-0.00019950922318773268
2.059186220728381	0.0005982378687543028	0.0006123217533626918	0.0006708884763771055	0.000684446571984188	0.000711698867738131	0.0007248837774826771	0.0007544410219507018	0.0007671806755024	0.0008414764265340851	0.0008531533657541234	0.11739873331418499	0.1141343013710762	-4.128425656234336e-05	-0.0001957445354950904	-4.204908659173612e-05	-0.00019937088876614828
2.0715938535812968	0.0005978087315198023	0.0006118825134942725	0.0006704072300397834	0.0006839556001529195	0.000711188350098582	0.0007243638020194796	0.000753899847594071	0.0007666303626795725	0.0008408728266374951	0.0008525413896015296	0.1173987418982809	0.11413430971586522	-4.1008260864276724e-05	-0.00019560750414343575	-4.176797779888164e-05	-0.0001992313187186845
2.084076248663807	0.0005973798960072428	0.0006114435824548517	0.0006699263221593595	0.0006834649736199838	0.000710678191554597	0.0007238441923045894	0.0007533590539509494	0.0007660804369977724	0.0008402696514815493	0.0008519298440792897	0.11739875063435136	0.11413431820839211	-4.073383761655017e-05	-0.0001954692603472752	-4.1488470587484894e-05	-0.00019909051376423847
2.0966338564559543	0.0005969513648726527	0.0006110049629630526	0.0006694457557160195	0.000682974695425819	0.0007101683952685097	0.0007233249515589282	0.0007528186443744818	0.0007655309018667439	0.000839666904808057	0.0008513187329810625	0.11739875952511179	0.11413432685129649	-4.046097954354608e-05	-0.00019532980481326567	-4.121055754705699e-05	-0.00019894847462209597
2.109267130152151	0.0005965231407704743	0.0006105666577358769	0.0006689655336881977	0.0006824847686090782	0.0007096589644008112	0.0007228060830015419	0.0007522786222158743	0.0007649817606942599	0.000839064590356693	0.0008507080600983377	0.11739876857332543	0.11413433564726343	-4.018967938971066e-05	-0.00019518913824886908	-4.093423128766205e-05	-0.00019880520201301377
2.1219765256775314	0.0005960952263535579	0.000610128669488695	0.0006684856590525715	0.0006819951962066206	0.0007091499021101437	0.0007222875898495913	0.0007517389908243891	0.0007644330168861164	0.0008384627118649944	0.0008500978292204483	0.11739877778180499	0.1141343445990296	-3.9919929919873115e-05	-0.0001950472613631571	-4.065948444012188e-05	-0.00019866069665935848
2.1347625017044103	0.000595667624273156	0.0006096910009352475	0.0006680061347840582	0.000681505981253512	0.0007086412115532982	0.0007217694753183531	0.0007511997535473416	0.0007638846738461293	0.0008378612730683663	0.000849488044134552	0.11739878715341447	0.11413435370937829	-3.9651723919162385e-05	-0.00019490417486622835	-4.038630965588069e-05	-0.00019851495928427387
2.147625519668832	0.0005952403371789262	0.0006092536547876418	0.0006675269638558126	0.0006810171267830194	0.0007081328958852115	0.0007212517426212145	0.0007506609137300992	0.0007633367349761313	0.0008372602777000676	0.0008488787086256347	0.11739879669106992	0.1141343629811433	-3.9385054192982855e-05	-0.00019475987946884765	-4.0114699607022436e-05	-0.00019836799061143107
2.160566043787228	0.0005948133677189274	0.0006088166337563483	0.0006670481492392273	0.0006805286358266134	0.0007076249582589662	0.0007207343949696761	0.0007501224747160795	0.0007627892036759747	0.0008366597294912204	0.0008482698264765133	0.11739880639773857	0.11413437241720967	-3.911991356720518e-05	-0.00019461437588252917	-3.98446469865206e-05	-0.00019821979136563916
2.1735845410731627	0.0005943867185396148	0.0006083799405501989	0.0006665696939039263	0.0006800405114139597	0.0007071174018257863	0.0007202174355733436	0.0007495844398467461	0.0007622420833435226	0.0008360596321708002	0.000847661401467828	0.11739881627644107	0.11413438202051399	-3.8856294888423015e-05	-0.00019446766482081324	-3.957614450848454e-05	-0.0001980703622738167
2.1866814813541975	0.0005939603922858335	0.0006079435778763797	0.0006660916008177607	0.0006795527565729168	0.0007066102297350312	0.000719700867639924	0.000749046812461604	0.0007616953773746471	0.0008354599894656332	0.0008470534373780405	0.11739882633025328	0.11413439179404657	-3.8594191023640784e-05	-0.00019431974699718468	-3.9309184907739686e-05	-0.00019791970406246584
2.199857337288837	0.0005935343916008261	0.000607507548440437	0.0006656138729468141	0.00067906537432954	0.0007061034451342019	0.0007191846943752322	0.0007485095958982052	0.0007611490891632334	0.0008348608051004042	0.0008464459379834336	0.11739883656230557	0.11413440174085027	-3.8333594860533865e-05	-0.00019417062312601652	-3.904376094020917e-05	-0.00019776781745925454
2.213112584383593	0.0005931087191262193	0.0006070718549462642	0.0006651365132553921	0.0006785783677080705	0.00070559705116893	0.0007186689189831784	0.0007479727934921385	0.0007606032221011687	0.000834262082797644	0.0008458389070581077	0.11739884697578513	0.11413441186402298	-3.807449930762555e-05	-0.00019402029392309728	-3.8779865383042206e-05	-0.00019761470319326624
2.2264477010101436	0.0005926833775020316	0.0006066365000961075	0.0006646595247060244	0.0006780917397309396	0.0007050910509829818	0.0007181535446657732	0.0007474364085770321	0.0007600577795783486	0.0008336638262777333	0.0008452323483739843	0.11739885757393576	0.11413442216671886	-3.781689729414825e-05	-0.00019386876010463183	-3.851749103446142e-05	-0.00019746036199375094
2.2398631684225956	0.0005922583693666584	0.0006062014865905594	0.0006641829102594601	0.0006776054934187616	0.0007045854477182517	0.0007176385746231213	0.0007469004444845499	0.0007595127649826685	0.0008330660392588964	0.0008446262657007996	0.11739886836006116	0.11413443265214905	-3.7560781770185764e-05	-0.00019371602238746344	-3.825663071393287e-05	-0.00019730479459090233
2.2533594707748548	0.0005918336973568836	0.0006057668171285586	0.0006637066728746701	0.0006771196317903377	0.0007040802445147655	0.0007171240120534234	0.000746364904544392	0.0007589681817000279	0.0008324687254572157	0.0008440206628061031	0.11739887933752198	0.11413444332358061	-3.730614570674959e-05	-0.00019356208148932352	-3.7997277262280527e-05	-0.00019714800171580227
2.2669370951380965	0.0005914093641078659	0.0006053324944073837	0.0006632308155088386	0.0006766341578626462	0.0007035754445106725	0.0007166098601529692	0.0007458297920842893	0.0007584240331143222	0.0008318718885866051	0.000843415543455259	0.11739889050974076	0.1141344541843409	-3.7052982095893416e-05	-0.00019340693812891496	-3.773942354171403e-05	-0.00019698998410044855
2.2805965315183476	0.0005909853722531416	0.0006048985211226564	0.0006627553411173661	0.0006761490746508469	0.0007030710508422485	0.0007160961221161405	0.0007452951104300059	0.0007578803226074473	0.0008312755323588298	0.0008428109114114455	0.11739890188020224	0.11413446523781726	-3.680128395064028e-05	-0.0001932505930252182	-3.748306243582175e-05	-0.000196830742477061
2.294338272874165	0.0005905617244246224	0.0006044648999683328	0.0006622802526538642	0.0006756643851682747	0.0007025670666438908	0.0007155828011354054	0.0007447608629053339	0.0007573370535592924	0.0008306796604834951	0.0008422067704356486	0.1173989134524527	0.11413447648745713	-3.655104430511438e-05	-0.00019309304689799078	-3.7228186849657535e-05	-0.00019667027757877542
2.308162815134429	0.0005901384232525919	0.000604031633636707	0.0006618055530701577	0.000675180092426443	0.0007020634950481196	0.000715069900401321	0.0007442270528320967	0.0007567942293477448	0.0008300842766680515	0.0008416031242866675	0.11739892523010306	0.11413448793676986	-3.6302256214516826e-05	-0.0001929343004673234	-3.6974789709778855e-05	-0.00019650859013881083
2.3220706572162446	0.0005897154713657063	0.0006035987248184056	0.0006613312453162795	0.0006746961994350357	0.0007015603391855752	0.0007145574231025286	0.0007436936835301433	0.0007562518533486837	0.0008294893846177885	0.0008409999767211129	0.11739893721682793	0.11413449958932968	-3.6054912755312946e-05	-0.0001927743544540006	-3.672286396438906e-05	-0.00019634568089155202
2.336062301042938	0.0005892928713909864	0.0006031661762023892	0.000660857332340471	0.0006742127092019115	0.0007010576021850163	0.000714045372425754	0.0007431607583173506	0.0007557099289359818	0.0008288949880358378	0.0008403973314934004	0.11739894941636886	0.11413451144877254	-3.5809007025256606e-05	-0.00019261320957977834	-3.6472402583333924e-05	-0.0001961815505718001
2.3501382515621807	0.0005888706259538226	0.0006027339904759441	0.0006603838170891774	0.000673729624733097	0.0007005552871733172	0.0007135337515558041	0.0007426282805096188	0.0007551684594815017	0.0008283010906231728	0.0008397951923557595	0.11739896183253581	0.11413452351880167	-3.556453214333816e-05	-0.00019245086656641264	-3.622339855816406e-05	-0.00019601619991491126
2.3642990167642037	0.0005884487376779676	0.0006023021703246868	0.0006599107025070504	0.0006732469490327888	0.0007000533972754706	0.0007130225636755677	0.0007420962534208734	0.0007546274483550974	0.000827707696078606	0.0008391935630582263	0.11739897446920479	0.11413453580318604	-3.5321481249833e-05	-0.0001922873261360203	-3.59758449020621e-05	-0.00019584962965635277
2.378545107700138	0.00058802720918554	0.0006018707184325591	0.0006594379915369443	0.0006727646851033511	0.0006995519356145826	0.000712511811966014	0.0007415646803630641	0.0007540868989246131	0.0008271148080987909	0.0008385924473486456	0.1173989873303237	0.11413454830576336	-3.5079847506450795e-05	-0.00019212258901130097	-3.572973465004736e-05	-0.00019568184053198046
2.392877038500453	0.0005876060430970143	0.0006014396374818265	0.000658965687119916	0.0006722828359453148	0.0006990509053118754	0.0007120014996061921	0.0007410335646461639	0.000753546814555882	0.000826522430378221	0.0008379918489726711	0.11739900041991076	0.11413456103043923	-3.4839624096397875e-05	-0.000191956655915565	-3.5485060859045264e-05	-0.00019551283327870483
2.4072953263935135	0.000587185242031227	0.0006010089301530751	0.0006584937921952207	0.000671801404557373	0.0006985503094866802	0.000711491629773226	0.000740502909578165	0.0007530071986127231	0.000825930566609231	0.0008373917716737626	0.11739901374205618	0.11413457398119056	-3.460080422429054e-05	-0.00019178952757231693	-3.5241816607752e-05	-0.0001953426086332699
2.4218004917242455	0.0005867648086053734	0.0006005785991252138	0.0006580223097003154	0.0006713203939363855	0.0006980501512564443	0.0007109822056423206	0.000739972718465085	0.0007524680544569464	0.0008253392204819954	0.0008367922191931941	0.11739902730092433	0.11413458716206538	-3.436338111617934e-05	-0.0001916212047048671	-3.499999499675943e-05	-0.00019517116733241968
2.436393057972914	0.0005863447454350026	0.0006001486470754701	0.0006575512425708547	0.0006708398070773737	0.0006975504337367246	0.0007104732303867553	0.0007394429946109613	0.0007519293854483475	0.0008247483956845285	0.0008361931952700425	0.11739904110075408	0.11413460057718386	-3.412734801978498e-05	-0.00019145168803741397	-3.475958914866961e-05	-0.00019499851011370306
2.4510735517740176	0.0005859250551340199	0.0005997190766793879	0.0006570805937406906	0.0006703596469735211	0.0006970511600411895	0.0007099647071778867	0.0007389137413178525	0.0007513911949447106	0.0008241580959026921	0.0008355947036411992	0.11739905514586085	0.11413461423074149	-3.389269820441507e-05	-0.0001912809782945446	-3.452059220810516e-05	-0.0001948246377151408
2.46584250293529	0.0005855057403146792	0.0005992898906108257	0.0006566103661418705	0.0006698799166161694	0.0006965523332816154	0.0007094566391851435	0.000738384961885837	0.0007508534863018031	0.0008235683248201826	0.0008349967480413643	0.11739906944063755	0.11413462812700857	-3.3659424960971046e-05	-0.00019110907620059625	-3.4282997341678056e-05	-0.0001946495508744206
2.4807004444568266	0.0005850868035875894	0.0005988610915419588	0.0006561405627046382	0.000669400618994823	0.0006960539565678907	0.0007089490295760323	0.0007378566596130152	0.0007503162628733835	0.0008229790861185433	0.0008343993322030465	0.11739908398955655	0.11413464227033357	-3.342752160201412e-05	-0.00019093598248021149	-3.4046797738031265e-05	-0.00019447325032959095
2.4956479125503126	0.0005846682475617091	0.0005984326821432748	0.0006556711863574316	0.0006689217570971431	0.0006955560330080109	0.0007084418815161315	0.0007373288377955067	0.0007497795280111934	0.000822390383477157	0.0008338024598565672	0.11739909879716998	0.11413465666514118	-3.3196981461796476e-05	-0.00019076169785822716	-3.38119866079567e-05	-0.00019429573681892243
2.510685446658382	0.0005842500748443433	0.0005980046650835716	0.0006552022400268832	0.0006684433339089501	0.0006950585657080819	0.0007079351981690949	0.0007368014997274536	0.0007492432850649625	0.0008218022205732594	0.0008332061347300659	0.11739911386811303	0.11413467131593712	-3.2967797896368833e-05	-0.0001905862230597577	-3.357855718440911e-05	-0.00019411701108090762
2.5258135894740787	0.000583832288041144	0.0005975770430299564	0.0006547337266378168	0.000667965352414221	0.0006945615577723156	0.0007074289826966475	0.0007362746487010161	0.0007487075373824064	0.0008212146010819239	0.0008326103605494849	0.11739912920710369	0.11413468622730773	-3.273996428343473e-05	-0.00019040955880969546	-3.334650272241585e-05	-0.0001939370738538726
2.54103288696045	0.000583414889756114	0.000597149818647848	0.0006542656491132523	0.0006674878155950908	0.000694065012303036	0.0007069232382585907	0.0007357482880063791	0.0007481722883092291	0.0008206275286760748	0.0008320151410385923	0.11739914481894474	0.11413470140392257	-3.25134740225691e-05	-0.00019023170583304383	-3.311581649925385e-05	-0.00019375592587625445
2.556343888370238	0.0005829978825915948	0.0005967229946009723	0.0006537980103743982	0.00066701072643185	0.0006935689324006712	0.0007064179680127965	0.0007352224209317453	0.0007476375411891205	0.0008200410070264815	0.0008314204799189661	0.11739916070852585	0.11413471685053458	-3.2288320535232146e-05	-0.00019005266485541683	-3.288649181449471e-05	-0.0001935735678869066
2.571747146265715	0.0005825812691482739	0.0005962965735513596	0.000653330813340656	0.0006665340879029447	0.0006930733211637591	0.0007059131751152106	0.0007346970507633407	0.0007471032993637583	0.0008194550398017668	0.0008308263809100012	0.11739917688082448	0.11413473257198256	-3.206449726452301e-05	-0.00018987243660140152	-3.2658521989810396e-05	-0.0001933900006239886
2.5872432165386163	0.0005821650520251814	0.0005958705581593474	0.0006528640609296204	0.0006660579029849783	0.0006925781816889475	0.0007054088627198535	0.0007341721807854152	0.0007465695661728101	0.0008188696306684055	0.000830232847728916	0.11739919334090744	0.11413474857319203	-3.1841997675613465e-05	-0.00018969102179622332	-3.243190036925775e-05	-0.00019320522482604852
2.602832658430207	0.00058174923381969	0.0005954449510835793	0.0006523977560570735	0.0006655821746527076	0.0006920835170709893	0.000704905033978817	0.0007336478142802393	0.0007460363449539309	0.0008182847832907197	0.0008296398840907488	0.11739921009393396	0.11413476485917821	-3.1620815255536255e-05	-0.00018950842116527422	-3.220662031923685e-05	-0.0001930192412318843
2.6185160345514573	0.0005813338171275082	0.0005950197549809975	0.0006519319016369905	0.0006651069058790445	0.0006915893304027481	0.0007044016920422668	0.000733123954528108	0.000745503639042765	0.0008177005013308925	0.0008290474937083563	0.1173992271451546	0.11413478143504577	-3.14009435131643e-05	-0.0001893246354331135	-3.198267522836612e-05	-0.00019283205057946118
2.6342939109033563	0.0005809188045426903	0.0005945949725068507	0.0006514665005815364	0.0006646320996350569	0.0006910956247751953	0.0007038988400584438	0.0007326006048073417	0.0007449714517729489	0.0008171167884489599	0.000828455680292426	0.117399244499916	0.1141347983059917	-3.118237597938764e-05	-0.0001891396653245503	-3.1760058507666195e-05	-0.00019264365360704971
2.6501668568973313	0.0005805041986576233	0.0005941706063146888	0.0006510015558010671	0.0006641577588899662	0.0006906024032774123	0.0007033964811736618	0.0007320777683942856	0.0007444397864761088	0.000816533648302817	0.000827864447551467	0.11739926216365995	0.11413481547730646	-3.096510620699891e-05	-0.0001889535115641161	-3.1538763590532176e-05	-0.0001924540510525874
2.666135445375801	0.0005800900020630366	0.0005937466590563616	0.0006505370702041292	0.0006636838866111506	0.0006901096689965909	0.0007028946185323108	0.0007315554485633124	0.0007439086464818659	0.0008159510845482241	0.0008272737991918222	0.11739928014192695	0.11413483295437629	-3.074912777092237e-05	-0.00018876617487673109	-3.131878393279608e-05	-0.00019226324365415048
2.6822002526328483	0.0005796762173479914	0.0005933231333820175	0.0006500730466974571	0.0006632104857641392	0.0006896174250180291	0.0007023932552768532	0.0007310336485868194	0.00074337803511783	0.0008153691008387989	0.0008266837389176603	0.11739929844035724	0.11413485074268291	-3.053443426793978e-05	-0.00018857765598651044	-3.1100113012636627e-05	-0.0001920712321493434
2.6983618584350144	0.000579262847099888	0.000592900031940105	0.000649609488185979	0.0006627375593126192	0.0006891256744251406	0.0007018923945478306	0.0007305123717352357	0.0007428479557096109	0.0008147877008260272	0.0008260942704309853	0.11739931706469178	0.11413486884780967	-3.032101931681186e-05	-0.0001883879556167367	-3.088274433061394e-05	-0.00019187801727502118
2.71462084604223	0.000578849893904464	0.000592477357377374	0.0006491463975728132	0.0006622651102184329	0.000688634420299449	0.0007013920394838603	0.0007299916212770209	0.0007423184115808125	0.0008142068881592685	0.0008255053974316411	0.11739933602077654	0.11413488727543744	-3.010887655854194e-05	-0.0001881970744919137	-3.066667140990548e-05	-0.00019168359976884375
2.730977802228858	0.0005784373603457845	0.0005920551123388654	0.0006486837777592659	0.0006617931414415743	0.0006881436657205879	0.0007008921932216347	0.0007294714004786623	0.0007417894060530335	0.0008136266664857445	0.0008249171236173062	0.11739935531456183	0.11413490603135158	-2.9897999656046392e-05	-0.00018800501333537945	-3.045188779602151e-05	-0.0001914879803675551
2.747433317304874	0.0005780252490062553	0.0005916332994679223	0.0006482216316448373	0.000661321655940197	0.0006876534137663065	0.000700392858895927	0.0007289517126046835	0.0007412609424458749	0.0008130470394505554	0.0008243294526835013	0.11739937495210591	0.11413492512144	-2.9688382294262156e-05	-0.00018781177286969486	-3.023838705692311e-05	-0.0001912911598071776
2.763987985137163	0.0005776135624666124	0.0005912119214061848	0.0006477599621272191	0.0006608506566706085	0.000687163667512468	0.0006998940396395891	0.0007284325609176415	0.0007407330240769377	0.0008124680106966781	0.0008237423883235921	0.11739939493957417	0.11413494455169924	-2.9480018180278594e-05	-0.00018761735381761513	-3.002616278310194e-05	-0.00019109313882376133
2.780642403170963	0.0005772023033059244	0.0005907909807935849	0.0006472987721022936	0.0006603801465872733	0.0006866744300330499	0.0006993957385835533	0.0007279139486781298	0.0007402056542618236	0.0008118895838649695	0.0008231559342287955	0.11739941528324592	0.1141349643282306	-2.9272901043327082e-05	-0.00018742175690189544	-2.9815208587594122e-05	-0.00019089391815316215
2.797397172451417	0.000576791474101592	0.0005903704802683525	0.0006468380644641357	0.0006599101286428115	0.000686185704400145	0.0006988979588568316	0.0007273958791447786	0.0007396788363141383	0.0008113117625941695	0.0008225700940881711	0.11739943598951184	0.11413498445724803	-2.906702463461794e-05	-0.00018722498284398648	-2.9605518105886575e-05	-0.00019069349853054196
2.8142528976452668	0.0005763810774293494	0.0005899504224670124	0.0006463778421050138	0.0006594406057880024	0.0006856974936839655	0.0006984007035865207	0.0007268783555742592	0.0007391525735454946	0.0008107345505209017	0.0008219848715886401	0.1173994570648783	0.11413500494507614	-2.886238272753819e-05	-0.00018702703236542217	-2.9397084995989864e-05	-0.00019049188069064638
2.831210187062679	0.0005759711158632584	0.0005895308100243829	0.0006459181079153885	0.000658971580971781	0.0006852098009528392	0.0006979039758977986	0.0007263613812212829	0.0007386268692655106	0.0008101579512796838	0.0008214002704149778	0.11739947851596913	0.11413502579815413	-2.865896911759605e-05	-0.00018682790618732015	-2.918990293846943e-05	-0.00019028906536780466
2.848269652679189	0.0005755615919757132	0.0005891116455735755	0.0006454588647839156	0.0006585030571412426	0.0006847226292732163	0.0006974077789139301	0.0007258449593386056	0.0007381017267818161	0.0008095819685029214	0.0008208162942498215	0.11739950034952704	0.1141350470230373	-2.8456777622361956e-05	-0.00018662760502971554	-2.8983965636362324e-05	-0.0001900850532955134
2.865431910157798	0.0005751525083374389	0.0005886929317459983	0.0006450001155974454	0.000658035037241642	0.0006842359817096666	0.0006969121157562661	0.0007253290931770294	0.0007375771494000519	0.0008090066058209232	0.0008202329467736689	0.11739952257241708	0.11413506862639833	-2.8255802081635084e-05	-0.0001864261296129488	-2.8779266815322918e-05	-0.00018987984520713042
2.882697578871184	0.0005747438675174882	0.0005882746711713498	0.0006445418632410227	0.0006575675242163924	0.0006837498613248824	0.0006964169895442444	0.0007248137859854018	0.0007370531404238714	0.0008084318668618915	0.0008196502316648942	0.1173995451916268	0.11413509061503044	-2.8056036357207437e-05	-0.00018622348065575056	-2.857580022342862e-05	-0.00018967344183493107
2.900067281924058	0.0005743356720832466	0.000587856866477624	0.0006440841105978914	0.0006571005210070715	0.0006832642711796823	0.0006959224033953954	0.0007242990410106249	0.0007365297031549489	0.0008078577552519413	0.000819068152599737	0.11739956821427136	0.11413511299585063	-2.7857474333134458e-05	-0.00018601965887718452	-2.8373559631457435e-05	-0.0001894658439111907
2.9175416461756507	0.0005739279246004264	0.0005874395202911049	0.0006436268605494891	0.0006566340305534143	0.000682779214333007	0.0006954283604253353	0.0007237848614976484	0.0007360068408929707	0.0008072842746150906	0.0008184867132523161	0.11739959164759285	0.11413513577589889	-2.766010991555115e-05	-0.0001858146649953707	-2.817253883263815e-05	-0.000189257052167352
2.9351213022623317	0.0005735206276330688	0.0005870226352363711	0.0006431701159754547	0.0006561680557933228	0.000682294693841928	0.0006949348637477782	0.0007232712506894806	0.0007354845569356495	0.0008067114285732707	0.0008179059172946319	0.11739961549896431	0.1141351589623428	-2.7463937032717184e-05	-0.00018560849972751314	-2.79727316427128e-05	-0.0001890470673336364
2.952806884620376	0.0005731137837435436	0.0005866062139362927	0.0006427138797536246	0.0006557025996628609	0.0006818107127616438	0.0006944419164745301	0.000722758211827186	0.0007349628545787197	0.0008061392207463329	0.0008173257683965662	0.11739963977589235	0.11413518256247969	-2.726894963511403e-05	-0.00018540116379073268	-2.7774131900106663e-05	-0.00018883589014051516
2.970599031508854	0.0005727073954925516	0.0005861902590120319	0.0006422581547600348	0.0006552376650962577	0.0006813272741454836	0.0006939495217154933	0.0007222457481498879	0.0007344417371159413	0.000805567654752046	0.0008167462702258928	0.11739966448601818	0.11413520658373734	-2.7075141695264565e-05	-0.0001851926579008456	-2.7576733465699277e-05	-0.00018862352131718274
2.9884983850326714	0.000572301465439117	0.000585774773083042	0.0006418029438689243	0.0006547732550259084	0.0006808443810449108	0.0006934576825786689	0.0007217338628947747	0.0007339212078391041	0.0008049967342061057	0.0008161674264482778	0.11739968963712119	0.11413523103367863	-2.688250720787183e-05	-0.0001849829827731686	-2.7380530222914645e-05	-0.00018840996159202872
3.006505591165733	0.0005718959961405972	0.0005853597587670723	0.0006413482499527338	0.0006543093723823767	0.0006803620365095224	0.0006929664021701587	0.0007212225592970991	0.000733401270038031	0.0008044264627221421	0.0008155892407272875	0.11739971523712048	0.1141352559200022	-2.669104018974619e-05	-0.00018477213912221346	-2.718551607771083e-05	-0.00018819521169261
3.0246212997742656	0.0005714909901526741	0.0005849452186801584	0.0006408940758821086	0.0006538460200943947	0.0006798802435870535	0.0006924756835941672	0.0007207118405901837	0.0007328819270005791	0.0008038568439117183	0.0008150117167243892	0.11739974129407843	0.11413528125054596	-2.6500734679909405e-05	-0.0001845601276619646	-2.6991684958677098e-05	-0.00018797927234623368
3.0428461646402667	0.0005710864500293591	0.0005845311554366308	0.000640440424525896	0.0006533832010888627	0.0006793990053233752	0.000691985529953001	0.00072020171000542	0.0007323631820126409	0.0008032878813843359	0.0008144348580989585	0.11739976781620362	0.11413530703328797	-2.6311584739462796e-05	-0.0001843469491055183	-2.6799030816902075e-05	-0.0001877621442792632
3.0611808434850984	0.0005706823783229895	0.0005841175716491102	0.0006399872987511524	0.0006529209182908535	0.0006789183247625018	0.0006914959443470749	0.0007196921707722761	0.0007318450383581525	0.0008027195787474434	0.0008138586685082841	0.11739979481185156	0.11413533327635186	-2.6123584451531734e-05	-0.0001841326041644442	-2.6607547625893957e-05	-0.0001875438282162023
3.079625997993227	0.0005702787775842344	0.0005837044699285115	0.000639534701423142	0.0006524591746236142	0.0006784382049465914	0.0006910069298749142	0.0007191832261182984	0.000731327499319095	0.0008021519396064399	0.0008132831516075753	0.11739982228952835	0.114135359988007	-2.5936727921473807e-05	-0.00018391709355014552	-2.641722938179561e-05	-0.0001873243248817491
3.0981822938360946	0.0005698756503620857	0.000583291852884039	0.0006390826354053372	0.0006519979730085641	0.0006779586489159464	0.0006905184896331535	0.0007186748792691136	0.0007308105681754949	0.0008015849675646803	0.0008127083110499618	0.11739985025789419	0.11413538717667203	-2.575100927680249e-05	-0.00018370041797352576	-2.6228070103315182e-05	-0.00018710363499982452
3.116850400696155	0.0005694729992038652	0.0005828797231231896	0.0006386311035594195	0.0006515373163652981	0.0006774796597090153	0.0006900306267165399	0.0007181671334484307	0.0007302942482054287	0.0008010186662234809	0.0008121341504865028	0.11739987872576546	0.11413541485091708	-2.556642266695816e-05	-0.00018348257814351787	-2.6040063831531818e-05	-0.00018688175929243434
3.135630992291033	0.0005690708266552231	0.0005824680832517532	0.0006381801087452857	0.0006510772076115909	0.0006770012403624014	0.0006895433442179404	0.0007176599918780506	0.0007297785426850305	0.000800453039182124	0.0008115606735661959	0.1173999077021173	0.11413544301946724	-2.538296226360301e-05	-0.00018326357476872168	-2.5853204630089943e-05	-0.00018665869848125127
3.1545247463978408	0.0005686691352601364	0.000582056935873809	0.0006377296538210428	0.0006506176496633931	0.0006765233939108557	0.0006890566452283371	0.000717153457777861	0.0007292634548884887	0.0007998880900378644	0.0008109878839359718	0.11739993719608706	0.11413547169120507	-2.5200622260451028e-05	-0.00018304340855690437	-2.5667486585171512e-05	-0.0001864344532871154
3.1735323448776414	0.0005682679275609103	0.0005816462835917306	0.000637279741643016	0.0006501586454348377	0.0006760461233872883	0.0006885705328368351	0.0007166475343658475	0.0007287489880880548	0.0007993238223859345	0.0008104157852407134	0.11739996721697621	0.11413550087517328	-2.501939687322291e-05	-0.00018282208021419555	-2.548290380532947e-05	-0.00018620902442931242
3.192654473700048	0.0005678672060981759	0.0005812361290061846	0.0006368303750657457	0.0006497001978382405	0.0006755694318227655	0.0006880850101306634	0.0007161422248580935	0.0007282351455540456	0.0007987602398195524	0.0008098443811232511	0.11739999777425562	0.11413553058057725	-2.4839280339812586e-05	-0.00018259959044658602	-2.529945042168205e-05	-0.0001859824126266285
3.211891822967991	0.0005674669734108956	0.0005808264747161262	0.0006363815569419908	0.0006492423097840993	0.0006750933222465139	0.0006876000801951768	0.0007156375324687828	0.0007277219305548458	0.000798197345929925	0.0008092736752243759	0.117400028877565	0.1141355608167904	-2.466026692004783e-05	-0.00018237593995829027	-2.5117120587732356e-05	-0.00018575461859637876
3.2312450869426166	0.0005670672320363581	0.0005804173233188059	0.0006359332901227321	0.0006487849841811006	0.000674617797685925	0.000687115746113861	0.0007151334604102081	0.0007272093463569135	0.0007976351443062541	0.0008087036711828414	0.11740006053671943	0.11413559159335188	-2.4482350895818628e-05	-0.00018215112945269007	-2.4935908479434277e-05	-0.00018552564305487906
3.2507149640683446	0.0005666679845101784	0.000580008677409769	0.0006354855774571713	0.0006483282239361169	0.0006741428611665552	0.0006866320109683331	0.0007146300118927705	0.0007266973962247838	0.0007970736385357494	0.0008081343726353718	0.11740009276171155	0.11413562291997652	-2.430552657102167e-05	-0.00018192515963191824	-2.4755808295157805e-05	-0.00018529548671730733
3.2703021569980693	0.0005662692333663048	0.0005796005395828505	0.0006350384217927363	0.0006478720319542125	0.0006736685157121323	0.0006861488778383472	0.0007141271901249859	0.000726186083421073	0.0007965128322036238	0.0008075657832166709	0.11740012556271126	0.11413565480655186	-2.4129788271629732e-05	-0.0001816980311975802	-2.457681425574801e-05	-0.00018506415029811984
3.2900073726185273	0.000565870981137009	0.0005791929124301784	0.000634591825975077	0.00064741641113864	0.0006731947643445518	0.0006856663498017925	0.0007136249983134868	0.0007256754112064801	0.000795952728893106	0.0008069979065594195	0.11740015895007679	0.11413568726314571	-2.395513034549393e-05	-0.00018146974484953282	-2.439892060435156e-05	-0.00018483163451002427
3.3098313220758016	0.0005654732303528934	0.0005787857985421776	0.0006341457928480761	0.0006469613643908502	0.0006727216100838897	0.0006851844299347038	0.0007131234396630311	0.000725165382839797	0.0007953933321854517	0.0008064307462942937	0.11740019293434974	0.11413572030000659	-2.3781547162499833e-05	-0.00018124030128666146	-2.4222121606541636e-05	-0.00018459794006492336
3.329774720800988	0.000565075983542888	0.0005783792005075615	0.0006337003252538413	0.0006465068946104851	0.0006722490559483946	0.0006847031213112559	0.0007126225173764982	0.0007246560015779038	0.000794834645659939	0.000805864306049966	0.11740022752626282	0.11413575392756714	-2.3609033114449507e-05	-0.0001810097012066303	-2.4046411550220775e-05	-0.0001843630676732766
3.349838288536016	0.0005646792432342551	0.0005779731209133425	0.0006332554260327173	0.0006460530046953892	0.0006717771049545018	0.0006842224270037763	0.0007121222346549044	0.0007241472706757847	0.0007942766728938875	0.0008052985894531108	0.11740026273674291	0.1141357881564506	-2.3437582615075392e-05	-0.0001807779453058267	-2.3871784745638225e-05	-0.00018412701804434994
3.370022749359618	0.0005642830119525813	0.0005775675623448252	0.0006328110980232788	0.0006455996975416031	0.0006713057601168268	0.0006837423500827389	0.0007116225946973961	0.000723639193386521	0.000793719417462656	0.000804733600128412	0.1174002985769135	0.11413582299747031	-2.326719010006459e-05	-0.0001805450342798054	-2.369823552537259e-05	-0.00018388979188635468
3.390328831713469	0.0005638872922217862	0.0005771625273856076	0.0006323673440623386	0.0006451469760433726	0.0006708350244481753	0.0006832628936167759	0.0007111236007012627	0.0007231317729613042	0.000793162882939658	0.0008041693416985769	0.11740033505809945	0.11413585846163517	-2.309785002686457e-05	-0.00018031096882165087	-2.352575824420347e-05	-0.0001836513899053649
3.4107572684284713	0.0005634920865641197	0.0005767580186175849	0.0006319241669849499	0.0006446948430931487	0.0006703649009595458	0.0006827840606726769	0.0007106252558619401	0.0007226250126494386	0.0007926070728963624	0.0008036058177843344	0.11740037219183043	0.11413589456015326	-2.2929556874953794e-05	-0.0001800757496246974	-2.335434727933003e-05	-0.0001834118128073159
3.431308796751202	0.0005630973975001579	0.0005763540386209459	0.0006314815696244022	0.0006442433015815862	0.0006698953926601268	0.0006823058543153903	0.0007101275633730075	0.0007221189156983404	0.0007920519909022972	0.000803043032004448	0.11740040998984239	0.11413593130443356	-2.2762305145678646e-05	-0.00017983937738080824	-2.3183997030232217e-05	-0.00018317106129689398
3.4519841583705158	0.0005627032275488068	0.0005759505899741735	0.0006310395548122289	0.0006437923543975487	0.0006694265025573065	0.0006818282776080287	0.0007096305264262009	0.0007216134853535479	0.0007914976405250721	0.0008024809879757181	0.11740044846408527	0.114135968706093	-2.2596089362007105e-05	-0.00017960185277920981	-2.3014701918417507e-05	-0.00018292913607612094
3.47278409944432	0.0005623095792273076	0.0005755476752540499	0.0006305981253782114	0.0006433420044281157	0.0006689582336566772	0.0006813513336118776	0.0007091341482114173	0.0007211087248587298	0.0007909440253303726	0.000801919689312997	0.11740048762672396	0.1141360067769572	-2.243090406883405e-05	-0.00017936317650851796	-2.2846456387677627e-05	-0.00018268603784601933
3.4937093706264992	0.0005619164550512275	0.00057514529703565	0.0006301572841503757	0.0006428922545585777	0.0006684905889620335	0.0006808750253863916	0.0007086384319167143	0.0007206046374556817	0.0007903911488819708	0.0008013591396291939	0.11740052749014239	0.11413604552906424	-2.2266743832839025e-05	-0.00017912334925615503	-2.2679254904074686e-05	-0.00018244176730691786
3.514760727094002	0.000561523857534466	0.0005747434578923476	0.0006297170339549999	0.0006424431076724422	0.0006680235714753811	0.0006803993559892017	0.0007081433807283218	0.0007201012263843382	0.0007898390147417445	0.00080079934253528	0.11740056806694907	0.11413608497467251	-2.210360324245153e-05	-0.00017888237170798904	-2.251309195577464e-05	-0.00018219632515734108
3.535938928574102	0.0005611317891892533	0.0005743421603958111	0.0006292773776166116	0.0006419945666514348	0.0006675571841969354	0.0006799243284761178	0.0007076489978306398	0.0007195984948827725	0.0007892876264696614	0.000800240301640302	0.11740060936997997	0.11413612512625884	-2.1941476907845828e-05	-0.00017864024454866678	-2.2347962053075043e-05	-0.00018194971209431476
3.557244739371806	0.0005607402525261497	0.0005739414071160082	0.0006288383179579951	0.0006415466343755038	0.0006670914301251299	0.0006794499459011338	0.0007071552864062495	0.0007190964461872067	0.0007887369876238138	0.0007996820205513803	0.1174006514123021	0.11413616599652658	-2.178035946086808e-05	-0.00017839696846108644	-2.218385972839118e-05	-0.00018170192881350467
3.578678928397448	0.0005603492500540481	0.0005735412006212009	0.0006283998578001899	0.0006410993137228193	0.0006666263122566167	0.0006789762113164297	0.0007066622496359153	0.0007185950835320124	0.0007881871017604085	0.0007991245028737333	0.11740069420721935	0.11413620759840876	-2.1620245555025938e-05	-0.00017815254412659187	-2.2020779536165852e-05	-0.00018145297600874466
3.600242269194432	0.0005599587842801742	0.0005731415434779515	0.0006279619999624981	0.0006406526075697814	0.0006661618335862739	0.000678503127772379	0.000706169890698594	0.0007180944101497224	0.0007876379724337867	0.0007985677522106704	0.11740073776827567	0.11413624994507146	-2.1461129865466e-05	-0.0001779069722249449	-2.1858716052891927e-05	-0.00018120285437223105
3.6219355399671502	0.0005595688577100826	0.000572742438251119	0.0006275247472624822	0.0006402065187910174	0.0006656979971072067	0.0006780306983175497	0.0007056782127714354	0.0007175944292710302	0.0007870896031964251	0.0007980117721636135	0.11740078210925882	0.11413629304991865	-2.1303007089074413e-05	-0.00017766025343524117	-2.169766387722684e-05	-0.00018095156459568829
3.643759523609069	0.0005591794728476599	0.000572343887503861	0.0006270881025159673	0.000639761050259384	0.0006652348058107494	0.0006775589259987058	0.0007051872190297887	0.0007170951441247947	0.0007865419975989449	0.0007974565663320917	0.11740082724420697	0.11413633692659592	-2.1145871944202796e-05	-0.00017741238843416163	-2.1537617629649106e-05	-0.00018069910736814854
3.6657150077309777	0.0005587906321951287	0.0005719458937976327	0.0006266520685370506	0.0006393162048459778	0.0006647722626864767	0.00067708781386082	0.0007046969126472137	0.000716596557938056	0.0007859951591901297	0.0007969021383137677	0.11740087318741058	0.11413638158899687	-2.0989719170756704e-05	-0.00017716337789666636	-2.1378571952628336e-05	-0.00018044548337697863
3.6878027846894206	0.0005584023382530403	0.0005715484596921915	0.0006262166481380961	0.0006388719854201292	0.000664310370722201	0.0006766173649470698	0.0007042072967954791	0.0007160986739360289	0.0007854490915169249	0.000796348491704429	0.1174009199534187	0.11413642705126398	-2.083454353032227e-05	-0.00017691322249732688	-2.1220521510691148e-05	-0.00018019069330921234
3.710023651615288	0.0005580145935202795	0.0005711515877455885	0.0006257818441297397	0.0006384283948494079	0.0006638491329039768	0.000676147582298843	0.000703718374644571	0.0007156014953421139	0.0007849037981244488	0.000795795630098011	0.1174009675570436	0.11413647332779651	-2.0680339805824455e-05	-0.0001766619229077726	-2.1063460990119326e-05	-0.0001799347378488303
3.732378410442586	0.0005576274004940644	0.00057075528051418	0.0006253476593208964	0.0006379854359996299	0.0006633885522161121	0.0006756784689557478	0.0007032301493627028	0.000715105025377907	0.0007843592825560118	0.0007952435570866028	0.11740101601336428	0.11413652043325333	-2.0527102801761246e-05	-0.00017640947979874477	-2.0907385099157988e-05	-0.00017967761767906376
3.7548678679373717	0.0005572407616699451	0.0005703595405526159	0.0006249140965187543	0.0006375431117348522	0.0006629286316411613	0.0006752100279556073	0.0007027426241163119	0.0007146092672631968	0.0007838155483531058	0.0007946922762604468	0.11740106533773255	0.11413656838255867	-2.0374827344033647e-05	-0.00017615589383920827	-2.0752288567823032e-05	-0.00017941933348084027
3.777492835726878	0.0005568546795418059	0.0005699643704138526	0.000624481158528788	0.0006371014249173863	0.0006624693741599421	0.0006747422623344766	0.0007022558020700787	0.0007141142242159828	0.0007832725990554361	0.0007941417912079681	0.11740111554577806	0.11413661719090669	-2.0223508279930066e-05	-0.00017590116569618508	-2.0598166147967056e-05	-0.00017915988593358856
3.8002541303288	0.0005564691566018622	0.0005695697726491412	0.0006240488481547501	0.0006366603784077889	0.0006620107827515281	0.000674275175126633	0.0007017696863869183	0.0007136198994524663	0.0007827304382009141	0.0007935921055157655	0.11740116665341253	0.11413666687376398	-2.007314047815928e-05	-0.00017564529603528167	-2.0445012613223845e-05	-0.00017889927571526631
3.823152573180761	0.0005560841953406671	0.0005691757498080373	0.000623617168198686	0.0006362199750648773	0.000661552860393264	0.0006738087693645946	0.0007012842802280007	0.0007131262961870727	0.0007821890693256825	0.0007930432227686321	0.11740121867683405	0.11413671744687814	-1.9923718828765424e-05	-0.0001753882855205502	-2.0292822758975412e-05	-0.00017863750350205487
3.8461889906699622	0.0005556997982471	0.0005687823044383931	0.0006231861214609226	0.0006357802177457189	0.0006610956100607583	0.0006733430480791102	0.0007007995867527424	0.0007126334176324427	0.0007816484959641069	0.0007924951465495583	0.11740127163253551	0.11413676892628202	-1.977523824311933e-05	-0.00017513013481432194	-2.0141591402310366e-05	-0.00017837456996841472
3.8693642141629967	0.0005553159678083791	0.000568389439086363	0.0006227557107400858	0.0006353411093056472	0.0006606390347279	0.0006728780142991785	0.0007003156091188272	0.0007121412669994517	0.0007811087216488056	0.0007919478804397527	0.11740132553730533	0.1141368213282969	-1.962769365371729e-05	-0.00017487084457590285	-1.9991313381841763e-05	-0.0001781104757858365
3.892679080035866	0.000554932706510056	0.0005679971562964071	0.0006223259388330951	0.0006349026525982588	0.0006601831373668569	0.0006724136710520448	0.0006998323504822052	0.0007116498474972109	0.0007805697499106467	0.0007914014280186423	0.11740138040823747	0.11413687466953946	-1.9481080014519328e-05	-0.00017461041546482092	-1.984198355804538e-05	-0.00017784522162592187
3.9161344297041563	0.0005545500168360123	0.0005676054586112785	0.0006218968085351644	0.0006344648504754122	0.0006597279209480767	0.000671950021363203	0.0006993498139970958	0.000711159162333068	0.0007800315842787615	0.0007908557928638871	0.11740143626273358	0.11413692896692537	-1.9335392300567564e-05	-0.00017434884813785634	-1.9693596812865935e-05	-0.00017757880815744143
3.9397311096534064	0.0005541679012684651	0.0005672143485720354	0.0006214683226398129	0.000634027705787239	0.0006592733884403004	0.0006714870682564089	0.0006988680028160036	0.0007106692147126259	0.0007794942282805605	0.0007903109785513926	0.11740149311850998	0.11413698423767878	-1.919062550802958e-05	-0.0001740861432493468	-1.9546148049774323e-05	-0.00017731123604697308
3.963469971469652	0.0005537863622879665	0.0005668238287180395	0.0006210404839388619	0.0006335912213821425	0.000658819542810561	0.0006710248147536784	0.0006983869200897184	0.0007101800078397401	0.0007789576854417391	0.0007897669886553162	0.11740155099360346	0.11413704049933232	-1.9046774654318116e-05	-0.00017382230145315813	-1.9399632193861302e-05	-0.00017704250596015103
3.987351871870168	0.0005534054023733977	0.0005664339015869492	0.0006206132952224379	0.0006331554001067998	0.0006583663870241878	0.0006705632638752937	0.0006979065689673219	0.0007096915449165278	0.0007784219592862868	0.0007892238267480812	0.11740160990637628	0.11413709776973648	-1.890383477784474e-05	-0.00017355732340015861	-1.9254044191615444e-05	-0.0001767726185598062
4.01137767273438	0.0005530250240019785	0.0005660445697147292	0.0006201867592789817	0.00063272024480617	0.000657913924044818	0.0006701024186398123	0.0006974269525962012	0.0007092038291433804	0.0007778870533365052	0.0007886814964003914	0.11740166987552272	0.11413715606706558	-1.8761800938084036e-05	-0.00017329120973960666	-1.9109379011001196e-05	-0.00017650157450735393
4.035548241134971	0.0005526452296492561	0.0005656558356356394	0.0006197608788952427	0.0006322857583234906	0.0006574621568343925	0.0006696422820640652	0.0006969480741220464	0.0007087168637189601	0.0007773529711130167	0.0007881400011812343	0.11740173092007519	0.11413721540981984	-1.8620668215592676e-05	-0.00017302396111945617	-1.896563164141725e-05	-0.000176229374462461
4.059864449369175	0.0005522660217891158	0.0005652677018822468	0.0006193356568562884	0.0006318519435002856	0.0006570110883531675	0.0006691828571631675	0.0006964699366888649	0.0007082306518402169	0.0007768197161347727	0.0007875993446578979	0.11740179305941038	0.11413727581683672	-1.8480431711846365e-05	-0.00017275557818513532	-1.8822797093580312e-05	-0.0001759560190822962
4.08432717499025	0.000551887402893772	0.0005648801709854173	0.0006189110959455047	0.000631418803176367	0.0006565607215597164	0.0006687241469505212	0.0006959925434389847	0.0007077451967023895	0.0007762872919190671	0.0007870595303959854	0.11740185631325369	0.11413733730729159	-1.8341086549251984e-05	-0.0001724860615801016	-1.8680870399537253e-05	-0.00017568150902227964
4.108937300839158	0.0005515093754337755	0.0005644932454743177	0.0006184871989446018	0.0006309863401898391	0.0006561110594109379	0.000668266154437822	0.0006955158975130659	0.0007072605014990173	0.0007757557019815517	0.000786520561959419	0.11740192070168896	0.11413739990070823	-1.82026278711684e-05	-0.00017221541194642476	-1.8539846612678976e-05	-0.00017540584493616618
4.133695715076422	0.0005511319418780035	0.0005641069278764166	0.0006180639686336101	0.0006305545573770977	0.0006556621048620548	0.0006678088826350594	0.0006950400020500992	0.0007067765694219412	0.0007752249498362409	0.000785982442910458	0.11740198624516221	0.11413746361696263	-1.806505084177984e-05	-0.0001719436299238153	-1.8399720807592973e-05	-0.00017512902747551795
4.15860331121418	0.0005507551046936704	0.0005637212207174818	0.0006176414077908942	0.00063012345757284	0.0006552138608666279	0.0006673523345505304	0.0006945648601874249	0.0007062934036613195	0.0007746950389955351	0.00078544517680971	0.11740205296448833	0.11413752847628966	-1.7928350646080268e-05	-0.00017167071614990204	-1.8260488080056383e-05	-0.00017485105728953787
4.183660988148428	0.0005503788663463204	0.0005633361265215846	0.0006172195191931453	0.0006296930436100612	0.0006547663303765528	0.0006668965131908366	0.0006940904750607305	0.0007058110074056281	0.0007741659729702186	0.0007849087672161395	0.11740212088086006	0.1141375944992912	-1.7792522489864723e-05	-0.0001713966712606485	-1.812214354705681e-05	-0.00017457193502593005
4.208869650191461	0.000550003229299828	0.0005629516478110919	0.0006167983056153926	0.0006292633183200625	0.0006543195163420717	0.000666441421560895	0.0006936168498040651	0.0007053293838416723	0.0007736377552694839	0.0007843732176870869	0.11740219001585235	0.11413766170694027	-1.7657561599635635e-05	-0.00017112149588968673	-1.798468234665354e-05	-0.00017429166132984508
4.2342302071045115	0.0005496281960164007	0.000562567787106677	0.0006163777698310008	0.0006288342845324521	0.0006538734217117747	0.0006659870626639411	0.0006931439875498422	0.0007048485361545936	0.0007731103894009407	0.0007838385317782742	0.11740226039143041	0.11413773012059024	-1.7523463222616706e-05	-0.00017084519066881687	-1.784809963801398e-05	-0.00017401023684468497
4.259743574130585	0.0005492537689565734	0.0005621845469273078	0.0006159579146116766	0.0006284059450751484	0.0006534280494326063	0.0006655334395015346	0.00069267189142885	0.000704368467527876	0.0007725838788706252	0.0007833047130438271	0.11740233202995597	0.11413779976197945	-1.7390222626652296e-05	-0.00017056775622756315	-1.77123906013113e-05	-0.0001737276622114925
4.285410672027485	0.0005488799505792139	0.0005618019297902548	0.0006155387427274713	0.0006279783027743857	0.0006529834024498722	0.0006650805550735663	0.00069220056457026	0.0007038891811433578	0.0007720582271830185	0.0007827717650362739	0.1174024049541961	0.11413787065324044	-1.7257835100210894e-05	-0.00017028919319350688	-1.7577550437731376e-05	-0.00017344393806942304
4.311232427101037	0.000548506743341516	0.0005614199382110835	0.000615120256946782	0.000627551360454714	0.0006525394837072423	0.0006646284123782602	0.0006917300101016318	0.0007034106801812335	0.0007715334378410559	0.0007822396913065741	0.11740247918732871	0.11413794281690394	-1.7126295952369502e-05	-0.00017000950219256405	-1.7443574369445033e-05	-0.0001731590650558279
4.337209771238533	0.0005481341496990019	0.0005610385747036622	0.0006147024600363564	0.000627125120939003	0.0006520962961467563	0.0006641770144121819	0.0006912602311489227	0.0007029329678200664	0.0007710095143461447	0.0007817084954041198	0.11740255475295124	0.1141380162759106	-1.6995600512650574e-05	-0.0001697286838478057	-1.7310457639425902e-05	-0.000172873043805033
4.363343641942354	0.0005477621721055266	0.0005606578417801528	0.0006142853547612966	0.0006266995870484497	0.0006516538427088325	0.0006637263641702454	0.0006907912308364973	0.0007024560472367977	0.000770486460198172	0.0007811781808767576	0.11740263167508787	0.11413809105361454	-1.686574413106018e-05	-0.00016944673878026284	-1.717819551155103e-05	-0.00017258587494958788
4.389634982363801	0.0005473908130132661	0.0005602777419510176	0.000613868943885062	0.0006262747616025759	0.0006512121263322706	0.0006632764646457156	0.0006903230122871347	0.0007019799216067505	0.000769964278895519	0.0007806487512707995	0.1174027099781973	0.11413816717379216	-1.6736722178126162e-05	-0.00016916366760962032	-1.7046783270571395e-05	-0.00017229755912048783
4.416084741337141	0.0005470200748727241	0.0005598982777250127	0.0006134532301694691	0.0006258506474192334	0.0006507711499542549	0.000662827318830214	0.0006898555786220324	0.0007015045941036389	0.0007694429739350827	0.0007801202101310297	0.11740278968717942	0.11413824466064984	-1.6608530044665698e-05	-0.00016887947095252376	-1.6916216221905464e-05	-0.00017200809694556396
4.442693873413836	0.0005466499601327328	0.0005595194516091934	0.0006130382163747016	0.0006254272473146114	0.0006503309165103679	0.0006623789297137295	0.0006893889329608238	0.0007010300678995826	0.0007689225488122818	0.0007795925610007326	0.11740287082738596	0.11413832353883242	-1.6481163141840796e-05	-0.00016859414942346773	-1.6786489691715534e-05	-0.00017171748905073225
4.469463338897009	0.0005462804712404444	0.000559141266108907	0.0006126239052593068	0.0006250045641032332	0.0006498914289345873	0.0006619313002846176	0.0006889230784215779	0.0007005563461651061	0.0007684030070210731	0.0007790658074216967	0.11740295342462606	0.11413840383342973	-1.635461690123116e-05	-0.0001683077036358921	-1.6657599026919864e-05	-0.0001714257360604654
4.49639410387609	0.0005459116106413356	0.0005587637237277934	0.0006122102995802013	0.0006245826005979626	0.0006494526901592945	0.0006614844335296087	0.0006884580181208107	0.0007000834320691516	0.0007678843520539625	0.0007785399529342278	0.11740303750517643	0.11413848556998514	-1.622888677452021e-05	-0.00016802013419957296	-1.6529539594948087e-05	-0.00017113283859571116
4.523487140261684	0.0005455433807792074	0.0005583868269677902	0.000611797402092677	0.0006241613596100109	0.0006490147031152857	0.0006610383324338182	0.0006879937551734979	0.0006996113287790922	0.000767366587402035	0.0007780150010771761	0.11740312309578897	0.11413856877450486	-1.6103968233642518e-05	-0.00016773144172260723	-1.640230678384008e-05	-0.00017083879727566864
4.550743425820648	0.000545175784096179	0.0005580105783291239	0.0006113852155503998	0.0006237408439489329	0.0006485774707317691	0.0006605929999807453	0.0006875302926930763	0.000699140039460732	0.0007668497165549442	0.0007774909553879354	0.11740321022369839	0.11413865347346522	-1.5979856770743928e-05	-0.00016744162681131547	-1.6275896002228632e-05	-0.00017054361271781615
4.578163944211368	0.0005448088230326902	0.0005576349803103128	0.0006109737427054153	0.0006233210564226361	0.000648140995936377	0.0006601484391522838	0.0006870676337914579	0.000698669567278321	0.0007663337430009485	0.0007769678194024674	0.11740329891663283	0.11413873969382111	-1.585654789803409e-05	-0.00016715069006932592	-1.6150302679178094e-05	-0.00017024728553677315
4.605749685019276	0.0005444425000275015	0.0005572600354081636	0.0006105629863081508	0.0006229019998373811	0.0006477052816551684	0.000659704652928726	0.0006866057815790365	0.0006981999153945611	0.0007658186702269189	0.0007764455966553164	0.11740338920282284	0.1141388274630149	-1.5734037147788205e-05	-0.00016685863209800478	-1.6025522264184397e-05	-0.00016994981634474438
4.633501643792551	0.0005440768175176859	0.0005568857461177745	0.0006101529491074205	0.0006224836769977867	0.0006472703308126372	0.0006592616442887704	0.0006861447391646974	0.0006977310869706179	0.0007653045017183528	0.00077592429067962	0.11740348111100739	0.11413891680898595	-1.5612320072291505e-05	-0.0001665654534963451	-1.5901550227135144e-05	-0.00016965120575182513
4.6614208220780515	0.0005437117779386357	0.0005565121149325282	0.0006097436338504265	0.0006220660907068315	0.0006468361463317168	0.0006588194162095265	0.0006856845096558268	0.0006972630851661272	0.0007647912409593919	0.0007754039050071313	0.11740357467044753	0.11413900776017902	-1.5491392243832322e-05	-0.00016627115486150812	-1.5778382058292267e-05	-0.0001693514543660568
4.689508227457455	0.0005433473837240551	0.0005561391443440945	0.000609335043282762	0.000621649243765857	0.0006464027311337854	0.00065837797166652	0.0006852250961583183	0.0006967959131392033	0.0007642788914328328	0.0007748844431682267	0.11740366991093261	0.11413910034555251	-1.5371249254582386e-05	-0.00016597573678783784	-1.5656013268148042e-05	-0.0001690505627924832
4.717764873583629	0.0005429836373059629	0.0005557668368424279	0.0006089271801484176	0.0006212331389745755	0.0006459700881386751	0.0006579373136337031	0.000684766501776587	0.0006963295740464547	0.0007637674566201553	0.0007743659086919311	0.11740376686279086	0.11413919459459027	-1.5251886716576013e-05	-0.0001656791998674162	-1.553443938744764e-05	-0.00016874853163398318
4.746191780217212	0.0005426205411146856	0.0005553951949157651	0.0006085200471897798	0.0006208177791310665	0.0006455382202646745	0.0006574974450834557	0.0006843087296135741	0.0006958640710429845	0.0007632569400015254	0.000773848305105926	0.11740386555689987	0.11413929053730756	-1.5133300261737856e-05	-0.0001653815446905349	-1.5413655967194337e-05	-0.00016844536149177025
4.774789973263409	0.0005422580975788581	0.0005550242210506234	0.0006081136471476369	0.000620403167031784	0.0006451071304285358	0.0006570583689865931	0.0006838517827707569	0.0006953994072824055	0.0007627473450558159	0.0007733316359365698	0.11740396602469459	0.11413938820426434	-1.5015485541679946e-05	-0.0001650827718443909	-1.529365857843787e-05	-0.00016814105296367177
4.803560484809025	0.0005418963091254271	0.0005546539177317995	0.0006077079827611828	0.0006199893054715601	0.0006446768215454833	0.0006566200883123754	0.0006833956643481627	0.0006949355859168496	0.0007622386752606276	0.0007728159047089112	0.11740406829818051	0.11413948762657276	-1.4898438227784958e-05	-0.00016478288191427992	-1.5174442812352501e-05	-0.00016783560664551667
4.832504353159697	0.0005415351781796378	0.0005542842874423698	0.0006073030567680173	0.0006195761972436058	0.0006442472965292153	0.0006561826060285092	0.0006829403774443713	0.000694472610096975	0.0007617309340923004	0.0007723011149467138	0.11740417240994042	0.11413958883590883	-1.4782154011093451e-05	-0.00016448187548287474	-1.5056004280153759e-05	-0.0001675290231306914
4.861622622877388	0.0005411747071650419	0.0005539153326636827	0.0006068988719041531	0.000619163845139518	0.0006438185582919157	0.0006557459251011582	0.0006824859251565324	0.0006940104829719785	0.0007612241250259328	0.000771787270172463	0.11740427839314806	0.11413969186451954	-1.4666628602277854e-05	-0.00016417975313062771	-1.4938338613044652e-05	-0.0001672213030101677
4.890916344818065	0.0005408148985034908	0.000553547055875363	0.0006064954309040138	0.0006187522519492774	0.0006433906097442541	0.0006553100484949452	0.0006820323105803673	0.0006935492076896023	0.000760718251535396	0.0007712743739073886	0.11740438628157647	0.11413979674523769	-1.4551857731597354e-05	-0.00016387651543578463	-1.4821441462168836e-05	-0.00016691244687264128
4.9203865761696335	0.0005404557546151322	0.0005531794595553055	0.0006060927365004416	0.0006183414204612569	0.0006429634537953971	0.0006548749791729624	0.0006815795368101855	0.0006930887873961473	0.0007602133170933603	0.0007707624296714827	0.11740449610961118	0.11413990351148925	-1.4437837148804228e-05	-0.00016357216297374633	-1.4705308498549896e-05	-0.0001666024553040879
4.950034380490085	0.0005400972779184089	0.0005528125461796709	0.0006056907914246975	0.0006179313534622206	0.0006425370933530115	0.0006544407200967746	0.0006811276069388895	0.0006926292252364795	0.0007597093251712984	0.0007702514409835156	0.11740460791225764	0.11414001219730495	-1.432456262312129e-05	-0.00016326669631763768	-1.4589935413020227e-05	-0.00016629132888798526
4.979860827745887	0.0005397394708300622	0.000552446318222894	0.0006052895984064665	0.0006175220537373313	0.000642111531323274	0.0006540072742264296	0.00068067652405799	0.0006921705243540443	0.0007592062792395172	0.0007697414113610537	0.11740472172515715	0.11414012283733145	-1.4212029943186377e-05	-0.0001629601160378913	-1.4475317916186337e-05	-0.00016597906820514652
5.009866994350591	0.000539382335765117	0.0005520807781576672	0.0006048891601738591	0.0006171135240701505	0.0006416867706108745	0.0006535746445204617	0.0006802262912576118	0.0006917126878908744	0.000758704182767169	0.000769232344320478	0.11740483758459448	0.11414023546684324	-1.4100234917062762e-05	-0.00016265242270331604	-1.4361451738444456e-05	-0.00016566567383458075
5.040053963203681	0.0005390258751368888	0.0005517159284549463	0.0006044894794534131	0.0006167057672426408	0.0006412628141190217	0.0006531428339358972	0.0006797769116265042	0.000691255718987597	0.0007582030392222663	0.0007687242433770033	0.11740495552751225	0.11414035012175135	-1.398917337208476e-05	-0.00016234361687963994	-1.424833262983656e-05	-0.0001653511463524382
5.070422823729659	0.0005386700913569764	0.0005513517715839448	0.0006040905589700988	0.0006162987860351715	0.0006408396647494537	0.0006527118454282641	0.0006793283882520532	0.0006907996207834499	0.0007577028520717096	0.0007682171120446919	0.11740507559152077	0.11414046683861877	-1.387884115481089e-05	-0.00016203369912970444	-1.4135956359965368e-05	-0.00016503548633184373
5.100974671917351	0.0005383149868352622	0.0005509883100121358	0.0006036924014473224	0.0006158925832265216	0.0006404173254024419	0.0006522816819515984	0.0006788807242202924	0.0006903443964162894	0.0007572036247813006	0.0007677109538364821	0.1174051978149112	0.11414058565466875	-1.3769234131082858e-05	-0.0001617226700146579	-1.4024318718070666e-05	-0.00016471869434390995
5.131710610359471	0.0005379605639799051	0.0005506255462052415	0.0006032950096069256	0.0006154871615938803	0.0006399957989767967	0.0006518523464584477	0.0006784339226159103	0.0006898900490225995	0.0007567053608157628	0.0007672057722641959	0.11740532223666814	0.11414070660779936	-1.3660348185902393e-05	-0.0001614105300931784	-1.3913415512906147e-05	-0.00016440077095744576
5.1626317482924104	0.0005376068251973388	0.0005502634826272332	0.0006028983861691905	0.0006150825239128517	0.0006395750883698743	0.00065142384189988	0.0006779879865222622	0.0006894365817375035	0.0007562080636387523	0.0007667015708385667	0.11740544889648115	0.11414082973659358	-1.3552179223325425e-05	-0.00016109727992082157	-1.3803242572654403e-05	-0.00016408171673810978
5.193739201636265	0.0005372537728922693	0.0005499021217403328	0.0006025025338528432	0.0006146786729574584	0.0006391551964775862	0.0006509961712254916	0.0006775429190213831	0.0006889839976947767	0.0007557117367128958	0.0007661983530692547	0.117405577834759	0.11414095508033405	-1.3444723166472494e-05	-0.00016078292005071437	-1.369379574489571e-05	-0.00016376153224906265
5.225034093035115	0.0005369014094676707	0.0005495414660050019	0.0006021074553750553	0.0006142756115001437	0.0006387361261944024	0.0006505693373834117	0.0006770987231939962	0.0006885323000268544	0.0007552163834997913	0.0007656961224648649	0.11740570909264174	0.11414108267901311	-1.3337975957511405e-05	-0.00016046745103404092	-1.3585070896623627e-05	-0.0001634402180515082
5.256517551897525	0.0005365497373247801	0.0005491815178799414	0.0006017131534514455	0.0006138733423117726	0.0006383178804133581	0.0006501433433203082	0.0006766554021195225	0.000688081491864843	0.0007547220074600381	0.0007651948825329734	0.11740584271201428	0.11414121257334793	-1.3231933557508041e-05	-0.0001601508734188628	-1.3477063914075008e-05	-0.00016311777470340294
5.288190714437326	0.0005361987588630963	0.0005488222798220907	0.0006013196307960866	0.0006134718681616393	0.0006379004620260638	0.0006497181919813992	0.0006762129588760962	0.0006876315763385347	0.000754228612053259	0.0007646946367801412	0.11740597873551867	0.11414134480479264	-1.3126591946450647e-05	-0.00015983318775102118	-1.336977070274907e-05	-0.00016279420276035794
5.320054723714605	0.0005358484764803722	0.000548463754286618	0.0006009268901215021	0.0006130711918174639	0.0006374838739227065	0.0006492938863104531	0.0006757713965405699	0.0006871825565764125	0.000753736200738108	0.0007641953887119393	0.11740611720657039	0.1141414794155524	-1.3021947123161362e-05	-0.0001595143945737204	-1.3263187187325873e-05	-0.00016246950277534755
5.352110729676963	0.0005354988925726165	0.000548105943726923	0.0006005349341386741	0.0006126713160454017	0.0006370681189920622	0.0006488704292498028	0.0006753307181885314	0.0006867344357056677	0.0007532447769723106	0.000763697141832963	0.11740625816937046	0.11414161644859461	-1.2917995105242441e-05	-0.0001591944944275142	-1.3157309311640289e-05	-0.0001621436752987232
5.384359889201005	0.0005351500095340824	0.0005477488505946256	0.0006001437655570422	0.0006122722436100398	0.0006366532001214971	0.0006484478237403446	0.0006748909268943095	0.0006862872168522058	0.000752754344212664	0.0007631998996468594	0.11740640166891927	0.11414175594766679	-1.2814731929032888e-05	-0.00015887348785052768	-1.3052133038603947e-05	-0.00016181672087856036
5.41680336613411	0.0005348018297572667	0.0005473924773395673	0.0005997533870845086	0.0006118739772744043	0.0006362391201969796	0.0006480260727215522	0.0006744520257309904	0.0006858409031406619	0.0007522649059150739	0.0007627036656563473	0.11740654775103287	0.11414189795730674	-1.2712153649542535e-05	-0.00015855137537813813	-1.2947654350111554e-05	-0.0001614886400595067
5.44944233133642	0.0005344543556329058	0.0005470368264098056	0.0005993638014274392	0.0006114765197999611	0.0006358258821030822	0.0006476051791314795	0.0006740140177704258	0.0006853954976944109	0.0007517764655345699	0.0007622084433632368	0.11740669646235644	0.11414204252286006	-1.261025634043296e-05	-0.00015822815754340525	-1.2843869247087733e-05	-0.00016115943338435024
5.482277962723094	0.0005341075895499696	0.0005466819002516064	0.000598975011290665	0.000611079873946618	0.0006354134887229918	0.0006471851459067679	0.0006735769060832447	0.0006849510036355775	0.0007512890265253222	0.0007617142362684488	0.11740684785038048	0.1141421896904926	-1.2509036093897793e-05	-0.00015790383487651605	-1.2740773749332635e-05	-0.00016082910139300632
5.515311445306831	0.0005337615338956553	0.0005463277013094408	0.0005985870193774876	0.0006106840424727281	0.0006350019429385143	0.0006467659759826543	0.0006731406937388673	0.0006845074240850497	0.0007508025923406761	0.0007612210478720422	0.11740700196345463	0.11414233950720604	-1.2408489020673125e-05	-0.0001575784079053677	-1.2638363895514995e-05	-0.00016049764462261473
5.548543971240616	0.0005334161910553857	0.0005459742320259835	0.0005981998283896775	0.0006102890281350912	0.0006345912476300822	0.000646347672292977	0.0006727053838055123	0.0006840647621624897	0.0007503171664331617	0.0007607288816732323	0.11740715885080381	0.11414249202085361	-1.2308611249943827e-05	-0.00015725187715498468	-1.2536635743104485e-05	-0.00016016506360780336
5.581976739860765	0.0005330715634127997	0.0005456214948421018	0.0005978134410274798	0.0006098948336889587	0.0006341814056767618	0.0006459302377701835	0.0006722709793502141	0.0006836230209863473	0.0007498327522545289	0.0007602377411704168	0.11740731856254517	0.11414264728015475	-1.2209398929288046e-05	-0.00015692424314778242	-1.2435585368300583e-05	-0.0001598313588802719
5.615610957730194	0.0005327276533497502	0.0005452694921968542	0.0005974278599896146	0.0006095014618880333	0.0006337724199562594	0.0006455136753453376	0.0006718374834388307	0.0006831822036738701	0.0007493493532557514	0.0007597476298611926	0.11740748114970301	0.11414280533471126	-1.2110848224644241e-05	-0.00015659550640366449	-1.2335208866011763e-05	-0.00015949653096937466
5.649447838681973	0.0005323844632462964	0.000544918226527485	0.0005970430879732797	0.0006091089154844712	0.0006333642933449287	0.0006450979879481248	0.0006714048991360575	0.0006827423133411157	0.0007488669728870763	0.0007592585512423874	0.11740764666422476	0.11414296623502361	-1.2012955320247001e-05	-0.00015626566743999482	-1.223550234977569e-05	-0.00015916058040163494
5.6834886038631165	0.0005320419954806988	0.0005445677002694142	0.0005966591276741516	0.0006087171972288876	0.0006329570287177766	0.000644683178506861	0.0006709732295054384	0.0006823033531029654	0.0007483856145980204	0.0007587705088100758	0.11740781515900037	0.11414313003250583	-1.1915716418575001e-05	-0.00015593472677144504	-1.2136461951695043e-05	-0.00015882350770091147
5.717734481778674	0.0005317002524294112	0.0005442179158562387	0.0005962759817863886	0.0006083263098703544	0.0006325506289484708	0.0006442692499484988	0.0006705424776093785	0.0006818653260731342	0.000747905281837413	0.0007582835060596036	0.11740798668787637	0.11414329677950387	-1.1819127740271204e-05	-0.0001556026849100084	-1.2038083822402817e-05	-0.00015848531338845395
5.75218670833605	0.0005313592364670762	0.0005438688757197193	0.0005958936530026324	0.0006079362561564058	0.000632145096909347	0.0006438562051986341	0.0006701126465091566	0.0006814282353641856	0.0007474259780534132	0.0007577975464856161	0.11740816130567498	0.11414346652931152	-1.172318552410817e-05	-0.00015526954236495805	-1.194036413098773e-05	-0.00015814599798272266
5.786846526889619	0.0005310189499665184	0.0005435205822897775	0.0005955121440140105	0.0006075470388330386	0.0006317404354714152	0.0006434440471815139	0.0006696837392649378	0.0006809920840875424	0.0007469477066935296	0.0007573126335820773	0.11740833906821112	0.11414363933618793	-1.1627886026936013e-05	-0.0001549352996431802	-1.1843299064942178e-05	-0.0001578055619995411
5.821715188285586	0.0005306793952987393	0.0005431730379944892	0.0005951314575101363	0.0006071586606447146	0.0006313366475043663	0.0006430327788200427	0.0006692557589357851	0.0006805568753534996	0.0007464704712046553	0.0007568287708423014	0.11740852003231157	0.11414381525537434	-1.1533225523618212e-05	-0.00015459995724863285	-1.1746884830103263e-05	-0.00015746400595181842
5.856793950907131	0.0005303405748329051	0.0005428262452600794	0.0005947515961791126	0.0006067711243343628	0.0006309337358765809	0.0006426224030357911	0.0006688287085796722	0.0006801226122712384	0.000745994275033087	0.000756345961758969	0.11740870425583015	0.11414399434311394	-1.1439200306972638e-05	-0.00015426351568283148	-1.165111765061809e-05	-0.00015712133035024334
5.892084080719833	0.0005300024909363433	0.0005424802065109092	0.0005943725627075321	0.0006063844326433795	0.0006305317034551327	0.0006422129227489991	0.000668402591253497	0.000679689297948836	0.0007455191216245423	0.0007558642098241564	0.11740889179767117	0.11414417665666743	-1.1345806687719506e-05	-0.0001539259754445993	-1.1555993768843156e-05	-0.00015677753570238206
5.927586851317345	0.0005296651459745378	0.0005421349241694756	0.0005939943597804794	0.0006059985883116334	0.0006301305531057996	0.0006418043408785885	0.0006679774100130943	0.0006792569354932825	0.0007450450144242038	0.0007553835185293636	0.1174090827178047	0.11414436225433308	-1.1253040994429336e-05	-0.00015358733703010885	-1.1461509445320067e-05	-0.00015643262251321954
5.963303543967366	0.0005293285423111142	0.0005417904006564	0.0005936169900815319	0.0006056135940774629	0.0006297302876930662	0.0006413966603421647	0.0006675531679132464	0.0006788255280104898	0.0007445719568767265	0.0007549038913655333	0.1174092770772865	0.11414455119546571	-1.1160899573453564e-05	-0.00015324760093279877	-1.1367660958718287e-05	-0.00015608659128510394
5.999235447657878	0.0005289926823078386	0.0005414466383904207	0.0005932404562927626	0.0006052294526776817	0.0006293309100801356	0.0006409898840560277	0.0006671298680077012	0.0006783950786053081	0.0007440999524262775	0.0007544253318230855	0.11740947493828006	0.11414474354049418	-1.106937878886903e-05	-0.00015290676764349864	-1.1274444605736261e-05	-0.0001557394425174552
6.035383859143656	0.0005286575683246043	0.0005411036397883881	0.0005928647610947386	0.0006048461668475773	0.0006289324231289313	0.0006405840149351773	0.0006667075133491789	0.000677965590381537	0.0007436290045165523	0.0007539478433919388	0.11740967636407347	0.11414493935094353	-1.0978475022448489e-05	-0.00015256483765044293	-1.1181856701104886e-05	-0.00015539117670712588
6.071750082993084	0.0005283232027194288	0.0005407614072652535	0.0005924899071665262	0.0006044637393209152	0.0006285348297001091	0.0006401790558933208	0.0006662861069893917	0.0006775370664419407	0.0007431591165908116	0.0007534714295615322	0.11740988141910234	0.11414513868945186	-1.0888184673546117e-05	-0.00015222181143889624	-1.108989357748516e-05	-0.000155041794348304
6.108335431635222	0.00052798958784844	0.0005404199432340592	0.0005921158971856885	0.0006040821728299364	0.0006281381326530601	0.0006397750098428795	0.000665865651979052	0.000677109509888259	0.0007426902920919007	0.0007529960938208664	0.11741009016896879	0.11414534161979405	-1.0798504159125269e-05	-0.00015187768949202762	-1.0998551585435223e-05	-0.00015469129593248532
6.145141225407182	0.0005276567260658678	0.0005400792501059355	0.0005917427338282869	0.0006037014701053616	0.0006277423348459188	0.000639371879694996	0.000665446151367888	0.000676682923821222	0.0007422225344622745	0.0007525218396585162	0.117410302680465	0.11414554820689823	-1.0709429913626639e-05	-0.0001515324722899808	-1.09078270933375e-05	-0.00015433968194836223
6.182168792601758	0.0005273246197240402	0.000539739330290084	0.0005913704197688842	0.0006033216338763914	0.0006273474391355711	0.0006389696683595415	0.0006650276082046578	0.0006762573113405645	0.0007417558471440382	0.0007520486705626676	0.11741051902159133	0.1141457585168707	-1.0620958388931831e-05	-0.00015118616031029042	-1.0817716487332776e-05	-0.00015398695288189324
6.2194194695153895	0.0005269932711733659	0.0005394001861937776	0.0005909989576805426	0.0006029426668707069	0.0006269534483776598	0.0006385683787451231	0.0006646100255371612	0.0006758326755450385	0.0007412902335789637	0.0007515765900211432	0.11741073926158108	0.11414597261701376	-1.0533086054325194e-05	-0.00015083875402788216	-1.0728216171280308e-05	-0.0001536331092163168
6.256894600496366	0.0005266626827623329	0.000539061820222342	0.0005906283502348265	0.0006025645718144712	0.0006265603654265926	0.0006381680137590903	0.0006641934064122564	0.0006754090195324292	0.0007408256972085244	0.0007511056015214251	0.117410963470923	0.11414619057585199	-1.0445809396405353e-05	-0.00015049025391482285	-1.063932256669363e-05	-0.00015327815143222068
6.294595537993358	0.0005263328568374893	0.0005387242347791524	0.0005902586001018021	0.0006021873514323298	0.000626168193135549	0.0006377685763075424	0.0006637777538758711	0.0006749863463995651	0.0007403622414739198	0.0007506357085506982	0.11741119172138148	0.11414641246314788	-1.0359124919048779e-05	-0.00015014066044057028	-1.05510321126729e-05	-0.00015292208000732
6.332523642604218	0.0005260037957434451	0.0005383874322656199	0.0005898897099500384	0.0006018110084474118	0.0006257769343564871	0.0006373700692953365	0.0006633630709730186	0.0006745646592423368	0.0007398998698161088	0.0007501669145958633	0.11741142408602187	0.11414663834993073	-1.0273029143368154e-05	-0.00014978997407218142	-1.0463341265863277e-05	-0.00015256489541681795
6.370680283125076	0.0005256755018228467	0.0005380514150811817	0.0005895216824466061	0.0006014355455813288	0.0006253865919401493	0.000636972495626092	0.0006629493607478103	0.0006741439611557072	0.0007394385856758349	0.0007496992231435754	0.11741166063923444	0.11414686830851614	-1.018751860763431e-05	-0.00014943819527413194	-1.037624650039419e-05	-0.00015220659813335036
6.40906683659976	0.0005253479774163787	0.0005377161856232923	0.0005891545202570791	0.0006010609655541766	0.0006249971687360702	0.0006365758582022001	0.0006625366262434697	0.0006737242552337276	0.0007389783924936651	0.0007492326376802739	0.11741190145675531	0.11414710241253047	-1.010258986719123e-05	-0.00014908532450781664	-1.0289744307789145e-05	-0.0001518471886263334
6.447684688369473	0.0005250212248627445	0.0005373817462874096	0.0005887882260455349	0.0006006872710845368	0.0006246086675925844	0.0006361801599248305	0.00066212487050235	0.0006733055445695535	0.0007385192937100063	0.0007487671616922085	0.11741214661569623	0.11414734073693392	-1.0018239494454309e-05	-0.00014873136223220174	-1.020383119695531e-05	-0.00015148666736297667
6.486535232122802	0.0005246952464986612	0.000537048099466987	0.0005884228024745525	0.0006003144648894733	0.0006242210913568319	0.0006357854036939367	0.0006617140965659438	0.0006728878322554554	0.0007380612927651504	0.0007483027986654714	0.11741239619456369	0.11414758335804523	-9.934464078806271e-06	-0.00014837630890356113	-1.0118503694088107e-05	-0.00015112503480751993
6.525619869945995	0.0005243700446588405	0.0005367152475534573	0.000588058252205216	0.0005999425496845362	0.0006238344428747662	0.0006353915924082658	0.0006613043074749023	0.0006724711213828376	0.000737604393099297	0.0007478395520860326	0.11741265027328786	0.11414783035356685	-9.851260226565947e-06	-0.00014802016497557358	-1.0033758342615703e-05	-0.00015076229142146902
6.564940012373588	0.0005240456216759851	0.0005363831929362261	0.0005876945778971103	0.0005995715281837599	0.0006234487249911604	0.0006349987289653636	0.0006608955062690474	0.0006720554150422505	0.0007371485981525901	0.000747377425439766	0.11741290893324864	0.11414808180260835	-9.768624560924088e-06	-0.00014766293089928106	-9.949591703164312e-06	-0.00015039843766381789
6.604497078439295	0.0005237219798807679	0.0005360519380026564	0.000587331782208323	0.0005992014030996626	0.0006230639405496141	0.0006346068162615817	0.000660487695987386	0.0006716407163234063	0.0007366939113651422	0.0007469164222124855	0.11741317225729833	0.1141483377857142	-9.686553721888723e-06	-0.00014730460712318594	-9.866000353481869e-06	-0.0001500334739907988
6.644292495727218	0.0005233991216018237	0.0005357214851380556	0.0005869698677954433	0.000598832177143247	0.0006226800923925602	0.0006342158571920855	0.0006600808796681278	0.000671227028315194	0.0007362403361770776	0.0007464565458899717	0.11741344032979407	0.11414859838488822	-9.605044366215766e-06	-0.00014694519409309825	-9.782980888389456e-06	-0.0001496674008561183
6.684327700423376	0.0005230770491657347	0.0005353918367256618	0.0005866088373135598	0.0005984638530239975	0.0006222971833612721	0.0006338258546508591	0.0006596750603486962	0.0006708143541056931	0.0007357878760285574	0.0007459977999580086	0.1174137132366194	0.11414886368362111	-9.524093167352643e-06	-0.00014658469225206638	-9.700529919689366e-06	-0.00014930021871049914
6.724604137367524	0.0005227557648970183	0.0005350629951466349	0.0005862486934162636	0.0005980964334498837	0.000621915216295871	0.0006334368115307161	0.0006592702410657493	0.000670402696782192	0.0007353365343598148	0.0007455401879024197	0.11741399106521669	0.11414913376691568	-9.44369681538798e-06	-0.00014622310204065458	-9.61864407613821e-06	-0.00014893192800204125
6.76512326010531	0.0005224352711181096	0.0005347349627800396	0.0005858894387556424	0.0005977299211273559	0.0006215341940353313	0.0006330487307233025	0.0006588664248551891	0.0006699920594312011	0.0007348863146111906	0.0007450837132090976	0.11741427390461213	0.11414940872131696	-9.363852016993496e-06	-0.00014586042389677645	-9.537320003394877e-06	-0.0001485625291764714
6.805886530940724	0.0005221155701493545	0.0005344077420028303	0.0005855310759822839	0.0005973643187613454	0.0006211541194174892	0.000632661615119106	0.0006584636147521814	0.0006695824451384687	0.0007344372202231684	0.0007446283793640356	0.11741456184544476	0.11414968863493852	-9.284555495374554e-06	-0.00014549665825600022	-9.456554363941605e-06	-0.0001481920226766853
6.846895420988873	0.0005217966643089825	0.0005340813351898387	0.0005851736077452699	0.0005969996290552636	0.0006207749952790464	0.0006322754676074615	0.0006580618137911688	0.0006691738569889965	0.0007339892546364042	0.0007441741898533657	0.11741485497999915	0.11414997359749085	-9.205803990176495e-06	-0.00014513180555091043	-9.37634383701199e-06	-0.00014782040894277537
6.888151410229076	0.0005214785559131072	0.0005337557447137591	0.0005848170366921798	0.0005966358547110014	0.0006203968244555818	0.0006318902910765605	0.0006576610250058886	0.0006687662980670566	0.0007335424212917662	0.0007437211481633991	0.11741515340223035	0.1141502637003103	-9.127594257461215e-06	-0.00014476586621166299	-9.296685118568432e-06	-0.00014744768841244704
6.92965598755826	0.0005211612472756968	0.000533430972945132	0.000584461365469084	0.0005962729984289254	0.0006200196097815525	0.0006315060884134537	0.0006572612514293861	0.0006683597714562053	0.0007330967236303648	0.0007432692577806467	0.11741545720779899	0.11415055903639044	-9.049923069647317e-06	-0.00014439884066608233	-9.217574921221473e-06	-0.00014707386152078283
6.971410650844719	0.0005208447407085663	0.0005331070222523298	0.0005841065967205461	0.0005959110629078795	0.0006196433540903053	0.0006311228625040628	0.0006568624960940336	0.0006679542802393013	0.0007326521650936014	0.00074281852219187	0.11741576649409895	0.11415085970040899	-8.97278721543205e-06	-0.0001440307293390647	-9.139009974163878e-06	-0.00014669892870002033
7.01341690698215	0.0005205290385213587	0.0005327838950015372	0.0005837527330896181	0.0005955500508451802	0.0006192680602140798	0.0006307406162331826	0.0006564647620315431	0.00066754982749852	0.0007322087491231867	0.0007423689448841088	0.11741608136028939	0.11415116578876185	-8.896183499741868e-06	-0.00014366153265309156	-9.060987023120325e-06	-0.00014632289037987134
7.055676271944047	0.0005202141430215286	0.0005324615935567423	0.0005833997772178413	0.0005951899649366179	0.0006188937309840185	0.0006303593524844927	0.0006560680522729862	0.0006671464163153731	0.0007317664791611955	0.0007419205293447225	0.11741640190732745	0.11415147739959229	-8.820108743678653e-06	-0.0001432912510281048	-8.983502830287558e-06	-0.00014594574698745255
7.098190270838397	0.0005199000565143262	0.0005321401202797117	0.0005830477317452405	0.000594830807876451	0.0006185203692301698	0.0006299790741405595	0.0006556723698488076	0.0006667440497707195	0.0007313253586500914	0.0007414732790614227	0.11741672823800124	0.11415179463282193	-8.744559784480688e-06	-0.00014291988488186746	-8.90655417430837e-06	-0.00014556749894775733
7.1409604379627405	0.0005195867813027749	0.0005318194775299751	0.0005826965993103229	0.0005944725823574058	0.0006181479777814963	0.0006295997840828447	0.0006552777177888423	0.0006663427309447862	0.0007308853910327687	0.000741027197522315	0.117417060456963	0.11415211759018583	-8.66953347540382e-06	-0.0001425474346289507	-8.830137850124146e-06	-0.00014518814668235125
7.183988316859528	0.0005192743196876626	0.0005314996676648134	0.0005823463825500776	0.0005941152910706754	0.000617776559465883	0.000629221485191715	0.0006548840991223349	0.0006659424629171855	0.0007304465797525973	0.0007405822882159381	0.11741739867076197	0.11415244637526224	-8.595026685725808e-06	-0.00014217390068191338	-8.754250668998285e-06	-0.00014480769061069043
7.227275460371831	0.0005189626739675111	0.0005311806930392323	0.0005819970840999683	0.0005937589367059135	0.0006174061171101401	0.0006288441803464434	0.000654491516877951	0.0006655432487669276	0.0007300089282534489	0.0007401385546312947	0.11741774298787894	0.11415278109350821	-8.521036300661311e-06	-0.00014179928345066373	-8.678889458439872e-06	-0.00014442613114989955
7.270823430699384	0.0005186518464385693	0.0005308625560059482	0.000581648706593935	0.0005934035219512348	0.0006170366535400135	0.0006284678724252203	0.0006540999740838004	0.0006651450915724428	0.000729572439979751	0.0007396960002579047	0.11741809351876223	0.11415312185229379	-8.447559221296842e-06	-0.00014142358334254257	-8.604051062109999e-06	-0.00014404346871406404
7.31463379945495	0.000518341839394784	0.0005305452589153705	0.0005813012526643867	0.00059304904949321	0.0006166681715801878	0.0006280925643051576	0.0006537094737674499	0.000664747994411594	0.0007291371183765196	0.0007392546285858296	0.11741845037586422	0.11415346876093445	-8.374592364563012e-06	-0.00014104680076275355	-8.529732339807895e-06	-0.00014365970371527093
7.358708147721062	0.0005180326551277836	0.0005302288041155759	0.0005809547249421998	0.0005926955220168631	0.0006163006740542948	0.0006277182588622958	0.0006533200189559414	0.0006643519603616976	0.0007287029668893942	0.0007388144431057258	0.11741881367367517	0.11415382193073019	-8.302132663141719e-06	-0.00014066893611382192	-8.455930167381581e-06	-0.0001432748365628317
7.403048066107065	0.000517724295926863	0.0005299131939522942	0.0005806091260567141	0.0005923429422056673	0.0006159341637849185	0.0006273449589716108	0.0006529316126758102	0.0006639569924995378	0.0007282699889646901	0.000738375447308878	0.11741918352876238	0.11415418147499815	-8.230177065411508e-06	-0.00014028998979569163	-8.382641436663688e-06	-0.00014288886766342102
7.447655154806527	0.0005174167640789518	0.000529598430768886	0.0005802644586357301	0.0005919913127415438	0.000615568643593604	0.0006269726675070212	0.0006525442579531029	0.0006635630939013879	0.0007278381880494382	0.0007379376446872409	0.11741956005980646	0.11415454750911075	-8.158722535418945e-06	-0.00013990996220614171	-8.309863055443699e-06	-0.00014250179742149316
7.49253102365499	0.0005171100618686006	0.0005292845169063205	0.000579920725305502	0.000591640636304854	0.0006152041163008596	0.0006266013873413923	0.0006521579578133929	0.0006631702676430238	0.000727407567591418	0.0007375010387334872	0.11741994338764146	0.11415492015053287	-8.087766052787548e-06	-0.00013952885374050872	-8.237591947382952e-06	-0.00014211362623905988
7.537677292188054	0.0005168041915779607	0.0005289714547031534	0.0005795779286907361	0.0005912909155743988	0.0006148405847261675	0.0006262311213465451	0.0006517727152818011	0.0006627785167997451	0.0007269781310392126	0.0007370656329410423	0.11742033363529263	0.11415529951885976	-8.017304612696098e-06	-0.00013914666479192261	-8.165825051976473e-06	-0.00014172435451574594
7.583095589699846	0.0005164991554867525	0.0005286592464955058	0.0005792360714145831	0.0005909421532274104	0.0006144780516879848	0.0006258618723932599	0.0006513885333830099	0.0006623878444463905	0.0007265498818422438	0.0007366314308041342	0.11742073092801661	0.11415568573585717	-7.947335225758079e-06	-0.00013876339575061292	-8.094559324437617e-06	-0.00014133398264822017
7.628787555301809	0.0005161949558722519	0.0005283478946170455	0.0005788951560986388	0.0005905943519395547	0.0006141165200037573	0.0006254936433512875	0.000651005415141288	0.0006619982536573612	0.0007261228234508227	0.0007361984358178344	0.11742113539334183	0.11415607892549738	-7.877854918019941e-06	-0.00013837904700472747	-8.023791735716282e-06	-0.00014094251103122235
7.674754837981857	0.0005158915950092614	0.0005280374013989543	0.0005785551853629325	0.0005902475143849173	0.000613755992489917	0.0006251264370893486	0.0006506233635805011	0.0006616097475066315	0.0007256969593161874	0.000735766651478102	0.11742154716110996	0.11415647921400346	-7.808860730904726e-06	-0.0001379936189404296	-7.953519272407839e-06	-0.00014054994005721633
7.720999096663877	0.0005155890751700888	0.000527727769169913	0.0005782161618259259	0.0005899016432360059	0.0006133964719618945	0.0006247602564751462	0.0006502423817241367	0.0006612223290677737	0.0007252722928905568	0.0007353360812818283	0.11742196636351891	0.11415688672988607	-7.740349721123592e-06	-0.000137607111941343	-7.883738936685473e-06	-0.00014015627011623732
7.767522000267617	0.0005152873986245173	0.0005274190002560709	0.0005778780881045047	0.0005895567411637393	0.00061303796123412	0.0006243951043753659	0.0006498624725953163	0.000660836001413972	0.0007248488276271665	0.0007349067287268852	0.11742239313516287	0.11415730160398871	-7.672318960622905e-06	-0.00013721952638871826	-7.814447746233404e-06	-0.00013976150159571155
7.814325227768903	0.0005149865676397891	0.0005271110969810271	0.0005775409668139763	0.0005892128108374478	0.0006126804631200349	0.0006240309836556888	0.0006494836392168219	0.0006604507676180473	0.0007244265669803282	0.0007344785973121685	0.11742282761307957	0.11415772396952845	-7.604765536521792e-06	-0.00013683086266143285	-7.74564273419917e-06	-0.0001393656348808725
7.861410468260233	0.0005146865844805702	0.0005268040616657968	0.0005772048005680601	0.0005888698549248609	0.0006123239804320924	0.0006236678971807907	0.0006491058846111087	0.0006600666307524688	0.0007240055144054628	0.000734051690537648	0.1174232699367922	0.11415815396213842	-7.537686551093922e-06	-0.00013644112113650464	-7.677320949155478e-06	-0.00013896867035481653
7.908779421011744	0.0005143874514089294	0.0005264978966287935	0.0005768695919788842	0.0005885278760921075	0.0006119685159817667	0.0006233058478143535	0.0006487292118003276	0.00065968359388938	0.0007235856733591622	0.0007336260119044127	0.11742372024835408	0.1141585917199122	-7.471079121645213e-06	-0.00013605030218821756	-7.6094794549909014e-06	-0.00013857060839789215
7.956433795532517	0.0005140891706843111	0.0005261926041857963	0.0005765353436569768	0.0005881868770037044	0.0006116140725795577	0.0006229448384190683	0.0006483536238063437	0.0006593016601006138	0.0007231670472992254	0.0007332015649147178	0.11742417869239738	0.11415903738344947	-7.404940380536379e-06	-0.00013565840618949554	-7.542115330927239e-06	-0.0001381714493891295
8.004375311632296	0.0005137917445635033	0.0005258881866499231	0.0005762020582112576	0.0005878468603225512	0.0006112606530349941	0.0006225848718566395	0.0006479791236507531	0.0006589208324577117	0.0007227496396847176	0.000732778353072037	0.11742464541617782	0.11415949109590069	-7.3392674750588985e-06	-0.0001352654335105008	-7.475225671399813e-06	-0.0001377711937048387
8.052605699483543	0.0005134951753006128	0.0005255846463316058	0.000575869738249035	0.0005875078287099242	0.000610908260156644	0.0006222259509877944	0.0006476057143549076	0.0006585411140319462	0.0007223334539760152	0.0007323563798811093	0.11742512056962298	0.11415995300301361	-7.274057567355219e-06	-0.00013487138451882819	-7.408807585955121e-06	-0.0001373698417183461
8.101126699683881	0.0005131994651470373	0.0005252819855385601	0.0005755383863759975	0.0005871697848254706	0.0006105568967521181	0.0006218680786722894	0.0006472333989399325	0.0006581625078943417	0.0007219184936348624	0.000731935648847996	0.11742560430538006	0.11416042325318118	-7.2093078344621225e-06	-0.0001344762595807264	-7.342858199313289e-06	-0.00013696739380178458
8.149940063318896	0.0005129046163514313	0.0005249802065757527	0.000575208005196202	0.0005868327313271966	0.0006102065656280734	0.00062151125776891	0.000646862180426744	0.0006577850171156881	0.0007215047621244116	0.0007315161634801204	0.11742609677886663	0.11416090199748713	-7.145015468193634e-06	-0.0001340800590604596	-7.277374651263116e-06	-0.00013656385032545515
8.199047552025359	0.0005126106311596771	0.0005246793117453755	0.0005748785973120688	0.0005864966708714624	0.00060985726959022	0.0006211554911354806	0.0006464920618360721	0.0006574086447665669	0.0007210922629092851	0.0007310979272863261	0.11742659814832151	0.11416138938975891	-7.081177675039539e-06	-0.00013368278331940542	-7.212354096521566e-06	-0.00013615921165643918
8.248450938054788	0.0005123175118148574	0.0005243793033468129	0.0005745501653243751	0.0005861616061129751	0.0006095090114433291	0.000620800781628871	0.0006461230461884825	0.000657033393917371	0.000720680999455629	0.0007306809437769343	0.11742710857485338	0.11416188558661422	-7.017791676183598e-06	-0.00013328443271755364	-7.147793704772795e-06	-0.00013575347816030536
8.298152004337403	0.0005120252605572178	0.00052408018367661	0.0005742227118322408	0.000585827539704777	0.0006091617939912323	0.0006204471321049982	0.0006457551365043918	0.0006566592676383214	0.000720270975231158	0.0007302652164637857	0.11742762822249575	0.1141623907475127	-6.954854707421146e-06	-0.0001328850076128263	-7.083690660593563e-06	-0.00013534665020081826
8.348152544546481	0.0005117338796241364	0.0005237819550284421	0.0005738962394331255	0.0005854944742982395	0.0006088156200368333	0.0006200945454188339	0.0006453883358040947	0.0006562862689994928	0.0007198621937052188	0.0007298507488603062	0.11742815725825813	0.1141629050348089	-6.892364019075829e-06	-0.00013248450836098047	-7.020042163351746e-06	-0.00013493872813931385
8.398454363163072	0.0005114433712500932	0.0005234846196930785	0.0005735707507228136	0.0005851624125430525	0.0006084704923821074	0.0006197430244244095	0.0006450226471077793	0.0006559144010708309	0.0007194546583488412	0.0007294375444815528	0.11742869585218174	0.1141634286138029	-6.8303168759666424e-06	-0.00013208293531583037	-6.956845427176853e-06	-0.0001345297123351158
8.449059275541144	0.0005111537376666312	0.0005231881799583525	0.0005732462482954103	0.0005848313570872168	0.0006081264138281119	0.000619392571974822	0.0006446580734355541	0.0006555436669221767	0.0007190483726347968	0.0007290256068442731	0.11742924417739313	0.1141639616527954	-6.768710557344612e-06	-0.00013168028882935834	-6.894097680904508e-06	-0.00013411960314581306
8.49996910797308	0.0005108649811023257	0.0005228926381091247	0.0005729227347433259	0.0005845013105770316	0.0006077833871749858	0.0006190431909222368	0.0006442946178074633	0.0006551740696232847	0.0007186433400376513	0.0007286149394669644	0.11742980241016174	0.1141645043231416	-6.707542356852031e-06	-0.00013127656925189524	-6.831796168017476e-06	-0.0001337084009271211
8.551185697755594	0.0005105771037827446	0.000522597996427247	0.0005726002126572687	0.000584172275657086	0.0006074414152219582	0.0006186948841178947	0.0006439322832435129	0.0006548056122438462	0.0007182395640338274	0.000728205545869924	0.11743037072995688	0.11416505679930708	-6.646809582425313e-06	-0.0001308717769314266	-6.769938146568462e-06	-0.00013329610603246556
8.602710893256043	0.000510290107930416	0.0005223042571915295	0.0005722786846262345	0.0005838442549702493	0.0006071005007673522	0.000618347654412117	0.0006435710727636908	0.0006544382978535118	0.0007178370481016602	0.0007277974295753155	0.11743094931950385	0.11416561925892418	-6.586509556288922e-06	-0.0001304659122148416	-6.708520889155828e-06	-0.00013288271881406466
8.654546553979111	0.0005100039957647867	0.0005220114226776972	0.0005719581532374916	0.0005835172511576561	0.0006067606466085869	0.0006180015046543066	0.0006432109893879864	0.0006540721295219086	0.0007174357957214599	0.0007273905941072186	0.11743153836484564	0.11416619188284832	-6.5266396148460845e-06	-0.00013005897544657308	-6.647541682824713e-06	-0.0001324682396217497
8.706694550633951	0.0005097187695021902	0.0005217194951583633	0.0005716386210765759	0.0005831912668587026	0.0006064218555421884	0.0006176564376929596	0.0006428520361364202	0.0006537071103186717	0.000717035810375571	0.0007269850429916963	0.11743213805540367	0.11416677485521966	-6.4671971086484314e-06	-0.00012965096696945788	-6.586997829021064e-06	-0.00013205266880346456
8.759156765201672	0.000509434431355799	0.0005214284769029775	0.0005713200907272722	0.0005828663047110262	0.0006060841303637866	0.000617312456375663	0.0006424942160290565	0.0006533432433134563	0.0007166370955484276	0.000726580779756856	0.11743274858403537	0.11416736836352072	-6.408179402361304e-06	-0.00012924188712498674	-6.5268866435690825e-06	-0.0001316360067059319
8.811935091003267	0.0005091509835355937	0.0005211383701777979	0.0005710025647716072	0.0005825423673505005	0.0006057474738681257	0.000616969563549104	0.0006421375320860343	0.0006529805315759679	0.0007162396547266279	0.0007261778079329034	0.11743337014710109	0.11416797259863735	-6.349583874657935e-06	-0.00012883173625272137	-6.46720545657755e-06	-0.00013121825367400086
8.865031432767935	0.0005088684282483154	0.0005208491772458421	0.0005706860457898319	0.000582219457411218	0.0006054118888490639	0.0006166277620590698	0.0006417819873275836	0.0006526189781759789	0.0007158434913989839	0.0007257761310522124	0.11743400294452548	0.11416858775492013	-6.291407918208175e-06	-0.0001284205146907802	-6.407951612375645e-06	-0.0001307994100506471
8.918447706701835	0.0005085867676974267	0.0005205609003668516	0.0005703705363604137	0.0005818975775254809	0.0006050773780995812	0.0006162870547504584	0.0006414275847740553	0.0006522585861833578	0.0007154486090565985	0.0007253757526493847	0.11743464717986418	0.11416921403024895	-6.2336489395761405e-06	-0.0001280082227754359	-6.349122469480849e-06	-0.00013037947617736134
8.972185840557227	0.0005083060040830716	0.0005202735417972464	0.0005700560390600187	0.0005815767303237849	0.000604743944411781	0.000615947444467275	0.000641074327445937	0.0006518993586680868	0.0007150550111929166	0.0007249766762613169	0.11743530306036543	0.11416985162609614	-6.1763043591994e-06	-0.00012759486084132354	-6.290715400520015e-06	-0.0001299584523938302
9.02624777370205	0.0005080261396020294	0.0005199871037900877	0.000569742556463502	0.00058125691843481	0.0006044115905768972	0.0006156089340526448	0.0006407222183638852	0.0006515412987002922	0.0007146627013038075	0.0007245789054272652	0.11743597079704352	0.11417050074759262	-6.119371611334329e-06	-0.0001271804292221207	-6.232727792196413e-06	-0.00012953633903851902
9.080635457189915	0.0005077471764476666	0.0005197015885950202	0.0005694300911438864	0.0005809381444853991	0.0006040803193852919	0.0006152715263488072	0.0006403712605487388	0.0006511844093502585	0.0007142716828876125	0.0007241824436889044	0.1174366506047435	0.1141711616035936	-6.06284814397718e-06	-0.0001267649282497979	-6.175157045213396e-06	-0.00012911313644836664
9.135350853830497	0.0005074691168099005	0.000519416998458245	0.0005691186456723568	0.0005806204111005519	0.000603750133626467	0.0006149352241971292	0.0006400214570215535	0.000650828693688462	0.0007138819594452335	0.0007237872945904128	0.1174373427022103	0.11417183440674637	-6.006731418802501e-06	-0.0001263483582546049	-6.118000574202413e-06	-0.00012868884495852162
9.190395938260405	0.0005071919628751452	0.0005191333356224609	0.0005688082226182369	0.0005803037209034031	0.0006034210360890615	0.0006146000304381016	0.0006396728108036182	0.0006504741547855878	0.0007134935344801837	0.0007233934616785178	0.11743804731216262	0.1141725193735601	-5.9510189111440515e-06	-0.00012593071956577828	-6.061255807706528e-06	-0.00012826346490298068
9.245772697014415	0.0005069157168262671	0.0005188506023268225	0.0005684988245489792	0.0005799880765152121	0.0006030930295608589	0.0006142659479113482	0.0006393253249164852	0.00065012079571256	0.0007131064114986727	0.000723000948502586	0.11743876466136269	0.11417321672447582	-5.895708109904599e-06	-0.00012551201251125021	-6.004920188083275e-06	-0.00012783699661429726
9.301483128597186	0.0005066403808425353	0.0005185688008068896	0.0005681904540301443	0.0005796734805553432	0.0006027661168287874	0.0006139329794556247	0.0006389790023819895	0.0006497686195405605	0.0007127205940096679	0.000722609758614678	0.11743949498069131	0.11417392668393664	-5.8407965175307636e-06	-0.0001250922374178426	-5.948991171499454e-06	-0.00012740944042417823
9.357529243555355	0.0005063659570995733	0.0005182879332945803	0.0005678831136253869	0.0005793599356412499	0.0006024403006789252	0.0006136011279088241	0.0006386338462222776	0.000649417629341057	0.0007123360855249648	0.0007222198955696306	0.11744023850522205	0.11417464948046363	-5.7862816498777114e-06	-0.0001246713946101291	-5.89346622777414e-06	-0.00012698079666186024
9.413913064550128	0.0005060924477693104	0.0005180080020181232	0.000567576805896442	0.0005790474443884644	0.0006021155838965068	0.0006132703961079843	0.0006382898594598355	0.0006490678281858337	0.0007119528895592786	0.0007218313629251249	0.11744099547429732	0.11417538534672761	-5.732161036277675e-06	-0.00012424948441261408	-5.838342840439395e-06	-0.0001265510656563995
9.47063662643026	0.0005058198550199249	0.000517729009201998	0.000567271533403098	0.000578736009410569	0.0006017919692659169	0.0006129407868892811	0.0006379470451175057	0.0006487192191470037	0.000711571009630289	0.0007214441642417541	0.11744176613160806	0.11417613451962397	-5.678432219405512e-06	-0.00012382650714873322	-5.78361850662925e-06	-0.00012612024773575592
9.527701976305488	0.0005055481810157947	0.0005174509570668932	0.0005669672987031878	0.0005784256333191875	0.0006014694595707027	0.0006126123030880411	0.000637605406218521	0.0006483718052970465	0.0007111904492587463	0.0007210583030831123	0.11744255072527048	0.11417689724035261	-5.62509275520498e-06	-0.00012340246313997938	-5.729290736986893e-06	-0.00012568834322590483
9.585111173620431	0.0005052774279174451	0.0005171738478296446	0.0005666641043525656	0.0005781163187239634	0.000601148057593571	0.0006122849475387394	0.000637264945786527	0.0006480255897088295	0.0007108112119685247	0.0007206737830158612	0.11744334950790745	0.11417767375449474	-5.572140212893942e-06	-0.0001229773527074013	-5.675357055682888e-06	-0.0001252553524525024
9.642866290228868	0.0005050075978814888	0.0005168976837031865	0.0005663619529050893	0.0005778080682325412	0.0006008277661163939	0.0006119587230750029	0.0006369256668456094	0.0006476805754556327	0.0007104333012867169	0.0007202906076098028	0.11744416273673071	0.11417846431209011	-5.51957217486982e-06	-0.00012255117617106237	-5.621815000310219e-06	-0.00012482127574012236
9.700969410468568	0.0005047386930605733	0.0005166224668964904	0.0005660608469125994	0.0005775008844505468	0.0006005085879202083	0.0006116336325296134	0.0006365875724203203	0.0006473367656111781	0.0007100567207437011	0.0007199087804379699	0.11744499067362564	0.11417926916772364	-5.467386236654957e-06	-0.0001221239338498742	-5.568662121812305e-06	-0.0001243861134117702
9.75942263123647	0.0005044707156033258	0.0005163481996145173	0.0005657607889249018	0.0005771947699815705	0.0006001905257852221	0.0006113096787345125	0.0006362506655357069	0.0006469941632496572	0.0007096814738732298	0.0007195283050766964	0.11744583358523382	0.1141800885806031	-5.415580006860182e-06	-0.00012169562606205442	-5.515895984486464e-06	-0.00012394986579017386
9.818228062064373	0.000504203667654287	0.0005160748840581459	0.0005654617814897428	0.0005768897274271411	0.0005998735824908118	0.0006109868645207977	0.0006359149492173347	0.0006466527714457534	0.0007093075642125071	0.000719149185105701	0.11744669174304086	0.11418092281464677	-5.364151107124099e-06	-0.00012126625312519623	-5.463514165888507e-06	-0.0001235125331972703
9.877387825195074	0.0005039375513538607	0.000515802522424127	0.0005651638271527911	0.0005765857593867099	0.0005995577608155279	0.0006106651927187308	0.00063558042649132	0.0006463125932746739	0.0007089349953022726	0.0007187714241081722	0.11744756542346668	0.11418177213856662	-5.313097172033286e-06	-0.00012083581535572707	-5.411514256758142e-06	-0.00012307411595360862
9.936904055658934	0.0005036723688382437	0.0005155311169050132	0.0005648669284576157	0.0005762828684576271	0.0005992430635370958	0.0006103446661577367	0.0006352471003843546	0.0006459736318121759	0.0007085637706868875	0.0007183950256708428	0.1174484549079508	0.11418263682595699	-5.262415849103218e-06	-0.00012040431306983845	-5.359893861009435e-06	-0.00012263461437969636
9.996778901350961	0.0005034081222393701	0.000515260669689103	0.0005645710879456609	0.0005759810572351191	0.0005989294934324165	0.000610025287666405	0.0006349149739237343	0.0006456358901345947	0.0007081938939144183	0.0007180199933840848	0.11744936048304833	0.11418351715538491	-5.212104798697596e-06	-0.00011997174658270882	-5.308650595642339e-06	-0.00012219402879488916
10.05701452310831	0.0005031448136848452	0.0005149911829603743	0.0005642763081562268	0.0005756803283122679	0.0005986170532775704	0.0006097070600724939	0.0006345840501373894	0.0006452993713188718	0.0007078253685367248	0.0007176463308419915	0.11745028244052012	0.11418441341047665	-5.1621616939815165e-06	-0.00011953811620922516	-5.257782090692387e-06	-0.00012175235951815411
10.117613094788254	0.000502882445297879	0.0005147226588984199	0.0005639825916264424	0.0005753806842799842	0.0005983057458478156	0.0006093899862029288	0.0006342543320539107	0.0006449640784425832	0.0007074581981095448	0.0007172740416424613	0.11745122107742988	0.11418532588001448	-5.112584220880699e-06	-0.00011910342226378878	-5.2072859891925255e-06	-0.00012130960686804193
10.178576803346665	0.0005026210191972227	0.0005144550996783828	0.0005636899408912436	0.0005750821277269877	0.0005979955739175919	0.0006090740688838057	0.000633925822702581	0.0006446300145839695	0.0007070923861925922	0.0007169031293872895	0.11745217669623818	0.11418625485802716	-5.0633700779982235e-06	-0.00011866766506023196	-5.1571599470898524e-06	-0.00012086577116238173
10.239907848916916	0.0005023605374970995	0.0005141885074708901	0.0005633983584833473	0.0005747846612397794	0.00059768654026052	0.0006087593109403915	0.0006335985251134035	0.0006442971828219642	0.0007067279363496392	0.0007165335976822615	0.11745314960490376	0.11418720064388697	-5.014516976568559e-06	-0.00011823084491184577	-5.107401633188367e-06	-0.00012042085271846137
10.301608444889292	0.0005021010023071357	0.0005139228844419817	0.000563107846933227	0.0005744882874026181	0.0005973786476494047	0.0006084457151971268	0.0006332724423171327	0.0006439655862362253	0.0007063648521486151	0.0007161654501372391	0.11745414011698092	0.11418816354240836	-4.9660226404384805e-06	-0.00011779296213208779	-5.058008729146371e-06	-0.00011997485185373524
10.363680817990868	0.0005018424157322876	0.0005136582327530412	0.0005628184087690833	0.0005741930087974928	0.0005970718988562312	0.0006081332844776219	0.0006329475773453017	0.0006436352279071607	0.0007060031371616971	0.0007157986903662529	0.11745514855172365	0.11418914386394406	-4.9178848059638555e-06	-0.00011735401703409643	-5.008978929370647e-06	-0.00011952776888540795
10.426127208365882	0.0005015847798727753	0.0005133945545607246	0.0005625300465168213	0.0005738988280040971	0.0005967662966521704	0.0006078220216046619	0.000632623933230256	0.000643306110915963	0.0007056427949654063	0.0007154333219876055	0.1174561752341879	0.11419014192448852	-4.870101221974947e-06	-0.00011691400993038559	-4.960309940947941e-06	-0.00011907960412969876
10.488949869656532	0.0005013280968240035	0.0005131318520168887	0.0005622427627000211	0.0005736057475998044	0.0005964618438075766	0.0006075119294002075	0.0006323015130051838	0.0006429782383446397	0.0007052838291407079	0.0007150693486239558	0.1174572204953386	0.11419115804577917	-4.822669649726108e-06	-0.00011647294113384388	-4.911999483635417e-06	-0.0001186303579033543
10.552151069084381	0.0005010723686764887	0.0005128701272685128	0.000561956559839909	0.000573313770159635	0.0005961585430919884	0.0006072030106853912	0.000631980319704146	0.0006426516132760418	0.000704926243273106	0.000714706773902426	0.11745828467215669	0.11419219255540332	-4.775587862842004e-06	-0.000116030810957235	-4.864045289798211e-06	-0.00011818003052316284
10.615733087532126	0.0005008175975157807	0.0005126093824576259	0.000561671440455329	0.0005730228982562312	0.000595856397274128	0.0006068952682805203	0.0006316603563621082	0.0006423262387938964	0.0007045700409527445	0.000714345601454695	0.11745936810774935	0.11419324578690182	-4.728853647254297e-06	-0.00011558761971328102	-4.816445104317488e-06	-0.00011772862230551018
10.679698219625935	0.0005005637854223897	0.0005123496197212285	0.0005613874070627149	0.0005727331344598278	0.000595555409121902	0.0006065887050050765	0.0006313416260149737	0.0006420021179828397	0.0007042152257745139	0.0007139858349170995	0.1174604711514594	0.11419431807987947	-4.6824648011574085e-06	-0.0001151433677148983	-4.769196684580035e-06	-0.00011727613356715683
10.744048773818252	0.0005003109344717007	0.0005120908411912118	0.0005611044621760562	0.0005724444813382198	0.0005952555814023998	0.0006062833236777142	0.0006310241316996139	0.0006416792539284468	0.00070386180133815	0.000713627477930742	0.1174615941589822	0.11419540978011551	-4.636419134957347e-06	-0.00011469805527550281	-4.722297800391524e-06	-0.00011682256462505758
10.808787072471103	0.0005000590467338917	0.0005118330489942771	0.00056082260830687	0.0005721569414567335	0.000594956916881893	0.0006059791271162613	0.0006307078764539037	0.0006413576497172658	0.0007035097712483373	0.0007132705341415871	0.11746273749248104	0.11419652123967576	-4.590714471195377e-06	-0.00011425168270816355	-4.67574623393488e-06	-0.0001163679157961256
10.87391545193992	0.0004998081242738589	0.0005115762452518558	0.0005605418479641696	0.0005718705173781958	0.0005946594183258371	0.0006056761181377187	0.000630392863316754	0.0006410373084368515	0.0007031591391148242	0.0007129150072005741	0.11746390152070264	0.1141976528170268	-4.545348644519401e-06	-0.00011380425032664343	-4.629539779719104e-06	-0.00011591218739781528
10.93943626265785	0.0004995581691511209	0.0005113204320800223	0.0005602621836544286	0.0005715852116628989	0.0005943630884988665	0.0006053742995582575	0.0006300790953281431	0.0006407182331757965	0.000702809908552524	0.0007125609007637191	0.11746508661909888	0.11419880487715454	-4.500319501638851e-06	-0.00011335575844563517	-4.58367624453157e-06	-0.0001154553797483443
11.00535186922059	0.0004993091834197382	0.0005110656115894077	0.0005599836178815499	0.0005713010268685691	0.0005940679301647947	0.0006050736741932184	0.0006297665755291524	0.0006404004270237649	0.000702462083181628	0.0007122082184922255	0.11746629316994889	0.11419997779168015	-4.455624901231019e-06	-0.00011290620737954005	-4.538153447352158e-06	-0.0001149974931657638
11.071664650471687	0.0004990611691282258	0.0005108117858851157	0.0005597061531468317	0.0005710179655503343	0.0005937739460866155	0.000604774244857113	0.0006294553069620028	0.0006400838930715305	0.0007021156666277207	0.0007118569640525993	0.11746752156248469	0.11420117193898377	-4.411262713921102e-06	-0.00011245559744389733	-4.492969219334168e-06	-0.00011453852796916575
11.138376999588447	0.0004988141283194585	0.000510558957066628	0.0005594297919489302	0.0005707360302606853	0.0005934811390264961	0.0006044760143636168	0.0006291452926700847	0.0006397686344110055	0.0007017706625218921	0.0007115071411167538	0.11746877219301487	0.11420238770432711	-4.367230822230166e-06	-0.00011200392895494016	-4.448121403746209e-06	-0.00011407848447844704
11.205491324168262	0.0004985680630305833	0.0005103071272277174	0.0005591545367838262	0.0005704552235494442	0.00059318951174578	0.0006041789855255721	0.0006288365356979984	0.0006394546541352795	0.0007014270745008505	0.0007111587533621329	0.11747004546505764	0.11420362547997762	-4.323527120484068e-06	-0.00011155120222906822	-4.403607855868116e-06	-0.00011361736301328251
11.273010046315514	0.0004983229752929251	0.0005100562984563527	0.0005588803901447885	0.0005701755479637279	0.0005928990670049835	0.0006038831611549865	0.0006285290390915888	0.0006391419553386564	0.0007010849062070467	0.0007108118044718243	0.11747134178946989	0.11420488566533854	-4.280149514836011e-06	-0.00011109741758477676	-4.359426443036052e-06	-0.00011315516389570623
11.340935602728974	0.000498078867131886	0.0005098064728346018	0.0005586073545223307	0.0005698970060479043	0.0005926098075637883	0.0006035885440630219	0.0006282228058979753	0.000638830541116681	0.0007007441612887876	0.00071046629813467	0.11747266158458108	0.11420616866707663	-4.237095923125163e-06	-0.0001106425753403667	-4.315575044498525e-06	-0.00011269188744775227
11.409270444789758	0.0004978357405668549	0.0005095576524385381	0.0005583354324041829	0.0005696196003435659	0.0005923217361810496	0.0006032951370600056	0.0006279178391656009	0.0006385204145661908	0.0007004048434003691	0.0007101222380454066	0.11747400527633083	0.11420747489925777	-4.194364274873186e-06	-0.00011018667581551289	-4.2720515513799615e-06	-0.0001122275339922596
11.478017038649782	0.0004975935976111016	0.0005093098393381394	0.0005580646262752419	0.000569343333389479	0.0005920348556147812	0.0006030029429554149	0.0006276141419442565	0.0006382115787853371	0.0007000669562021823	0.0007097796279047656	0.1174753732984064	0.11420880478347863	-4.151952511248676e-06	-0.00010972971933155551	-4.228853866685041e-06	-0.00011176210385407948
11.547177865320764	0.0004973524402716805	0.0005090630355971867	0.0005577949386175381	0.0005690682077215519	0.0005917491686221616	0.0006027119645578818	0.0006273117172851277	0.0006379040368736328	0.0006997305033608609	0.0007094384714196121	0.11747676609238615	0.11421015874900593	-4.109858584980426e-06	-0.00010927170621072291	-4.185979905179868e-06	-0.00011129559735881256
11.616755420763786	0.000497112270549321	0.0005088172432731612	0.000557526371910189	0.0005687942258727884	0.000591464677959523	0.0006024222046751849	0.0006270105682408267	0.0006375977919319838	0.0006993954885493893	0.0007090987723030622	0.11747818410788152	0.11421153723291626	-4.068080460303651e-06	-0.00010881263677643693	-4.143427593354676e-06	-0.00011082801483314197
11.686752215979308	0.0004968730904383277	0.0005085724644171418	0.0005572589286293634	0.0005685213903732518	0.0005911813863823564	0.0006021336661142515	0.0006267106978654371	0.0006372928470627343	0.0006990619154472516	0.0007087605342746268	0.11747962780268359	0.11421294068024006	-4.0266161129244235e-06	-0.00010835251135356272	-4.101194869391735e-06	-0.00011035935660548557
11.75717077709787	0.0004966349019264687	0.0005083287010736938	0.0005569926112482313	0.0005682497037500162	0.0005908992966452991	0.0006018463516811466	0.0006264121092145471	0.0006369892053696974	0.0006987297877405501	0.0007084237610603233	0.1174810976429145	0.11421436954410388	-3.985463529978042e-06	-0.00010789133026882503	-4.059279683101165e-06	-0.00010988962300574612
11.82801364547121	0.000496397706994867	0.000508085955280762	0.0005567274222369249	0.0005679791685271284	0.000590618411502137	0.0006015602641810759	0.0006261148053452942	0.0006366868699582015	0.0006983991091221464	0.0007080884563928215	0.11748259410317802	0.11421582428587973	-3.944620709952704e-06	-0.00010742909385037802	-4.017679995857622e-06	-0.0001094188143653807
11.899283377763982	0.0004961615076178869	0.0005078442290695589	0.0005564633640624905	0.0005677097872255578	0.0005903387337057949	0.000601275406418375	0.0006258187893164014	0.0006363858439351249	0.000698069883291798	0.0007077546240115773	0.11748411766671452	0.11421730537533649	-3.904085662666951e-06	-0.00010696580242859632	-3.9763937805838145e-06	-0.00010894693101813624
11.970982546046038	0.0004959263057630206	0.0005076035244644477	0.0005562004391888429	0.0005674415623631528	0.0005900602660083351	0.000600991781196508	0.0006255240641882194	0.0006360861304089371	0.0006977421139562983	0.0007074222676629625	0.117485668825559	0.11421881329079175	-3.8638564091759975e-06	-0.00010650145633503416	-3.935419021638617e-06	-0.00010847397329875885
12.043113737885237	0.0004956921033907708	0.0005073638434828326	0.00055593865007672	0.0005671744964545965	0.0005897830111609526	0.0006007093913180639	0.00062523063302277	0.0006357877324897434	0.0006974158048296175	0.0007070913911004162	0.11748724808070161	0.11422034851926842	-3.823930981746576e-06	-0.00010603605590329968	-3.89475371480319e-06	-0.00010799994154411796
12.115679556440844	0.0004954589024545334	0.0005071251881350334	0.0005556779991836329	0.0005669085920113559	0.0005895069719139684	0.000600428239584749	0.0006249384988837861	0.0006354906532893232	0.0006970909596330475	0.0007067619980845814	0.1174888559422515	0.11422191155665501	-3.7843074238187724e-06	-0.00010556960146937411	-3.854395867236744e-06	-0.00010752483609340058
12.188682620557461	0.0004952267049004727	0.0005068875604241704	0.0005554184889638171	0.0005666438515416342	0.0005892321510168246	0.0006001483287973824	0.0006246476648367542	0.0006351948959211727	0.0006967675820953467	0.0007064340923834485	0.11749049292960312	0.11422350290786558	-3.744983789938372e-06	-0.00010510209337143139	-3.814343497414961e-06	-0.00010704865728809743
12.26212556485955	0.0004949955126674001	0.000506650962346037	0.0005551601218681814	0.000566380277550319	0.0005889585512180777	0.0005998696617558885	0.0006243581339489571	0.000634900463500546	0.0006964456759528957	0.0007061076777725064	0.11749215957160493	0.11422512308700593	-3.705958145717829e-06	-0.00010463353195025449	-3.7745946350796825e-06	-0.00010657140547219723
12.336011039846525	0.0004947653276866442	0.0005064153958889738	0.0005549029003442553	0.0005661178725389317	0.0005886861752653914	0.0005995922412592917	0.0006240699092895177	0.0006346073591444987	0.0006961252449498381	0.0007057827580348879	0.11749385640673572	0.1142267726175411	-3.6672285677469274e-06	-0.0001041639175481529	-3.735147321151308e-06	-0.00010609308099104875
12.41034171198835	0.0004945361518819276	0.0005061808630337457	0.0005546468268361414	0.0005658566390055797	0.0005884150259055363	0.0005993160701057138	0.0006237829939294464	0.0006343155859719367	0.000695806292838249	0.0007054593369615255	0.11749558398327509	0.11422845203246669	-3.628793143585843e-06	-0.00010369325051036438	-3.695999607726194e-06	-0.00010561368419322037
12.485120263821853	0.0004943079871692319	0.0005059473657534058	0.0005543919037844553	0.0005655965794448963	0.0005881451058843745	0.000599041151092361	0.0006234973909416811	0.0006340251471036535	0.0006954888233782799	0.0007051374183513085	0.11749734285948742	0.11423016187448325	-3.5906499717165696e-06	-0.00010322153118534627	-3.6571495580263458e-06	-0.00010513321543022258
12.560349394047481	0.0004940808354566607	0.0005057149060131627	0.0005541381336262738	0.0005653376963479896	0.0005878764179468583	0.0005987674870155206	0.0006232131034011362	0.0006337360456623783	0.0006951728403383227	0.0007048170060112325	0.11749913360380197	0.1142319026961724	-3.552797161457486e-06	-0.00010274875992369314	-3.618595246310946e-06	-0.00010465167505598061
12.63603181762671	0.0004938546986443085	0.0005054834857702473	0.0005538855187950783	0.0005650799922023865	0.0005876089648370205	0.0005984950806705522	0.0006229301343847471	0.0006334482847728225	0.0006948583474951788	0.0007044981037565699	0.11750095679499885	0.11423367506017996	-3.5152328329347317e-06	-0.00010227493707895552	-3.5803347578407946e-06	-0.00010416906342709809
12.712170265880024	0.0004936295786241179	0.0005052531069737716	0.0005536340617206981	0.0005648234694919761	0.0005873427492979685	0.0005982239348518822	0.0006226484869715196	0.0006331618675617254	0.0006945453486342132	0.0007041807154110253	0.11750281302239987	0.11423547953939624	-3.4779551170440424e-06	-0.00010180006300825051	-3.5423661888492504e-06	-0.00010368538090381463
12.78876748658549	0.0004934054772797367	0.0005050237715645858	0.0005533837648292475	0.0005645681306969471	0.0005870777740718718	0.0005979540523529904	0.0006223681642425715	0.0006328767971578977	0.0006942338475495315	0.0007038648448069037	0.1175047028860586	0.114237316717148	-3.4409621553696534e-06	-0.00010132413807115159	-3.50468764645593e-06	-0.00010320062784892337
12.865826244077915	0.0004931823964863791	0.0005047954814751413	0.0005531346305430736	0.000564313978293738	0.0005868140418999614	0.0005976854359664104	0.000622089169281191	0.0006325930766922787	0.0006939238480441484	0.0007035504957852871	0.11750662699696023	0.11423918718738522	-3.40425210014917e-06	-0.00010084716263061844	-3.4672972486302772e-06	-0.00010271480462845095
12.943349319348618	0.0004929603381106657	0.000504568238629333	0.0005528866612806876	0.0005640610147549645	0.000586551555522513	0.000597418088483712	0.0006218115051728752	0.0006323107092979725	0.0006936153539301617	0.0007032376721961915	0.11750858597721706	0.1142410915548781	-3.36782311425839e-06	-0.00010036913705391282	-3.4301931241755186e-06	-0.00010222791161279554
13.0213395101458	0.000492739304010484	0.0005043420449423562	0.000552639859456704	0.0005638092425493649	0.0005862903176788413	0.0005971520126954959	0.0006215351750053847	0.0006320296981103048	0.0006933083690289281	0.0007029263778987525	0.11751058046027683	0.1142430304354134	-3.331673371088136e-06	-9.989006171050308e-05	-3.393373412606364e-06	-0.00010173994917463125
13.099799631075467	0.0004925192960348313	0.0005041169023205552	0.0005523942274817818	0.0005635586641417362	0.0005860303311072937	0.0005968872113913874	0.000621260181868797	0.000631750046266873	0.0006930028971712502	0.0007026166167614058	0.1175126110911261	0.11424500445599714	-3.295801054567244e-06	-9.940993697457601e-05	-3.3568362641685223e-06	-0.00010125091769121186
13.178732513703073	0.0004923003160236536	0.0005038928126612597	0.0005521497677625503	0.000563309281992864	0.000585771598545233	0.000596623687360019	0.00062098652885555	0.0006314717569075902	0.0006926989421975521	0.000702308392662054	0.11751467852650443	0.11424701425505947	-3.260204359068885e-06	-9.89287632236352e-05	-3.320579839747196e-06	-0.0001007608175432606
13.258141006655675	0.0004920823658076916	0.0005036697778526334	0.0005519064827015518	0.0005630610985594651	0.0005855141227290364	0.000596361443389029	0.0006207142190605025	0.000631194833174746	0.0006923965079580692	0.000702001709488269	0.11751678343511691	0.11424906048266217	-3.22488148938151e-06	-9.844654083930593e-05	-3.284602310832385e-06	-0.00010026964911549752
13.338027975724735	0.000491865447208314	0.0005034477997735069	0.0005516643746971648	0.000562814116294109	0.0005852579063940755	0.0005961004822650424	0.0006204432555809788	0.000630919278213048	0.0006920955983130421	0.0007016965711374651	0.11751892649785532	0.11425114380071519	-3.189830660654206e-06	-9.796327020739071e-05	-3.248901859465546e-06	-9.977741279675045e-05
13.418396303969553	0.0004916495620373531	0.0005032268802932149	0.000551423446143542	0.0005625683376451599	0.0005850029522747144	0.0005958408067736687	0.0006201736415168307	0.0006306450951696861	0.0006917962171329064	0.0007013929815170993	0.1175211084080203	0.11425326488319101	-3.1550500983515938e-06	-9.747895171792476e-05	-3.213476678196655e-06	-9.928410898030204e-05
13.49924889182131	0.000491434712096932	0.000503007021271426	0.0005511836994305321	0.0005623237650566957	0.0005847492631042895	0.0005955824196994811	0.0006199053799704821	0.0006303722871943735	0.0006914983682984856	0.0007010909445448558	0.11752332987154798	0.11425542441634468	-3.1205380381965804e-06	-9.69935857652593e-05	-3.1783249700260974e-06	-9.87897380636954e-05
13.580588657187745	0.0004912208991792971	0.0005027882245579707	0.0005509451369436145	0.0005620804009684456	0.0005844968416151071	0.0005953253238260144	0.0006196384740469952	0.0006301008574394135	0.0006912020557012023	0.0007007904641488552	0.11752559160724335	0.11425762309894129	-3.0862927261256917e-06	-9.650717274821419e-05	-3.1434449483547927e-06	-9.82943004489284e-05
13.662418535558457	0.0004910081250666363	0.000502570491992667	0.0005507077610638185	0.0005618382478157072	0.0005842456905384227	0.000595069521935744	0.0006193729268541161	0.0006298308090597443	0.0006909072832432736	0.0007004915442678471	0.11752789434701334	0.11425986164248371	-3.052312418257413e-06	-9.601971307075796e-05	-3.1088348369429954e-06	-9.779779654287002e-05
13.744741480110864	0.0004907963915309046	0.0005023538254051427	0.0005504715741676537	0.0005615973080292812	0.0005839958126044347	0.0005948150168100819	0.0006191087415023397	0.0006295621452130042	0.0006906140548379223	0.0007001941888514203	0.1175302388361077	0.1142621407714451	-3.0185953808063194e-06	-9.553120714096697e-05	-3.074492869850013e-06	-9.730022675702443e-05
13.827560461816718	0.0004905857003336347	0.00050213822661465	0.0005502365786270279	0.0005613575840353853	0.000583747210542269	0.0005945618112293564	0.0006188459211049636	0.0006292948690595814	0.0006903223744095867	0.0006998984018602052	0.11753262583336618	0.11426446122350903	-2.985139890078741e-06	-9.504165537267684e-05	-3.0404172914099206e-06	-9.680159150844692e-05
13.910878469549415	0.0004903760532257557	0.0005019236974298819	0.0005500027768091709	0.0005611190782555828	0.0005834998870799651	0.0005943099079728033	0.0006185844687781473	0.0006290289837626766	0.0006900322458941387	0.0006996041872660898	0.11753505611146371	0.11426682374980945	-2.951944232397301e-06	-9.455105818452492e-05	-3.0066063561465586e-06	-9.630189121877242e-05
13.9946985101918	0.0004901674519473999	0.0005017102396487819	0.0005497701710765533	0.0005608817931066987	0.0005832538449444639	0.0005940593098185506	0.0006183243876409721	0.0006287644924883584	0.000689743673239097	0.0006993115490524403	0.1175375304571655	0.1142692291151767	-2.919006704067955e-06	-9.405941600072742e-05	-2.973058328761824e-06	-9.58011263155617e-05
14.079023608744702	0.0004899598982277094	0.0005014978550583498	0.0005495387637868037	0.0005606457310007389	0.0005830090868615917	0.0005938100195436031	0.0006180656808155011	0.0006285013984056251	0.000689456660403857	0.0006990204912143066	0.11754004967158586	0.11427167809839145	-2.8863256113040997e-06	-9.356672925052434e-05	-2.9397714840480663e-06	-9.52992972312744e-05
14.163856808436103	0.0004897533937846377	0.0005012865454344495	0.0005493085572926281	0.0005604108943448101	0.0005827656155560497	0.0005935620399238324	0.0006178083514268441	0.0006282397046864675	0.000689171211359915	0.0006987310177586656	0.11754261457045025	0.1142741714924381	-2.8538992702222335e-06	-9.307299836926186e-05	-2.9067441068789807e-06	-9.479640440447634e-05
14.24920117083096	0.0004895479403247478	0.0005010763125416	0.0005490795539417189	0.0005601772855410291	0.0005825234337513923	0.0005933153737339549	0.0006175524026032143	0.0006279794145059242	0.0006888873300910958	0.0006984431327046314	0.1175452259843644	0.11427671010476444	-2.8217260067769055e-06	-9.257822379846181e-05	-2.8739744921488924e-06	-9.429244827988126e-05
14.335059775941703	0.0004893435395430061	0.0005008671581327768	0.000548851756076671	0.0005599449069864389	0.0005822825441700169	0.0005930700237475214	0.0006172978374759957	0.0006277205310421495	0.0006886050205937951	0.0006981568400836934	0.1175478847590862	0.1142792947575507	-2.789804156683954e-06	-9.208240598472528e-05	-2.841460944696863e-06	-9.378742930744866e-05
14.421435722339384	0.0004891401931225749	0.0005006590839492035	0.0005486251660348941	0.000559713761072923	0.0005820429495331478	0.0005928259927369007	0.0006170446591798091	0.0006274630574764775	0.0006883242868772118	0.0006978721439399606	0.11755059175580385	0.11428192628797582	-2.758132065413567e-06	-9.158554538127306e-05	-2.8092017792967147e-06	-9.328134794381326e-05
14.50833212726552	0.0004889379027345943	0.0005004520917201337	0.0005483997861485177	0.0005594838501871093	0.0005818046525608172	0.0005925832834732609	0.000616792870852574	0.000627206996993483	0.0006880451329635965	0.000697589048330389	0.11755334785141999	0.11428460554849515	-2.72670808813694e-06	-9.108764244800116e-05	-2.777195320594582e-06	-9.277420465197972e-05
14.595752126744532	0.0004887366700379703	0.0005002461831626406	0.0005481756187443015	0.0005592551767102826	0.0005815676559718498	0.0005923418987265545	0.0006165424756355778	0.00062695235278105	0.0006877675628884999	0.0006973075573250354	0.11755615393883859	0.11428733340711852	-2.695530589680306e-06	-9.058869765156408e-05	-2.7454399030746486e-06	-9.22659999019887e-05
14.683698875697011	0.0004885364966791421	0.0005000413599813875	0.000547952666143536	0.0005590277430182851	0.0005813319624838429	0.0005921018412654974	0.0006162934766735396	0.0006266991280304353	0.0006874915807010194	0.0006970276750072982	0.11755901092725991	0.1142901107476991	-2.6645979444386327e-06	-9.008871146433395e-05	-2.7139338709745824e-06	-9.175673416975116e-05
14.772175548053516	0.0004883373842918693	0.0004998376238684147	0.0005477309306619553	0.0005588015514814282	0.0005810975748131562	0.0005918631138575586	0.0006160458771146878	0.000626447325936343	0.0006872171904640711	0.0006967494054741829	0.1175619197424773	0.1142929384702202	-2.6339085363721523e-06	-8.958768436601039e-05	-2.6826755782629816e-06	-9.124640793828354e-05
14.861185336869132	0.00048813933449698996	0.0004996349765028942	0.0005475104146096277	0.0005585766044643867	0.000580864495674884	0.0005916257192689336	0.0006157996801108211	0.0006261969496969867	0.0006869443962546308	0.000696472752836549	0.11756488132718572	0.11429581749109527	-2.6034607589812096e-06	-8.908561684431437e-05	-2.6516633886228963e-06	-9.073502169862357e-05
14.95073145443871	0.0004879423489021892	0.0004994334195509076	0.0005472911202908602	0.0005583529043261025	0.0005806327277828411	0.0005913896602645291	0.000615554888817383	0.0006259480025141618	0.0006866732021640192	0.00069619772121938	0.11756789664128915	0.11429874874346627	-2.5732530151887333e-06	-8.858250939300372e-05	-2.620895675348612e-06	-9.022257594823446e-05
15.040817132412794	0.0004877464291017602	0.0004992329546652042	0.0005470730500040969	0.0005581304534196827	0.0005804022738495453	0.0005911549396079451	0.0006153115063935369	0.0006257004875933192	0.0006864036122981675	0.0006959243147620485	0.1175709666622173	0.11430173317751367	-2.5432837173536803e-06	-8.807836251412127e-05	-2.590370821327001e-06	-8.970907119243421e-05
15.131445621914246	0.00048755157667635475	0.0004990335834849517	0.0005468562060418101	0.0005579092540922928	0.0005801731365861919	0.0005909215600614514	0.0006150695360022344	0.0006254544081436339	0.0006861356307778871	0.0006956525376185867	0.11757409238524853	0.11430477176076796	-2.5135512872103208e-06	-8.757317671735654e-05	-2.5600872190019615e-06	-8.919450794439565e-05
15.222620193655578	0.0004873577931927394	0.0004988353076354952	0.0005466405906903978	0.0005576893086850535	0.0005799453187026392	0.0005906895243859702	0.0006148289808102957	0.0006252097673780824	0.0006858692617391644	0.0006953823939579733	0.11757727482383698	0.11430786547842922	-2.4840541558031858e-06	-8.706695251993468e-05	-2.5300432703054612e-06	-8.867888672520197e-05
15.31434413805701	0.00048716508020353784	0.0004986381287280989	0.0005464262062300708	0.0005574706195329296	0.0005797188229073833	0.0005904588353410524	0.0006145898439884808	0.0006249665685135135	0.0006856045093334392	0.0006951138879644041	0.1175805150099463	0.11431101533369017	-2.4547907634636483e-06	-8.65596904471716e-05	-2.500237386615905e-06	-8.816220806362463e-05
15.406620765365147	0.0004869734392469743	0.0004984420483596944	0.0005462130549347457	0.0005572531889646234	0.0005794936519075414	0.0005902294956848609	0.0006143521287115726	0.000624724814770732	0.0006853413777279008	0.0006948470238375908	0.11758381399439136	0.11431422234807029	-2.4257595597669893e-06	-8.605139103326498e-05	-2.470667988727776e-06	-8.764447249733076e-05
15.499453405772549	0.0004867828718466031	0.0004982470681126096	0.0005460011390719253	0.0005570370193024553	0.0005792698084088228	0.0005900015081741415	0.0006141158381584488	0.0006244845093745662	0.0006850798711057815	0.0006945818057930444	0.11758717284718427	0.1143174875617496	-2.396959003464743e-06	-8.554205482037835e-05	-2.4413335067904884e-06	-8.712568057235581e-05
15.592845409537835	0.00048659337951104917	0.000498053189554305	0.00054579046090259	0.0005568221128622556	0.0005790472951155152	0.0005897748755642076	0.0006138809755121689	0.0006242456555539564	0.0006848199936666681	0.0006943182380623873	0.11759059265788546	0.11432081203391413	-2.3683875624656153e-06	-8.503168235977909e-05	-2.412232380271523e-06	-8.660583284365864e-05
15.686800147106629	0.0004864049637337219	0.000497860414237101	0.0005455810226810715	0.0005566084719532402	0.0005788261147304514	0.000589549600608909	0.0006136475439600487	0.0006240082565420259	0.000684561749626796	0.0006940563248936413	0.11759407453596755	0.11432419684310313	-2.3400437137812737e-06	-8.452027421171349e-05	-2.383363057910457e-06	-8.608492987523253e-05
15.781321009233178	0.00048621762599254453	0.0004976687436978978	0.0005453728266549406	0.0005563960988778973	0.0005786062699549958	0.0005893256860606167	0.0006134155466937505	0.0006237723155761719	0.0006843051432193848	0.0006937960705515519	0.11759761961117747	0.1143276430875685	-2.311925943456524e-06	-8.400783094501818e-05	-2.3547239976504444e-06	-8.556297223975828e-05
15.87641140710273	0.0004860313677496633	0.0004974781794578898	0.0005451658750648778	0.000556184995931861	0.0005783877634890131	0.000589103134670192	0.0006131849869093618	0.0006235378358981415	0.0006840501786949414	0.0006935374793178977	0.11760122903391274	0.11433115188563339	-2.284032746578419e-06	-8.349435313874387e-05	-2.3263136666356113e-06	-8.503996052008911e-05
15.972074772454643	0.00048584619045115827	0.0004972887230222809	0.0005449601701445515	0.0005559751654037871	0.0005781705980308461	0.0005888819491869645	0.0006129558678074836	0.0006233048207541195	0.0006837968603215912	0.0006932805554918111	0.11760490397559872	0.11433472437606645	-2.256362627180847e-06	-8.297984138105896e-05	-2.298130541129092e-06	-8.451589530827919e-05
16.06831455770623	0.00048566209552675007	0.0004971003758799818	0.0005447557141204882	0.0005557666095752276	0.0005779547762772905	0.0005886621323587062	0.0006127281925933177	0.0006230732733948141	0.0006835451923854178	0.0006930253033901109	0.11760864562907905	0.11433836171845448	-2.22891409822892e-06	-8.24642962701655e-05	-2.2701731064887418e-06	-8.3990777206569e-05
16.165134236077357	0.000485479084389489	0.0004969131395033189	0.0005445525092119431	0.0005555593307204989	0.0005777403009235678	0.0005884436869316044	0.0006125019644767551	0.0006228431970755435	0.0006832951791907912	0.0006927717273476297	0.11761245520900802	0.11434206509358825	-2.2016856815651985e-06	-8.194771841425752e-05	-2.2424398571120607e-06	-8.346460682716328e-05
16.262537301715792	0.00048529715843545604	0.0004967270153477167	0.0005443505576307672	0.000555353331106552	0.0005775271746633	0.0005882266156502366	0.0006122771866724666	0.0006226145950563264	0.0006830468250607215	0.0006925198317175598	0.11761633395225228	0.11434583570385135	-2.174675907874995e-06	-8.143010843221499e-05	-2.214929296401498e-06	-8.293738479293877e-05
16.36052726982327	0.00048511631904344364	0.000496542004851395	0.0005441498615812685	0.0005551486129928323	0.0005773154001884794	0.0005880109212575396	0.0006120538623999937	0.0006223874706019687	0.0006828001343372019	0.0006922696208717962	0.11762028311830279	0.11434967477362018	-2.1478833166256595e-06	-8.091146695307638e-05	-2.1876399367028697e-06	-8.240911173702792e-05
16.459107676782416	0.0004849365675746358	0.0004963581094350435	0.0005439504232600804	0.0005549451786311505	0.0005771049801894456	0.0005877966064947877	0.0006118319948838464	0.0006221618269821626	0.0006825551113815812	0.0006920210992012929	0.11762430398968762	0.11435358354966649	-2.121306456035789e-06	-8.039179461680201e-05	-2.1605702992815064e-06	-8.187978830373477e-05
16.55828208028434	0.000484757905372284	0.0004961753305014996	0.0005437522448560113	0.0005547430302655329	0.0005768959173548517	0.0005875836741015555	0.0006116115873535912	0.0006219376674715728	0.000682311760574908	0.0006917742711164146	0.1176283978724003	0.11435756330157373	-2.0949438830348936e-06	-7.987109207462095e-05	-2.1337189142663082e-06	-8.134941514843785e-05
16.658054059457015	0.0004845803337613724	0.0004959936694354162	0.00054355532854991	0.0005545421701320855	0.0005766882143716392	0.0005873721268156976	0.000611392643043957	0.0006217149953499382	0.0006820700863183253	0.0006915291410473157	0.11763256609633123	0.11436161532215476	-2.0687941632122238e-06	-7.934935998897552e-05	-2.1070843206042085e-06	-8.081799293771508e-05
16.758427214994473	0.0004844038540482793	0.0004958131276029265	0.0005433596765145108	0.0005543426004588437	0.0005764818739250044	0.0005871619673733103	0.0006111751651949258	0.0006214938139021655	0.0006818300930334327	0.0006912857134443026	0.11763681001570782	0.11436574092788254	-2.0428558707777378e-06	-7.882659903396538e-05	-2.0806650660328517e-06	-8.02855223503568e-05
16.859405169286727	0.00048422846752043113	0.0004956337063512953	0.0005431652909142895	0.0005541443234656243	0.0005762768986983715	0.0005869531985087063	0.0006109591570518392	0.0006212741264184288	0.0006815917851626771	0.0006910439927782196	0.11764113100954554	0.1143699414593253	-2.0171275885143974e-06	-7.830280989540306e-05	-2.0544597070068678e-06	-7.975200407626948e-05
16.960991566550526	0.0004840541754459503	0.000495455407008575	0.0005429721739053075	0.0005539473413638756	0.0005760732913733585	0.0005867458229543821	0.000610744621865498	0.0006210559361942724	0.0006813551671697519	0.0006908039835408317	0.11764553048210404	0.11437421828159197	-1.9916079077382694e-06	-7.77779932712025e-05	-2.028466808683127e-06	-7.921743881814103e-05
17.063190072960847	0.0004838809790732961	0.0004952782308832393	0.0005427803276350578	0.0005537516563565197	0.0005758710546297474	0.0005865398434409838	0.0006105315628922666	0.000620839246530711	0.0006811202435399905	0.0006905656902452292	0.11765000986335217	0.11437857278478553	-1.9662954282638305e-06	-7.725214987185092e-05	-2.0026849448656625e-06	-7.86818272909412e-05
17.166004376783235	0.00048370887963089906	0.0004951021792638271	0.0005425897542423048	0.0005535572706377959	0.0005756701911454491	0.0005863352626972771	0.0006103199833941804	0.0006206240607343351	0.0006808870187807742	0.0006903291174262166	0.11765457060944623	0.1143830063844642	-1.941188758356697e-06	-7.672528042051985e-05	-1.9771126979631695e-06	-7.814517022224077e-05
17.26943818850684	0.00048353787832678606	0.0004949272534185649	0.0005424004558569232	0.0005533641863931004	0.0005754707035964721	0.0005861320834501115	0.0006101098866390528	0.0006204103821174177	0.00068065549742196	0.0006900942696407365	0.11765921420321052	0.11438752052211111	-1.9162865146737755e-06	-7.619738565299572e-05	-1.951748658942168e-06	-7.76074683528638e-05
17.37349524097843	0.00048336797634820233	0.0004947534545949933	0.0005422124345997336	0.0005531724057988204	0.0005752725946568883	0.0005859303084243876	0.0006099012759005865	0.0006201982139980228	0.0006804256840162895	0.0006898611514682736	0.11766394215463148	0.11439211666561513	-1.8915873222532902e-06	-7.56684663185958e-05	-1.926591427294476e-06	-7.706872243677665e-05
17.478179289537028	0.00048319917486121965	0.000494580784019575	0.0005420256925823315	0.0005529819310221676	0.0005750758669987959	0.0005857299403430201	0.0006096941544584836	0.0006199875597001142	0.0006801975831398279	0.0006896297675112954	0.11766875600136045	0.11439679630975699	-1.8670898144544992e-06	-7.513852318008496e-05	-1.9016396109864699e-06	-7.652893324155974e-05
17.583494112149474	0.0004830314750103455	0.000494409242897305	0.000541840231906919	0.0005527927642210077	0.0005748805232922867	0.0005855309819269049	0.0006094885255985623	0.0006197784225536706	0.0006799711993924085	0.0006894001223956716	0.1176736573092229	0.11440156097670863	-1.8427926328974144e-06	-7.460755701342581e-05	-1.8768918264053074e-06	-7.59881015482411e-05
17.689443509546752	0.0004828648779181184	0.0004942388324113123	0.0005416560546661291	0.0005526049075436871	0.0005746865662054101	0.0005853334358948811	0.0006092843926128742	0.0006195708058947994	0.0006797465373980814	0.0006891722207711285	0.11767864767274318	0.1144064122165381	-1.818694427470173e-06	-7.40755686094996e-05	-1.8523466983476518e-06	-7.544622815260082e-05
17.79603130536116	0.00048269938468469486	0.0004940695537224432	0.0005414731629428436	0.0005524183631288518	0.000574493998404131	0.0005851373049636921	0.0006090817587998175	0.0006193647130658506	0.0006795236018055582	0.0006889460673116924	0.11768372871567283	0.11441135160772703	-1.794793856257481e-06	-7.354255877370375e-05	-1.8280028599650285e-06	-7.490331386515725e-05
17.90326134626431	0.0004825349963874345	0.0004939014079688504	0.0005412915588100142	0.0005522331331052694	0.0005743028225522963	0.0005849425918479478	0.0006088806274642617	0.0006191601474155371	0.0006793023972886931	0.0006887216667161482	0.11768890209153168	0.11441638075769496	-1.7710895854833666e-06	-7.300852832529958e-05	-1.803858952696604e-06	-7.435935951037587e-05
18.011137502105942	0.0004823717140804693	0.0004937343962655667	0.0005411112443304782	0.0005520492195916452	0.0005741130413115961	0.0005847492992600897	0.0006086810019176723	0.0006189571122990592	0.000679082928546953	0.0006884990237085159	0.11769416948416099	0.11442150130333746	-1.7475802894890632e-06	-7.247347809856419e-05	-1.7799136262435997e-06	-7.381436592776569e-05
18.119663666053608	0.00048220953879427335	0.0004935685197040724	0.0005409322215567674	0.0005518666246964325	0.0005739246573415238	0.000584557429910347	0.0006084828854782335	0.000618755611078224	0.0006788652003059026	0.0006882781430385207	0.11769953260828256	0.11442671491157017	-1.7242646507043859e-06	-7.193740894360923e-05	-1.756165538554979e-06	-7.326833397298949e-05
18.228843754733095	0.00048204847153521376	0.0004934037793518513	0.0005407544925309141	0.0005516853505176397	0.0005737376732993338	0.0005843669865066964	0.0006082862814709755	0.000618555647121571	0.0006786492173176952	0.0006880590294820791	0.11770499321007342	0.11443202327988634	-1.7011413595965572e-06	-7.140032172635313e-05	-1.7326133557511204e-06	-7.272126451711436e-05
18.338681708369887	0.0004818885132851028	0.0004932401762519431	0.0005405780592842561	0.0005515053991426367	0.0005735520918400014	0.0005841779717548221	0.0006080911932279054	0.0006183572238045018	0.0006784349843615817	0.0006878416878418011	0.11771055306774617	0.11443742813692165	-1.6782091146133951e-06	-7.086221732810483e-05	-1.7092557520925929e-06	-7.217315844722239e-05
18.44918149093129	0.0004817296650007342	0.0004930777114224858	0.0005404029238372354	0.000551326772647954	0.0005733679156161818	0.0005839903883580718	0.0006078976240881411	0.0006181603445094101	0.0006782225062444185	0.0006876261229474892	0.11771621399214699	0.11444293124303509	-1.6554666221581596e-06	-7.032309664635472e-05	-1.6860914099341845e-06	-7.162401666638285e-05
18.56034709026951	0.00048157192761341645	0.0004929163858562435	0.000540229088199196	0.0005511494730990816	0.0005731851472781677	0.0005838042390174175	0.0006077055773980462	0.0006179650126258157	0.0006780117878011927	0.0006874123396566562	0.11772197782735588	0.11444853439089309	-1.6329125965544242e-06	-6.978296059567679e-05	-1.6631190196936783e-06	-7.107384009473472e-05
18.672182518265565	0.000481415302028491	0.0004927562005201345	0.000540056554368171	0.000550973502550258	0.0005730037894738419	0.0005836195264314056	0.000607515056511364	0.0006177712315504973	0.0006778028338955567	0.0006872003428550512	0.11772784645130627	0.11445423940607354	-1.6105457599922997e-06	-6.924181010713182e-05	-1.6403372798115198e-06	-7.052262966940337e-05
18.784691810974078	0.0004812597891248463	0.0004925971563547433	0.0005398853243306752	0.0005507988630442631	0.0005728238448486386	0.0005834362532961182	0.0006073260647893659	0.0006175790046876344	0.0006775956494203694	0.0006869901374571958	0.11773382177641543	0.11446004814767242	-1.5883648425019797e-06	-6.869964612946089e-05	-1.6177448967022445e-06	-6.997038634501407e-05
18.897879028768923	0.0004811053897544175	0.000492439254273822	0.0005397154000614834	0.0005506255566121979	0.0005726453160454904	0.0005832544223051208	0.0006071386056009846	0.0006173883354489432	0.0006773902392982527	0.0006867817284069237	0.11773990575022049	0.11446596250892961	-1.5663685819051684e-06	-6.815646962891886e-05	-1.5953405847171816e-06	-6.941711109370585e-05
19.01174825648978	0.00048095210474168227	0.0004922824951637922	0.0005395467835234136	0.0005504535852732692	0.0005724682057047897	0.0005830740361494227	0.0006069526823229677	0.0006171992272538257	0.0006771866084821528	0.0006865751206779495	0.1177461003560326	0.11447198441786179	-1.5445557237656407e-06	-6.761228158919108e-05	-1.5731230660963151e-06	-6.886280490547847e-05
19.126303603589555	0.0004807999348831429	0.0004921268798832261	0.0005393794766671003	0.0005502829510345634	0.000572292516464336	0.0005828950975174234	0.0006067682983400243	0.000617011683529512	0.0006769847619559236	0.0006863703192744237	0.11775240761360452	0.11447811583790844	-1.5229250213892424e-06	-6.706708301343345e-05	-1.5510910709587433e-06	-6.830746878969118e-05
19.241549204282624	0.00048064888094679443	0.0004919724092623183	0.0005392134814307618	0.0005501136558908159	0.000572118250959287	0.0005827176090948654	0.0006065854570449711	0.0006168257077112077	0.0006767847047349007	0.0006861673292315135	0.11775882957980241	0.11448435876859032	-1.5014752357284805e-06	-6.652087492234338e-05	-1.5292433372103044e-06	-6.775110377327254e-05
19.357489217694134	0.0004804989436715966	0.00049181908410236	0.0005390487997399744	0.0005499457018241858	0.0005719454118221169	0.0005825415735647902	0.0006064041618388995	0.0006166413032422552	0.0006765864418665199	0.0006859661556160048	0.11776536834930253	0.11449071524618237	-1.4802051353768851e-06	-6.597365835586677e-05	-1.5075786105427091e-06	-6.7193710902691e-05
19.474127828010037	0.0004803501237669183	0.000491666905175186	0.0005388854335074239	0.0005497790908040093	0.0005717740016825565	0.0005823669936074792	0.0006062244161313197	0.0006164584735742777	0.0006763899784309067	0.0006857668035268855	0.11777202605529055	0.11449718734439637	-1.4591134965442898e-06	-6.542543437423887e-05	-1.4860956444005813e-06	-6.663529124478762e-05
19.59146924462811	0.0004802024219119801	0.0004915158732226194	0.0005387233846326684	0.000549613824786563	0.0005716040231675478	0.0005821938719004075	0.0006060462233403291	0.0006162772221673423	0.000676195319541514	0.0006855692780959736	0.11777880487018041	0.11450377717507657	-1.4381991029757332e-06	-6.487620405641603e-05	-1.4647931999042622e-06	-6.60758458852495e-05
19.709517702309874	0.0004800558387552902	0.0004913659889559108	0.0005385626550018897	0.000549449905714817	0.0005714354789011916	0.0005820222111181915	0.0006058695868927744	0.0006160975524901227	0.000676002470345752	0.000685373584488532	0.1177857070063424	0.1145104868889128	-1.4174607459466887e-06	-6.432596850214356e-05	-1.4436700458394028e-06	-6.551537593052492e-05
19.828277461333414	0.00047991037491405825	0.0004912172530551517	0.0005384032464876373	0.0005492873355181815	0.0005712683715046916	0.0005818520139325325	0.0006056945102244174	0.0006159194680200595	0.0006758114360256298	0.0006851797279039149	0.11779273471685196	0.11451731867616122	-1.3968972242175276e-06	-6.377472883180302e-05	-1.4227249586166307e-06	-6.495388250796208e-05
19.94775280764713	0.00047976603097360407	0.0004910696661686917	0.0005382451609485744	0.000549126116112251	0.0005711027035963023	0.0005816832830121647	0.0006055209967801073	0.0006157429722435303	0.0006756222217984275	0.0006849877135762098	0.11779989029624421	0.11452427476738425	-1.3765073439853809e-06	-6.322248618659265e-05	-1.4019567222173408e-06	-6.439136676572588e-05
20.067948053024427	0.000479622807486759	0.0004909232289125392	0.0005380884002292119	0.0005489662493985437	0.0005709384777912728	0.0005815160210227984	0.0006053490500139518	0.0006155680686560205	0.0006754348329173573	0.0006847975467749043	0.11780717608128952	0.1145313574342015	-1.3562899188425057e-06	-6.266924172854127e-05	-1.3813641281568319e-06	-6.38278298731032e-05
20.188867535219305	0.000479480704973248	0.0004907779418697431	0.0005379329661596448	0.0005488077372642361	0.0005707756967017941	0.0005813502306270663	0.0006051786733894997	0.0006153947607622987	0.0006752492746722599	0.0006846092328055695	0.11781459445178154	0.11453856899005488	-1.3362437697637085e-06	-6.211499664231235e-05	-1.3609459754652248e-06	-6.326327302200174e-05
20.31051561812294	0.0004793397239190606	0.0004906338055897738	0.0005377788605552725	0.0005486505815818864	0.0005706143629369336	0.0005811859144844592	0.0006050098703799131	0.0006152230520765892	0.0006750655523902947	0.0006844227770105355	0.11782214783133882	0.11454591179099005	-1.316367725048232e-06	-6.155975213449627e-05	-1.3407010706345535e-06	-6.269769742645037e-05
20.432896691921076	0.0004791998647758186	0.0004904908205878849	0.0005376260852165273	0.0005484947842091636	0.0005704544791025865	0.0005810230752512751	0.0006048426444681598	0.0006150529461227607	0.0006748836714366666	0.0006842381847696041	0.11782983868822373	0.11455338823645288	-1.29666062027552e-06	-6.100350943383237e-05	-1.3206282275667232e-06	-6.213110432268243e-05
20.55601517325261	0.00047906112796011513	0.0004903489873444678	0.0005374746419285858	0.0005483403469885615	0.0005702960478014087	0.0005808617155805546	0.000604676999147197	0.0006148844464345061	0.0006747036372153392	0.0006840554615007621	0.1178376695361787	0.11456100077009845	-1.2771212982913387e-06	-6.044626979270773e-05	-1.3007262675639696e-06	-6.156349497071778e-05
20.679875505368887	0.00047892351385285997	0.0004902083063043824	0.000537324532461081	0.0005481872717471115	0.0005701390716327603	0.0005807018381220203	0.0006045129379201632	0.0006147175565555331	0.0006745254551697901	0.0006838746126609195	0.11784564293527272	0.11456875188061984	-1.2577486091548684e-06	-5.9888034486879627e-05	-1.2809940192776842e-06	-6.099487065416853e-05
20.804482158294064	0.0004787870227985949	0.0004900687778762931	0.0005371757585678065	0.0005480355602960888	0.0005699835531926406	0.0005805434455220153	0.0006043504643005747	0.0006145522800397548	0.0006743491307837596	0.0006836956437466465	0.11785376149277194	0.11457664410258778	-1.2385414100975038e-06	-5.932880481562819e-05	-1.2614303186568067e-06	-6.042523268022515e-05
20.92983962898646	0.00047865165510480745	0.0004899304024319751	0.0005370283219864179	0.0005478852144307146	0.0005698294950736297	0.0005803865404234414	0.0006041895818125262	0.0006143886204514893	0.0006741746695820299	0.000683518560294941	0.11786202786401943	0.11458468001731194	-1.2194985654907613e-06	-5.876858210265845e-05	-1.2420340089274416e-06	-5.985458238061403e-05
21.055952441500814	0.00047851741104122615	0.0004897931803056144	0.0005368822244381243	0.0005477362359298506	0.0005696768998648201	0.0005802311254656924	0.0006040302939908929	0.000614226581365658	0.0006740020771312103	0.000683343367884002	0.11787044475333715	0.11459286225371386	-1.2006189468241613e-06	-5.820736769696078e-05	-1.2228039405590314e-06	-5.928292111258282e-05
21.18282514715158	0.0004783842908391011	0.000489657111793096	0.0005367374676273745	0.0005475886265556855	0.0005695257701517528	0.0005800772032845882	0.0006038726043815369	0.0006140661663679884	0.0006738313590405385	0.0006831700721340216	0.11787901491494222	0.11460119348922042	-1.1819014326427783e-06	-5.764516297232514e-05	-1.203738971209279e-06	-5.8710250258317553e-05
21.31046232467717	0.00047825229469047626	0.000489522197151271	0.000536594053241541	0.0005474423880534221	0.000569376108516352	0.0005799247765123105	0.000603716516541523	0.0006139073790552258	0.0006736625209627066	0.000682998678707996	0.11788774115388495	0.11460967645067127	-1.163344908521654e-06	-5.7081969328048876e-05	-1.1848379656907541e-06	-5.813657122553939e-05
21.438868580405217	0.00047812142274744	0.0004893884365972215	0.000536451982950595	0.0005472975221509524	0.000569227917536857	0.0005797738477773337	0.0006035620340393329	0.0006137502230353457	0.0006734955685946938	0.0006828291933125444	0.11789662632699761	0.11461831391524727	-1.144948267041944e-06	-5.651778819035225e-05	-1.1660997959531127e-06	-5.756188544896179e-05
21.568048548418737	0.0004779916751213628	0.0004892558303074926	0.0005363112584067704	0.0005471540305585257	0.0005690811997877501	0.0005796244197043529	0.0006034091604550828	0.0006135947019277665	0.000673330507678616	0.0006826616216987544	0.11790567334387049	0.11462710871141359	-1.1267104077384432e-06	-5.5952621011726156e-05	-1.1475233410219478e-06	-5.6986194389901934e-05
21.69800689072348	0.0004778630518821283	0.0004891243784173315	0.000536171881244233	0.0005470119149684164	0.0005689359578396917	0.0005794764949142178	0.000603257899380755	0.0006134408193635782	0.0006731673440026064	0.0006824959696630345	0.11791488516783959	0.11463606371988491	-1.1086302370583861e-06	-5.538646927144564e-05	-1.1291074869714673e-06	-5.6409499536655416e-05
21.828748297416116	0.00047773555305733557	0.0004889940810198911	0.0005360338530787313	0.0005468711770545802	0.000568792194259445	0.0005793300760238573	0.0006031082544204224	0.0006132885789857626	0.0006730060834016957	0.0006823322430479969	0.1179242648169961	0.11464518187460244	-1.0907066683445328e-06	-5.4819334476846615e-05	-1.1108511268880655e-06	-5.583180240548158e-05
21.960277486853503	0.0004776091786314997	0.0004888649381654356	0.0005358971755072481	0.0005467318184723049	0.0005686499116098054	0.0005791851656462094	0.0006029602291904868	0.0006131379844494277	0.0006728467317587199	0.000682170447743341	0.11793381536521876	0.11465446616373896	-1.0729386217991736e-06	-5.425121816381162e-05	-1.0927531608447352e-06	-5.525310454151944e-05
22.092599205822967	0.0004774839285452203	0.0004887369498605131	0.0005357618501076378	0.0005465938408578507	0.0005685091124495217	0.0005790417663901406	0.0006028138273199118	0.0006129890394220382	0.0006726892950052451	0.0006820105896867676	0.11794353994321881	0.11466391963071695	-1.0553250244229803e-06	-5.368212189610366e-05	-1.0748124958425212e-06	-5.467340751795502e-05
22.225718229713628	0.00047735980269435517	0.0004886101160671282	0.0005356278784382697	0.0005464572458280962	0.0005683697993332296	0.0005788998808603798	0.0006026690524504775	0.0006128417475836647	0.0006725337791225126	0.000681852674864913	0.11795344173961321	0.11467354537524808	-1.0378648099967913e-06	-5.3112047266684614e-05	-1.0570280457801624e-06	-5.409271293715934e-05
22.359639362688714	0.0004772368009291538	0.0004884844367018914	0.0005354952620376494	0.00054632203498016	0.0005682319748113661	0.0005787595116574324	0.0006025259082370209	0.0006126961126272205	0.0006723801901423997	0.0006816967093142882	0.11796352400201243	0.11468334655439297	-1.0205569190646982e-06	-5.254099589914463e-05	-1.0393987314423828e-06	-5.351102243233985e-05
22.494367437858962	0.0004771149230533958	0.0004883599116351451	0.0005353640024240402	0.0005461882098910264	0.0005680956414300947	0.0005786206613775056	0.0006023843983476931	0.0006125521382587158	0.0006722285341483977	0.0006815426991222513	0.11797379003813374	0.11469332638364266	-1.0034002988559831e-06	-5.1968969446092306e-05	-1.0219234804278998e-06	-5.292833766602778e-05
22.629907317457054	0.0004769941688234955	0.00048823654069008496	0.0005352341010950806	0.0005460557721171631	0.0005679608017312293	0.0005784833326124294	0.000602244526464222	0.000612409828197515	0.0006720788172766254	0.0006813906504279997	0.11798424321693249	0.11470348813801963	-9.863939032872873e-07	-5.139596959162496e-05	-1.0046012271381494e-06	-5.2344660332229176e-05
22.766263893012997	0.00047687453794759686	0.0004881143236418532	0.0005351055595273847	0.0005459247231941244	0.0005678274582521459	0.0005783475279495716	0.0006021062962821728	0.0006122691861765932	0.0006719310457168374	0.0006812405694235623	0.11799488696975995	0.11471383515320147	-9.695366929209775e-07	-5.0821998051467365e-05	-9.874309127451929e-07	-5.175999215678573e-05
22.903442085530802	0.000476756030084654	0.0004879932602166237	0.0005349783791761426	0.0005457950646361546	0.0005676956135257057	0.0005782132499717573	0.0006019697115112215	0.0006121302159428054	0.0006717852257134749	0.0006810924623548446	0.11800572479154005	0.11472437082666469	-9.528276349039973e-07	-5.024705657218076e-05	-9.704114851223286e-07	-5.117433489651435e-05
23.041446845665973	0.00047663864484348334	0.00048787335009065953	0.0005348525614747129	0.0005456667979357819	0.0005675652700801711	0.0005780805012571868	0.0006018347758754331	0.0006119929212571618	0.0006716413635667342	0.0006809463355226657	0.11801676024196947	0.11473509861885407	-9.362657029648308e-07	-4.9671146933341626e-05	-9.535418988466937e-07	-5.058769034146926e-05
23.180283153904217	0.00047652238178180344	0.00048775459288935883	0.0005347281078342007	0.0005455399245633984	0.0005674364304391177	0.000577949284379345	0.00060170149311354	0.0006118573058950992	0.0006714994656336485	0.0006808021952838331	0.11802799694674358	0.11474602205437193	-9.198498773727373e-07	-4.909427094779151e-05	-9.368211151558961e-07	-5.000006031510851e-05
23.31995602074116	0.00047640724040525845	0.0004876369881862767	0.0005346050196430331	0.0005454144459668398	0.0005673090971213483	0.0005778196019069171	0.0006015698669792318	0.0006117233736467684	0.0006713595383291901	0.0006806600480522379	0.11803943859880464	0.11475714472319082	-9.03579144890046e-07	-4.851643046162313e-05	-9.202481018959728e-07	-4.941144667423847e-05
23.460470486863187	0.0004762932201664155	0.0004875205355021327	0.0005344832982665256	0.0005452903635709513	0.0005671832726408056	0.0005776914564036995	0.0006014399012414501	0.0006115911283173231	0.0006712215881274205	0.0006805199002999638	0.11805108895961358	0.11476847028189364	-8.874524987509055e-07	-4.793762735516571e-05	-9.038218335057774e-07	-4.882185131023509e-05
23.60183162332936	0.00047618032046374575	0.00048740523430379544	0.0005343629450464381	0.0005451676787771485	0.0005670589595064812	0.0005775648504285084	0.0006013115996846883	0.0006114605737272158	0.0006710856215626249	0.0006803817585584268	0.11806295186044945	0.1147800024549332	-8.71468938619651e-07	-4.735786354349847e-05	-8.875412909671067e-07	-4.8231276149057756e-05
23.744044531754422	0.00047606854064058716	0.00048729108400324825	0.0005342439613005239	0.0005450463929629687	0.0005669361602223248	0.0005774397865350901	0.0006011849661092998	0.0006113317137125005	0.0006709516452305064	0.0006802456294195408	0.11807503120373364	0.11479174503591938	-8.556274705565428e-07	-4.6777140976797527e-05	-8.714054617773789e-07	-4.763972315226239e-05
23.887114344492932	0.0004759578799840832	0.0004871780839565331	0.0005341263483220695	0.0005449265074816117	0.0005668148772871517	0.0005773162672720257	0.0006010600043318104	0.0006112045521251405	0.0006708196657893852	0.0006801115195369016	0.11808733096437735	0.1148037018889323	-8.399271070056238e-07	-4.6195461642153934e-05	-8.554133399344549e-07	-4.704719431843085e-05
24.031046224824397	0.0004758483377240976	0.00048706623346267197	0.0005340101073794213	0.0005448080236614705	0.0005666951131945433	0.0005771942951826331	0.0006009367181852345	0.0006110790928333197	0.0006706896899614195	0.0006799794356269888	0.11809985519115927	0.11481587694985806	-8.243668667301009e-07	-4.561282756271323e-05	-8.395639258650806e-07	-4.645369168217173e-05
24.175845367139747	0.00047573991303212065	0.0004869555317625748	0.0005338952397155126	0.0005446909428056605	0.0005665768704327584	0.0005770738728048765	0.0006008151115194096	0.0006109553397217726	0.0006705617245338708	0.0006798493844704137	0.11811260800812921	0.11482827422775692	-8.089457747839385e-07	-4.502924079818893e-05	-8.238562264062388e-07	-4.585921731503628e-05
24.32151699712871	0.00047563260502013607	0.00048684597803791803	0.0005337817465473723	0.0005445752661915315	0.0005664601514846305	0.0005769550026712648	0.0006006951882013256	0.0006108332966921064	0.0006704357763603802	0.0006797213729131757	0.11812559361603883	0.11484089780624904	-7.936628625070889e-07	-4.4444703447402145e-05	-8.082892547904043e-07	-4.526377332768339e-05
24.468066371968433	0.0004755264127394786	0.00048673757140999777	0.0005336696290656249	0.0005444609950701699	0.0005663449588274667	0.0005768376873087487	0.000600576952115464	0.0006107129676631375	0.0006703118523622682	0.0006795954078679421	0.11813881629380227	0.11485375184493903	-7.785171674669442e-07	-4.3859217647435056e-05	-7.928620305939355e-07	-4.4667361869268896e-05
24.61549878051318	0.0004754213351796633	0.00048663031093857073	0.0005335588884339857	0.0005443481306658972	0.0005662312949329496	0.0005767219292386227	0.0006004604071641494	0.000610594356571236	0.0006701899595298787	0.0006794714963153731	0.11815228039998366	0.11486684058085977	-7.635077334271125e-07	-4.3272785574172135e-05	-7.77573579701079e-07	-4.4069985128070144e-05
24.763819543485244	0.0004753173712671905	0.0004865241956206636	0.0005334495257887426	0.0005442366741757538	0.0005661191622670324	0.0005766077309764194	0.0006003455572679041	0.0006104774673706746	0.0006700701049239329	0.000679349645305457	0.11816599037431513	0.11488016832994871	-7.486336103203119e-07	-4.2685409443632416e-05	-7.624229342770815e-07	-4.347164533256842e-05
24.91303401366693	0.0004752145198643307	0.0004864192243893645	0.0005333415422382265	0.000544126626768974	0.0005660085632898345	0.0005764950950318049	0.0006002324063658114	0.0006103623040339876	0.0006699522956769261	0.0006792298619588815	0.11817995073924736	0.11489373948855439	-7.338938542197481e-07	-4.2097091512677265e-05	-7.474091327360974e-07	-4.287234475204571e-05
25.063147576093755	0.0004751127797678819	0.0004863153961125824	0.0005332349388622743	0.000544017989586451	0.0005658995004555329	0.0005763840239084708	0.0006001209584158865	0.0006102488705523354	0.0006698365389945427	0.0006791121534684331	0.11819416610152653	0.11490755853497035	-7.192875273007333e-07	-4.150783407927405e-05	-7.325312197045426e-07	-4.227208569722307e-05
25.214165648248784	0.0004750121497079032	0.00048621270959178954	0.0005331297167116789	0.0005439107637401904	0.0005657919762122563	0.0005762745201040259	0.0006000112173954562	0.0006101371709358784	0.0006697228421571065	0.0006789965271004235	0.1182086411538061	0.11492163003100173	-7.04813697808811e-07	-4.0917639483398216e-05	-7.1778824599464e-07	-4.1670870521218206e-05
25.366093680258146	0.0004749126283464239	0.0004861111635607334	0.0005330258768076285	0.0005438049503127525	0.0005656859930019717	0.0005761665861098833	0.0005999031873015455	0.0006100272092141567	0.000669611212521063	0.0006788829901961486	0.11822338067628971	0.11493595862356148	-6.904714400322171e-07	-4.032651010799082e-05	-7.03179268564955e-07	-4.1068701619920156e-05
25.518937155087716	0.000474814214276122	0.0004860107566841255	0.0005329234201411362	0.0005437005503566858	0.0005655815532603736	0.0005760602244111501	0.0005997968721512745	0.0006099189894364831	0.0006695016575204865	0.0006787715501733745	0.11823838953840862	0.1149505490463014	-6.762598342621978e-07	-3.9734448379027953e-05	-6.887033504863506e-07	-4.0465581432613806e-05
25.672701588741027	0.0004747169060189875	0.000485911487556307	0.0005328223476724589	0.0005435975648939484	0.0005654786594167704	0.0005759554374865113	0.0005996922759822625	0.00060981251567234	0.0006693941846686273	0.0006786622145278639	0.11825367270052707	0.11496540612127182	-6.621779667708924e-07	-3.9141456767130545e-05	-6.74359560920738e-07	-3.986151244343705e-05
25.827392530458226	0.00047462070202494174	0.00048581335469987524	0.0005327226603304986	0.0005434959949153131	0.0005653773138939649	0.0005758522278081116	0.0005995894028530399	0.0006097077920117837	0.0006692888015594833	0.0006785549908349202	0.11826923521569159	0.11498053476061919	-6.482249297783734e-07	-3.854753778800846e-05	-6.601469750809608e-07	-3.925649718157509e-05
25.983015562916506	0.0004745256006704438	0.0004857163565642974	0.0005326243590122008	0.0005433958413797698	0.0005652775191081387	0.0005757505978414391	0.0005994882568434723	0.000609604822565864	0.0006691855158694144	0.000678449886750982	0.11828508223140619	0.11499593996831253	-6.343998214079771e-07	-3.795269400243273e-05	-6.460646741956663e-07	-3.8650538221746134e-05
26.139576302431465	0.00047443160025706225	0.0004856204915244875	0.0005325274445819346	0.0005432971052139089	0.0005651792774687323	0.0005756505500452034	0.0005993888420551921	0.0006095036114670484	0.0006690843353587811	0.0006783469100152331	0.11830121899144919	0.11501162684191062	-6.207017456754619e-07	-3.735692801838664e-05	-6.321117454867551e-07	-3.8043638185825124e-05
26.297080399159835	0.00047433869901001674	0.00048552575787935514	0.0005324319178708612	0.0005431997873112936	0.0005650825913783191	0.0005755520868712117	0.0005992911626120362	0.0006094041628696543	0.0006689852678736243	0.0006782460684512607	0.11831765083772179	0.11502760057435935	-6.071298124456399e-07	-3.67602424909963e-05	-6.18287282130349e-07	-3.743579974294087e-05
26.455533537303385	0.00047424689507669625	0.00048543215385032993	0.0005323377796762931	0.0005431038885318221	0.0005649874632324851	0.0005754552107642464	0.0005991952226605012	0.0006093064809502955	0.0006688883213473826	0.0006781473699687497	0.11833438321214071	0.11504386645582995	-5.936831373996344e-07	-3.6162640123169054e-05	-6.045903832279514e-07	-3.682702561046136e-05
26.614941435314055	0.00047415618652513875	0.00048533967757985035	0.0005322450307610354	0.0005430094097010746	0.0005648938954197	0.0005753599241619354	0.0005991010263702014	0.0006092105699083335	0.0006687935038026382	0.0006780508225651926	0.11835142165856452	0.1150604298755896	-5.803608420173155e-07	-3.5564123667397585e-05	-5.910201537817281e-07	-3.6217318555298306e-05
26.77530984610034	0.0004740665713424877	0.0004852483271298213	0.0005321536718527184	0.0005429163516096475	0.0005648018903211874	0.0005752662294946232	0.000599008577934338	0.0006091164339663424	0.0006687008233529059	0.0006779564343276662	0.11836877182475627	0.11507729632391649	-5.671620535371846e-07	-3.49646959257599e-05	-5.775757046509213e-07	-3.5606681393948736e-05
26.93664455723489	0.000473978047433411	0.00048515810048004737	0.0005320637036431135	0.0005428247150124759	0.0005647114503107958	0.0005751741291852414	0.0005989178815701831	0.0006090240773705828	0.0006686102882044664	0.0006778642134346266	0.11838643946439467	0.11509447139404745	-5.540859049184277e-07	-3.436435975048835e-05	-5.642561525264801e-07	-3.4995116993619124e-05
27.098951391163432	0.0004738906126184941	0.00048506899552662995	0.0005319751267874397	0.0005427345006281418	0.0005646225777548658	0.0005750836256491737	0.000598828941519571	0.0006089335043914865	0.0006685219066582251	0.0006777741681577437	0.11840443043911769	0.11511196078416765	-5.411315348235676e-07	-3.3763118045482265e-05	-5.510606199011364e-07	-3.438262827318295e-05
27.26223620541477	0.00047380426463259294	0.00048498101008032763	0.0005318879419036504	0.0005426457091381669	0.0005645352750120934	0.0005749947212941208	0.0005987417620494	0.0006088447193241514	0.000668435687111622	0.0006776863068637828	0.11842275072061251	0.11512977029944324	-5.282980875980815e-07	-3.316097376801497e-05	-5.379882350496721e-07	-3.376921820479051e-05
27.426504892812353	0.0004737190011231592	0.0004848941418648877	0.0005318021495717063	0.0005425583411862896	0.0005644495444333886	0.0005749074185199579	0.0005986563474521433	0.0006087577264888445	0.0006683516380605709	0.0006776006380165239	0.11844140639274889	0.11514790585409154	-5.155847132094684e-07	-3.255792992717943e-05	-5.250381319721071e-07	-3.315488981296688e-05
27.59176338168682	0.0004736348196485317	0.0004848083885153467	0.0005317177503328451	0.0005424723973777384	0.0005643653883617455	0.0005748217197186037	0.000598572702046383	0.0006086725302315289	0.0006682697681014695	0.0006775171701787226	0.11846040365375012	0.11516637347349705	-5.029905672346725e-07	-3.195398958649731e-05	-5.122094503804721e-07	-3.253964617659644e-05
27.758017636089992	0.00047355171767618596	0.00048472374757628945	0.0005316347446888171	0.0005423878782784726	0.000564282809132089	0.0005747376272738679	0.0005984908301773375	0.000608589134924381	0.0006681900859332064	0.0006774359120141065	0.1184797488184165	0.11518517929636593	-4.905148108559632e-07	-3.134915586593123e-05	-4.995013356862317e-07	-3.1923490431087775e-05
27.925273656010095	0.0004734696925809516	0.0004846402165000727	0.0005315531331011188	0.000542304784414421	0.0005642018090711331	0.0005746551435613087	0.0005984107362174132	0.0006085075449663376	0.0006681126003592538	0.0006773568722894293	0.11849944832038835	0.11520432957693273	-4.781566107861252e-07	-3.074343194023332e-05	-4.869129389343651e-07	-3.1306425766985946e-05
28.09353747758831	0.00047338874164319823	0.0004845577926450182	0.0005314729159902102	0.0005422231162707031	0.000564122390497237	0.0005745742709480875	0.0005983324245667698	0.0006084277647836496	0.0006680373202897883	0.000677280059876555	0.11851950871446058	0.1152238306872047	-4.6591513925458086e-07	-3.0136821040666062e-05	-4.7444341678515127e-07	-3.068845543142962e-05
28.2628151733366	0.0004733088620469807	0.00048447647327356705	0.000531394093734713	0.0005421428742908328	0.0005640445557202541	0.0005744950117928192	0.0005982558996538921	0.0006083497988304484	0.0006679642547438539	0.0006772054837546011	0.1185399366789387	0.11524368911925716	-4.53789574003053e-07	-2.9529326457680694e-05	-4.6209193150874815e-07	-3.0069582730926636e-05
28.43311285235687	0.00047323005087813433	0.0004843962555503877	0.0005313166666705883	0.0005420640588759007	0.000563968307041374	0.0005744173684454118	0.000598181165936173	0.0006082736515893169	0.000667893412851582	0.0006771331530121143	0.11856073901805161	0.11526391148757244	-4.4177909823482457e-07	-2.8920951540445383e-05	-4.498576509309824e-07	-2.94498110306185e-05
28.604436660561465	0.00047315230512235307	0.0004843171365404553	0.0005312406350903077	0.0005419866703837511	0.0005638936467529743	0.0005743413432469209	0.0005981082279005182	0.00060819932757189	0.0006678248038564516	0.0006770630768493071	0.11858192266440498	0.11528450453143294	-4.2988290057527356e-07	-2.831169969701175e-05	-4.3773974839713715e-07	-2.8829143754807718e-05
28.77679278089485	0.000473075621663211	0.00048423911320708734	0.0005311659992420007	0.0005419107091281338	0.0005638205771384612	0.0005742669385293865	0.0005980370900639598	0.0006081268313194558	0.0006677584371176107	0.0006769952645803336	0.11860349468149539	0.11530547511735895	-4.18100175070572e-07	-2.7701574397437367e-05	-4.257374027736866e-07	-2.820758439008031e-05
28.950187433556945	0.0004729999972801462	0.00048416218240993633	0.0005310927593285832	0.0005418361753778391	0.000563749100472106	0.0005741941566156715	0.0005979677569742802	0.0006080561674035707	0.0006676943221122324	0.0006769297256356252	0.11862546226626905	0.1153268302415954	-4.0643012114757043e-07	-2.7090579173605356e-05	-4.138497983984229e-07	-2.7585136484750694e-05
29.124626876227456	0.0004729254286464084	0.00048408634090294585	0.0005310209155068741	0.0005417630693558179	0.0005636792190188854	0.0005741229998193006	0.0005979002332106565	0.0006079873404266971	0.0006676324684379338	0.0006768664695642634	0.1186478327517369	0.11534857703266134	-3.94871943578453e-07	-2.6478717620057046e-05	-4.020761250511824e-07	-2.6961803650110694e-05
29.30011740429177	0.0004728519123269582	0.00048401158533225685	0.0005309504678866886	0.0005416913912382834	0.0005636109350343144	0.0005740534704442933	0.0005978345233843168	0.0006079203550228473	0.0006675728858152573	0.0006768055060364188	0.11867061360964563	0.11537072275393709	-3.83424852460788e-07	-2.5865993395615683e-05	-3.904155779317284e-07	-2.63375895617618e-05
29.476665351068124	0.0004727794447763237	0.0004839379122340785	0.0005308814165299161	0.0005416211411537924	0.000563544250764278	0.000573985570784995	0.0005977706321392107	0.000607855215858247	0.0006675155840901762	0.0006767468448458443	0.11869381245320054	0.11539327480631871	-3.720880631889051e-07	-2.525241022428848e-05	-3.788673576280918e-07	-2.571249796047559e-05
29.654277088036206	0.000472708022336414	0.0004838653180325102	0.0005308137614495767	0.0005415523191823095	0.0005634791684448595	0.0005739193031259057	0.0005977085641526971	0.0006077919276320108	0.000667460573236692	0.0006766904959124077	0.11871743703985135	0.11541624073091981	-3.608607964276575e-07	-2.463797189646011e-05	-3.67430670091852e-07	-2.5086532653581517e-05
29.832959025067048	0.0004726376412342875	0.0004837937990373171	0.0005307475026088596	0.0005414849253542504	0.0005634156903021657	0.0005738546697415044	0.0005976483241362449	0.000607730495076835	0.0006674078633594691	0.0006766364692847005	0.11874149527412987	0.11543962821183491	-3.497422780788118e-07	-2.402268226973925e-05	-3.561047266071281e-07	-2.4459697515966106e-05
30.0127176106544	0.0004725682975798686	0.0004837233514416607	0.0005306826399201418	0.0005414189596495072	0.0005633538185521511	0.0005737916728960721	0.0005975899168361535	0.0006076709229597072	0.0006673574646965289	0.0006765847751426893	0.11876599521055324	0.1154634450789596	-3.38731739261966e-07	-2.3406545270499013e-05	-3.448887437645584e-07	-2.3831996491113783e-05
30.193559332147448	0.0004724999873636242	0.0004836539713197835	0.0005306191732439842	0.0005413544219964512	0.0005632935554004348	0.0005737303148435108	0.0005975333470342853	0.0006076132160826283	0.0006673093876220078	0.0006765354238004393	0.11879094505658436	0.11548769931086808	-3.2782841628809477e-07	-2.2789564895098202e-05	-3.3378194343679744e-07	-2.3203433592633438e-05
30.37549071598484	0.00047243270645418146	0.0004835856546246394	0.0005305571023881091	0.0005412913122709164	0.0005632349030421179	0.0005736705978271583	0.0005974786195488186	0.0006075573792833545	0.0006672636426489794	0.00067648842570888	0.11881635317565752	0.11551239903775481	-3.1703155061683225e-07	-2.2171745210242122e-05	-3.2278355273861713e-07	-2.2574012904647e-05
30.55851832793038	0.00047236645059590645	0.00048351839718548367	0.0005304964271063584	0.0005412296302951654	0.0005631778636616001	0.000573612524079606	0.0005974257392350203	0.0006075034174361602	0.0006672202404323388	0.000676443791458667	0.11884222809026822	0.11553755254443732	-3.0634038885430336e-07	-2.155309035532793e-05	-3.118928040171491e-07	-2.1943738583898864e-05
30.742648773309874	0.00047230121540642295	0.00048345219470539785	0.0005304371470976219	0.000541169375836823	0.0005631224394323828	0.0005735560958225018	0.0005973747109860247	0.0006074513354526059	0.0006671791917717436	0.000676401531783064	0.11886857848512432	0.11556316827342221	-2.9575418270303376e-07	-2.093360454263893e-05	-3.0110893480851664e-07	-2.1312614860241608e-05
30.92788869724955	0.000472236996374086	0.00048338704275878284	0.0005303792620047562	0.0005411105486078039	0.0005630686325168863	0.0005735013152663658	0.0005973255397336509	0.0006074011382823419	0.0006671405076146361	0.0006763616575609303	0.1188954132103727	0.11558925482803646	-2.8527218895479413e-07	-2.0313292059551125e-05	-2.9043118782547464e-07	-2.0680646038578887e-05
31.114244784915854	0.0004721737888553904	0.00048332293678877216	0.0005303227714134641	0.0005410531482631976	0.0005630164450662405	0.0005734481846103828	0.0005972782304492125	0.0006073528309139103	0.0006671041990593163	0.0006763241798197424	0.11892274128488532	0.11561582097562761	-2.7489366945482145e-07	-1.9692157269310395e-05	-2.7985881092249844e-07	-2.0047836499823002e-05
31.30172376175672	0.0004721115880723398	0.0004832598721046189	0.0005302676748511698	0.0005409971744001525	0.0005629658792200984	0.0005733967060422137	0.0005972327881443745	0.0006073064183755874	0.0006670702773581093	0.0006762891097387162	0.11895057189962278	0.11564287565082934	-2.646178910710277e-07	-1.9070204611809638e-05	-2.693910570649924e-07	-1.9414190701602663e-05
31.4903323937443	0.00047205038910974763	0.0004831978438790015	0.0005302139717858525	0.0005409426265567159	0.0005629169371064226	0.0005733468817377836	0.0005971892178720065	0.0006072619057362256	0.0006670387539205686	0.0006762564586519679	0.1189789144210666	0.11567042795889905	-2.5444412568922936e-07	-1.844743860661413e-05	-2.590271843201826e-07	-1.8779713180996915e-05
31.68007748761912	0.00047199018691248385	0.00048313684714528996	0.0005301616616248661	0.0005408895042106624	0.000562869620841283	0.0005732987138610785	0.000597147524727069	0.0006072192981061292	0.0006670096403167906	0.0006762262380517743	0.11900777839472601	0.1156984871791284	-2.4437165015828675e-07	-1.7823863852003963e-05	-2.487664558072436e-07	-1.8144408554077174e-05
31.870965891135747	0.00047193097628266904	0.00048307687679475	0.0005301107437137336	0.0005408378067782963	0.0005628239325286485	0.0005732522045639371	0.0005971077138475202	0.0006071786006379465	0.0006669829482807798	0.0006761984595918934	0.11903717354872143	0.11572706276832291	-2.3439974628555044e-07	-1.7199485028138173e-05	-2.38608139689709e-07	-1.7508281518752167e-05
32.063004493309954	0.000471872751876795	0.00048301792757367556	0.0005300612173349089	0.0005407875336132198	0.0005627798742601683	0.0005732073559858321	0.0005970697904152354	0.0006071398185275778	0.0006669586897139016	0.0006761731350909587	0.11906710979744276	0.11575616436436303	-2.24527700811274e-07	-1.657430689798456e-05	-2.2855150914641471e-07	-1.6871336855656116e-05
32.25620022466719	0.00047181550820279885	0.00048295999408047753	0.0005300130817065203	0.0005407386840050875	0.0005627374481149578	0.0005731641702536566	0.0005970337596569585	0.0006071029570151138	0.0006669368766884054	0.0006761502765359638	0.11909759724529118	0.1157858017898371	-2.1475480536914913e-07	-1.594833430806908e-05	-2.1859584233680472e-07	-1.6233579429120182e-05
32.45056005749291	0.0004717592396170622	0.0004829030707626966	0.0005299663359810826	0.0005406912571783248	0.0005626966561593773	0.0005731226494815016	0.0005969996268452688	0.0006070680213857895	0.0006669175214510435	0.0006761298960858155	0.11912864619049705	0.11581598505575573	-2.0508035647784882e-07	-1.5321572190946098e-05	-2.0874042239030569e-07	-1.559501418950393e-05
32.64609100608406	0.00047170394032135417	0.0004828471519139571	0.0005299209792441817	0.0005406452522908233	0.0005626575004468043	0.000573082795770429	0.0005969673972995732	0.0006070350169709622	0.0006669006364267592	0.0006761120060749725	0.1191602671290264	0.11584672436534625	-1.9550365551110338e-07	-1.4694025566447388e-05	-1.9898453736924733e-07	-1.4955646174069637e-05
32.84280012700226	0.00047164960435970164	0.00048279223167085617	0.0005298770105131341	0.0005406006684326071	0.0005626199830174056	0.0005730446112082458	0.0005969370763871224	0.0006070039491491146	0.0006668862342224647	0.0006760966190171738	0.11919247075856829	0.11587803011793155	-1.860240086651744e-07	-1.4065699542237242e-05	-1.8932748024392577e-07	-1.4315480508134137e-05
33.040694519328454	0.0004715962256151945	0.00048273830400978254	0.0005298344287356154	0.0005405575046244726	0.0005625841058979072	0.0005730080978692698	0.000596908669524051	0.0006069748233468818	0.0006668743276309133	0.0006760837476092437	0.11922526798261103	0.11590991291289238	-1.7664072694606112e-07	-1.343659931662966e-05	-1.7976854887915943e-07	-1.3674522407677858e-05
33.239781324919136	0.00047154379780672704	0.00048268536274366606	0.0005297932327882577	0.0005405157598165941	0.000562549871101351	0.0005729732578140913	0.0005968821821764406	0.0006069476450400977	0.0006668649296346495	0.0006760734047349914	0.11925866991461076	0.11594238355371603	-1.673531261417449e-07	-1.2806730179504289e-05	-1.7030704599981135e-07	-1.3032777180038702e-05
33.44006772866406	0.00047149231448565595	0.00048263340151866077	0.0005297534214752222	0.0005404754328871066	0.0005625172806268604	0.0005729400930893345	0.0005968576198614114	0.000606922419754875	0.0006668580534100651	0.0006760656034692058	0.11929268788224488	0.11597545305213583	-1.5816052679226526e-07	-1.2176097513763584e-05	-1.6094227916476841e-07	-1.2390250225535748e-05
33.64156095874556	0.00047144176903239827	0.0004825824138107533	0.000529714993526734	0.0005404365226406503	0.0005624863364593897	0.0005729086057274108	0.000596834988148237	0.0006068991530687027	0.0006668537123315373	0.0006760603570817318	0.11932733343176763	0.11600913263236134	-1.490622541834314e-07	-1.1544706797983473e-05	-1.5167356075740032e-07	-1.174694703989787e-05
33.84426828689945	0.00047139215465294757	0.0004825323929222896	0.000529677947597589	0.0005403990278068882	0.0005624570405694752	0.000572878797746268	0.0005968142926594873	0.0006068778506115748	0.0006668519199756676	0.0006760576790416529	0.11936261833245833	0.11604343373540338	-1.4005763829890057e-07	-1.0912563606330083e-05	-1.4250020794089047e-07	-1.110287321458292e-05
34.04819702867729	0.0004713434643753173	0.0004824833319784456	0.0005296422822656321	0.0005403629470389943	0.000562429394912985	0.0005728506711491411	0.0005967955390722012	0.0006068585180671479	0.0006668526901256319	0.0006760575830215662	0.11939855458116401	0.11607836802349071	-1.3114601381822646e-07	-1.0279673612015316e-05	-1.334215426525981e-07	-1.0458034439844721e-05
34.25335454371064	0.00047129569104590165	0.0004824352239235939	0.0005296079960301907	0.0005403282789120978	0.000562403401430853	0.0005728242279242866	0.0005967787331190797	0.0006068411611739186	0.0006668560367756128	0.0006760600829019616	0.11943515440695215	0.11611394738459313	-1.2232672008866997e-07	-9.646042588296044e-06	-1.2443689157391746e-07	-9.812436505649003e-06
34.45974823597649	0.0004712488273257619	0.0004823880615176136	0.0005295750873104877	0.0005402950219217075	0.0005623790620488225	0.0005727994700447273	0.0005967638805897194	0.0006068257857264392	0.0006668619741353515	0.0006760651927757028	0.11947243027586023	0.11615018393703574	-1.1359910108920367e-07	-9.011676409570457e-06	-1.1554558609818549e-07	-9.166085303144444e-06
34.66738555406454	0.00047120286568682815	0.00048234183733210665	0.0005295435544440106	0.000540263174482092	0.0005623563786771748	0.0005727763994679801	0.0005967509873318663	0.000606812397576557	0.0006668705166348047	0.0006760729269526138	0.1195103948957546	0.11618709003422435	-1.0496250542704234e-07	-8.376581054292398e-06	-1.0674696232309232e-07	-8.51898682734109e-06
34.87627399144595	0.00047115779840801753	0.00048229654374653153	0.0005295133956848477	0.0005402327349246277	0.0005623353532104576	0.0005727550181357856	0.000596740059252705	0.0006068010026346863	0.0006668816789289138	0.0006760832999641822	0.11954906122129798	0.11622467826947426	-9.641628630836958e-08	-7.740762606595064e-06	-9.804036102140784e-08	-7.871147178525884e-06
35.086421086743854	0.0004711136175712624	0.00048225217294425323	0.0005294846092019866	0.0005402037014961089	0.0005623159875272056	0.0005727353279738296	0.0005967311023201755	0.0006067916068711075	0.0006668954759024731	0.0006760963265683529	0.11958844245902837	0.11626296148094649	-8.795980151405161e-08	-7.10422725790083e-06	-8.942512761821349e-08	-7.222572564191676e-06
35.29783442400536	0.0004710703150574599	0.0004822087169085075	0.000529457193077577	0.0005401760723570222	0.0005622982834896598	0.0005727173308914624	0.0005967241225643277	0.0006067842163173033	0.0006669119226751388	0.0006761120217544697	0.11962855207255428	0.11630195275669811	-7.95924133733996e-08	-6.466981308239639e-06	-8.09006121592435e-08	-6.573269300105822e-06
35.51052163297529	0.00047102788254232026	0.00048216616741827176	0.0005294311453051545	0.0005401498455797853	0.0005622822429434813	0.0005727010287814139	0.0005967191260787047	0.0006067788370673268	0.0006669310346065442	0.0006761304007483038	0.11966940378786545	0.11634166543984358	-7.131348875874868e-08	-5.8290311698155906e-06	-7.246616931023443e-08	-5.923243813946155e-06
35.72449038937153	0.0004709863114921288	0.00048212451604403976	0.0005294064637878214	0.0005401250191469366	0.0005622678677174523	0.0005726864235194952	0.000596716119021758	0.0006067754752791955	0.0006669528273015316	0.0006761514790172238	0.11971101159876472	0.11638211313383798	-6.312239904967924e-08	-5.190383367686957e-06	-6.412115831854436e-08	-5.272502645925492e-06
35.93974841516195	0.0004709455931594134	0.0004820837541435146	0.000529383146336393	0.0005401015909492986	0.0005622551596231863	0.000572673516964309	0.0005967151076183065	0.0006067741371763334	0.0006669773166155239	0.000676175272275484	0.11975338977242676	0.11642330970787679	-5.5018520113067626e-08	-4.551044542069893e-06	-5.586494299125201e-08	-4.62105245110922e-06
36.15630347884324	0.00047090571857851096	0.00048204387285719145	0.0005293611906674969	0.0005400795587840884	0.0005622441204548173	0.0005726623109569411	0.0005967160981610205	0.0006067748290490353	0.0006670045186600221	0.000676201796489632	0.11979655285508024	0.11646526930242099	-4.700123228942518e-08	-3.91102145057276e-06	-4.769689168149585e-08	-3.968900001496967e-06
36.374163395721176	0.000470866678561036	0.00048200486310384866	0.0005293405944016353	0.0005400589203529945	0.0005622347519886972	0.0005726528073206576	0.0005967190970119524	0.0006067775572559784	0.0006670344498082344	0.0006762310678840685	0.11984051567782064	0.11650800633484844	-3.906992036991318e-08	-3.2703209706247405e-06	-3.961637726397106e-08	-3.316052188506724e-06
36.59333602819267	0.00047082846369124785	0.00048196671557593256	0.0005293213550611949	0.0005400396732602015	0.000562227055983074	0.000572645007860585	0.0005967241106040947	0.0006067823282257601	0.0006670671267008354	0.0006762631029467208	0.1198852933625609	0.11655153550523514	-3.122397357682716e-08	-2.628950101585259e-06	-3.162277712018442e-08	-2.662516025264683e-06
36.813829286029524	0.00047079106432130986	0.00048192942073484077	0.000529303470068422	0.0005400218150103781	0.0005622210341777772	0.0005726389143633952	0.0005967311454429864	0.000606789148458484	0.0006671025662518827	0.0006762979184348634	0.11993090132811264	0.1165958718022708	-2.3462785532805605e-08	-1.9869159658680857e-06	-2.371547310072407e-08	-2.0082986473823894e-06
37.03565112666392	0.00047075447056644837	0.0004818929688060981	0.0005292869367433469	0.000540005343006619	0.0005622166882938898	0.0005726345285969812	0.0005967402081083565	0.000606798024527384	0.0006671407856548661	0.0006763355313810867	0.1199773552964147	0.11664103050931036	-1.5785754258227855e-08	-1.3442258128826268e-06	-1.589385152113952e-08	-1.3534073167870142e-06
37.25880955547555	0.00047071867229998686	0.00048185734977442197	0.0005292717523016587	0.0005399902545483331	0.0005622140200334144	0.0005726318523101222	0.0005967513052558044	0.0006068089630804814	0.000667181802388907	0.0006763759590994072	0.12002467129890357	0.11668702721056641	-8.192282147361646e-09	-7.008870209213036e-07	-8.157303145895495e-09	-6.9784942412221e-07
37.483312626080554	0.00047068365914828354	0.0004818225533786715	0.0005292579138525348	0.000539976546829089	0.0005622130310789341	0.000572630887232147	0.0005967644436185263	0.0006068219708422903	0.0006672256342251121	0.0006764192191915224	0.1200728656830327	0.11673387779744723	-6.817759371380988e-10	-5.690709854733189e-08	-5.052231465216966e-10	-4.16324894420006e-08
37.70916844062219	0.0004706494204855472	0.00048178856910669095	0.0005292454183964241	0.0005399642169344155	0.0005622137230932719	0.0005726316350725954	0.0005967796300090869	0.0006068370546155693	0.000667272299233084	0.0006764653295532339	0.1201219551189411	0.11678159847504052	6.746353301955582e-09	5.877063122133874e-07	7.062988903591347e-09	6.152358343336495e-07
37.93638515006311	0.0004706159454285234	0.0004817553861900227	0.000529234262822771	0.0005399532618395418	0.0005622160977191349	0.0005726340975208632	0.0005967968713212307	0.0006068542212831078	0.0006673218157875991	0.0006765143083810193	0.12017195660628666	0.1168302057687519	1.4092690183006504e-08	1.2329454329579326e-06	1.4547929041118512e-08	1.2727477581297997e-06
38.164970954479706	0.00047058322283107526	0.000481722993598506	0.0005292244439076945	0.0005399436784070923	0.0005622201565787587	0.0005726382762458473	0.0005968161745317428	0.0006068734778095637	0.0006673742025754382	0.0006765661741787683	0.12022288748123126	0.11687971653109828	2.1357815022625404e-08	1.8788023470467374e-06	2.1950188944675625e-08	1.9308953556618214e-06
38.39493410335793	0.00047055124127862885	0.00048169138003474935	0.0005292159583116091	0.0005399354633847274	0.0005622259012735414	0.0005726441728955838	0.0005968375467023542	0.0006068948312433469	0.0006674294786024026	0.0006766209457646963	0.12027476542359612	0.11693014794866158	2.8542303861546492e-08	2.525268996550478e-06	2.927035595216669e-08	2.5896705601324843e-06
38.626282895891045	0.0004705199890824898	0.0004816605339284754	0.0005292088025767932	0.0005399286134027283	0.0005622333333836726	0.0005726517890968777	0.0005968609949816977	0.0006069182887185503	0.0006674876632004943	0.000676678642278419	0.12032760846418557	0.11698151754920838	3.56467284804568e-08	3.172337179849216e-06	3.650901307140908e-08	3.2490651616368105e-06
38.859025681279114	0.0004704894542740334	0.00048163044343072767	0.0005292029731249002	0.0005399231249715268	0.0005622424544677545	0.0005726611264549258	0.0005968865266073135	0.0006069438574569293	0.0006675487760352848	0.0006767392831882132	0.12038143499228589	0.11703384320897801	4.267165642059603e-08	3.8199985490233734e-06	4.366673900723858e-08	3.909070804691828e-06
39.09317085903034	0.00047045962459875483	0.0004816010964079568	0.0005291984662544121	0.0005399189944791782	0.0005622532660624172	0.0005726721865529342	0.0005969141489077047	0.0006069715447699348	0.0006676128371134656	0.0006768028882984584	0.12043626376333989	0.11708714316014487	4.961765099416489e-08	4.46824460642592e-06	5.074410817126722e-08	4.569678985058556e-06
39.328726879264174	0.0004704304875101804	0.00048157248043595376	0.0005291952781380301	0.0005399162181887716	0.0005622657696819225	0.000572684970951725	0.0005969438693044448	0.0006070013580607934	0.0006676798667905898	0.0006768694777572633	0.12049211390681056	0.11714143599846062	5.648527130492492e-08	5.1170667021982474e-06	5.774169070269994e-08	5.230881047174618e-06
39.56570224301631	0.0004704020301636402	0.0004815445827936464	0.0005291934048200102	0.0005399147922357846	0.0005622799668177659	0.0005726994811893395	0.0005969756953143432	0.0006070333048266455	0.000667749885779013	0.0006769390720642921	0.12054900493422918	0.11719674069107609	6.327507226901521e-08	5.766456031730538e-06	6.466005249370493e-08	5.8926681817811355e-06
39.80410550254544	0.00047037423940988896	0.00048151739045675443	0.0005291928422134314	0.0005399147126253737	0.0005622958589382665	0.0005727157187806334	0.0005970096345516629	0.0006070673926607396	0.0006678229151560387	0.00067701169207879	0.12060695674743875	0.11725307658455822	6.998760462254179e-08	6.416403631803735e-06	7.149975518897997e-08	6.555031421717761e-06
40.04394526164196	0.0004703471017885803	0.00048149089009128713	0.0005291935860973989	0.000539915975229596	0.0005623134474881502	0.0005727336852168577	0.000597045694730396	0.0006071036292546766	0.0006678989763722605	0.0006770873590278048	0.12066598964704106	0.11731046341309723	7.662341494065958e-08	7.066900377730723e-06	7.826135621220691e-08	7.217961639549575e-06
40.28523017593832	0.00047032060352158344	0.0004814650680468907	0.0005291956321141823	0.0005399185757845729	0.0005623327338881236	0.0005727533819652409	0.0005970838836665978	0.0006071420224007174	0.0006679780912601272	0.0006771660945146283	0.12072612434104167	0.11736892130690928	8.318304565773857e-08	7.71793698085832e-06	8.494540878816945e-08	7.881449545180108e-06
40.52796895322162	0.0004702947305061447	0.00048143991035004183	0.00052919897576629	0.0005399225098875825	0.0005623537195344445	0.0005727748104685587	0.000597124209280787	0.0006071825799941553	0.0006680602820427368	0.000677247920527454	0.12078738195371105	0.11742847080085562	8.966703507733848e-08	8.369503984584359e-06	9.155246194882463e-08	8.545485681438203e-06
40.77217035374772	0.00047026946830788427	0.0004814154026970668	0.0005292036124134634	0.0005399277729940803	0.0005623764057984752	0.0005727979721446921	0.0005971666796003986	0.0006072253100357378	0.0006681455713428383	0.0006773328594482604	0.12084978403466216	0.11748913284325983	9.607591738608652e-08	9.021591761027015e-06	9.80830605484817e-08	9.210060421205313e-06
41.017843190557436	0.00047024480215362513	0.0004813915304470096	0.0005292095372696094	0.0005399343604146525	0.0005624007940262355	0.000572822868386183	0.0005972113027623108	0.0006072702206341639	0.0006682339821920795	0.0006774209340619108	0.1209133525681494	0.11755092880494986	1.024102226727594e-07	9.674190508249247e-06	1.0453774528722086e-07	9.875163964556677e-06
41.26499632979458	0.00047022071692405005	0.00048136827861431763	0.0005292167453996524	0.0005399422673118942	0.0005624268855379411	0.0005728495005597765	0.0005972580870154312	0.0006073173200086399	0.0006683255380404964	0.0006775121675655124	0.1209781099825976	0.11761388048851974	1.0867047693674005e-07	1.032729024581791e-05	1.1091705271891635e-07	1.054078633482003e-05
41.51363869102594	0.0004701971971461845	0.0004813456318613552	0.000529225231716312	0.0005399514886972117	0.0005624546816275344	0.0005728778700059561	0.0005973070407233538	0.0006073666164915066	0.0006684202627662443	0.000677606583578002	0.12104407916036615	0.11767801013782225	1.1485720210883434e-07	1.0980880812166971e-05	1.1722151526706581e-07	1.1206917374953496e-05
41.763779247563185	0.0004701742269856957	0.0004813235744907353	0.0005292349909768056	0.0005399620194275485	0.0005624841835622081	0.000572907978038468	0.0005973581723670892	0.0006074181185309329	0.0006685181806855868	0.000677704206149989	0.1211112834477586	0.11774334044769581	1.2097091605300578e-07	1.1634951860031717e-05	1.234516612354155e-07	1.1873546744090024e-05
42.0154270267867	0.0004701517902390039	0.00048130209043746635	0.0005292460177794633	0.0005399738542020298	0.0005625153925819126	0.0005729398259438372	0.0005974114905478581	0.0006074718346936811	0.0006686193165631507	0.0006778050597738599	0.12117974666527677	0.11780989457393361	1.2701213259326376e-07	1.228949285336789e-05	1.2960801483333055e-07	1.2540663914359373e-05
42.26859111047143	0.0004701298703252099	0.00048128116326091213	0.0005292583065602706	0.0005399869875585284	0.0005625483098988642	0.0005729734149808756	0.0005974670039899732	0.0006075277736679516	0.0006687236956224438	0.0006779091693941435	0.12124949311813833	0.11787769614350693	1.32981361518434e-07	1.2944493063313245e-05	1.3569109617579504e-07	1.3208258166336195e-05
42.523280635114425	0.0004701084502778145	0.0004812607761365467	0.0005292718515893143	0.0005400014138701425	0.0005625829366970298	0.0005730087463801741	0.000597524721543781	0.0006075859442662934	0.0006688313435566648	0.0006780165604181556	0.12132054760705131	0.11794676926503773	1.3887910858562807e-07	1.3599941563205431e-05	1.4170142129685606e-07	1.387631858482119e-05
42.77950479226489	0.0004700875127362409	0.00048124091184751413	0.0005292866469671499	0.0005400171273415877	0.0005626192741316108	0.0005730458213435899	0.000597584652188695	0.0006076463554285996	0.0006689422865397783	0.0006781272587269302	0.12139293543926567	0.11801713853954164	1.447058755497336e-07	1.425582722604235e-05	1.476395021715246e-07	1.4544834055871259e-05
43.03727282885567	0.0004700670399371557	0.0004812215527759815	0.0005293026866210758	0.0005400341220055028	0.0005626573233285136	0.0005730846410437213	0.0005976468050363069	0.0006077090162251833	0.0006690565512379123	0.0006782412906864316	0.12146668243990424	0.11808882907144164	1.5046216016146273e-07	1.4912138719305745e-05	1.5350584671924503e-07	1.521379326210881e-05
43.29659404753705	0.0004700470137055615	0.0004812026808942743	0.000529319964301314	0.0005400523917186603	0.0005626970853838069	0.0005731252066233717	0.0005977111893335782	0.0006077739358599326	0.0006691741648210479	0.0006783586831590731	0.12154181496357958	0.11816186647985868	1.5614845618491628e-07	1.5568864501033786e-05	1.5930095882210962e-07	1.5883184678711082e-05
43.55747780701245	0.000470027415445686	0.0004811842777557977	0.0005293384735770993	0.0005400719301580853	0.0005627385613631711	0.000573167519195003	0.0005977778144661242	0.0006078411236735558	0.0006692951549750193	0.0006784794635155565	0.12161835990630937	0.11823627691019614	1.6176525340148677e-07	1.6225992814936085e-05	1.6502533832746073e-07	1.6552996568608425e-05
43.81993352237618	0.00047000822613163106	0.00048116632448572843	0.0005293582078326644	0.0005400927308170738	0.000562781752301331	0.0005732115798401748	0.0005978466899615779	0.0006079105891469086	0.0006694195499138436	0.0006786036596470043	0.12169634471773444	0.11831208704601545	1.6731303762004997e-07	1.6883511685869546e-05	1.7067948106198536e-07	1.722321697809892e-05
44.08397066545326	0.0004699894262977973	0.00048114880177147845	0.0005293791602631296	0.000540114787001115	0.0005628266592014808	0.0005732573896089749	0.0005979178254930549	0.0006079823419044164	0.0006695473783923846	0.000678731299977452	0.12177579741365777	0.11838932412122007	1.7279229068932478e-07	1.7541408915355827e-05	1.7626387884038877e-07	1.7893833732324227e-05
44.349598765141174	0.0004699709960290657	0.0004811316898529148	0.0005294013238702841	0.0005401380918237064	0.0005628732830346939	0.0005733049495194347	0.0005979912308827032	0.0006080563917175883	0.0006696786697193636	0.0006788624134766566	0.12185674658889692	0.11846801593255651	1.782034905082816e-07	1.8199672077057194e-05	1.8177901948187442e-07	1.8564834431175625e-05
44.6168274077539	0.0004699529149507401	0.0004811149685123447	0.0005294246914582696	0.0005401626382020698	0.0005629216247393243	0.0005733542605569385	0.0005980669161053651	0.0006081327485086299	0.0006698134537707252	0.0006789970296732686	0.12193922143048275	0.11854819085243395	1.8354711103373174e-07	1.8858288511600096e-05	1.8722538681491437e-07	1.9236206444006587e-05
44.88566623736761	0.0004699351622182278	0.0004810986170642398	0.0005294492556291403	0.0005401884188527506	0.0005629716852203886	0.000573405323673611	0.0005981448912923194	0.0006082114223541514	0.0006699517610033597	0.0006791351786683617	0.12202325173118872	0.11862987784208354	1.88823622274039e-07	1.9517245320219145e-05	1.9260346067356306e-07	1.9907936903276746e-05
45.15612495616904	0.0004699177165064611	0.0004810826143446958	0.0005294750087783187	0.0005402154262871072	0.0005630234653489357	0.0005734581397876943	0.0005982251667351403	0.0006082924234889777	0.0006700936224692186	0.0006792768911493262	0.12210886790342466	0.11871310646505767	1.9403349031297222e-07	2.0176529361093376e-05	1.979137169217434e-07	2.0580012701443273e-05
45.42821332480542	0.0004699005559990591	0.0004810669387006432	0.0005295019430899344	0.0005402436528066885	0.0005630769659614083	0.0005735127097829179	0.0005983077528896621	0.0006083757623100693	0.0006702390698298113	0.0006794221984041662	0.12219610099348918	0.1187979069010863	1.9917717731360828e-07	2.0836127243864522e-05	2.031566274580173e-07	2.1252420485007306e-05
45.701941162736816	0.00046988365837720544	0.0004810515679787677	0.0005295300505320393	0.0005402730904984888	0.0005631321878589847	0.0005735690345078457	0.0005983926603800501	0.0006084614493805483	0.0006703881353711072	0.000679571132336175	0.12228498269620283	0.11888430996029793	2.0425514151442906e-07	2.1496025322739754e-05	2.0833266021254987e-07	2.19251466482967e-05
45.97731834859046	0.00046986700080824356	0.0004810364795141538	0.0005295593228517005	0.0005403037312300788	0.0005631891318069041	0.000573627114775213	0.000598479900002983	0.000608549495433834	0.0006705408520188505	0.0006797237254790237	0.12237554536992147	0.1189723470978158	2.0926783724298237e-07	2.2156209691953643e-05	2.1344227916142086e-07	2.2598177328775337e-05
46.25435482051728	0.0004698505599339888	0.0004810216501186337	0.0005295897515699678	0.0005403355666446156	0.0005632477985337847	0.0005736869513612494	0.0005985694827319604	0.0006086399113779022	0.0006706972533543114	0.0006798800110122847	0.12246782205195784	0.11906205042874586	2.1421571491653246e-07	2.2816666179301115e-05	2.1848594433096155e-07	2.327149840078424e-05
46.533060576550575	0.00046983431185872166	0.0004810070560688441	0.000529621327976705	0.0005403685881557152	0.0005633081887309154	0.0005737485450049828	0.0005986614197217201	0.0006087327082996526	0.0006708573736304669	0.0006800400227773756	0.12256184647440754	0.11915345274355987	2.1909922104444528e-07	2.3477380339781417e-05	2.2346411179667049e-07	2.3945095469407596e-05
46.813445674966815	0.0004698182321368938	0.00048099267309396654	0.0005296540431252894	0.0005404027869421968	0.0005633703030515409	0.0005738118964075303	0.0005987557223127885	0.0006088278974694097	0.0006710212477886501	0.000680203795293954	0.12265765308040603	0.11924658752389533	2.239187982349105e-07	2.4138337450005376e-05	2.2837723369297132e-07	2.46189538647551e-05
47.09552023464871	0.00046980229576049564	0.0004809784763631516	0.0005296878878271716	0.0005404381539426852	0.0005634341421101236	0.0005738770062313724	0.000598852402036153	0.0006089254903455446	0.000671188911475665	0.0006803713637767905	0.1227552770408137	0.1193414889587807	2.286748851947247e-07	2.4799522501145477e-05	2.3322575821603173e-07	2.5293058635550425e-05
47.37929443545016	0.00046978647714610933	0.00048096444047262247	0.0005297228526462902	0.000540474679850074	0.0005634997064815922	0.000573943875099611	0.0005989514706180739	0.00060902549857923	0.0006713604010613965	0.0006805427641531079	0.12285475427136751	0.11943819196129349	2.3336791673167663e-07	2.546092019245494e-05	2.3801012962658234e-07	2.596739454252539e-05
47.66477851856398	0.00046977075012162047	0.00048095053943243184	0.0005297589278933386	0.0005405123551058381	0.0005635669967005704	0.0005740125035952084	0.0005990529399850237	0.000609127934019331	0.0006715357536569068	0.0006807180330804219	0.12295612145028037	0.11953673218568125	2.3799832375563136e-07	2.6122514924287188e-05	2.4273078824666415e-07	2.664194605148107e-05
47.951982786891236	0.0004697550879125726	0.0004809367466528817	0.0005297961036198779	0.0005405511698941957	0.0005636360132605881	0.0005740828922602092	0.0005991568222687753	0.0006092328087174322	0.0006717150071330696	0.0006808972079648919	0.12305941603633762	0.11963714604494052	2.425665332761451e-07	2.6784290790948795e-05	2.4738817046591685e-07	2.7316697326570938e-05
48.24091760541319	0.00046973946312818077	0.0004809230349305768	0.0005298343696122946	0.0005405911141361169	0.0005637067566132736	0.0005741550415949448	0.0005992631298116309	0.0006093401349330143	0.00067189820013973	0.0006810803269802008	0.12316467628747495	0.1197394707288811	2.4707296840279034e-07	2.744623157327486e-05	2.5198270873941046e-07	2.7991632223056673e-05
48.53159340156531	0.0004697238477469579	0.0004809093764341128	0.0005298737153855918	0.0005406321774831655	0.0005637792271675253	0.0005742289520572167	0.0005993718751718035	0.0006094499251387729	0.0006720853721254215	0.0006812674290869779	0.12327194127988068	0.11984374422268816	2.5151804834287923e-07	2.8108320730954595e-05	2.565148315876453e-07	2.866673427982802e-05
48.82402066561362	0.0004697082131019729	0.00048089574268939117	0.0005299141301770158	0.0005406743493111802	0.0005638534252886644	0.0005743046240614624	0.0005994830711289521	0.0006095621920260962	0.000672276563357659	0.0006814585540527949	0.12338125092761561	0.11995000532599501	2.5590218840168023e-07	2.8770541395203852e-05	2.609849635951426e-07	2.934198671207533e-05
49.11820995103327	0.000469692529865708	0.0004808821045645316	0.0005299556029395087	0.0005407176187137811	0.0005639293512975685	0.0005743820579779007	0.000599596730689878	0.0006096769485107005	0.0006724718149438204	0.0006816537424727328	0.12349264600278244	0.12005829367248905	2.602257999766719e-07	2.943287636021641e-05	2.653935254100107e-07	3.0017372403184917e-05
49.41417187488941	0.0004696767680345222	0.0004808684322543919	0.0005299981223349818	0.0005407619744957	0.0005640070054697793	0.0005744612541316551	0.0005997128670943873	0.0006097942077384265	0.000672671168852644	0.0006818530357905635	0.12360616815625863	0.12016864975005895	2.644892905501704e-07	3.0095308074615246e-05	2.697409337342957e-07	3.069287389627362e-05
49.71191711822035	0.00046966089691268355	0.0004808546952646638	0.0005300416767274036	0.0005408074051659264	0.0005640863880345914	0.0005745422128018545	0.00059983149382132	0.0006099139830912067	0.0006728746679363469	0.0006820564763205424	0.12372185993900758	0.12028111492151294	2.6869306368813677e-07	3.0757818633264655e-05	2.7402760132788466e-07	3.136847338648663e-05
50.01145642642306	0.00046964488509598713	0.0004808408623955465	0.0005300862541757007	0.000540853898930669	0.000564167499174118	0.0005746249342207172	0.0005999526245947612	0.0006100362881932094	0.00067308235595342	0.0006822641072698612	0.12383976482398844	0.12039573144587382	2.728375190325875e-07	3.14203897681109e-05	2.782539369991814e-07	3.204415271186589e-05
50.3128006096408	0.00046962870045491877	0.0004808269017249776	0.000530131842426459	0.0005409014436861172	0.0005642503390223313	0.0005747094185726031	0.0006000762733904308	0.000610161136917159	0.0006732942775920771	0.0006824759727617499	0.12395992722868994	0.1205125425002796	2.7692305229237886e-07	3.208300283884247e-05	2.824203455953486e-07	3.2719893344010376e-05
50.61596054315354	0.0004696123101173696	0.0004808127805914046	0.0005301784289064236	0.0005409500270110065	0.0005643349076640799	0.00057479566599305	0.0006002024544422626	0.0006102885433908462	0.0006735104784944168	0.0006826921178592747	0.12408239253829882	0.12063159220250289	2.809500552340997e-07	3.2745638823356016e-05	2.8652722800176587e-07	3.339567637956897e-05
50.9209471677702	0.00046959568045087247	0.0004807984655760908	0.0005302260007147885	0.0005409996361589724	0.0005644212051340787	0.0005748836765677802	0.0006003311822491773	0.0006104185220038294	0.000673731005281302	0.0006829125885898533	0.12420720712953229	0.12075292563411714	2.849189156761082e-07	3.340827830823623e-05	2.90574981129995e-07	3.407148253022074e-05
51.22777149022361	0.00046957877704436186	0.00048078392248493586	0.0005302745446152725	0.0005410502580506944	0.0005645092314158777	0.0005749734503316856	0.00060046247158206	0.0006105510874143376	0.0006739559055779959	0.0006831374319705052	0.12433441839515212	0.12087658886432091	2.8883001747378664e-07	3.407090147811154e-05	2.9456399790802213e-07	3.4747292112669026e-05
51.53644458356769	0.0004695615646894241	0.00048076911632979696	0.0005303240470279668	0.0005411018792658136	0.0005645989864407956	0.0005750649872677812	0.0006005963374909387	0.0006106862545563747	0.0006741852280405587	0.0006833666960338563	0.12446407476918268	0.12100262897445173	2.926837405081576e-07	3.47334881051764e-05	2.984946672716926e-07	3.542308503867719e-05
51.84697758757708	0.0004695440073610383	0.00048075401130929244	0.0005303744940209584	0.0005411544860346275	0.0005646904700868339	0.000575158287306139	0.000600732795312387	0.000610824038647043	0.0006744190223830654	0.0006836004298549502	0.12459622575286147	0.12113109408320577	2.964804606716805e-07	3.539601753813071e-05	3.0236737414899e-07	3.6098840803897025e-05
52.15938170914916	0.00046952606819777317	0.00048073857078907635	0.0005304258713017071	0.0005412080642295412	0.0005647836821775534	0.000575253350322783	0.0006008718606771385	0.0006109644551940791	0.0006746573394056332	0.000683838683578851	0.12473092194134079	0.12126203337259414	3.0022054985361524e-07	3.605846869100815e-05	3.061824994477847e-07	3.6774538477196694e-05
52.47366822270851	0.00046950770948145224	0.0004807227572815604	0.0005304781642081844	0.0005412625993562825	0.0005648786224809293	0.0005753501761385665	0.000601013549517941	0.0006111075200036247	0.0006749002310233241	0.0006840815084491222	0.12486821505116863	0.12139549711464914	3.039043759256021e-07	3.672082003138011e-05	3.0994042004412435e-07	3.7450156689294856e-05
52.789848470613855	0.0004694888926162277	0.00048070653242507377	0.0005305313576997509	0.0005413180765448575	0.0005649752907081667	0.0005754487645180092	0.0006011578780776396	0.0006112532491882273	0.0006751477502959224	0.0006843289568371515	0.12500815794857528	0.12153153669892204	3.0753230272203766e-07	3.7383049568240345e-05	3.1364150876412797e-07	3.8125673620992284e-05
53.107933863567155	0.00046946957810709055	0.00048068985696243804	0.0005305854363477767	0.0005413744805402539	0.0005650736865124922	0.0005755491151681121	0.0006013048629175155	0.0006114016591750913	0.0006753999514586527	0.0006845810822724101	0.12515080467859557	0.12167020466078401	3.1110469002229406e-07	3.8045134839390093e-05	3.1728613436718053e-07	3.8801066990806765e-05
53.42793588102576	0.0004694497255377614	0.00048067269071893276	0.0005306403843259832	0.0005414317956928646	0.0005651738094879034	0.0005756512277371309	0.0006014545209258666	0.0006115527667145706	0.0006756568899538301	0.0006848379394736327	0.12529621049504608	0.12181155471056615	3.146218935236138e-07	3.870705289768517e-05	3.2087466152088805e-07	3.947631404171981e-05
53.74986607161648	0.00046942929354795894	0.000480654992579642	0.000530696185400508	0.0005414900059486392	0.0005652756591678894	0.0005757551018133204	0.0006016068693268614	0.0006117065888889298	0.0006759186224635128	0.0006850995843809627	0.12544443189140164	0.12195564176356562	3.180842648280993e-07	3.9368780298629225e-05	3.244074507902355e-07	4.015139152907521e-05
54.073736053552395	0.00046940823981003114	0.0004806367204661634	0.0005307528229196782	0.0005415490948389477	0.0005653792350241146	0.0005758607369236466	0.0006017619256896616	0.0006118631431213757	0.0006761852069431665	0.0006853660741891387	0.125595526632588	0.1221025219709517	3.214921514153911e-07	4.003029308573269e-05	3.278848586130839e-07	4.082627570675679e-05
54.399557515052166	0.0004693865210049129	0.00048061783131264076	0.0005308102798034822	0.0005416090454701437	0.0005654845364650637	0.0005759681325324575	0.0006019197079378247	0.0006120224471853621	0.0006764567026564117	0.0006856374673816871	0.12574955378772898	0.12225225275158856	3.2484589661122606e-07	4.0691566775483134e-05	3.3130723726786104e-07	4.150094231190893e-05
54.727342214761876	0.00046936409279739705	0.00048059828104111426	0.0005308685385327291	0.0005416698405128166	0.0005655915628346467	0.0005760772880401157	0.0006020802343590007	0.0006121845192141854	0.0006767331702108371	0.000685913823766217	0.1259065737638852	0.12240489282482951	3.2814583956531935e-07	4.135257634278744e-05	3.346749348549132e-07	4.217536655126697e-05
55.057101982179326	0.00046934090981069846	0.00048057802453617214	0.0005309275811378885	0.000541731462190732	0.0005657003134107676	0.0005761882027815985	0.0006022435236149285	0.000612349377710883	0.0006770146715949768	0.0006861952045108341	0.12606664834080772	0.1225605022442959	3.313923152231755e-07	4.201329620547034e-05	3.3798829527286953e-07	4.284952308630796e-05
55.38884871808102	0.00046931692560028484	0.00048055701561885647	0.0005309873891875958	0.000541793892269436	0.0005658107874038495	0.0005763008760250527	0.0006024095947517482	0.000612517041558438	0.0006773012702164684	0.0006864816721817132	0.12622984070675655	0.12271914243268923	3.345856542874906e-07	4.267370020699657e-05	3.4124765817841827e-07	4.352338601615324e-05
55.722594394951685	0.00046929209262694144	0.0004805352070198125	0.0005310479437768103	0.0005418571120445191	0.0005659229839553119	0.0005764153069703053	0.0006025784672106295	0.0006126875300303021	0.000677593030941415	0.0006867732907818754	0.12639621549540686	0.12288087621766063	3.377261831887706e-07	4.333376160024771e-05	3.4445335896136995e-07	4.41969288619698e-05
56.058351057416104	0.0004692663622290639	0.0004805125503516735	0.0005311092255146215	0.0005419211023295282	0.0005660369021360117	0.0005765314947473369	0.0006027501608387456	0.000612860862801256	0.0006778900201350371	0.0006870701257912227	0.12656583882389646	0.12304576786879082	3.4081422405150396e-07	4.39934530299807e-05	3.476057287125651e-07	4.4870124550053236e-05
56.39613082267415	0.00046923968459412996	0.0004804889960806121	0.0005311712145116811	0.0005419858434435113	0.0005661525409446297	0.0005766494384147046	0.0006029246959005849	0.0006130370599586106	0.0006781923057036345	0.0006873722442078565	0.1267387783320421	0.12321388313570511	3.438500946515528e-07	4.465274651407891e-05	3.5070509418440917e-07	4.5542945393703405e-05
56.7359458809379	0.00046921200872934927	0.0004804644934970784	0.0005312338903672548	0.0005420513151981829	0.0005662698993060124	0.0005767691369579202	0.0006031020930896275	0.0006132161420137641	0.0006784999571379172	0.000687679714590752	0.1269151032227744	0.12338528928737266	3.4683410837744663e-07	4.531161342488654e-05	3.537517777519499e-07	4.6215363074766924e-05
57.07780849587155	0.00046918328243143173	0.00048043899068565945	0.0005312972321558768	0.0005421174968846964	0.0005663889760694619	0.0005768905892877775	0.0006032823735403918	0.000613398129914128	0.0006788130455577392	0.0006879926071038195	0.1270948843038335	0.12356005515263097	3.497665741864723e-07	4.597002446900256e-05	3.5674609737482155e-07	4.688734862465238e-05
57.42173100503407	0.00046915345225547237	0.0004804124344940549	0.0005313612184135928	0.0005421843672600113	0.0005665097700069727	0.0005770137942386304	0.0006034655588408668	0.0006135830450554368	0.0006791316437583274	0.0006883109935614194	0.12727819403076931	0.12373825116197801	3.5264779656022163e-07	4.66279496672134e-05	3.596883665543107e-07	4.755887240451284e-05
57.7677258203244	0.0004691224634829117	0.00048038477050112784	0.0005314258271237817	0.0005422519045328389	0.0005666322798114158	0.0005771387505666179	0.0006036516710453472	0.0006137709092944541	0.0006794558262580192	0.0006886349474753745	0.1274651065512954	0.12391994939067931	3.554780754552603e-07	4.728535833273262e-05	3.6257889428641023e-07	4.822990408438754e-05
58.115805428429454	0.00046909026008853363	0.00048035594298399446	0.0005314910357025303	0.0005423200863491491	0.0005667565040946624	0.0005772654569478329	0.0006038407326876781	0.0006139617449620872	0.0006797856693475851	0.0006889645441035408	0.1276556977510463	0.12410522360324149	3.5825770625412187e-07	4.794221904935725e-05	3.654179850158491e-07	4.890041262189948e-05
58.465982391274686	0.0004690567847064825	0.00048032589488413916	0.0005315568209835606	0.0005423888897772303	0.0005668824413856546	0.0005773939119764356	0.0006040327667949364	0.0006141555748769316	0.0006801212511412097	0.0006892998605000091	0.12785004530078536	0.12429414929929186	3.6098697970697764e-07	4.859849964769514e-05	3.682059385803644e-07	4.957036623931543e-05
58.818269346477535	0.00046902197859525086	0.0004802945677724934	0.0005316231592026716	0.0005424582912922732	0.0005670100901284044	0.0005775241141627035	0.000604227796901548	0.0006143524223592506	0.000680462651629165	0.0006896409755669687	0.12804822870512672	0.12448680376093006	3.636661818760172e-07	4.925416718129516e-05	3.709430501589849e-07	5.023973240057822e-05
59.172679007803275	0.0004689857816016164	0.00048026190181347264	0.0005316900259817029	0.000542528266760476	0.0005671394486799396	0.0005776560619310242	0.0006044258470638772	0.0006145523112454204	0.0006808099527322744	0.0006899879701083327	0.1282503293528116	0.12468326610159328	3.662955940775519e-07	4.990918790166721e-05	3.7362961021738736e-07	5.0908477787089956e-05
59.52922416562417	0.0004689481321234752	0.00048022783572790377	0.0005317573963119806	0.0005425987914226398	0.0005672705153081736	0.0005777897536178195	0.0006046269418752869	0.0006147552659028438	0.0006811632383582016	0.000690340926885174	0.12845643056861397	0.12488361731650247	3.688754928150113e-07	5.0563527231914374e-05	3.7626590444273574e-07	5.157656827198265e-05
59.887917687380885	0.0004689089670715511	0.00048019230675484033	0.0005318252445372421	0.0005426698398772463	0.0005674032881897124	0.0005779251874694035	0.0006048311064817031	0.0006149613112453602	0.0006815225944596734	0.0006906999306730375	0.12866661766692364	0.1250879403347362	3.7140614971562565e-07	5.1217149739934964e-05	3.788522136833998e-07	5.224396889437488e-05
60.24877251804685	0.000468868221829934	0.0004801552506121883	0.0005318935443360103	0.0005427413860629916	0.0005675377654075854	0.0005780623616397729	0.00060503836659769	0.0006151704727491662	0.0006818881090946824	0.0006910650683212225	0.1288809780070755	0.1252963200730057	3.7388783145258023e-07	5.187001910895994e-05	3.813888138798913e-07	5.291064383125543e-05
60.6118016805955	0.0004688258302153919	0.00048011660145613397	0.0005319622687033995	0.000542813403240756	0.0005676739449488986	0.000578201274188318	0.0006052487485230577	0.0006153827764692616	0.0006822598724887562	0.0006914364288140922	0.12909960105048585	0.1255088434911856	3.763207996748674e-07	5.252209810874264e-05	3.8387597599113827e-07	5.357655636896441e-05
60.97701827647021	0.0004687817244354442	0.0004800762918393073	0.0005320313899323374	0.0005428858639749955	0.0005678118247024145	0.0005783419230774643	0.0006054622791600351	0.0006155982490564557	0.0006826379770993893	0.0006918141033344998	0.12932257841967676	0.12572559964967456	3.787053109269474e-07	5.317334856426437e-05	3.8631396592336137e-07	5.424166887341153e-05
61.34443548605718	0.0004687358350451227	0.00048003425266765075	0.0005321008795941696	0.0005429587401145221	0.0005679514024560426	0.0005784843061702282	0.0006056789860310062	0.0006158169177749316	0.0006830225176826965	0.000692198185329422	0.12955000395924063	0.12594667976864665	3.8104161656786657e-07	5.3823731323843216e-05	3.887030444498429e-07	5.490594275907312e-05
61.71406656916102	0.0004686880909023951	0.000479990413155949	0.000532170708518639	0.0005430320027726643	0.0005680926758942528	0.0005786284212276967	0.0006058988972968572	0.0006160388105204179	0.000683413591362403	0.0006925887705778676	0.12978197379883524	0.12617217728927388	3.833299626788836e-07	5.4473206225036375e-05	3.910434671244075e-07	5.556933845596301e-05
62.085924865483435	0.0004686384191221853	0.0004799447007819451	0.0005322408467731956	0.0005431056223067647	0.0005682356425953874	0.0005787742659064107	0.0006061220417759318	0.0006162639558389599	0.0006838112977012452	0.0006929859572611768	0.1300185864182817	0.12640218793698935	3.855705899741312e-07	5.512173205954318e-05	3.933354841976133e-07	5.623181537622868e-05
62.46002379510434	0.000468586745028966	0.00047989704123904263	0.0005323112636416356	0.0005431795682970136	0.0005683803000288926	0.0005789218377556705	0.0006063484489636445	0.0006164923829463481	0.0006842157387749008	0.0006933898460357942	0.13025994271484317	0.12663680978687766	3.8776373370379667e-07	5.576926653695635e-05	3.9557934052166736e-07	5.68933318784437e-05
62.83637685896657	0.0004685329921078336	0.0004798473583874874	0.0005323819276020195	0.0005432538095245684	0.0005685266455524401	0.0005790711342147331	0.0006065781490527512	0.0006167241217481925	0.0006846270192485179	0.0006938005401086068	0.13050614607277544	0.12687614333126054	3.8990962354927983e-07	5.641576624593192e-05	3.9777527545067914e-07	5.755384523030427e-05
63.21499763936286	0.00046847708195405543	0.00047979557420402036	0.0005324528063038632	0.0005433283139489517	0.0005686746764089563	0.0005792221526099222	0.0006068111729543267	0.0006169592028607005	0.0006850452464559934	0.0006942181453149827	0.13075730243523187	0.12712029154958024	3.920084835174831e-07	5.7061186614276727e-05	3.999235227426486e-07	5.821331157054854e-05
63.59589980042612	0.0004684189342209962	0.0004797416087299024	0.0005325238665445554	0.0005434030486846842	0.0005688243897235363	0.0005793748901516277	0.0006070475523194544	0.0006171976576321637	0.000685470530482064	0.0006946427701995768	0.13101352037861708	0.12736935998066246	3.9406053182512724e-07	5.77054818671624e-05	4.02024310446167e-07	5.887168586803104e-05
63.979097088622495	0.0004683584665663964	0.00047968538001730846	0.0005325950742449871	0.0005434779799771371	0.0005689757825002543	0.0005795293439312016	0.0006072873195616764	0.0006174395181651914	0.0006859029842473729	0.0006950745261000654	0.13127491118948617	0.12762345679744325	3.960659807800311e-07	5.834860498322991e-05	4.040778607877684e-07	5.9528921879506425e-05
64.36460333324754	0.0004682955945969092	0.0004796268040739617	0.0005326663944243463	0.0005435530731775577	0.0005691288516188486	0.0005796855109177375	0.0006075305078802151	0.0006176848173397163	0.000686342723596597	0.0006955135272338857	0.13154158894409046	0.12788269288427767	3.9802503665664537e-07	5.8990507649070434e-05	4.060843900533179e-07	6.0184972105858936e-05
64.75243244692527	0.0004682302318108695	0.0004795657948060136	0.0005327377911740648	0.0005436282927172541	0.0005692835938312952	0.000579843387954738	0.0006077771512840172	0.0006179335888368095	0.0006867898673897881	0.0006959598907881414	0.1318136705906723	0.12814718191691374	3.9993789956486395e-07	5.963114021156901e-05	4.0804410846105154e-07	6.083978774577836e-05
65.14259842611021	0.0004681622895391975	0.00047950226395904817	0.000532809227630862	0.0005437036020808864	0.0005694400057582434	0.0005800029717566522	0.0006080272846166278	0.0006181858671633226	0.0006872445375970482	0.0006964137370127826	0.13209127603461654	0.12841704044524485	4.018047633052831e-07	6.027045162697309e-05	4.099572200272437e-07	6.149331864711838e-05
65.53511535159264	0.0004680916768843869	0.00047943612105718036	0.000532880665948866	0.0005437789637788448	0.0005695980838853239	0.0005801642589052899	0.0006082809435819518	0.0006184416876774094	0.0006877068593966873	0.0006968751893172098	0.1323745282265837	0.12869238797895877	4.036258152300982e-07	6.090838940968346e-05	4.1182392242764595e-07	6.214551325678386e-05
65.92999738900669	0.00046801830065750936	0.00047936727334015576	0.0005329520672707694	0.0005438543393186687	0.0005697578245593171	0.0005803272458460971	0.0006085381647709236	0.0006187010866149433	0.0006881769612769983	0.0006973443743704448	0.1326635532537298	0.12897334707618394	4.0540123608426813e-07	6.15448995765211e-05	4.1364440684775895e-07	6.279631856730139e-05
66.32725878934137	0.0004679420653131393	0.0004792956256983826	0.0005330233916979774	0.0005439296891754711	0.0005699192239841704	0.0005804919288842916	0.0006087989856891224	0.0006189641011168791	0.0006886549751418206	0.0006978214222050113	0.1329584804341494	0.12926004343527148	4.071311998408251e-07	6.217992658894e-05	4.154188578277913e-07	6.344568006129425e-05
66.72691388945532	0.0004678628728821518	0.0004792210806058297	0.0005330945982597148	0.000544004972761329	0.0005700822782168654	0.000580658304180849	0.0006090634447853757	0.0006192307692575897	0.0006891410364200387	0.0006983064663246932	0.13325944241466414	0.12955260598982368	4.088158735409547e-07	6.281341329461565e-05	4.1714745310469144e-07	6.40935416545696e-05
67.12897711259382	0.00046778062290229517	0.00047914353805069624	0.0005331656448810487	0.0005440801483936014	0.0005702469831631295	0.0005808263677483405	0.0006093315814813979	0.0006195011300742287	0.0006896352841791965	0.0006987996438163408	0.13356657527210555	0.12985116700711763	4.104554171057784e-07	6.344530086263567e-05	4.188303634347721e-07	6.47398456339876e-05
67.53346296890952	0.000467695212346455	0.0004790628954637762	0.0005332364883497722	0.0005441551732621187	0.0005704133345729659	0.0005809961154465958	0.000609603436202479	0.0006197752235971407	0.000690137861243391	0.0006993010954658801	0.13388001861821508	0.13015586219005093	4.12049983147594e-07	6.40755287178163e-05	4.2046775241210647e-07	6.538453259395671e-05
67.94038605598601	0.00046760653554853425	0.00047897904764442593	0.0005333070842821193	0.0005442300033952142	0.0005705813280360219	0.000581167542978209	0.000609879050409304	0.0006200530908813832	0.0006906489143156488	0.0006998109658787309	0.13419991570833636	0.1304668307827577	4.1359971677677916e-07	6.470403447197959e-05	4.2205977628508116e-07	6.602754137020883e-05
68.3497610593647	0.00046751448412684786	0.0004788918866840585	0.0005333773870872499	0.0005443045936245377	0.0005707509589767602	0.0005813406458838558	0.0006101584666309156	0.0006203347740393917	0.0006911685941049555	0.0007003294036047953	0.13452641355402808	0.1307842156800504	4.1510475539058896e-07	6.533075385091458e-05	4.2360658374985573e-07	6.666880896918914e-05
68.7616027530747	0.00046741894690494897	0.0004788013018870525	0.0005334473499304615	0.0005443788975486073	0.0005709222226494466	0.0005815154195374311	0.0006104417284988935	0.0006206203162748413	0.0006916970554581811	0.0007008565612682687	0.13485966303978936	0.13110816354084057	4.1656522845273745e-07	6.595562061809113e-05	4.2510831574219584e-07	6.73082704944622e-05
69.17592600016614	0.00046731980982977524	0.00047870717968898264	0.0005335169246950711	0.0005444528674950406	0.0005710951141329229	0.0005816918591409822	0.0006107288807827763	0.0006209097619177518	0.0006922344574970649	0.0007013925957024116	0.13519981904403763	0.13143882490571462	4.1798125726192053e-07	6.65785664944879e-05	4.265651052155371e-07	6.794585906978734e-05
69.59274575324658	0.00046721695588702796	0.00047860940357208294	0.0005335860619429068	0.0005445264544814223	0.0005712696283251764	0.0005818699597194449	0.000611019969426804	0.0006212031564608915	0.0006927809637605377	0.0007019376680895709	0.13554704056456593	0.13177635431882373	4.1935295471144836e-07	6.719952107521465e-05	4.27977076908532e-07	6.858150575807243e-05
70.01207705502031	0.00046711026501366717	0.00047850785397781796	0.0005336547108733686	0.0005445996081747347	0.0005714457599376773	0.0005820497161151544	0.00061131504158801	0.0006215005465975276	0.0006933367423525748	0.0007024919441066481	0.13590149084859987	0.13212091045428598	4.20680425032181e-07	6.781841174077763e-05	4.293443470994784e-07	6.921513947630298e-05
70.43393503883172	0.0004669996140074223	0.0004784024082164556	0.0005337228192809822	0.0005446722768493075	0.0005716235034894858	0.0005822311229821367	0.0006116141456757419	0.0006218019802605871	0.0006939019660958607	0.0007030555940762604	0.1362633375277096	0.1324726562472785	4.2196376352158626e-07	6.843516356463963e-05	4.306670233463275e-07	6.984668690626639e-05
70.85833492921113	0.00046688487643319125	0.00047829294037354055	0.0005337903335113745	0.0005447444073432084	0.0005718028533011071	0.0005824141747801538	0.0006119173313926519	0.0006221075066632809	0.0006944768126914961	0.0007036287931238575	0.1366327527577698	0.1328317590300322	4.232030562606546e-07	6.904969921561754e-05	4.3194520421313987e-07	7.047607240003029e-05
71.2852920424243	0.0004667659225262178	0.00047817932121312355	0.0005338571984156374	0.000544815945013021	0.0005719838034880885	0.0005825988657685024	0.0006122246497772348	0.0006224171763412588	0.0006950614648850525	0.0007042117213410607	0.1370099133641454	0.13319839067292807	4.2439837981769497e-07	6.966193885597771e-05	4.331789789883012e-07	7.11032178823956e-05
71.71482178702524	0.00046664261909192114	0.0004780614180776434	0.0005339233573029707	0.0005448868336869353	0.0005721663479543438	0.0005827851899995493	0.0006125361532479699	0.0006227310411963564	0.0006956561106392415	0.0007048045639555168	0.13739500099238994	0.13357272773091794	4.255498009344584e-07	7.027180003406353e-05	4.343684273825721e-07	7.172804274691025e-05
72.14693966441222	0.00046651482940224465	0.0004779390947843174	0.000533988751891557	0.0005449570156160793	0.0005723504803851888	0.0005829731413119887	0.0006128518956491411	0.000623049154542007	0.000696260943313504	0.0007054075115075378	0.1377882022646501	0.13395495159550633	4.2665737619198684e-07	7.08791975705253e-05	4.355136192059957e-07	7.235046374623466e-05
72.58166126938723	0.00046638241308838744	0.000477812211517905	0.0005340533222575852	0.0005450264314240122	0.000572536194240073	0.0005831627133238042	0.0006131719322983987	0.0006233715711503785	0.0006968761618508434	0.0007060207600338656	0.1381897089420303	0.13434524865252268	4.2772115166150003e-07	7.14840434392211e-05	4.366146140348309e-07	7.297039487749735e-05
73.01900229071879	0.0004662452260297803	0.0004776806247197108	0.0005341170067823392	0.0005450950200543083	0.0005727234827449941	0.0005833538994249285	0.0006134963200361444	0.0006236983473013254	0.0006975019709722383	0.0007066445112588873	0.13859971809318844	0.13474381044594794	4.287411625433562e-07	7.208624664296892e-05	4.3767146086330644e-07	7.358774726202999e-05
73.45897851170821	0.00046610312023916383	0.00047754418697266933	0.0005341797420972666	0.0005451627187161408	0.0005729123388845797	0.0005835466927695786	0.0006138251172768215	0.0006240295408332245	0.0006981385813789826	0.0007072789727936223	0.13901843226944435	0.13515083384805557	4.297174327741373e-07	7.268571308075011e-05	4.386841977268609e-07	7.420242901809426e-05
73.90160581075892	0.00046595594374359916	0.00047740274688236003	0.000534241463026947	0.0005452294628277737	0.0005731027553938097	0.0005837410862682492	0.0006141583840621941	0.0006243652111957754	0.0006987862099633207	0.0007079243583428757	0.13944605968668194	0.1355665212361566	4.306499746235424e-07	7.328234540943113e-05	4.396528513152991e-07	7.481434512711382e-05
74.34690016194996	0.0004658035404612729	0.00047725614895379994	0.0005343021025298678	0.0005452951859578952	0.0005732947247493779	0.0005839370725793529	0.0006144961821166707	0.0006247054195048607	0.0006994450800277813	0.0007085808879209339	0.13988281441427983	0.13599108067620444	4.3153878826309236e-07	7.387604289732508e-05	4.405774365555913e-07	7.542339729239844e-05
74.79487763561212	0.0004656457500739078	0.0004771042334638231	0.0005343615916368834	0.0005453598197646527	0.0005734882391606479	0.0005841346441004738	0.0006148385749048318	0.0006250502285995416	0.0007001154215136062	0.0007092487880761763	0.1403289165715652	0.13642472611362833	4.3238386131141514e-07	7.44667012697875e-05	4.41457956178626e-07	7.602948379076269e-05
75.24555439890803	0.0004654824078946258	0.0004769468363289045	0.0005344198593873103	0.0005454232939323364	0.0005736832905602104	0.0005843337929592352	0.0006151856276911714	0.0006253997031013037	0.000700797471238716	0.0007099282921250776	0.14078459253186906	0.13686767757165585	4.3318516835969077e-07	7.505421254701272e-05	4.422944002599417e-07	7.663249931591509e-05
75.6989467164156	0.0004653133447310644	0.0004767837889682124	0.0005344768327624846	0.0005454855361055626	0.0005738798705939924	0.0005845345110037348	0.0006155374076022187	0.0006257539094756282	0.0007014914731456607	0.0007106196403960049	0.14125007513477097	0.13732016135750927	4.339426704672803e-07	7.563846487285142e-05	4.4308674573584773e-07	7.723233481342351e-05
76.15507095071504	0.0004651383867435705	0.00047661491816172464	0.0005345324366167345	0.000545546471820886	0.0005740779706109215	0.0005847367897925519	0.0006158939836911234	0.0006261129160960129	0.0007021976785600519	0.0007113230804833063	0.14172560390674052	0.13778241027678387	4.3465631463382795e-07	7.621934233444094e-05	4.438349558968848e-07	7.78288773070901e-05
76.61394356297929	0.0004649573552982666	0.00047644004590319445	0.0005345865936055898	0.0005456060244356828	0.0005742775816520935	0.0005849406205842767	0.0006162554270047974	0.0006264767933105473	0.0007029163464599605	0.0007120388675121687	0.14221142529064265	0.13825466385645357	4.353260332317895e-07	7.679672477041433e-05	4.4453897984041146e-07	7.842200971398816e-05
77.07558111356816	0.00046477006681478736	0.00047625898924776516	0.0005346392241111573	0.0005456641150542191	0.0005744786944394362	0.000585145994326552	0.0006166218106537483	0.0006268456135111408	0.000703647743756833	0.0007127672644147969	0.14270779288444765	0.13873716857679919	4.359517434231316e-07	7.737048757082421e-05	4.4519875190985464e-07	7.901161065160256e-05
77.54000026262605	0.000464576332608473	0.00047607156015401275	0.0005346902461644918	0.0005457206624507475	0.0005746812993638335	0.0005853529016445966	0.0006169932098847412	0.0006272194512055474	0.000704392145588481	0.0007135085422184266	0.14321496768967082	0.13923017811276298	4.3653334652995254e-07	7.794050146413267e-05	4.458141910918933e-07	7.959755423284087e-05
78.00721777068286	0.0004643759587267925	0.00047587756532019835	0.0005347395753648524	0.0005457755829895174	0.0005748853864726765	0.0005855613328291763	0.0006173697021563521	0.0006275983830923082	0.0007051498356247404	0.0007142629803457986	0.1437332183698272	0.1397339535851161	4.3707072738038283e-07	7.850663229318211e-05	4.4638520038317586e-07	8.017970984962319e-05
78.47725049925933	0.00046416874577976736	0.00047567680601448916	0.0005347871247956837	0.0005458287905415367	0.0005750909454568196	0.000585771277824	0.0006177513672176464	0.0006279824881387184	0.0007059211063864258	0.0007150308669286725	0.1442628215195784	0.14024876382188453	4.375637536088413e-07	7.906874077766302e-05	4.469116661211508e-07	8.075794194460639e-05
78.95011541147531	0.00046395448876415077	0.0004754690778988994	0.0005348328049371768	0.0005458801963979512	0.000575297965636892	0.0005859827262124979	0.0006181382871900081	0.0006283718476620001	0.0007067062595782485	0.0007158124991350479	0.14480406194485107	0.14077488563056137	4.380122749235481e-07	7.962668226367542e-05	4.4739345727760026e-07	8.133210976969674e-05
79.42582957266194	0.00046373297688110835	0.00047525417084670667	0.0005348765235752591	0.0005459297091798817	0.0005755064359489469	0.0005861956672039577	0.000618530546652374	0.0006287665454138043	0.0007075056064363885	0.00071660818351078	0.14535723295462133	0.14131260408156648	4.3841612233012743e-07	8.018030645901009e-05	4.478304247106492e-07	8.190206713053205e-05
79.90441015097758	0.0004635039933471385	0.0004750318687530615	0.0005349181857068285	0.000545977234744542	0.0005757163449293917	0.0005864100896189704	0.0006189282327299587	0.0006291666676681738	0.0007083194680914706	0.0007174182363362988	0.1459226366648207	0.14186221280347605	4.38775107312276e-07	8.07294571528866e-05	4.482224003789356e-07	8.246766211696122e-05
80.38587441802741	0.0004632673151979566	0.0004748019493385256	0.0005349576934410709	0.0005460226760874762	0.0005759276806991747	0.0005866259818741597	0.0006193314351866482	0.0006295723033131957	0.0007091481759477156	0.0007182429839992248	0.14650058431494	0.142424014290663	4.39089020960173e-07	8.127397191888541e-05	4.4856919650146203e-07	8.302873681674539e-05
80.87023974948666	0.0004630227130850449	0.0004745641839452338	0.0005349949458966685	0.000546065933240723	0.0005761404309471653	0.0005868433319661333	0.0006197402465212561	0.000629983543946423	0.0007099920720790902	0.0007190827633836488	0.1470913965979922	0.14299832022380882	4.3935763305649744e-07	8.181368180139315e-05	4.488706046785248e-07	8.358512701325815e-05
81.35752362572781	0.00046276995106459294	0.00047431833732539206	0.0005350298390947092	0.0005461069031667238	0.0005763545829127047	0.0005870621274546357	0.0006201547620677968	0.0006304004839743376	0.0007108515096433515	0.0007199379222769791	0.14769540400441428	0.14358545180403842	4.395806911113801e-07	8.234841098450629e-05	4.491263949633114e-07	8.413666186676827e-05
81.8477436324513	0.0004625087863784894	0.00047406416742177876	0.0005350622658470885	0.0005461454796477616	0.0005765701233672583	0.0005872823554448363	0.0006205750800999655	0.0006308232207159641	0.0007117268533148767	0.0007208088197952295	0.14831294718059437	0.1441857401012219	4.3975791932503866e-07	8.28779764379256e-05	4.493363148632421e-07	8.468316357292116e-05
82.34091746132043	0.000462238969227047	0.0004738014251399264	0.0005350921156401769	0.0005461815531707119	0.0005767870385951189	0.0005875040025687	0.0006210013019400594	0.0006312518545108784	0.0007126184797372725	0.0007216958268276969	0.14894437730281104	0.1447995264172158	4.398890175095387e-07	8.340218754547546e-05	4.4950008830206296e-07	8.522444700514997e-05
82.83706291059936	0.00046196024253313846	0.00047352985411164614	0.0005351192745135615	0.0005462150108069107	0.0005770053143731202	0.000587727054965409	0.0006214335320725011	0.0006316864888318203	0.0007135267779968071	0.0007225993265020913	0.14959005646718268	0.14542716266471706	4.399736599410573e-07	8.392084571025304e-05	4.496174145163451e-07	8.576031933425765e-05
83.33619788579601	0.00046167234169735975	0.00047324919044951984	0.0005351436249335726	0.0005462457360868546	0.0005772249359492801	0.0005879514982607495	0.0006218718782622111	0.0006321272304020819	0.0007144521501177399	0.0007235197146711244	0.15025035809655168	0.1460690117624973	4.4001149413365036e-07	8.443374393404812e-05	4.4968796687457156e-07	8.629057962296349e-05
83.83834040030794	0.00046137499434387017	0.0004729591624919943	0.0005351650456613792	0.0005462736088695256	0.0005774458880203198	0.0005881773175454168	0.0006223164516780624	0.0006325741893179813	0.0007153950115807187	0.0007244574004217473	0.15092566736507168	0.14672544804788734	4.400021395565331e-07	8.494066637386444e-05	4.4971139164233943e-07	8.681501839911954e-05
84.34350857607244	0.0004610679200565242	0.0004726594905386927	0.0005351834116153782	0.0005462985052060506	0.0005776681547079927	0.0005884044973521753	0.0006227673670216599	0.0006330274791765829	0.0007163557918654787	0.0007254128066082102	0.15161638164138502	0.1473968577072633	4.3994518626462413e-07	8.544138786975575e-05	4.4968730666537955e-07	8.733341720063015e-05
84.85172064422062	0.00046075083010487867	0.00047234988657551054	0.0005351985937275849	0.000546320297197423	0.0005778917195341395	0.0005886330216317894	0.0006232247426616942	0.0006334872172089836	0.0007173349350191351	0.0007263863704102368	0.15232291095132938	0.14808363922553866	4.398401934517862e-07	8.593567344460096e-05	4.496152999747304e-07	8.784554809322664e-05
85.36299494573534	0.0004604234271596759	0.0004720300539891093	0.0005352104587937463	0.0005463388528460101	0.0005781165653944076	0.000588862873727667	0.0006236887007741532	0.0006339535244193888	0.0007183329002514586	0.0007273785439176477	0.15304567846113265	0.1487862038554974	4.396866879128854e-07	8.64232777715579e-05	4.4949492830799465e-07	8.83511731579606e-05
85.87734993211305	0.0004600854049973475	0.0004716996872703197	0.0005352188693168465	0.0005463540359005	0.000578342674530527	0.0005890940363491159	0.0006241593674886578	0.0006344265257302992	0.0007193501625585929	0.0007283897947428878	0.15378512098213953	0.14950497610810082	4.3948416241423524e-07	8.690394460945938e-05	4.493257155425588e-07	8.885004394738882e-05
86.39480416602983	0.0004597364481931012	0.0004713584717060305	0.0005352236833437012	0.0005463657056940046	0.0005785700285010836	0.00058932649154315	0.0006246368730412657	0.0006349063501340882	0.0007203872133767807	0.0007294206066629708	0.15454168949817462	0.1502403942647143	4.3923207396873946e-07	8.737740620291812e-05	4.4910715103015e-07	8.934190090709171e-05
86.91537632201124	0.000459376231802103	0.0004710060830590512	0.0005352247542942546	0.000546373716974936	0.0005787986081506651	0.0005895602206647271	0.000625121351933993	0.0006353931308512803	0.0007214445612677249	0.0007304714802924467	0.15531584971665602	0.15099291091243439	4.389298419957841e-07	8.784338264297697e-05	4.4883868782882776e-07	8.982647276011002e-05
87.43908518710603	0.00045900442102827144	0.0004706421872354672	0.0005352219307832493	0.0005463779197303208	0.0005790283935772977	0.0005897952043453433	0.0006256129431014529	0.0006358870054958818	0.0007225227326373669	0.0007315429337891255	0.15610808264471895	0.15176299350367495	4.3857684637878085e-07	8.830158118930398e-05	4.485197408338193e-07	9.030347585442522e-05
87.9659496615646	0.0004586206708801611	0.0004702664399389484	0.0005352150564338651	0.0005463781590011483	0.0005792593640980557	0.0005900314224598656	0.0006261117900849432	0.0006363881162481048	0.0007236222724899266	0.0007326355035943684	0.15691888519162772	0.15255112494128056	4.3817242539303993e-07	8.875169554733997e-05	4.481496847791181e-07	9.077261346583654e-05
88.4959887595208	0.00045822462581340893	0.00046987848631147055	0.0005352039696829096	0.0005463742746893521	0.0005794914982127262	0.000590268854091489	0.0006266180412143366	0.0006368966100348521	0.0007247437452191776	0.0007337497452098875	0.1577487707988249	0.15335780419047745	4.3771587350668276e-07	8.919340509892792e-05	4.4772785212263914e-07	9.123357505748386e-05
89.0292216096782	0.00045781591935917677	0.0004694779605598824	0.0005351885035771387	0.0005463661013560106	0.0005797247735654042	0.0005905074774947049	0.0006271318497981742	0.000637412638718365	0.0007258877354390743	0.0007348862340130971	0.15859827009904812	0.15418354691904965	4.3720643904722207e-07	8.962637408460594e-05	4.472535308006195e-07	9.168603549218612e-05
89.56566745600044	0.0004573941737380242	0.0004690644855677239	0.0005351684855602568	0.0005463534680102826	0.0005799591669038905	0.0005907472700561491	0.0006276533743224162	0.0006379363592934294	0.0007270548488559723	0.0007360455661132446	0.15946793160609848	0.1550288861672472	4.366433217170042e-07	9.005025073076378e-05	4.467259618314229e-07	9.212965419114205e-05
90.1053456584057	0.00045695899945859015	0.00046863767249167356	0.0005351437372500887	0.0005463361978886279	0.0005801946540367319	0.0005909882082531791	0.0006281827786582317	0.0006384679340935965	0.0007282457131847913	0.0007372283592505896	0.16035832243682246	0.15589437304897866	4.360256699487315e-07	9.046466632017802e-05	4.461443367723269e-07	9.256407423892388e-05
90.6482756934654	0.00045650999490047474	0.00046819712034199457	0.0005351140742054414	0.0005463141082237964	0.00058043120978777	0.000591230267610053	0.0006287202322793078	0.0006390075310068592	0.000729460979111699	0.0007384352537411754	0.1612700290669978	0.15678057748592622	4.3535257809206637e-07	9.0869234200458e-05	4.455077950116194e-07	9.29889214287688e-05
91.19447715510712	0.0004560467458806501	0.00046774241554629463	0.0005350793056820841	0.0005462870100030277	0.0005806688079480071	0.0005914734226515248	0.0006292659104891933	0.0006395553237012865	0.0007307013213059697	0.0007396669134697776	0.16220365812303575	0.15768808897641567	4.3462308342676233e-07	9.12635487279323e-05	4.448154208867893e-07	9.340380324403263e-05
91.74396975532183	0.0004555688252027473	0.00046727313149592275	0.0005350392343773105	0.0005462547077149392	0.0005809074212246437	0.0005917176468537081	0.0006298199946591599	0.0006401114918611159	0.0007319674394839341	0.000740924026933873	0.16315983721130087	0.15861751740079702	4.3383616297164047e-07	9.164718413930129e-05	4.4406624061959533e-07	9.38083077730717e-05
92.29677332487483	0.00045507579218849085	0.00046678882807426524	0.0005349936561624438	0.0005462169990844624	0.0005811470211870572	0.0005919629125920099	0.0006303826724771398	0.0006406762214338472	0.0007332600595280449	0.000742207308341614	0.16413921578717441	0.1595694938653828	4.329907300872418e-07	9.201969334661497e-05	4.43259219040041e-07	9.420200254744993e-05
92.85290781402206	0.0004545671921905643	0.0004662890511661948	0.0005349423598026678	0.0005461736747952001	0.0005813875782095522	0.0005922091910859319	0.0006309541382083085	0.0006412497048889264	0.0007345799346643548	0.0007435174987670036	0.16514246606595845	0.1605446715870547	4.3208563086543413e-07	9.23806066533972e-05	4.423932561042421e-07	9.458443330392918e-05
93.41239329322968	0.00045404255608614966	0.00046577333214789545	0.0005348851266634903	0.0005461245181985543	0.0005816290614106388	0.0005924564523405442	0.0006315345929679262	0.0006418321414885994	0.0007359278467018694	0.0007448553673656684	0.16617028397795264	0.16154372682067158	4.3111964025512386e-07	9.272943037666459e-05	4.4146718318060097e-07	9.495512266123607e-05
93.97524995389855	0.0004535013997503441	0.0004652411873562456	0.0005348217304031314	0.0005460693050088773	0.0005818714385885934	0.0005927046650843824	0.0006321242450070914	0.0006424237375715962	0.0007373046073375058	0.0007462217126548805	0.16722339017013826	0.16256735983173187	4.3009145796895926e-07	9.30656453830836e-05	4.40479759084662e-07	9.531356870445817e-05
94.54149810909283	0.00045294322350865785	0.0004646921175369312	0.0005347519366500776	0.000546007802983926	0.0005821146761530981	0.0005929537967035342	0.0006327233100120495	0.0006430247068503235	0.000738711059530625	0.0007476173638617009	0.16830253105696505	0.16361629591673577	4.2899970408342113e-07	9.338870551622858e-05	4.3942966585712017e-07	9.565924347408605e-05
95.11115819427312	0.000452367511567732	0.0004641256072704007	0.0005346755026649746	0.0005459397715897841	0.000582358739052596	0.0005932038131716526	0.0006333320114178328	0.0006436352707222579	0.0007401480789513732	0.0007490431823433731	0.1694084799231424	0.1646912864739191	4.2784291433815586e-07	9.369803591317838e-05	4.38315504242481e-07	9.599159134497659e-05
95.68425076803395	0.0004517737314234129	0.00046354112437476866	0.0005345921769860284	0.0005458649616494373	0.0005826035906971453	0.000593454678975584	0.00063395058073693	0.0006442556585963251	0.0007416165755073585	0.000750500063084421	0.1705420380811745	0.16579311012717748	4.2661953515656017e-07	9.399303121143676e-05	4.371357888651199e-07	9.631002729355853e-05
96.26079651284576	0.00045116133324528494	0.0004629381192847357	0.0005345016990570009	0.0005457831149740721	0.0005828491928764192	0.0005937063570363397	0.0006345792579038377	0.0006448861082350564	0.0007431174949535251	0.0007519889362751594	0.17170403608683754	0.16692257390620865	4.253279182822329e-07	9.427305361942029e-05	4.3588894309721116e-07	9.661393504635518e-05
96.84081623580131	0.0004505297492367292	0.0004623160244055519	0.0005344037988368323	0.000545693963976178	0.0005830955056724921	0.0005939588086250632	0.0006352182916363302	0.000645526866113367	0.0007446518205903883	0.0007535107689767065	0.17289533501587728	0.16808051448599448	4.2396631505926645e-07	9.453743085249822e-05	4.3457329353688637e-07	9.690266508884104e-05
97.42433086936633	0.0004498783929695421	0.0004616742534410193	0.0005342981963898786	0.0005455972312633945	0.0005833424873670686	0.0005942119932736111	0.0006358679398143265	0.000646178187794857	0.0007462205750561719	0.0007550665668778686	0.17411682780536963	0.16926779948911086	4.225328703393559e-07	9.478545392507809e-05	4.3318706412535327e-07	9.717553253554834e-05
98.01136147213543	0.00044920665869213736	0.00046101220069451766	0.000534184601455677	0.0005454926292120867	0.0005835900943427501	0.0005944658686794082	0.0006365284698773611	0.0006468403383265926	0.0007478248222188141	0.0007566573761497489	0.17536944066356314	0.17048532885436715	4.2102561592465265e-07	9.501637477540847e-05	4.31728369851476e-07	9.743181484665742e-05
98.60192922959182	0.0004485139206103001	0.00046032924034197103	0.0005340627129971008	0.0005453798595194525	0.0005838382809778694	0.0005947203906041121	0.0006372001592415946	0.0006475135926533564	0.0007494656691741487	0.0007582842854042424	0.17665413455203582	0.171734036275698	4.1944246358593604e-07	9.522940372440336e-05	4.301952100095553e-07	9.767074937605535e-05
99.1960554548718	0.00044779953213947254	0.00045962472567567683	0.0005339322187256658	0.0005452586127330005	0.0005840869995344976	0.0005949755127656747	0.0006378832957375178	0.0006481982360524759	0.0007511442683571345	0.0007599484277631066	0.17797190674454036	0.17301489071537157	4.1778119755516395e-07	9.542370674202327e-05	4.2858546099263685e-07	9.789153074366008e-05
99.79376158953411	0.0004470628251274723	0.0004588979883178587	0.0005337927946027197	0.0005451285677560678	0.0005843362000390148	0.0005952311867232961	0.0006385781780694062	0.0006488945645902903	0.0007528618197733875	0.0007616509830447086	0.17932379246688843	0.1743288979958303	4.1603946650828555e-07	9.55984025165918e-05	4.268968685425256e-07	9.809330800594762e-05
100.39506920433367	0.0004463031090465747	0.0004581483374027984	0.0005336441043151244	0.0005449893913280568	0.0005845858301548251	0.0005954873617547212	0.0006392851162977868	0.0006496028856015396	0.0007546195733588943	0.0007633931800761299	0.1807108666227573	0.17567710247488444	4.142147749643197e-07	9.575255930448223e-05	4.2512703947667277e-07	9.827518162411342e-05
101.00000000000001	0.00044551967015381624	0.0004573750587263473	0.0005334857987239565	0.0005448407374778981	0.000584835835046488	0.0005957439847253741	0.0006400044323461421	0.0006503235181928653	0.0007564188314762816	0.0007651762991388105	0.1821342456105113	0.17706058880912187	4.1327849971262715e-07	9.582438322900503e-05	4.242187246727316e-07	9.836102694484687e-05
