# Supplementary material for: White matter micro- and macrostructure brain charts for the human lifespan
Source: Nature. 2026 May 13;655(8124):979–89. doi: 10.1038/s41586-026-10454-2 (PMC13391363; doi:10.1038/s41586-026-10454-2)
Supplement: Supplementary file 12 — Centiles trajectories of brain charts. SDT.T9.1–5 contain the brain charts for the global metrics; SDT.T9.6–509 contain the brain charts for the tract-specific metrics (unnormalized); and SDT.T9.510–1157 contain the brain charts for the tract-specific macrostructural metrics (normalized). Included in each table are the male and female centile trajectories for the 2.5th, 25th, 50th, 75th and 97.5th percentiles; the interquartile range normalized by the 50th centile; and the derivatives of the 50th centiles with respect to both age and log(age). Charts are sampled in logarithmically spaced intervals. Age is reported in years, while centile trajectory values are reported in metric-specific units: diffusivities in mm2 s−1, volume in mm3, surface area in mm2, average length in mm, and FA is dimensionless (unitless). [file 41586_2026_10454_MOESM12_ESM.zip › plotted_curves/SDT.T9.165-ICP_right_surface_area_curve_metrics.csv]

ages	male_0.025th_percentile	female_0.025th_percentile	male_0.25th_percentile	female_0.25th_percentile	male_0.5th_percentile	female_0.5th_percentile	male_0.75th_percentile	female_0.75th_percentile	male_0.975th_percentile	female_0.975th_percentile	male_normalized_quantile_range	fwmale_normalized_quantile_range	male_median_centile_d_age	male_median_centile_d_log_age	female_median_centile_d_age	female_median_centile_d_log_age
0.25	2351.1742249888275	2414.102363335229	3224.2045195740798	3174.445361202126	3633.267782303533	3531.2861959136767	4003.741028551299	3856.904695505773	4615.046877707571	4400.594693785064	0.21455520365828484	0.19326083937727082	3082.5563289291426	1779.802723488894	2996.032580165938	1729.8457438710332
0.25150637576242696	2354.1791364977926	2417.1877000475038	3228.3252053812657	3178.5024524831406	3637.9112704437475	3535.79934677588	4008.8579991374054	3861.8340023110886	4620.945126249985	4406.218862272237	0.21455520372296802	0.1932608394339583	3078.3078956149984	1782.6896564965136	2991.9033954758197	1732.6516440899577
0.2530218281966045	2357.193796247907	2420.2830459096344	3232.4592591219566	3182.5727053908486	3642.5698225447095	3540.327138771303	4013.991569712342	3866.779300304339	4626.862509330813	4411.861276153249	0.21455520378862764	0.1932608394915023	3069.7890072914306	1788.4681002821308	2983.623622524319	1738.2678938061
0.25454641199404576	2360.21821969671	2423.388416792898	3236.6067019934667	3186.6561407954364	3647.2434624931366	3544.8695951161935	4019.1417665985196	3871.7406148425625	4632.7990572915105	4417.521964359643	0.21455520385528018	0.19326083954991594	3061.277333265636	1794.2556851404952	2975.3508613691665	1743.8930280141067
0.2560801821758082	2363.252422252886	2426.5038285183964	3240.7675551261145	3190.752779501112	3651.9322141002526	3549.4267389534098	4024.308616035152	3876.71797120264	4638.754800377635	4423.200955731502	0.21455520392294117	0.19326083960921334	3052.7729499947745	1800.0523819960654	2967.0851863266435	1749.5270184581168
0.25762319409447826	2366.2964192757895	2429.6292968566077	3244.9418395825787	3194.862642245519	3656.63610110106	3553.9985933517623	4029.492144177464	3881.7113945805795	4644.729768737932	4428.89827901664	0.21455520399162695	0.1932608396694091	3044.2759334493894	1805.8581614991417	2958.8266712417826	1755.1698366153287
0.2591755034361701	2369.350226074993	2432.7648375268827	3249.1295763572707	3198.9857496990735	3661.355147153635	3558.585181305278	4034.6923770959056	3886.7209100907066	4650.723992423433	4434.613962869674	0.21455520406135345	0.19326083973051728	3035.7863591201603	1811.672994027962	2950.575389476726	1760.8214536905289
0.2607371662225343	2372.413857909827	2435.910466196978	3253.3307863757072	3203.122122464346	3666.089375838415	3563.1865257325157	4039.9093407753808	3891.746542764919	4656.737501386556	4440.348035851172	0.214555204132138	0.1932608397925524	3027.3043020102195	1817.496849683579	2942.331413928652	1766.4818406231934
0.2623082388127803	2375.4873299888986	2439.06619848258	3257.5454904938497	3207.2717810754416	3670.838810657464	3567.8026494758615	4045.143061114422	3896.78831755193	4662.7703254801645	4446.100526426796	0.2145552042039977	0.19326083985552953	3018.8298366332892	1823.3296982852044	2934.0948170286138	1772.1509680851595
0.2638887779057103	2378.5706574696205	2442.232049946821	3261.7737094974605	3211.434745997359	3675.6034750337367	3572.4335753008436	4050.3935639243878	3901.846259316493	4668.82249445664	4451.871462966413	0.21455520427694907	0.19326083991946377	3010.363037020201	1829.1715093749808	2925.8656707264017	1777.828806471778
0.26547884054176485	2381.663855457751	2445.408036099772	3266.015464101466	3215.611037625329	3680.3833923103693	3577.0793258953704	4055.6608749286825	3906.920392838595	4674.894037966978	4457.660873743169	0.21455520435101047	0.19326083998437074	3001.9039767112117	1835.0222522086697	2917.644046491012	1783.5153258969076
0.2670784841050822	2384.766939006884	2448.5941723979568	3270.270774949265	3219.80067628417	3685.178585749893	3581.739923869026	4060.945019761886	3912.010742812674	4680.984985559793	4463.46878693261	0.2145552044261995	0.19326084005026603	2993.4527287508827	1840.8818957533222	2909.4300153267104	1789.2104962058365
0.26868776632556873	2387.8799231179823	2451.790474243874	3274.539662612084	3224.003682227662	3689.989078533514	3586.4153917523695	4066.246023968961	3917.117333846857	4687.095366680395	4469.295230611804	0.2145552045025344	0.19326084011716518	2985.009365704609	1846.7504086937988	2901.2236477560364	1794.9142869579373
0.2703067452809827	2391.0028227388943	2454.9969569854566	3278.8221475883165	3228.2200756378343	3694.8148937603637	3591.105751996149	4071.563913004426	3922.2401904621015	4693.225210669848	4475.140232758357	0.2145552045800335	0.193260840185085	2976.5739596355706	1852.627759417519	2893.0250138195697	1800.626667428296
0.2719354793990299	2394.1356527638327	2458.2136359155948	3283.118250302805	3232.4498766243423	3699.656054446693	3595.8110269706003	4076.8987122314725	3927.3793370914286	4699.374546763936	4481.003821249549	0.21455520465871591	0.19326084025404155	2968.146582117537	1858.5139160196995	2884.8341830887366	1806.3476066119038
0.27357402745947257	2397.2784280329065	2461.4405262716155	3287.427991106204	3236.69310522378	3704.512583525154	3600.5312389646883	4082.2504469211644	3932.534798079095	4705.543404092262	4486.886023861383	0.2145552047386003	0.19326084032405172	2959.727304237662	1864.4088463046355	2876.6512246467173	1812.0770732108504
0.2752224485962505	2400.431163331608	2464.67764323476	3291.7513902742735	3240.9497813989933	3709.3845038440018	3605.2664101853366	4087.6191422515676	3937.706597679755	4711.731811677223	4492.786868267626	0.21455520481970622	0.19326084039513275	2951.31619658228	1870.3125177721959	2868.4762071003206	1817.815035639098
0.27688080229961526	2403.5938733902994	2467.92500192968	3296.0884680071754	3245.219925038414	3714.271838166304	3610.0165627566953	4093.0048233068746	3942.8947600576507	4717.939798433014	4498.706382038892	0.21455520490205376	0.19326084046730116	2942.913329247851	1876.2248976250412	2860.3091985802166	1823.5614620207343
0.2785491484182772	2406.7665728837214	2471.1826174239013	3300.4392444287996	3249.503555955365	3719.1746091691803	3614.78171871936	4098.407515076565	3948.0993092857743	4724.16739316466	4504.644592641684	0.21455520498566263	0.19326084054057543	2934.518771827221	1882.1459527564002	2852.1502667290624	1829.3163201801945
0.28022754716156506	2409.9492764304373	2474.4505047272933	3304.8037395860033	3253.8006938873496	3724.0928394429457	3619.5619000295883	4103.827242454465	3953.320269344997	4730.414624566924	4510.601527437393	0.21455520507055362	0.19326084061497312	2926.132593427319	1888.0756497597322	2843.999478711514	1835.0795776469167
0.2819160591015993	2413.14199859238	2477.7286787915523	3309.181973447988	3258.1113584953823	3729.026551490407	3624.3571285585476	4109.26403023797	3958.5576641232597	4736.68152122342	4516.5772136813885	0.2145552051567471	0.19326084069051264	2917.7548626628704	1894.0139549220912	2835.8569012123626	1840.8512016519671
0.28361474517547763	2416.3447538742676	2481.0171545096455	3313.573965905501	3262.435569363255	3733.975767725965	3629.1674260915047	4114.717903127054	3963.8115174146783	4742.968111605465	4522.571678521984	0.21455520524426414	0.19326084076721206	2909.3856476361398	1899.9608342084102	2827.7226004255936	1846.6311591180274
0.2853236666874746	2419.557556723103	2484.315946715272	3317.9797367701417	3266.773345996822	3738.9405104748334	3633.9928143270317	4120.188885723415	3969.0818529186818	4749.274424071093	4528.5849489994625	0.21455520533312675	0.19326084084509065	2901.0250159632415	1905.9162532775663	2819.5966420734767	1852.4194166701054
0.2870428853112538	2422.7804215276374	2487.6250701823387	3322.3993057736375	3271.1247078233228	3743.920801972219	3638.833314876245	4125.677002529564	3974.368694239181	4755.600486864013	4534.617052045126	0.21455520542335627	0.19326084092416726	2892.673034762731	1911.8801774712047	2811.4790913853794	1858.2159406191204
0.28877246309209376	2426.0133626178367	2490.9445396243655	3326.8326925671026	3275.489674190587	3748.9166643624912	3643.688949261929	4131.182277947912	3979.6720648836094	4761.946328112552	4540.668014480196	0.21455520551497503	0.1932608410044614	2884.3297706549056	1917.8525718108285	2803.3700131119695	1864.02069696947
0.2905124624491269	2429.2563942643346	2494.274369693985	3331.2799167202934	3279.8682643663865	3753.9281196983397	3648.5597389178097	4136.704736279845	3984.9919882621325	4768.311975828583	4546.73786301492	0.21455520560800567	0.19326084108599276	2875.9952897608746	1923.833400996402	2795.269471519394	1869.833651411347
0.29226294617759224	2432.509530677893	2497.6145749823218	3335.740997720864	3284.2604975376153	3758.955189939937	3653.4457051876448	4142.244401724799	3990.3284876866524	4774.697457906466	4552.8266242474265	0.21455520570247122	0.1932608411687817	2867.6696577044204	1929.8226294018095	2787.1775303885806	1875.6547693193424
0.294023977451102	2435.7727860088435	2500.9651700184854	3340.2159549736048	3288.6663928096223	3763.997896954079	3658.346869324486	4147.801298379312	3995.681586369997	4781.102802121958	4558.934324662812	0.2145552057983948	0.19326084125284854	2859.3529396089725	1935.820221074042	2779.0942530222237	1881.4840157532599
0.29579561982392083	2439.0461743465353	2504.3261692689575	3344.704807799686	3293.085969205408	3769.0562625133334	3663.263252489773	4153.375450236089	4001.0513074249434	4787.528036131123	4565.060990632014	0.21455520589580007	0.19326084133821383	2851.0452001055237	1941.8261397323804	2771.019702224643	1887.3213554436807
0.29757793723326015	2442.329709718785	2507.6975871370278	3349.207575435897	3297.5192456648792	3774.1303082951863	3668.194875752521	4158.966881183055	4006.4376738633155	4793.973187469256	4571.206648410787	0.21455520599471162	0.19326084142489933	2842.74650331866	1947.8403487593168	2762.953940328909	1893.166752805584
0.29937099400158496	2445.623406091291	2511.0794379622366	3353.7242770338494	3301.966241044119	3779.220055881135	3673.1417600884906	4164.575615002364	4011.840708595091	4800.438283549726	4577.371324138689	0.21455520609515366	0.19326084151292605	2834.456912883441	1953.8628112067236	2754.897029182175	1899.0201719270553
0.3011748548389356	2448.927277367099	2514.471736019761	3358.254931659242	3306.426974114578	3784.3255267558707	3678.1039263793077	4170.201675369492	4017.2604344274264	4806.923351662938	4583.555043837952	0.2145552061971514	0.1932608416023161	2826.1764919271227	1959.893489782	2746.849030138226	1904.8815765614854
0.30298958484526295	2452.241337385974	2517.8744955198335	3362.7995582909994	3310.901463562314	3789.4467423062993	3683.081395411599	4175.845085852155	4022.6968740637244	4813.428418975094	4589.757833412447	0.21455520630072947	0.1932608416930912	2817.9053030791692	1965.9323468519142	2738.8100040729623	1910.7509301349055
0.30481524951277783	2455.56559992388	2521.2877306071623	3367.3581758205582	3315.389727987221	3794.583723820742	3688.074187876147	4181.505869909442	4028.1500501027085	4819.953512527173	4595.979718646597	0.2145552064059146	0.19326084178527475	2809.6434084798675	1971.9793444453971	2730.7800113782287	1916.6281957385363
0.3066519147283146	2458.900078692358	2524.7114553603133	3371.930803051017	3319.8917859022263	3799.736492487972	3693.082324366991	4187.184050890739	4033.619985037436	4826.498659233711	4602.220725204269	0.21455520651273233	0.1932608418788892	2801.3908697635634	1978.034444238292	2722.7591119604185	1922.5133361261105
0.3084996467757088	2462.244787337954	2528.14568379112	3376.517458696348	3324.4076557325084	3804.9050693963363	3698.1058253805627	4192.879652034768	4039.1067012543554	4833.0638858816765	4608.4808786276935	0.21455520662120986	0.19326084197395815	2793.1477480670437	1984.0976075578947	2714.74736523896	1928.406313709449
0.31035851233818973	2465.5997394416163	2531.59042984406	3381.1181613805734	3328.937355814681	3810.0894755328163	3703.1447113147674	4198.592696468549	4044.6102210323106	4839.649219129293	4614.760204336335	0.21455520673137388	0.1932608420705052	2784.914104030351	1990.168795379228	2706.7448301519034	1934.307090559043
0.3122285785007863	2468.9649485181076	2535.0457073956586	3385.7329296369585	3333.4809043960026	3815.289731782124	3708.199002468119	4204.32320720641	4050.1305665415866	4846.254685504878	4621.058727625787	0.2145552068432527	0.19326084216855494	2776.6899977951543	1996.247968320502	2698.751565153827	1940.2156283991644
0.3141099127527488	2472.340428015388	2538.5115302538484	3390.361781907166	3338.038319633545	3820.50585892575	3713.268719038803	4210.071207148927	4055.66775984289	4852.880311405635	4627.376473666627	0.21455520695687322	0.19326084226813153	2768.475489005097	2002.3350866419496	2690.7676282161847	1946.131888606702
0.31600258298998396	2475.726191314024	2541.98791215737	3395.004736540441	3342.609619593394	3825.737877641044	3718.3538811237986	4215.836719081924	4061.2218228863862	4859.526123096495	4633.713467503309	0.21455520707226514	0.19326084236925986	2760.2706368080107	2008.4301102412865	2682.793076821021	1952.0558322013821
0.3179066575175057	2479.1222517265533	2545.4748667750996	3399.661811792753	3347.194822249775	3830.9858085002447	3723.4545087178926	4221.619765675392	4066.7927775106355	4866.192146708873	4640.069734052948	0.21455520718945695	0.1932608424719661	2752.075499851955	2014.5329986510333	2674.827967972611	1957.9874198533362
0.3198222050518999	2482.528622496886	2548.972407705476	3404.333025825958	3351.7939454842895	3836.2496719695414	3728.5706217128413	4227.420369482463	4072.3806454416595	4872.878408239483	4646.44529810426	0.21455520730847777	0.1932608425762752	2743.8901362908073	2020.6437110366533	2666.8723581988597	1963.9266118789092
0.32174929472380437	2485.9453167996685	2552.480548475806	3409.0183967069383	3356.4070070850125	3841.5294884081	3733.7022398963627	4233.238552938335	4077.9854482918545	4879.584933549099	4652.840184316318	0.2145552074293582	0.19326084268221425	2735.714603783912	2026.7622061942238	2658.926303532673	1969.8733682247112
0.32368799608040405	2489.372347739668	2555.99930254164	3413.717942406753	3361.0340247456643	3846.825278067109	3738.8493829512163	4239.074338359216	4083.6072075589746	4886.311748361342	4659.2544172173975	0.21455520755212854	0.19326084278980923	2727.5489594920073	2032.888442542986	2650.989859531168	1975.8276484776288
0.3256383790879404	2492.8097283511156	2559.5286832861216	3418.4316807997407	3365.675016064755	3852.137061088766	3744.0120704542455	4244.927747941217	4089.2459446251028	4893.058878261395	4665.688021203793	0.2145552076768202	0.1932608428990882	2719.3932600806	2039.022378126043	2643.063081270666	1981.789411859936
0.32760051413423674	2496.2574715970945	2563.0687040193284	3423.1596296626776	3370.329998544726	3857.4648575053297	3749.190321875431	4250.798803759293	4094.901680755597	4899.826348694798	4672.141020538627	0.21455520780346396	0.1932608430100779	2711.247561722528	2045.1639706067508	2635.146023350884	1987.7586172256852
0.3295744720312385	2499.7155903688695	2566.6193779776213	3427.901806673858	3374.998989591082	3862.8086872380854	3754.3841565769185	4256.687527766119	4100.574437098047	4906.614184966131	4678.61343935065	0.21455520793209262	0.19326084312280736	2703.1119200944668	2051.3131772645283	2627.2387398838764	1993.7352230523247
0.33156032401756863	2503.1840974852585	2570.180718322948	3432.6582294122377	3379.682006511486	3868.168570096377	3759.593593812024	4262.593941791011	4106.264234681165	4913.422412237791	4685.1053016329815	0.21455520806273842	0.19326084323730433	2694.9863903834485	2057.46995499474	2619.3412845031125	1999.719187441864
0.33355814176109866	2506.6630056919644	2573.752738142203	3437.4289153565123	3384.379066514913	3873.544525776571	3764.8186527242706	4268.518067538792	4111.971094413764	4920.25105552867	4691.616631241939	0.21455520819543497	0.1932608433535985	2686.871027278248	2063.63426029915	2611.4537103648763	2005.7104681184283
0.33556799736153503	2510.1523276609173	2577.3354504465233	3442.2138818842154	3389.090186710724	3878.936573861037	3770.0593523463804	4274.459926588662	4117.695037083628	4927.100139712862	4698.147451895756	0.21455520833021532	0.19326084347171907	2678.765884979395	2069.8060492892982	2603.576070151059	2011.709022427909
0.3375899633530214	2513.652075989613	2580.9288681706357	3447.0131462708146	3393.815384107809	3884.344733817133	3775.3157115993076	4280.419540393087	4123.436083356478	4933.969689518377	4704.6977871733925	0.2145552084671143	0.19326084359169662	2670.671017196728	2075.9852776816115	2595.7084160645027	2017.7148073302815
0.3396241127067558	2517.1622632004364	2584.533004172138	3451.8267256887834	3398.5546756136387	3889.769024996159	3780.5877492911923	4286.396930276641	4129.194253774808	4940.859729525808	4711.267660513217	0.21455520860616695	0.19326084371356128	2662.5864771446213	2082.171900789719	2587.8507998218993	2023.7277793905232
0.3416705188336247	2520.682901739982	2588.1478712308053	3456.654637206666	3403.3080780333585	3895.2094666322982	3785.8754841163445	4292.392117434841	4134.969568756798	4947.770284166986	4717.857095211761	0.21455520874740855	0.1932608438373445	2654.512317553512	2088.365873528528	2580.003272676724	2029.7478947910713
0.343729255586852	2524.2140039783862	2591.773482047922	3461.496897788168	3408.0756080689052	3900.6660778415994	3791.178934654268	4298.405122933022	4140.762048595231	4954.7013777236925	4724.46611442248	0.21455520889087476	0.19326084396307777	2646.448590663611	2094.5671504074708	2572.1658854004927	2035.7751093169209
0.34580039726466444	2527.7555822086233	2595.4098492455273	3466.353524291184	3412.8572823180166	3906.1388776208764	3796.498119368556	4304.435967705135	4146.571713456292	4961.653034326256	4731.094741154394	0.2145552090366036	0.193260844090793	2638.39534822281	2100.775685522938	2564.3386882877676	2041.8093783521326
0.3478840186129729	2531.307648645818	2599.0569853657453	3471.224533466861	3417.65311727335	3911.627884846653	3801.8330566059094	4310.4846725525695	4152.398583378501	4968.625277952216	4737.742998270858	0.21455520918463078	0.19326084422052342	2630.352641495061	2106.99143256119	2556.521731166402	2047.850656885421
0.34998019482807	2534.8702154265434	2602.714902870042	3476.109941958632	3422.463129321506	3917.13311827408	3807.1837645950536	4316.551258142971	4158.242678271522	4975.618132424941	4744.410908488212	0.21455520933499553	0.193260844352302	2622.320521257934	2113.2143447941635	2548.7150633868296	2053.8988994983956
0.352089001559344	2538.443294608129	2606.3836141385123	3481.009766301266	3427.2873347420928	3922.6545965358546	3812.550261445697	4322.635745009047	4164.104017915029	4982.631621412268	4751.098494374482	0.21455520948773607	0.19326084448616274	2614.2990378019167	2119.4443750724895	2540.918733832659	2059.954060369404
0.3542105149120084	2542.026898167926	2610.0631314691586	3485.92402291987	3432.1257497067722	3928.192338141102	3817.932565147468	4328.738153547336	4169.982621957545	4989.66576842507	4757.805778348057	0.21455520964289196	0.19326084462213994	2606.288240935188	2125.681475826539	2533.1327909079846	2066.016093258979
0.35634481144984936	2545.6210380026237	2613.7534670771233	3490.852728128935	3436.9783902782565	3933.7463614743037	3823.3306935687974	4334.858504017017	4175.8785099152265	4996.720596815899	4764.532782676304	0.2145552098005025	0.19326084476026875	2598.2881799826864	2131.92559906072	2525.357282554265	2072.0849515197333
0.35849196819798806	2549.2257259274957	2617.4546330939943	3495.7958981313213	3441.845272409392	3939.316684794144	3828.744664455911	4340.996816538657	4181.791701170748	5003.796129777523	4771.279529474292	0.21455520996060853	0.19326084490058495	2590.2989037827356	2138.176696347422	2517.5922562439227	2078.1605880873976
0.36065206264566085	2552.8409736756917	2621.1666415670156	3500.7535490172713	3446.7264119421234	3944.903326232409	3834.1744954316564	4347.153111092982	4187.722214972041	5010.892390341523	4778.046040703355	0.21455521012325204	0.19326084504312455	2582.320460700779	2144.434718832723	2509.8377589795273	2084.2429554751143
0.3628251727490157	2556.4667928975086	2624.889504458371	3505.7256967634235	3451.6218246065478	3950.506303792866	3839.6202039944765	4353.327407519645	4193.670070431151	5018.009401376877	4784.83233816979	0.21455521028847424	0.1932608451879243	2574.352898611105	2150.69961721811	2502.093837295193	2090.3320057712262
0.3650113769339257	2560.103195159618	2628.6232336443827	3510.7123572317396	3456.531526019867	3956.1256353500626	3845.0818075172147	4359.519725515911	4199.635286522957	5025.147185588426	4791.638443523392	0.214555210456319	0.19326084533502172	2566.39626491745	2156.9713417727035	2494.360537260771	2096.4276906377636
0.36721075409881926	2563.7501919443785	2632.367840914793	3515.7135461685752	3461.4555316854367	3961.76133864827	3850.5593232460888	4365.73008463548	4205.617882084029	5032.305765515541	4798.464378256151	0.21455521062682834	0.19326084548445555	2558.450606547529	2163.2498423240613	2486.6379044873174	2102.5299613112584
0.3694233836175272	2567.4077946490297	2636.123337971963	3520.729279203564	3466.3938569917186	3967.413431300237	3856.052768299494	4371.958504287127	4211.617875811333	5039.485163530528	4805.31016370078	0.21455521080004764	0.19326084563626328	2550.515969941276	2169.5350682446733	2478.925984113477	2108.638768587145
0.37164934534214805	2571.0760145849613	2639.889736430101	3525.7595718486245	3471.3465172112624	3973.081930786061	3861.5621596669002	4378.205003733446	4217.635286261021	5046.685401837209	4812.175821029328	0.21455521097602123	0.19326084579048544	2542.592401072965	2175.8269684639527	2471.2248208211968	2114.7540628270945
0.3738887196059291	2574.754862976953	2643.6670478144842	3530.804439496908	3476.313527499683	3978.766854452008	3867.087514207691	4384.469602089559	4223.67013184717	5053.90650246941	4819.061371251741	0.21455521115479526	0.19326084594716209	2534.6799454380525	2182.1254914557794	2463.534458831069	2120.875793952844
0.3761415872261661	2578.4443509623898	2647.4552835606737	3535.863897421732	3481.2949028946296	3984.4682195093105	3872.628848650029	4390.752318321786	4229.722430840529	5061.148487289445	4825.96683521444	0.21455521133641628	0.19326084610633326	2526.7786480629584	2188.4305852387333	2455.8549419055926	2127.0039114421234
0.3784080295071193	2582.144489590512	2651.25445501371	3540.937960775544	3486.290658314727	3990.186043032998	3878.1861795896734	4397.053171246356	4235.792201367249	5068.411377986618	4832.892233598863	0.21455521152093116	0.1932608462680412	2518.8885534998262	2194.7421973703895	2448.186313345679	2133.138364323764
0.3806881282429484	2585.855289821608	2655.0645734273157	3546.0266445888233	3491.300808558528	3995.9203419606583	3883.75952348882	4403.37217952805	4241.879461407591	5075.695196075666	4839.837586919998	0.21455521170838884	0.19326084643232783	2511.0097058307147	2201.060274942545	2440.528615993564	2139.2791011728114
0.38298196572066395	2589.5767625262474	2658.885649963075	3551.1299637690217	3496.325368303433	4001.671133091247	3889.3488966748937	4409.709361678875	4247.984228794626	5082.999962895232	4846.802915524894	0.21455521189883744	0.19326084659923554	2503.1421486693434	2207.384764580871	2432.8818922417704	2145.4260701162275
0.3852896247230969	2593.3089184844757	2662.7176956896583	3556.247933099462	3501.364352104673	4007.438433083847	3894.9543153394166	4416.064736056711	4254.106521212994	5090.3256996062955	4853.788239591252	0.2145552120923274	0.19326084676880875	2495.285925161792	2213.7156124396715	2425.246184025076	2151.5792188183405
0.38761118853188686	2597.0517683850253	2666.5607215819487	3561.380567238259	3506.417774394157	4013.2222584564465	3900.5757955367303	4422.438320863956	4260.246356197508	5097.672427190623	4860.793579125824	0.2145552122889087	0.1932608469410918	2487.4410779908067	2220.0527641997905	2417.6215328241233	2157.7384944824735
0.3899467409304866	2600.8053228245067	2670.4147385202587	3566.5278807172053	3511.4856494794476	4019.0226255846933	3906.2133531828613	4428.830134146157	4266.403751131905	5105.040166449182	4867.81895396299	0.21455521248863413	0.19326084711612967	2479.60764936998	2226.3961650610436	2410.0079796749633	2163.903843852342
0.39229636620718694	2604.569592306593	2674.2797572894833	3571.689887940658	3516.5679915426463	4024.839550700628	3911.8670040542634	4435.2401937906125	4272.578723247489	5112.428938000532	4874.864383763223	0.21455521269155461	0.1932608472939678	2471.7856810487574	2232.745759738609	2402.4055651540402	2170.0752131944755
0.3946601491581577	2608.3445872411985	2678.1557885782468	3576.8666031844095	3521.6648146392645	4030.6730498914253	3917.536763786582	4441.668517524985	4278.771289621772	5119.838762279229	4881.929888011513	0.21455521289772453	0.19326084747465375	2463.975214321399	2239.101492468966	2394.8143293908797	2176.2525483049685
0.3970381750905084	2612.130317943681	2682.0428429780727	3582.058040594595	3526.7761326971436	4036.5231390981503	3923.222647873436	4448.115122915933	4284.981467177147	5127.269659534241	4889.015486015878	0.21455521310719772	0.19326084765823456	2456.1762900203466	2245.4633069965057	2387.23431207228	2182.4357945085503
0.39943052982536675	2615.926794633983	2685.9409309825296	3587.2642141865135	3531.901959515323	4042.389834114439	3928.9246716651755	4454.580027367655	4291.209272679525	5134.7216498272755	4896.121196905793	0.21455521332002933	0.19326084784475875	2448.3889485148247	2251.8311465685256	2379.665552439983	2188.6248966502026
0.4018372997009759	2619.7340274358044	2689.8500629863815	3592.4851378434987	3537.0423087629265	4048.2731505852207	3934.6428503676225	4461.063248120481	4297.454722736972	5142.194753031159	4903.24703963064	0.2145552135362754	0.19326084803427548	2440.613229720155	2258.2049539379077	2372.108089288813	2194.8197990901535
0.40425857157581063	2623.5520263757653	2693.770249284702	3597.720825315763	3542.197193977998	4054.173104005419	3940.3771990408	4467.564802249444	4303.717833798301	5149.6889888281785	4910.393032958106	0.21455521375599326	0.1932608482268346	2432.8491730970563	2264.5846713588107	2364.561960967374	2201.020445698523
0.4066944328317112	2627.380801382558	2697.70150007201	3602.971290219238	3547.3666285663635	4060.0897097186435	3946.1277325976444	4474.084706662835	4309.998622151691	5157.2043767084315	4917.559195472599	0.21455521397924066	0.19326084842248747	2425.0968176533934	2270.9702405794524	2357.0272053868975	2207.2267798578832
0.4091449713770379	2631.2203622860848	2701.643825441402	3608.236546034399	3552.5506258004943	4066.022982915864	3951.8944658027513	4480.622978100743	4316.2971039232925	5164.7409359681305	4924.745545573665	0.21455521420607673	0.19326084862128468	2417.3562019400997	2277.3616028380347	2349.5038600222906	2213.438744461164
0.411610275649843	2635.070718816597	2705.597235383667	3613.5166061050736	3557.7491988183365	4071.97293863407	3957.677413271072	4487.179633133583	4322.613295075827	5172.2986857079095	4931.952101474382	0.21455521443656167	0.1932608488232801	2409.6273640596773	2283.758698860649	2341.991961907712	2219.6562818993116
0.41409043462106226	2638.93188060383	2709.5617397863825	3618.8114836372633	3562.962360622127	4077.9395917549427	3963.476589466601	4493.754688160622	4328.947211407133	5179.877644831133	4939.178881199706	0.2145552146707565	0.19326084902852705	2401.91034167225	2290.1614688648842	2334.4915476394817	2225.8793340614066
0.41658553779772634	2642.8038571761463	2713.5373484330253	3624.121191697966	3568.1901240772245	4083.922957003527	3969.2920087010675	4500.348159408528	4335.298868548746	5187.477832042207	4946.425902584852	0.21455521490872365	0.19326084923707956	2394.205171981477	2296.5698525385233	2327.0026533791097	2232.107842331403
0.41909567522619073	2646.6866579596062	2717.524071002062	3629.4457432139016	3573.4325019109133	4089.923048946797	3975.1236851326066	4506.960062929775	4341.668281964454	5195.099265844765	4953.693183273645	0.21455521515052547	0.1932608494489934	2386.511891745962	2302.983789048041	2319.525314858998	2238.341747587663
0.4216209374953856	2650.580292277136	2721.521917066055	3634.785150970372	3578.689506711225	4095.9398819923686	3980.971632764454	4513.590414601242	4348.055466948857	5202.741964540026	4960.9807407168755	0.21455521539622716	0.1932608496643247	2378.8305372900795	2309.4032170400023	2312.0595673776697	2244.5809901932953
0.42416141574008476	2654.484769347604	2725.530896090713	3640.1394276099936	3583.961150925696	4101.973470387076	3986.8358654435606	4520.239230122627	4354.460438625865	5210.405946224985	4968.288592170584	0.2145552156458936	0.19326084988313064	2371.161144489073	2315.828074623598	2304.6054458036087	2250.8255099953385
0.4267172016441951	2658.4000982849257	2729.5510174340034	3645.5085856314736	3589.247446860194	4108.02382821559	3992.7163968592836	4526.906525014937	4360.883211947269	5218.091228790663	4975.61675469443	0.21455521589959178	0.19326085010547017	2363.5037487781374	2322.2582993732067	2297.162984579336	2257.0752463216195
0.42928838744406506	2662.326288097156	2733.5822903451894	3650.892637388361	3594.548406677656	4114.090969399008	3998.613240541989	4533.592314618927	4367.323801691202	5225.797829920318	4982.965245149949	0.21455521615738896	0.1932608503314015	2355.8583851552103	2328.6938283249037	2289.7322177235037	2263.330137979239
0.43187506593181346	2666.26334768558	2737.624723963929	3656.291595087801	3599.864042396904	4120.174907693456	4004.526409861731	4540.296614093563	4373.782222460715	5233.525767087661	4990.3340801989025	0.21455521641935424	0.19326085056098635	2348.2250881819054	2335.1345979722682	2282.3131788247265	2269.590123241069
0.4344773304586784	2670.2112858437877	2741.6783273192755	3661.7054707892694	3605.1943658913274	4126.275656688657	4010.455918026783	4547.019438414445	4380.258488682159	5241.275057555045	4997.723276301462	0.21455521668555746	0.19326085079428498	2340.60389198747	2341.580544264056	2274.905901049264	2275.855139849591
0.4370952749383861	2674.170111256759	2745.743109328783	3667.1342764033147	3610.53938888771	4132.393229806519	4016.4017780823415	4553.760802372247	4386.7526146037735	5249.045718371669	5005.132849714574	0.21455521695606988	0.19326085103136062	2332.9948302635457	2348.03160259407	2267.510417152196	2282.1251250207424
0.4397289938505404	2678.1398324999063	2749.8190787975177	3672.578023690248	3615.8991229649323	4138.527640299653	4022.364002909075	4560.520720571089	4393.264614294099	5256.8377663716965	5012.562816490165	0.21455521723096416	0.19326085127227588	2325.397936271853	2354.4877078026766	2260.126759459963	2288.4000154222595
0.4423785822440318	2682.120458038158	2753.906244417095	3678.0367242588813	3621.273579552698	4144.67890124996	4028.3426052217114	4567.299207426975	4399.794501640444	5264.651218172456	5020.013192473376	0.2145552175103138	0.19326085151709627	2317.813242851291	2360.948794176802	2252.7549598835176	2294.679747179849
0.4450441357404687	2686.1119962250123	2758.004614764709	3683.51038956524	3626.662769930265	4150.847025567166	4034.3375975676263	4574.096277166185	4406.342290347326	5272.486090172589	5027.483993300808	0.21455521779419387	0.19326085176588675	2310.2407824057154	2367.414795434219	2245.395049922401	2300.964255876839
0.44772575053762753	2690.114455301556	2762.114198302168	3688.999030911206	3632.0667052251747	4157.0320259873115	4040.348992325421	4580.911943823602	4412.90799393494	5280.342398550126	5034.975234398748	0.21455521808268085	0.19326085201871454	2302.680586916511	2373.8856447279686	2238.047060658224	2307.253476540558
0.4504235234129248	2694.127843395542	2766.2350033748767	3694.502659443262	3637.4853964119134	4163.233915071316	4046.376801703446	4587.746221241141	4419.491625737531	5288.220159260665	5042.486930981332	0.2145552183758519	0.19326085227564768	2295.132687943871	2380.3612746429862	2230.7110227667727	2313.5473436499014
0.4531375517269096	2698.1521685203898	2770.367038210889	3700.021286151117	3642.9188543106698	4169.452705203448	4052.4210377384147	4594.599123066053	4426.093198901879	5296.119388035427	5050.019098048804	0.2145552186737864	0.19326085253675546	2287.597116625984	2386.8416171889985	2223.3869665123057	2319.8457911232254
0.4558679334267773	2702.187438574242	2774.51031091986	3705.5549218664123	3648.367089585952	4175.688408589858	4058.4817122938643	4601.470662749311	4432.712726385624	5304.040100379387	5057.571750385612	0.2145552189765643	0.19326085280210803	2280.0739036789164	2393.3266037942376	2216.074921746622	2326.148752311594
0.45861476704990445	2706.233661338948	2778.664829492074	3711.1035772613304	3653.8301127453146	4181.941037257007	4064.558837058735	4608.360853543883	4439.3502209557155	5311.982311569295	5065.144902558642	0.21455521928426718	0.19326085307177696	2272.5630794015015	2399.8161653047428	2208.7749179227976	2332.4561600070447
0.4613781517274047	2710.29084447911	2782.830601797416	3716.6672628472866	3659.3079341380053	4188.210603050202	4070.652423545876	4615.269708503119	4446.005695186774	5319.946036651799	5072.738568915333	0.21455521959697904	0.19326085334583526	2265.064673683257	2406.3102319852915	2201.486984088202	2338.767946428503
0.4641581871877068	2714.3589955410735	2787.007635584361	3722.245988973542	3664.8005639536327	4194.497117632026	4076.7624830905456	4622.197240479006	4452.679161459464	5327.931290441455	5080.352763581845	0.21455521991478327	0.1932608536243568	2257.578715994605	2412.8087335058954	2194.2111488835653	2345.0840432173572
0.4669549737601532	2718.438121951931	2791.19593847892	3727.839765825841	3670.308012220784	4200.800592480804	4082.8890268488985	4629.143462120501	4459.370631958826	5335.938087518788	5087.987500461129	0.21455522023776674	0.19326085390741737	2250.1052353943232	2419.31159893889	2186.947440555319	2351.404381440603
0.46976861237862133	2722.528231018497	2795.3955179836435	3733.4486034250062	3675.8302888057146	4207.121038889023	4089.032065796504	4636.1083858717675	4466.080118672673	5343.96644222827	5095.642793231118	0.2145552205660161	0.1932608541950931	2242.644260533736	2425.8187567607965	2179.695886953501	2357.72889158607
0.4725992045851658	2726.62932992632	2799.6063814765544	3739.0725116255812	3681.367403410947	4213.458467961799	4095.1916107268025	4643.092023970504	4472.807633389896	5352.016368676387	5103.3186553427895	0.214555220899621	0.1932608544874623	2235.1958196599735	2432.330134849646	2172.456515527214	2364.0575035500806
0.4754468525336833	2730.741425738653	2803.828536210103	3744.7115001144193	3686.9193655738904	4219.812890615288	4101.367672249563	4650.094388446181	4479.5531876987825	5360.087880729611	5111.015100018237	0.2145552212386717	0.19326085478460397	2227.7599406098016	2438.8456604685634	2165.2293533324264	2370.3901466387324
0.47831165899359906	2734.864525395403	2808.061989310106	3750.365578409245	3692.4861846654544	4226.184317575065	4107.560260789347	4657.115491118265	4486.316792985339	5368.180992012348	5118.732140248769	0.21455522158326085	0.19326085508659943	2220.336650819052	2445.365260273684	2158.014427037677	2376.7267495696433
0.4811937273535759	2738.9986357121293	2812.306747774711	3756.034755857283	3698.067869888676	4232.57275937458	4113.769386583974	4664.155343594503	4493.098460431614	5376.295715904973	5126.469788792985	0.2145552219334813	0.19326085539353044	2212.925977324834	2451.8888603072846	2150.811762920115	2383.067240459961
0.4840931616252451	2743.143763378975	2816.562818473285	3761.719041633786	3703.664430277275	4238.978226353497	4119.995059682921	4671.213957269109	4499.898201013949	5384.43206554172	5134.228058174791	0.2145552222894288	0.19326085570548054	2205.5279467613436	2458.4163859880064	2143.6213868662016	2389.4115468220552
0.4870100664469608	2747.29991495963	2820.8302081453676	3767.4184447406196	3709.2758746942613	4245.400728656105	4126.23728994577	4678.291343320999	4506.716025501284	5392.590053808663	5142.006960681456	0.21455522265120044	0.1932608560225346	2198.142585367197	2464.9477621124825	2136.4433243778767	2395.7595955631696
0.4899445470875755	2751.4670968902624	2825.1089233995667	3773.1329740047954	3714.9022118304924	4251.8402762296555	4132.4960870406	4685.387512711967	4513.551944453409	5400.769693341614	5149.806508361623	0.21455522301889451	0.1932608563447795	2190.7699189892737	2471.482912852196	2129.2776005766355	2402.111312983441
0.49289670945023945	2755.6453154784813	2829.398970712486	3778.8626380770456	3720.54345020326	4258.296878822765	4138.771460442429	4692.502476184925	4520.40596821924	5408.970996524081	5157.62671302334	0.21455522339261174	0.19326085667230244	2183.4099730799207	2478.0217617443996	2122.12424020085	2408.4666247675195
0.4958666600762229	2759.8345769022267	2833.700356427607	3784.6074454303075	3726.1995981548257	4264.770545983708	4145.063419431561	4699.636244262013	4527.278106935049	5417.193975485103	5165.46758623204	0.21455522377245403	0.1932608570051941	2176.062772698002	2484.564231688273	2114.9832676089136	2414.8254559813067
0.4988545061487607	2764.034887208725	2838.013086754199	3790.367404358288	3731.8706638509757	4271.261287058786	4151.3719730920075	4706.788827242817	4534.168370522697	5425.438642097191	5173.32913930853	0.21455522415852535	0.193260857343544	2168.728342520655	2491.1102449480677	2107.854706779821	2421.1877310655545
0.5018603554969207	2768.2462523133954	2842.337167766176	3796.14252297396	3737.5566552795335	4277.769111190652	4157.697130309807	4713.960235202509	4541.07676868784	5433.705007974183	5181.211383326936	0.21455522455093143	0.19326085768744602	2161.406706834561	2497.659723139368	2100.7385813215515	2427.553373839706
0.5048843165994948	2772.4686779987437	2846.672605401028	3801.9328092080546	3743.25758024894	4284.2940273166	4164.038899771462	4721.150477989964	4548.003310918192	5441.993084469076	5189.114329112729	0.21455522494977947	0.19326085803699378	2154.0978895447915	2504.2125872318866	2093.6349144688575	2433.9223074924666
0.5079264985889148	2776.7021699132893	2851.0194054586336	3807.738270807585	3748.9734463867085	4290.836044166902	4170.39728996221	4728.35956522594	4554.948006481659	5450.302882671923	5197.03798724059	0.2145552253551791	0.1932608583922837	2146.801914172829	2510.768757539685	2086.5437290800037	2440.2944545713253
0.5109870112551897	2780.946733570425	2855.377573600161	3813.5589153342844	3754.704261137962	4297.395170263053	4176.772309164409	4735.587506301127	4561.910864424548	5458.634413407595	5204.982368032373	0.21455522576724156	0.19326085875341215	2139.5188038615743	2517.3281537209405	2079.4650476517854	2446.6697369936155
0.5140659650498691	2785.2023743473424	2859.747115346919	3819.39475016313	3760.450031763936	4303.971413916104	4183.163965455865	4742.834310374323	4568.8918935697675	5466.987687233666	5212.947481555042	0.21455522618608008	0.19326085912047936	2132.248581376625	2523.8906947728246	2072.3988923111465	2453.0480760313803
0.5171634710900281	2789.469097483874	2864.1280360792057	3825.2457824807598	3766.2107653404614	4310.564783224879	4189.57226670813	4750.09998637046	4575.891102514966	5475.362714438148	5220.9333376185605	0.21455522661180973	0.19326085949358612	2124.9912691114005	2530.456299029407	2065.345284819952	2459.429392306716
0.5202796411622786	2793.7469080814094	2868.5203410351387	3831.1120192839826	3771.986468756426	4317.175286074296	4195.997220584822	4757.384542978765	4582.908499630674	5483.759505037363	5228.93994577376	0.21455522704454813	0.1932608598728349	2117.746889080736	2537.0248841487337	2058.30424657627	2465.8136057916563
0.5234145877268029	2798.0358111016953	2872.9240353095006	3836.9934673781395	3777.7771487122523	4323.802930133522	4202.438834539905	4764.687988650711	4589.94409305845	5492.178068773591	5236.967315310229	0.21455522748441358	0.1932608602583304	2110.515462931595	2543.596367118298	2051.275798623683	2472.2006358080544
0.5265684239214125	2802.3358113657705	2877.339123852581	3842.8901333756344	3783.5828117183846	4330.447722854316	4208.897115816022	4772.010331598209	4596.997890709043	5500.618415112974	5245.015455254225	0.214555227931528	0.1932608606501784	2103.2970119495876	2550.1706642552745	2044.2599616430234	2478.590401013498
0.5297412635656308	2806.646913552767	2881.76561146896	3848.8020236943003	3789.4034640936807	4337.10967146919	4215.3720714426945	4779.351579791567	4604.069900260443	5509.080553243173	5253.084374366432	0.21455522838601504	0.19326086104848778	2096.091557040112	2556.747691176599	2037.2567559578456	2484.9828194000293
0.5329332211648017	2810.969122198746	2886.203502816355	3854.729144555797	3795.2391119639033	4343.788782989596	4221.8637082346495	4786.711740957504	4611.160129156041	5517.564492071077	5261.174081139878	0.21455522884799968	0.19326086145336768	2088.8991187558277	2563.3273628270254	2030.2662015432725	2491.377808299032
0.5361444119142209	2815.302441695589	2890.6528024044082	3860.6715019840917	3801.0897612601175	4350.485064204227	4228.372032790044	4794.0908225772655	4618.268584602692	5526.07024022063	5269.284583797715	0.2145552293176097	0.193260861864931	2081.7197172871092	2569.9095934586367	2023.2883180215722	2497.775284368312
0.5393749517032939	2819.646876289766	2895.113514593499	3866.6291018037705	3806.9554177171385	4357.198521677103	4234.897051488726	4801.488831884527	4625.395273568816	5534.59780603041	5277.415890291059	0.21455522979497507	0.19326086228329098	2074.553372457507	2576.4942966194358	2016.3231246646028	2504.175163587788
0.5426249571197181	2824.00243008119	2899.5856435935175	3872.6019496384715	3812.8360868719133	4363.929161745813	4241.43877049044	4808.905775863449	4632.540202782445	5543.147197551395	5285.568008296759	0.21455523028022852	0.19326086270856355	2067.40010374086	2583.0813851653365	2009.3706403939286	2510.5773612532066
0.5458945454536906	2828.369107022026	2904.0691934626434	3878.5900509092485	3818.7317740619187	4370.676990519663	4247.997195733048	4816.341661246637	4639.703378729269	5551.71842254461	5293.740945215168	0.21455523077350364	0.19326086314086682	2060.2599302560557	2589.6707712500356	2002.4308837926947	2516.9817919858033
0.5491838347021408	2832.7469109155077	2908.5641681061597	3884.593410832948	3824.6424844235985	4377.4420138778605	4254.572332930789	4823.796494513143	4646.884807650741	5560.311488478817	5301.934708167977	0.21455523127493817	0.19326086358032035	2053.13287076517	2596.262366312789	1995.503873098758	2523.3883697126294
0.5524929435729888	2837.135845414709	2913.0705712751724	3890.6120344205274	3830.5682228906826	4384.2242374676025	4261.164187572399	4831.270281886359	4654.084495542033	5568.926402528096	5310.149303995889	0.21455523178467048	0.1932608640270468	2046.0189436818473	2602.856081081787	1988.5896262084134	2529.797007667832
0.55582199148943	2841.5359140213673	2917.5884065654045	3896.645926475444	3836.508994192601	4391.023666702277	4267.772764919374	4838.7630293320335	4661.302448150111	5577.563171569551	5318.384739256423	0.21455523230284324	0.19326086448116955	2038.9181670738617	2609.4518255714793	1981.688160682097	2536.2076183923054
0.5591710985942444	2845.947120084653	2922.1176774159335	3902.695091591961	3842.4648028528254	4397.840306759541	4274.398070004089	4846.274742556153	4668.538670971717	5586.221802180876	5326.6410202216075	0.2145552328295998	0.19326086494281547	2031.8305586617207	2616.049509073142	1974.799493742059	2542.620113721816
0.5625403857541326	2850.3694667999584	2926.6583871079415	3908.759534153495	3848.4356531872236	4404.674162579465	4281.040107628002	4853.8054270029	4675.793169251376	5594.902300637994	5334.918152875706	0.2145552333650866	0.1932608654121128	2024.7561358209932	2622.6490401508054	1967.923642278649	2549.034404790378
0.565929974564078	2854.8029572076452	2931.210538763452	3914.8392583308932	3854.421549302401	4411.525238862592	4287.698882359788	4861.355087852516	4683.065947979377	5603.6046729125965	5343.216142912921	0.21455523390945377	0.1932608658891925	2017.6949155896436	2629.2503266418353	1961.0606228514807	2555.450402022805
0.569339987351735	2859.2475941918483	2935.7741353440747	3920.9342680807986	3860.4224950940493	4418.393540068094	4294.3743985335	4868.92373001926	4690.357011889763	5612.328924669796	5351.53499573509	0.21455523446285218	0.19326086637418735	2010.6469146648888	2635.8532756480854	1954.2104516860563	2561.868015124579
0.5727705471818436	2863.703380479185	2940.3491796496883	3927.0445671438747	3866.4384942452148	4425.2790704117715	4301.066660246662	4876.51135814922	4697.666365458238	5621.075061265592	5359.874716449308	0.214555235025437	0.1932608668672327	2003.612149407738	2642.4577935325215	1947.373144687619	2568.2871530917473
0.5762217778606706	2868.170318637551	2944.935674317219	3933.1701590431576	3872.4695502246946	4432.181833864199	4307.775671358468	4884.117976618252	4704.99401290021	5629.843087744507	5368.235309865686	0.21455523559736506	0.19326086736846643	1996.5906358474167	2649.063785918639	1940.548717433121	2574.707724193693
0.5796938039404782	2872.6484110748243	2949.5336218192783	3939.3110470822853	3878.5156662852437	4439.101834148723	4314.501435487792	4891.74358952979	4712.339958168614	5638.633008837057	5376.61678049488	0.21455523617879582	0.19326086787802854	1989.5823896767106	2655.6711576759117	1933.7371851747157	2581.1296359708067
0.5831867507240184	2877.1376600376166	2954.1430244629187	3945.467234343774	3884.5768454619397	4446.03907473953	4321.243956011379	4899.388200712708	4719.704204951932	5647.444828957284	5385.019132545813	0.21455523676989244	0.1932608683960618	1982.587426263257	2662.2798129292205	1926.938562850817	2587.5527952418197
0.5867007442690553	2881.638067610004	2958.763884388304	3951.638723687289	3890.653090570434	4452.993558859692	4328.0032360618825	4907.051813719165	4727.086756672058	5656.2785522002805	5393.442369923255	0.21455523737082052	0.1932608689227109	1975.6057606444228	2668.889655041974	1920.1528650760883	2593.977108082385
0.5902359113929144	2886.1496357122232	2963.3962035673935	3957.8255177478527	3896.7444042052257	4459.965289479146	4334.779278525953	4914.734431822387	4734.487616482211	5665.134182339628	5401.886496225436	0.21455523798174805	0.193260869458124	1968.637407535687	2675.500586622744	1913.3801061555278	2600.4024798384635
0.5937923796770596	2890.6723660994307	2968.03998380264	3964.0276189341407	3902.850788737948	4466.954269312777	4341.57208604234	4922.4360580145485	4741.906787264845	5674.011722824951	5410.351514741666	0.21455523860284675	0.1932608700024506	1961.6823813298251	2682.1125095147872	1906.6203000738751	2606.82881510281
0.597370277471697	2895.2062603603545	2972.695226725614	3970.245029426638	3908.972246315555	4473.960500818344	4348.381660999861	4930.156695004484	4749.344271629454	5682.91117677929	5418.837428449821	0.21455523923429054	0.19326087055584376	1954.7406960953958	2688.7253247868503	1899.8734605053905	2613.2560177224223
0.6009697339004076	2899.751319916022	2977.361933795719	3976.4777511758994	3915.1087788586415	4480.983986194509	4355.208005535543	4937.89634521553	4756.800071910527	5691.832546996603	5427.344240014018	0.21455523987625738	0.19326087111845894	1947.8123655876843	2695.3389327408513	1893.139600820723	2619.6839908000547
0.6045908788648067	2904.307546018449	2982.040106298814	3982.725785900738	3921.260388059625	4488.024727378811	4362.051121532594	4945.655010783272	4764.274190165339	5700.775835939178	5435.871951782098	0.2145552405289272	0.19326087169045458	1940.8974032436963	2701.9532328976784	1886.418734080973	2626.1126366789686
0.6082338430492322	2908.8749397493048	2986.7297453458864	3988.9891350864136	3927.4270753810056	4495.08272604561	4368.911010618468	4953.432693553296	4771.766628171837	5709.741045735038	5444.4205657832035	0.21455524119248365	0.19326087227199104	1933.9958221892593	2708.5681239981204	1879.7108730423497	2632.5418569413014
0.611898757925461	2913.4535020186195	2991.4308518716616	3995.267799982843	3933.6088420535366	4502.157983604079	4375.787674162835	4961.229395078974	4779.27738742642	5718.728178175383	5452.990083725252	0.21455524186711403	0.19326087286323254	1927.107635239954	2715.1835039990256	1873.0160301590804	2638.971552405157
0.6155857557574533	2918.0432335634223	2996.1434266332585	4001.5617816027484	3939.805689074456	4509.2505011961175	4382.681113275617	4969.045116619154	4786.806469141791	5727.737234711936	5461.5805069924845	0.21455524255300798	0.19326087346434537	1920.2328548986698	2721.79927006003	1866.3342175864382	2645.4016231225105
0.6192949696061266	2922.644134946409	3000.867470208814	4007.8710807198217	3946.0176172056795	4516.360279694281	4389.591328804957	4976.879859135889	4794.353874244758	5736.768216454323	5470.19183664296	0.2145552432503593	0.19326087407549936	1913.3714933636365	2728.415318547748	1859.6654471802758	2651.8319683693117
0.6230265333341571	2927.2562065546012	3005.6029829960826	4014.1956978668877	3952.244626971962	4523.487319699711	4396.518321335201	4984.733623292151	4801.919603374003	5745.821124167435	5478.824073406005	0.2145552439593644	0.1932608746968666	1906.5235625328496	2735.031545036123	1853.0097305021482	2658.2624866472324
0.6267805816108112	2931.879448598007	3010.3499652110663	4020.535633334073	3958.486718659092	4530.63162154007	4403.462091184876	4992.606409449561	4809.5036568778905	5754.895958268818	5487.477217679713	0.21455524468022374	0.19326087532862318	1899.6890740019735	2741.6478442919906	1846.367078821524	2664.6930756758666
0.6305572499168048	2936.5138611082293	3015.108416886607	4026.8908871668923	3964.743892312043	4537.793185267396	4410.422638404633	5000.498217666019	4817.106034812217	5763.992718825925	5496.151269528389	0.2145552454131413	0.1932608759709469	1892.8680390608497	2748.264110267628	1839.7375031159027	2671.1236323919147
0.634356674549194	2941.159443937108	3019.878337870992	4033.2614591643915	3971.016147733144	4544.9720106559935	4417.399962775212	5008.4090476933825	4824.726736937997	5773.11140555347	5504.8462286799995	0.21455524615832436	0.1932608766240205	1886.0604687097948	2754.8802361113485	1833.1210140752373	2677.5540529404534
0.6381789926262927	2945.8161967553647	3024.659727826519	4039.647348877288	3977.3034844801905	4552.168097200353	4424.394063805355	5016.338898975173	4832.365762719156	5782.252017810758	5513.562094523569	0.21455524691598354	0.19326087728802785	1879.2663736518007	2761.4961141526	1826.517622100073	2683.9842326703947
0.642024342092622	2950.4841190511875	3029.4525862281007	4046.0485556060326	3983.6059018646024	4559.381444112956	4431.404940729732	5024.287770644162	4840.023111320305	5791.41455459891	5522.298866106617	0.21455524768633383	0.19326087796315775	1872.4857642973075	2768.111635898589	1819.9273373107426	2690.414066137513
0.6458928617238878	2955.1632101288687	3034.2569123618273	4052.4650783989373	3989.9233989495533	4566.612050322178	4438.432592506881	5032.255661520052	4847.698781604461	5800.599014558196	5531.0565421325755	0.21455524846959348	0.19326087864960137	1865.7186507678125	2774.726692032418	1813.3501695444575	2696.843447094434
0.6497846911319898	2959.8534691073846	3039.0727053235278	4058.896916050237	3996.2559745480594	4573.85991447009	4445.477017817075	5040.242570107064	4855.3927721307255	5809.805395965251	5539.835120958127	0.21455524926598504	0.19326087934755315	1858.965042894939	2781.3411724052858	1806.7861283561215	2703.272268482251
0.6536999707700591	2964.554894919003	3043.899964017324	4065.344067098172	4002.6036272210918	4581.12503491031	4452.538215060219	5048.24849459156	4863.105081151998	5819.03369673033	5548.6346005906025	0.21455525007573417	0.19326088005721212	1852.224950227188	2787.9549660367193	1800.2352230289252	2709.700422441121
0.6576388419375281	2969.267486307869	3048.7386871542103	4071.806529823056	4008.9663552757056	4588.407409705817	4459.616182353778	5056.2734328396455	4870.835706612694	5828.283914394555	5557.454978685381	0.21455525089907132	0.19326088077877923	1845.4983820307534	2794.5679611101514	1793.697462567361	2716.1278002901236
0.661601446785229	2973.991241828589	3053.588873250547	4078.2843022453308	4015.3441567630557	4595.707036626772	4466.7109175305595	5064.317382394754	4878.584646146341	5837.556046127119	5566.2962525431385	0.2145552517362305	0.19326088151246001	1838.7853472892893	2801.180044962559	1787.1728556997841	2722.5542925248155
0.6655879283205246	2978.7261598447903	3058.4505206266313	4084.7773821235965	4021.7370294765255	4603.02391314828	4473.822418136638	5072.380340475199	4886.351897073303	5846.850088722476	5575.158419107258	0.21455525258745012	0.1932608822584631	1832.0858547057724	2807.791104081669	1780.661410891218	2728.979788828641
0.6695984304124688	2983.472238527692	3063.3236274052165	4091.285766952648	4028.1449709497756	4610.358036448197	4480.950681429191	5080.462303971739	4894.1374563984145	5856.166038597526	5584.041474961129	0.2145552534529724	0.19326088301700126	1825.399912713212	2814.4010241120122	1774.1631363353226	2735.404178053024
0.6736330977969988	2988.229475854685	3068.208191510037	4097.809453961531	4034.567978454807	4617.709403404925	4488.095704374322	5088.563269445166	4901.941320808617	5865.503891788838	5592.94541632545	0.21455525433304448	0.19326088378829018	1818.7275294670835	2821.0096898378106	1767.6780399576528	2741.8273482146906
0.6776920760821589	2992.9978696078438	3073.1042106642963	4104.348440111505	4041.0060489999714	4625.0780105951235	4495.257483644882	5096.683233123766	4909.7634866705575	5874.863643949728	5601.870239055493	0.21455525522791646	0.19326088457255022	1812.0687128496356	2827.6169851815794	1761.2061294210143	2748.249186497298
0.6817755117533548	2997.7774173725034	3078.011682389204	4110.902722094086	4047.459179328051	4632.463854291507	4502.4360156183	5104.822190900908	4917.603950028242	5884.245290347469	5610.815938638416	0.21455525613784476	0.1932608853700052	1805.4234704780392	2834.2227932068054	1754.7474121286068	2754.669579247362
0.6858835521786408	3002.568116535782	3082.9306040024567	4117.472296329026	4053.9273659142636	4639.866930460561	4509.631296374387	5112.980138332516	4925.4627066006215	5893.648825860391	5619.782510190524	0.21455525706308864	0.1932608861808829	1798.791809699731	2840.8269961046753	1748.3018952197162	2761.0884119604016
0.6900163456140378	3007.369964285108	3087.8609726167156	4124.057158962297	4060.410604964254	4647.287234760276	4516.843321693087	5121.157070634578	4933.339751779144	5903.074244975005	5628.769948454464	0.21455525800391279	0.19326088700541463	1792.1737375975354	2847.4294751936104	1741.8695855810074	2767.5055692903697
0.6941740412088835	3012.182957606747	3092.802785138132	4130.657305864064	4066.9088924121615	4654.724762537861	4524.072087052341	5129.352982680629	4941.235080625419	5912.521541783089	5637.778247796565	0.21455525896058636	0.1932608878438373	1785.5692609940888	2854.030110919266	1735.4504898444284	2773.920935040107
0.6983567890112157	3017.007093284323	3097.75603826477	4137.272732626667	4073.4222239185497	4662.179508827472	4531.317587625777	5137.567868999236	4949.148687868688	5921.990709978813	5646.807402203955	0.2145552599333829	0.19326088869638974	1778.9783864500932	2860.628782842541	1729.0446143824374	2780.3343921459746
0.702564739973187	3021.842367897308	3102.720728485103	4143.903434562541	4079.950594868422	4669.651468347871	4538.579818280499	5145.801723771436	4957.0805679034265	5931.481742855768	5655.8574052818185	0.21455526092258173	0.19326088956331652	1772.4011202672264	2867.2253696371336	1722.6519653243013	2786.7458226943854
0.7067980459565127	3026.688777819535	3107.6968520764835	4150.549406702195	4086.494000369218	4677.1406355001345	4545.858773574867	5154.054540828195	4965.030714786906	5940.994633304045	5664.928250250621	0.2145552619284654	0.1932608904448666	1765.8374684946612	2873.8197490918683	1716.2725485487608	2793.1551079042256
0.7110568597379514	3031.5463192176953	3112.684405103573	4157.210643792126	4093.052435248743	4684.647004365328	4553.154447756185	5162.326313647858	4972.999122236673	5950.529373807295	5674.019929943234	0.2145552629513234	0.1932608913412924	1759.2874369273195	2880.411798100453	1709.9063696872909	2799.5621281233616
0.7153413350148182	3036.414988049818	3117.683383416801	4163.8871402927625	4099.625894053151	4692.170568702164	4560.466834758471	5170.617035353562	4980.985783628108	5960.085956439743	5683.132436802142	0.21455526399144878	0.193260892252851	1752.7510311073856	2887.001392655191	1703.5534341267776	2805.9667628264287
0.7196516264105322	3041.2947800637403	3122.6937826507924	4170.578890376349	4106.214371044868	4699.711321944637	4567.79592820013	5178.926698710627	4988.990691991901	5969.66437286319	5692.265762876571	0.21455526504914046	0.1932608931798049	1746.228256329894	2893.588407849311	1697.213747014408	2812.3688906147145
0.7239878894801961	3046.1856907956017	3127.715598222822	4177.2858879248915	4112.817860200572	4707.269257199698	4575.141721381724	5187.255296124002	4997.013840011592	5979.264614324064	5701.419899819677	0.21455526612470216	0.1932608941224201	1739.719117645407	2900.1727178723086	1690.887313257379	2818.768389206147
0.7283502807162107	3051.087715568298	3132.7488253312067	4184.008126528036	4119.436355209066	4714.844367244867	4582.504207283593	5195.602819635633	5005.055220020995	5988.88667165038	5710.594838885616	0.21455526721844378	0.19326089508096794	1733.223619854427	2906.754195993766	1684.5741375228972	2825.1651354313362
0.7327389575539218	3056.000849489913	3137.7934589537485	4190.745599480921	4126.069849469247	4722.436644525815	4589.883378563603	5203.969260921793	5013.114824001723	5998.530535248676	5719.790570926704	0.21455526833067998	0.193260896055724	1726.7417675182223	2913.3327145727817	1678.2742242472596	2831.5590052374173
0.7371540783773028	3060.9250874522154	3142.849493846134	4197.49829978211	4132.718336087988	4730.046081154035	4597.279227554788	5212.354611290517	5021.192643580625	6008.196195101053	5729.007086390513	0.21455526946173065	0.1932608970469695	1720.2735649622045	2919.908145056339	1671.9875776291592	2837.9498736711685
0.74159580252467	3065.8604241290764	3147.9169245403273	4204.266220131435	4139.381807878036	4737.672668904412	4604.691746263012	5220.758861678929	5029.288670027224	6017.883640762082	5738.244375316933	0.21455527061192223	0.19326089805498958	1713.8190162701067	2926.480357960332	1665.7142016403377	2844.3376148883253
0.746064290294433	3070.806853974908	3152.995745342983	4211.0493529278465	4146.0602573559245	4745.316399212794	4612.120926364654	5229.182002650565	5037.402894251188	6027.592861355739	5747.502427335291	0.21455527178158604	0.19326089908007538	1707.378125289455	2933.0492228734074	1659.4541000218596	2850.7221021414734
0.7505597029508803	3075.764371223089	3158.085950333823	4217.847690267262	4152.753676739832	4752.97726317358	4619.566759204214	5237.624024392711	5045.535306799723	6037.323845572318	5756.781231661387	0.21455527297106008	0.19326090012252253	1700.950895636517	2939.6146084551	1653.207276286208	2857.103207772947
0.7550822027299987	3080.7329698843973	3163.1875333640096	4224.661223940414	4159.462057947459	4760.655251537286	4627.029235791955	5246.0849167137285	5053.685897854997	6047.076581665358	5766.080777094535	0.21455527418068798	0.19326090118263206	1694.5373306972324	2946.1763824293157	1646.973733726656	2863.480803225073
0.7596319528453285	3085.7126437454226	3168.3004880545486	4231.489945430675	4166.185392593912	4768.3503547081	4634.508346801566	5254.564669040346	5061.854657231576	6056.85105744853	5775.401052014657	0.21455527541081867	0.1932609022607104	1688.1374336256995	2952.7344115774613	1640.7534754090593	2869.854759018868
0.7642091174938536	3090.703386366962	3173.4248077946086	4238.333845911863	4172.923671989511	4776.062562741403	4642.004082567692	5263.06327041495	5070.041574373747	6066.647260292491	5784.742044379219	0.21455527666180835	0.1932609033570693	1681.7512073532562	2959.2885617415886	1634.546504181868	2876.2249447619542
0.7688138618619275	3095.7051910824507	3178.560485739936	4245.192916246084	4179.676887137691	4783.791865341349	4649.516433083636	5271.580709492895	5078.246638352983	6076.465177121809	5794.1037417203415	0.21455527793401877	0.19326090447202607	1675.3786545852781	2965.838697812869	1628.3528226725757	2882.59122913552
0.7734463521312342	3100.7180509963196	3183.707514811134	4252.067146981489	4186.445028732753	4791.5382518583265	4657.045387998824	5280.116974539725	5086.469837865198	6086.304794411745	5803.486131141674	0.21455527922781836	0.1932609056059028	1669.019777803449	2972.3846837294986	1622.172433296102	2888.9534799022367
0.7781067554847866	3105.7419589824176	3188.8658876921068	4258.956528350104	4193.228087157813	4799.30171128652	4664.590936616547	5288.672053428476	5094.711161228276	6096.166098185153	5812.8891993155585	0.21455528054358183	0.19326090675902913	1662.6745792725123	2978.9263824785594	1616.0053382533952	2895.3115638955496
0.7827952401129585	3110.77690768237	3194.0355968282897	4265.86105026559	4200.026052482477	4807.082232261387	4672.15306789137	5297.2459336369	5102.970596379223	6106.049074009269	5822.3129324798	0.21455528188169096	0.193260907931739	1656.3430610353826	2985.463656079257	1609.8515395296854	2901.6653470078018
0.7875119752195561	3115.8228895039547	3199.2166344250695	4272.780702321006	4206.838914460765	4814.879803057131	4679.7317704268135	5305.838602244683	5111.248130871661	6115.95370699252	5831.7573164348	0.21455528324253356	0.1932609091243725	1650.0252249227487	2991.9963655937463	1603.7110389045556	2908.01469420176
0.792257131027923	3120.8798966194895	3204.4089924460427	4279.71547378661	4213.666662528826	4822.694411584233	4687.327032472822	5314.450045930719	5119.543751873045	6125.87998178137	5841.2223365403825	0.2145552846265047	0.19326091033727574	1643.7210725512123	2998.5243711149087	1597.5838379487977	2914.359469498042
0.7970308787870847	3125.947920964165	3209.6126626113873	4286.665353607568	4220.509285802788	4830.526045386868	4694.9388419233765	5323.080250970266	5127.857446162062	6135.827882557049	5850.707977712819	0.21455528603400656	0.19326091157080122	1637.430605323054	3005.04753175762	1591.4699380293023	2920.6995359737193
0.8018333907779276	3131.0269542344113	3214.827636396132	4293.63033040172	4227.3667730764955	4838.37469164038	4702.567186313961	5331.729203232173	5136.1892001258675	6145.797393032353	5860.214224421691	0.21455528746544858	0.19326091282530705	1631.153824434732	3011.565705668647	1585.3693403035868	2927.0347557481145
0.8066648403194178	3136.1169878862556	3220.053905028462	4300.610392457323	4234.239112819276	4846.240337148752	4710.212052819098	5340.396888176072	5144.538999757388	6155.7884964484165	5869.7410606868	0.21455528892124648	0.1932609141011584	1624.8907308738562	3018.0787500110455	1579.2820457349299	2933.364990000264
0.8115254017748545	3141.218013133644	3225.291459488061	4307.60552773076	4241.12629317376	4854.1229683420115	4717.873428249907	5349.083290849543	5152.906830652665	6165.8011755714315	5879.288470075145	0.21455529040182386	0.19326091539872647	1618.6413254236686	3024.586520963814	1573.208055085037	2939.6900989486603
0.8164152505581643	3146.3300209467866	3230.5402905043306	4314.615723844265	4248.02830195355	4862.022571273686	4725.55129905153	5357.78839588529	5161.292678008024	6175.835412689404	5888.856435697686	0.21455529190761227	0.19326091671838933	1612.4056086642086	3031.0888737197965	1567.1473689155537	2946.00994184718
0.8213345631402307	3151.453002050486	3235.8003885547346	4321.640968083638	4254.945126641035	4869.939131618203	4733.24565130068	5366.512187498293	5169.696526617421	6185.891189608865	5898.444940206324	0.21455529343904994	0.1932609180605311	1606.1835809734766	3037.585662476835	1561.0999875952257	2952.3243769892724
0.8262835170552626	3156.5869469224403	3241.071743863029	4328.681247395918	4261.876754385068	4877.872634668293	4740.956470703074	5375.254649482938	5178.118360869625	6195.968487651566	5908.053965790685	0.21455529499658388	0.19326091942554363	1599.975242531451	3044.0767404387007	1555.065911301761	2958.633261705516
0.8312622909072027	3161.7318457915835	3246.354346397583	4335.736548387105	4268.823171998763	4885.823065332409	4748.683742590982	5384.015765210169	5186.558164745534	6206.067287651202	5917.683494175056	0.21455529658066802	0.19326092081382426	1593.7805933229392	3050.5619598129997	1549.0451400183956	2964.936452349066
0.8362710643761712	3166.8876886363764	3251.648185869576	4342.806857319825	4275.784365957119	4893.7904081321	4756.42745192057	5392.795517624609	5195.015921815301	6216.1875699500815	5927.3335066151085	0.21455529819176528	0.19326092222577915	1587.5996331374045	3057.0411718016258	1543.0376735384343	2971.2338042951887
0.8413100182249524	3172.0544651831165	3256.9532517313087	4349.89216011101	4282.760322394807	4901.774647199395	4764.187583269463	5401.593889241664	5203.491615235638	6226.329314395799	5937.003983894819	0.214555299830346	0.1932609236618201	1581.4323615705362	3063.514226598665	1537.0435114730499	2977.525171951973
0.8463793343055166	3177.2321649042206	3262.2695331744358	4356.992442329543	4289.751027103845	4909.775766274158	4771.96412083413	5410.410862144613	5211.985227746993	6236.492500337878	5946.694906323254	0.2145553014968887	0.19326092512236712	1575.2787780272192	3069.980973385391	1531.0626532440074	2983.810408735182
0.8514791955655843	3182.420777016517	3267.597019128197	4364.107689193927	4296.756465531273	4917.793748701448	4779.757048427321	5419.246417981704	5220.496741670724	6246.677106624423	5956.406253731346	0.21455530319188115	0.1932609266078469	1569.138881726889	3076.4412603350356	1525.0950980894268	2990.0893670741934
0.8566097860552276	3187.6202904795487	3272.935698257653	4371.237885569952	4303.776622776835	4925.8285774289025	4787.566349475486	5428.100537963263	5229.026138906298	6256.883111598789	5966.138005468694	0.2145553049158187	0.19326092811869455	1563.012671700446	3082.8949345980072	1519.1408450698946	2996.361898415955
0.861771290933513	3192.8306939938107	3278.285558961949	4378.383015968277	4310.811483590703	4933.8802350040105	4795.392007016227	5436.9732028587005	5237.573400928503	6267.110493096133	5975.8901404003855	0.21455530666920686	0.1932609296553521	1556.900146794098	3089.3418423027033	1513.199893064564	3002.6278532096185
0.8669638964751838	3198.0519759990593	3283.6465893724885	4385.543064542124	4317.861032371065	4941.948703571513	4803.234003695641	5445.864392993633	5246.138508784543	6277.359228440093	5985.66263690368	0.2145553084525589	0.19326093121826968	1550.8013056724449	3095.781828552019	1507.2722407751135	3008.8870809064247
0.8721877900773816	3203.2841246725316	3289.018777351194	4392.7180150848335	4324.925253161853	4950.033964870649	4811.092321765769	5454.7740882468615	5254.721443091258	6287.629294439312	5995.4554728648445	0.21455531026639754	0.19326093280790563	1544.7161468198174	3102.2147374207852	1501.3578867285396	3015.139429959003
0.877443160266411	3208.5271279272565	3294.4021104886815	4399.9078510275485	4332.004129650338	4958.136000232545	4818.966943081939	5463.70226804749	5263.3221840322185	6297.92066738411	6005.268625675836	0.2145553121112547	0.19326093442472597	1538.6446685418487	3108.6404119500658	1495.4568292783224	3021.3847478155512
0.8827301967045416	3213.780973410243	3299.7965761024975	4407.1125554367345	4339.097645164812	4966.254790577428	4826.857849100175	5472.6489113718535	5271.940711354903	6308.233323042949	6015.102072231077	0.21455531398767172	0.19326093606920536	1532.5868689675117	3115.0586941426154	1489.5690666076844	3027.6228809184395
0.8880490901968541	3219.045648500786	3305.20216123529	4414.332111011858	4346.205782672188	4974.390316412002	4834.765020874547	5481.613996740632	5280.577004367785	6318.567236659106	6024.955788924131	0.2145553158961997	0.1932609377418265	1526.5427460537758	3121.4694249669556	1483.6945967282518	3033.8536746955942
0.8934000326981257	3224.3211403086602	3310.6188526530213	4421.566500082915	4353.328524775652	4982.54255782667	4842.688439054528	5490.597502215784	5289.231041937475	6328.922382947137	6034.829751644465	0.2145553178373991	0.19326093944308048	1520.512297581241	3127.872444339562	1477.833417485992	3040.0769735642243
0.8987832173197573	3229.6074356723707	3316.0466368431357	4428.815704608028	4360.465853712252	4990.711494492822	4850.628083882354	5499.5994053975655	5297.902802485812	6339.298736089442	6044.723935774092	0.2145553198118409	0.19326094117346798	1514.495521164732	3134.267591138254	1471.9855265606311	3046.292620921973
0.904198838336744	3234.9045211573925	3321.485500012762	4436.079706171043	4367.617751350543	4998.8971056601295	4858.583935190354	5508.619683421543	5306.592263986974	6349.696269732831	6054.638316184314	0.21455532182010503	0.19326094293349763	1508.492414245091	3140.6547031797236	1466.150921467808	3052.5004591448233
0.9096470911946843	3240.2123830543414	3326.9354280868547	4443.35848597901	4374.784199188137	5007.099370153713	4866.555972398284	5517.658312955482	5315.299403964531	6360.114956984916	6064.572867232337	0.2145553238627841	0.19326094472368707	1502.50297410012	3147.033617233741	1460.3295995610533	3058.7003295838367
0.915128172516836	3245.531007377261	3332.3964067063885	4450.652024859858	4381.965178349337	5015.318266371511	4874.544174510645	5526.71527019643	5324.0241994885555	6370.554770410782	6074.527562757979	0.2145553259404778	0.19326094654456413	1496.5271978459787	3153.4041690177983	1454.5215580356307	3064.892072565388
0.9206422801112097	3250.860379861779	3337.868421226518	4457.960303259847	4389.160669582713	5023.553772281421	4882.548520114019	5535.790530867587	5332.766627172681	6381.015682029357	6084.502376080321	0.2145553280537991	0.1932609483966649	1490.5650824299082	3159.7661931756884	1448.7267939270823	3071.075527381501
0.9261896129777101	3256.2004859633234	3343.3514567147135	4465.283301241138	4396.370653258664	5031.805865418557	4890.568987374337	5544.884070215276	5341.526663171141	6391.497663309918	6094.497279994325	0.21455533020337095	0.1932609502805348	1484.6166246416396	3166.119523293921	1442.9453041144297	3077.250532288919
0.931770371315315	3261.551310855329	3348.845497948933	4472.62099847933	4403.595109367001	5040.074522882474	4898.605554034209	5553.995863005877	5350.304283175844	6402.00068516858	6104.512246767495	0.21455533238982677	0.19326095219673034	1478.6818211113568	3172.463991888799	1437.1770853232592	3083.416924508405
0.9373847565293029	3266.9128394274117	3354.3505294157453	4479.973374260965	4410.834017514496	5048.35972133436	4906.658197410184	5563.125883522754	5359.099462413381	6412.52471796473	6114.547248136469	0.21455533461381282	0.1932609541458167	1472.7606683130725	3178.799430408515	1431.4221341264201	3089.574540219968
0.9430329712385201	3272.2850562835793	3359.8665353084903	4487.340407481071	4418.087356922454	5056.661436994268	4914.7268943900635	5572.27410556318	5367.912175642088	6423.069731497507	6124.602255303665	0.2145553368759851	0.19326095612836916	1466.8531625660835	3185.125669226516	1425.680446947983	3095.7232145629823
0.9487152192826929	3277.667945740391	3365.393499525406	4494.722076640647	4425.35510642426	5064.979645638278	4922.811621430157	5581.440502435227	5376.742397149061	6433.635695002197	6134.677238933875	0.21455533917701144	0.19326095814497304	1460.9593000337481	3191.4425376332365	1419.9520200594561	3101.862781621632
0.9544317057297852	3283.061491825134	3370.931405667734	4502.1183598441585	4432.637244462886	5073.314322595686	4930.912354552523	5590.625046954669	5385.5901007471375	6444.222577146674	6144.772169150825	0.21455534151757283	0.1932609601962255	1455.0790767315193	3197.7498638456455	1414.236849586072	3107.993074432132
0.9601826368833979	3288.465678274017	3376.4802370378634	4509.529234797067	4439.933749088454	5081.665442746211	4939.029069342255	5599.827711441898	5394.455259771925	6454.830346027847	6154.8870155337845	0.21455534389836112	0.19326096228273215	1449.212488524383	3204.047474995139	1408.5349315091735	3114.1139249795815
0.9659682202902156	3293.880488530304	3382.039976637436	4516.954678803278	4447.244597955747	5090.032980517121	4947.161740944712	5609.04846771876	5403.337847078789	6465.458969168012	6165.021747114128	0.21455534632008041	0.1932609644051109	1443.359531126509	3210.335197117878	1402.8462616673787	3120.225164193893
0.9717886647474951	3299.305905742475	3387.610607165474	4524.394668762615	4454.56976832175	5098.4169098803995	4955.310344062785	5618.287287105434	5412.23783503986	6476.108413511258	6175.176332371922	0.2145553487834482	0.19326096656398967	1437.5202001102734	3216.6128551702714	1397.1708357543102	3126.326621939661
0.9776441803106027	3304.741912762415	3393.1921110164453	4531.849181168341	4461.909237043107	5106.817204349936	4963.474852954067	5627.544140417341	5421.155195540951	6486.778645419895	6185.350739232417	0.21455535128919398	0.19326096876000862	1431.694490903872	3222.8802730132593	1391.508649326919	3132.4181270240806
0.9835349783005937	3310.1884921435235	3398.784470278422	4539.318192104572	4469.262980573705	5115.233836978627	4971.655241428171	5636.818997961937	5430.089899978616	6497.469630670778	6195.544935062679	0.21455535383805985	0.19326097099381753	1425.882398790447	3229.13727340661	1385.859697803855	3138.499507190427
0.9894612713118381	3315.645626138873	3404.387666731116	4546.801677243751	4476.63097496209	5123.666780355523	4979.851482843856	5646.111829535592	5439.0419192570225	6508.181334451686	6205.75888666803	0.2145553564308023	0.19326097326607955	1420.0839189143735	3235.3836780128768	1380.2239764630212	3144.5705891028047
0.9954232732196957	3321.113296699348	3410.0016818440013	4554.299611844105	4484.013195849002	5132.116006602962	4988.063550106274	5655.422604420411	5448.011223784952	6518.913721357679	6215.992560288624	0.2145553590681903	0.19326097557746855	1414.2990462820744	3241.6193073947215	1374.601480452693	3150.6311983653577
1.0014211991882311	3326.5914854717785	3415.62649677439	4561.811970747082	4491.4096184648515	5140.5814873736945	4996.291415664187	5664.7512913810715	5456.997783472735	6529.6667553874495	6226.245921595957	0.2145553617510063	0.19326097792867075	1408.5277757616714	3247.843981006881	1368.9922047851724	3156.68115950271
1.0074552656779823	3332.0801737970605	3421.2620923655086	4569.338728374781	4498.820217627184	5149.063193847974	5004.535051507123	5674.097858661631	5466.001567729175	6540.440399939629	6236.518935689345	0.2145553644800477	0.1932609803203841	1402.7701020868262	3254.0575171962846	1363.396144343249	3162.7202959653223
1.013525690453769	3337.5793427082895	3426.9084491445815	4576.879858727398	4506.244967738175	5157.561096730688	5012.794429162607	5683.462273982351	5475.022545458503	6551.23461780915	6246.81156709247	0.21455536725612448	0.1932609827533191	1397.0260198602336	3260.25973320473	1357.8132938789204	3168.748430121108
1.0196326925925556	3343.0889729288865	3432.565547320879	4584.435335380655	4513.683842782056	5166.0751662484645	5021.069519693292	5692.844504536515	5484.060685057263	6562.049371183564	6257.123779749805	0.21455537008006267	0.19326098522819934	1391.2955235486152	3266.450445150025	1352.2436480165925	3174.7653832569486
1.0257764924913542	3348.609044870675	3438.233366783815	4592.005131483165	4521.136816322614	5174.605372146697	5029.360293694177	5702.244516987155	5493.1159544112625	6572.884621639275	6267.455537023153	0.21455537295270202	0.19326098774576117	1385.5786074906355	3272.6294680378633	1346.6872012539534	3180.7709755729884
1.0319573118751795	3354.1395386320373	3443.9118871009578	4599.589219753921	4528.603861500596	5183.151683686715	5037.6667212897255	5711.662277463929	5502.188320892423	6583.740330137943	6277.806801688048	0.214555375874897	0.19326099030675312	1379.8752658982994	3278.796615758445	1341.1439479663386	3186.765026186942
1.0381753738050519	3359.680433995982	3449.601087516146	4607.187572479629	4536.0849510312155	5191.714069642794	5045.988772131093	5721.097751559827	5511.277751355762	6594.616457022685	6288.177535930312	0.21455537884751774	0.19326099291193813	1374.1854928557295	3284.9517010753043	1335.6138824030058	3192.7473531180294
1.0444309026860459	3365.23171042827	3455.3009469474664	4614.800161512162	4543.580057201506	5200.29249829927	5054.326415393175	5730.550904327997	5520.38421213617	6605.512962014418	6298.567701342382	0.2145553818714497	0.19326099556209195	1368.5092823225423	3291.094535630429	1330.0969986936543	3198.717773297918
1.05072412427539	3370.793347075489	3461.0114439853746	4622.426958265909	4551.08915186785	5208.886937447567	5062.679619771877	5740.021700278469	5529.507669045415	6616.429804208084	6308.977258919889	0.21455538494759469	0.19326099825800405	1362.846628135012	3297.2249299349496	1324.5932908505783	3204.6761025661835
1.057055265690613	3376.365322763157	3466.7325568906795	4630.067933715187	4558.612206453335	5217.497354383275	5071.048353481149	5749.510103374926	5538.6480873689325	6627.366942068934	6319.406169057999	0.2145553880768687	0.193261001000479	1357.1975240095635	3303.3426933768205	1319.1027527634287	3210.6221556543605
1.0634245554177415	3381.9476159938167	3472.4642635925984	4637.723058391628	4566.149191945195	5226.123715903205	5079.432584250172	5759.0160770314815	5547.805431862715	6638.32433342881	6329.854391547868	0.21455539126020592	0.19326100379033428	1351.561963541666	3309.4476342069684	1313.6253782085842	3216.555746201426
1.0698322233195456	3387.540204945097	3478.2065416867936	4645.392302381523	4573.70007889224	5234.765988302407	5087.832279320467	5768.539584109371	5556.979666750195	6649.301935482334	6340.321885573084	0.21455539449855635	0.19326100662840298	1345.939940207114	3315.539559539524	1308.1611608461826	3222.476686739945
1.0762785006438331	3393.1430674677977	3483.9593684333854	4653.075635323209	4581.264837402236	5243.424137371215	5096.2474054430095	5778.080586913717	5566.170755719063	6660.299704783174	6350.808609706033	0.2145553977928872	0.19326100951553213	1340.331447368022	3321.6182753560133	1302.7100942254765	3228.384788701893
1.0827636200317978	3398.756181083976	3489.7227207550086	4660.773026404436	4588.84343713936	5252.098128392295	5104.6779288753805	5787.639047190253	5575.3786619181765	6671.317597240289	6361.314521904388	0.21455540114418223	0.19326101245258426	1334.736478271021	3327.683586498839	1297.272171783552	3234.279862411553
1.089287815526412	3404.3795229850066	3495.4965752347916	4668.484444359723	4596.435847321549	5260.787926137652	5113.12381537883	5797.214926122055	5584.603347954348	6682.355568114139	6371.839579507424	0.21455540455344288	0.1932610154404379	1329.155026049004	3333.7352966672042	1291.8473868437577	3240.1617170744576
1.0958513225808764	3410.013070029652	3501.280908114383	4676.209857467709	4604.042036717898	5269.493494865657	5121.585030215375	5806.808184326247	5593.844775889166	6693.413572012902	6382.383739232417	0.21455540802168915	0.19326101847998509	1323.5870837242692	3339.773208418046	1286.4357326264726	3246.0301607974106
1.1024543780671139	3415.6567987421267	3507.075695291998	4683.949233548506	4611.661973646105	5278.214798318066	5130.061538144975	5816.418781850719	5603.102907235931	6704.49156288869	6392.94695717112	0.2145554115499584	0.19326102157213682	1318.0326442064834	3345.7971231561387	1281.0372022423544	3251.8850005664863
1.1090972202843215	3421.3106853101294	3512.880912320364	4691.7025399610075	4619.295625969771	5286.951799716979	5138.553303422501	5826.046678170787	5612.377702956328	6715.589494033707	6403.529188786007	0.21455541513930648	0.19326102471781711	1312.4917002997827	3351.8068411450367	1275.6517886950169	3257.7260422479594
1.115780088967567	3426.974705582954	3518.6965344047762	4699.469743600296	4626.942961095845	5295.70446176193	5147.060289794927	5835.691832185981	5621.669123457371	6726.707318076527	6414.130388906743	0.21455541879080867	0.19326102791796881	1306.9642447019578	3357.802161499276	1270.2794848878984	3263.5530905989
1.1225032252964444	3432.648835069488	3524.5225364010716	4707.25081089491	4634.603945971962	5304.472746626808	5155.582460498348	5845.354202216643	5630.977128588143	6737.844986978206	6424.750511726503	0.21455542250555817	0.19326103117355042	1301.4502700010198	3363.782882169471	1264.920283620013	3269.365949251107
1.1292668719037753	3438.333048936272	3530.3588928136433	4715.0457078041845	4642.278547083843	5313.256615956854	5164.119778255097	5855.033746000646	5640.301677636649	6749.002452028475	6435.389510798363	0.21455542628466912	0.19326103448553794	1295.9497686859104	3369.7487999642035	1259.5741775904316	3275.164420717396
1.1360712728843656	3444.0273220055765	3536.205577793411	4722.854399815619	4649.966730452626	5322.056030865707	5172.672205270782	5864.730420690109	5649.642729326573	6760.179663841966	6446.047339031609	0.21455543012927425	0.1932610378549236	1290.4627331427182	3375.6997105326736	1254.2411593977595	3280.9483063819353
1.1429166738038161	3449.7316287534013	3542.06256513583	4730.676851942142	4657.668461632249	5330.870951932314	5181.239703231364	5874.444182848017	5659.000241814111	6771.3765723543165	6456.723948688116	0.21455543404052693	0.19326104128271954	1284.9891556550865	3381.635408363305	1248.921221543802	3286.7174065079307
1.1498033217073829	3455.445943307541	3547.9298282788714	4738.513028719459	4665.383705706806	5339.701339197952	5189.822233300226	5884.174988444928	5668.37417268474	6782.59312681838	6467.419291378684	0.21455543801960153	0.19326104476995337	1279.5290284069488	3387.5556867812993	1243.6143564340891	3292.471520230989
1.1567314651288954	3461.1702394455897	3553.8073403010035	4746.362894203325	4673.112427287892	5348.547152163148	5198.419756115223	5893.922792855586	5677.764478950021	6793.829275800313	6478.133318059363	0.2145554420676923	0.1932610483176727	1274.0823434877093	3393.460337958997	1238.3205563781667	3298.2104455536464
1.1637013540997225	3466.9044905930273	3559.695073919165	4754.2264119669235	4680.854590511946	5357.408349784735	5207.03223178572	5903.687550855673	5687.171117044355	6805.084967175841	6488.865979027776	0.21455544618601566	0.19326105192694354	1268.6490928892163	3399.349152901792	1233.0398135933792	3303.9339793524705
1.1707132401577995	3472.6486698211847	3565.5930014867695	4762.103545098085	4688.610159037621	5366.2848904727125	5215.659619889678	5913.469216618357	5696.594042821797	6816.360148126281	6499.617223919477	0.21455545037580895	0.19326105559885007	1263.2292685053544	3405.2219214400975	1227.77212020359	3309.641917366418
1.177767376356704	3478.4027498453	3571.501094991631	4769.994256196624	4696.379096043078	5375.176732087253	5224.30187947063	5923.2677437109905	5706.033211552775	6827.6547651347355	6510.3870017042045	0.2145554546383325	0.19326105933449697	1257.8228621413582	3411.07843225135	1222.517468243197	3315.3340542047517
1.1848640172747877	3484.1667030225544	3577.4193260539937	4777.898507371652	4704.161364223385	5384.083831935676	5232.958969034814	5933.083085091776	5715.488577920926	6838.968763982251	6521.175260682286	0.21455545897486786	0.19326106313500754	1252.4298655102612	3416.9184728418477	1217.2758496578317	3321.0101833409863
1.1920034190243662	3489.9405013500777	3583.3476659244466	4785.816260238849	4711.956925787791	5393.006146769369	5241.6308465481125	5942.915193106385	5724.960096019789	6850.302089743921	6531.981948480854	0.21455546338672088	0.19326106700152548	1247.0502702324884	3422.7418295427924	1212.0472563033109	3326.670097107999
1.1991858392609598	3495.7241164629586	3589.286085481932	4793.747475917746	4719.765742457101	5401.943632780732	5250.317469433158	5952.7640194845735	5734.447719349619	6861.654686784994	6542.8070120502225	0.21455546787521856	0.19326107093521458	1241.6840678399312	3428.5482875158777	1206.8316799510503	3332.313586704433
1.2064115371925936	3501.5175196322716	3595.2345552316788	4801.69211502901	4727.587775460972	5410.896245600125	5259.018794566314	5962.629515336841	5743.951400814112	6873.026498757016	6553.6503976601425	0.2145554724417139	0.19326107493726025	1236.3312497780425	3434.33763075131	1201.629112286144	3337.940442186198
1.2136807735891502	3507.3206817630908	3601.1930453031773	4809.650137691747	4735.422985535254	5419.86394029282	5267.7347782747265	5972.511631151059	5753.471092717169	6884.417468593949	6564.512050896115	0.2145554770875828	0.19326107900886824	1230.9918074043817	3440.1096420616377	1196.4395449112053	3343.550452471478
1.2209938107917835	3513.133573392479	3607.161525448144	4817.621503520734	4743.271332919314	5428.846671355895	5276.465376333338	5982.4103167890535	5763.006746759648	6895.827538508235	6575.391916655696	0.21455548181422568	0.1932610831512662	1225.665731995192	3445.8641030937433	1191.2629693454946	3349.1434053339763
1.2283509127223842	3518.956164687552	3613.1399650384615	4825.606171623785	4751.13277735334	5437.844392715256	5285.2105439619045	5992.325521483326	5772.558314036097	6907.2566499870245	6586.289939144755	0.21455548662306767	0.19326108736570305	1220.3530147406273	3451.6007943092845	1186.0993770276546	3354.7190874048974
1.2357523448931043	3524.7884254434057	3619.128333064143	4833.604100598899	4759.007278075664	5446.857057722439	5293.970235822013	6002.257193833536	5782.125745031499	6918.704743788104	6597.206061873783	0.21455549151556036	0.19326109165345015	1215.053646748478	3457.319494992378	1180.948759317631	3360.277284173062
1.2431983744159416	3530.6303250811907	3625.126598131297	4841.6152485316425	4766.894793820088	5455.884619151656	5302.744406014103	6012.20528180323	5791.70898961804	6930.1717599361555	6608.140227654179	0.21455549649317993	0.19326109601580255	1209.7676190489437	3463.019983256934	1175.8111074941116	3365.8177799751284
1.2506892700123766	3536.4818326460804	3631.134728460031	4849.63957299236	4774.79528281315	5464.927029196646	5311.533008074436	6022.169732716402	5801.307997051768	6941.657637718772	6619.092378594474	0.21455550155743	0.19326110045407677	1204.4949225896853	3468.702036027913	1170.6864127623849	3371.340358010377
1.2582253020230734	3542.342916805273	3637.152691882484	4857.677031033447	4782.708702771516	5473.984239467621	5320.335994972189	6032.150493254098	5810.922715969453	6953.162315682558	6630.062456096717	0.21455550670983964	0.19326110496961416	1199.23554824217	3474.365429054247	1165.574666249915	3376.84480032546
1.2658067424176331	3548.213545846002	3643.1804558406616	4865.7275791866205	4790.63501089917	5483.0562009881805	5329.153319106346	6042.147509451048	5820.553094385158	6964.685731629238	6641.050400852593	0.2145555119519672	0.19326110956377898	1193.9894868012634	3480.009936905233	1160.4758590100682	3382.3308878208045
1.2734338648044117	3554.093687673533	3649.217987384509	4873.791173460191	4798.574163884854	5492.142864192245	5337.984932302828	6052.160726692259	5830.199079687143	6976.227822611753	6652.056152839875	0.21455551728539682	0.19326111423796058	1188.7567289850558	3485.6353329620324	1155.3899820238003	3387.798400248983
1.2811069444403917	3559.9833098091367	3655.2652531697386	4881.8677693362815	4806.526117899247	5501.24417892092	5346.830785811372	6062.190089709587	5839.860618634438	6987.788524930285	6663.079651318518	0.21455552271174186	0.19326111899357298	1183.5372654395178	3491.2413894294295	1150.317026197794	3393.2471162070287
1.2888262582411194	3565.8823793881356	3661.322219455849	4889.957321768156	4814.490828592345	5510.360094419496	5355.690830302623	6072.235542578416	5849.537657353658	6999.367774128456	6674.120834827039	0.2145555282326445	0.19326112383205432	1178.331086738268	3496.8278773305938	1145.2569823716185	3398.6768131525023
1.296592084790695	3571.7908631578434	3667.388852104039	4898.059785177414	4822.468251090734	5519.490559334279	5364.565015865094	6082.297028714179	5859.230141335712	7010.9655049892945	6685.179641178749	0.21455553384977602	0.19326112875487045	1173.1381833812338	3502.3945664961357	1140.2098413131316	3404.087267385097
1.3044047043518285	3577.7087274755927	3673.465116575156	4906.175113451273	4830.458339994897	5528.635521709547	5373.453292002168	6092.374490868992	5868.93801543251	7022.581651531387	6696.25600745801	0.21455553956483756	0.19326113376351162	1167.9585457990179	3507.941225576913	1135.175593721855	3409.478254052927
1.312264398875954	3583.6359383067024	3679.5509779276153	4914.303259939811	4838.461049376487	5537.794928984424	5382.355607629085	6102.467871128228	5878.661223853675	7034.216147004908	6707.349870016476	0.21455554537956031	0.19326113885949547	1162.792164354294	3513.4676220412366	1130.154230231652	3414.8495471577626
1.320171452013404	3589.572461222506	3685.646400815381	4922.444177453255	4846.476332775674	5546.968727989843	5391.271911069973	6112.577110907162	5888.399710163313	7045.868923887769	6718.4611644694205	0.21455555129570691	0.1932611440443662	1157.6390293419245	3518.9735221711453	1125.1457414096221	3420.200919545372
1.3281261491236485	3595.518261398299	3691.751349485855	4930.597818259181	4854.504143198378	5556.156864945393	5400.202150054785	6122.702150947498	5898.15341727666	7057.539913881612	6729.589825691906	0.21455555731507114	0.19326114931969604	1152.4991309876204	3524.458691055421	1120.150117758545	3425.5321429108735
1.3361287772855897	3601.473303611348	3697.865787777862	4938.764134079794	4862.544433113628	5565.359285456248	5409.1462717163595	6132.842931313993	5907.922287456876	7069.22904790792	6740.735787815126	0.21455556343947865	0.19326115468708568	1147.3724594560335	3529.922892611008	1115.1673497180454	3430.8429877976887
1.3441796253079266	3607.437552238906	3703.989679119546	4946.943076089208	4870.5971544508	5574.575934510116	5418.104222587351	6142.999391391093	5917.706262311692	7080.936256104153	6751.898984222594	0.21455556967078826	0.19326116014816289	1142.259004844993	3535.3658895604312	1110.197427664185	3436.1332235939335
1.352278983739575	3613.410971256149	3710.122986526336	4955.134594910636	4878.662258596956	5583.806756474062	5427.075948597266	6153.171469879436	5927.505282790186	7092.661467819698	6763.079347546453	0.2145555760108914	0.19326116570458612	1137.1587571896962	3540.787443439942	1105.2403419142356	3441.4026185408
1.3604271448801535	3619.3935242342172	3716.265672598877	4963.338640613703	4886.739696394118	5593.051695091496	5436.061395069448	6163.359104792533	5937.319289179477	7104.404611612076	6774.276809663718	0.21455558246171344	0.19326117135804297	1132.0717064648052	3546.187314604176	1100.296082723653	3446.650939722429
1.3686244027905345	3625.385174338165	3722.4176995209527	4971.555162711651	4894.829418136559	5602.3106934790185	5445.060506718054	6173.562233453297	5947.148221101427	7116.165615242917	6785.49130169251	0.21455558902521404	0.1932611771102505	1126.9978425843292	3551.5652622217312	1095.364640290616	3451.8779530752217
1.3768710533034536	3631.385884324988	3728.5790290574537	4979.784110158637	4902.93137356813	5611.583694123386	5454.073227645086	6183.7807924907	5956.992017509414	7127.944405674122	6796.7227539883725	0.21455559570338822	0.1932611829629573	1121.9371554015088	3556.9210442723706	1090.4460047538741	3457.0834233780624
1.3851673940341884	3637.3956165415657	3734.74962255227	4988.025431346925	4911.045511879494	5620.870638878339	5463.099501337324	6194.014717836282	5966.850616684962	7139.740909063846	6807.971096140443	0.21455560249826633	0.19326118891794206	1116.889634711435	3562.254417549353	1085.540166195482	3462.2671142579056
1.3935137243912972	3643.414332922697	3740.929440926269	4996.279074104201	4919.171781705488	5630.171468961592	5472.139270663379	6204.263944720832	5976.723956234553	7151.555050762664	6819.236256967806	0.21455560941191504	0.19326119497701671	1111.8552702555317	3567.5651376729365	1080.6471146456897	3467.428788201418
1.4019103455874267	3649.4419949890744	3747.118444675232	5004.544985690806	4927.310131122401	5639.48612495171	5481.192477870689	6214.528407670953	5986.611973086321	7163.386755309627	6830.5181645157245	0.2145556164464378	0.19326120114202475	1106.8340517141623	3572.852959062904	1075.7668400759576	3472.5682065314613
1.410357560650181	3655.478563845247	3753.3165938677553	5012.82311279695	4935.460507645236	5648.814546784979	5490.259064582457	6224.808040505613	5996.514603486727	7175.235946428281	6841.816746051854	0.214555623603976	0.1932612074148427	1101.8259687159443	3578.117634965107	1070.899332404777	3477.685129420366
1.4188556744330574	3661.524000177672	3759.523848143224	5021.113401540052	4943.622858225047	5658.1566737524045	5499.3389717947	6235.102776332842	6006.431782997329	7187.102547022866	6853.1319280625685	0.21455563088670898	0.19326121379738045	1096.8310108358273	3583.3589174421504	1066.0445815022103	3482.779315903783
1.4274049936264492	3667.5782642526437	3765.7401667097665	5029.415797461916	4951.797129246263	5667.5124444965395	5508.432139873275	6245.412547546241	6016.363446491544	7198.986479174297	6864.463636249243	0.21455563829685517	0.19326122029158235	1091.849167594919	3588.5765573712997	1061.2025771837798	3487.8505238564685
1.4360058267687137	3673.6413159143453	3771.965508342146	5037.730245526055	4959.983266523914	5676.881797008471	5517.538508550798	6255.737285821659	6026.309528151276	7210.887664136333	6875.811795524437	0.21455564583667266	0.1932612268994271	1086.8804284628131	3593.770304447273	1056.3733092148323	3492.8985100060236
1.4446584842573071	3679.7131145827866	3778.1998313797517	5046.05669011489	4968.1812153010105	5686.264668624665	5526.65801692373	6266.076922113722	6036.269961463742	7222.806022331586	6887.176330008263	0.21455565350845987	0.1932612336229292	1081.9247828585794	3598.939907185035	1051.5567673147307	3497.9230299417395
1.453363278359986	3685.793619251856	3784.4430937245343	5054.395075027083	4976.390920245833	5695.660996023967	5535.79060344936	6276.431386652531	6046.24467921818	7234.741473347712	6898.55716302463	0.21455566131455647	0.1932612404641389	1076.9822201545467	3604.085112927947	1046.7529411508585	3502.9238380943425
1.4621205232260774	3691.882788487292	3790.695252838916	5062.745343474767	4984.612325449194	5705.070715224481	5544.936205942771	6286.800608940224	6056.233613502535	7246.693935933458	6909.954217097481	0.21455566925734307	0.1932612474251433	1072.0527296691434	3609.20566782495	1041.961820345081	3507.9006877536885
1.470930534897817	3697.9805804246575	3796.9562657437937	5071.107438080776	4992.845374421817	5714.493761580463	5554.094761573926	6297.184517747556	6066.236695700274	7258.663327994718	6921.367413947146	0.21455567733924397	0.19326125450806647	1067.1363006773754	3614.3013168568723	1037.18339447357	3512.8533310673665
1.4797936313217521	3704.086952767402	3803.2260890164434	5079.4813008760075	5001.090010091597	5723.930069779337	5563.266206864615	6307.58304111062	6076.2538564870665	7270.649566590757	6932.796674486565	0.21455568556272683	0.19326126171507044	1062.232922406576	3619.3718038266525	1032.4176530659315	3517.7815190332476
1.48871013236022	3710.2018627847933	3809.5046787884958	5087.866873296594	5009.346174800945	5733.379573838522	5572.450477685516	6317.99610632734	6086.285025827572	7282.652567930183	6944.241918817626	0.21455569393030247	0.19326126904835722	1057.3425840382115	3624.416871360503	1027.6645856100367	3522.6850015167147
1.4976803598028874	3716.3252673099933	3815.791990743895	5096.264096181273	5017.613810304117	5742.842207102473	5581.64750925322	6328.423639954225	6096.330132972183	7294.672247367192	6955.703066227457	0.21455570244452754	0.193261276510166	1052.465274712129	3629.436260919785	1022.9241815505666	3527.563527242979
1.5067046373783677	3722.4571227380266	3822.0879801168567	5104.672909768621	5025.892857764531	5752.31790223956	5590.857236127256	6338.86556780293	6106.389106453788	7306.708519397628	6967.18003518473	0.2145557111080037	0.19326128410277718	1047.6009835204459	3634.429712779587	1018.1964302858105	3532.416843782412
1.5157832907659001	3728.5973850237783	3828.392601689769	5113.093253694315	5034.183257752031	5761.806591238995	5600.079592207048	6349.321814936871	6116.461874084457	7318.761297655068	6978.6727433358765	0.21455571992337966	0.19326129182851298	1042.7496995155816	3639.39696605294	1013.4813211762812	3537.2446975805797
1.5249166476071065	3734.7460096800496	3834.705809791257	5121.525066988481	5042.484950240339	5771.308205407849	5609.314510729078	6359.792305667941	6126.54836295233	7330.830494907049	6990.18110750156	0.2145557288933513	0.1932612996897349	1037.9114117075806	3644.337758683134	1008.7788435426191	3542.0468339493964
1.5341050375178134	3740.902951775528	3841.027558294058	5129.968288072924	5050.797874604278	5780.822675367925	5618.561924263815	6370.27696355307	6136.648499418275	7342.91602305111	7001.705043672852	0.21455573802066258	0.19326130768884828	1033.0861090656254	3649.25182744395	1004.0889866639045	3546.822997059673
1.5433487920999491	3747.068165932845	3847.357800613044	5138.422854758478	5059.1219696171875	5790.349931052785	5627.821764712826	6380.775711390957	6146.762209112741	7355.017793111016	7013.24446700765	0.21455574730810756	0.1932613158283014	1028.2737805201323	3654.138907948276	999.4117397821392	3551.572929953458
1.5526482449535108	3753.241606326566	3853.696489703163	5146.888704242266	5067.457173448215	5799.889901704664	5637.0939633057815	6391.288471218658	6156.889416932483	7367.135715232853	7024.79929182694	0.21455575675852856	0.19326132411058627	1023.4744149618782	3658.998734640656	994.7470921007916	3556.296374540543
1.5620037316886017	3759.4232266812332	3860.043578057422	5155.36577310502	5075.803423659691	5809.442515871466	5646.378450597536	6401.815164308286	6167.030047037365	7379.269698681207	7036.369431611166	0.21455576637482018	0.19326133253823838	1018.6880012443871	3663.8310408096295	990.095032786543	3560.9930716024246
1.5714155899375468	3765.6129802693927	3866.3990177048677	5163.853997308403	5084.160657204469	5819.007701403724	5655.675156465166	6412.355711163679	6177.184022847156	7391.419651835336	7047.954798996563	0.21455577615992819	0.19326134111384025	1013.9145281832316	3668.6355585788842	985.4555509713246	3565.662760797655
1.580884159367074	3771.8108199096087	3872.7627602085704	5172.353312192293	5092.5288104233005	5828.585385451571	5664.984010105068	6422.910031517044	6187.351267038335	7403.58548218531	7059.555305771524	0.21455578611685114	0.19326134984001997	1009.1539845594671	3673.4120189221576	980.8286357520265	3570.305180661613
1.5904097816905756	3778.016697964531	3879.134756663607	5180.863652472149	5100.907819042186	5838.175494461767	5674.304940029999	6433.478044325701	6197.531701540881	7415.7670963282535	7071.170862872942	0.21455579624864182	0.19326135871945177	1004.4063591175945	3678.1601516532246	976.2142761885771	3574.920068597654
1.5999928006804371	3784.230566338889	3885.514957695026	5189.3849522362725	5109.29761816972	5847.777954174617	5683.637874066134	6444.059667768679	6207.725247535064	7427.964399964437	7082.80138038255	0.21455580655840706	0.19326136775485966	999.67164056818	3682.879685436841	971.6124613097636	3579.5071608978324
1.6096335621804478	3790.4523764775868	3891.9033134558845	5197.91714494322	5117.698142294507	5857.39268962106	5692.982739350207	6454.654819243516	6217.931825448301	7440.17729789359	7094.446767523342	0.21455581704930898	0.1932613769490146	994.9498175906483	3687.5703477959614	967.0231801129412	3584.0661927433684
1.6193324141182788	3796.682079363721	3898.299773625223	5206.4601634190885	5126.10932528253	5867.019625119621	5702.339462326573	6465.2634153629115	6228.15135495198	7452.405694011042	7106.1069326559455	0.21455582772456766	0.19326138630473824	990.2408788269386	3692.2318650896195	962.4464215625194	3588.596898193937
1.6290897065180392	3802.91962551661	3904.7042874060644	5215.0139398548345	5134.53110037452	5876.658684273387	5711.707968744294	6475.885371951388	6238.383754958261	7464.649491303888	7117.781783274992	0.21455583858745964	0.19326139582490257	985.5448128902353	3696.8639625455253	957.8821745907771	3593.0990101951174
1.6389057915129117	3809.164964989902	3911.11680352342	5223.578405803702	5142.963400183349	5886.309789967124	5721.088183654241	6486.52060404212	6248.6289436169245	7476.908591847334	7129.471226005512	0.21455584964132038	0.19326140551243023	980.8616083646193	3701.466364256572	953.3304281013552	3597.5722605898045
1.6487810233578566	3815.418047369609	3917.5372702223185	5232.153492178531	5151.406156691459	5895.97286436424	5730.480031406236	6497.1690258736	6258.886838312257	7489.1828968008585	7141.175166599385	0.2145558608895454	0.1932614153702979	976.1912537994795	3706.038793160813	948.7911709688487	3602.016380115645
1.6587157584424002	3821.6788217721514	3923.965635265805	5240.739129249099	5159.859301248235	5905.647828903803	5739.8834356461475	6507.830550886344	6269.157355659862	7501.4723064044265	7152.893509931723	0.21455587233559104	0.19326142540153374	971.5337377171963	3710.5809710733593	944.2643920392729	3606.4310984087642
1.6687103553034934	3827.9472368424754	3930.401845932986	5249.335246639561	5168.322764567453	5915.334604297653	5749.298319313039	6518.505091719724	6279.440411503573	7513.776719974837	7164.626159997333	0.2145558839829748	0.19326143560922107	966.8890486125601	3715.0926186789293	939.7500801288406	3610.816143997712
1.6787651746384535	3834.2232407520896	3936.8458490170065	5257.941773325765	5176.79647672464	5925.033110527396	5758.724604636249	6529.192560208657	6289.735920912258	7526.096035901915	7176.373019907086	0.2145558958352784	0.19326144599649883	962.2571749511408	3719.5734555309173	935.2482240283862	3615.171244321158
1.6888805793179813	3840.5067811971735	3943.297590823158	5266.5586376326855	5185.280367154587	5934.743266841508	5768.162213132623	6539.89286738041	6300.043798176798	7538.430151644835	7188.133991884479	0.21455590789614695	0.1932614565665614	957.6381051723147	3724.0232000607066	930.7588125038892	3619.4961257309187
1.6990569343992543	3846.7978053966526	3949.7570171668617	5275.1857672317965	5193.774364648725	5944.4649917523775	5777.611065603606	6550.605923451367	6310.363956806919	7550.778963728402	7199.908977262019	0.21455592016929137	0.1932614673226607	953.0318276868784	3728.4415695713833	926.2818342928658	3623.7905134796165
1.7092946071391046	3853.096260090272	3956.224073371726	5283.823089138446	5202.278397352581	5954.198203033368	5787.071082132419	6561.331637823766	6320.696309528105	7563.142367739296	7211.697876477705	0.21455593265848832	0.19326147826810686	948.4383308824617	3732.828280257061	921.8172781099565	3628.05413174117
1.7195939670072704	3859.4020915367446	3962.6987042676215	5292.470529709346	5210.792392763265	5963.942817715981	5796.542182081248	6572.069919082601	6331.040768278556	7575.520258322502	7223.50058907157	0.2145559453675823	0.1932614894062699	943.8576031227713	3737.18304720358	917.3651326445397	3632.2867036028765
1.7299553856997325	3865.7152455118207	3969.1808541887035	5301.128014639933	5219.316277726871	5973.698752086899	5806.024284088395	6582.820674992366	6341.397244206041	7587.912529177571	7235.31701368209	0.21455595830048776	0.19326150074057927	939.2896327436902	3741.5055843708105	912.9253865632927	3636.4879510777537
1.7403792371521247	3872.0356673063843	3975.6704669715054	5309.7954689617845	5227.849978436014	5983.465921685072	5815.517306065509	6593.583812493838	6351.765647664916	7600.319073054914	7247.147048042786	0.21455597146118804	0.19326151227452681	934.7344080603216	3745.795604626881	908.4980285096099	3640.6575951033738
1.7508658975532332	3878.363301724631	3982.167485952987	5318.472817040137	5236.393420427253	5993.244241298935	5825.021165194752	6604.359237701028	6362.145888213004	7612.7397817522915	7258.990588978677	0.21455598485373878	0.19326152401166646	930.1919173644274	3750.052819733508	904.0830471048248	3644.7953555455897
1.76141574535857	3884.6980930821173	3988.6718539686362	5327.15998257123	5244.946528578627	6003.033624963418	5834.53577792604	6615.146855897887	6372.537874608606	7625.174546111029	7270.847532402875	0.21455599848226828	0.19326153595561557	925.6621489259996	3754.2769403588027	899.6804309502477	3648.900951212272
1.7720291613040315	3891.0399852039714	3995.183513350556	5335.856888579883	5253.509227107153	6012.833985957224	5844.06105997428	6625.9465715353	6382.941514807484	7637.623256012561	7282.7177733131375	0.2145560123509777	0.19326154811005725	921.1450909931445	3758.4676760749426	895.2901686247205	3652.9740998416673
1.7827065284196406	3897.388921422954	4001.7024059255173	5344.563457416842	5262.081439566278	6022.645236799841	5853.59692631655	6636.758288227826	6393.3567159597715	7650.085800374669	7294.601205788364	0.2145560264641451	0.19326156047874013	916.6407317938865	3762.624735370511	890.9122486868291	3657.014518114971
1.7934482320433673	3903.7448445776877	4008.22847301311	5353.2796107563845	5270.663088843476	6032.467289248864	5863.1432911894035	6647.5819087507225	6403.783384407054	7662.562067148071	7306.49772298526	0.21455604082612417	0.19326157306547972	912.1490595358773	3766.747825647937	886.5466596776969	3661.0219216684345
1.8042546598350382	3910.1076970107215	4014.7616554238275	5362.005269593685	5279.254097157735	6042.300054297018	5872.700068086116	6658.417335036692	6414.221425679347	7675.051943312664	7318.4072171349035	0.21455605544134737	0.19326158587416037	907.6700624062214	3770.836653227918	882.1933901172015	3664.9960250821896
1.8151262017903238	3916.477420566774	4021.301893457178	5370.740354242426	5287.854386057102	6052.143442169484	5882.2671697539245	6669.264468172932	6424.670744492114	7687.555314874153	7330.329579539341	0.2145560703143264	0.19326159890873662	903.2037285758997	3774.8909233675804	877.8524285083986	3668.936541896779
1.8260632502548164	3922.8539565908545	4027.8491268998305	5379.484784332247	5296.4638764162555	6061.9973623210235	5891.844508191368	6680.123208397969	6435.131244743328	7700.072066860393	7342.264700568247	0.21455608544965332	0.193261612173233	898.7500461954041	3778.9103402467445	873.5237633364741	3672.843184615951
1.8370661999381863	3929.2372459264566	4034.4032950237242	5388.238478806288	5305.08248843405	6071.861723433233	5901.43199464553	6690.99345509865	6445.602829510502	7712.6020833179255	7354.212469655542	0.2145561008520037	0.19326162567174632	894.3090033980552	3782.894606983289	869.2073830701411	3676.7156647120137
1.848135447928429	3935.6272289137364	4040.964336584243	5397.00135591872	5313.710141631123	6081.736433411751	5911.029539609416	6701.87510680706	6456.0854010478015	7725.145247308446	7366.172775296106	0.2145561165261362	0.1932616394084478	889.8805883008172	3786.8434256392065	864.9032761598937	3680.553692620946
1.8592713937061955	3942.0238453877305	4047.5321898183133	5405.773333232315	5322.346754847418	6091.621399383539	5920.6370528191765	6712.768061197538	6466.578860783035	7737.7014409053645	7378.145505042352	0.21455613247689503	0.19326165338758244	885.4647890046472	3790.75649722619	860.6114310420235	3684.356977764517
1.8704744391592067	3948.427034676533	4054.106792442643	5414.554327615985	5330.992246239894	6101.516527694118	5930.25444325158	6723.672215083633	6477.083109314897	7750.27054519031	7390.130545501077	0.214556148709211	0.19326166761347224	881.061593593331	3794.6335217021406	856.331836137193	3688.125228544697
1.8817449885967616	3954.836735599517	4060.688081651799	5423.3442552423585	5339.646533280008	6111.4217239048385	5939.881619121225	6734.587464415112	6487.598046409915	7762.852440249682	7402.12778233	0.21455616522810442	0.19326168209051617	876.6709901370923	3798.4741979921237	852.0644798498251	3691.85815234622
1.8930834487643238	3961.2528864655796	4067.2759941164663	5432.143031585401	5348.30953275146	6121.336892790214	5949.51848787802	6745.513704275014	6498.123570999718	7775.447005171274	7414.137100234656	0.2145561820386845	0.19326169682319205	872.2929666890996	3802.2782239732333	847.8093505722936	3695.555455556838
1.9044902288582053	3967.6754250713107	4073.870465981586	5440.950571417931	5356.981160747753	6131.261938335128	5959.164956204501	6756.45082887659	6508.659581178105	7788.0541180407445	7426.158382965039	0.21455619914615282	0.193261711816059	867.9275112909963	3806.045296505792	843.566436682333	3699.2168435598724
1.9159657405403292	3974.104288699334	4080.471432864595	5449.766788809375	5365.661332669906	6141.196763732315	5968.820930013271	6767.398731560531	6519.205974198259	7800.673655938435	7438.191513312442	0.21455621655580448	0.193261727073757	863.5746119708638	3809.7751114261337	839.3357265443774	3702.8420207437593
1.9275103979530908	3980.539414116463	4087.0788298535876	5458.591597123258	5374.349963224064	6151.141271379539	5978.486314444371	6778.357304791861	6529.762646469871	7813.305494935803	7450.236373106194	0.2145562342730285	0.19326174260100967	859.2342567401938	3813.467363537755	835.1172085090075	3706.4306905034464
1.9391246177343011	3986.9807375720043	4093.6925915055704	5467.424909014911	5383.046966419214	6161.095362877025	5988.161013862725	6789.326440157122	6540.329493556373	7825.949510092175	7462.292843210495	0.21455625230331252	0.19326175840262544	854.9064336016891	3817.1217466495	830.9108709163556	3709.9825552583206
1.9508088190322228	3993.4281947960385	4100.312651844683	5476.266636429141	5391.752255564883	6171.058939024836	5997.844931855602	6800.306028361486	6550.906410172158	7838.605575451434	7474.360803521261	0.2145562706522412	0.19326177448349902	850.5911305445188	3820.7379535594955	826.7167020959314	3713.4973164570983
1.9625634235206988	3999.88172099768	4106.938944360457	5485.116690597871	5400.4657432688555	6181.031899820226	6007.537971230096	6811.29595922584	6561.493290179827	7851.273564038677	7486.440132962986	0.21455628932549942	0.19326179084861303	846.2883355461527	3824.3156760667916	822.5346903628961	3716.9746745654847
1.9743888554143678	4006.3412508633814	4113.571402006011	5493.974982037844	5409.187341434841	6191.014144455068	6017.240034010509	6822.296121683974	6572.090026587363	7863.953347856957	7498.5307094855325	0.21455630832887537	0.1932618075030396	841.9980365740194	3827.8546049837023	818.364824022894	3720.414329091087
1.9862855414839768	4012.8067185552445	4120.2099571963945	5502.841420548338	5417.916961260307	6201.005571313282	6026.95102143597	6833.306403779737	6582.696511545517	7876.6447978840515	7510.632410061149	0.21455632766826008	0.19326182445194176	837.7202215834113	3831.3544301323127	814.2070913723728	3723.815978590399
1.9982539110717792	4019.27805770931	4126.854541806796	5511.715915208853	5426.654513234156	6211.006077968242	6036.670833957854	6844.326692664201	6593.312636345001	7889.3477840691685	7522.74511068129	0.21455634734965098	0.19326184170057567	833.4548785206571	3834.8148403605446	810.0614806968952	3727.179320664378
2.010294396107033	4025.7552014339158	4133.505087170875	5520.5983743768875	5435.399907134555	6221.015561180279	6046.399371237382	6855.356874592908	6603.938291413871	7902.0621753298055	7534.868686353621	0.21455636737915246	0.1932618592542916	829.2019953226554	3838.235523549374	805.9279802741657	3730.5040519803297
2.0224074311215867	4032.2380823080175	4140.161524079042	5529.488705685669	5444.153052026699	6231.033916894137	6056.13653214314	6866.3968349230845	6614.573366314819	7914.787839548543	7547.0030110989555	0.21455638776297956	0.19326187711853537	824.9615599154495	3841.6161666093394	801.8065783696366	3733.789868253749
2.0345934532655616	4038.7266323795293	4146.823782776749	5538.386816041902	5452.9138562605895	6241.061040236452	6065.8822147486035	6877.446458110858	6625.217749742503	7927.524643569844	7559.147957948203	0.21455640850745838	0.19326189529885204	820.7335602177773	3844.956455501262	797.6972632436082	3737.036464288598
2.0468529023231294	4045.220783163716	4153.49179296288	5547.292611623616	5461.682227468947	6251.0968255133175	6075.636316329848	6888.505627708597	6635.871329521012	7940.272453197004	7571.303398939502	0.21455642961902857	0.19326191380088492	816.5179841389472	3848.2560752341524	793.6000231474463	3740.2435339631047
2.059186220728381	4051.720465641521	4160.165483788005	5556.205997877883	5470.458072564941	6261.141166207752	6085.398733363012	6899.574226362117	6646.533992601138	7953.031133188937	7583.4692051151005	0.2145564511042457	0.19326193263037916	812.3148195818067	3851.514709883835	789.5148463224468	3743.4107702325564
2.0715938535812968	4058.2256102580263	4166.844783852786	5565.126879518757	5479.241297740119	6271.193954977363	6095.169361522017	6910.6521358081245	6657.205625057875	7965.800547257237	7595.645246518525	0.21455647296978303	0.19326195179318334	808.1240544409957	3854.732042590622	785.4417210060055	3746.53786516143
2.084076248663807	4064.7361469207663	4173.529621206331	5574.055160524986	5488.031808462277	6281.2550836518	6104.948095676201	6921.739236871411	6667.886112087848	7978.5805580629685	7607.83139219165	0.21455649522243375	0.19326197129525105	803.9456766024523	3857.9077555632684	781.3806354273402	3749.624509911984
2.0966338564559543	4071.252004998207	4180.219923344565	5582.990744137964	5496.829509473341	6291.324443230448	6114.734829887976	6932.835409462328	6678.575338006758	7991.371027213751	7620.027510171797	0.21455651786911356	0.1932619911426424	799.7796739479527	3861.0415301092435	777.3315778076358	3752.6703947498463
2.109267130152151	4077.773113318151	4186.915617208599	5591.933532859582	5505.634304787255	6301.401923880018	6124.529457410491	6943.940532574134	6689.27318624684	8004.171815260726	7632.233467488843	0.21455654091686135	0.19326201134152737	795.6260343503382	3864.133046612842	773.2945363627223	3755.6752090614755
2.1219765256775314	4084.2994001661436	4193.616629183175	5600.883428450082	5514.446097687962	6311.4874149321495	6134.331870685384	6955.054484280364	6699.979539354417	8016.982781695533	7644.449130162445	0.21455656437284362	0.19326203189818564	791.4847456780262	3867.1819845698774	769.2694993045297	3758.638641370926
2.1347625017044103	4090.8307932840034	4200.322885095077	5609.840331926069	5523.264790727351	6321.580804881169	6144.141961340529	6966.177141732374	6710.694278987445	8029.803784947487	7656.674363199236	0.21455658824435475	0.19326205281901074	787.3557957944286	3870.188022587681	765.2564548374503	3761.560379326809
2.147625519668832	4097.367219868214	4207.034310211535	5618.804143558355	5532.090285723185	6331.681981381693	6153.959620187718	6977.308381156701	6721.417285912994	8042.634682380551	7668.909030589979	0.21455661253882105	0.1932620741105107	783.239172554895	3873.150838378584	761.2553911603463	3764.440109719988
2.160566043787228	4103.90860656844	4213.750829238699	5627.774762869951	5540.922483757128	6341.790831246359	6163.784737220506	6988.448077852583	6732.148440004887	8055.475330290489	7681.1529953068775	0.2145566372638023	0.19326209577930997	779.134863812098	3876.0701087943744	757.2662964680057	3767.277518496383
2.1735845410731627	4110.454879486034	4220.472366320087	5636.752088634072	5549.761285172741	6351.907240443602	6173.617201611961	6999.596106189502	6742.887620241282	8068.325583902058	7693.406119300825	0.214556662426993	0.1932621178321536	775.0428574137622	3878.945509820711	753.2891589508508	3770.0722907648887
2.1866814813541975	4117.005964172523	4227.198845035088	5645.73601887209	5558.606589573535	6362.031094095361	6183.456901712538	7010.752339604687	6753.6347047023255	8081.1852973661225	7705.66826349874	0.21455668803622738	0.19326214027590655	770.9631412022281	3881.776716585504	749.3239667957823	3772.824110807618
2.199857337288837	4123.561785628151	4233.930188397445	5654.726450851586	5567.458295821019	6372.162276474893	6193.303725047896	7021.9166506006995	6764.389570567802	8094.054323756903	7717.939287800905	0.21455671409947968	0.1932621631175575	766.8957030170131	3884.563403376611	745.3707081839384	3775.5326620771084
2.213112584383593	4130.122268300421	4240.666318853732	5663.723281084386	5576.316302032735	6382.300671004573	6203.15755831675	7033.088910743038	6775.152094114773	8106.932515069214	7730.219051078272	0.21455674062486835	0.19326218636422104	762.8405306930654	3887.3052436420694	741.4293712939834	3778.197627218906
2.2264477010101436	4136.687336082641	4247.407158281947	5672.726405324608	5585.180505580426	6392.446160253722	6213.018287388813	7044.268990657723	6785.922150715369	8119.819722215715	7742.50741116997	0.21455676762065642	0.1932622100231394	758.79761206088	3890.0019099998754	737.4999443018169	3780.8186880813446
2.2398631684225956	4143.2569123124895	4254.152627989997	5681.735718566745	5594.050803088104	6402.598625936442	6222.885797302691	7055.456760028966	6796.699614834469	8132.71579502421	7754.804224880653	0.2145567950952572	0.19326223410168528	754.7669349501084	3892.6530742642935	733.5824153791764	3783.3955257143825
2.2533594707748548	4149.830919770655	4260.902648714277	5690.751115043839	5602.927090430198	6412.757948909585	6232.759972263818	7066.652087596903	6807.484360027474	8145.620582235074	7767.109347977987	0.21455682305723392	0.19326225860736387	750.7484871866764	3895.258407439338	729.6767726945691	3785.927820382174
2.2669370951380965	4156.409280679366	4267.657140618249	5699.772488225517	5611.809262729724	6422.924009170556	6242.640695642426	7077.854841155209	6818.2762589381055	8158.533931498505	7779.42263519014	0.21455685151530465	0.19326228354781597	746.7422565924935	3897.81757972599	725.7830044153961	3788.4152515844908
2.2805965315183476	4162.991916701079	4274.416023291042	5708.799730816224	5620.697214356493	6433.096685855327	6252.527849971588	7089.064887548916	6829.075183296247	8171.455689372029	7791.743940203347	0.21455688047834395	0.19326230893081833	742.7482309888583	3900.3302605503704	721.9010987059155	3790.8574980548583
2.294338272874165	4169.578748937081	4281.179215746034	5717.832734753362	5629.590838925279	6443.275857236373	6262.42131694517	7100.282092672138	6839.881003915756	8184.385701317892	7804.0731156594165	0.2145569099553858	0.193262334764289	738.7663981935766	3902.796118556522	718.0310437287844	3793.2542377763893
2.308162815134429	4176.16969792615	4287.946636419528	5726.8713912055055	5638.490029294113	6453.461400720656	6272.320977415967	7111.506321465886	6850.693590692405	8197.323811700557	7816.410013153392	0.21455693995562733	0.1932623610562878	734.7967460232612	3905.2148216273636	714.1728276448848	3795.6051479899324
2.3220706572162446	4182.7646836432405	4294.718203169352	5735.915590570637	5647.394677562485	6463.653192847672	6282.226711393697	7122.737437915903	6861.51281260173	8210.269863784222	7828.754483231118	0.2145569704884303	0.1932623878150197	730.8392622919346	3907.5860368900467	710.3264386118099	3797.90990519803
2.336062301042938	4189.363625498147	4301.4938332735355	5744.965222474369	5656.304675069647	6473.851109287456	6292.138398043149	7133.975305050496	6872.338537696987	8223.22369973034	7841.10637538693	0.21455700156332583	0.19326241504883718	726.8939348142303	3909.9094307383057	706.4918647876766	3800.1681851905305
2.3501382515621807	4195.966442334272	4308.273443429014	5754.020175768308	5665.219912392945	6484.055024838754	6302.055915682319	7145.219784938526	6883.170633107162	8236.185160595323	7853.4655380613785	0.21455703319001584	0.19326244276624294	722.9607514017844	3912.184668827569	702.6690943288559	3802.3796630473807
2.3642990167642037	4202.573052427273	4315.056949750314	5763.0803385282425	5674.140279346141	6494.264813427002	6311.97914178057	7156.470738687191	6894.008965034952	8249.154086327999	7865.831818638963	0.21455706537837674	0.19326247097589322	719.0396998636425	3914.41141608404	698.8581153905252	3804.5440131453797
2.378545107700138	4209.183373483849	4321.8442677682615	5772.145598052537	5683.065664977747	6504.480348102535	6321.907952956804	7167.728026440077	6904.853398754771	8262.130315767374	7878.20506344585	0.21455709813846308	0.19326249968659934	715.1307680117898	3916.5893367487006	695.0589161268726	3806.660909176804
2.392877038500453	4215.7973226405375	4328.635312428762	5781.215840860532	5691.995957569467	6514.701501038799	6331.842224977714	7178.991507375193	6915.703798610885	8275.1136866404	7890.585117747784	0.21455713148051053	0.19326252890733167	711.2339436553302	3918.7180943524	691.2714846911258	3808.7300241538323
2.4072953263935135	4222.414816462427	4335.429998091495	5790.290952690838	5700.931044634531	6524.928143530445	6341.781832755987	7190.261039702883	6926.560028015417	8288.104035559583	7902.971825747806	0.21455716541493786	0.19326255864722122	707.3492146019707	3920.797351737041	687.4958092367742	3810.7510304292664
2.4218004917242455	4229.035770942007	4342.228238528769	5799.370818499809	5709.870812916233	6535.160145991636	6351.726650348659	7201.5364806639855	6937.421949446602	8301.101198020866	7915.365030584292	0.21455719995235314	0.19326258891556464	703.4765686601168	3922.8267710781656	683.7318779173074	3812.7235997037496
2.436393057972914	4235.660101497963	4349.029946924274	5808.455322459943	5718.8151483863285	6545.397377954258	6361.676550955356	7212.817686527858	6948.289424446863	8314.105008401393	7927.764574328768	0.21455723510355362	0.1932626197218248	699.6159936379408	3924.806013892172	679.9796788847889	3814.647403031122
2.4510735517740176	4242.287722974053	4355.835035871912	5817.544347958409	5727.763936243554	6555.6397080662755	6371.631406916684	7224.104512590598	6959.162313621054	8327.115299957455	7940.170297983925	0.21455727087953147	0.19326265107563553	695.7674773437902	3926.7347410463262	676.2392002920678	3816.5221108405385
2.46584250293529	4248.918549637921	4362.643417374638	5826.63777759547	5736.717060912147	6565.8870040899865	6381.59108971257	7235.396813173125	6970.040476634678	8340.131904822314	7952.582041481602	0.21455730729147776	0.1932626829868037	691.9310075856047	3928.6126127722673	672.5104302908294	3818.3473929374013
2.4807004444568266	4255.552495180028	4369.455002843311	5835.735493183078	5745.674406040381	6576.139132900446	6391.555469960669	7246.694441619459	6980.923772212153	8353.154654004233	7964.999643680826	0.21455734435078314	0.19326271546531285	688.106572171615	3930.439288678346	668.7933570347377	3820.1229185326956
2.4956479125503126	4262.1894727125045	4376.26970309562	5844.837375743366	5754.635854499205	6586.395960483799	6401.524417414862	7257.997250294905	6991.812058135182	8366.183377384397	7977.422942365966	0.21455738206904534	0.19326274852132608	684.2941589095863	3932.2144277577754	665.0879686773405	3821.8483562408946
2.510685446658382	4268.829394768108	4383.087428354923	5853.943305507266	5763.601288380773	6596.657351935735	6411.4978009636425	7269.305090584357	7002.705191241006	8379.217903714994	7989.85177424476	0.21455742045806947	0.19326278216519024	680.4937556090299	3933.9376884179655	661.3942533713416	3823.5233740948606
2.5258135894740787	4275.472173299158	4389.908088249235	5863.053161913136	5772.570588997157	6606.923171459972	6421.475488628686	7280.617812890643	7013.603027420863	8392.258060617321	8002.28597494658	0.2145574595298736	0.1932628164074376	676.7053500798065	3935.6087284768	657.712199271511	3825.147639564704
2.54103288696045	4282.117719676498	4396.731591810141	5872.1668236053765	5781.5436368789715	6617.193282366704	6431.457347563359	7291.935266632849	7024.505421618361	8405.303674579853	8014.725379020588	0.21455749929669246	0.19326285125878997	672.9289301306999	3937.227205176372	654.0417945321242	3826.7208195638377
2.556343888370238	4288.765944688471	4403.557847471769	5881.2841684331	5790.520311774082	6627.46754707114	6441.443244051294	7303.257300244699	7035.412227827943	8418.354570956437	8027.169819934005	0.21455753977098058	0.19326288673016329	669.1644835729385	3938.79277521139	650.3830273082422	3828.2425804657396
2.571747146265715	4295.416758539958	4410.386763069791	5890.405073448883	5799.500492646345	6637.745827092115	6451.433043504998	7314.5837611730585	7046.323299093385	8431.410573964557	8039.619130070418	0.21455758096541705	0.19326292283266935	665.4119982191769	3940.3050947361626	646.7358857570216	3829.7125881235115
2.5872432165386163	4302.070070851394	4417.218245840463	5899.52941490748	5808.48405767439	6648.027983050661	6461.426610464536	7325.914495876374	7057.238487506354	8444.471506683565	8052.073140728153	0.21455762289290956	0.1932629595776198	661.6714618800615	3941.7638193608727	643.1003580357064	3831.1305078743026
2.602832658430207	4308.725790657784	4424.052202419631	5908.657068264547	5817.470884250383	6658.313874668592	6471.42380859615	7337.249349823133	7068.157644204948	8457.537191052945	8064.531682118632	0.2145576655665985	0.19326299697653046	657.9428623689746	3943.1686041916255	639.4764323012205	3832.496004547691
2.6185160345514573	4315.383826407854	4430.888538841792	5917.7879081755345	5826.460848978847	6668.603360767286	6481.4245006909905	7348.5881674905295	7079.080619372295	8470.607447870774	8076.994583364788	0.21455770899985988	0.1932630350411248	654.2261875008699	3944.519103836501	635.8640967125539	3833.8087424943224
2.6342939109033563	4322.044085963083	4437.7271605392125	5926.921808494454	5835.453827675555	6678.896299266314	6491.428548663887	7359.930792362982	7090.007262235244	8483.68209679205	8089.461672499607	0.21455775320631137	0.19326307378333696	650.5214250902354	3945.814972410444	632.2633394297445	3835.0683855945244
2.6501668568973313	4328.706476596864	4444.567972341017	5936.058642272782	5844.449695366395	6689.1925471822315	6501.435813552127	7371.277066930819	7100.937421063033	8496.760956327205	8101.932776464611	0.21455779819981582	0.19326311321531656	646.8285629532184	3947.05586356041	628.6741486142564	3836.2745972729754
2.666135445375801	4335.370904993631	4451.4108784723485	5945.198281758338	5853.448326286329	6699.491960627342	6511.446155514295	7382.626832688935	7111.870943166051	8509.843843840568	8114.407721108487	0.2145578439944863	0.193263153349431	643.1475889073336	3948.2414304779377	625.096512428252	3837.4270405101124
2.6822002526328483	4342.037277248048	4458.255782553502	5954.340598394265	5862.4495938783175	6709.794394808569	6521.459433829119	7393.979930135559	7122.807674894586	8522.930575548982	8126.8863311856585	0.21455789060468922	0.19326319419827176	639.4784907711728	3949.3713259138167	621.5304190346505	3838.525377855869
2.6983618584350144	4348.70549886418	4465.102587599134	5963.485462817947	5871.453370792333	6720.09970402627	6531.475506894371	7405.3361987709795	7133.747461637658	8536.020966520358	8139.3684303549935	0.21455793804505072	0.19326323577465707	635.8212563635025	3950.4452021871693	617.975856596342	3839.5692714410834
2.71462084604223	4355.375474754727	4471.951196017426	5972.632744860054	5880.459528884336	6730.407741673177	6541.494232225787	7416.6954770963885	7144.690147821815	8549.114830672355	8151.853841178452	0.2145579863304598	0.19326327809163513	632.1758735048934	3951.4627112105954	614.4328132800874	3840.558383014053
2.730977802228858	4362.047109240261	4478.801509609419	5981.782313543568	5889.467939215459	6740.718360233334	6551.515466456147	7428.057602612734	7155.6355769101965	8562.211980771108	8164.34238512003	0.21455803547607374	0.19326332116249034	628.5423300168186	3952.4235044983216	610.9012772519491	3841.4923739288934
2.747433317304874	4368.720306048493	4485.653429568158	5990.934037082862	5898.478472050953	6751.031411281086	6561.539065334142	7439.422411819629	7166.583591401277	8575.312228429972	8176.833882544359	0.21455808549732394	0.19326336500074562	624.9206137222645	3953.3272331913467	607.3812366784841	3842.3709051699843
2.763987985137163	4375.394968313584	4492.506856478082	6000.087782882835	5907.490996859451	6761.34674548013	6571.564883723571	7450.789740214321	7177.5340328280345	8588.415384108383	8189.328152715783	0.2145581364099187	0.19326340962016847	621.3107124459057	3954.1735480681527	603.8726797300042	3843.193637383636
2.780642403170963	4382.070998575457	4499.361690314295	6009.243417538057	5916.505382312074	6771.664212582582	6581.5927756023875	7462.159422290689	7188.486741756898	8601.521257110715	8201.825013797175	0.21455818822984993	0.19326345503477368	617.7126140102337	3954.96209954028	600.3755945750163	3843.9602308645844
2.797397172451417	4388.748298779086	4506.21783044189	6018.400806831876	5925.521496281627	6781.983661427998	6591.622594061813	7473.531291538194	7199.441557786818	8614.629655585108	8214.324282848907	0.21455824097339812	0.19326350125882893	614.1263062427752	3955.6925377140287	596.8899693843559	3844.6703455937095
2.8142528976452668	4395.426770274001	4513.075175615376	6027.559815735833	5934.539205841898	6792.304939942752	6601.654191305587	7484.905180441191	7210.398319548467	8627.7403865227	8226.825775827963	0.21455829465713616	0.1932635483068595	610.55177696998	3956.364512367407	593.4157923296443	3845.323641244555
2.831210187062679	4402.106313813511	4519.933623978013	6036.720308408681	5943.558377266875	6802.6278951389495	6611.6874186491195	7496.2809204777905	7221.3568647033235	8640.853255756343	8239.329307586919	0.21455834929793646	0.19326359619365133	606.9890140188218	3956.9776729792356	589.9530515829392	3845.9197772019543
2.848269652679189	4408.786829554306	4526.793073061287	6045.882148195927	5952.5788760301175	6812.952373113948	6621.722126518821	7507.65834211933	7232.317029942976	8653.968067960022	8251.834691873164	0.214558404912976	0.19326364493425877	603.4380052190972	3957.531668758951	586.501735318976	3846.458412589738
2.865431910157798	4415.468217055757	4533.653419784349	6055.045197628978	5961.600566804105	6823.278219049436	6631.758164451416	7519.037274829379	7243.278650988357	8667.084626647753	8264.341741328082	0.21455846151974045	0.19326369454400533	599.8987383990607	3958.026148637291	583.0618317107437	3846.939206259325
2.882697578871184	4422.15037527951	4540.5145604534655	6064.209318424659	5970.623313459585	6833.605277210902	6641.79538109321	7530.417547063196	7254.24156258902	8680.202734172963	8276.850267486228	0.21455851913603097	0.19326374503849242	596.3712013897311	3958.4607613119297	579.6333289337636	3847.3618168358225
2.900067281924058	4428.83320258892	4547.376390761605	6073.374371484552	5979.646979065107	6843.933390946943	6651.833624199641	7541.798986266977	7265.205598522618	8693.32219172769	8289.360080774766	0.21455857777997023	0.19326379643360234	592.85538202108	3958.8351552400272	576.2162151644297	3847.7259027231485
2.9175416461756507	4435.516596748619	4554.238805787886	6082.540216894489	5988.6714258863885	6854.262402688705	6661.872740634575	7553.181418877271	7276.170591594181	8706.442799341898	8301.870990512687	0.21455863747000659	0.19326384874550337	589.3512681247666	3959.148978673853	572.810478577856	3848.0311221103184
2.9351213022623317	4442.200454924067	4561.101699997215	6091.706713924044	5997.696515385905	6864.592153949369	6671.912576369879	7564.564670320434	7287.136373635674	8719.564355882929	8314.38280491032	0.2145586982249219	0.19326390199065543	585.8588475326833	3959.401879670797	569.4161073513678	3848.2771330096293
2.952806884620376	4448.884673681151	4567.964967239852	6100.873721026076	6006.722108222411	6874.922485323655	6681.952976484939	7575.948565012111	7298.10277550548	8732.686659054896	8326.895331068768	0.21455876006383692	0.1932639561858161	582.3781080766057	3959.593506111065	566.0330896622327	3848.4635932608508
2.970599031508854	4455.569148985802	4574.828500751051	6110.041095836315	6015.748064250558	6885.253236487388	6691.993785166239	7587.33292635679	7309.069627087959	8745.809505398234	8339.40837497946	0.21455882300621623	0.19326401134804297	578.909037589241	3959.723505719332	562.661413687747	3848.590160551714
2.9884983850326714	4462.253776203643	4581.692193150716	6119.208695172987	6024.774242520517	6895.584246197123	6702.034845706982	7598.717576747403	7320.036757293091	8758.932690289263	8351.921741523742	0.21455888707187598	0.19326406749470423	575.451623903733	3959.791526085697	559.3010676061967	3848.6564924407285
3.006505591165733	4468.938450099685	4588.555936443113	6128.3763750364915	6033.800501277688	6905.915352289815	6712.076000506799	7610.1023375649975	7331.003994056135	8772.05600793984	8364.435234472543	0.2145589522809899	0.19326412464347845	572.0058548527886	3959.7972146735992	555.9520395957807	3848.6622463688254
3.0246212997742656	4475.623064838007	4595.419622016542	6137.543990609085	6042.826697962378	6916.246391682493	6722.117091071427	7621.48702917841	7341.971164337328	8785.179251397025	8376.948656486056	0.21455901865409555	0.19326418281236488	568.5717182678345	3959.740218839841	552.614317832893	3848.6070796696004
3.0428461646402667	4482.307513981496	4602.283140643114	6146.711396254632	6051.852689209571	6926.577200372023	6732.157958012471	7632.871470944018	7352.938094121656	8798.302212542838	8389.461809113498	0.2145590862120999	0.1932642420196872	565.1492019823927	3959.6201858730055	549.287890496169	3848.490649613086
3.0611808434850984	4488.99169049167	4609.146382478573	6155.87844551847	6060.878330848808	6936.907613434994	6742.198441047311	7644.255481205661	7363.904608418755	8811.424682094193	8401.974492793059	0.2145591549762881	0.19326430228409872	561.7382938285882	3959.436762991827	545.9727457635745	3848.3126134076156
3.079625997993227	4495.675486728399	4616.0092370620505	6165.04499112715	6069.903477903949	6947.23746502747	6752.238378998869	7655.638877294383	7374.870531262698	8824.546449602649	8414.486506851657	0.21455922496832908	0.19326436362458987	558.3389816375566	3959.1895973666105	542.6688718106307	3848.072628205875
3.0981822938360946	4502.358794449797	4622.871593315923	6174.210884988405	6078.927984593087	6957.566588384979	6762.277609795557	7667.021475528463	7385.8356857119525	8837.667303454478	8426.997649504956	0.2145592962102826	0.19326442606049374	554.9512532398512	3958.878336146241	539.3762568139646	3847.77035115147
3.116850400696155	4509.04150481203	4629.733339545724	6183.375978191005	6087.951704328534	6967.894815822408	6772.315970471273	7678.403091213317	7396.799893849418	8850.787030870595	8439.507717857417	0.21455936872460615	0.19326448961149162	551.5750964660838	3958.502626478439	536.0948889503779	3847.4054393903352
3.135630992291033	4515.723508369283	4636.594363440055	6192.5401210048285	6096.974489716785	6978.221978734117	6782.3532971654295	7689.783538641662	7407.762976782459	8863.905417906786	8452.016507902392	0.21455944253416262	0.19326455429762063	548.2104991456727	3958.062115526991	532.8247563938785	3846.9775500725955
3.1545247463978408	4522.404695073605	4643.454552070479	6201.703162880786	6105.996192558514	6988.547907593899	6792.38942512294	7701.162631093501	7418.72475464295	8877.022249453737	8464.523814522201	0.21455951766222725	0.19326462013927828	544.8574491062027	3957.556450485252	529.5658473177173	3846.48634038656
3.1735323448776414	4529.0849542749265	4650.3137918915645	6210.864952450964	6115.0166638487	6998.872431955176	6802.424188694431	7712.540180836376	7429.685046587516	8890.137309237361	8477.029431488441	0.2145595941324952	0.19326468715723188	541.5159341743274	3956.985278606182	526.3181498947379	3845.9314675827045
3.192654473700048	4535.764174721005	4657.171968740841	6220.025337528673	6124.035753776699	7009.1953804511095	6812.457421336355	7723.915999125523	7440.643670797671	8903.250379819017	8489.533151462198	0.21455967196908984	0.19326475537262178	538.1859421751869	3956.3482472193427	523.0816522958339	3845.3125889855437
3.211891822967991	4542.442244557484	4664.028967838892	6229.184165108674	6133.053311726467	7019.516580794896	6822.488955611261	7735.289896204213	7451.6004444801665	8916.36124259596	8502.034765994456	0.21455975119656825	0.19326482480697024	534.867460932408	3955.6450037532486	519.8563426907931	3844.629362017149
3.2312450869426166	4549.1190513279225	4670.884673789414	6238.341281367339	6142.069186276741	7029.835859779988	6832.518623188043	7746.661681304059	7462.555183867284	8929.469677801724	8514.534065526499	0.21455983183993224	0.1932648954821884	531.5604782674927	3954.875195752131	516.6422092462308	3843.881444208324
3.2507149640683446	4555.794481973899	4677.73897057931	6247.496531662941	6151.0832252012815	7040.153043280476	6842.546254842251	7758.031162645453	7473.507704217198	8942.57546450668	8527.030839390347	0.2145599139246344	0.1932649674205825	528.2649819999642	3954.03847090248	513.4392401287623	3843.0684932409786
3.2703021569980693	4562.468422835119	4684.591741578906	6256.649760535931	6160.095275469272	7050.46795625144	6852.571680456567	7769.398147437991	7484.457819814535	8955.67838061857	8539.524875809433	0.21455999747658605	0.19326504064486114	524.9809599468717	3953.1344770488795	510.2474235013651	3842.190166945802
3.2900073726185273	4569.140759649583	4691.442869542037	6265.800811709316	6169.105183245544	7060.780422729437	6862.594729021107	7780.762441881045	7495.405343970725	8968.778202883212	8552.015961899058	0.21456008252216693	0.19326511517814293	521.7083999224706	3952.1628622175194	507.06674752480467	3841.2461233332288
3.3098313220758016	4575.811377553759	4698.292236606381	6274.949528089036	6178.112793891127	7071.090265832954	6872.615228634062	7792.123851164308	7506.350089024743	8981.874706885174	8564.503883667268	0.21456016908823225	0.19326519104396372	518.447289739619	3951.123274648562	503.89720035836217	3840.2360206223093
3.329774720800988	4582.4801610828545	4705.139724293616	6284.0957517644865	6187.117951963599	7081.397307763068	6882.633006502141	7803.4821794685495	7517.29186634362	8994.967667048695	8576.988426015487	0.21456025720212268	0.19326526826628462	515.1976172064024	3950.015362794744	500.73877015692415	3839.15951724397
3.349838288536016	4589.146994170984	4711.985213509773	6293.239324008893	6196.120501217648	7091.701369803904	6892.647888941234	7814.8372299661605	7528.23048632319	9008.056856638375	8589.469372739404	0.21456034689167147	0.19326534686949826	511.9593701279955	3948.838775360491	497.59144507261226	3838.0162718743086
3.370022749359618	4595.811760151563	4718.828584545533	6302.3800852800105	6205.120284605598	7102.00227232348	6902.659701377026	7826.188804822132	7539.165758388823	9021.142047760324	8601.946506529868	0.2145604381852154	0.1932654268784384	508.7325363079144	3947.5931613333523	494.4552132549288	3836.805943458341
3.390328831713469	4602.474341757579	4725.669717076619	6311.517875220639	6214.117144278054	7112.299834774348	6912.668268345789	7837.5367051947815	7550.097490996286	9034.22301136308	8614.419608973903	0.21456053111160184	0.19326550831838685	505.5171035436506	3946.278169977246	491.3300628493307	3835.5281912265345
3.4107572684284713	4609.13462112196	4732.508490164163	6320.652532659298	6223.110921584513	7122.593875694393	6922.673413495082	7848.880731236694	7561.025491632571	9047.299517238733	8626.888460555698	0.21456062570019924	0.19326559121508224	502.313059629756	3944.893450879259	488.2159819981316	3834.1826747218147
3.431308796751202	4615.792479777987	4739.344782255209	6329.783895610948	6232.10145707415	7132.884212707719	6932.6749595846795	7860.220682095728	7571.949566816927	9060.371334024134	8639.352840657844	0.21456072198090678	0.19326567559472654	499.12039235734846	3943.4386539724655	485.1129588392505	3832.7690538181923
3.4519841583705158	4622.447798659746	4746.1784711831115	6338.911801277771	6241.088590496484	7143.170662525566	6942.672728487363	7871.55635591607	7582.8695221017715	9073.438229202176	8651.812527562413	0.2145608199841626	0.19326576148399668	495.9390895116958	3941.9134295401163	482.02098150519305	3831.2869887319393
3.47278409944432	4629.100458102552	4753.0094341680915	6348.0360860499195	6250.072160802248	7153.453040947224	6952.666541189928	7882.8875498392845	7593.785162073819	9086.499969103053	8664.267298452287	0.21456091974095462	0.19326584891004986	492.7691388737003	3940.317428255221	478.940038125118	3829.7361400688533
3.4937093706264992	4635.75033784351	4759.837547817798	6357.156585506463	6259.052006144257	7163.731162861151	6962.656217794202	7894.214060005596	7604.6962903552385	9099.55631890579	8676.716929412547	0.21456102128283136	0.1932659379005341	489.61052822018974	3938.6503012059256	475.8701168244006	3828.1161688403226
3.514760727094002	4642.397317022041	4766.662688127907	6366.273134416267	6268.027963878343	7174.004842246023	6972.641577518144	7905.535681555077	7615.602709604875	9112.60704263967	8689.161195431903	0.21456112464190932	0.19326602848359659	486.4632453212398	3936.911699902499	472.81120572108193	3826.426736464957
3.535938928574102	4649.041274180441	4773.484730482696	6375.3855667389535	6276.9998705642565	7184.2738921718865	6982.6224386968715	7916.852208628966	7626.504221519437	9125.651903185832	8701.5998704041	0.21456122985088613	0.19326612068789317	483.32727794282255	3935.101276323665	469.7632929290994	3824.6675048160832
3.557244739371806	4655.682087264566	4780.30354965579	6384.493715626003	6285.967561966796	7194.538124801445	6992.5986187840035	7928.163434371144	7637.40062683497	9138.690662278994	8714.03272712966	0.21456133694304988	0.19326621454259668	480.2026138436049	3933.218682916602	466.72636655630777	3822.838136233622
3.578678928397448	4662.319633624402	4787.119019810793	6393.597413421729	6294.930873056776	7204.797351391224	7002.569934352755	7939.469150929452	7648.291725328123	9151.72308050907	8726.459537317372	0.21456144595228901	0.19326631007740694	477.0892407770152	3931.263572642347	463.70041470468277	3820.9382935527246
3.600242269194432	4668.953790014863	4793.931014502127	6402.696491664552	6303.889638012297	7215.0513822930825	7012.536201097423	7950.769149457405	7659.17731581779	9164.74891732318	8738.880071586229	0.2145615569131048	0.19326640732256017	473.9871464900789	3929.2355989911593	460.68542547075776	3818.9676401296165
3.6219355399671502	4675.584432596431	4800.739406675723	6411.790781088068	6312.8436902198055	7225.300026955467	7022.497233834624	7962.063220115626	7670.057196166508	9177.767931027385	8751.294099467063	0.21456166986062142	0.19326650630883885	470.89631872199243	3927.1344159992877	457.68138694317895	3816.9258398530073
3.643759523609069	4682.211436935995	4807.544068669929	6420.8801116224	6321.792862275443	7235.543093925006	7032.452846504835	7973.351152073652	7680.9311632821855	9190.77987878882	8763.701389404594	0.21456178483059732	0.1932666070675811	467.816745206248	3924.95967829437	454.6882872050337	3814.812557187164
3.6657150077309777	4688.834678007639	4814.344872216346	6429.964312395455	6330.736985986306	7245.780390847995	7042.402852173849	7984.632733511614	7691.799013119744	9203.784516637697	8776.101708759337	0.21456190185943683	0.1932667096306917	464.7484136681596	3922.7110411010217	451.70611433137674	3812.627457178198
3.6878027846894206	4695.454030193501	4821.14168844073	6439.04321173432	6339.675892371797	7256.011724472032	7052.347063034361	7995.907751622105	7702.660540682863	9216.781599469532	8788.494823809671	0.21456202098420218	0.1932668140306505	461.69131182608544	3920.3881602806505	448.7348563904234	3810.3702054929454
3.710023651615288	4702.069367284668	4827.934387863976	6448.11663716669	6348.60941166509	7266.236900647705	7062.285290407622	8007.175992612073	7713.515540025876	9229.770881047383	8800.88049975405	0.21456214224262488	0.1932669203005259	458.64542738877935	3917.990692336578	445.7745014427637	3808.040468438994
3.732378410442586	4708.680562482075	4834.722840403085	6457.184415422294	6357.537373314569	7276.455724330257	7072.217344745126	8018.437241704721	7724.363804255618	9242.75211400412	8813.258500713173	0.21456226567311776	0.19326702847398244	455.6107480575447	3915.518294462003	442.82503753961646	3805.637912977021
3.7548678679373717	4715.287488397527	4841.5069153721815	6466.246372434522	6366.459605985335	7286.667999581508	7082.143035630328	8029.6912831416785	7735.205125533367	9255.725049844988	8825.628589732272	0.2145623913147888	0.19326713858529274	452.5872615255066	3912.9706245588604	439.8864527250407	3803.162206768291
3.777492835726878	4721.890017054669	4848.286481483658	6475.302333341965	6375.375937560884	7296.873529571649	7092.062171780589	8040.937900185019	7746.039295077013	9268.689438950018	8837.99052878363	0.21456251920745054	0.19326725066934927	449.57495547583676	3910.3473412573803	436.9587350349466	3800.613018194679
3.8002541303288	4728.488019890064	4855.061406849226	6484.3521224901115	6384.286195144695	7307.072116581234	7101.9745610489845	8052.176875119538	7756.866103163083	9281.645030576694	8850.34407876897	0.21456264939163702	0.19326736476167458	446.57381758341216	3907.648103954969	434.04187249421375	3797.9900163619313
3.823152573180761	4735.0813677542865	4861.831558981101	6493.395563433068	6393.190205061929	7317.263562003196	7111.880010426278	8063.407989255	7767.685339128939	9294.591572862666	8862.688999522024	0.21456278190861294	0.19326748089843318	443.58383551213774	3904.8725728248246	431.135853119893	3795.2928711562417
3.8461889906699622	4741.6699309130245	4868.596804793229	6502.432478935297	6402.087792861264	7327.447666344882	7121.778326043017	8074.631022928464	7778.496791375117	9307.528812828457	8875.025049811265	0.21456291680038972	0.1932675991164429	440.6049969154701	3902.020408848999	428.24066491879057	3792.521253252169
3.8693642141629967	4748.25357904827	4875.357010602493	6511.462690973487	6410.978783316648	7337.624229230234	7131.669313171548	8085.845755506733	7789.300247367588	9320.456496380395	8887.351987342556	0.21456305410973733	0.19326771945318671	437.6372894385713	3899.091273867525	425.3562958872644	3789.674834139878
3.892679080035866	4754.832181259584	4882.112042130041	6520.48602073851	6419.863000429256	7347.793049402087	7141.552776228264	8097.051965388946	7800.09549364025	9333.374368313662	8899.66956876207	0.21456319388019865	0.19326784194682511	434.6807007143798	3896.0848305756226	422.4827340116026	3786.753286158433
3.9161344297041563	4761.405606065273	4888.861764502595	6529.502288637283	6428.740267429391	7357.953924724333	7151.428518775781	8108.249430009034	7810.882315797378	9346.282172315206	8911.977549659136	0.21456333615610393	0.1932679666362085	431.73521836372674	3893.0007425532676	419.61996726790676	3783.7562825230416
3.9397311096534064	4767.973721403736	4895.6060422538685	6538.511314294858	6437.610406778557	7368.106652184375	7161.296343525338	8119.437925838471	7821.660498516265	9359.179650967006	8924.275684569338	0.21456348098258404	0.19326809356088903	428.8008299973444	3889.83867431432	416.7679836197058	3780.6834973371588
3.963469971469652	4774.536394634806	4902.344739325908	6547.512916556504	6446.47324017143	7378.251027895542	7171.156052339025	8130.61722838901	7832.429825549737	9372.066545749294	8936.563726977467	0.21456362840558518	0.19326822276113315	425.87752321353764	3886.5982913163025	413.9267710199347	3777.5346056343988
3.987351871870168	4781.093492541126	4909.077719070684	6556.50691348985	6455.328588538146	7388.386847099605	7181.007446232417	8141.787112215522	7843.190079729092	9384.942597043913	8948.841429320913	0.21456377847188543	0.1932683542779364	422.96528559856233	3883.2792599983513	411.09631740982877	3774.3092834078707
4.01137767273438	4787.644881329592	4915.804844251482	6565.4931223871245	6464.17627204635	7398.5139041693765	7190.850325376939	8152.947350918909	7853.941042966706	9397.807544137762	8961.108542992753	0.2145639312291063	0.1932684881530343	420.06410472581047	3879.8812478000764	408.2766107173811	3771.007207616465
4.035548241134971	4794.190426632801	4922.525977044532	6574.471359767396	6473.016110103559	7408.631992611333	7200.684489102545	8164.097717149085	7864.682496259044	9410.661125226323	8973.364818345235	0.2145640867257317	0.1932686244289165	417.17396815444226	3876.403923183214	405.46763885891414	3767.6280562367756
4.059864449369175	4800.7299935105575	4929.240979040592	6583.441441378907	6481.847921359441	7418.740905068328	7210.50973590035	8175.237982608016	7875.414219689582	9423.503077417245	8985.610004693208	0.2145642450111213	0.19326876314884156	414.2948634319473	3872.8469556882046	402.6693897374498	3764.171508279629
4.08432717499025	4807.263446451493	4935.9497112466015	6592.403182201569	6490.671523708237	7428.840433322506	7220.325863425389	8186.367918053004	7886.135992431886	9436.333136734227	8997.843850317699	0.21456440613552716	0.19326890435684957	411.4267780916416	3869.2100159437396	399.88185124163283	3760.6372438094113
4.108937300839158	4813.790649374595	4942.6520340873285	6601.356396449336	6499.486734291141	7438.930368298068	7230.13266849936	8197.487293299808	7896.847592752648	9449.151038120699	9010.066102469467	0.21456457015010966	0.1932690480977763	408.5696996511542	3865.49277568073	397.10501124788425	3757.024943993194
4.133695715076422	4820.311465630885	4949.34780740722	6610.300897572779	6508.293369498966	7449.010500064256	7239.9299471136355	8208.595877226004	7907.548798015079	9461.9565154438	9022.276507372959	0.2145647371069537	0.19326919441726897	405.72361561388243	3861.6949077839963	394.3388576178404	3753.3342911135405
4.15860331121418	4826.825758005091	4956.036890472054	6619.236498261674	6517.091244974549	7459.08061783839	7249.71749443207	8219.693437774402	7918.239384681983	9474.749301498397	9034.47481022989	0.21456490705908657	0.19326934336179913	402.8885134696029	3857.8160863281228	391.5833781976544	3749.5649685922544
4.183660988148428	4833.333388717437	4962.719141970874	6628.163010447744	6525.88017561554	7469.14050998904	7259.495104794138	8230.77974195662	7928.919128319298	9487.529128011316	9046.660755223378	0.2145650800604937	0.19326949497867935	400.06438069205615	3853.855986587936	388.8385608198878	3745.716661039274
4.208869650191461	4839.834219425355	4969.3944200178175	6637.080245307309	6534.659975577047	7479.189964039115	7269.262571717991	8241.854555856562	7939.587803599466	9500.295725645434	9058.834085521874	0.2145652561661369	0.19326964931607685	397.25120473693823	3849.8142850527074	386.10439330062945	3741.7890542587265
4.2342302071045115	4846.328111225306	4976.062582154049	6645.988013264072	6543.430458274421	7489.228766669116	7279.019687903636	8252.917644634077	7950.24518430498	9513.048824004007	9070.994543283292	0.2145654354319714	0.19326980642302996	394.4489730457135	3845.6906594992615	383.3808634408342	3737.78183529526
4.259743574130585	4852.814924654724	4982.723485349767	6654.886123992098	6552.19143638616	7499.256703720593	7288.766245236233	8263.96877252885	7960.89104333208	9525.78815163526	9083.141869659315	0.21456561791496487	0.19326996634946458	391.6576730432571	3841.4847889977973	380.66795902478043	3733.6946924508084
4.285410672027485	4859.294519693851	4989.376986006157	6663.7743864186605	6560.9427218567225	7509.273560199447	7298.502034789355	8275.007702864123	7971.52515269432	9538.51343603677	9095.275804799572	0.21456580367311423	0.19327012914620761	388.8772921358468	3837.1963539314456	377.9656678197498	3729.5273153157905
4.311232427101037	4865.766755767727	4996.022939957515	6672.65260872726	6569.684125899585	7519.279120279466	7308.2268468284465	8286.034198050658	7982.147283526477	9551.224403660146	9107.396087856176	0.21456599276546537	0.19327029486500671	386.10781771334587	3832.825036049122	375.2739775778027	3725.2793948205654
4.337209771238533	4872.231491748217	5002.66120247339	6681.520598360748	6578.415459000331	7529.27316730593	7317.940470814361	8297.048019590822	7992.757206088457	9563.920779915836	9119.502456988272	0.2145661852521324	0.19327046355854463	383.34923714678735	3828.370518478332	372.5928760319657	3720.9506232286803
4.363343641942354	4878.688585956006	5009.291628260658	6690.378162024388	6587.136530919637	7539.255483799187	7327.642695406785	8308.048928082584	8003.354689769104	9576.602289177865	9131.594649366494	0.2145663811943163	0.19327063528045663	380.6015377891599	3823.8324857652187	369.9223508973664	3716.5406941859983
4.389634982363801	4885.1378961627615	5015.914071465821	6699.225105689155	6595.847150696588	7549.225851458488	7337.333308468018	8319.036683223838	8013.939503090411	9589.2686547889	9143.672401177857	0.21456658065432502	0.1932708100853483	377.86470697424375	3819.2106239013374	367.2623898711172	3712.0493027509656
4.416084741337141	4891.579279593209	5022.528385677202	6708.061234594926	6604.547126651833	7559.184051165692	7347.0120970665685	8330.01104381657	8024.511413711528	9601.919599065197	9155.73544763044	0.21456678369559287	0.19327098802881265	375.1387320164067	3814.504620355321	364.61298063164577	3707.4761454227846
4.442693873413836	4898.012592927385	5029.134423927321	6716.88635325392	6613.236266391003	7569.1298629892635	7356.6788474810755	8340.971767771362	8035.070188433108	9614.554843301885	9167.783522958433	0.21456699038270224	0.1932711691674486	372.4236002105754	3809.714164105011	361.97411083843326	3702.820920174243
4.469463338897009	4904.437692302813	5035.732038695186	6725.700265454034	6621.914376808006	7579.063066188156	7366.333345204073	8351.918612111745	8045.615593201495	9627.174107778106	9179.816360427027	0.21456720078140323	0.1932713535588781	369.71929883083794	3804.8389456658624	359.3457681311702	3698.0833264775574
4.49639410387609	4910.8544333168475	5042.321081908779	6734.502774262414	6630.5812640886	7588.983439215951	7375.975374946055	8362.851332978875	8056.147393113252	9639.777111762534	9191.833692337686	0.21456741495863535	0.1932715412617655	367.02581513134646	3799.8786571307573	356.72794012902887	3693.263065332547
4.523487140261684	4917.26267102895	5048.901404947423	6743.293682028958	6639.236733713809	7598.890759724947	7385.604720639377	8373.769685636098	8066.665352419516	9652.36357351876	9203.835250033222	0.21456763298254833	0.19327173233583686	364.34313634526916	3794.83299219748	354.12061443176935	3688.3598393113352
4.550743425820648	4923.662259963133	5055.472858644394	6752.072790390024	6647.880590463661	7608.784804570446	7395.221165442558	8384.673424473813	8077.169234530735	9664.933210310995	9215.82076390331	0.21456785492252556	0.1932719268418985	361.671249682433	3789.701646179892	351.5237786178768	3683.3733525767457
4.578163944211368	4930.05305411026	5062.035293289386	6760.8399002719825	6656.512638420739	7618.665349814902	7404.8244917442835	8395.562303014109	8087.658802021169	9677.485738409578	9227.789963389736	0.21456808084920576	0.19327212484185552	359.01014233144815	3784.4843160675373	348.93742024272797	3678.3033108985983
4.605749685019276	4936.434906930667	5068.588558631143	6769.594811895177	6665.132680973968	7628.532170732511	7414.414481167784	8406.436073915927	8098.133816633734	9690.02087309703	9239.742576992026	0.2145683108345044	0.19327232639873482	356.35980145965004	3779.180700561963	346.36152684275294	3673.1494217319414
4.633501643792551	4942.807671356584	5075.132503880186	6778.337324777664	6673.740520822517	7638.38504181356	7423.990914575252	8417.294488979966	8108.594039284912	9702.538328673847	9251.678332273184	0.21456854495163918	0.19327253157670202	353.72021420975216	3773.7905000778846	343.7960859302839	3667.9113942002878
4.6614208220780515	4949.171199794736	5081.666977711401	6787.067237739168	6682.335959979545	7648.223736769017	7433.553572072131	8428.137299153826	8119.03923006954	9715.037818464567	9263.596955865256	0.2145687832751512	0.19327274044108475	351.09136770211626	3768.3134168048855	341.2410849954467	3662.5889391519595
4.689508227457455	4955.525344128964	5088.1918282669185	6795.784348905088	6690.918799776307	7658.048028535195	7443.10223301182	8438.964254537275	8129.469148266008	9727.519054823963	9275.49817347539	0.2145690258809318	0.19327295305839126	348.4732490320166	3762.7491547164973	338.69651150499703	3657.181769183371
4.717764873583629	4961.869955722848	5094.706903158812	6804.488455710504	6699.488840866057	7667.857689278403	7452.636676000102	8449.775104387454	8139.8835523412245	9739.981749143191	9287.381709891613	0.21456927284624427	0.19327316949633458	345.8658452705422	3757.0974196167663	336.1623529015051	3651.689598666504
4.746191780217212	4968.204885422469	5101.212049472033	6813.179354904397	6708.045883228253	7677.652490399847	7462.1566788999735	8460.5695971244	8150.282199955947	9752.425611856303	9299.247288989049	0.21456952424975	0.19327338982385187	343.2691434646549	3751.357919177739	333.6385966052185	3646.1121438092086
4.774789973263409	4974.529983559132	5107.707113767325	6821.856842553818	6716.589726172734	7687.432202540475	7471.662018836394	8471.347480336506	8160.664847970094	9764.85035244666	9311.094633736098	0.2145697801715349	0.19327361411112845	340.68313063587993	3745.5303629662376	331.1252300103515	3640.4491226484533
4.803560484809025	4980.84509995222	5114.19194208412	6830.520714048227	6725.120168343909	7697.196595586017	7481.152472201084	8482.10850078616	8171.031252448054	9777.255679453609	9322.923466200627	0.21457004069313257	0.1932738424296187	338.1077937791706	3739.614462468773	328.62224048645294	3634.7002551043406
4.832504353159697	4987.15008391198	5120.666379943636	6839.170764103775	6733.637007725169	7706.94543867196	7490.627814657549	8492.852404415366	8181.3811686643	9789.641300479081	9334.733507556497	0.2145703058975527	0.1932740748520715	335.54311986346147	3733.6099311339203	326.12961537763476	3628.865263009211
4.861622622877388	4993.444784242506	5127.130272351859	6847.806786767835	6742.140041643217	7716.678500188817	7500.087821146038	8503.578936351654	8191.714351108877	9802.006922194578	9346.524478089968	0.2145705758693076	0.19327431145255047	332.98909583085333	3727.5164844053797	323.6473420011753	3622.943870129995
4.890916344818065	4999.729049244622	5133.583463802708	6856.428575423431	6750.629066772572	7726.395547787268	7509.532265888677	8514.287840913865	8202.030553493129	9814.352250347976	9358.296097206365	0.21457085069443824	0.1932745523064609	330.4457085961767	3721.33383975341	321.17540764976	3616.935802229913
4.9203865761696335	5006.002726718946	5140.025798281229	6865.035922793909	6759.103879140193	7736.09634838359	7518.960922394754	8524.97886161826	8212.329528755568	9826.676989770729	9370.04808343691	0.21457113046054366	0.1932747974905726	327.9129450467444	3715.061716713477	318.7137995884259	3610.8407870745286
4.950034380490085	5012.2656639688985	5146.457119266747	6873.62862094754	6767.564274129988	7745.780668165002	7528.373563465879	8535.651741184525	8222.611029067602	9838.980844384965	9381.78015444539	0.2145714152568076	0.19327504708304438	325.3907920408237	3708.6998369076755	316.2625050537754	3604.6585544592235
4.979860827745887	5018.517707803828	5152.877269736186	6882.206461302287	6776.010046487599	7755.448272595211	7537.7699612014185	8546.306221542016	8232.874805839609	9851.263517210813	9393.492027035252	0.21457170517402863	0.19327530116344988	322.87923640880035	3702.247924095718	313.8215112553444	3598.3888362655416
5.009866994350591	5024.75870454216	5159.2860921673655	6890.7692346306385	6784.44099032514	7765.098926420021	7547.149887003945	8556.942043836056	8243.12060972696	9863.524710373864	9405.183417156602	0.21457200030464785	0.19327555981280303	320.37826495173795	3695.7057042012457	311.39080537486007	3592.0313664886635
5.040053963203681	5030.988500014599	5165.683428542425	6899.316731064488	6792.856899126111	7774.7323936730145	7556.513111584819	8567.558948434335	8253.348190636256	9875.76412511269	9416.85403991347	0.2145723007427809	0.1932758231135839	317.8878644402139	3689.072905336274	308.97037456456746	3585.585881259758
5.070422823729659	5037.206939567353	5172.069120351185	6907.848740100079	6801.257565750248	7784.348437681289	7565.8594049697485	8578.15667493336	8263.557297731499	9887.981461786456	9428.503609571004	0.2145726065842464	0.19327609114976638	315.40802161481406	3682.349257847527	306.5602059480443	3579.05211889185
5.100974671917351	5043.413868065465	5178.4430085947015	6916.365050603097	6809.642782438628	7793.946821071379	7575.188536504618	8588.734962165112	8273.747679440561	9900.176419882771	9440.13183956302	0.21457291792659752	0.19327636400684325	312.93872318571084	3675.534494352294	304.1602866181638	3572.429819898447
5.131710610359471	5049.609129896138	5184.804933788714	6924.865450813764	6818.012340818626	7803.527305775185	7584.500274861138	8599.29354820371	8283.919083461506	9912.348698025547	9451.738442499336	0.2145732348691528	0.19327664177185597	310.47995583183365	3668.6283497682307	301.7706036376767	3565.7187270377763
5.1626317482924104	5055.792568972161	5191.154735967318	6933.3497283520755	6826.366031909212	7813.089653036048	7593.79438804291	8609.83217037227	8294.0712567693	9924.497993983072	9463.323130173621	0.21457355751303062	0.1932769245334214	308.0317061999813	3661.630561345257	299.3911440400552	3558.9185853626113
5.193739201636265	5061.964028735318	5197.492254686561	6941.817670223029	6834.703646126121	7822.633623414844	7603.0706433913365	8620.35056524972	8304.203945622394	9936.62400467607	9474.885613571048	0.2145738859611777	0.19327721238176004	305.59396090482187	3654.5408687049057	297.0218948262045	3552.0291422209702
5.225034093035115	5068.123352159924	5203.81732902814	6950.269062822037	6843.024973287179	7832.158976796263	7612.32880759169	8630.848468677907	8314.31689556949	9948.726426186056	9486.425602876185	0.21457422031840687	0.19327750540872687	303.1667065287911	3647.359013880603	294.66284296501544	3545.050147304777
5.256517551897525	5074.270381756356	5210.1297976031265	6958.703691940342	6851.329802617666	7841.665472395117	7621.56864667926	8641.325615768654	8324.409851456367	9960.804953763685	9497.942807480944	0.2145745606914268	0.1932778037078398	300.749929620084	3640.084741333965	292.3139753940777	3537.981352695031
5.288190714437326	5080.404959574621	5216.429498555817	6967.1213427704915	6859.61792275587	7851.152868762702	7630.789926045689	8651.781740910952	8334.482557432926	9972.859281837216	9509.4369359928	0.21457490718887934	0.1932781073743093	298.3436166938336	3632.717798013473	289.97527901810827	3530.8225128857885
5.320054723714605	5086.526927208072	5222.716269567524	6975.521799912024	6867.889121758554	7860.620923793411	7639.992410445223	8662.216577778383	8344.534756960162	9984.889104021262	9520.90769624291	0.21457525992137358	0.19327841650507027	295.9477542312379	3625.257933380315	287.6467407085438	3523.573384818388
5.352110729676963	5092.636125797042	5228.989947860532	6983.90484737706	6876.143187106642	7870.069394731236	7649.175864001226	8672.629859336437	8354.566192817378	9996.89411312545	9532.354795294528	0.21457561900152058	0.19327873119881234	293.56232867811923	3617.7048994374927	285.3283473032061	3516.233727919869
5.384359889201005	5098.732396032628	5235.2503702020185	6992.2702685961	6884.379905710902	7879.498038176521	7658.340050212639	8683.021317850118	8364.576607109431	10008.874001163365	9543.777939451438	0.21457598454397137	0.19327905155601321	291.1873264446185	3610.0584507638123	283.0200856056472	3508.8033041327726
5.41680336613411	5104.815578160431	5241.497372908078	7000.61784642379	6892.5990639177335	7888.906610092659	7667.484731960645	8693.390684891485	8374.565741274082	10020.828459361457	9555.176834266544	0.21457635666545333	0.19327937767896883	288.8227339060686	3602.318344569998	280.72194238477095	3501.281877953792
5.44944233133642	5110.8855119845075	5247.73079184778	7008.947363144952	6900.8004475150265	7898.294865813124	7676.609671515337	8703.737691347547	8384.533336089462	10032.757178168364	9566.55118455055	0.21457673548480746	0.19327970967182856	286.4685374014225	3594.48434071918	278.433904374484	3493.6692164696287
5.482277962723094	5116.942036871152	5253.950462447309	7017.2586004804525	6908.983841738147	7907.6625600482785	7685.71463054256	8714.06206742795	8394.47913168168	10044.659847263967	9577.90069438085	0.21457712112302613	0.1932800476406275	284.12472323153634	3586.556201747386	276.15595827296784	3485.9650893881917
5.515311445306831	5122.984991752901	5260.156219694079	7025.551339593321	6917.149031275883	7917.009446892516	7694.799370110749	8724.36354267301	8404.402867532413	10056.536155568887	9589.225067110372	0.2145775137032943	0.19328039169332165	281.7912776613666	3578.5336929357145	273.8880907421553	3478.1692690763157
5.548543971240616	5129.014215132532	5266.347898141029	7033.82536109492	6925.295800276644	7926.335279831437	7703.863650697957	8734.641845961785	8414.304282486766	10068.385791253997	9600.524005376734	0.2145779133510279	0.19328074193982145	279.46818691823864	3570.416582328966	271.63028840771585	3470.2815305970144
5.581976739860765	5135.029545087111	5272.525331910841	7042.080445051178	6933.42393235456	7935.639811749101	7712.907232198908	8744.896705520241	8424.183114761074	10080.208441750076	9611.797211111363	0.21457832019391315	0.1932810984920282	277.1554371901875	3562.204640759155	269.3825378581241	3462.301651742542
5.615610957730194	5141.030819272051	5278.688354700311	7050.31637098884	6941.533210595823	7944.922794935311	7721.929873932178	8755.127848929471	8434.039101950955	10092.00379375749	9623.044385548876	0.21457873436195066	0.1932814614638704	274.8530146256817	3553.897641881602	267.1448256436124	3454.22941306117
5.649447838681973	5147.0178749252555	5284.836799784675	7058.532917901872	6949.623417564925	7954.183981093067	7730.9313346473955	8765.335003134076	8443.87198103928	10103.771533256111	9634.26522923637	0.21457915598749513	0.19328183097134005	272.5609053356893	3545.495362248039	264.91713827649073	3446.064597903285
5.6834886038631165	5152.990548871398	5290.970500022104	7066.729864258024	6957.694335311185	7963.42312134622	7739.911372532664	8775.517894450777	8453.681488404463	10115.511345515473	9645.459442043117	0.21457958520529827	0.19328220713252944	270.2790953908261	3536.9975813105702	262.69946223172883	3437.8069924719166
5.717734481778674	5158.948677526061	5297.089287858194	7074.9069880052675	6965.745745375239	7972.639966246959	7748.869745222021	8785.676248576874	8463.467359828774	10127.222915104756	9656.626723170222	0.21458002215255356	0.19328259006767215	268.0075708205404	3528.4040814547334	260.4917839437112	3429.4563858206384
5.75218670833605	5164.892096900091	5303.192995330434	7083.064066578491	6973.777428795531	7981.834265783625	7757.8062098028595	8795.809790599023	8473.229330506565	10138.905925903164	9667.766771160283	0.21458046696893945	0.1932829798991767	265.746317613899	3519.7146480537485	258.29408980798326	3421.012569921324
5.786846526889619	5170.8206426039205	5309.281454072908	7091.200876906186	6981.789166115126	7991.005769388488	7766.720522823726	8805.918245002027	8482.967135053004	10150.560061110293	9678.879283907516	0.21458091979666535	0.19328337675167162	263.4953217181319	3510.9290694908705	256.1063661792432	3412.475339676719
5.821715188285586	5176.734149851943	5315.354495320812	7099.3171954172285	6989.780737388268	8000.15422594568	7775.612440301825	8816.001335677734	8492.68050751242	10162.18500325667	9689.963958667548	0.21458138078051622	0.19328378075204242	261.25456903944723	3502.0471372171305	253.92859937205503	3403.844492976321
5.856793950907131	5182.632453467015	5321.411949915302	7107.4127980478315	6997.751922187417	8009.279383799262	7784.48171773109	8826.058785934176	8502.369181367283	10173.780434214514	9701.020492067868	0.21458185006790106	0.19328419202947403	259.0240454409068	3493.068645762047	251.76077566044114	3395.1198307299055
5.892084080719833	5188.515387884862	5327.453648308118	7115.487460248381	7005.702499609967	8018.380990761228	7793.328110089877	8836.090318504548	8512.032889546774	10185.346035208378	9712.04858011785	0.2145823278088987	0.1932846107154899	256.80373674248403	3483.993392782286	249.60288127615058	3386.3011568889488
5.927586851317345	5194.382787158688	5333.479420566503	7123.540956990575	7013.632248285397	8027.458794119815	7802.151371849143	8846.09565555661	8521.671364435932	10196.881486826238	9723.04791821942	0.21458281415630828	0.1932850369439991	254.59362872151542	3474.821179108927	247.45490240921208	3377.3882784964517
5.963303543967366	5200.234484963731	5339.48909637795	7131.573062774497	7021.540946382183	8036.512540647756	7810.951256980399	8856.074518701966	8531.28433788447	10208.38646903047	9734.018201177354	0.21458330926569685	0.1932854708513354	252.39370711082302	3465.551808768185	245.3168252063042	3368.3810057074297
5.999235447657878	5206.07031460191	5345.4825050552	7139.583551635829	7029.428371615069	8045.541976610704	7819.727518963996	8866.026629005572	8540.871541216056	10219.86066116909	9744.959123210125	0.21458381329545065	0.19328591257630318	250.20395759829262	3456.1850890158676	243.18863577190496	3359.2791518468875
6.035383859143656	5211.890109006465	5351.459475541157	7147.572197153073	7037.294301252225	8054.546847775652	7828.479910797373	8875.951706995236	8550.432705237483	10231.303741986987	9755.8703779606	0.21458432640682618	0.19328636226022286	248.02436582755763	3446.720830395585	241.070320167084	3350.082533438923
6.071750082993084	5217.693700746791	5357.419836413962	7155.538772455041	7045.1385121226385	8063.526899419676	7837.208185003511	8885.849472671474	8559.967560248087	10242.715389637566	9766.75165850706	0.21458484876400202	0.19328682004697445	245.85491739689314	3437.158846763661	238.9618644077127	3340.790970220929
6.108335431635222	5223.480922033112	5363.363415891952	7163.483050228165	7052.960780623364	8072.481876338475	7845.912093639242	8895.71964551714	8569.475836049043	10254.095281694148	9777.602657374042	0.21458538053413193	0.19328728608304604	243.69559785787715	3427.4989553166088	236.86325446628325	3331.404285215307
6.145141225407182	5229.251604721384	5369.290041838937	7171.4048027241115	7060.760882727206	8081.411522855258	7854.591388304083	8905.561944507457	8578.957261953174	10265.443095161838	9788.423066543812	0.2145859218873991	0.19328776051758023	241.54639271600172	3417.7409766449127	234.7744762697257	3321.9223047420382
6.182168792601758	5235.005580318127	5375.199541769203	7179.303801767333	7068.538593990039	8090.31558282957	7863.245820148601	8915.376088119974	8588.411566794333	10276.75850648929	9799.21257746733	0.21458647299707106	0.19328824350242324	239.40728742958163	3407.88473475934	232.69551569929172	3312.344858458033
6.2194194695153895	5240.742679985379	5381.091742852892	7187.17981876279	7076.29368955867	8099.193799666312	7871.875139883472	8925.161794344745	8597.838478937449	10288.041191580762	9809.970881075986	0.21458703403955595	0.19328873519217205	237.27826740978344	3397.9300571372733	230.62635859075817	3302.67177940486
6.256894600496366	5246.462734545665	5386.9664719211505	7195.032624703716	7084.0259441783655	8108.04591632481	7880.479097788075	8934.918780694567	8607.237726288175	10299.290825808232	9820.697667792892	0.21458760519445866	0.19328923574422657	235.15931801915576	3387.876774747856	228.5669907327101	3292.9029040285386
6.294595537993358	5252.165574486989	5392.823555471553	7202.861990179433	7091.735132200798	8116.871675327961	7889.057443719666	8944.646764215302	8616.609036303063	10310.507084023604	9831.39262754476	0.2145881866446401	0.19328974531883902	233.05042457165837	3377.724722093437	226.51739786742837	3283.038072234951
6.332523642604218	5257.851029967924	5398.662819673414	7210.667685383307	7099.421027591823	8125.670818771534	7897.609927122254	8954.34546149638	8625.952135999534	10321.68964057116	9842.055449773572	0.21458877857627606	0.193290264079167	230.95157233267673	3367.4737372579984	224.47756568838668	3273.0771273965947
6.370680283125076	5263.518930822726	5404.48409037323	7218.4494801207775	7107.08340393947	8134.4430883335435	7906.136297035813	8964.014588681384	8635.266751966112	10332.838169300072	9852.685823448559	0.21458938117891618	0.19329079219132503	228.86274651852727	3357.123661939986	222.44747984284186	3263.0199164333753
6.40906683659976	5269.169106566512	5410.287193100215	7226.207143817456	7114.7220344620455	8143.1882252837495	7914.6363021055895	8973.653861478779	8644.552610372813	10343.95234357712	9863.283437078335	0.21458999464554715	0.19329132982443878	226.78393229433277	3346.6743414714	220.42712592882162	3252.8662898147013
6.447684688369473	5274.801386400393	5416.071953071756	7233.9404455272215	7122.336692016176	8151.905970493112	7923.109690591307	8983.26299517259	8653.809436981473	10355.031836299346	9873.847978722992	0.21459061917265362	0.1932918771507002	224.715114775041	3336.1256248748396	218.4164894951391	3242.616101602558
6.486535232122802	5280.4155992168235	5421.838195199053	7241.649153940588	7129.92714910506	8160.596064443594	7931.556210376711	8992.841704633483	8663.03695715633	10366.076319907159	9884.379136006482	0.2145912549602828	0.19329243434542262	222.65627902525011	3325.4773649037816	216.41555604168389	3232.2692094971426
6.525619869945995	5286.01157360482	5427.585744092713	7249.333037392959	7137.493177886739	8169.258247237821	7939.975608979003	9002.389704329675	8672.234895874632	10377.085466397288	9894.876596129034	0.21459190221210803	0.19329300158709728	220.6074100567348	3314.7294180539902	214.42431101713737	3221.825474848738
6.564940012373588	5291.5891378553315	5433.314424068404	7256.991863873057	7145.0345501824095	8177.892258608958	7948.367633558461	9011.906708338101	8681.402977737336	10388.058947335994	9905.340045879679	0.21459256113549627	0.1932935790574522	218.56849283065822	3303.881644638721	212.44273982146115	3211.284762737807
6.604497078439295	5297.148119966667	5439.02405915269	7264.625401031499	7152.55103748501	8186.497837930749	7956.7320309282795	9021.39243035576	8690.540926980117	10398.996433872537	9915.769171649126	0.21459323194157323	0.19329416694150947	216.5395122547925	3292.933908793144	210.4708278033795	3200.6469419826753
6.644292495727218	5302.688347649836	5444.714473088713	7272.233416189234	7160.042410967621	8195.074724227416	7965.06854756423	9030.846583710914	8699.648467484172	10409.897596752442	9926.163659442444	0.2145939148452941	0.19329476542764623	214.5204531835625	3281.8860785197467	208.5085602594918	3189.9118851658422
6.684327700423376	5308.209648334112	5450.385489342057	7279.8156763463285	7167.508441492119	8203.622656183943	7973.376929614648	9040.26888137471	8708.725322787359	10420.762106331289	9936.523194892068	0.2145946100655106	0.19329537470765554	212.51130041918077	3270.7380257486366	206.55592243545107	3179.0794687003363
6.724604137367524	5313.711849172521	5456.036931106634	7287.371948190662	7174.948899617891	8212.141372156284	7981.656922910429	9049.659035972723	8717.771216095383	10431.589632588395	9946.84746327095	0.21459531782504288	0.1932959949768072	210.5120387085335	3259.489626336377	204.61289952376683	3168.149572836701
6.76512326010531	5319.194777047377	5461.668621310575	7294.9019981066995	7182.3635556105255	8220.63061018165	7989.908272975058	9059.016759796612	8726.785870293019	10442.379845140651	9957.136149505666	0.21459603835075264	0.19329662643391332	208.5226527444902	3248.140760131646	202.67947666469263	3157.1220817212015
6.805886530940724	5324.658258575939	5467.280382622264	7302.405592184474	7189.75217945078	8229.090107989043	7998.130725034908	9068.341764816027	8735.76900795561	10453.13241325664	9967.388938189932	0.21459677187361578	0.19329726928138982	206.54312716521963	3236.6913110057358	200.75563894520747	3145.9968834249303
6.846895420988873	5330.10212011602	5472.87203745628	7309.882496228496	7197.114540843373	8237.51960300972	8006.324024029422	9077.633762690442	8744.720351360445	10463.847005870704	9977.605513597899	0.21459751862879548	0.1932979237253245	204.57344655327324	3225.1411668877117	198.84137139853556	3134.7738699775655
6.888151410229076	5335.526187771724	5478.443407979555	7317.332475766875	7204.450409226135	8245.918832387897	8014.487914621586	9086.892464781298	8753.63962249851	10474.523291597328	9987.785559697966	0.21459827885572147	0.19329858997554195	202.61359543491562	3213.4902197949123	196.9366590038553	3123.4529374083504
6.92965598755826	5340.9302873991055	5483.994316117423	7324.755296060363	7211.759553778991	8254.287532991379	8022.622141208323	9096.117582164019	8762.526543086085	10485.160938745428	9997.928760166375	0.21459905279816543	0.1932992682456719	200.66355828028463	3201.7383658802137	195.04148668596463	3112.033985784743
6.971410650844719	5346.3142446120355	5489.524583559841	7332.150722111688	7219.041743433215	8262.625441422511	8030.726447931175	9105.308825640423	8771.380834576705	10495.759615333094	10008.034798401204	0.21459984070432023	0.1932999587532201	198.72331950310036	3189.885505476035	193.1558393134328	3100.51691922429
7.01341690698215	5351.677884787968	5495.03403176748	7339.518518674772	7226.296746880529	8270.932294029035	8038.800578686754	9114.46590575101	8780.202218172866	10506.318989102181	10018.103357536165	0.21460064282688077	0.19330066171963534	196.79286345854052	3177.931543099694	191.27970170017215	3088.9016459668055
7.055676271944047	5357.0210330737655	5500.522481978167	7346.858450264086	7233.524332582657	8279.20782691507	8046.844277137798	9123.58853278743	8788.99041483839	10516.838727533113	10028.134120455055	0.21460145942312622	0.19330137737038464	194.87217444468115	3165.8763875241857	189.413058604463	3077.1880783988163
7.098190270838397	5362.343514391676	5505.989755213001	7354.170281164183	7240.724268780507	8287.451775952331	8054.857286723749	9132.676416805158	8797.745145310284	10527.318497859977	10038.126769805709	0.21460229075500142	0.1933021059350243	192.96123670188535	3153.7199518112466	187.5558947272075	3065.37613307056
7.1409604379627405	5367.6451534452335	5511.435672282841	7361.453775439191	7247.896323503834	8295.663876791303	8062.839350671911	9141.729267636194	8806.466130111212	10537.757967085594	10048.080988014633	0.21460313708920414	0.193302847647274	191.06003441056237	3141.4621533215977	185.70819471293362	3053.46573075559
7.183988316859528	5372.925774725196	5516.860053794574	7368.7086969423735	7255.040264580644	8303.843864872486	8070.7902120083245	9150.746794901803	8815.1530895617	10548.156801996682	10057.996457301331	0.2146039986972701	0.19330360274509464	189.16855169228802	3129.1029137740843	183.86994314874755	3041.456796477549
7.227275460371831	5378.18520251562	5522.2627201576815	7375.934809325888	7262.155859647006	8311.991475437897	8078.7096135690645	9159.72870802555	8823.80574379278	10558.514669179356	10067.872859693178	0.214604875855661	0.19330437147076246	187.28677260960103	3116.6421592885163	182.0411245639989	3029.3492595462594
7.270823430699384	5383.423260899899	5527.643491590578	7383.1318760505255	7269.242876156598	8320.106443542532	8086.597298011314	9168.674716246318	8832.423812758403	10568.831235034624	10077.709877039968	0.2146057688458544	0.19330515407095	185.41468116364558	3104.079820391955	180.22172342902923	3017.1430535803083
7.31463379945495	5388.6397737667985	5533.002188127225	7390.299660395482	7276.301081390612	8328.188504065896	8094.45300782477	9177.584528631382	8841.007016248235	10579.106165793943	10087.507191028992	0.21460667795443528	0.19330595079680474	183.5522612958448	3091.4158320878632	178.4117241568456	3004.8381165808532
7.358708147721062	5393.834564816689	5538.338629623696	7397.437925468407	7283.330242467637	8336.237391723836	8102.276485343106	9186.457854089844	8849.555073900487	10589.3391275352	10097.264483200082	0.21460760347318852	0.19330676190403112	181.69949688698398	3078.6501338866074	176.61111110037018	2992.4343909244053
7.403048066107065	5399.007457567629	5543.652635764705	7404.546434215299	7290.330126353508	8344.252841080224	8110.067472755343	9195.29440138588	8858.067705214684	10599.529786198518	10106.981434960662	0.2146085456991923	0.19330758765297268	179.85637175479496	3065.78266980662	174.8198685526295	2979.931823412655
7.447655154806527	5404.158275361559	5548.944026070329	7411.624949430552	7297.300499871428	8352.234586558798	8117.825712117566	9204.093879152228	8866.544629564805	10609.677807602282	10116.657727601165	0.2146095049349171	0.19330842830869724	178.0228696561535	3052.81338845985	173.0379807480058	2967.330365334172
7.49253102365499	5409.286841370622	5554.212619902688	7418.673233767212	7304.24112971206	8360.182362455284	8125.550945364621	9212.85599590391	8874.985566212386	10619.782857459519	10126.293042310479	0.21461048148832113	0.19330928414108195	176.19897428584227	3039.7422430668958	171.26543185967603	2954.629972462775
7.537677292188054	5414.392978603337	5559.458236472637	7425.691049747082	7311.151782443661	8368.095902949326	8133.242914321817	9221.580460051817	8883.390234319695	10629.84460139407	10135.88706019142	0.21461147567295158	0.19331015542490204	174.38466927452828	3026.569191473769	169.50220599888416	2941.8306050908286
7.583095589699846	5419.476509910955	5564.680694846522	7432.678159771056	7318.032224522318	8375.974942116694	8140.901360716814	9230.26697991658	8891.758352963036	10639.862704957139	10145.439462276423	0.21461248780804668	0.19331104243991842	172.5799381906545	3013.294196219649	167.74828721747326	2928.932228111429
7.628787555301809	5424.537257993794	5569.879813953086	7439.634326129505	7324.8822223024	8383.819213941564	8148.52602619173	9238.915263742514	8900.08964114635	10649.836833643916	10154.949929543533	0.21461351821863725	0.19331194547096922	170.78476453843177	2999.917224554345	166.00365950491687	2915.934811013518
7.674754837981857	5429.575045407584	5575.055412590203	7446.559311012676	7331.701542046817	8391.628452328812	8156.11665231502	9247.525019711627	8908.383817814576	10659.766652910288	10164.41814293215	0.21461456723565434	0.1933128648080623	168.99913175824622	2986.4382484802045	164.2683067878388	2902.8383279116824
7.720999096663877	5434.589694569915	5580.207309431816	7453.452876521258	7338.489949937576	8399.402391116524	8163.672980593728	9256.095955957828	8916.640601867406	10669.65182818979	10173.84378335923	0.2146156351960352	0.19331380074646917	167.22302322594624	2972.857244787272	162.5422129311046	2889.642757608788
7.767522000267617	5439.581027766628	5585.33532303486	7460.314784676924	7345.247212086313	8407.140764088466	8171.194752485707	9264.62778058112	8924.859712173	10679.492024910562	10183.226531735449	0.2146167224428324	0.1933147535868195	165.45642225189658	2959.174195077736	160.82536173680273	2876.348083621124
7.814325227768903	5444.548867158291	5590.439271846229	7467.144797432996	7351.973094544948	8414.843304986727	8178.681709411991	9273.12020166201	8933.040867581909	10689.28690851252	10192.56606898161	0.21461782932532728	0.1933157236352009	163.69931208093476	2945.389085805742	159.11773694310978	2862.9542941972613
7.861410468260233	5449.493034786673	5595.518974209714	7473.942676685148	7358.667363316296	8422.509747524391	8186.133592769109	9281.572927275916	8941.18378694092	10699.036144464619	10201.862076044981	0.21461895619914012	0.19331671120325655	161.95167589292396	2931.5019083360676	157.41932222420292	2849.4613823613618
7.908779421011744	5454.413352581352	5600.5742483731	7480.7081842823245	7365.329784364931	8430.139825398486	8193.550143941698	9289.985665507922	8949.288189107243	10708.739398282418	10211.114233916009	0.2146201034263479	0.19331771660828723	160.21349680109415	2917.5126589471474	155.73010119113314	2835.8693459664937
7.956433795532517	5459.309642366137	5605.604912495207	7487.441082037433	7371.960123627984	8437.733272302678	8200.931104315086	9298.35812446724	8957.353792962642	10718.396335545429	10220.32222364501	0.21462127137560058	0.19331874017335307	158.48475785132905	2903.421338867862	154.0500573899044	2822.1781877039466
8.004375311632296	5464.181725865749	5610.610784652987	7494.141131738431	7378.5581470260595	8445.289821940407	8208.276215287951	9306.690012302197	8965.380317427705	10728.006621914983	10229.485726358995	0.21462246042224176	0.19331978222737956	156.76544202341756	2889.227954339469	152.37917430142988	2808.3879151444416
8.052605699483543	5469.029424712386	5615.591682848656	7500.80809515927	7385.123620474231	8452.809208037907	8215.585218285125	9314.981037215048	8973.367481476254	10737.569923151983	10238.604423278706	0.2146236709484289	0.19332084310526385	155.05553222939488	2874.9325166242197	150.71743534132838	2794.4985407686327
8.101126699683881	5473.852560452369	5620.54742501685	7507.441734071005	7391.656309893049	8460.291164357384	8222.857854770411	9323.230907477046	8981.315004149768	10747.085905134913	10247.677995735618	0.21462490334326	0.19332192314798366	153.35501131303317	2860.5350420423783	149.0648238597787	2780.510082014138
8.149940063318896	5478.650954552763	5625.477829031862	7514.041810252888	7398.155981219755	8467.735424710228	8230.093866259627	9331.439331443471	8989.22260457208	10756.554233877849	10256.706125189334	0.21462615800289664	0.19332302270270768	151.66386204994342	2846.0355520097073	147.42132314035553	2766.4225612869486
8.199047552025359	5483.424428408097	5630.38271271478	7520.608085503639	7404.622400419331	8475.141722970398	8237.292994333493	9339.606017568945	8997.090001963892	10765.974575548775	10265.688493244721	0.21462743533069528	0.19332414212290783	149.98206714766275	2831.434073085664	145.786916400888	2752.2360060217325
8.248450938054788	5488.172803347064	5635.2618938408905	7527.14032165273	7411.0553334959595	8482.509793087866	8244.454980650982	9347.730674422763	9004.916915657821	10775.346596487956	10274.62478166969	0.2146287357373375	0.19332528176847538	148.3096092443011	2816.7306369829457	144.16158679268847	2737.9504487046506
8.298152004337403	5492.895900639223	5640.115190146832	7533.638280571687	7417.454546504172	8489.839369102066	8251.579566962322	9355.81301070425	9012.703065113063	10784.66996322635	10283.514672412566	0.21463005964096205	0.19332644200583696	146.64647090817743	2801.925280605443	142.54531739809318	2723.565926870331
8.348152544546481	5497.593541501761	5644.942419337934	7540.101724185532	7423.819805560289	8497.13018515554	8258.666495122345	9363.852735258368	9020.448169930434	10793.9443425043	10292.357847619862	0.21463140746730275	0.1933276232080725	144.9926346385182	2787.0180461001582	140.93809123344545	2709.0824831936043
8.398454363163072	5502.265547106271	5649.74339909564	7546.530414484278	7430.150876853963	8504.381975507637	8265.71550710395	9371.849557091356	9028.151949867584	10803.169401290294	10301.153989654276	0.21463277964982558	0.19332882575503868	143.34808286410407	2772.0089808693156	139.33989124689833	2694.5001654890366
8.449059275541144	5506.911738585521	5654.517947084783	7552.924113534443	7436.447526659613	8511.594474548247	8272.72634501147	9379.803185386456	9035.814124854058	10812.344806799838	10309.90278111255	0.21463417662986992	0.19333005003349082	141.7127979429206	2756.8981376064476	137.75070031819632	2679.8190267463215
8.49996910797308	5511.531937040263	5659.2658809610575	7559.282583490659	7442.709521348086	8518.767416811672	8279.698751094302	9387.713329519756	9043.434415006683	10821.47022651448	10318.603904843681	0.21463559885679168	0.1933312964372084	140.08676216256572	2741.6855743410997	136.17050125873357	2665.0391251670662
8.551185697755594	5516.125963546073	5663.987018378388	7565.605586607375	7448.93662739827	8525.900536990599	8286.63246776047	9395.579699076192	9051.012540644904	10830.545328200995	10327.257043967073	0.21463704678810927	0.19333256536712418	138.4699577387073	2726.37135445117	134.59927681014233	2650.160524180392
8.602710893256043	5520.693639160154	5668.6811769963715	7571.892885250517	7455.128611408808	8532.993569950037	8293.52723759035	9403.40200386551	9058.54822230627	10839.569779930585	10335.861881890925	0.2146385208896528	0.1933338572314533	136.8623668162909	2710.955546718091	133.0370096454717	2635.1832924992777
8.654546553979111	5525.234784928265	5673.348174487786	7578.144241909403	7461.285240109932	8540.046250741569	8300.382803350501	9411.179953938577	9066.041180762068	10848.543250098472	10344.418102330756	0.21464002163571472	0.19333517244582576	135.2639714678371	2695.438225341961	131.48368236813985	2620.107504141517
8.706694550633951	5529.749221891488	5677.987828546067	7584.359419208448	7467.40628037529	8547.05831461738	8307.19890800753	9418.913259603454	9073.491137033014	10857.465407443216	10352.925389328004	0.2146415495092047	0.19333651143342379	133.67475369336898	2679.819469969254	129.93927751165756	2604.933238459751
8.759156765201672	5534.236771093205	5682.599956892812	7590.5381799192	7473.491499233862	8554.029497044648	8313.975294742051	9426.60163144191	9080.89781240501	10866.33592106658	10361.38342726875	0.21464310500180717	0.19333787462511573	132.0946954205865	2664.099365739152	128.40377753853681	2589.660580157535
8.811935091003267	5538.697253585926	5687.184377285268	7596.680286972219	7479.540663881859	8560.959533719813	8320.711706962653	9434.244780325758	9088.260928444977	10875.154460453201	10369.791900902499	0.21464468861413966	0.1933392624596	130.52377850434277	2648.278003307525	126.87716484114935	2574.289619342191
8.865031432767935	5543.130490438254	5691.740907523977	7602.785503469199	7485.55354169488	8567.848160583093	8327.407888320133	9441.842417433534	9095.580207016952	10883.920695490648	10378.150495361304	0.21464630085591715	0.1933406753835447	128.96198472598917	2632.355478873942	125.35942174152297	2558.8204515599646
8.918447706701835	5547.536302741743	5696.269365460281	7608.853592694959	7491.529900239928	8574.695113832893	8334.063582721632	9449.394254267014	9102.855370298086	10892.63429648933	10386.458896178778	0.21464794224611589	0.19334211385173428	127.40929579301155	2616.33189420728	123.8505304894934	2543.2531777920667
8.972185840557227	5551.914511617861	5700.769569003898	7614.884318129642	7497.469507287542	8581.500129940463	8340.678534344868	9456.900002668071	9110.08614079479	10901.29493420281	10394.716789309285	0.21464961331314558	0.19334357832721746	125.86569333948137	2600.207356696017	122.35047326366475	2527.5879045126494
9.02624777370205	5556.264938224915	5705.241336130558	7620.877443460916	7503.372130824043	8588.262945664557	8347.252487652564	9464.359374835487	9117.272241359047	10909.902279848064	10402.923861147336	0.2146513145950171	0.19334506928145762	124.33115892480419	2583.9819793531206	120.85923217095842	2511.8247437127866
9.080635457189915	5560.587403764968	5709.684484889594	7626.83273259617	7509.237539063777	8594.983298066125	8353.785187406806	9471.772083341864	9124.413395204734	10918.456005125887	10411.079798547022	0.21465304663952128	0.19334658719448616	122.80567403435998	2567.6558808686677	119.37678924616193	2495.9638129279483
9.135350853830497	5564.8817294908495	5714.098833411594	7632.7499496749315	7515.0655004614555	8601.660924523241	8360.276378683606	9479.137841150785	9131.5093259241	10926.95578224159	10419.184288841612	0.21465481000440528	0.1933481325550588	121.28922007829533	2551.2291856191587	117.90312645147787	2480.0052352605853
9.190395938260405	5569.147736713005	5718.484199916014	7638.628859081081	7520.85578372449	8608.295562745852	8366.725806887405	9486.456361633775	9138.559757504248	10935.4012839255	10427.237019863203	0.21465660525755442	0.19334970586081365	119.78177839140699	2534.702023699647	116.43822567632014	2463.949139415752
9.245772697014415	5573.385246806526	5722.840402718847	7644.469225455373	7526.608157825454	8614.886950790866	8373.133217765795	9493.727358587674	9145.564414343831	10943.79218345393	10435.23767996259	0.21465843297717735	0.19335130761843575	118.28333023347659	2518.0745309633203	114.98206873753224	2447.7956597346347
9.301483128597186	5577.594081218059	5727.167260240306	7650.270813707829	7532.3223920145765	8621.43482707711	8379.498357424205	9500.95054625187	9152.523021269748	10952.128154670012	10443.18595802919	0.21466029375199366	0.1933529383438186	116.79385678826657	2501.346849040827	113.53463737833954	2431.544936209917
9.357529243555355	5581.774061472781	5731.4645910124555	7656.033389030291	7537.998255832235	8627.93893040051	8385.820972340704	9508.125639325783	9159.435303553946	10960.408872004844	10451.081543511069	0.21466218818142668	0.19335459856223533	115.31333916382573	2484.5191253696103	112.09591326817463	2415.197114509763
9.413913064550128	5585.925009181328	5735.732213686887	7661.756716908942	7543.635519121523	8634.39899994923	8392.100809380816	9515.252352986321	9166.30098693027	10968.634010498601	10458.924126435051	0.21466411687579853	0.19335628880850744	113.8417583915143	2467.5915132181253	110.66587800295383	2398.752346024383
9.47063662643026	5590.046746046765	5739.969947042457	7667.440563136936	7549.233952040967	8640.814775318942	8398.337615812561	9522.330402905503	9173.119797611558	10976.80324582188	10466.713397427133	0.21466608045652744	0.19335800962717978	112.3790954266733	2450.5641717223916	109.24451310493168	2382.210787887452
9.527701976305488	5594.139093871517	5744.177609992929	7673.084693827045	7554.793325077144	8647.185996528178	8404.531139321387	9529.359505268163	9179.891462306647	10984.916254297146	10474.449047732784	0.2146680795563328	0.1933597615726984	110.92533114738762	2433.4372658990324	107.83180002171139	2365.572602992179
9.585111173620431	5598.201874564293	5748.355021594708	7678.6888754243255	7560.313409057457	8653.512404033667	8410.681128025284	9536.339376789665	9186.615708237567	10992.972712920195	10482.130769237516	0.21467011481943815	0.19336154520959042	109.48044635473343	2416.2109666797332	106.42772012589558	2348.8379600141197
9.642866290228868	5602.234910147041	5752.502001054451	7684.252874718898	7565.7939751628255	8659.793738745855	8416.787330489846	9543.269734733853	9193.292263156696	11000.972299381914	10489.758254487379	0.21467218690178463	0.19336336111264824	108.04442177288001	2398.885450941045	105.03225471600308	2332.0070334596094
9.700969410468568	5606.238022761865	5756.618367736904	7689.776458858712	7571.234794940665	8666.029742044413	8422.849495743634	9550.150296930964	9199.920855364275	11008.91469209004	10497.33119670992	0.21467429647124298	0.19336520986711717	106.61723804772191	2381.4609015136957	103.64538501515926	2315.0800036706496
9.75942263123647	5610.211034677897	5760.703941172445	7695.259395362336	7576.635640317583	8672.220155793791	8428.867373293264	9556.980781795619	9206.501213725604	11016.799570190991	10504.849289834781	0.21467644420782975	0.1933670920688851	105.19887574769382	2363.9375072228722	102.2670921710378	2298.057056854479
9.818228062064373	5614.15376829825	5764.7585410648935	7700.7014521318715	7581.996283612429	8678.36472235895	8434.840713138921	9563.760908345042	9213.033067688724	11024.626613591989	10512.312228514851	0.21467863080393268	0.19336900832467832	103.78931536368327	2346.315462918952	100.8973572562245	2280.9383851147722
9.877387825195074	5618.066046166894	5768.781987299129	7706.102397465855	7587.31649754916	8684.463184621065	8440.769265789619	9570.490396217247	9219.51614730188	11032.395502983178	10519.719708147228	0.2146808569645335	0.19337095925225845	102.38853730766277	2328.5949694786686	99.53616126762063	2263.7241864772514
9.936904055658934	5621.947690975493	5772.774099948849	7711.462000072145	7592.59605526994	8690.515285993264	8446.65278227883	9577.168965689276	9225.950183231304	11040.105919859821	10527.071424894508	0.21468312340743942	0.1933729454806238	100.99652191306814	2310.77623383631	98.18348512581724	2246.4146648955066
9.996778901350961	5625.798525570274	5776.734699284142	7716.78002908093	7597.834730348021	8696.520770436502	8452.4910141798	9583.796337695614	9232.334906778766	11047.75754654469	10534.367075705883	0.21468543086351685	0.19337496765021414	99.6132494352205	2292.8594690298196	96.83930967521155	2229.0100302894134
10.05701452310831	5629.618372958911	5780.6636057792775	7722.056254057788	7603.032296801003	8702.47938247554	8458.283713621355	9590.372233846714	9238.670049899634	11055.350066210643	10541.606358338777	0.21468778007693004	0.19337702641312138	98.23870005010394	2274.844894191483	95.50361568482185	2211.5104985821526
10.117613094788254	5633.407056317249	5784.560640120291	7727.290445016616	7608.188529103826	8708.390867214755	8464.030633303426	9596.896376447385	9244.955345220613	11062.883162903037	10548.78897138019	0.21469017180538352	0.19337912243330022	96.87285385459836	2256.732734588906	94.176383846323	2193.9162916934583
10.178576803346665	5637.164398996205	5788.4256232126745	7732.482372432854	7613.303202201975	8714.254970354354	8469.73152651281	9603.3684885156	9251.190526057793	11070.356521562653	10555.914614268388	0.21469260682037036	0.19338125638678597	95.51569086655218	2238.5232216480654	92.85759477464308	2176.22763757105
10.239907848916916	5640.890224528443	5792.258376188966	7737.631807256463	7618.376091524626	8720.071438206289	8475.386147138868	9609.788293801028	9257.375326434654	11077.769828048327	10562.982987314546	0.21469508590742306	0.19338342896191507	94.16719102395291	2220.216592958197	91.54722900823981	2158.444770224858
10.301608444889292	5644.584356635187	5796.058720416446	7742.738520925144	7623.4069729979265	8725.840017710501	8480.994249689456	9616.155516803921	9263.509481100275	11085.12276916001	10569.993791724675	0.214697609866371	0.19338564085954932	92.82733418523276	2201.8130923144054	90.24526700818387	2140.5679297363386
10.363680817990868	5648.246619232905	5799.826477504655	7747.802285377477	7628.395623058163	8731.560456451063	8486.555589306672	9622.469882793917	9269.592725547425	11092.415032661744	10576.946729621417	0.214700179511601	0.19338789279330498	91.49610012951598	2183.3129697332624	88.9516891585663	2122.597362286411
10.426127208365882	5651.876836440061	5803.561469313104	7752.822873066173	7633.341818665191	8737.2325026725	8492.069921782944	9628.73111782906	9275.624796031032	11099.646307304914	10583.841504066271	0.21470279567232461	0.19339018548978662	90.17346855493088	2164.7164814521093	87.6664757662511	2104.5333201773465
10.488949869656532	5655.474832583647	5807.263517958719	7757.800056971145	7638.245337315577	8742.855905295917	8497.537003576872	9634.938948774588	9281.60542958632	11106.816282851298	10590.677819081511	0.2147054591928458	0.19339251968882307	88.85941907980305	2146.0238899700344	86.38960706010403	2086.376061837189
10.552151069084381	5659.040432205961	5810.932445823489	7762.733610612939	7643.105957056088	8748.430413935563	8502.956591829361	9641.093103322295	9287.534364047404	11113.924650096693	10597.455379672592	0.21470817093284267	0.19339489614371022	87.55393124271359	2127.2354640765116	85.12106319179293	2068.125851862831
10.615733087532126	5662.57346007111	5814.5680755619505	7767.623308065886	7647.923456496995	8753.955778915079	8508.328444379671	9647.193310009474	9293.411338065704	11120.971100894218	10604.17389185041	0.2147109317676417	0.19339731562145623	86.25698450107302	2108.3514788416214	83.8608242347691	2049.782961017452
10.679698219625935	5666.07374117161	5818.170230108691	7772.468923971442	7652.697614825472	8759.431751284023	8513.652319781548	9653.23929823826	9299.236091128516	11127.955328177983	10610.833062653728	0.21471374258851	0.19339977890303287	84.96855823187798	2089.372215651907	82.60887018461653	2031.3476662614848
10.744048773818252	5669.541100734871	5821.738732685831	7777.270233551457	7657.428211819031	8764.858082834307	8518.927977319421	9659.23079829484	9305.008363577657	11134.877025986712	10617.432600171744	0.2147166043029428	0.19340228678363075	83.68863173108548	2070.297962217359	81.3651809591538	2012.8202507751994
10.808787072471103	5672.975364229693	5825.273406810503	7782.02701262151	7662.11502785901	8770.234526116756	8524.155177024666	9665.167541368832	9310.727896628214	11141.735889487534	10623.972213566758	0.2147195178349615	0.1934048400729194	82.4171842141659	2051.1290126075037	80.12973639763368	1994.2010039619636
10.87391545193992	5676.376357372725	5828.774076302215	7786.739037604301	7666.757843943954	8775.560834457727	8529.333679691816	9671.049259572786	9316.394432387202	11148.531614999967	10630.451613096808	0.21472248412541756	0.19340743959531118	81.15419481560821	2031.865667256061	78.9025162611506	1975.490221475251
10.93943626265785	5679.743906134837	5832.240565290292	7791.406085542961	7671.356441703193	8780.836761975703	8534.463246894959	9676.875685961604	9322.00771387252	11155.263900019809	10636.87051013861	0.2147255041322975	0.1934100861902326	79.89964258835244	2012.5082329660654	77.68350023225503	1956.6882052302826
11.00535186922059	5683.077836747457	5835.672698221181	7796.027934114416	7675.910603410275	8786.062063597938	8539.543641004018	9682.646554552106	9327.567485031732	11161.932443243266	10643.228617210363	0.21472857883103888	0.19341278071239726	78.65350650422624	1993.0570229429286	76.47266791517177	1937.7952634315006
11.071664650471687	5686.377975708895	5839.070299865831	7800.604361642807	7680.420111996574	8791.236495077208	8544.57462520128	9688.361600342694	9333.073490761157	11168.536944591162	10649.525647994918	0.214731709214849	0.1934155240320875	77.41576545397402	1973.5123568056151	75.26999883573444	1918.8117105797864
11.138376999588447	5689.644149790575	5842.4331953269175	7805.135147112864	7684.884751064763	8796.359813008536	8549.555963497734	9694.020559333012	9338.52547692477	11175.077105233211	10655.761317362747	0.21473489629502895	0.1934183170354359	76.18639824665297	1953.8745605950244	74.07547244016314	1899.737867468968
11.205491324168262	5692.8761860432405	5845.761210046087	7809.620070183303	7689.304304902359	8801.431774845974	8554.48742074956	9699.623168543709	9343.923190373302	11181.55262761242	10661.935341395167	0.21473814110130743	0.19342116062471945	74.96538360998966	1934.1439667970408	72.88906809659966	1880.574061236577
11.273010046315514	5696.073911803098	5849.054169811189	7814.058911200265	7693.678558495362	8806.452138919449	8559.368762674745	9705.169166036263	9349.266378963455	11187.963215469601	10668.04743740773	0.2147414446821756	0.19342405571865243	73.7527001898925	1914.3209143418353	71.71076509453997	1861.3206253636163
11.340935602728974	5699.237154697866	5852.311900763422	7818.451451210659	7698.007297541787	8811.420664451543	8564.199755869568	9710.658290932783	9354.55479157704	11194.308573867858	10674.097323973527	0.21474480810523214	0.19342700325268808	72.54832655061182	1894.4057486273814	70.54054264407023	1841.9778996750247
11.409270444789758	5702.365742652847	5855.5342294044185	7822.797471975656	7702.290308465252	8816.337111574465	8568.980167825213	9716.090283436026	9359.788178140236	11200.588409217393	10680.084720946674	0.21474823245753322	0.193430004179325	71.35224117497273	1874.39882153715	69.378379876478	1822.546230365755
11.478017038649782	5705.459503896864	5858.720982603325	7827.096755984064	7706.527378428574	8821.201241346918	8573.709766944397	9721.46488484932	9364.966289642907	11206.80242930019	10686.009349485877	0.21475171884594746	0.19343305946842052	70.16442246356019	1854.3004914321937	68.22425584391021	1803.0259700075258
11.547177865320764	5708.518266968144	5861.8719876038	7831.349086465729	7710.718295347373	8826.01281577103	8578.388322558021	9726.781837596602	9370.088878157943	11212.950343294873	10691.870932078074	0.2147552683975216	0.1934361701075053	68.98484873539564	1834.1111231802497	67.07814951948967	1783.4174775641877
11.616755420763786	5711.541860720187	5864.987072030976	7835.554247405	7714.862847903669	8830.77159780938	8583.015604941867	9732.040885242552	9375.155696860696	11219.031861801728	10697.669192562164	0.2147588822598477	0.19343933710211084	67.81349822767515	1813.8310881627258	65.94003979730041	1763.72111840453
11.686752215979308	5714.530114327495	5868.066063898371	7839.712023554092	7718.960825559504	8835.47735140195	8587.591385333319	9737.241772512698	9380.166500048448	11225.046696867681	10703.40385615285	0.21476256160144183	0.1934425614760973	66.6503490954492	1793.460764272837	64.80990549250419	1743.9372643153183
11.75717077709787	5717.4828572912675	5871.108791614746	7843.822200446503	7723.012018570572	8840.129841483169	8592.11543594814	9742.384245313608	9385.121043159954	11230.994562011454	10709.074649464565	0.21476630761212548	0.1934458442719896	65.49537941197923	1773.0005359391216	63.68772534086747	1724.0662935010623
11.82801364547121	5720.399919445033	5874.115083990847	7847.884564410413	7727.016217999759	8844.728833998954	8596.587529997176	9747.468050753156	9390.019082794932	11236.875172248785	10714.681300535365	0.21477012150341832	0.1934491865513198	64.34856716831564	1752.4507941207848	62.57347799875424	1704.1085905921645
11.899283377763982	5723.281130960156	5877.084770246159	7851.898902582042	7730.973215730785	8849.274095923749	8601.007441703185	9752.492937160769	9394.860376733719	11242.688244117697	10720.223538851065	0.21477400450893475	0.19345258939497537	63.20989027392352	1731.8119363321457	61.46714204359159	1684.0645466677379
11.970982546046038	5726.126322351351	5880.017680015562	7855.865002919087	7734.882804481812	8853.765395277696	8605.374946317652	9757.458654107842	9399.644683956933	11248.433495703985	10725.701095369368	0.21477795788478904	0.19345605390355397	62.079326555889565	1711.0843666302972	60.36869597363693	1663.9345592556056
12.043113737885237	5728.935324481976	5882.91364335592	7859.782654213964	7738.744777819007	8858.202501143604	8609.689820137633	9762.364952428	9404.371764665153	11254.110646666537	10731.113702544078	0.21478198291001044	0.19345958119772536	60.95685375958419	1690.2684956367593	59.27811820797797	1643.7190323416144
12.115679556440844	5731.707968569431	5885.772490752615	7863.65164610729	7742.558930170153	8862.585183684225	8613.951840522603	9767.211584237659	9409.041380298682	11259.719418263072	10736.461094349434	0.21478608088695955	0.19346317241859864	59.84244954859605	1669.3647405456286	58.19538708645996	1623.4183763749897
12.188682620557461	5734.4440861902885	5888.594053125989	7867.471769101107	7746.325056838197	8866.91321415928	8618.16078591133	9771.998302956406	9413.653293557318	11265.25953337565	10741.743006304447	0.21479025314176117	0.1934668287280983	58.736091503553325	1648.3735250902828	57.12048087004223	1603.0330082809087
12.26212556485955	5737.143509285376	5891.378161837739	7871.242814572145	7750.042954014846	8871.186364942558	8622.3164358388	9776.724863327427	9418.207268420205	11270.730716536335	10746.959175497417	0.21479450102473638	0.19347055130934493	57.637757124131895	1627.2952796074096	56.05337774023792	1582.5633514525834
12.336011039846525	5739.806070164932	5894.124648697185	7874.96457478526	7753.712418794049	8875.404409539264	8626.41857095304	9781.391021438267	9422.703070165639	11276.132693953221	10752.109340610368	0.2147988259108491	0.19347434136704555	56.547423828153114	1606.130441010464	54.99405579947779	1562.0098357636016
12.41034171198835	5742.431601513396	5896.83334596752	7878.636842906525	7757.3332491855745	8879.567122602992	8630.4669730321	9785.996534741214	9427.14046539101	11281.465193536082	10757.193241943725	0.2148032292001593	0.1934782001278884	55.46506895102357	1584.8794527789578	53.942493071604986	1541.3728975842241
12.485120263821853	5745.019936394331	5899.504086371968	7882.259413016569	7760.905244128532	8883.674279953017	8634.461425000987	9790.54116207403	9431.519222032764	11286.72794492246	10762.210621440998	0.21480771231828122	0.1934821288409475	54.39066974676825	1563.5427649868652	52.89866750121291	1520.6529797692783
12.560349394047481	5747.570908255095	5902.136703099788	7885.832080123709	7764.428203504804	8887.725658591411	8638.401710948558	9795.02466368054	9435.839109386305	11291.920679503635	10767.161222713446	0.21481227671685513	0.1934861287780941	53.32420338711381	1542.1208342779428	51.86255695377622	1499.850531657692
12.63603181762671	5750.084350931455	5904.7310298122775	7889.3546401770955	7767.901928152548	8891.721036720206	8642.287616144458	9799.446801231292	9440.09989812602	11297.043130450666	10772.044791064955	0.2148169238740256	0.19349020123441363	52.26564696239075	1520.6141238887794	50.834139216240146	1478.9660090939142
12.712170265880024	5752.560098652154	5907.286900648657	7892.826890079917	7771.32621987965	8895.660193758633	8646.118927056134	9803.807337844337	9444.301360325344	11302.095032740688	10776.861073516915	0.21482165529492697	0.19349434752863331	51.21497748174443	1499.0231036527548	49.813391996663995	1457.9998744134791
12.78876748658549	5754.997986043299	5909.804150231814	7896.248627702485	7774.700881477088	8899.542910360307	8649.895431365689	9808.106038105972	9448.443269476757	11307.076123183133	10781.609818833114	0.21482647251218032	0.19349856900355727	50.17217187237111	1477.3482499774545	48.80029292454128	1436.9525964546483
12.865826244077915	5757.397848132627	5912.282613674072	7899.619651895233	7778.025716732409	8903.368968430344	8653.616917986958	9812.342668091445	9452.525400511975	11311.986140445968	10786.29077754488	0.2148313770864001	0.1935028670265075	49.137206979707116	1455.590045843739	47.794819550697866	1415.8246505500283
12.943349319348618	5759.759520353676	5914.722126582686	7902.939762501757	7781.300530442965	8907.138151142544	8657.283177082321	9816.516995385762	9456.547529821926	11316.824825082107	10790.903701975983	0.2148363706067077	0.1935072429897751	48.110059568469296	1433.7489808304235	46.79694934750296	1394.6165185307618
13.0213395101458	5762.082838549895	5917.122525065423	7906.2087603718455	7784.52512842936	8910.850242956638	8660.8940000798	9820.628789104578	9460.509435277048	11321.591919555953	10795.448346267965	0.21484145469125557	0.1935116983110804	47.09070632161456	1411.8255510814488	45.80665970859263	1373.3286887130234
13.099799631075467	5764.367638978485	5919.483645735825	7909.426447374283	7787.699317548559	8914.505029635287	8664.449179689795	9824.677819914881	9464.41089624722	11326.287168269731	10799.924466405095	0.21484663098776166	0.19351623443403834	46.07912384134397	1389.8202593245078	44.823927949837525	1351.961655923631
13.178732513703073	5766.613758314325	5921.805325718673	7912.59262640991	7790.822905707378	8918.102298261456	8667.948509922328	9828.663860056096	9468.251693622262	11330.910317590333	10804.33182023997	0.2148519011740554	0.19352085282863724	45.075288648688	1367.7336148521863	43.848731308899005	1330.51592147653
13.258141006655675	5768.8210336535	5924.087402654945	7915.7071014242365	7793.895701875436	8921.64183725528	8671.391786103646	9832.586683360672	9472.031609831814	11335.461115875667	10808.670167518492	0.21485726695862956	0.19352555499172322	44.0791771833683	1345.5661335091572	42.88104694500362	1308.991993162781
13.338027975724735	5770.989302516959	5926.329714707046	7918.769677420388	7796.91751609853	8925.12343639139	8674.778804893416	9836.446065275195	9475.750428865806	11339.939313501583	10812.939269905528	0.2148627300812058	0.1935303424474929	43.09076580499823	1323.3183377166279	41.92085194015817	1287.3903852768708
13.418396303969553	5773.11840285386	5928.532100563628	7921.780160471735	7799.888159511606	8928.546886815908	8678.109364301461	9840.241782881194	9479.407936294532	11344.344662888547	10817.13889101017	0.2148682923133105	0.1935352167479993	42.11003079234797	1300.9907564411405	40.968123297840066	1265.7116185680497
13.49924889182131	5775.208173044885	5930.694399444449	7924.738357734618	7802.807444351889	8931.9119810636	8681.383263704707	9843.973614916136	9483.00391928895	11348.676918528536	10821.26879641127	0.21487395545886	0.19354017947366284	41.13694834362832	1278.5839251875877	40.022837944670755	1243.9562202799134
13.580588657187745	5777.258451905288	5932.816451105103	7927.644077460868	7805.675183971945	8935.218513074844	8684.600303864125	9847.641341794259	9486.538166641016	11352.935837011819	10825.328753683078	0.2148797213547572	0.1935452322337952	40.17149457672349	1256.0983859945554	39.08497272942623	1222.1247241094243
13.662418535558457	5779.269078687944	5934.898095841486	7930.4971290104195	7808.491192852534	8938.466278212753	8687.760286941462	9851.244745627622	9490.010468783794	11357.121177054014	10829.31853242067	0.2148855918715013	0.1935503766671307	39.21364552938758	1233.5346874254756	38.15450442372094	1200.2176702157594
13.744741480110864	5781.239893086094	5936.939174494361	7933.297322863697	7811.255286615662	8941.655073280097	8690.863016516232	9854.783610246943	9493.420617811915	11361.232699522969	10833.237904265781	0.21489156891380515	0.19355561444236818	38.26337715952832	1210.8933845630381	37.23140972229885	1178.235605216818
13.827560461816718	5783.170735236112	5938.93952845356	7936.044470634132	7813.967282037337	8944.784696536399	8693.908297602416	9858.257721222695	9496.76840750174	11365.270167465962	10837.086642932376	0.21489765442122746	0.1935609472587239	37.32066534530895	1188.1750389919616	36.315665242655086	1156.1790821587201
13.910878469549415	5785.061445719913	5940.898999662193	7938.738385080367	7816.626997060401	8947.854947714768	8696.89593666532	9861.666865885929	9500.05363333171	11369.233346136662	10840.864524232447	0.2149038503688157	0.19356637684649491	36.38548588514823	1165.3802187845577	35.40724752594542	1134.0486605339684
13.9946985101918	5786.911865567392	5942.817430620689	7941.378880118623	7819.234250807286	8950.865628038919	8699.82574163834	9865.010833349355	9503.276092502647	11373.122003022405	10844.571326101837	0.2149101587677603	0.19357190496763033	35.45781449792412	1142.5094984855969	34.50613303666614	1111.8449062504806
14.079023608744702	5788.7218362585	5944.694664390646	7943.9657708347395	7821.788863592645	8953.816540239923	8702.697521939683	9868.289414528159	9506.43558395802	11376.935907871244	10848.206828626018	0.21491658166606303	0.19357753341631673	34.53762682339584	1119.5634591041598	33.61229816295963	1089.5683916234411
14.163856808436103	5790.491199725357	5946.530544598586	7946.4988734964045	7824.290656935978	8956.707488573189	8705.511088489073	9871.502402161106	9509.531908404271	11380.674832719365	10851.770814066029	0.21492312114921555	0.19358326401957213	33.62489842283685	1096.5426881178282	32.725719217072765	1067.2196953743696
14.24920117083096	5792.219798354056	5948.324915439544	7948.978005565129	7826.739453574172	8959.538278835234	8708.266253724472	9874.649590831463	9512.564868331117	11384.338551918352	10855.263066884407	0.21492977934089216	0.19358909863785204	32.71960477837274	1073.4477794202976	31.84637243515317	1044.7994026001543
14.335059775941703	5793.90747498631	5950.077621680468	7951.40298570814	7829.135077473902	8962.308718380396	8710.962831618634	9877.7307769879	9515.53426803179	11387.926842162475	10858.683373771075	0.21493655840365575	0.19359503916566803	31.8217212934469	1050.2793333185837	30.97423397802777	1022.3081047791056
14.421435722339384	5795.5540729209315	5951.788508663563	7953.7736338102295	7831.477353844137	8965.018616137582	8713.60063769584	9880.745758965462	9518.439913623453	11391.4394825161	10862.031523669542	0.21494346053967642	0.19360108753221497	30.931223293322546	1027.0379565232433	30.109279930984485	999.7463997406885
14.50833212726552	5797.159435915122	5953.457422309294	7956.089770985507	7833.766109148286	8967.667782626932	8716.179489048305	9883.69433700649	9521.281613067305	11394.876254441138	10865.30730780271	0.21495048799146324	0.1936072457020128	30.04808602533012	1003.7242621262558	29.2514863043034	977.1148916599341
14.595752126744532	5798.723408185594	5955.084209119456	7958.351219589059	7836.001171116585	8970.256029976452	8718.699204352884	9886.576313281565	9524.059176189046	11398.236941824525	10868.51051969921	0.21495764304261084	0.193613515675559	29.17228465930384	980.3388695924077	28.40082903342409	954.4141910362523
14.683698875697011	5800.245834409502	5956.668716179846	7960.557803228543	7838.182368758116	8972.783171938641	8721.159603887372	9889.391491910468	9526.772414698973	11401.521331005804	10871.640955219338	0.21496492801855874	0.19361989948999261	28.30379428701417	956.8824047071394	27.557283978763735	931.6449146638624
14.772175548053516	5801.726559725054	5958.21079116291	7962.709346775504	7840.30953237291	8975.249023906845	8723.560509547038	9892.139678982907	9529.421142212326	11404.729210804484	10874.698412581309	0.21497234528736667	0.19362639921977468	27.442589923091873	933.3554995795712	26.720826927114103	908.807685646927
14.861185336869132	5803.165429732124	5959.710282330172	7964.8056763768745	7842.382493563931	8977.65340293189	8725.901744861025	9894.820682579584	9532.005174269512	11407.860372547855	10877.682692387474	0.21497989726050376	0.193633016977375	26.588646505661018	909.7587926315609	25.891433590542874	885.9031333394814
14.95073145443871	5804.562290492504	5961.167038534436	7966.84661946614	7844.4010852488755	8979.996127738397	8728.183135008558	9897.43431279294	9534.524328356249	11410.914610098504	10880.593597650432	0.21498758639364998	0.19363975491397797	25.74193889550952	886.0929285371676	25.0690796075869	862.9318933528848
15.040817132412794	5805.916988529959	5962.5809092219	7968.832004774436	7846.365141672044	8982.27701874109	8730.404506835388	9899.980381747988	9536.978423923883	11413.891719881949	10883.430933819443	0.21499541518751905	0.19364661522019852	24.902441877253295	862.358558224747	24.253740543601452	839.8946075341664
15.131445621914246	5807.229370830141	5963.951744433969	7970.761662341618	7848.274498415946	8984.49589806112	8732.565688869887	9902.458703623151	9539.367282409468	11416.791500914398	10886.194508806604	0.2150033861886897	0.19365360012681138	24.07013015992561	838.5563388669398	23.445391890432802	816.7919239292387
15.222620193655578	5808.499284840263	5965.279394808973	7972.635423527198	7850.128992412933	8986.652589542327	8734.666511339296	9904.86909467113	9541.690727255993	11419.613754830541	10888.88413301325	0.2150115019904577	0.1936607119054956	23.244978376264044	814.6869338140823	22.64400906712399	793.6244967659004
15.31434413805701	5809.72657846842	5966.563711583577	7974.453121020987	7851.928461956593	8988.746918767212	8736.706806185735	9907.211373239468	9543.948583932422	11422.358285911125	10891.499619356196	0.21501976523370123	0.19366795286959274	22.426961083358037	790.7510125823319	21.849567420285894	770.3929864405654
15.406620765365147	5810.9111000828625	5967.804546594137	7976.214588853858	7853.672746713226	8990.778713073132	8738.68640708238	9909.485359791435	9546.140679953933	11425.024901110894	10894.040783294253	0.21502817860776458	0.1936753253748784	21.616052763427433	766.7492508383002	21.062042224228207	747.0980594777502
15.499453405772549	5812.052698510895	5969.001752277671	7977.9196624082	7855.361687732981	8992.747801568208	8740.605149449264	9911.690876926628	9548.266844901842	11427.613410086307	10896.507442854461	0.2150367448513575	0.19368283182034926	20.8122278242663	742.6823303727433	20.281408681323228	723.7403885098174
15.592845409537835	5813.151223037686	5970.155181672777	7979.5681784284325	7856.995127461088	8994.654015147367	8742.462870469346	9913.827749401775	9550.326910443775	11430.123625223565	10898.899418658655	0.21504546675347042	0.19369047464902525	20.01546059877728	718.5509390458465	19.50764192272618	700.3206522653345
15.686800147106629	5814.206523404589	5971.264688420238	7981.159975031083	7858.572909748838	8996.497186507971	8744.259409104252	9915.895804151147	9552.32071035362	11432.5553616662	10901.216533949832	0.21505434715431054	0.19369825634876575	19.225725345415412	694.3557707562577	18.740717007916828	676.8395355101675
15.781321009233178	5815.218449807465	5972.330126763425	7982.694891715036	7860.094879864478	8998.277150165697	8745.994606110035	9917.894870307291	9554.248080531495	11434.908437343167	10903.458614618588	0.21506338894625177	0.1937061794531026	18.4429962496215	670.0975254450459	17.980608925914566	653.2977290498093
15.87641140710273	5816.186852894616	5973.351351548517	7984.172769371495	7861.560884504032	8999.993742470187	8747.66830405293	9919.824779221564	9556.108859023743	11437.182672996743	10905.625489229707	0.215072595074805	0.1937142465420872	17.667247422912624	645.7769090209622	17.227292595060135	629.6959296786226
15.972074772454643	5817.111583764446	5974.328218224399	7985.5934502937425	7862.970771801886	9001.646801620534	8749.28034732485	9921.685364484545	9557.902886042753	11439.377892210334	10907.716989048498	0.2150819685396071	0.1937224602431563	16.898452903929865	621.3946333474014	16.480742863641353	606.034840159351
16.06831455770623	5817.9924939629545	5975.26058284246	7986.956778186936	7864.324391341403	9003.23616768087	8750.830582159035	9923.476461946613	9559.630003986933	11441.493921436619	10909.732948067505	0.2150915123954259	0.1937308232320113	16.136586658947635	596.9514162095729	15.740934510460647	582.3151691989042
16.165134236077357	5818.82943548085	5976.148302056011	7988.262598177559	7865.621594165242	9004.76168259568	8752.318856645414	9925.197909738283	9561.290057460446	11443.530590025379	10911.6732030329	0.21510122975318874	0.19373933823351586	15.381622581451666	572.4479812528007	15.00784224463132	558.5376313913148
16.262537301715792	5819.622260750423	5976.991233119531	7989.51075682279	7866.8622327856165	9006.22319020506	8753.745020745966	9926.849548290542	9562.882893293001	11445.487730251527	10913.537593471065	0.21511112378102643	0.19374800802261144	14.633534493310435	547.8850579685532	14.281440706581634	534.7029472093564
16.36052726982327	5820.370822642171	5977.789233887677	7990.701102119761	7868.046161194445	9007.620536259967	8755.108926310031	9928.431220355214	9564.408360559612	11447.365177343136	10915.32596171518	0.21512119770533913	0.19375683542524735	13.892296144993452	523.26338164974	13.561704467923846	510.8118429481983
16.459107676782416	5821.074974461095	5978.542162813949	7991.833483514579	7869.173234873248	9008.953568437246	8756.410427089386	9929.9427710252	9565.866310600208	11449.162769509447	10917.038152931731	0.21513145481188434	0.1937658233193322	13.157881215913221	498.5836933501996	12.84860803232732	486.8650507084094
16.55828208028434	5821.734569942713	5979.249878949245	7992.907751911231	7870.243310803064	9010.222136354654	8757.649378753455	9931.384047754671	9567.256597039366	11450.88034796894	10918.674015147191	0.21514189844687967	0.19377497463569976	12.430263314658077	473.84673983277753	12.14212583610788	462.8633083642926
16.658054059457015	5822.349463248747	5979.912241940009	7993.923759680228	7871.256247474069	9011.426091585632	8758.825638904229	9932.754900379157	9568.579075805841	11452.51775697728	10920.233399274573	0.21515253201813442	0.19378429235909705	11.709415979828918	449.05327354487963	11.442232247631182	438.8073594889138
16.758427214994473	5822.919508962591	5980.529112026135	7994.881360667252	7872.211904895053	9012.565287674191	8759.939067091083	9934.055181135765	9569.833605152024	11454.074843855553	10921.71615913996	0.21516335899619787	0.19379377952918808	10.995312680039206	424.20405255653895	10.748901568753354	414.697953352239
16.859405169286727	5823.444562084304	5981.100350038684	7995.780410201356	7873.110144602858	9013.63958014937	8760.989524825683	9935.284744682993	9571.020045673517	11455.551459018116	10923.12215150923	0.2151743829155299	0.19380343924157833	10.287926814424281	399.2998405203689	10.062108034740959	390.5358448610641
16.960991566550526	5823.924478025477	5981.625817397155	7996.620765103261	7873.950829671458	9014.648826539906	8761.976875596496	9936.44344812086	9572.138260328391	11456.947456000855	10924.451236114515	0.21518560737569636	0.1938132746488587	9.587231713667279	374.3414066436235	9.381825815195043	366.3217945371289
17.063190072960847	5824.359112603623	5982.10537610671	7997.402283693267	7874.733824721163	9015.59288638854	8762.900984883572	9937.531151010693	9573.188114456743	11458.262691489204	10925.703275681066	0.2151970360425848	0.19382328896166878	8.893200639780844	349.3295256199781	8.708029014182102	342.05656846333295
17.166004376783235	5824.74832203634	5982.538888754816	7998.12482579909	7875.458995927303	9016.471621266352	8763.761720172786	9938.547715395016	9574.169475799767	11459.497025346267	10926.87813595362	0.2152086726496452	0.19383348544978152	8.205806786565518	324.2649775794707	8.040691670103115	317.7409382171463
17.26943818850684	5825.0919629350155	5982.926218507793	7998.788252763354	7876.1262110289845	9017.28489478678	8764.558950970262	9939.493005817174	9575.082214519056	11460.650320640822	10927.975685723153	0.21522052099915487	0.1938438674432091	7.525023280417372	299.1485480465926	7.379787757417944	293.375680871075
17.37349524097843	5825.389892298333	5983.267229107008	7999.392427451079	7876.735339337629	9018.032572619763	8765.292548816627	9940.366889341116	9575.926203215775	11461.722443675555	10928.995796853515	0.2152325849635048	0.19385443833332727	6.85082318077184	273.98102789581753	6.725291186245158	268.96157891792245
17.478179289537028	5825.641967505296	5983.561784864698	7999.937214256791	7877.286251745236	9018.714522505503	8765.962387301039	9941.169235570907	9576.701316949664	11462.713264015058	10929.938344307988	0.21524486848651464	0.19386520157402395	6.1831794803001685	248.76321328547783	6.077175802995043	244.4994202319067
17.583494112149474	5825.8480463079995	5983.809750659565	8000.422479111535	7877.778820732583	9019.330614268276	8766.568342075232	9941.89991667031	9577.407433258122	11463.622654514014	10930.803206175999	0.21525737558477168	0.19387616068287003	5.522065105942602	223.49590562167577	5.4354153910971945	219.98999802116305
17.689443509546752	5826.007986823973	5984.01099193198	8000.8480894896275	7878.212920377149	9019.88071983001	8767.110290867311	9942.558807382193	9578.044432175078	11464.450491345307	10931.590263699698	0.21527011034899354	0.1938873192423097	4.867452918530034	198.17991147586145	4.79998367112421	195.43411077396013
17.79603130536116	5826.1216475281135	5984.165374678855	8001.213914415118	7878.588426360864	9020.364713223651	8767.588113495509	9943.145785047795	9578.612196249867	11465.196654028008	10932.29940130057	0.2152830769454198	0.19389868090087875	4.219315713962715	172.81604254897684	4.170854301613872	170.83256221422926
17.90326134626431	5826.188887244371	5984.272765448235	8001.519824468193	7878.905215977682	9020.78247060657	8768.001691881744	9943.660729626112	9579.110610565993	11465.861025455652	10932.930506606072	0.21529627961722997	0.19391024937444115	3.57762622377777	147.40511562209576	3.5480008793165325	146.1861612452194
18.011137502105942	5826.209565136925	5984.333031333495	8001.765691791216	7879.163168140946	9021.13387027366	8768.350910065092	9944.10352371301	9579.539562759828	11466.443491924245	10933.48347047626	0.21530972268598791	0.1939220284474517	2.9423571150618955	121.94795246864669	2.93139693995181	121.49572190199979
18.119663666053608	5826.183540700999	5984.346039967182	8001.951390094538	7879.362163390513	9021.418792670289	8768.63565421509	9944.474052560276	9579.898943039214	11466.943943160355	10933.95818703036	0.2153234105531157	0.1939340219742454	2.31348099168099	96.44537982880138	2.3210159585796646	96.76206329627894
18.228843754733095	5826.110673753359	5984.311659514571	8002.0767946622145	7879.502083899742	9021.637120405265	8768.85581264492	9944.772204094741	9580.18864420202	11467.36227234936	10934.354553673427	0.21533734770139568	0.1939462338803478	1.6909703941710177	70.89822931564413	1.71683135018975	71.98600955842994
18.338681708369887	5825.990824422191	5984.229758666746	8002.141782357196	7879.582813482171	9021.788738263298	8769.011275824423	9944.997868936942	9580.408561654529	11467.698376163276	10934.672471122885	0.21535153869649887	0.1939586681638123	1.074797800523811	45.30733736674301	1.118816470305319	47.16838978952728
18.44918149093129	5825.823853136844	5984.100206633437	8002.146231626614	7879.604237598087	9021.873533217708	8769.101936393008	9945.150940420164	9580.558593429856	11467.952154789124	10934.911843435191	0.21536598818854927	0.19397132889658505	0.46493562711111736	19.673545197350904	0.5269446152015007	22.31003798940219
18.56034709026951	5825.60962061693	5983.922873135334	8002.090022506557	7879.566243360729	9021.891394442653	8769.127689172312	9945.231314609007	9580.638640206116	11468.123511956863	10935.072578032305	0.21538070091371256	0.1939842202258941	-0.13864377134450478	-6.002301293890923	-0.0588109772070311	-2.588206990621984
18.672182518265565	5825.347987861081	5983.697628396162	8001.973036626694	7879.468719542419	9021.842213325335	8769.088431178854	9945.23889031801	9580.648605324668	11468.212354967518	10935.154585728369	0.21539568169581785	0.19399734637566587	-0.7359681013549562	-31.719351591775194	-0.638477126849466	-27.525501506170258
18.784691810974078	5825.038816135199	5983.424343134254	8001.795157214537	7879.311556580343	9021.725883477884	8768.984061636394	9945.173569130064	9580.588394808126	11468.218594721138	10935.157780756192	0.2154109354480135	0.19401071164797004	-1.3270651293860283	-57.476750606670976	-1.2120807112733019	-52.50099719595164
18.897879028768923	5824.681966960419	5983.102888553765	8001.556269099663	7879.094646582131	9021.542300749343	8768.814481988182	9945.035255414967	9580.45791737834	11468.14214574507	10935.082080793809	0.21542646717445146	0.19402432042449302	-1.911962681559089	-83.27363875322044	-1.7796486645238474	-77.51384101971053
19.01174825648978	5824.277302100392	5982.733136335527	8001.256258717372	7878.817883331262	9021.29136323714	8768.579595909123	9944.823856347537	9580.25708447432	11467.982926221817	10934.927406991093	0.2154422819720068	0.1940381771680381	-2.4906886435783235	-109.10915204393677	-2.341207976991427	-102.56317534227856
19.126303603589555	5823.824683548272	5982.314958627365	8000.895014112258	7878.481162292076	9020.972971298592	8768.279309317595	9944.53928192585	9579.98581026991	11467.740858017187	10934.693683996167	0.21545838503203055	0.19405228642405747	-3.0632709596902714	-134.9824221385643	-2.8967856949020643	-127.64813799597323
19.241549204282624	5823.323973513143	5981.848228034112	8000.472424941419	7878.084380614667	9020.587027562106	8767.913530387274	9944.181444989248	9579.644011691496	11467.415866708248	10934.380839981983	0.21547478164213593	0.19406665282221058	-3.629737631883472	-160.89257641299628	-3.446408919291571	-152.76786233414896
19.357489217694134	5822.775034406036	5981.332817607154	7999.988382477465	7877.6274371394875	9020.133436938337	8767.482169558685	9943.750261236382	9579.231608435597	11467.007881611511	10933.988806672836	0.21549147718802256	0.1940812810779586	-4.190116720026708	-186.8387380617205	-3.9901048060055473	-177.92147732060403
19.474127828010037	5822.177728825304	5980.768600833452	7999.442779611005	7877.11023240159	9019.612106630844	8766.985139550554	9943.245649242808	9578.748522986187	11466.516835810678	10933.517519370735	0.21550847715533133	0.1940961759941836	-4.7444363410177175	-212.82002616790123	-4.527900564549782	-203.1081075745169
19.59146924462811	5821.531919541687	5980.1554516242895	7998.835510853111	7876.532668634797	9019.022946146892	8766.422355371127	9942.667530478866	9578.194680632187	11465.942666184847	10932.966916982039	0.21552578713154275	0.1941113424628455	-5.292724667604489	-238.83555575157516	-5.059823457668244	-228.3268734489102
19.709517702309874	5820.837469482733	5979.4932443033995	7998.166472337312	7875.894649775419	9018.365867307848	8765.79373432911	9942.015829327174	9577.570009484574	11465.285313436434	10932.336942043794	0.21554341280790568	0.19412678546666637	-5.835009928341606	-264.884437877452	-5.585900801088428	-253.57689111772925
19.828277461333414	5820.094241716766	5978.781853594702	7997.435561821326	7875.196081465765	9017.640784259422	8765.099196044537	9941.290473100102	9576.874440493513	11464.544722119183	10931.627540750194	0.2155613599814085	0.19414251008085245	-6.371320407095482	-290.9657797389664	-6.10615996249544	-278.85727262916043
19.94775280764713	5819.302099436251	5978.02115460956	7996.642678688394	7874.436871057394	9016.847613481628	8764.338662459428	9940.491392057018	9576.107907465343	11463.720840666037	10930.838662979013	0.21557963455678894	0.19415852147484566	-6.901684442345868	-317.07868474000134	-6.620628361146373	-304.1671259922441
20.067948053024427	5818.460905940676	5977.211022833531	7995.787723948374	7873.61692761401	9015.9862737986	8763.51205784821	9939.61851942149	9575.270347079417	11462.813621417128	10929.970262317991	0.21559824254858195	0.19417482491411445	-7.426130426087184	-343.22225255542435	-7.129333466888056	-329.5055552329868
20.188867535219305	5817.57052461891	5976.351334112719	7994.870600238536	7872.736161914213	9015.056686388232	8762.619308828078	9938.671791398416	9574.361698904957	11461.82302064779	10929.022296091329	0.21561719008320943	0.19419142576197587	-7.94468680377031	-369.395579242846	-7.632302800244361	-354.8716605086811
20.31051561812294	5816.630818930896	5975.441964639401	7993.89121182385	7871.794486453647	9014.058774791409	8761.66034436882	9937.651147190792	9573.38190541743	11460.74899859634	10927.994725385804	0.2156364834011105	0.19420832948145547	-8.457382073676854	-395.5977573317941	-8.1295639310556	-380.2645381470211
20.432896691921076	5815.64165238887	5974.482790937489	7992.849464597106	7870.791815447306	9012.992464921186	8760.635095802974	9936.556529016592	9572.330912015372	11459.59151949208	10926.887515077507	0.21565612885891647	0.19422554163718506	-8.964244786038762	-421.8278759003151	-8.621144478056522	-405.68328074063174
20.55601517325261	5814.602888537933	5973.473689847096	7991.74526607856	7869.728064831016	9011.857685071627	8759.543496835167	9935.387882125315	9571.208667036433	11458.350551583115	10925.700633857816	0.21567613293166493	0.19424306789733553	-9.465303542398033	-448.08502066670917	-9.107072108949069	-431.1269772599917
20.679875505368887	5813.514390936103	5972.414538508836	7990.578525415327	7868.60315226297	9010.65436592649	8758.385483551669	9934.145154814556	9570.015121773762	11457.026067164325	10924.43405425989	0.21569650221506287	0.19426091403559023	-9.960586995061021	-474.3682740838267	-9.587374538488803	-456.5947130750865
20.804482158294064	5812.376023133685	5971.305214347517	7989.349153380324	7867.416997124843	9009.38244056758	8757.160994429629	9932.828298446302	9568.75023049213	11455.618042605165	10923.08775268502	0.21571724342779047	0.1942790859331574	-10.450123846669158	-500.67671544640325	-10.062079528834147	-482.0855700885877
20.92983962898646	5811.187648652036	5970.145595055201	7988.057062370831	7866.1695205224705	9008.041844482877	8755.869970345928	9931.437267463094	9567.41395044378	11454.126458377496	10921.661709428774	0.21573836341385538	0.19429758958082122	-10.933942849478626	-527.0094209823292	-10.531214888469549	-507.59862680290826
21.055952441500814	5809.949130961746	5968.935558573838	7986.702166406738	7864.860645286371	9006.632515574414	8754.512354586075	9929.972019404075	9566.006241884363	11452.551299083418	10920.155908707411	0.2157598691449888	0.19431643108103464	-11.412072804283525	-553.3654639297165	-10.994808471747092	-533.1329584117047
21.18282514715158	5808.660333460179	5967.674983077182	7985.284381128422	7863.49029597173	9005.154394165997	8753.088092852573	9928.432514920969	9564.527068088499	11450.8925534832	10918.570338683987	0.2157817677230963	0.19433561665005614	-11.884542560183036	-579.7439146565739	-11.452888177984278	-558.6876368846279
21.31046232467717	5807.321119448293	5966.363746952314	7983.803623794104	7862.058398858293	9003.607423010457	8751.597133273375	9926.818717793689	9562.97639536549	11449.150214522953	10916.904991494788	0.2158040663827517	0.19435515262012512	-12.351381014159415	-606.1438407725655	-11.905481951238471	-584.2617310697678
21.438868580405217	5805.931352106858	5965.001728780292	7982.259813276921	7860.5648819495445	9001.991547296795	8750.039426409716	9925.130594945957	9561.35419307445	11447.32427936247	10915.159863275268	0.21582677249374443	0.19437504544168294	-12.812617109979328	-632.5643072128296	-12.352617779193679	-609.8543067725841
21.568048548418737	5804.490894471976	5963.588807316546	7980.652870061537	7859.009674971964	9000.306714656996	8748.414925264156	9923.368116460706	9559.660433639861	11445.414749403011	10913.334954186577	0.21584989356367798	0.1943953016856418	-13.268279837575392	-659.0043763418216	-12.794323692614853	-635.4644268499687
21.69800689072348	5802.999609409947	5962.124861470339	7978.982716240399	7857.392709373517	8998.552875172623	8746.72358528793	9921.53125559538	9557.895092566414	11443.421630315115	10911.430268441472	0.2158734372406204	0.19441592804569216	-13.718398232580512	-685.4631080734544	-13.23062776500592	-661.0911513247993
21.828748297416116	5801.457359591353	5960.609770283796	7977.249275509455	7855.713918322027	8996.729981381013	8744.965364388376	9919.619988796932	9556.058148454087	11441.344932066278	10909.445814330647	0.21589741131580786	0.19443693134066317	-14.16300137576036	-711.9395599800628	-13.661558111256454	-686.7335374462418
21.960277486853503	5799.864007464505	5959.043412910255	7975.4524731635465	7853.97323670311	8994.837988281299	8743.140222935985	9917.63429571679	9554.149583012952	11439.184668948745	10907.381604248883	0.2159218237264048	0.19445831851692694	-14.60211839216936	-738.4327873978764	-14.08714288783085	-712.3906398352701
22.092599205822967	5798.2194152281045	5957.425668591861	7973.592236091279	7852.170601117589	8992.87685334005	8741.248123771067	9915.574159225545	9552.169381077689	11436.940859607204	10905.237654721068	0.21594668255831762	0.1944800966508547	-15.035778450321232	-764.941843528999	-14.507410291436827	-738.0615105463658
22.225718229713628	5796.52344480325	5955.756416636691	7971.668492769582	7850.305949878777	8990.84653649678	8739.289032210472	9913.439565427636	9550.117530622236	11434.613527066625	10903.013986428514	0.21597199604906736	0.19450227295131775	-15.464010761985264	-791.4657795811072	-14.922388558516104	-763.7451991843991
22.359639362688714	5794.775957804511	5954.0355363949775	7969.681173257554	7848.379223009046	8988.747000168834	8737.262916053656	9911.230503675553	9547.994022773919	11432.202698759784	10900.71062423487	0.21599777259072162	0.19452485476224346	-15.886844581124024	-818.0036448617466	-15.332105964844231	-789.4407530196477
22.494367437858962	5792.976815510489	5952.262907234851	7967.6302091902035	7846.390362236287	8986.578209256419	8735.169745588792	9908.946966584293	9545.798851827789	11429.708406555214	10898.327597212408	0.21602402073288376	0.19454784956522375	-16.304309203456796	-844.5544869103469	-15.736590824286395	-815.1472170636989
22.629907317457054	5791.125878833282	5950.438408517225	7965.515533771291	7844.339310989731	8984.340131146806	8733.009493598447	9906.588950045105	9543.532015260487	11427.130686784627	10895.864938668008	0.21605074918574407	0.19457126498217078	-16.716433965782926	-871.1173516178969	-16.135871488648263	-840.8636342061218
22.766263893012997	5789.223008287462	5948.561919570055	7963.337081766123	7842.226014395465	8982.032735718718	8730.78213536498	9904.156453239626	9541.193513744132	11424.469580270894	10893.322686169273	0.21607796682319744	0.19459510877803432	-17.123248245021387	-897.6912833349779	-16.52997634690837	-866.5890453166794
22.903442085530802	5787.268063957977	5946.6333196618	7961.094789493491	7840.050419271457	8979.655995345993	8728.487648675678	9901.64947865333	9538.78335115993	11421.725132355514	10890.700881570578	0.21610568268601785	0.19461938886356914	-17.52478145805071	-924.2753250228707	-16.918933823999396	-892.3224893342704
23.041446845665973	5785.260905467374	5944.652487974238	7958.788594817329	7837.8124741222355	8977.209884901158	8726.126013827703	9899.068032089099	9536.30153461175	11418.897392926421	10887.999571039232	0.21613390598510362	0.1946441132981616	-17.92106306079222	-950.8685183676425	-17.30277238096096	-918.0630034152418
23.180283153904217	5783.201391942084	5942.619303574357	7956.418437137739	7835.512129132918	8974.694381758518	8723.697213632438	9896.412122680436	9533.748074439272	11415.986416445568	10885.218805081346	0.21616264610478822	0.19466929029271413	-18.312122547336912	-977.4699038979597	-17.681520513742726	-943.8096230272204
23.31995602074116	5781.089381977952	5940.533645385691	7953.984257381634	7833.149336163087	8972.109465797103	8721.201233419955	9893.68176290467	9531.122984231308	11412.992261976768	10882.35863856811	0.21619191260621892	0.19469492821258666	-18.69798944939612	-1004.0785211236216	-18.055206752196682	-969.5613820480648
23.460470486863187	5778.924733604754	5938.395392158676	7951.485997992691	7830.724048739929	8969.455119403034	8718.638061042846	9890.87696859574	9528.426280838654	11409.914993213231	10879.419130761707	0.2162217152308049	0.1947210355806032	-19.078693336097786	-1030.6934086936526	-18.423859660408198	-995.3173129372299
23.60183162332936	5776.707304249879	5936.20442244026	7948.923602920832	7828.236222050981	8966.731327471654	8716.007686879791	9887.997758956883	9525.657984386813	11406.75467850529	10876.400345341313	0.21625206390373805	0.1947476210801146	-19.454263812647696	-1057.3136044961866	-18.787507835029828	-1021.0764468032867
23.744044531754422	5774.436950701132	5933.960614542789	7946.297017611224	7825.685812936541	8963.938077409366	8713.31010383904	9885.04415657322	9522.818118288758	11403.51139088814	10873.302350429325	0.21628296873758704	0.1947746935581312	-19.824730519922014	-1083.9381458102725	-19.146179904739256	-1046.8378135357052
23.887114344492932	5772.113529068521	5931.663846511916	7943.606188992602	7823.0727798813905	8961.075359134973	8710.545307361288	9882.016187423962	9519.906709257217	11400.1852081095	10870.125218617268	0.21631444003596434	0.1948022620285128	-20.19012313413623	-1110.566069464432	-19.49990453029386	-1072.6004419683013
24.031046224824397	5769.736894745116	5929.3139960937015	7940.851065465046	7820.397083006057	8958.143165080684	8707.71329542231	9878.913880894459	9516.923787316871	11396.776212657267	10866.869026991819	0.21634648829727168	0.19483033567523256	-20.550471365841076	-1137.196411964018	-19.848710402940924	-1098.3633599602617
24.175845367139747	5767.30690236697	5926.910940700934	7938.03159688724	7817.658684057723	8955.141490192804	8704.814068535421	9875.737269788124	9513.869385816517	11393.284491787272	10863.533857160992	0.21637912421852365	0.1948589238557028	-20.90580495899485	-1163.8282096164767	-20.19262624411931	-1124.1255945381708
24.32151699712871	5764.823405772063	5924.454557378406	7935.147734563144	7814.857546400391	8952.070331932067	8701.847629753345	9872.486390338136	9510.743541440777	11389.710137551094	10860.119795280065	0.21641235869924946	0.19488803610417352	-21.256153690872452	-1190.4604987150524	-20.53168080481919	-1149.8861720375717
24.468066371968433	5762.286257958124	5921.94472276745	7932.199431227899	7811.993635004724	8948.929690273382	8698.813984669961	9869.161282218747	9507.546294221862	11386.05324682363	10856.626932077761	0.21644620284547963	0.1949176821352007	-21.60154737132325	-1217.0923156838398	-20.865902864705276	-1175.6441182200797
24.61549878051318	5759.695311039543	5919.381313069409	7929.186641033319	7809.066916437198	8945.719567705406	8695.713141421553	9865.761988556611	9504.277687550943	11382.313921330966	10853.055362882245	0.21648066797381482	0.19494787184718648	-21.9420158417488	-1243.7226972072385	-21.195321231876733	-1201.3984584335703
24.763819543485244	5757.050416203171	5916.764204008237	7926.109319532635	7806.077358848751	8942.439969229607	8692.545110687712	9862.288555941746	9500.937768189397	11378.492267678126	10849.405187647199	0.21651576561557997	0.1949786153259959	-22.277588974866376	-1270.3506804131903	-21.519964741564763	-1227.14821771672
24.91303401366693	5754.351423663039	5914.093270792172	7922.967423664598	7803.024931962964	8939.09090235889	8689.309905692053	9858.741034438282	9497.526586279959	11374.588397376816	10845.676510978026	0.21655150752106833	0.1950099228486474	-22.608296673715813	-1296.9753030093852	-21.83986225555782	-1252.8924209419638
25.063147576093755	5751.5981826140605	5911.36838807438	7919.760911737047	7799.909607063576	8935.672377115949	8686.007542202364	9855.119477595106	9494.04419535753	11370.60242687337	10841.869442157944	0.2165879056638724	0.19504180488708175	-22.934168871335714	-1323.5956034620758	-22.155042662241613	-1278.6300929991994
25.214165648248784	5748.7905411844795	5908.589429912528	7916.4897434096	7796.731356981345	8932.18440603095	8682.638038530366	9851.423942456056	9490.490652359715	11366.534477576426	10837.984095173995	0.21662497224531121	0.19507427211201095	-23.2552355300395	-1350.210621156497	-22.46553487514757	-1304.3602588954382
25.366093680258146	5745.928346387315	5905.756269727536	7913.153879675889	7793.490156080568	8928.627004139058	8679.20141553134	9847.654489570123	9486.866017637454	11362.38467588495	10834.020588743422	0.2166627196989475	0.19510733539684968	-23.571526640513184	-1376.8193965475075	-22.77136783230526	-1330.0819439019542
25.518937155087716	5743.011444070585	5902.868780261106	7909.753282844967	7790.185980244761	8925.000188977328	8675.697696603125	9843.811183001262	9483.17035496513	11358.15315321609	10829.979046339737	0.21670116069520326	0.19514100582172647	-23.883072221669863	-1403.420971356798	-23.07257049601685	-1355.7941737284418
25.672701588741027	5740.0396788662965	5899.926833532275	7906.287916522009	7786.8188068618465	8921.3039805812	8672.126907684831	9839.894090337988	9479.403731550645	11353.840046033089	10825.859596218996	0.21674030814607542	0.1951752946775847	-24.18990231978023	-1430.0143887321465	-23.369171851962165	-1381.4959746629465
25.827392530458226	5737.0128941383155	5896.930300792836	7902.757745588359	7783.388614808646	8917.538401480568	8668.489077255103	9835.903282702771	9475.566218045173	11349.445495873293	10821.662371445993	0.2167801752099497	0.19521021347036857	-24.492047007661313	-1456.598693410866	-23.66120090860204	-1407.1863737278618
25.983015562916506	5733.93093192897	5893.879052481701	7899.16273618084	7779.895384434804	8913.703476695413	8664.784236330033	9831.83883476123	9471.657888552787	11344.969649376262	10817.38750992061	0.21682077529652066	0.19524577392529835	-24.789536384338135	-1483.172931913985	-23.948686696316145	-1432.8643988224212
26.139576302431465	5730.793632904353	5890.772958178144	7895.502855670235	7776.3390975460525	8909.799233730864	8661.012418460667	9827.700824730953	9467.67882063985	11340.412658311736	10813.03515440415	0.21686212207181638	0.1952819879912379	-25.082400574618077	-1509.7361527408939	-24.231658266930026	-1458.5290788973216
26.297080399159835	5727.6008362983475	5887.611886553805	7891.7780726390265	7772.719737386749	8905.825702571814	8657.173659730013	9823.489334390104	9463.629095344137	11335.774679607755	10808.605452545673	0.2169042294633321	0.19531886784515778	-25.370669728104986	-1536.287406529067	-24.510144693133043	-1484.1794441165403
26.455533537303385	5724.352379855411	5884.395705323623	7887.988356858469	7769.037288621814	8901.782915677148	8653.267998749705	9819.204449085913	9459.508797183755	11331.055875378943	10804.098556908444	0.21694711166527464	0.19535642589668945	-25.654374018569797	-1562.8257462403271	-24.784175067554315	-1509.8145260040183
26.614941435314055	5721.048099771957	5881.1242811955235	7884.133679264756	7765.29173731798	8897.670907973385	8649.29547665624	9814.846257742802	9455.31801416592	11326.25641295473	10799.514624996451	0.21699078314392303	0.19539467479278355	-25.933543643870507	-1589.3502273843624	-25.053778502435307	-1535.4333576331846
26.77530984610034	5717.687830636313	5877.79747981883	7880.21401193432	7761.483070924233	8893.48971684774	8645.256137106653	9810.41485287014	9451.05683779532	11321.37646490755	10794.853819280805	0.21703525864310236	0.19543362742246576	-26.20820882508997	-1615.8599081956781	-25.318984129004093	-1561.0349737948272
26.93664455723489	5714.2714053674135	5874.415165731514	7876.229328058475	7757.611278251684	8889.239382140851	8641.150026273888	9805.910330569985	9446.725363082438	11316.41620908132	10790.116307226444	0.21708055318977942	0.19547329692169568	-26.478399805837398	-1642.3538498228882	-25.579821096427622	-1586.6184111444745
27.098951391163432	5710.7986551519525	5870.977202306122	7872.179601917075	7753.6763494526385	8884.91994613884	8636.977192841692	9801.332790544375	9442.323688551574	11311.375828619848	10785.302261318766	0.21712668209978195	0.1955136966783336	-26.744146851924597	-1668.831116546411	-25.83631857173168	-1612.1827084105462
27.26223620541477	5707.269409380144	5867.483451694362	7868.064808851375	7749.678275998872	8880.531453564909	8632.737687998902	9796.68233610244	9437.851916248548	11306.255511995367	10780.41185909025	0.21717366098364083	0.19555484033721413	-27.005480250641995	-1695.2907759756781	-26.088505738844106	-1637.7269065561704
27.426504892812353	5703.68349557996	5863.933774770439	7863.884925235999	7745.617050659284	8876.073951570377	8628.431565433508	9791.959074167207	9433.310151748334	11301.05545303714	10775.445283147403	0.2172215057525618	0.1955967418053291	-27.2624303105149	-1721.7318992726505	-26.336411797918117	-1663.2500489491504
27.59176338168682	5700.04073934983	5860.328031072975	7859.6399284499485	7741.492667476667	8871.547489725108	8624.05888132603	9787.163115282106	9428.698504162345	11295.775850960108	10770.402721197532	0.2172702326245321	0.19563941525712944	-27.515027360550448	-1748.1535613536835	-26.580065965288668	-1688.7511815882754
27.758017636089992	5696.340964289857	5856.666078745472	7855.329796846815	7737.305121743638	8866.952120007487	8619.619694342417	9782.29457361728	9424.01708614539	11290.416910393744	10765.284366075652	0.21731985813055665	0.19568287513993735	-27.76330174964096	-1774.5548411023337	-26.81949747233375	-1714.2293532539625
27.925273656010095	5692.583991931381	5852.947774475513	7850.954509723958	7733.054409977947	8862.287896793745	8615.114065626636	9777.353566975564	9419.266013902628	11284.978841410903	10760.09041577163	0.2173703991210386	0.19572713617948267	-28.00728384645481	-1800.934821615694	-27.054735564965085	-1739.6836157063954
28.09353747758831	5688.769641664912	5849.172973432367	7846.514047290702	7728.740529896794	8857.55487684665	8610.542058792536	9772.340216798104	9414.445407196055	11279.461859556754	10754.82107345725	0.21742187277229816	0.1957722133855588	-28.247004038599698	-1827.2925904069562	-27.285809503337077	-1765.1130238939077
28.2628151733366	5684.8977306664965	5845.341529203182	7842.008390635704	7724.363480390391	8852.753119303772	8605.903739915342	9767.254648169892	9409.555389350868	11273.866185877987	10749.476547513492	0.21747429659323872	0.19581812205780663	-28.482492732091487	-1853.627239632886	-27.512748561086482	-1790.5166361453012
28.43311285235687	5680.968073822302	5841.453293727605	7837.437521693172	7719.923261494593	8847.882685664988	8601.199177522527	9762.096989824833	9404.596087261454	11268.192046951985	10744.05705155778	0.21752768843216275	0.19586487779162334	-28.713780351445166	-1879.9378663646057	-27.735582024790347	-1815.8935143670533
28.604436660561465	5676.980483651451	5837.508117230921	7832.801423208058	7715.419874362772	8842.94363977933	8596.428442584269	9756.86737415048	9399.567631397307	11262.439674916051	10738.562804471549	0.21758206648373898	0.19591249648420786	-28.940897338659852	-1906.223572788993	-27.954339193503984	-1841.2427242558915
28.77679278089485	5672.934770227231	5833.50584815553	7828.100078700386	7710.853321236654	8837.93604783145	8591.591608503215	9751.565937192734	9394.470155808483	11256.609307497067	10732.994030427693	0.21763744929612902	0.1959609943407379	-29.163874152862263	-1932.483466458274	-28.16904937821164	-1866.563335508341
28.950187433556945	5668.830741096325	5829.446333090876	7823.333472428307	7706.22360541637	8832.859978327157	8586.688751103853	9746.192818659947	9389.303798130977	11250.701188040955	10727.350958918365	0.217693855778274	0.196010387880688	-29.38274127036857	-1958.716660568025	-28.379741901302623	-1891.8544220312033
29.124626876227456	5664.6682011962785	5825.329416701624	7818.5015893501395	7701.530731229464	8827.715502078425	8581.719948621165	9740.74816192685	9384.068699591664	11244.715565542423	10721.633824782675	0.21775130520734726	0.19606069394428735	-29.59752918378581	-1984.9222741799895	-28.586446096123836	-1917.1150621648412
29.30011740429177	5660.4469527711	5821.154941654242	7813.60441508537	7696.774703999035	8822.502692187785	8576.68528168884	9735.232114038217	9378.765005013123	11238.652694674935	10715.842868234735	0.21780981723637488	0.1961119296991257	-29.808268401789974	-2011.099432490766	-28.78919130629947	-1942.344338888768
29.476665351068124	5656.1667952848575	5816.922748541808	7808.641935874392	7691.955530010896	8817.221624031921	8571.584833326855	9729.644825712108	9373.392862818162	11232.512835820682	10709.978334891772	0.21786941190203218	0.19616411264690903	-30.01498944882769	-2037.2472670983989	-28.988006885560026	-1967.5413400726393
29.654277088036206	5651.827525333379	5812.632675806965	7803.614138537186	7687.073216479616	8811.872375244668	8566.41868892838	9723.986451342906	9367.952425033922	11226.296255100871	10704.040475802263	0.2179301096326193	0.19621726063036687	-30.21772286477062	-2063.3649162708316	-29.182922197229345	-1992.7051586972084
29.832959025067048	5647.428936553847	5808.284559663205	7798.521010430718	7682.127771513733	8806.455025699206	8561.186936246198	9718.257149003904	9362.443847295923	11220.003224406033	10698.029547474456	0.21799193125621683	0.19627139184031805	-30.416499204358843	-2089.4515252097044	-29.37396661332241	-2017.8348930617794
30.0127176106544	5642.970819532453	5803.878234014225	7793.362539405257	7677.119204079852	8800.969657489695	8555.889665378538	9712.457080449773	9356.867288851772	11213.634021426746	10691.945811904981	0.2180548980090337	0.19632652482289845	-30.611349037426407	-2115.506246359786	-29.561169514821813	-2042.9296470691916
30.193559332147448	5638.45296170972	5799.413530371295	7788.138713759178	7672.047523965533	8795.416354911844	8550.526968754	9706.586411118318	9351.222912564392	11207.188929684116	10685.789536607434	0.2181190315439443	0.1963826784869554	-30.80230294823923	-2141.528239673702	-29.74456029090652	-2067.988530445611
30.37549071598484	5633.875147283938	5794.890277768866	7782.849522192856	7666.912741741376	8789.79520444316	8545.098941116243	9700.645310132402	9345.510884915298	11200.668238561033	10679.560994641497	0.21818435393922694	0.19643987211160932	-30.989391535029426	-2167.5166728878394	-29.924168338504387	-2093.010658985935
30.55851832793038	5629.237157112182	5790.308302678002	7777.494953760973	7661.7148687217	8784.10629472209	8539.605679507637	9694.633950301142	9339.731376007257	11194.07224333318	10673.260464641908	0.21825088770750395	0.19649812535399241	-31.172645410297264	-2193.4707218573894	-30.100023062001128	-2117.995154810138
30.742648773309874	5624.538768609144	5785.667428917967	7772.074997823593	7656.453916924391	8778.349716526514	8534.047283252596	9688.552508120914	9333.884559567012	11187.401245200434	10666.888230847988	0.21831865580489182	0.1965574582571681	-31.352095200250915	-2219.3895708380733	-30.27215387285105	-2142.94114662474
30.92788869724955	5619.779755643646	5780.96747756551	7766.589643995881	7651.1298990292635	8772.525562751414	8528.423853939887	9682.40116377599	9327.97061294731	11180.655551318507	10660.44458313298	0.21838768164036387	0.19661789125822998	-31.527771544719144	-2245.2724128025584	-30.44059018943517	-2167.8477699942887
31.114244784915854	5614.959888432763	5776.208266862211	7761.038882096393	7645.742828335504	8766.633928385723	8522.735495404528	9676.180101138827	9321.989717128987	11173.835474830765	10653.929817033963	0.21845798908533712	0.1966794451965942	-31.699705096885737	-2271.1184497531503	-30.605361436460953	-2192.714167597471
31.30172376175672	5610.078933433563	5771.389612119498	7755.422702093974	7640.292718717704	8760.67491048836	8516.982313708775	9669.88950777	9315.942056722495	11166.94133490036	10647.344233781712	0.21852960248348086	0.19674214132248433	-31.867926523347705	-2296.926893056603	-30.766497044805874	-2217.5394895046484
31.4903323937443	5605.136653232289	5766.511325621559	7749.741094053122	7634.77958458083	8754.648608163332	8511.164417122563	9663.52957491772	9309.827819969347	11159.973456742522	10640.68814033109	0.21860254666076184	0.19680600130561385	-32.03246650395886	-2322.696963777067	-30.9240264512664	-2242.3228934637737
31.68007748761912	5600.132806431066	5761.573216525799	7743.994048077907	7629.2034408137	8748.555122534031	8505.281916103	9657.100497517034	9303.647198743009	11152.93217165719	10633.961849391351	0.21867684693572503	0.19687104724407717	-32.193355731418706	-2348.4278929848224	-31.07797909819419	-2267.063545178622
31.870965891135747	5595.067147532029	5756.575090761164	7738.181554254421	7623.564302741427	8742.394556716723	8499.334923273364	9650.602474188752	9297.400388549786	11145.81781706204	10627.165679457097	0.21875252913002322	0.19693730167344806	-32.35062491175995	-2374.1189221485984	-31.228384433386964	-2291.760618611239
32.063004493309954	5589.9394268186215	5751.516750923789	7732.303602591391	7617.862186076194	8736.1670157928	8493.323553401013	9644.03570723764	9291.087588528993	11138.630736525403	10620.29995483904	0.21882961957919486	0.19700478757609363	-32.50430476405381	-2399.769303465495	-31.37527191008121	-2316.4132962892763
32.25620022466719	5584.7493902344095	5746.397996170437	7726.3601829595445	7612.097106866955	8729.872606780551	8487.247923374778	9637.400402650714	9284.709001453182	11131.371279800036	10613.365005695461	0.21890814514370477	0.19707352839071393	-32.65442602023177	-2425.378300210461	-31.518670986140933	-2341.02076956979
32.45056005749291	5579.496779258892	5741.218622109309	7720.3512850290135	7606.2690814476455	8723.511438605588	8481.108152181507	9630.69677009474	9278.26483372791	11124.039802856743	10606.361168063844	0.21898813322024907	0.19714354802210537	-32.80101942550027	-2450.9451871342026	-31.65861112442144	-2365.5822389880195
32.64609100608406	5574.181330780563	5735.978420688216	7714.276898205221	7600.3781263838555	8717.083622070533	8474.904360881616	9623.925022913569	9271.755295391062	11116.636667918605	10599.288783892654	0.21906961175333506	0.19721487085116068	-32.944115738169785	-2476.4692508245353	-31.79512179268204	-2390.0969145775307
32.84280012700226	5568.802776966996	5730.677180080177	7708.1370115629325	7594.424258418132	8710.58926982357	8468.636672583983	9617.085378124928	9265.18060011199	11109.162243495382	10592.148201073604	0.21915260924714233	0.19728752174511102	-33.08374572982939	-2501.9497900975402	-31.928232463142194	-2414.5640161701012
33.040694519328454	5563.360845131956	5725.314684566307	7701.9316137786145	7588.407494413806	8704.028496326084	8462.30521241993	9610.17805641693	9258.5409651903	11101.616904418433	10584.939773474262	0.21923715477767264	0.19736152606801247	-33.219940185652376	-2527.3861164082773	-32.057972612805315	-2438.9827737594023
33.239781324919136	5557.855257599339	5719.890714415801	7695.6606930608	7582.327851297096	8697.401417819074	8455.91010751621	9603.203282143948	9251.836611554136	11094.001031875723	10577.66386097081	0.21932327800519932	0.19743690969149055	-33.352729904305306	-2552.777554233093	-32.184371723149525	-2463.3524278190453
33.44006772866406	5552.2857315641495	5714.405045763249	7689.324237078866	7576.185345997884	8690.708152288795	8449.451486967342	9596.16128332242	9245.067763758385	11086.315013447653	10570.320829481449	0.219411009187021	0.1975136990057437	-33.48214569824995	-2578.123441495234	-32.30745927993121	-2487.672229637392
33.64156095874556	5546.651978950018	5708.857450482907	7682.922232889547	7569.979995388706	8683.94881943095	8442.929481806841	9589.05229162582	9238.234649982352	11078.5592431428	10562.911051	0.21950037919053275	0.19759192093081765	-33.60821839424898	-2603.423130005598	-32.42726477380347	-2511.9414417194203
33.84426828689945	5540.953706263574	5703.247696059907	7676.45466686175	7563.711816222017	8677.123540614031	8436.344224977458	9581.87654237947	9231.33750202701	11070.734121434427	10555.434903629803	0.21959141950661726	0.19767160292815691	-33.73097883338414	-2628.6759858794976	-32.54381769995234	-2536.159338116413
34.04819702867729	5535.19061444533	5697.57554545858	7669.921524599174	7557.380825065971	8670.232438841338	8429.695851300698	9574.634274554768	9224.37655531214	11062.840055297216	10547.892771618308	0.2196841622633746	0.1977527730124393	-33.85045787166018	-2653.881390004419	-32.65714755821318	-2560.325204803841
34.25335454371064	5529.362398717104	5691.840756987407	7663.322790860905	7550.9870382382	8663.275638711886	8422.984497445079	9567.325730762968	9217.352048872797	11054.8774582445	10540.285045391744	0.21977864024019014	0.1978354597637039	-33.96668638000847	-2679.038738461444	-32.76728385333263	-2584.4383400692604
34.45974823597649	5523.468748425973	5686.043084160915	7656.658449480002	7544.530471738004	8656.253266380207	8416.210301893623	9559.95115724867	9210.264225355704	11046.846750366107	10532.612121590535	0.2198748868821591	0.19791969233978324	-34.079695245134644	-2704.1474430353846	-32.874256095063174	-2608.498054902535
34.66738555406454	5517.509346884338	5680.182275558087	7649.928483279584	7538.011141176526	8649.165449514612	8409.373404910093	9552.510803882458	9203.113331014973	11038.7483583663	10524.874403104885	0.21997293631487264	0.1980055004890402	-34.18951536992972	-2729.2069316823035	-32.978093798355985	-2632.5036733918823
34.87627399144595	5511.483871206505	5674.258074677518	7643.132873987029	7531.429061705194	8642.012317254546	8402.473948504407	9545.004924153493	9195.899615707713	11030.582715602653	10517.072299111082	0.22007282335957878	0.1980929145634287	-34.29617767389573	-2754.216649019392	-33.07882648362647	-2656.4545331343543
35.086421086743854	5505.39199214117	5668.270219788933	7636.2716021455335	7524.784247942061	8634.794000166301	8395.51207639673	9537.433775161207	9188.623332889018	11022.350262125032	10509.206225108068	0.2201745835487284	0.19818196553188214	-34.39971309380053	-2779.1760568341706	-33.17648367723814	-2680.3499856768176
35.29783442400536	5499.233373900187	5662.218443781172	7629.344647023593	7518.07671389623	8627.510630197701	8388.487933980598	9529.79761760686	9181.284739606635	11014.051444715458	10501.276602954591	0.22027825314191682	0.1982726849940358	-34.500152584128955	-2804.0846345901955	-33.27109491133524	-2704.189396902919
35.51052163297529	5493.007673983106	5656.102474006585	7622.351986521829	7511.306472890335	8620.162340631188	8381.401668284983	9522.096715784326	9173.884096495392	11005.686716928281	10493.283860907042	0.22038386914223634	0.19836510519430306	-34.59752711826877	-2828.9418799933046	-33.36268972471953	-2727.972147512948
35.72449038937153	5486.71454299763	5649.922032121407	7615.293597077365	7504.473537480637	8612.749266035547	8374.253427934915	9514.331337570398	9166.421667770848	10997.256539130936	10485.228433657456	0.22049146931304564	0.19845925903630632	-34.691867688809	-2853.747309510596	-33.45129766313039	-2751.69763347134
35.93974841516195	5480.3536244758325	5643.676833922508	7608.169453565693	7497.577919375265	8605.271542216286	8367.043363111212	9506.50175441468	9158.897721222898	10988.761378545412	10477.110762372458	0.2206010921951768	0.1985551800976786	-34.78320530846395	-2878.5004589352757	-33.53694827955769	-2775.3652664537076
36.15630347884324	5473.924554685969	5637.366589179953	7600.9795291998225	7490.619629350007	8597.729306164414	8359.771625508769	9498.6082413288	9151.31252820867	10980.201709290217	10468.931294732502	0.22071277712458484	0.1986529026452435	-34.87157101124103	-2903.2008839847986	-33.619671135060344	-2798.9744743488263
36.374163395721176	5467.426962439762	5630.991001465562	7593.723795426659	7483.598677161915	8590.122696003691	8352.438368293668	9490.65107687505	9143.66636364511	10971.578012422915	10460.690484971808	0.22082656425045968	0.19875246165058905	-34.95699585307011	-2927.8481608757284	-33.69949579897002	-2822.524701718008
36.59333602819267	5460.8604688951855	5624.549767977304	7586.402221820726	7476.515071460632	8582.451850936426	8345.043746059075	9482.630543154595	9135.959506001194	10962.890775983475	10452.38879391906	0.22094249455381137	0.19885389280604204	-35.03951091274939	-2952.4418869195506	-33.77645184972789	-2846.015410314547
36.813829286029524	5454.224687354464	5618.042579359224	7579.014775974912	7469.3688196971125	8574.716911187597	8337.587914779631	9474.546925795019	9128.192237289464	10954.140495038217	10444.026689038423	0.22106060986654502	0.1989572325410611	-35.11914729341515	-2976.9816811827477	-33.85056887575411	-2869.446079612244
37.03565112666392	5447.519223057161	5611.469119517048	7571.561423388185	7462.159928030014	8566.918017947217	8330.071031764599	9466.400513937131	9120.364843057267	10945.327671724292	10435.604644471465	0.22118095289103543	0.19906251803905528	-35.1959361232839	-3001.4671850979794	-33.921876475706085	-2892.8162072994746
37.25880955547555	5440.743672968451	5604.829065429232	7564.0421273504735	7454.888401229546	8559.05531331126	8322.493255609672	9458.191600221495	9112.47761237755	10936.452815295208	10427.123141079763	0.2213035672202272	0.19916978725464599	-35.26990855722397	-3025.8980631513987	-33.99040425964631	-2916.125309847528
37.483312626080554	5433.897625562039	5598.1220869532135	7556.456848824079	7447.554242578546	8551.128940220446	8314.854746147153	9449.920480773872	9104.530837838975	10927.516442166632	10418.58266648801	0.2214284973582657	0.19927907893138122	-35.34109577783602	-3050.274003546452	-34.056181849955465	-2939.3729230810422
37.70916844062219	5426.980660598116	5591.34784662694	7548.805546322246	7440.157453770981	8543.139042397697	8307.155664394799	9441.58745519051	9096.524815535706	10918.5190759635	10409.983715128044	0.22155578874168022	0.1993904326199232	-35.409528996868175	-3074.5947189026047	-34.11923888199817	-2962.558602722129
37.93638515006311	5419.992348895643	5584.505999465432	7541.088175784022	7432.698034807635	8535.085764283276	8299.396172503142	9433.19282652232	9088.459845056643	10909.461247567337	10401.326788283555	0.22168548776113972	0.19950388869671482	-35.47523945679859	-3098.85994698992	-34.17960500514528	-2985.681924991077
38.164970954479706	5412.932252099343	5577.596192752246	7533.304690446014	7425.175983888938	8526.969250968423	8291.576433701217	9424.736901258751	9080.336229474136	10900.343495164914	10392.612394135604	0.22181764178379368	0.1996194883831473	-35.53825843215964	-3123.0694514459465	-34.237309883996204	-3008.742487221025
38.39493410335793	5405.799922440818	5570.6180658256735	7525.4550407103825	7417.591297304797	8518.78964812673	8283.696612240661	9416.219989310683	9072.154275332123	10891.166364297327	10383.841047808863	0.22195229917621884	0.1997372737652426	-35.59861723138238	-3147.223022557795	-34.29238319947035	-3031.7399084824137
38.626282895891045	5398.594902493976	5563.57124985961	7517.539174009365	7409.943969321453	8510.547101943715	8275.756873338192	9407.642403992815	9063.914292633775	10881.930407910242	10375.013271418766	0.22208950932799276	0.19985728781386503	-35.65634719841182	-3171.3204780369997	-34.34485464991667	-3054.6738302165177
38.859025681279114	5391.316724924343	5556.4553676388705	7509.557034665915	7402.23399206518	8502.24175904415	8267.757383116403	9399.004462005167	9055.616594828572	10872.636186404807	10366.129594119491	0.22222932267591386	0.1999795744054811	-35.711479714682355	-3195.361663842341	-34.3947539523615	-3077.543916891096
39.09317085903034	5383.964912232278	5549.270033328828	7501.50856375057	7394.461355402796	8493.873766417335	8259.69830854281	9390.306483413879	9047.261498798818	10863.284267689578	10357.190552152846	0.22237179072888344	0.2001041783434839	-35.76404620077665	-3219.3464549847413	-34.442110843963746	-3100.3498566909693
39.328726879264174	5376.538976489876	5542.014852239181	7493.393698934365	7386.626046818806	8485.443271340231	8251.579817367048	9381.548791631338	9038.849324845523	10853.875227233495	10348.19668889802	0.22251696609348126	0.20023114538009967	-35.81407811866666	-3243.274756408995	-34.48695508356832	-3123.0913622295484
39.56570224301631	5369.038419071287	5534.689420581689	7485.212374337515	7378.72805128911	8476.95042129814	8243.402078056217	9372.731713395298	9030.380396673672	10844.40964811958	10339.14855492225	0.22266490250024765	0.20036052223889816	-35.86160697372179	-3267.146503868047	-34.52931645293938	-3145.7681712408084
39.80410550254544	5361.462730376471	5527.2933252218145	7476.964520374058	7370.767351151337	8468.395363903259	8235.16525972845	9363.855578747418	9021.855041377034	10834.888121099955	10330.046708032663	0.22281565483069893	0.20049235663792137	-35.90666431696445	-3290.9616648277733	-34.56922475857209	-3168.3800473390147
40.04394526164196	5353.811389547967	5519.826143423841	7468.650063591956	7362.743925971289	8459.77824681065	8226.869532084298	9354.92072101075	9013.273589422053	10825.311244651642	10320.89171332877	0.22296927914510312	0.20062669731345528	-35.94928174758752	-3314.7202394313645	-34.60670983348609	-3190.9267807987053
40.28523017593832	5346.083864180672	5512.287442589565	7460.268926508774	7354.657752405871	8451.099217631769	8218.515065336243	9345.92747676645	9004.636374631353	10815.679625033514	10311.68414325633	0.22312583271103636	0.20076359404446453	-35.98949091504619	-3338.4222614271566	-34.64180153862981	-3213.408189298352
40.52796895322162	5338.27961002442	5504.676779990248	7451.821027442845	7346.508804062103	8442.358423845577	8210.102030136188	9336.876185829726	8995.943734166494	10805.993876344544	10302.424577662194	0.22328537403274806	0.20090309767770703	-36.02732352200837	-3362.0677992051933	-34.67452976509958	-3235.8241187697276
40.77217035374772	5330.398070678935	5496.993702491503	7443.306280339334	7338.297051352004	8433.556012706671	8201.630597500534	9327.767191224493	8987.196008509913	10796.254620582768	10293.11360385006	0.223447962881361	0.20104526015356194	-36.06281132690128	-3385.656956809573	-34.704924436264264	-3258.174444244476
41.017843190557436	5322.4386772813705	5489.237746271165	7434.724594591765	7330.022461343529	8424.692131151112	8193.100938733269	9318.600839157585	8978.39354144627	10786.462487705961	10283.751816637587	0.22361366032593716	0.20119013453257842	-36.09598614674178	-3409.1898750013206	-34.73301550949691	-3280.459070683457
41.26499632979458	5314.40084818572	5481.4084365297795	7426.075874858067	7321.684997607212	8415.766925699008	8184.513225346705	9309.377478991486	8969.536680043107	10776.618115693	10274.339818414628	0.22378252876543306	0.20133777502278896	-36.12687986022138	-3432.666732371319	-34.75883297851033	-3302.6779338845517
41.51363869102594	5306.283988634346	5473.505287193498	7417.3600208716525	7313.284620058408	8406.78054235454	8175.867628979839	9300.09746321644	8960.625774630636	10766.72215060689	10264.878219202632	0.22395463196158052	0.2014882370077925	-36.155524410583894	-3456.087746445788	-34.78240687588004	-3324.8310014151502
41.763779247563185	5298.087490421068	5465.527800609184	7408.576927246902	7304.821284794991	8397.733126502766	8167.164321314213	9290.76114742131	8951.661178780772	10756.77524665886	10255.367636715266	0.22413003507272	0.20164157707565036	-36.18195180919429	-3479.453174885828	-34.80376727525254	-3346.918273542775
42.0154270267867	5289.810731545721	5457.47546723155	7399.726483279066	7296.29494393048	8388.624822803395	8158.403473987426	9281.368890263397	8942.643249285476	10746.778066273804	10245.808696420449	0.22430880468862172	0.2017978530486115	-36.20619413879467	-3502.763316686731	-34.82294429399553	-3368.9397842267063
42.26859111047143	5281.453075859914	5449.347765301953	7390.8085727383805	7287.705545422221	8379.455775081333	8149.5852585038265	9271.921053437158	8933.572346134088	10736.731280157124	10236.202031603536	0.22449100886632686	0.20195712401369853	-36.22828355702222	-3526.0185134178028	-34.83996809576638	-3390.8956021119375
42.523280635114425	5273.0138727038075	5441.144160518808	7381.8230736582445	7279.053032894747	8370.22612621399	8140.7098461428195	9262.418001641836	8924.448832490054	10726.635567363042	10226.548283432125	0.22467671716704501	0.20211945035418724	-36.248252300343665	-3549.219150536461	-34.854868893637104	-3412.7858316104393
42.77950479226489	5264.492456533439	5432.864105699031	7372.769858117036	7270.33734545772	8360.936018014963	8131.77740786394	9252.86010254768	8915.273074666391	10716.49161536411	10216.848101021838	0.22486600069414373	0.20228489378200568	-36.26613268766778	-3572.365658691153	-34.86767695283561	-3434.6106139570475
43.03727282885567	5255.888146538735	5424.507040430726	7363.648792013851	7261.558417518932	8351.585591114543	8122.788114209629	9243.247726761349	8906.045442100709	10706.300120122665	10207.1021415041	0.2250589321322707	0.20245351737108433	-36.28195712464185	-3595.4585151246283	-34.87842259376157	-3456.3701283172704
43.29659404753705	5247.2002462513865	5416.072390716346	7354.459734837225	7252.716178591443	8342.174984836087	8113.742135204539	9233.581247789503	8896.766307328859	10696.06178616325	10197.311070094911	0.2252555857876434	0.2026253855916966	-36.29575810802271	-3618.4982451135293	-34.887136195464336	-3478.064592967741
43.55747780701245	5238.428043142859	5407.559568606436	7345.202539427357	7243.810553095333	8332.704337068999	8104.639640252148	9223.861042001532	8887.436045957947	10685.777326647083	10187.475560165547	0.22545603762955388	0.202800564345817	-36.307568229649405	-3641.485423394479	-34.89384819870611	-3499.6942664529197
43.81993352237618	5229.570808211933	5398.967971823458	7335.877051731168	7234.841460153428	8323.173784137674	8095.480798028028	9214.087488590747	8878.055036638149	10675.447463448012	10177.59629331464	0.22566036533312298	0.20297912100353444	-36.31742018156365	-3664.420675741043	-34.898589109941895	-3521.259448861936
44.08397066545326	5220.627795561446	5390.29698337539	7326.483110549913	7225.808813380922	8313.583460666241	8086.265776369799	9204.260969534043	8868.62366103345	10665.072927229958	10167.673959441834	0.22586864832336057	0.20316112444056275	-36.32534676076466	-3687.3046805344056	-34.90138950479013	-3542.7604830814525
44.349598765141174	5211.598241964189	5381.545971158975	7317.020547279429	7216.712520668865	8303.933499439316	8076.994742163857	9194.381869550301	8859.14230379147	10654.65445752635	10157.709256823357	0.22608096782056755	0.20334664507687816	-36.33138087400221	-3710.1381703719962	-34.902280031859846	-3564.1977561076637
44.6168274077539	5202.481366417416	5372.714287552087	7307.489185642486	7207.552483961025	8294.224031258345	8067.667861228481	9184.450576057166	8849.611352512038	10644.192802821237	10147.70289218912	0.22629740688712993	0.20353575491653583	-36.335555543435476	-3732.9219337997492	-34.9012914170562	-3585.5717004386242
44.88566623736761	5193.276369685679	5363.801268994995	7297.888841412949	7198.32859902407	8284.45518479333	8058.285298193303	9174.467479126166	8840.031197714605	10633.688720632073	10137.655580801662	0.2265180504757636	0.20372852758869314	-36.33790391192997	-3755.656817046227	-34.89845446760228	-3606.882795466343
45.15612495616904	5183.982433831791	5354.806235560218	7288.21932213175	7189.040755210838	8274.627086430117	8048.847216375146	9164.432971436387	8830.402232804563	10623.142977594665	10127.568046537015	0.22674298547925045	0.20392503838989795	-36.338459248741856	-3778.3437258305494	-34.89380007660475	-3628.131568950601
45.42821332480542	5174.598721735425	5345.728490510488	7278.480426814043	7179.688835216328	8264.739860112675	8039.353777649795	9154.347448226292	8820.72485403817	10612.556349549823	10117.441021967323	0.22697230078173014	0.2041253643276759	-36.33725495574981	-3800.983627271373	-34.88735922769956	-3649.3185985407326
45.701941162736816	5165.12437659904	5336.567319844604	7268.6719456474175	7170.272714826311	8254.793627180446	8029.805142319915	9144.211307243811	8810.99946048629	10601.929621632062	10107.275248445538	0.2272060873115993	0.2043295841654697	-36.33432457350136	-3823.577551816823	-34.879162999826804	-3670.444513337221
45.97731834859046	5155.5585214408475	5327.321991830683	7258.793659680868	7160.792262658152	8244.788506200543	8020.201468978655	9134.024948694654	8801.226453996693	10591.263588360423	10097.071476192008	0.2274444380960782	0.20453777846897958	-36.32970178776304	-3846.1265952675603	-34.869242572416624	-3691.5099955326878
46.25435482051728	5145.900258574357	5317.991756526521	7248.845340504094	7151.2473398937145	8234.724612794538	8010.542914369013	9123.788775188674	8791.406239155058	10580.55905373132	10086.830464383247	0.22768744831750953	0.2047500296539561	-36.32342043646895	-3868.6319208913483	-34.85762923063885	-3712.515782096889
46.533060576550575	5136.148669074107	5308.575845286549	7238.826749916773	7141.637800003884	8224.602059459636	8000.829633238643	9113.50319168418	8781.539223244374	10569.816831313496	10076.552981242687	0.22793521537145042	0.20496642203549542	-36.31551451667292	-3891.09476158279	-34.844354370861765	-3733.4626665182877
46.813445674966815	5126.302812227324	5299.073470255127	7228.737639587635	7131.963488464649	8214.42095538419	7991.061778190135	9103.168605430363	8771.625816203003	10559.03774434536	10066.239804133791	0.22818783892662825	0.20518704187889714	-36.306018191917246	-3913.5164221150335	-34.82944950640558	-3754.3515006196685
47.09552023464871	5116.361724970957	5289.483823845587	7218.577750702712	7122.224242464176	8204.181406257123	7981.239499526349	9092.785425907403	8761.666430581035	10548.222625834473	10055.891719655296	0.22844542098682502	0.20541197745214296	-36.29496580007799	-3935.89828149369	-34.812946273830676	-3775.183196465019
47.37929443545016	5106.324421313732	5279.806078204637	7208.346813602534	7112.419890600659	8193.883514071164	7971.362945090742	9082.354064764451	8751.661481494983	10537.37231865943	10045.509523738718	0.2287080659547733	0.20564131908005395	-36.28239186121755	-3958.2417953703552	-34.794876438774736	-3795.958728269208
47.66477851856398	5096.18989174286	5270.039384661854	7198.044547407851	7102.550252570837	8183.527376919676	7961.432260102746	9071.874935755277	8741.611386581035	10526.487675674203	10035.094021748553	0.2289758806981283	0.20587515920019206	-36.26833108613391	-3980.548498576274	-34.775271902921304	-3816.6791344638914
47.951982786891236	5085.957102614808	5260.182873163324	7187.670659633332	7092.615138848185	8173.113088786662	7951.447586987293	9061.348454671408	8731.516565946013	10515.569559814821	10024.646028584379	0.22924897461760585	0.2061135924205705	-36.25281838495721	-4002.8200077286456	-34.754164710662735	-3837.3455197841395
48.24091760541319	5075.624995529922	5250.235651689647	7177.224845789057	7082.61435035137	8162.640739330014	7941.409065199331	9050.775039272934	8721.377442117137	10504.618844208837	10014.166368786164	0.22952745971736307	0.20635671557924373	-36.23588887634287	-4025.0580239561386	-34.73158705618698	-3857.9590574449394
48.53159340156531	5065.192486690135	5240.196805657015	7166.706788968955	7072.547678101525	8152.110413657277	7931.316831041979	9040.155109216417	8711.194439989205	10493.636412287095	10003.655876641491	0.22981145067771205	0.20660462780584732	-36.217577896759394	-4047.2643357017078	-34.707571291104614	-3878.5209914299194
48.82402066561362	5054.658466239697	5230.065397301578	7156.116159426259	7062.414902868903	8141.5221920942795	7921.171017479104	9029.489085980465	8700.967986770303	10482.623157898664	9993.115396296016	0.230101064930256	0.20685743058516454	-36.19792101053645	-4069.440821669996	-34.68214993195943	-3899.032638813369
49.11820995103327	5044.021797587933	5219.840465046024	7145.452614134767	7052.215794807801	8130.876149945524	7910.971753941357	9018.77739278796	8690.698511925066	10471.579985427936	9982.54578186633	0.23039642273554306	0.20711522782279557	-36.176954020238554	-4091.589453884866	-34.65535566860672	-3919.495392240584
49.41417187488941	5033.28131671404	5209.521022848096	7134.715796336097	7041.950113079674	8120.172357246856	7900.719166125806	9008.020454525735	8680.386447115896	10460.507809915103	9971.94789755576	0.23069764726333736	0.2073781259130167	-36.1547129770679	-4113.712300816318	-34.6272213725606	-3939.9107224557083
49.71191711822035	5022.435831453093	5199.106059530426	7123.905335071932	7031.6176054638845	8109.41087850954	7890.4133757887885	8997.218697660941	8670.032226141846	10449.407557179284	9961.32261777305	0.2310048646756091	0.20764623380890643	-36.131234192429474	-4135.811530717183	-34.597780105856145	-3960.280180950882
50.01145642642306	5011.484120762801	5188.594538091044	7113.020844700772	7021.218007955599	8098.591772455522	7880.054500531716	8986.372550154128	8659.636284875098	10438.280163944593	9950.670827254027	0.23131820421235405	0.20791966309483573	-36.10655424923789	-4157.889415002428	-34.567065130044284	-3980.605402686866
50.3128006096408	5000.424933970689	5177.985394994146	7102.061924398891	7010.751044350523	8087.715091743867	7869.642653579734	8975.482441369228	8649.199061195157	10427.126577969653	9939.993421186507	0.2316377982803535	0.20819852806141562	-36.080710014195574	-4179.948331825435	-34.53510991599978	-4000.8881089773495
50.61596054315354	4989.256990000787	5167.277539440114	7091.028157644355	7000.216425815516	8076.780882687364	7859.177943552475	8964.548801979627	8638.720994920042	10415.947758179782	9929.291305338002	0.2319637825449959	0.2084829457829906	-36.053738650627565	-4201.990769797936	-34.501948154073034	-4021.1301104712766
50.9209471677702	4977.97897657963	5156.469852614602	7079.919111683956	6989.613850445068	8065.789184959546	7848.660474227147	8953.572063870817	8628.202527735097	10404.74467480276	9918.56539618696	0.23229629602527962	0.2087730361977952	-36.02567763137449	-4224.019331807271	-34.46761376415088	-4041.3333102026954
51.22777149022361	4966.589549420847	5145.561186915772	7068.734336982145	6978.943002802829	8054.74003129139	7838.090344293391	8942.552660039133	8617.64410311888	10393.518309507881	9907.816621057342	0.23263548119213046	0.20906892219086579	-35.99656475266238	-4246.0367390397005	-34.43214090679976	-4061.499706835486
51.53644458356769	4955.087331387748	5134.550365158957	7057.473366651292	6968.203553447477	8043.633447157328	7827.467647099424	8931.491024486433	8607.046166265929	10382.269655548336	9897.045918256412	0.2329814840701662	0.2093707296798279	-35.966438148503585	-4268.045835155761	-34.39556399467074	-4081.6313980144914
51.84697758757708	4943.47091163337	5123.43617975826	7046.1357158625615	6957.395158442626	8032.469450450173	7816.792470389417	8920.387592110583	8596.409164006614	10370.999717907178	9886.254237216284	0.23333445434305142	0.2096785877036769	-35.93533630550337	-4290.049590623006	-34.35791770422293	-4101.73058383842
52.15938170914916	4931.7388447173935	5112.2173918841545	7034.720881236667	6946.517458849851	8021.248051144516	7806.064896031515	8909.242798591587	8585.733544723576	10359.709513446907	9875.442538638927	0.2336945454625921	0.20999262851466657	-35.90329807847229	-4312.051107238745	-34.319236988096236	-4121.799570484785
52.47366822270851	4919.889649699296	5100.89273059654	7023.22834021367	6935.570080204398	8009.969250948048	7795.284999736299	8898.057080273085	8575.019758264907	10348.400071062728	9864.61179464506	0.2340619147617219	0.21031298767344214	-35.870362706788	-4334.053622858599	-34.279557088044385	-4141.840773997363
52.789848470613855	4907.92180920708	5089.460891952295	7011.657550400924	6924.55263197265	7998.633042940294	7784.452850765043	8886.83087403894	8564.268255853623	10337.072431839517	9853.762988926688	0.23443672357154455	0.21063980414754846	-35.836569831200904	-4356.060516285943	-34.23891354858097	-4161.856724243611
53.107933863567155	4895.833768481104	5077.920538086651	7000.007948898532	6913.464706990745	7987.239411198412	7773.568511627531	8875.564617185006	8553.479489993408	10325.727649212882	9842.897116903621	0.2348191373426058	0.21097322041345168	-35.80195951138012	-4378.075312377885	-34.19734223069463	-4181.8500689785
53.42793588102576	4883.623934392236	5066.2702962676785	6988.278951601145	6902.3058808837395	7975.788330409298	7762.632037769103	8864.25874728548	8542.653914370623	10314.366789134103	9832.01518588421	0.23520932577056783	0.21131338256222462	-35.76657224456358	-4400.101687398739	-34.15487932671749	-4201.823578147683
53.74986607161648	4871.290674433683	5054.508757922765	6976.469952475223	6891.075711464092	7964.279765467426	7751.643477246016	8852.913702053685	8531.791983751937	10302.990930239075	9821.118215229888	0.2356074629264776	0.21166044040905171	-35.73044898464832	-4422.143474567682	-34.11156137559374	-4221.7801483413205
54.073736053552395	4858.832315686007	5042.634477636623	6964.580322810923	6879.7737381091765	7952.713671058031	7740.6028703892625	8841.529919197234	8520.894153877947	10291.601164021642	9810.207236524358	0.2360137273918226	0.21201454760670876	-35.69363116207569	-4444.204669833882	-34.06742527879396	-4241.722807438346
54.399557515052166	4846.247143754514	5030.6459721195415	6952.609410447398	6868.399481116412	7941.089991224799	7729.510249455682	8830.107836267045	8509.960881351988	10280.198595011154	9799.283293746746	0.2364283023985817	0.21237586176319204	-35.656160704882495	-4466.289437941741	-34.0225083170335	-4261.654719462385
54.727342214761876	4833.5334016783945	5018.5417191453935	6940.55653897046	6856.9524410356335	7929.408658921411	7718.365638266455	8818.647890500006	8498.992623524555	10268.78434095438	9788.347443449667	0.23685137597448677	0.21274454456367572	-35.61808006046522	-4488.402118727565	-33.97684816754008	-4281.579189624637
55.057101982179326	4820.689288811035	5006.32015645813	6928.421006881564	6845.4320979772565	7917.669595546371	7707.169051831893	8807.150518655046	8487.989838372461	10257.35953300204	9777.400754941547	0.23728314109371942	0.21312076189697568	-35.57943221830283	-4510.547233699355	-33.930482922511146	-4301.499669638928
55.38884871808102	4807.7129596706945	4993.9796806459935	6916.202086736793	6833.8379108955005	7905.872710460219	7695.920495962198	8795.616156842143	8476.952984372881	10245.925315899862	9766.444310473746	0.23772379583328063	0.21350468398672653	-35.54026073362729	-4532.7294928948395	-33.88345110766568	-4321.4197631841525
55.722594394951685	4794.6025227610635	4981.518645982617	6903.899024254786	6822.169316845811	7894.017900484571	7684.619966863757	8784.045240344185	8465.88252037217	10234.482848184536	9755.479205432845	0.23817354353528725	0.21389648552746712	-35.50060975210545	-4554.953802034492	-33.835791702205825	-4341.343231671955
56.058351057416104	4781.356039360918	4968.935363233673	6891.5110373921825	6810.425730214852	7882.105049382015	7673.267450719796	8772.43820343109	8454.778905448577	10223.03330238447	9744.50654853745	0.23863259297544862	0.21429634582585483	-35.46052403589965	-4577.225270036608	-33.78754415959702	-4361.274000272853
56.39613082267415	4767.971522282139	4956.228098428404	6879.0373153851315	6798.606541922455	7870.134027315929	7661.862923255245	8760.795479165758	8443.64259876922	10211.57786522537	9733.527462040456	0.23910115853800656	0.21470444894723453	-35.42004899047606	-4599.549216806889	-33.73874842902842	-4381.216164167039
56.7359458809379	4754.446934595744	4943.395071594796	6866.477017755819	6786.711118593992	7858.104690289734	7650.406349284749	8749.117499201873	8432.474059440567	10200.117737841216	9722.543081936323	0.23957946039742054	0.2151209838677968	-35.37923069268436	-4621.9311813924	-33.68944497789016	-4401.17399509321
57.07780849587155	4740.780188324939	4930.434455457544	6853.829273282099	6774.738801702195	7846.016879564168	7638.897682243392	8737.404693572627	8421.273746352495	10188.654135990206	9711.554558174003	0.24006772470710736	0.21554614463257818	-35.33811592026723	-4644.376930524129	-33.6396748153511	-4421.151948196348
57.42173100503407	4726.969143104816	4917.344374097495	6841.093178928991	6762.688906676783	7833.870421051961	7627.336863698962	8725.657490470287	8410.042118015142	10177.188290276203	9700.563054875116	0.24056618379554837	0.2159801305195609	-35.2967521825758	-4666.892467530211	-33.589479517213476	-4441.154669218464
57.7677258203244	4713.011604807911	4904.12290157163	6828.267798740197	6750.560721980685	7821.665124688601	7615.723822845144	8713.876316015887	8398.779632388449	10165.721446375475	9689.569750557786	0.24107507637010486	0.21642314621015343	-35.25518775248747	-4689.484041633084	-33.538901251164134	-4461.187001918908
58.115805428429454	4698.90532413524	4890.768060492668	6815.352162688237	6738.353508151731	7809.400783778497	7604.058475975087	8702.061594018889	8387.486746704344	10154.254865269293	9678.5758383667	0.24159464772888606	0.2168754019663349	-35.2134716999808	-4712.15815770044	-33.487982803872	-4481.253995930543
58.465982391274686	4684.647995171944	4877.277820566659	6802.34526548099	6726.0664968075125	7797.07717431486	7592.340725933592	8690.213745725816	8376.163917280264	10142.789823481877	9667.58252630844	0.24212514998105245	0.21733711381477122	-35.17165392707284	-4734.921586422948	-33.43676760920425	-4501.3609149537515
58.818269346477535	4670.237253907367	4863.650097088033	6789.24606532332	6713.698889612722	7784.694054272763	7580.570461547914	8678.333189557892	8364.811599324654	10131.32761332461	9656.5910374935	0.24266684227592913	0.21780850373822427	-35.12978520435718	-4757.781374965329	-33.38529977726466	-4521.513245279435
59.172679007803275	4655.670676718688	4849.882749390522	6776.053482631278	6701.249857206654	7772.2511628734555	7568.747557035497	8666.42034083651	8353.4302467332	10119.869543145807	9645.602610384183	0.24321999104135364	0.21828979987458672	-35.0879172092682	-4780.744858123129	-33.33362412529823	-4541.716704773717
59.52922416562417	4640.945778817946	4835.9735792530255	6762.766398697324	6688.718538089486	7759.748219819189	7556.871871387887	8654.475611496455	8342.02031187577	10108.416937586884	9634.618499049071	0.24378487023168	0.2187812367238987	-35.046102565844194	-4803.8196699589025	-33.281786209565325	-4561.977252221433
59.887917687380885	4626.06001266186	4821.920329259227	6749.38365430413	6676.1040374654	7747.184924496813	7544.943247729696	8642.499409785874	8330.582245373462	10096.971137844623	9623.639973424033	0.24436176158589684	0.21928305536372333	-35.00439488654774	-4827.013756025815	-33.229832359142165	-4582.301097170915
60.24877251804685	4611.010766324115	4807.720681109637	6735.904048284853	6663.405426040481	7734.560955148843	7532.961512651166	8630.492139952536	8319.11649586498	10085.533501939823	9612.668319579741	0.24495095489634333	0.21979550367326717	-34.96284881595966	-4850.33538615494	-33.1778097109127	-4602.694710200187
60.6118016805955	4595.795361829787	4793.372253885183	6722.326336027437	6650.621738773736	7721.875968010306	7520.926475513562	8618.4542019154	8307.623509762301	10074.105404992337	9601.704839996324	0.24555274828851437	0.2203188365666635	-34.921520076220986	-4873.793167811586	-33.1257662460921	-4623.164833647432
60.97701827647021	4580.411053451784	4778.872602260977	6708.649227920746	6637.751973578837	7709.129596410129	7508.8379277257345	8606.385990921264	8296.103730994633	10062.688239503024	9590.750853844937	0.2461674485125049	0.22085331623585527	-34.880465514739626	-4897.396060115658	-33.0737508289003	-4643.718492924701
61.34443548605718	4564.855025968906	4764.219214669078	6694.8713877395585	6624.79508997437	7696.321449834828	7496.695641990483	8594.28789718498	8284.557600740067	10051.283415642078	9579.807697276368	0.24679537124663442	0.22139921240353377	-34.83974315436717	-4921.153388557956	-33.02181324674348	-4664.363008326618
61.71406656916102	4549.1243928856065	4749.409511409282	6680.991430966011	6611.750007680478	7683.4511129530965	7484.499371519501	8582.160305512904	8272.985557144528	10039.892361544395	9568.876723717194	0.24743684141385627	0.2219568025866219	-34.79941224527283	-4945.074860342778	-32.97000425207261	-4685.106007384602
62.085924865483435	4533.216194613513	4734.44084270673	6667.007923044708	6598.61560515936	7670.518144599442	7472.248849215277	8570.00359490869	8261.38803502718	10028.516523612096	9557.959304173435	0.24809219351157114	0.22252637237080788	-34.759533319645925	-4969.170580527745	-32.9183756065795	-4705.955437867204
62.46002379510434	4517.127396614666	4719.310486715152	6652.919377568297	6585.390718096941	7657.522076714568	7459.943786818203	8557.818138160126	8249.765465571427	10017.157366823922	9547.056827541735	0.24876177195549384	0.2231082156966723	-34.720168249117705	-4993.4510689610615	-32.86698012747547	-4726.919581416529
62.83637685896657	4500.8548875067745	4704.01564746474	6638.724254390511	6572.074137823152	7644.462413240621	7447.583874017318	8545.604301406258	8238.11827600088	10005.816375051954	9536.170700928427	0.2494459314382824	0.22370263515797678	-34.68138030436239	-5017.927277978277	-32.81587173564003	-4748.007067804923
63.21499763936286	4484.395477131034	4688.553452753724	6624.42095766361	6558.664609668084	7631.338628969217	7435.168777523028	8533.362443683869	8226.446889239562	9994.495051385853	9525.302349976722	0.2501450373036459	0.22430994231271328	-34.64323421777408	-5042.610611000564	-32.765105506099644	-4769.2268898976035
63.59589980042612	4467.745894582818	4672.920951982552	6610.007833796548	6545.16083125093	7618.150168339678	7422.698140099774	8521.09291645192	8214.751723555333	9983.19491846445	9514.453219202038	0.25085946593671304	0.2249304580075462	-34.60579624914317	-5067.512942049652	-32.71473772130048	-4790.588419412263
63.979097088622495	4450.902786206088	4657.115113929673	6595.483169330438	6531.561450698497	7604.896444185204	7410.171579556521	8508.796063092965	8203.033192185505	9971.917518815058	9503.624772335506	0.25158960517147727	0.2255645127163225	-34.56913425447419	-5092.646636233432	-32.66482592665852	-4812.1014234221075
64.36460333324754	4433.8627135522975	4641.132824468264	6580.845188727452	6517.865064790285	7591.576836424219	7397.588687693309	8496.472218390074	8191.29170294394	9960.664415200308	9492.818492676151	0.25233585471617503	0.2262124468933481	-34.53331775789957	-5118.02457122202	-32.615428988623535	-4833.77608165727
64.75243244692527	4416.62215130508	4624.970884223037	6566.092052069466	6504.070217026546	7578.190690694491	7384.949029201468	8484.12170797832	8179.527657808506	9949.437190973118	9482.035883451725	0.2530986265975156	0.22687461134218914	-34.4984180270676	-5143.660159797873	-32.56660715585349	-4855.623004722642
65.14259842611021	4399.177485171843	4608.626006166364	6551.221852662038	6490.17539561567	7564.737316926804	7372.252140515108	8471.744847769038	8167.741452487624	9938.237450439368	9471.278468188297	0.2538783456247252	0.22755136760077505	-34.46450815228309	-5169.567373556318	-32.51842212321935	-4877.653253214201
65.53511535159264	4381.525009744021	4592.094813153295	6536.232614539643	6476.179031377221	7551.21598785541	7359.497528611582	8459.341943345564	8155.933475965003	9927.066819228765	9460.547791088913	0.25467544987441093	0.228243088343652	-34.431663129369554	-5195.760767787229	-32.470937098896684	-4899.878357796464
65.92999738900669	4363.66092632772	4575.373835394906	6521.122289867446	6462.079495556563	7537.625937461871	7346.684669758211	8446.913289328886	8144.104110021152	9915.926944673707	9449.845417421398	0.25549039119735195	0.22895015780226027	-34.3999599466606	-5222.255507630529	-32.42421687499336	-4922.310340347933
66.32725878934137	4345.581340747027	4558.459507869676	6505.888756234975	6447.875097546793	7523.966359349032	7333.813008202423	8434.459168711333	8132.253728730285	9904.819496196387	9439.172933915286	0.25632363574831524	0.22967297220417499	-34.369477675836606	-5249.067395510385	-32.378327901164084	-4944.961736112833
66.72691388945532	4327.2822611225765	4541.34816767297	6490.529813836867	6433.564082513962	7510.236405041716	7320.881954802878	8421.979852157107	8120.382697931731	9893.746165704433	9428.531949168657	0.25717566454015117	0.2304119402323007	-34.34029756768359	-5276.212900032988	-32.33333836233032	-4967.845617062412
67.12897711259382	4308.759595628008	4524.036051304241	6475.043182535025	6419.144628920274	7496.43518220989	7307.890885597702	8409.475597266835	8108.49137467351	9882.708667994484	9417.924094063977	0.25804697402339904	0.23116748350506697	-34.31250315244142	-5303.709186367923	-32.28931826020926	-4990.975616467185
67.53346296890952	4290.009150227926	4506.519291892699	6459.426498797179	6404.614845941111	7482.561752810855	7294.83914030742	8396.94664780509	8096.580106627399	9871.70874116446	9407.351022194187	0.258938076692795	0.23194003707873198	-34.286180344763125	-5331.57414813363	-32.24633949852432	-5014.3659546813
67.94038605598601	4271.026626400997	4488.7939163616065	6443.677312505934	6389.972770770277	7468.615131146024	7281.726020768621	8384.393232888282	8084.649231473279	9860.748147034275	9396.814410298422	0.2598495017220888	0.2327300499729761	-34.261417554185755	-5359.826440993696	-32.20447597287057	-5038.03146634181
68.3497610593647	4251.807618852437	4470.855842532151	6427.793083632219	6375.216365808306	7454.594281827806	7268.550789294979	8371.81556613071	8072.699076251221	9849.828671574944	9386.315958707872	0.26078179562869946	0.23353798572102488	-34.23830580104914	-5388.4855179933365	-32.163803665151136	-5061.987629003124
68.7616027530747	4232.347613220772	4452.700876167757	6411.771178766963	6360.343515727912	7440.498117651999	7255.312666961507	8359.213844746595	8060.729956679207	9838.952125346248	9375.857391801503	0.26173552296982333	0.2343643229456312	-34.21693883813714	-5417.571666740347	-32.12440074244296	-5086.250593231525
69.17592600016614	4212.6419837842095	4434.324707960595	6395.608867504306	6345.352024411084	7426.3254973706635	7242.010831808531	8346.588248605314	8048.742176434997	9828.120343942875	9365.440458472463	0.262711267071685	0.23520955596230853	-34.19741327834345	-5447.106048529036	-32.0863476610848	-5110.837214333471
69.59274575324658	4192.685991172848	4415.722910461675	6379.303318669551	6330.239611750999	7412.075223360372	7228.6444169604	8333.938939237527	8036.736026399392	9817.335188449159	9355.066932604386	0.26370963079376486	0.23607419541131125	-34.179828729011206	-5477.110739571741	-32.04972727630593	-5135.765085813357
70.01207705502031	4172.474780093281	4396.890934957019	6362.851596384346	6315.003910312532	7397.746039179937	7215.212508654877	8321.266058788793	8024.7117838590875	9806.598545902	9344.738613558311	0.26473123732989673	0.23695876891993226	-34.16428793281557	-5507.608774385881	-32.014624957022534	-5161.052574555855
70.43393503883172	4152.003377073463	4377.824108292497	6346.250655961876	6299.642461844369	7383.336627012266	7201.714144178261	8308.569728918403	8012.669711666677	9795.912329762526	9334.457326670157	0.2657767310483034	0.23786382179679952	-34.15089691587127	-5538.624191501411	-31.98112870685327	-5186.718857956119
70.85833492921113	4131.266688236028	4358.517629650525	6329.497339623735	6284.152713635281	7368.84560498358	7188.148309701034	8295.850049639472	8000.610057355082	9785.278480395753	9324.224923758618	0.2668467783727053	0.23878991775994554	-34.13976514339083	-5570.1820816290565	-31.949329291408503	-5212.783963065594
71.2852920424243	4110.259497109689	4338.9665672824385	6312.588372030512	6268.532014707039	7354.271524353946	7174.513938008729	8283.10709809762	7988.533052203895	9774.69896555877	9314.043283643712	0.26794206870682724	0.23973763970054235	-34.131005683466356	-5602.308638440212	-31.919320372193397	-5239.2688078749925
71.71482178702524	4088.976462488779	4319.165855200932	6295.520355616887	6252.777611835715	7339.612866571511	7160.809906122155	8270.340927283733	7976.438910254552	9764.175780896521	9303.914312675806	0.2690633154047164	0.2407075904843093	-34.12473537911501	-5635.031212078407	-31.891198647323108	-5266.195244825212
72.14693966441222	4067.412116352896	4299.110289837896	6278.289765722724	6236.886645393222	7324.86804018382	7147.035032801229	8257.55156467799	7964.327827271722	9753.710950445982	9293.839945275548	0.27021125678949365	0.24170039379273073	-34.121075029037456	-5668.378365549026	-31.865063999835	-5293.586106754141
72.58166126938723	4045.5608618590336	4278.794526673315	6260.892945510115	6220.856144999662	7310.035377597813	7133.1880759254545	8244.739010820229	7952.199979646971	9743.306527147746	9283.82214448399	0.2713866572232699	0.24271669500634682	-34.120149578157	-5702.379934255732	-31.841019653833428	-5321.465255384101
73.01900229071879	4023.4169714204145	4258.213076842389	6243.326100656623	6204.683024977592	7295.113131680468	7119.267729744741	8231.903237802791	7940.055523241983	9732.964593365135	9273.862902523591	0.2725903082311884	0.2437571621325459	-34.122088317884845	-5737.0670887853485	-31.8191723388245	-5349.857632501749
73.45897851170821	4000.9745848874654	4237.360303728377	6225.585293814162	6188.364079597882	7280.099472191207	7105.272621992825	8219.04418768077	7927.894592166954	9722.687261410374	9263.964241369318	0.27382302968267086	0.24482248678041343	-34.12702509677456	-5772.472401124425	-31.79963246284933	-5378.789313999703
73.90160581075892	3978.2277078481357	4216.230419550373	6207.66643882285	6171.895978107239	7264.99248203701	7091.2013108561205	8206.161770795366	7915.717297490909	9712.476674077827	9254.128213330454	0.27508567103322923	0.24591338518538525	-34.135098542237756	-5808.629914558725	-31.782514294861357	-5408.287566959392
74.34690016194996	3955.170210066142	4194.817481955728	6189.565294668173	6155.275259526001	7249.7901533400955	7077.052281789257	8193.255864004468	7903.523725879073	9702.335005183562	9244.356901642206	0.27637911263033765	0.2470305992866102	-34.14645229414691	-5845.575217492878	-31.767936157013537	-5438.380909976317
74.79487763561212	3931.7958240778944	4173.115390628848	6171.277459169723	6138.498327205166	7234.49038330783	7062.823944169162	8180.326308815268	7891.313938153453	9692.264460110942	9234.65242106762	0.27770426708715124	0.2481748978601335	-34.1612352506736	-5883.345521368086	-31.756020627206453	-5469.099176886724
75.24555439890803	3908.098143970666	4151.117883928872	6152.7983623891105	6121.561443130272	7219.0909698938485	7048.514627778088	8167.372909412752	7879.087967771371	9682.267276361845	9225.016918509024	0.2790620807280483	0.24934707771119805	-34.17960182708248	-5921.979742949596	-31.746894752667686	-5500.473584142514
75.6989467164156	3884.0706243668537	4128.818535570902	6134.123259744165	6104.460721959752	7203.589607238588	7034.122579106115	8154.395430577903	7866.84581921733	9672.345724112882	9215.452573629178	0.2804535351102804	0.2505479649292008	-34.20171222841873	-5961.5185912591405	-31.740690275250927	-5532.536802060669
76.15507095071504	3859.7065796414586	4106.21075136664	6115.247224815965	6087.1921247841465	7187.983880876795	7019.645957462413	8141.393595488818	7854.587466302301	9662.502106776079	9205.961599481336	0.2818796486262714	0.25177841620905117	-34.22773273693201	-6002.004659457365	-31.73754386906512	-5565.3230301779695
76.61394356297929	3834.9991834023986	4083.2877660427102	6096.165141834578	6069.751452592556	7172.271262698615	7005.082830884541	8128.367083397226	7842.31285036515	9652.73876156305	9196.546243148274	0.2833414781913894	0.25303932024295134	-34.257836014661734	-6043.482521906262	-31.737597390997507	-5598.868076940067
77.07558111356816	3809.941468266352	4060.042640156685	6076.871697829354	6052.134339431485	7156.449105650634	6990.431171833887	8115.315527173357	7830.021878369741	9643.058060052475	9187.208786389605	0.2848401210223762	0.25433159918686965	-34.292201422460494	-6085.998836790677	-31.74099814537658	-5633.209444081178
77.54000026262605	3784.526325965284	4036.468257133172	6057.361374428226	6034.3362452406745	7140.514638161484	6975.6888526646835	8102.238510710392	7817.714420891122	9633.462408759322	9177.951546296768	0.2863767165119452	0.25565621020628015	-34.331015356414355	-6129.6024546478875	-31.747899163133297	-5668.38641589717
78.00721777068286	3758.746507822541	4012.557320445106	6037.628439290768	6016.352448350082	7124.464958276597	6960.853640853623	8089.135566180007	7805.39030998406	9623.95424970541	9168.776875955456	0.28795244820538735	0.2570141471060415	-34.37447160224019	-6174.344533096999	-31.758459496429168	-5704.440153757576
78.47725049925933	3732.5946256405314	3988.3023509677237	6017.666937158641	5998.178037620876	7108.297027485135	6945.923193975711	8076.006171129726	7793.049336926118	9614.536060989993	9159.68716511451	0.28956854588549885	0.25840644204962654	-34.42277170916532	-6220.2786582259	-31.772844530117254	-5741.413796245819
78.95011541147531	3706.0631530458904	3963.695684535952	5997.470680506767	5979.8079042128165	7092.007664221353	6930.895054411333	8062.849745412027	7780.69124982727	9605.210357359283	9150.684840860487	0.2912262877724939	0.2598341673732657	-34.47612538407702	-6267.460972990841	-31.791226310312595	-5779.352565172594
79.42582957266194	3679.144427342126	3938.729469739398	5977.033239778089	5961.236732959865	7075.593537021549	6915.766643768965	8049.665647934835	7768.315751097943	9595.979690773738	9141.772368297568	0.29292700284606993	0.26129843750095844	-34.5347509075109	-6315.9503131373785	-31.813783891727326	-5818.303877939004
79.90441015097758	3651.8306519237303	3913.3956659920987	5956.347933183852	5942.458993334132	7059.051157316197	6900.535257005906	8036.453173221403	7755.922494765572	9586.84665097122	9132.952251231032	0.29467207329722667	0.2628004109667123	-34.59887557222919	-6365.80835101055	-31.84070370480549	-5858.317466647597
80.38587441802741	3624.113899311006	3887.6860419188274	5935.407816051676	5923.468929978509	7042.376871836487	6885.198056229481	8023.21154776847	7743.511083630498	9577.813866025286	9124.227032853925	0.2964629371180393	0.2643412925508048	-34.66873614588894	-6417.099747779779	-31.872179943315132	-5899.4455042849295
80.87023974948666	3595.9861148692207	3861.592174103595	5914.205669702374	5904.260552786756	7025.566854612154	6869.752064159353	8009.93992618891	7731.081066250678	9568.884002896186	9115.599296435601	0.29830109083806183	0.26592233553736977	-34.744579359558884	-6469.892314679921	-31.908414974430343	-5941.742738594301
81.35752362572781	3567.4391212814016	3835.1054462505144	5892.73398983656	5884.827626508944	7008.61709853668	6854.194157230176	7996.637387125326	7718.631933743581	9560.059767972953	9107.07166601045	0.30018809241669625	0.2675448441010735	-34.82666242298092	-6524.2571836959105	-31.949619772266487	-5985.266634042142
81.8477436324513	3538.464623849823	3808.2170488126408	5870.984974411811	5865.163659859675	6991.523406474469	6838.521058313136	7983.302928919969	7706.16311639377	9551.343907604694	9098.646807065834	0.3021255643014877	0.2692101758312368	-34.91525356844522	-6580.268988369731	-31.996014376130915	-6030.077522391221
82.34091746132043	3509.0542167071385	3780.9179791494507	5848.950510990538	5845.2618941051915	6974.28138188262	6822.729329032911	7969.935465024902	7693.673980053155	9542.73920861851	9090.32742722733	0.3041151966630047	0.27091974440234273	-35.01063262492062	-6638.00605533272	-32.04782837546736	-6076.23876251257
82.83706291059936	3479.199390024901	3753.199042279785	5826.622163538931	5825.11529110475	6956.886418918689	6806.815361655325	7956.533819135689	7681.163822320031	9534.248498821928	9082.11627693951	0.3061587508176985	0.27267502240047753	-35.11309162399448	-6697.550607212586	-32.10530142268544	-6123.816909965128
83.33619788579601	3448.8915383139147	3725.0508523034473	5803.991158657018	5804.716520780845	6939.333692003693	6790.775370519433	7943.096720030317	7668.631868482479	9525.874647486899	9074.016150140473	0.308258062850937	0.27447754431598315	-35.2229354395804	-6758.988977640402	-32.16868377573883	-6172.88189701247
83.83834040030794	3418.1219699184835	3696.4638345715707	5781.048371220134	5784.057947991871	6921.61814480796	6774.605382985852	7929.622796094292	7656.077267210272	9517.62056581268	9066.02988492779	0.3104150474532962	0.27632890971331003	-35.340482463378066	-6822.411839125445	-32.23823687251934	-6223.507223796565
84.34350857607244	3386.8819178141935	3667.4282286933158	5757.784309412086	5763.131618779907	6903.7344786251015	6758.3012298713165	7916.110569510713	7643.499085978112	9509.489207364042	9058.160364213385	0.3126317019840634	0.27823078658984385	-35.466065317758876	-6887.91444453015	-32.314233938516736	-6275.770161318826
84.85172064422062	3355.1625518274996	3637.934092474768	5734.189099131189	5741.9292459659855	6885.6771400978505	6741.858535337848	7902.558450093703	7630.896306202647	9501.483568481948	9050.41051636512	0.31491011077694814	0.280184914936368	-35.6000316085283	-6955.596883042017	-32.3969606301207	-6329.75196705386
85.36299494573534	3322.954992403726	3607.9713068943506	5710.252467750297	5720.4421940638695	6867.4403082563695	6725.272706202245	7888.964728740838	7618.267818073373	9493.606688662205	9042.78331583179	0.31725244970403127	0.28219311051271906	-35.742744719758775	-7025.564351545647	-32.48671571579416	-6385.538114054361
85.87734993211305	3290.250326059646	3577.529582228593	5685.963727213467	5698.6614634832	6849.017880828073	6708.5389206297905	7875.327570479477	7605.612415056775	9485.861650898489	9035.281783748502	0.3196609910151537	0.2842572688531934	-35.89458465263306	-7097.927442249609	-32.583811797088856	-6443.218534345739
86.39480416602983	3257.039622666337	3546.59846545228	5661.311756452856	5676.577673992347	6830.403459775116	6691.652116173709	7861.645007079626	7592.928788051519	9478.251581985163	9027.90898851923	0.3221381084711524	0.2863793695173358	-36.05594891119563	-7172.802447666181	-32.68857607217069	-6502.887877614936
86.91537632201124	3223.313954718011	3515.167349047509	5636.284983110742	5654.181047410632	6811.590336012823	6674.60697711904	7847.914929203869	7580.215519170465	9470.77965277482	9020.668046372402	0.32468628279071	0.2885614806028874	-36.22725343723869	-7250.311683931621	-32.80135114451241	-6564.645786203444
87.43908518710603	3189.064418753339	3483.2254813680006	5610.871364554073	5631.461389499711	6792.571473260112	6657.397921087194	7834.135078063313	7567.471075123887	9463.449078385625	9013.562121885592	0.32730810743198246	0.2908057635389194	-36.40893359700749	-7330.583833592245	-32.92249587907918	-6628.59718740033
87.9659496615646	3154.2821591062916	3450.7619787172116	5585.058368170645	5608.408071023877	6773.339490969268	6640.019084854646	7820.303036545494	7554.693800176478	9456.263118352337	9006.594428474964	0.33000629473172693	0.2931144781785227	-36.60144522254723	-7413.754309028154	-33.05238630934127	-6694.852604253683
88.4959887595208	3118.9583941752667	3417.7658393118277	5558.832950939681	5585.0100079489785	6753.886646280013	6622.464309335664	7806.416219778511	7541.881908647913	9449.225076715133	8999.768228844048	0.33278368242629314	0.29548998821184125	-36.805265710299864	-7499.965637712507	-33.19141659775232	-6763.528486041352
89.0292216096782	3083.0844454104927	3384.2259593164194	5532.181538272609	5561.255640750924	6734.204814939032	6604.727123676643	7792.471865092343	7529.03347692597	9442.338302039278	8993.086835387297	0.3356432405806175	0.2979347669218538	-37.020895180064144	-7589.367870619055	-33.34000005308462	-6834.747559715994
89.56566745600044	3046.6517692316456	3350.131151149318	5505.090002124424	5537.132912804713	6714.285471122956	6586.800728404976	7778.467021335965	7516.146434956848	9435.606187358426	8986.553610541627	0.338588078953295	0.30045140330689224	-37.2488576972255	-7682.119015118107	-33.49857020796571	-6908.639203693485
90.1053456584057	3009.6519920995224	3315.4701642758228	5477.543638380969	5512.629247827274	6694.119666099061	6568.677977572982	7764.3985375053535	7503.218557176872	9429.032170033503	8980.17196708044	0.3416214548278353	0.30304260859581483	-37.48970256123539	-7778.385493733687	-33.66758195983584	-6985.33984535723
90.6482756934654	2972.076948977643	3280.231708720819	5449.527143533733	5487.731526348556	6673.69800565446	6550.351359832598	7750.263050634761	7490.24745284541	9422.619731518793	8973.945368342685	0.3447467813424689	0.30571122318361116	-37.744005663515054	-7878.342630252708	-33.84751277939449	-7064.993383897934
91.19447715510712	2933.9187254313606	3244.404481550166	5421.024590660563	5462.426061188092	6653.010626220289	6531.812978372939	7736.056972899341	7477.230555736472	9416.37239702562	8967.87732838964	0.34796763635322725	0.3084602240173544	-38.01237091788789	-7982.175164688146	-34.03886399008934	-7147.751640039962
91.74396975532183	2895.1697036238415	3207.9771965879927	5392.019404739435	5436.698571917342	6632.047169613834	6513.054529648334	7721.776477874117	7464.165113143381	9410.293735073856	8961.97141208114	0.3512877718676324	0.31129273246473343	-38.29543176667812	-8090.077798658516	-34.242162122747686	-7233.774834371405
92.29677332487483	2855.822612479155	3170.9386176555945	5362.494337331747	5410.534158292131	6610.796756316945	6494.06728081996	7707.417485889502	7451.048174146892	9404.387356920022	8956.231235062376	0.3547111240890993	0.3142120226997586	-38.59385276549256	-8202.255772794364	-34.45796034930936	-7323.232096061576
92.85290781402206	2815.8705822932984	3133.277595636567	5332.431440683321	5383.91727264441	6589.247957205262	6474.842045829406	7692.975648419643	7437.876577094033	9398.656915850455	8950.66046365175	0.3582418241151627	0.3172215306429945	-38.90833124985875	-8318.925477821613	-34.68684000032317	-7416.3020038991235
93.41239329322968	2775.3072040832135	3094.983109692328	5301.812041304032	5356.831691228397	6567.38876363799	6455.369160017167	7678.446331434545	7424.646936230018	9393.10610632639	8945.26281461883	0.36188420933588544	0.3203248634964389	-39.23959908640154	-8440.315100977197	-34.92941217009593	-7513.173161549261
93.97524995389855	2734.1265939721357	3056.0443129721975	5270.616713102637	5329.260484524071	6545.206555814175	6435.63845319455	7663.824597642409	7411.35562742236	9387.738662967597	8940.0420548418	0.36564283558230265	0.3235258099163059	-39.588424511538506	-8566.665309473872	-35.18631941448439	-7614.044809185434
94.54149810909283	2692.3234629156086	3016.450583181523	5238.8252501700945	5301.185986508719	6522.688069296146	6415.6392210706645	7649.105187542015	7397.998772909965	9382.558359358902	8935.002000830984	0.36952249007854376	0.3268283508702851	-39.955614059989784	-8698.229972672882	-35.45823754570483	-7719.127473615343
95.11115819427312	2649.8931920771192	2976.191578391756	5206.416639325608	5272.589762918987	6499.819359597516	6395.360194931999	7634.2824992002525	7384.572225006621	9377.569006664158	8930.146518106047	0.3735282052553816	0.33023667122944445	-40.34201458516782	-8835.276924613165	-35.74587752867956	-7828.643659116933
95.68425076803395	2606.8319141633647	2935.25729849505	5173.369032561738	5243.452578537186	6476.585764727771	6374.789509464632	7619.350566662027	7371.071548681159	9372.774452029462	8925.479520411593	0.377665273487365	0.33375517214883765	-40.74851537361155	-8978.088768593734	-36.04998748405342	-7942.828581407433
96.26079651284576	2563.1366010275065	2893.6381527247345	5139.659719551595	5213.754363551039	6452.971865581958	6353.914668603976	7604.303036893629	7357.492002931509	9368.1785767568	8921.004968755566	0.38193926282053625	0.3373884842950641	-41.17605035382894	-9126.963725189678	-36.371354801840425	-8061.930946995504
96.84081623580131	2518.8051578430686	2851.32503368026	5105.265100411297	5183.474179053152	6428.961444060352	6332.72250929034	7589.133145153136	7343.828520863191	9363.78529422815	8916.72687025361	0.3863560337629118	0.34114148198357336	-41.62560040077642	-9282.216525280848	-36.71080837082809	-8186.213780497666
97.42433086936633	2473.8365241399165	2808.3093983103504	5070.160658943887	5152.590181766389	6404.537438798343	6311.199163001769	7573.83368867207	7330.075688375196	9359.598547556661	8912.649276760207	0.3909217572156057	0.3450192982934068	-42.098195735090485	-9444.17934925505	-37.06922092763671	-8315.955302309012
98.01136147213543	2428.2307819779194	2764.5833563215706	5034.320936630839	5121.079588105563	6379.681898385356	6289.330014929918	7558.396998525526	7316.227721349533	9355.622306942265	8908.776283267227	0.39564293362863584	0.3490273412323761	-42.594918415555185	-9613.202813401585	-37.44751152968547	-8451.449859168846
98.60192922959182	2381.9892715101355	2720.139766489122	4997.719507679703	5088.918637712559	6354.375931947736	6267.099660657217	7542.81490955661	7302.278441231395	9351.860566704549	8905.112026047278	0.4005264134721703	0.3531713110314135	-43.116904922345384	-9789.657004345441	-37.84664815567521	-8593.008910113247
99.1960554548718	2335.114714156407	2674.9723413529987	4960.328955486626	5056.082556634461	6328.599656970042	6244.49186018808	7527.078728212107	7288.2212488789455	9348.31734196547	8901.660680518886	0.4055794191213495	0.3574572186530569	-43.66534882595806	-9973.932561730733	-38.26765043642445	-8740.962070180336
99.79376158953411	2287.61134356755	2629.0757607834353	4922.120850927773	5022.545520350538	6302.332144228488	6221.489489180027	7511.17919813479	7274.049096551438	9344.99666495161	8898.426458807564	0.41080956826085546	0.3618914056057726	-44.2415035362892	-10166.441809274256	-38.711592518808175	-8895.658214304829
100.39506920433367	2239.485044508694	2582.4457948946783	4883.065732955662	4988.280616896338	6275.5513597104355	6198.074487214793	7495.106463345064	7259.754457893998	9341.902580882159	8895.413606974935	0.4162248989242479	0.3664805651631308	-44.84668512256758	-10367.619933363283	-39.17960606387987	-9057.466643504798
101.00000000000001	2190.7434997268724	2535.0794367736125	4843.133092047499	4953.259810381954	6248.234103397924	6174.227802944309	7478.850028833582	7245.329295766459	9339.039143408438	8892.626401886151	0.42183389629282986	0.37123176509481626	-45.15765523628371	-10470.43207932146	-39.420516266190305	-9140.196406063444
