# Supplementary material for: White matter micro- and macrostructure brain charts for the human lifespan
Source: Nature. 2026 May 13;655(8124):979–89. doi: 10.1038/s41586-026-10454-2 (PMC13391363; doi:10.1038/s41586-026-10454-2)
Supplement: Supplementary file 12 — Centiles trajectories of brain charts. SDT.T9.1–5 contain the brain charts for the global metrics; SDT.T9.6–509 contain the brain charts for the tract-specific metrics (unnormalized); and SDT.T9.510–1157 contain the brain charts for the tract-specific macrostructural metrics (normalized). Included in each table are the male and female centile trajectories for the 2.5th, 25th, 50th, 75th and 97.5th percentiles; the interquartile range normalized by the 50th centile; and the derivatives of the 50th centiles with respect to both age and log(age). Charts are sampled in logarithmically spaced intervals. Age is reported in years, while centile trajectory values are reported in metric-specific units: diffusivities in mm2 s−1, volume in mm3, surface area in mm2, average length in mm, and FA is dimensionless (unitless). [file 41586_2026_10454_MOESM12_ESM.zip › plotted_curves/SDT.T9.166-ICP_right_volume_curve_metrics.csv]

ages	male_0.025th_percentile	female_0.025th_percentile	male_0.25th_percentile	female_0.25th_percentile	male_0.5th_percentile	female_0.5th_percentile	male_0.75th_percentile	female_0.75th_percentile	male_0.975th_percentile	female_0.975th_percentile	male_normalized_quantile_range	fwmale_normalized_quantile_range	male_median_centile_d_age	male_median_centile_d_log_age	female_median_centile_d_age	female_median_centile_d_log_age
0.25	2300.5795160017046	2375.655413873135	3430.430414353265	3401.434732484836	3970.5356781446717	3889.9205050176224	4459.759819848481	4334.549277494439	5263.084661011434	5071.115598595478	0.2592419484255069	0.23988010649728575	3890.3626762697004	2246.2129958837536	3811.3752950179955	2200.6073552167177
0.25150637576242696	2303.9750766022507	2379.161783484611	3435.4935889639605	3406.4551106926688	3976.396026187255	3895.6618683835504	4466.342242843468	4340.9468948587	5270.852758796442	5078.600357888886	0.2592419485108305	0.23988010657449216	3884.284737569513	2249.439223053516	3805.4207589004654	2203.768079229514
0.2530218281966045	2307.380391256068	2382.6782254594023	3440.571308008682	3411.4899103984603	3982.273208620979	3901.41972434641	4472.943574458974	4347.362889972266	5278.643171165771	5086.10661785036	0.2592419485974423	0.23988010665286447	3872.0999178912025	2255.8942819999065	3793.4833320081234	2210.0920789772645
0.25454641199404576	2310.795467837659	2386.2047479289986	3445.6635832294273	3416.5391432449546	3988.1672390366325	3907.194086221038	4479.563829960412	4353.7972776719425	5286.455916134614	5093.6343958379675	0.25924194868536393	0.2398801067324213	3859.9305623422842	2262.3545252261683	3781.561055273516	2216.421157749137
0.2560801821758082	2314.2203141461396	2389.741358947064	3450.7704262557872	3421.6028207634686	3994.078130894899	3912.9849671948477	4486.203024467056	4360.250072652545	5294.291011545706	5101.183709043664	0.2592419487746158	0.23988010681318223	3847.776785123395	2268.819902798743	3769.6540405831765	2222.755266627879
0.25762319409447826	2317.6549379050393	2393.2880664891964	3455.8918486046455	3426.6809543735485	4000.0058975260154	3918.7923803274252	4492.861172951661	4366.7212894664535	5302.1484750688705	5108.75457449276	0.25924194886521934	0.23988010689516606	3835.638699592324	2275.290364633547	3757.762398985913	2229.0943565422203
0.2591755034361701	2321.099346762044	2396.844878452679	3461.0278616798028	3431.7735553826146	4005.9505521293268	3924.6163385501327	4499.538290239965	4373.210942523167	5310.028324200437	5116.347009043412	0.2592419489571961	0.23988010697839246	3823.516418207204	2281.765860465006	3745.8862406592816	2235.4383782485966
0.2607371662225343	2324.5535482887058	2400.4118026561778	3466.178476771534	3436.8806349855254	4011.9121077727855	3930.4568546656037	4506.234391010124	4379.719046088747	5317.930576262565	5123.961029385962	0.2592419490505683	0.2398801070628815	3811.410052562598	2288.2463398646796	3734.0256749338005	2241.7872823430225
0.2623082388127803	2328.0175499802394	2403.9888468395325	3471.3437050562948	3442.0022042642813	4017.8905773926012	3936.313941347412	4512.949489792322	4386.245614285439	5325.855248402792	5131.5966520425	0.2592419491453584	0.239880107148654	3799.319713392295	2294.7317522430094	3722.180810288992	2248.1410192599287
0.2638887779057103	2331.49135925524	2407.5760186634498	3476.523557596293	3447.1382741875846	4023.885973792753	3942.187611139558	4519.683600968217	4392.790661091107	5333.8023575933785	5139.253893366204	0.25924194924158944	0.2398801072357297	3787.245510541601	2301.222046833951	3710.3517543443013	2254.499539267039
0.26547884054176485	2334.974983455431	2411.173325709279	3481.718045339119	3452.2888556105204	4029.8983096445527	3948.0778764561123	4526.436738770457	4399.354200338837	5341.771920630736	5146.932769540866	0.2592419493392837	0.23988010732413018	3775.187552981777	2307.717172701028	3698.5386138630565	2260.862792464206
0.2670784841050822	2338.468429845401	2414.780775478705	3486.927179117346	3457.453959274109	4035.927597486194	3953.9847495807007	4533.208917282172	4405.936245716358	5349.763954134821	5154.63329658023	0.259241949438466	0.23988010741387675	3763.1459488139953	2314.217078741407	3686.741494742222	2267.2307287808508
0.26868776632556873	2341.9717056123623	2418.398375393506	3492.1509696481785	3462.633595804972	4041.9738497223348	3959.9082426661234	4540.000150436499	4412.536810765621	5357.77847454859	5162.355490327487	0.2592419495391597	0.23988010750499086	3751.1208052579314	2320.72171367635	3674.960502035916	2273.6032979862066
0.2703067452809827	2345.484817865863	2422.026132795289	3497.389427533018	3467.8277757149413	4048.0370786235985	3965.8483677339045	4546.810452016032	4419.155908882299	5365.815498137334	5170.099366454693	0.25924194964138897	0.23988010759749462	3739.112228650367	2327.2310260514496	3663.195739913499	2279.9804496652214
0.2719354793990299	2349.007773637541	2425.6640549451677	3502.6425632570963	3473.036509400607	4054.117296326154	3971.805136673779	4553.639835652343	4425.793553315211	5373.87504098812	5177.864940462102	0.2592419497451793	0.2398801076914107	3727.120324462652	2333.7449642445426	3651.4473116977606	2286.3621332398616
0.27357402745947257	2352.540579880867	2429.3121490235617	3507.9103871890925	3478.2598071430234	4060.214514831262	3977.7785612433563	4560.488314825474	4432.449757165949	5381.9571190091965	5185.652227677715	0.259241949850555	0.23988010778676166	3715.1451972674113	2340.2634764475515	3639.71531985607	2292.7482979650376
0.2752224485962505	2356.0832434708336	2432.970422129867	3513.1929095806736	3483.497679107242	4066.3287460047563	3983.768653067583	4567.355902863355	4439.12453338828	5390.061747929298	5193.461243256601	0.2592419499575426	0.23988010788357036	3703.1869507639203	2346.786510678241	3627.99986597104	2299.1388929062523
0.27688080229961526	2359.6357712037407	2436.6388812821833	3518.490140566169	3488.7501353419184	4072.460001576657	3989.7754236382953	4574.242612941368	4445.817894787649	5398.188943297137	5201.292002180293	0.25924195006616724	0.23988010798186118	3691.2456877713557	2353.3140147768427	3616.3010507742874	2305.533866963815
0.2785491484182772	2363.1981697968777	2440.317533417055	3523.8020901620994	3494.017185778944	4078.608293140628	3995.798884313801	4581.148458081743	4452.529854020707	5406.338720480687	5209.144519256255	0.25924195017645624	0.2398801080816579	3679.3215102255344	2359.845936402213	3604.618974139681	2311.933168863645
0.28022754716156506	2366.7704458882886	2444.0063853891793	3529.128768266828	3499.298840233023	4084.7736321535754	4001.8390463183896	4588.073451153099	4459.260423594769	5414.51109466664	5217.018809117238	0.25924195028843594	0.2398801081829844	3667.414519181475	2366.3822230334627	3592.953735062387	2318.336747146095
0.2819160591015993	2370.3526060364647	2447.7054439711073	3534.4701846600965	3504.595108401251	4090.9560299351097	4007.8959207418543	4595.017604869846	4466.009615867286	5422.70608085971	5224.91488622066	0.25924195040213416	0.23988010828586562	3655.524814803386	2372.922821961227	3581.3054316758644	2324.744550173753
0.28361474517547763	2373.9446567200816	2451.41471585297	3539.8263490026425	3509.9059998627217	4097.1554976671	4013.969518539041	4601.980931791681	4472.777443045336	5430.923693882027	5232.83276484802	0.2592419505175783	0.23988010839032722	3643.652496377239	2379.4676802951144	3569.6741612527985	2331.156526132021
0.2853236666874746	2377.5466043377146	2455.1342076421915	3545.1972708357657	3515.2315240781104	4103.372046393176	4020.059850529375	4608.9634443230325	4479.563917185096	5439.163948372485	5240.772459104271	0.25924195063479727	0.23988010849639446	3631.7976623103023	2386.0167449624278	3558.060020195553	2337.572623021435
0.2870428853112538	2381.158455207571	2458.863925863189	3550.5829595809364	3520.57169038925	4109.605687018275	4026.16692739637	4615.965154712544	4486.3690501913	5447.426858786137	5248.733982917194	0.2592419507538194	0.2398801086040933	3619.9604101185687	2392.5699626990827	3546.4631040466484	2343.992788662901
0.28877246309209376	2384.780215567182	2462.603876957098	3555.9834245393286	3525.926508018736	4115.856430308095	4032.2907596871823	4622.986075052471	4493.19285381674	5455.712439393476	5256.717350036805	0.2592419508746741	0.23988010871345078	3608.140836430248	2399.1272800485604	3534.8835074703675	2350.416970685008
0.2905124624491269	2388.4118915731274	2466.3540672814293	3561.3986748914185	3531.2959860694405	4122.124286888639	4038.431357812052	4630.0262172781595	4500.035339661641	5464.020704279827	5264.722574034634	0.2592419509973912	0.23988010882449315	3596.3390369976405	2405.6886433706386	3523.321324270917	2356.845116533339
0.29226294617759224	2392.053489300753	2470.1145031098367	3566.8287196965553	3536.680133524166	4128.409267245712	4044.588732043908	4637.085593167484	4506.896519173224	5472.35166734468	5272.749668303209	0.25924195112200105	0.23988010893724787	3584.555106686428	2412.2539988314966	3511.776647398481	2363.277173474082
0.294023977451102	2395.70501474387	2473.8851906317736	3572.2735678925183	3542.0789592451715	4134.711381724412	4050.7628925178255	4644.164214340278	4513.776403645103	5480.705342301017	5280.798646055343	0.2592419512485342	0.23988010905174328	3572.7891394796316	2418.823292404879	3500.2495689205825	2369.7130885731895
0.29579561982392083	2399.366473814473	2477.666135952197	3577.7332282950924	3547.4924719737346	4141.030640528634	4056.9538492305264	4651.262092257775	4520.675004216722	5489.081742674651	5288.86952032349	0.2592419513770221	0.2398801091680077	3561.0412284678314	2425.396469864296	3488.740180038847	2376.1528087060433
0.29757793723326015	2403.037872342419	2481.457345091259	3583.2077095975937	3552.9206803297175	4147.367053720527	4063.1616120398817	4658.379238222	4527.592331872806	5497.480881803516	5296.962303959092	0.2592419515074967	0.23988010928606945	3549.311465863837	2431.9734767917544	3477.2485710924957	2382.596280558384
0.29937099400158496	2406.7192160751633	2485.2588239840056	3588.697020370473	3558.363592811134	4153.7206312200315	4069.3861906644183	4665.515663375247	4534.528397442809	5505.902772837041	5305.07700963194	0.25924195163999036	0.23988010940595803	3537.5999430085067	2438.5542585769435	3465.774831566261	2389.043450628291
0.3011748548389356	2410.4105106774487	2489.0705784800884	3594.201169060853	3563.8212177937335	4160.091382804343	4075.6275946828387	4672.671378699477	4541.483211600383	5514.3474287354475	5313.213649829543	0.25924195177453546	0.23988010952770328	3525.9067503390834	2445.138760398957	3454.3190500640776	2395.4942652087193
0.30298958484526295	2414.1117617309737	2492.892614343392	3599.720163992035	3569.2935635304752	4166.4793181073455	4081.885833533426	4679.846395015687	4548.456784862707	5522.814862268998	5321.372236856359	0.25924195191116606	0.23988010965133552	3514.2319774131756	2451.7269272354897	3442.8813143312	2401.9486703999573
0.30481524951277783	2417.822974734119	2496.7249372517904	3605.25401336309	3574.7806381511728	4172.884446619131	4088.1609165136347	4687.040722983366	4555.4491275900355	5531.305086017354	5329.552782833249	0.2592419520499158	0.23988010977688531	3502.575712926453	2458.318703877507	3431.4617112532724	2408.406612106366
0.3066519147283146	2421.5441551016547	2500.5675527967755	3610.8027252484194	3580.2824496619623	4179.306777685502	4094.4528527794787	4694.254373099934	4562.460249985024	5539.818112368923	5337.755299696698	0.25924195219081997	0.2398801099043845	3490.938044676557	2464.9140348976944	3420.060326844221	2414.8680360262515
0.3084996467757088	2425.2753081643737	2504.4204664831636	3616.366307597216	3585.7990059448894	4185.746320507334	4100.761651345067	4701.487355700029	4569.490162092195	5548.353953520009	5345.9797991981895	0.25924195233391284	0.2398801100338642	3479.3190595726483	2471.5128646601224	3408.6772462590598	2421.3328876602463
0.31035851233818973	2429.016439168827	2508.283683728761	3621.9447682330606	3591.3303147574206	4192.20308414012	4107.0873210820355	4708.739680954999	4576.538873797322	5556.912621474214	5354.226292903486	0.259241952479231	0.23988011016535735	3467.7188436645083	2478.11513733468	3397.3125537922606	2427.801112305606
0.3122285785007863	2432.767553276999	2512.157209864053	3627.5381148534457	3596.8763837320057	4198.677077493415	4113.429870719056	4716.011358872269	4583.606394826869	5565.49412804169	5362.494792191968	0.25924195262681055	0.2398801102988967	3456.1374821085483	2484.72079687065	3385.9663328744937	2434.272655052715
0.3141099127527488	2436.528655565969	2516.0410501318497	3633.1463550292665	3602.4372203755697	4205.168309330244	4119.78930884125	4723.302399294683	4590.692734747346	5574.098484838371	5370.785308255884	0.2592419527766881	0.23988011043451563	3444.5750591831747	2491.3297870093957	3374.638666071929	2440.747460783925
0.31600258298998396	2440.2997510276195	2519.9352096869825	3638.7694962043847	3608.012832069073	4211.676788266601	4126.165643889683	4730.612811899943	4597.797902964744	5582.7257032852995	5379.097852099688	0.2592419529289018	0.23988011057224876	3433.031658296939	2497.9420512827346	3363.329635099275	2447.225474177394
0.3179066575175057	2444.080844568291	2523.8396935959554	3644.4075456951186	3613.6032260670195	4218.202522770864	4132.55888416081	4737.94260619994	4604.92190872391	5591.375794607845	5387.4324345393115	0.2592419530834896	0.23988011071212975	3421.5073619782925	2504.557533006533	3352.0393208102323	2453.706639701035
0.3198222050518999	2447.8719410084773	2527.7545068366203	3650.060510689786	3619.2084094969864	4224.745521163249	4138.9690378059295	4745.291791540163	4612.064761107952	5600.048769834998	5395.789066201461	0.2592419532404911	0.23988011085419464	3410.002251871396	2511.1761752744205	3340.76780319144	2460.1909016032005
0.32174929472380437	2451.673045082458	2531.6796542978045	3655.7283982481576	3624.828389359095	4231.305791615197	4145.3961128305855	4752.660377098982	4619.226469037559	5608.7446397985395	5404.1677575228305	0.25924195339994505	0.23988011099847883	3398.5164087545127	2517.7979209672194	3329.5151613808703	2466.678203924792
0.32368799608040405	2455.484161438022	2535.615140779021	3661.4112153010415	3630.463172525593	4237.883342148881	4151.840117094085	4760.048371887116	4626.407041270471	5617.463415132395	5412.568518749475	0.2592419535618918	0.23988011114501911	3387.0499125400092	2524.4227127514314	3318.281473668292	2473.1684904965805
0.3256383790879404	2459.3052946360954	2539.560970990093	3667.108968649734	3636.112765740316	4244.478180636574	4158.301058308882	4767.45578474692	4633.606486400794	5626.205106271805	5420.99135993601	0.2592419537263728	0.23988011129385226	3375.602842253633	2531.050493062474	3307.06681747362	2479.6617049211636
0.32760051413423674	2463.1364491504132	2543.517149550794	3672.8216649655237	3641.777175618179	4251.090314800076	4164.778944040001	4774.88262435173	4640.824812858349	5634.969723452547	5429.436290944857	0.25924195389342947	0.23988011144501561	3364.175276050577	2537.681204110966	3295.871269372292	2486.157790588215
0.3295744720312385	2466.9776293671703	2547.483680990531	3678.54931078918	3647.4564086447144	4257.71975221012	4171.2737817045045	4782.328899205206	4648.062028908089	5643.757276710166	5437.90332144555	0.2592419540631039	0.23988011159854813	3352.7672912292182	2544.314787892392	3284.6949050853727	2492.6566906651715
0.33156032401756863	2470.828839584719	2551.460569747959	3684.291912530492	3653.1504711755274	4264.366500285838	4177.785578570868	4789.794617640734	4655.318142649397	5652.567775879259	5446.392460913926	0.2592419542354394	0.23988011175448826	3341.37896421412	2550.9511861705687	3273.5377994790906	2499.1583480929257
0.33355814176109866	2474.6900840131716	2555.4478201706397	3690.0494764676837	3658.859369435798	4271.030566294087	4184.314341758419	4797.279787820661	4662.593162015459	5661.401230592579	5454.90371863138	0.25924195441047976	0.23988011191287587	3330.0103705504443	2557.590340470546	3262.4000265839277	2505.6627055982826
0.33556799736153503	2478.561366774071	2559.445436514698	3695.8220087469217	3664.583109519804	4277.711957348879	4190.860078236782	4804.784417735656	4669.887094772654	5670.257650280285	5463.437103684157	0.2592419545882691	0.23988011207375132	3318.6615849370137	2564.232192100142	3251.281659575412	2512.169705676264
0.3375899633530214	2482.4426919000693	2563.4534229444293	3701.609515381831	3670.3216973903445	4284.410680410817	4197.4227948252255	4812.308515204084	4677.199948519815	5679.137044169189	5471.992624962491	0.2592419547688533	0.23988011223715558	3307.3326812057057	2570.876682132599	3240.1827707735356	2518.6792905862676
0.3396241127067558	2486.3340633345383	2567.4717835319434	3707.4120022529205	3676.0751388782373	4291.126742286432	4204.002498192085	4819.852087871255	4684.531730687594	5688.0394212818865	5480.570291159863	0.25924195495227803	0.23988011240313	3296.0237323108595	2577.523751393426	3229.1034316631267	2525.1914023642894
0.3416705188336247	2490.235484931206	2571.500522256805	3713.2294751070394	3681.843439681804	4297.860149627557	4210.599194854174	4827.415143208721	4691.882448537806	5696.964790435915	5489.170110772219	0.25924195513859016	0.23988011257171754	3284.734810361755	2584.1733404832194	3218.043712891056	2531.705982818734
0.343729255586852	2494.146960453844	2575.5396430056685	3719.0619395569074	3687.626605366345	4304.610908930779	4217.212891176185	4834.997688513663	4699.252109162755	5705.913160243042	5497.7920920971965	0.2592419553278376	0.23988011274296064	3273.4659866109723	2590.8253897659015	3207.003684258205	2538.2229735197034
0.34580039726466444	2498.06849357586	2579.589149571883	3724.909401080519	3693.424641363578	4311.379026536749	4223.843593370045	4842.599730908115	4706.640719484524	5714.8845391083305	5506.436243233291	0.2592419555200685	0.23988011291690364	3262.217331441003	2597.479839352891	3195.9834147192305	2544.7423157963203
0.3478840186129729	2502.000087879946	2583.6490456551196	3730.771865020599	3699.237552971099	4318.1645086295575	4230.491307494302	4850.221277338262	4714.048286254287	5723.878935229332	5515.102572079046	0.25924195571533215	0.2398801130935912	3250.988914385205	2604.136629117653	3184.9829723953735	2551.2639507423155
0.34998019482807	2505.9417468577103	2587.719334860997	3736.6493365840715	3705.06534535185	4324.967361236117	4237.1560394535145	4857.862334573745	4721.474816051622	5732.896356595253	5523.791086332259	0.25924195591367893	0.23988011327306774	3239.780804127222	2610.7956986923236	3174.002424577251	2557.78781921661
0.352089001559344	2509.893473909311	2591.800020700701	3742.541820841511	3710.908023533575	4331.787590225519	4243.837794997632	4865.522909206948	4728.920315283839	5741.936810986113	5532.501793489177	0.25924195611515954	0.23988011345538054	3228.5930685026105	2617.4569874637527	3163.041837720899	2564.313861834933
0.3542105149120084	2513.855272343083	2595.8911065905927	3748.449322726576	3716.7655924082565	4338.625201308397	4250.536579721344	4873.203007652263	4736.384790185237	5751.000305971894	5541.234700843653	0.2592419563198259	0.2398801136405758	3217.425774483825	2624.1204345583683	3152.1012774449773	2570.842018964817
0.35634481144984936	2517.8271453751263	2599.9925958518133	3754.371847035409	3722.6380567315528	4345.480200036208	4257.2523990634445	4880.902636145311	4743.868246816404	5760.086848911594	5549.989815486303	0.25924195652773085	0.23988011382870147	3206.2789882108336	2630.7859788640635	3141.1808085390367	2577.3722307288554
0.35849196819798806	2521.8090961289918	2604.104491709889	3760.3093984261554	3728.52542112223	4352.3525918007	4263.985258306179	4888.621800742312	4751.370691063489	5769.196446952509	5558.767144303672	0.2592419567389277	0.23988011401980622	3195.152774975286	2637.453559011803	3130.2804949671263	2583.904437002493
0.36065206264566085	2525.80112763522	2608.226797294347	3766.2619814182867	3734.427690061612	4359.242381833111	4270.735162574615	4896.360507319213	4758.892128637495	5778.329107029188	5567.566693977393	0.25924195695347113	0.23988011421393884	3184.047199208406	2644.123113364447	3119.4003998681437	2590.438577412744
0.3628251727490157	2529.8032428309925	2612.359515638304	3772.229600392075	3740.344867892995	4366.149575203565	4277.5021168359735	4904.118761570997	4766.432565073545	5787.484835862625	5576.388470983341	0.2592419571714167	0.2398801144111502	3172.962324532331	2650.794580051792	3108.5405855564168	2596.974591332837
0.3650113769339257	2533.815444559774	2616.502649678068	3778.2122595880596	3746.2769588210735	4373.074176820464	4284.286125898971	4911.896569010995	4773.99200573014	5796.663639959442	5585.232481590751	0.2592419573928208	0.23988011461149109	3161.8982137077255	2657.4678969261004	3097.701113519841	2603.512417877908
0.36721075409881926	2537.83773557083	2620.656202252715	3784.2099631063306	3752.2239669113387	4380.016191429647	4291.087194413133	4919.693934969952	4781.570455788394	5805.865525610793	5594.098731861346	0.2592419576177405	0.23988011481501315	3150.8549286616035	2664.143001579796	3086.882044438389	2610.0519959161757
0.3694233836175272	2541.8701185189266	2624.8201761037226	3790.2227149060795	3758.185896089549	4386.975623613872	4297.905326868191	4927.510864595446	4789.167920251365	5815.0904988916745	5602.987227648525	0.25924195784623466	0.23988011502176923	3139.832530498621	2670.8198313511675	3076.0834381683962	2616.5932640518295
0.37164934534214805	2545.912595963859	2628.9945738744996	3796.250518804898	3764.1627501410585	4393.952477792011	4304.740527593311	4935.347362850972	4796.784403943199	5824.338565659847	5611.897974596378	0.25924195807836253	0.23988011523181346	3128.8310794802383	2677.498323301901	3065.305353748263	2623.1361606250284
0.3738887196059291	2549.9651703700874	2633.17939811001	3802.2933784782313	3770.154532710284	4400.946758218414	4311.592800756481	4943.2034345152315	4804.419911508442	5833.6097315549905	5620.830978138884	0.25924195831418373	0.23988011544520005	3117.850635040435	2684.17841422779	3054.5478494052077	2629.6806237146957
0.3761415872261661	2554.027844106297	2637.374651256319	3808.3512974587284	3776.161247300046	4407.958468982152	4318.462150363765	4951.079084181299	4812.074447411208	5842.9040019977265	5629.786243498933	0.25924195855376087	0.23988011566198442	3106.8912557882722	2690.8600406545447	3043.810982563533	2636.2265911399154
0.3784080295071193	2558.10061944502	2641.5803356602146	3814.424279135674	3782.182897271037	4414.987614006368	4325.348580258696	4958.974316255864	4819.748015934504	5852.221382188728	5638.763775687531	0.2592419587971554	0.2398801158822236	3095.95299951348	2697.5431388407014	3033.094809833565	2642.7740004478255
0.3806881282429484	2562.183498562205	2645.796453568725	3820.5123267543486	3788.219485841118	4422.03419704753	4332.252094121455	4966.889134958419	4827.440621179326	5861.561877107749	5647.76357950275	0.2592419590444313	0.23988011610597493	3085.0359231816838	2704.2276447657496	3022.399387026322	2649.3227889202535
0.38298196572066395	2566.2764835368066	2650.0230071287538	3826.6154434154164	3794.271016084811	4429.098221694725	4339.1726954683145	4974.823544320449	4835.152267064014	5870.925491512678	5656.785659528977	0.259241959295653	0.23988011633329656	3074.14008293557	2710.91349413048	3011.724769147462	2655.872893565567
0.3852896247230969	2570.3795763503504	2654.2599983865643	3832.7336320742756	3800.3374909325535	4436.179691368909	4346.110387650768	4982.777548184597	4842.88295732331	5880.312229938548	5665.830020135794	0.2592419595508863	0.23988011656424824	3063.2655341019854	2717.6006223550066	3001.0710103941383	2662.4242511098273
0.38761118853188686	2574.492778886519	2658.507429287408	3838.8668955404437	3806.4189131701614	4443.27860932219	4353.065173854923	4990.75115020386	4850.632695507662	5889.7220966965915	5674.896665477188	0.25924195981019804	0.23988011679889026	3052.4123311990406	2724.288964582607	2990.4381641829386	2668.976798017975
0.3899467409304866	2578.6160929307284	2662.765301675058	3845.0152364769265	3812.5152854381736	4450.394978637106	4360.037057100751	4998.744353840766	4858.401484982398	5899.15509587327	5683.985599490566	0.25924196007365596	0.23988011703728424	3041.5805279324995	2730.9784556720406	2979.826283128001	2675.53047046985
0.39229636620718694	2582.749520169693	2667.033617291365	3851.1786573995623	3818.6266102312034	4457.528802225858	4367.026040241346	5006.7571623665335	4866.189328926894	5908.6112313292715	5693.096825895789	0.2592419603413298	0.23988011727949218	3030.770177194616	2737.6690301898634	2969.23541904625	2682.0852043598425
0.3946601491581577	2586.893062190974	2671.3123777757914	3857.357160676364	3824.752889897285	4464.680082829553	4374.032125962177	5014.7895788602	4873.99623033375	5918.0905066985015	5702.230348194209	0.2592419606132893	0.2398801175255789	3019.981331072282	2744.360622414155	2958.665622973116	2688.640935306321
0.3970381750905084	2591.0467204825586	2675.6015846649993	3863.550748526875	3830.894126637272	4471.848823017457	4381.055316780396	5022.841606207798	4881.822192008009	5927.592925387091	5711.386169667752	0.2592419608896061	0.2398801177756083	3009.214040867402	2751.0531663486036	2948.1169451610185	2695.197598644998
0.39943052982536675	2595.210496432455	2679.9012393923635	3869.7594230215755	3837.0503225041457	4479.035025186308	4388.095615044057	5030.9132471015755	4889.667216566288	5937.11849057249	5720.564293377905	0.25924196117035303	0.23988011802964634	2998.4683570605703	2757.746595682809	2937.5894350655144	2701.755129412515
0.4018372997009759	2599.3843913281426	2684.2113432874985	3875.983186081061	3843.2214794023407	4486.238691559369	4395.153022931333	5039.004504038935	4897.531306435915	5946.667205202208	5729.764722164705	0.2592419614556042	0.2398801182877601	2987.7443293380784	2764.440843813936	2927.0831413723063	2708.3134623654187
0.40425857157581063	2603.5684063562353	2688.5318975758423	3882.2220394755414	3849.4075990871434	4493.459824185842	4402.2275424498375	5047.115379321775	4905.414463854162	5956.239071993041	5738.987458645838	0.25924196174543473	0.23988011855001737	2977.042006605887	2771.1358438527677	2916.598111990257	2714.872531969333
0.4066944328317112	2607.76254260196	2692.8629033781453	3888.475984824058	3855.6086831639636	4500.698424939966	4409.319175435789	5055.245875055478	4913.31669086732	5965.834093429876	5748.23250521556	0.2592419620399213	0.23988011881648816	2966.361436971929	2777.8315286030993	2906.134394046967	2721.4322723888326
0.4091449713770379	2611.9668010487426	2697.2043617100226	3894.7450235938772	3861.8247330876925	4507.954495520312	4416.42792355327	5063.3959931481195	4921.237989329871	5975.452271764756	5757.499864043738	0.25924196233914193	0.23988011908724183	2955.7026677525137	2784.5278305626707	2895.6920338986674	2727.9926174929133
0.411610275649843	2616.1811825776967	2701.556273481457	3901.0291570997165	3868.055750161997	4515.2280374488955	4423.553788293432	5071.565735309462	4929.1783609036065	5985.093609015699	5766.789537074796	0.25924196264317556	0.23988011936235126	2945.065745476517	2791.2246819210704	2885.2710771388374	2734.553500857088
0.41409043462106226	2620.405687967206	2705.918639496358	3907.3283865031317	3874.3017355386783	4522.519052070454	4430.696770973755	5079.75510305016	4937.137807056793	5994.75810696575	5776.1015260267595	0.25924196295210294	0.2398801196418887	2934.45071590296	2797.9220145712607	2874.8715685912175	2741.114855750813
0.41658553779772634	2624.640317892443	2710.2914604520342	3913.6427128117934	3880.562690216926	4529.827540551621	4437.856872737189	5087.96409768082	4945.116329063229	6004.445767161879	5785.435832390146	0.2592419632660061	0.23988011992592856	2923.8576240078546	2804.619760092115	2864.4935523115564	2747.676615135977
0.41909567522619073	2628.8850729248993	2714.674736938734	3919.972136878789	3886.838615042654	4537.153503880113	4445.034094551414	5096.192720311088	4953.113928001403	6014.156590913906	5794.7924574269755	0.25924196358496815	0.23988012021454608	2913.286513987812	2811.3178497464396	2854.1370716076344	2754.238711679005
0.4216209374953856	2633.1399535318997	2719.0684694391634	3926.3166594019	3893.129510707817	4544.496942863896	4452.228437208033	5104.440971848719	4961.1306047536145	6023.890579293396	5804.17140216975	0.2592419639090739	0.23988012050781804	2902.7374292656314	2818.016214479576	2843.8021690221503	2760.8010777289746
0.42416141574008476	2637.4049600761277	2723.4726583279617	3932.676280922893	3899.435377749653	4551.857858130362	4459.439901321724	5112.708852998651	4969.166360005015	6033.647733132568	5813.572667420321	0.25924196423841034	0.23988012080582286	2892.210412500659	2824.71478492592	2833.4888863436645	2767.3636453242507
0.4267172016441951	2641.680092815159	2727.8873038712277	3939.051001826823	3905.756216550012	4559.236250125524	4466.66848732947	5120.996364262094	4977.221194242749	6043.428053023224	5822.996253748896	0.25924196457306425	0.23988012110863957	2881.705505586113	2831.4134913984453	2823.1972646166105	2773.9263461944647
0.42928838744406506	2645.9653519009566	2732.3124062260126	3945.4408223412865	3912.0920273346246	4566.632119113152	4473.914195489713	5129.303505935571	4985.295107755024	6053.231539315616	5832.442161492948	0.2592419649131256	0.23988012141634896	2871.2227496502455	2838.1122638857923	2812.9273441338446	2780.489111749688
0.43187506593181346	2650.2607373793935	2736.7479654398126	3951.845742535703	3918.4428101723784	4574.04546517394	4481.177025881537	5137.630278109971	4993.388100630188	6063.058192117327	5841.910390756127	0.25924196525868504	0.23988012172903314	2860.762185059837	2844.8110320495907	2802.679164444329	2787.0518730812473
0.4344773304586784	2654.566249189741	2741.1939814500515	3958.2657623205564	3924.808564974579	4581.476288204633	4488.4569784038185	5145.976680669576	5001.500172755793	6072.908011292122	5851.400941407173	0.2592419656098349	0.23988012204677656	2850.323851430672	2851.509725228534	2792.452764355112	2793.61456095858
0.4370952749383861	2658.881887164204	2745.6504540835767	3964.7008814467035	3931.189291494226	4588.924587917218	4495.754052774398	5154.342713291149	5009.631323817657	6082.780996458877	5860.913813078824	0.259241965966669	0.23988012236966308	2839.9077876243973	2858.208272429416	2782.248181941919	2800.1771058329614
0.4397289938505404	2663.207651027382	2750.1173830561493	3971.1510995045664	3937.5849893252835	4596.390363837997	4503.068248529249	5162.728375442898	5017.781553298955	6092.677146990346	5870.449005166739	0.2592419663292832	0.2398801226977796	2829.514031747356	2864.9066023208434	2772.0654545405414	2806.7394378246972
0.4423785822440318	2667.5435403957817	2754.5947679718943	3977.616415923412	3943.9956579018976	4603.87361530675	4510.399565021579	5171.133666383526	5025.950860479209	6102.596462012058	5880.0065168283245	0.2592419666977743	0.2398801230312142	2819.1426211688668	2871.604643245111	2761.9046187568456	2813.3014867260354
0.4450441357404687	2671.8895547773204	2759.0826083228108	3984.096829970604	3950.421296497684	4611.374341475873	4517.748001421022	5179.558585161272	5034.139244433386	6112.538940401161	5889.586346981676	0.2592419670722416	0.23988012337005668	2808.793592512724	2878.3023232031846	2751.7657104732934	2819.8631820023293
0.44772575053762753	2676.245693570791	2763.580903488214	3990.5923407508158	3956.861904224948	4618.892541309456	4525.113556712736	5188.003130612877	5042.346704030897	6122.504580785223	5899.188494304416	0.25924196745278577	0.23988012371439765	2798.466981662903	2884.9995698550483	2741.648764843121	2826.424452780513
0.4504235234129248	2680.6119560653615	2768.089652734216	3997.102947205273	3963.3174800339216	4626.428213582424	4532.496229696538	5196.467301362605	5050.573237934635	6132.4933815410695	5908.812957232554	0.2592419678395091	0.2398801240643299	2788.1628237643745	2891.6963105137693	2731.553816302214	2832.985227853991
0.4531375517269096	2684.9883414400288	2772.608855213184	4003.6286481109482	3969.7880227120013	4633.981356879591	4539.896018986034	5204.951095821197	5058.818844599995	6142.505340793545	5918.459733959356	0.2592419682325156	0.2398801244199474	2777.8811532342806	2898.3924721518997	2721.480898566777	2839.545435675769
0.4558679334267773	2689.3748487631337	2777.138509963193	4010.1694420798367	3976.27353088296	4641.551969594824	4547.312923007709	5213.454512184923	5067.083522273878	6152.540456414402	5928.128822434161	0.25924196863191107	0.23988012478134627	2767.6220037643798	2905.0879813965876	2711.43004464102	2846.1050043596188
0.45861476704990445	2693.7714769918007	2781.6786159074904	4016.725327558117	3982.7740030061846	4649.140049930079	4554.746940000069	5221.977548434505	5075.367268993715	6162.598726021017	5937.820220361258	0.2592419690378039	0.2398801251486243	2757.385408315109	2911.7827645172365	2701.4012868209975	2852.663861676934
0.4613781517274047	2698.178224971417	2786.229171853944	4023.2963028253807	3989.289437375878	4656.7455958945	4562.198068012713	5230.520202334095	5083.670082586446	6172.680146975208	5947.533925198681	0.2592419694503029	0.23988012552188007	2747.17139912711	2918.4767474319087	2691.3946566910017	2859.2219350481173
0.4641581871877068	2702.5950914350874	2790.790176494474	4029.8823659938153	3995.819832120253	4664.368605303483	4569.666304905424	5239.082471430235	5091.991960667504	6182.784716381982	5957.26993415702	0.2592419698695199	0.23988012590121452	2736.980007724953	2925.169855705113	2681.410185136134	2865.7791515497956
0.4669549737601532	2707.022075003115	2795.361628404521	4036.483515007431	4002.365185200772	4672.00907577777	4577.151648347291	5247.664353050837	5100.332900639839	6192.912431088346	5967.028244198283	0.25924197029556834	0.239880126286731	2726.8112649203977	2931.8620145425666	2671.447902342421	2872.335437906091
0.46976861237862133	2711.45917418243	2799.9435260424584	4043.0997476412135	4008.925494411299	4679.6670047424805	4584.654095815745	5256.26584430409	5108.692899692836	6203.06328768201	5976.808852034631	0.2592419707285639	0.23988012667853328	2716.6652008077363	2938.553148781997	2661.5078377926257	2878.890720481053
0.4725992045851658	2715.90638736605	2804.535867749029	4049.7310615003134	4015.500757377302	4687.342389426163	4592.173644595642	5264.886942077397	5117.071954801303	6213.237282490145	5986.6117541271915	0.2592419711686234	0.23988012707672743	2706.541844776948	2945.2431829003617	2651.590020279982	2885.4449252843624
0.4754468525336833	2720.3637128325295	2809.1386517467795	4056.377454019231	4022.0909715550356	4695.035226859859	4599.710291778336	5273.527643036329	5125.470062724432	6223.434411578132	5996.43694668484	0.25924197161586676	0.23988012748142207	2696.4412255248753	2951.932041017688	2641.6944779204205	2891.997977979365
0.47831165899359906	2724.831148745425	2813.751876139521	4063.0389224610176	4028.696134230775	4702.745513876176	4607.264034260794	5282.187943623576	5133.887220004817	6233.654670748334	6006.284425663064	0.25924197207041527	0.23988012789272736	2686.363371038926	2958.6196468754206	2631.8212381335907	2898.549803856178
0.4811937273535759	2729.308693152688	2818.3755389116773	4069.71546391637	4035.316242519881	4710.47324710824	4614.834868744533	5290.8678400577755	5142.323422967263	6243.8980555387125	6016.15418676255	0.25924197253239284	0.23988012831075425	2676.3083086021943	2965.3059238317655	2621.970327648334	2905.1003278295975
0.4840931616252451	2733.7963439861155	2823.0096379277434	4076.4070753028104	4041.951293366024	4718.218422988743	4622.422791734731	5299.567328332442	5150.778667717801	6254.164561221567	6026.046225428054	0.25924197300192475	0.23988012873561693	2666.276064826525	2971.9907948953332	2612.1417725302745	2911.649474463775
0.4870100664469608	2738.294099060837	2827.654170931706	4083.113753363928	4048.601283540357	4725.981037749071	4630.027799539281	5308.286404214987	5159.252950142638	6264.454182802368	6035.96053684715	0.259241973479139	0.2398801291674314	2656.266665621777	2978.674182680319	2602.335598171456	2918.1971679544076
0.4899445470875755	2742.801956074637	2832.309135546448	4089.8354946683594	4055.266209640662	4733.761087418121	4637.649888267813	5317.02506324539	5167.746265907057	6274.766915018207	6045.89711594896	0.259241973964166	0.2398801296063149	2646.2801362118917	2985.356009419658	2592.5518292811466	2924.743332110578
0.49289670945023945	2747.3199126074746	2836.9745292731113	4096.572295609086	4061.9460680904403	4741.558567821488	4645.289053830661	5325.7833007352865	5176.2586104542725	6285.102752336698	6055.855957402812	0.2592419744571377	0.23988013005238773	2636.3165011464152	2992.0361969708465	2582.7904899059795	2931.2878903716337
0.4958666600762229	2751.8479661208316	2841.650349490555	4103.324152402448	4068.640855138133	4749.373474580326	4652.945291937961	5334.561111766689	5184.789979004426	6295.461688954486	6065.8370556170585	0.2592419749581892	0.23988013050577145	2626.3757842929335	2998.7146668009227	2573.0516034374014	2937.830765808234
0.4988545061487607	2756.386113957185	2846.336593454726	4110.091061087367	4075.35056685622	4757.205803110445	4660.618598098632	5343.358491190971	5193.340366553447	6305.843718796041	6075.840404737752	0.2592419754674574	0.2398801309665904	2616.4580088522052	3005.3913399946177	2563.3351926003816	2944.3718811030267
0.5018603554969207	2760.9343533393726	2851.0332582980404	4116.873017524403	4082.0751991403476	4765.055548621221	4668.308967619368	5352.175433627646	5201.909767871933	6316.248835512219	6085.865998647325	0.25924197598508186	0.23988013143497042	2606.563197345822	3012.0661372347968	2553.641279457952	2950.9111585473875
0.5048843165994948	2765.4926813700126	2855.7403410287607	4123.670017394883	4088.814747708417	4772.922706114588	4676.016395603607	5361.011933463234	5210.498177503995	6326.677032478919	6095.913830963255	0.25924197651120406	0.23988013191103977	2596.691371636465	3018.738978818292	2543.969885430648	2957.448520058999
0.5079264985889148	2770.0610950309197	2860.4578385304308	4130.48205620003	4095.5692080997924	4780.8072703840335	4683.74087695061	5369.867984850126	5219.105589766245	6337.128302795758	6105.983895036864	0.2592419770459684	0.23988013239492897	2586.8425529247615	3025.4097846447257	2534.3210312909214	2963.983887166367
0.5109870112551897	2774.639591182482	2865.185747561196	4137.309129260045	4102.338575674316	4788.709236013529	4691.482406354355	5378.743581705399	5227.731998746549	6347.602639284653	6116.076183951868	0.2592419775895216	0.23988013288677137	2577.01676174975	3032.078474209993	2524.69473715825	2970.5171809972962
0.5140659650498691	2779.228166563066	2869.924064753201	4144.151231713205	4109.1228456114595	4796.628597376494	4699.240978302547	5387.638717709638	5236.377398302928	6358.100034488443	6126.190690523092	0.2592419781420133	0.23988013338670142	2567.2140179985436	3038.744966610917	2515.091022516601	2977.0483222925104
0.5171634710900281	2783.8268177884033	2874.6727866119622	4151.008358514965	4115.922012909412	4804.565348634747	4707.016587075589	5396.5533863057635	5245.041782062417	6368.6204806695105	6136.32740729513	0.2592419787035948	0.239880133894857	2557.43434090598	3045.409180535469	2505.5099062103545	2983.577231390518
0.5202796411622786	2788.435541350964	2879.431909515715	4157.880504437013	4122.736072384156	4812.519483737424	4714.809226745519	5405.487580697821	5253.725143419875	6379.163969808331	6146.486326540959	0.2592419792744217	0.23988013441137784	2547.6777490656823	3052.0710342711536	2495.9514064562973	2990.1038282389054
0.5234145877268029	2793.054333619373	2884.201429714813	4164.767664066407	4129.565018668603	4820.490996419969	4722.618891175024	5414.441293849835	5262.427475536889	6389.730493602149	6156.667440260654	0.2592419798546503	0.2398801349364061	2537.9442604244687	3058.7304456885904	2486.4155408361694	2996.6280323762912
0.5265684239214125	2797.683190837735	2888.981343331027	4171.669831804562	4136.408846211597	4828.479880202968	4730.445574016297	5423.414518484516	5271.148771340498	6400.320043463433	6166.870740179896	0.2592419804444408	0.23988013547008658	2528.2338922913186	3065.387332246988	2476.9023263084237	3003.149762937799
0.5297412635656308	2802.3221091250625	2893.771646356963	4178.587001866404	4143.267549277066	4836.486128391169	4738.289268710074	5432.407247082143	5279.889023522124	6410.932610518567	6177.096217748718	0.25924198104395596	0.23988013601256683	2518.546661337954	3072.0416109841317	2467.411779205664	3009.668938646093
0.5329332211648017	2806.97108447457	2898.5723346553264	4185.519168279317	4150.141121942989	4844.509734072264	4746.149968484444	5441.419471879212	5288.648224536246	6421.568185606245	6187.343864139957	0.25924198165336204	0.23988013656399662	2508.8825836051255	3078.6931985202245	2457.9439152444247	3016.1854778161505
0.5361444119142209	2811.6301127531196	2903.383403958354	4192.466324882316	4157.029558100571	4852.550690115926	4754.0276663539125	5450.451184867341	5297.4263665993485	6432.226759276188	6197.613670248032	0.25924198227282647	0.2398801371245282	2499.2416745170485	3085.342011065455	2448.498749534134	3022.699298356776
0.5393749517032939	2816.299189700532	2908.20484986709	4199.428465325022	4163.932851453209	4860.608989172632	4761.922355118218	5459.502377791955	5306.223441688613	6442.908321787596	6207.905626687394	0.25924198290252126	0.23988013769431696	2489.6239488651045	3091.9879643925233	2439.076296563493	3029.210317749181
0.5426249571197181	2820.9783109289533	2913.0366678507453	4206.405583066713	4170.8509955155805	4868.6846236725605	4769.834027361284	5468.573042151045	5315.039441540746	6453.612863107669	6218.219723791178	0.2592419835426207	0.23988013827352006	2480.0294208207633	3098.630973845022	2429.676570222364	3035.718453062931
0.5458945454536906	2825.667471922189	2917.878853246027	4213.397671375341	4177.783983612672	4876.777585824452	4777.762675450121	5477.663169193895	5323.874357650756	6464.340372910116	6228.555951609748	0.25924198419330235	0.2398801388622989	2470.4581039465265	3105.2709543444216	2420.299583796761	3042.22362094617
0.5491838347021408	2830.3666680350934	2922.7314012564634	4220.404723326612	4184.731808878831	4884.887867614548	4785.708291533723	5486.772749919877	5332.728181270724	6475.090840573737	6238.914299909283	0.2592419848547465	0.23988013946081613	2460.9100111868465	3111.9078203692334	2410.945349964779	3048.725737609435
0.5524929435729888	2835.0758944928366	2927.5943069516816	4227.426731802903	4191.694464256714	4893.015460805338	4793.6708675418895	5495.901775077057	5341.60090340849	6485.8642551807625	6249.294758170221	0.2592419855271368	0.23988014006923838	2451.3851548837265	3118.5414859675802	2401.613880820223	3055.224718849524
0.55582199148943	2839.7951463903382	2932.4675652668125	4234.463689492413	4198.6719424964485	4901.160356934568	4801.650395184243	5505.0502351610785	5350.492514826562	6496.6606055155535	6259.697315585996	0.2592419862106601	0.23988014068773475	2441.8835467816098	3125.1718647556845	2392.305187869235	3061.720480036922
0.5591710985942444	2844.5244186915265	2937.351171001725	4241.515588888062	4205.664236154533	4909.322547313981	4809.646865948988	5514.218120413743	5359.403006040726	6507.47988006291	6270.121961061409	0.25924198690550704	0.2398801413164768	2432.4051980116637	3131.798869889346	2383.0192820166703	3068.2129360903054
0.5625403857541326	2849.2637062286803	2942.2451188203504	4248.582422286506	4212.671337592866	4917.50202302817	4817.660271101795	5523.40542082172	5368.332367318811	6518.32206700657	6280.568683211172	0.25924198761187	0.23988014195563984	2422.950119121815	3138.422414095141	2373.756173596368	3074.7020015091402
0.565929974564078	2854.0130037017975	2947.149403250023	4255.664181787199	4219.693238977809	4925.698774933487	4825.690601684727	5532.6121261153385	5377.28058867949	6529.187154227756	6291.037470358527	0.2592419883299467	0.2398801426054021	2413.5183200662723	3145.0424096484203	2364.515872360673	3081.1875903496984
0.569339987351735	2858.7723056778527	2952.064018680724	4262.760859291291	4226.729932279104	4933.912793656778	4833.737848515003	5541.8382257671465	5386.2476598909025	6540.075129303501	6301.528310533609	0.25924198905993734	0.23988014326594473	2404.1098102054093	3151.658768365043	2355.2983874803176	3087.669616219704
0.5727705471818436	2863.541606590152	2956.9889593644043	4269.87244650066	4233.781409268903	4942.144069594256	4841.802002183893	5551.08370899065	5395.233570469415	6550.985979505151	6312.041191472025	0.25924198980204477	0.23988014393745125	2394.7245983217144	3158.2714016144164	2346.1037275579292	3094.1479922865983
0.5762217778606706	2868.3209007376267	2961.9242194142626	4276.998934916863	4240.847661520727	4950.392592910291	4849.883053055523	5560.348564738968	5404.2383096783105	6561.919691796767	6322.576100613291	0.2592419905564774	0.23988014462011076	2385.362692622468	3164.880220314255	2336.931900637108	3100.62263128045
0.5796938039404782	2873.110182284173	2966.8697928040688	4284.140315840152	4247.928680408519	4958.658353536266	4857.980991265794	5569.63278170353	5413.261866526556	6572.876252833609	6333.133025099412	0.2592419913234453	0.23988014531411309	2376.024100731127	3171.485134912189	2327.7829141864786	3107.0934454676462
0.5831867507240184	2877.9094452578875	2971.825673367362	4291.2965803683355	4255.024457105471	4966.94134116927	4866.095806721037	5578.936348312615	5422.30422976733	6583.855648960394	6343.711951773158	0.2592419921031634	0.23988014601965213	2366.708829704323	3178.086055399268	2318.656775117037	3113.560346663464
0.5867007442690553	2882.7186835504513	2976.791854796815	4298.467719395859	4262.134982583138	4975.241545271021	4874.227489097007	5588.259252730147	5431.365387896886	6594.857866209885	6354.312867176719	0.25924199289585004	0.23988014673692606	2357.4168860332575	3184.6828913025092	2309.553489790531	3120.0232462361455
0.5902359113929144	2887.5378909163433	2981.76833064344	4305.653723612636	4269.260247610282	4983.558955066523	4882.376027837558	5597.6014828541765	5440.445329153082	6605.882890301099	6364.93575755	0.25924199370172696	0.2398801474661358	2348.148275640211	3191.2755516748875	2300.473064007354	3126.482055082917
0.5937923796770596	2892.367060972187	2986.7550943158835	4312.854583503073	4276.400242751879	4991.89355954293	4890.541412153505	5606.96302631562	5449.54404151411	6616.93070663781	6375.58060882913	0.2592419945210207	0.2398801482074861	2338.9030038948404	3197.863945106161	2291.415503027616	3132.9366836493136
0.597370277471697	2897.206187196005	2991.752139079691	4320.070289344956	4283.554958368059	5000.245347448272	4898.723631021411	5616.343870476806	5458.661512697147	6628.001300306849	6386.247406644884	0.259241995353961	0.2398801489611841	2329.6810756102204	3204.447979710647	2282.380811569281	3139.3870419187006
0.6009697339004076	2902.055262926525	2996.7594580565665	4327.300831208426	4290.724384613044	5008.614307290245	4906.9226731823865	5625.744002430144	5467.797730157016	6639.094656076519	6396.936136321118	0.25924199620078164	0.2398801497274423	2320.4824950413313	3211.0275631158147	2273.368993800599	3145.8330393939978
0.6045908788648067	2906.9142813624	3001.7770442235783	4334.546198954805	4297.908511434022	5017.000427334881	4915.138527140783	5635.163408996607	5476.952681084732	6650.210758394813	6407.646782873063	0.259241997061721	0.239880150506476	2311.307265898213	3217.602602473693	2264.380053357221	3152.274585114559
0.6082338430492322	2911.783235561545	3006.8048904124767	4341.806382235621	4305.1073285701605	5025.403695605397	4923.371181163076	5644.602076724455	5486.126352406255	6661.349591387904	6418.379331005875	0.2592419979370215	0.23988015129850435	2302.15539135749	3224.173004465294	2255.4139933486003	3158.7115876526805
0.611898757925461	2916.662118440384	3011.8429893088887	4349.08137049147	4312.32082555146	5033.82409988089	4931.620623276553	5654.059991887758	5495.318730781029	6672.511138858408	6429.13376511292	0.2592419988269289	0.2398801521037499	2293.0268740492174	3230.738675276749	2246.4708163504256	3165.1439550983487
0.6155857557574533	2921.5509227730963	3016.891333451579	4356.371152950911	4319.548991697697	5042.261627695054	4939.886841268102	5663.537140484966	5504.529802600639	6683.695384283689	6439.910069274202	0.2592419997316945	0.23988015292244025	2283.921716061537	3237.299520596862	2237.5505244134692	3171.5715950619197
0.6192949696061266	2926.4496411908635	3021.9499152316644	4363.675718629333	4326.791816117296	5050.716266334874	4948.169822682926	5673.033508237431	5513.759553987367	6694.90231081412	6450.7082272546795	0.2592420006515736	0.23988015375480606	2274.839918961632	3243.855445635738	2228.653119072318	3177.9944146780763
0.6230265333341571	2931.358266181181	3027.0187268918776	4370.995056327931	4334.04928770628	5059.1880028394335	4956.469554823342	5682.549080588077	5523.00797079286	6706.131901271512	6461.528222502704	0.259242001586825	0.23988015460108214	2265.7814837866463	3250.406355106039	2219.7786013409495	3184.412320591393
0.6267805816108112	2936.2767900870354	3032.09776052574	4378.329154632486	4341.321395147088	5067.676823998508	4964.786024747426	5692.083842699821	5532.275038596622	6717.384138147249	6472.370038148254	0.2592420025377138	0.2398801554615078	2256.7464110481087	3256.9521532187937	2210.9269717211137	3190.825218959013
0.6305572499168048	2941.20520510621	3037.1870080768363	4385.678001912321	4348.608126907535	5076.182716351359	4973.119219267827	5701.637779454204	5541.560742704689	6728.659003600683	6483.233657001395	0.25924200350450827	0.23988015633632603	2247.7347007388016	3263.4927436864236	2202.098230206175	3197.2330154497176
0.634356674549194	2946.143503290469	3042.2864613379793	4393.041586319095	4355.909471239617	5084.70566618533	4981.4691249503985	5711.210875449838	5550.865068148109	6739.956479457285	6494.119061550486	0.2592420044874821	0.2398801572257842	2238.746352337883	3270.0280297193676	2193.292376286583	3203.6356152402004
0.6381789926262927	2951.091676544854	3047.396111950478	4400.4198957857525	4363.225416178466	5093.245659534642	4989.835728113006	5720.803115001031	5560.187999681608	6751.276547207037	6505.0262339606315	0.2592420054869136	0.23988015813013439	2229.7813648133306	3276.5579140221234	2184.5094089508057	3210.0329230102943
0.642024342092622	2956.049716626854	3052.5159514032803	4407.812918025284	4370.555949541123	5101.80268217895	4998.219014824123	5730.41448213618	5569.529521782031	6762.619188002526	6515.955156071854	0.2592420065030858	0.23988015904963259	2220.8397366236895	3283.082298787427	2175.749326689169	3216.4248429394793
0.6458928617238878	2961.0176151456903	3057.645971032237	4415.220640529662	4377.901058925481	5110.376719642117	5006.618970901626	5740.0449605963895	5578.889618646995	6773.984382657327	6526.905809397515	0.25924200753628707	0.23988015998453965	2211.9214657241246	3289.6010856947396	2167.012127497932	3222.8112787039718
0.6497846911319898	2965.9953635614743	3062.7861620192316	4422.643050568592	4385.260731709052	5118.967757190767	5015.035581911376	5749.694533833845	5588.268274193312	6785.372111644066	6537.878175122481	0.25924200858681	0.23988016093512116	2203.026549569331	3296.114175906754	2158.29780888441	3229.1921334743965
0.6536999707700591	2970.9829531844816	3067.936515391435	4430.080135188426	4392.634955047886	5127.575779833029	5023.46883316599	5759.363185010406	5597.665472055618	6796.782355092773	6548.872234101504	0.2592420096549536	0.23988016190164627	2194.154985126108	3302.621470080572	2149.6063678757055	3235.5673099239357
0.6576388419375281	2975.9803751743552	3073.097022020465	4437.531881210973	4400.023715875381	5136.200772317158	5031.918709723482	5769.050896996058	5607.08119558486	6808.215092789058	6559.887966857467	0.2592420107410211	0.23988016288439024	2185.306768860086	3309.122868335573	2140.937801013468	3241.9367102070246
0.661601446785229	2980.9876205392675	3078.267672621569	4444.9982752322585	4407.427000901106	5144.842719130108	5040.385196385912	5778.757652367301	5616.5154278467935	6819.670304172193	6570.925353579618	0.2592420118453212	0.2398801638836324	2176.4818967547035	3315.618270276813	2132.29210435797	3248.3002359594684
0.6655879283205246	2986.0046801352055	3083.4484577527933	4452.479303621453	4414.8447966096155	5153.501604496277	5048.868277698034	5788.483433405754	5625.968151620468	6831.147968333486	6581.984374121801	0.25924201296816846	0.23988016489965722	2167.680364307016	3322.1075749774463	2123.6692734960234	3254.657788302051
0.6695984304124688	2991.0315446650707	3088.639367814167	4459.97495251954	4422.2770892592835	5162.1774123759815	5057.367937945957	5798.228222096432	5635.43934939675	6842.648064014229	6593.0650080007235	0.25924201410988257	0.23988016593275407	2158.9021665334003	3328.5906809777953	2115.0693035549484	3261.009267851012
0.6736330977969988	2996.068204677967	3093.840393046902	4467.485207838247	4429.723864881161	5170.870126464208	5065.884161155852	5807.992000126348	5644.92900337686	6854.170569604069	6604.16723439426	0.259242015270789	0.2398801669832169	2150.1472979835235	3335.067486300599	2106.4921891883714	3267.3545746890595
0.6776920760821589	3001.114650568348	3099.051523532495	4475.010055258776	4437.185109277685	5179.579730189155	5074.416931092461	5817.774748882873	5654.437095470741	6865.715463139053	6615.291032139522	0.25924201645121875	0.2398801680513462	2141.415752722998	3341.537888413528	2097.937924579601	3273.693608362577
0.6817755117533548	3006.170872575188	3104.2727491919195	4482.549480230575	4444.660808021528	5188.3062067107985	5082.96623125779	5827.576449452127	5663.963607295574	6877.282722299747	6626.4363797311435	0.2592420176515086	0.23988016913744603	2132.7075243550353	3348.001784252934	2089.406503469916	3280.026267913403
0.6858835521786408	3011.2368607811995	3109.5040597848156	4490.10346797017	4452.150946454438	5197.049538919554	5091.532044889784	5837.397082617481	5673.508520174317	6888.872324409449	6637.603255319555	0.25924201887200177	0.239880170241827	2124.0226060209097	3354.459070216748	2080.8979191357503	3286.352451836923
0.6900163456140378	3016.3126051119852	3114.7454449085562	4497.672003459897	4459.655509685908	5205.8097094348	5100.1143549608	5847.236628857887	5683.071815134005	6900.484246432242	6648.791636709002	0.2592420201130467	0.2398801713648047	2115.3609903997276	3360.909642154351	2072.412164401845	3292.672058093711
0.6941740412088835	3021.3980953352307	3119.9968939974806	4505.255071446709	4467.174482592068	5214.586700603501	5108.713144176342	5857.095068346346	5692.653472904336	6912.118464971168	6660.001501355896	0.2592420213749988	0.2398801725067003	2106.7226697135484	3367.3533953665756	2063.9492316535907	3298.98498411919
0.6983567890112157	3026.493321059841	3125.258396321981	4512.852656440884	4474.707849814388	5223.380494498715	5117.328394973588	5866.972380948218	5702.253473916026	6923.774956266246	6671.2328263668805	0.2592420226582189	0.23988017366784098	2098.10763572983	3373.7902246000012	2055.5091128265485	3305.2911267983727
0.702564739973187	3031.5982717351326	3130.5299409876575	4520.464742714821	4482.255595758469	5232.1910729181955	5125.960089519991	5876.868546219665	5711.871798299258	6935.4536961926215	6682.4855884970275	0.25924202396307466	0.23988017484855875	2089.51587977272	3380.2200240544043	2047.0917994165793	3311.590382473194
0.7067980459565127	3036.7129366499844	3135.811516934433	4528.091314301782	4489.817704592775	5241.0184173829375	5134.6082097118415	5886.7835434060125	5721.5084258820825	6947.154660258648	6693.759764147954	0.2592420252899403	0.23988017604919284	2080.9473927208455	3386.64268737135	2038.6972824879922	3317.8826469468186
0.7110568597379514	3041.8373049319957	3141.103112935717	4535.7323549946295	4497.394160247436	5249.862509135718	5143.272737172895	5896.717351440109	5731.163336188874	6958.877823603944	6705.055329366034	0.2592420266391963	0.23988017727008673	2072.402165011852	3393.0581076327944	2030.3255526762223	3324.167815477238
0.7153413350148182	3046.9713655466294	3146.404717597504	4543.387848344561	4504.984946412961	5258.723329139638	5151.953653252904	5906.6699489406865	5740.836508438712	6970.623160997461	6716.372259840483	0.25924202801122986	0.23988017851159127	2063.880186642171	3399.4661773510743	2021.9766001790995	3330.4457827579463
0.7196516264105322	3052.115107296347	3151.716319357469	4551.057777659808	4512.590046538944	5267.600858076602	5160.650939026132	5916.641314210666	5750.527921543722	6982.390646835482	6727.710530901438	0.25924202940643515	0.2398801797740635	2055.381447178428	3405.8667884772876	2013.6504147755913	3336.7164429350523
0.7239878894801961	3057.2685188197765	3157.0379064841263	4558.742126004411	4520.209443832864	5276.495076345916	5169.364575289988	5926.631425235567	5760.237554107543	6994.180255139748	6739.070117518154	0.25924203082521363	0.23988018105786552	2046.9059357600054	3412.2598323968705	2005.3469858267345	3342.979689601809
0.7283502807162107	3062.431588590824	3162.36946707591	4566.440876196889	4527.843121258762	5285.405964062737	5178.094542563512	5936.640259681775	5769.965384423653	7005.991959555412	6750.450994297045	0.2592420322679725	0.239880182363367	2038.4536410991568	3418.645199922379	1997.066302270512	3349.235415782663
0.7327389575539218	3067.6043049178315	3167.7109890602756	4574.154010808982	4535.491061535963	5294.333501056632	5186.840821085913	5946.667794894923	5779.711390473737	7017.8257333491265	6761.853135479788	0.25924203373512783	0.23988018369094366	2030.024551484501	3425.022781286156	1988.8083526365226	3355.4835139445495
0.7371540783773028	3072.786655942663	3173.0624601928153	4581.881512164299	4543.153247137811	5303.277666869992	5195.603390815126	5956.714007898109	5789.475549926076	7029.681549406952	6773.2765149414145	0.2592420352271013	0.239880185040978	2021.6186547898687	3431.3924661485944	1980.573125046678	3361.723875992582
0.74159580252467	3077.9786296398825	3178.4238680563512	4589.623362337091	4550.829660290371	5312.238440756633	5204.3822314263225	5966.7788753903305	5799.257840133891	7041.559380232494	6784.721106188401	0.25924203674432367	0.23988018641385858	2013.2359384762822	3437.7541435923195	1972.3606072145049	3367.956393258064
0.746064290294433	3083.1802138158223	3183.795200060012	4597.3795431508615	4558.520282971107	5321.215801680184	5213.177322310406	5976.862373744661	5809.058238133669	7053.459197944764	6796.186882356689	0.2592420382872323	0.2398801878099825	2004.8763895870652	3444.10770210356	1964.1707864449127	3374.18095648929
0.7505597029508803	3088.391396107717	3189.176443438297	4605.150036177075	4566.225096907547	5330.209728312582	5221.988642572477	5986.964479006578	5818.876720643444	7065.380974276203	6807.673816209692	0.25924203985627264	0.23988018922975118	1996.5399947665865	3450.4530295941513	1956.0036496556131	3380.397455878672
0.7550822027299987	3093.612163982825	3194.5675852502336	4612.9348227338605	4573.944083576073	5339.220199032584	5230.816171030466	5997.085166892272	5828.713264061285	7077.324680570689	6819.181880136511	0.25924204145189716	0.23988019067357583	1988.2267402559519	3456.7900133851217	1947.8591833680402	3386.605781038408
0.7596319528453285	3098.842504737514	3199.9686123783654	4620.733883884634	4581.677224200482	5348.247191924169	5239.659886213467	6007.224412786877	5838.567844463432	7089.290287781438	6830.711046149771	0.259242043074568	0.23988019214187292	1979.936611893354	3463.118540200172	1939.7373737085145	3392.8058209927985
0.7642091174938536	3104.08240549637	3205.379511527892	4628.547200436789	4589.424499750751	5357.29068477502	5248.519766360344	6017.382191742741	5848.4404376027505	7101.277766468982	6842.261285883798	0.25924204472475365	0.23988019363506766	1971.6695951238507	3469.4384961697506	1931.6382064177888	3398.997464185348
0.7688138618619275	3109.331853211288	3210.800269225673	4636.374752940329	4597.185890941614	5366.350655074948	5257.395789418093	6027.55847847767	5858.331018906896	7113.287086799085	6853.8325705924835	0.2592420464029314	0.2398801951535914	1963.42567500507	3475.7497668330325	1923.5616668527946	3405.1805984735256
0.7734463521312342	3114.5908346605943	3216.2308718193563	4644.216521686564	4604.961378231313	5375.427080014381	5266.2879330404185	6037.753247373234	5868.239563476743	7125.318218540746	6865.4248711474365	0.25924204810958795	0.23988019669788427	1955.2048362009227	3482.052237118478	1915.5077399900183	3411.355111124576
0.7781067554847866	3119.8593364480685	3221.671305476359	4652.072486706664	4612.75094182015	5384.51993648269	5275.196174586081	6047.966472472874	5878.1660460845305	7137.371131063968	6877.038158035829	0.2592420498452169	0.23988019826839363	1947.007062987308	3488.345791342901	1907.4764104323694	3417.5208888193592
0.7827952401129585	3125.137345002068	3227.121556183014	4659.942627770345	4620.5545616492545	5393.62920106667	5284.1204911174855	6058.198127480211	5888.110441172296	7149.445793337766	6888.672401358553	0.2592420516103221	0.23988019986557482	1938.8323392734164	3494.630313240923	1899.4676624097629	3423.6778176423395
0.7875119752195561	3130.424846574644	3232.5816097435286	4667.826924384555	4628.372217399106	5402.75485004902	5293.060859398985	6068.44818575733	5898.072722849991	7161.542173928134	6900.327570828014	0.25924205340541534	0.2398802014898911	1930.6806485819397	3500.905685918755	1891.481479778071	3429.8257830723887
0.792257131027923	3135.72182724052	3238.051451779085	4675.7253557919585	4636.203888488237	5411.896859406586	5302.017255895415	6078.716620322811	5908.0528648938325	7173.6602409957295	6912.003635766219	0.25924205523101745	0.2398802031418141	1922.5519740621094	3507.1717918697977	1883.517846031813	3435.96466999501
0.7970308787870847	3141.028272896254	3243.531067726843	4683.637900969686	4644.04955407182	5421.055204808922	5310.989656770463	6089.003403850113	5918.050840744505	7185.799962293965	6923.700565102658	0.25924205708765924	0.2398802048218235	1914.4462984993588	3513.4285129813943	1875.5767443067161	3442.094362698146
0.8018333907779276	3146.34416925924	3249.020442839032	4691.564538627847	4651.90919304036	5430.229861616563	5319.978037885182	6099.308508665633	5928.06662350549	7197.961305166719	6935.418327372357	0.25924205897588015	0.23988020653040748	1906.36360430473	3519.675730507006	1867.6581573729636	3448.2147448507603
0.8066648403194178	3151.6695018667865	3254.519562181884	4699.50524720816	4659.782784018173	5439.4208048794435	5328.9823747962455	6109.631906746931	5938.100185941135	7210.144236546241	6947.15689071362	0.259242060896229	0.23988020826806344	1898.3038735387381	3525.9133250989253	1859.762067648233	3454.32569951599
0.8115254017748545	3157.0042560752163	3260.028410634766	4707.460004882614	4667.670305362141	5448.628009335348	5338.002642754534	6119.973569720993	5948.151500475066	7222.348722951098	6958.916222866167	0.2592420628492647	0.23988021003529644	1890.2670878951903	3532.1411767704412	1851.8884572035167	3460.4271091554547
0.8164152505581643	3162.348417058831	3265.546972889122	4715.428789551923	4675.571735160211	5457.85144940812	5347.038816703404	6130.333468862218	5958.220539188273	7234.574730483813	6970.696291168903	0.2592420648355564	0.2398802118326214	1882.2532287110807	3538.359164903988	1844.037307755556	3466.518855601549
0.8213345631402307	3167.70196980903	3271.0752334475255	4723.411578844222	4683.487051230028	5467.091099206167	5356.090871277145	6140.711575090734	5968.307273817375	7246.822224828865	6982.497062557884	0.2592420668556825	0.23988021366056203	1874.2622769784648	3544.567168263253	1836.2086006823229	3472.6008200816577
0.8262835170552626	3173.0648991333173	3276.613176622693	4731.408350113583	4691.416231117533	5476.346932520721	5365.158780799357	6151.107858970456	5978.411675752831	7259.091171250402	6994.3185035642255	0.2592420689102317	0.23988021551965097	1866.2942133377073	3550.7650649723364	1828.4023170168512	3478.672883194289
0.8312622909072027	3178.4371896543635	3282.1607865364635	4739.419080438618	4699.359252095499	5485.618922824244	5374.242519281295	6161.52229070729	5988.53371603708	7271.381534590126	7006.160580311926	0.25924207099980423	0.23988021741043128	1858.349018087727	3556.9527325232048	1820.6184374566656	3484.7349249176914
0.8362710643761712	3183.818825809019	3287.7180471188353	4747.443746621015	4707.316091162162	5494.907043268723	5383.342060420289	6171.954840147212	5998.673365362788	7283.693279265023	7018.023258515825	0.259242073125009	0.23988021933345385	1850.4266711835517	3563.130047763698	1812.8569423645968	3490.786824601935
0.8413100182249524	3189.209791847351	3293.2849421069245	4755.482325184106	4715.286725039723	5504.211266684017	5392.457377598044	6182.405476774426	6008.830594070958	7296.026369265191	7029.906503479375	0.2592420752864673	0.23988022128928102	1842.5271522434196	3569.2968869009055	1805.1178117732052	3496.828460969962
0.8463793343055166	3194.6100718316625	3298.8614550440047	4763.5347923714035	4723.271130172983	5513.5315655761615	5401.588443879069	6192.874169709449	6019.005372149173	7308.380768151585	7041.810280092609	0.2592420774848109	0.23988022327848396	1834.650440553436	3575.4531254994217	1797.4010253933957	3502.859712122474
0.8514791955655843	3200.0196496355293	3304.4475692784763	4771.601124145164	4731.269282727864	5522.867912125713	5410.735232009	6203.360887707256	6029.197669229733	7320.756439053822	7053.734552829945	0.25924207972068214	0.23988022530164524	1826.7965150668751	3581.598638470983	1789.7065626018448	3508.880455504521
0.8566097860552276	3205.4385089427838	3310.043267962805	4779.681296184886	4739.2811585899	5532.220278186003	5419.8977144128585	6213.865599155322	6039.407454587708	7333.153344667876	7065.679285747916	0.2592420819947358	0.23988022735935563	1818.9653544126777	3587.7333000823855	1782.0344024612568	3514.890567936003
0.861771290933513	3210.8666332465677	3315.6485340525855	4787.775283885898	4747.30673336289	5541.588635281511	5429.075863193528	6224.388272071793	6049.634697139254	7345.571447253917	7077.644442483199	0.25924208430763745	0.23988022945221846	1811.1569368978962	3593.856983950129	1774.3845237210626	3520.8899256050354
0.8669638964751838	3216.3040058483175	3321.263350305458	4795.883062357836	4755.345982367356	5550.9729546061035	5438.269650129981	6234.928874103505	6059.879365439624	7358.01070863398	7089.629986250293	0.2592420866600644	0.23988023158084643	1803.371240505483	3599.96956302505	1766.7569048112491	3526.878404042567
0.8721877900773816	3221.750609856757	3326.8876992800965	4804.004606423166	4763.398880639095	5560.373207021318	5447.479046675625	6245.487372524069	6070.1414276813375	7370.4710901897	7101.6358798393685	0.25924208905270635	0.23988023374586342	1795.6082429015078	3606.070909597678	1759.151523852779	3532.8558781369356
0.877443160266411	3227.2064281869007	3332.521563335164	4812.139890615681	4771.465402927686	5569.789363054637	5456.704023956603	6256.063734231917	6080.420851692277	7382.952552860013	7113.662085614056	0.25924209148626504	0.2398802359479047	1787.8679214474978	3612.1608953154646	1751.5683586631203	3538.822222135379
0.8827301967045416	3232.6714435591034	3338.1649246283077	4820.288889179105	4779.545523695053	5579.221392897857	5465.9445527701455	6266.657925748489	6090.717604933858	7395.455057139008	7125.708565509291	0.2592420939614546	0.23988023818761603	1780.1502531851875	3618.239391138777	1744.0073867549654	3544.777309628902
0.8880490901968541	3238.1456384979224	3343.81776511507	4828.451576065387	4787.639217113912	5588.669266405133	5475.200603582796	6277.269913216018	6101.031654499056	7407.978563073327	7137.7752810290185	0.2592420964790017	0.23988024046565548	1772.455214851827	3624.3062673653476	1736.4685853383853	3550.7210135508794
0.8934000326981257	3243.628995331252	3349.4800665478747	4836.627924933417	4795.746457066323	5598.132953091481	5484.472146528757	6287.899662395865	6111.362967110553	7420.52303026019	7149.86219324402	0.25924209903964607	0.23988024278269188	1764.782782888622	3630.3613936358597	1728.951931328862	3556.653206182178
0.8987832173197573	3249.121496189192	3355.1518104749543	4844.8179091473485	4803.867217142153	5607.612422130837	5493.75915140813	6298.547138666334	6121.711509118792	7433.088417844825	7161.969262789637	0.25924210164414013	0.23988024513940623	1757.1329334299662	3636.404638902284	1721.45740134886	3562.573759144405
0.904198838336744	3254.6231230030935	3360.8329782393225	4853.02150177517	4812.001470637605	5617.107642354417	5503.061587685244	6309.212307020827	6132.077246500104	7445.674684518287	7174.096449863582	0.25924210429325034	0.23988024753649229	1749.5056423195638	3642.4358714527916	1713.9849717311445	3568.482543397695
0.9096470911946843	3260.1338575044965	3366.5235509776803	4861.238675587133	4820.149190553672	5626.618582248887	5512.379424486878	6319.895132065796	6142.460144854731	7458.281788515043	7186.243714223635	0.25924210698775624	0.2398802499746553	1741.9008851018734	3648.4549588838127	1706.534618519945	3574.379429235123
0.915128172516836	3265.653681224094	3372.2235096193804	4869.469403054208	4828.310349594635	5636.145209954578	5521.7126306005475	6330.595578018735	6152.860169404919	7470.909687610611	7198.411015185399	0.25924210972845085	0.23988025245461292	1734.3186370370677	3654.4617681200616	1699.1063174761366	3580.2642862824723
0.9206422801112097	3271.1825754907327	3377.9328348853296	4877.713656346597	4836.484920166515	5645.6874932637775	5531.0611744727385	6341.31360870626	6163.277284992951	7483.558339119285	7210.5983116200105	0.2592421125161418	0.2398802549770959	1726.7588730979478	3660.456165401032	1691.7000440793345	3586.136983492179
0.9261896129777101	3276.720521430333	3383.6515072869365	4885.97140733213	4844.672874375553	5655.245399618854	5540.42502420717	6352.0491875620155	6173.711456079207	7496.227699891665	7222.805561951868	0.2592421153516511	0.23988025754284767	1719.2215679698274	3666.4380162688904	1684.3157735326095	3591.9973891463596
0.931770371315315	3282.267499964855	3389.3795071250215	4894.242627574722	4852.874184026666	5664.818896110498	5549.804147563023	6362.802277624674	6184.162646740201	7508.917726312315	7235.032724156333	0.2592421182358142	0.23988026015262504	1711.7066960661323	3672.407185592456	1676.9534807657474	3597.845370852854
0.9373847565293029	3287.823491811285	3395.116814488747	4902.5272883328735	4861.0888206219115	5674.4079494759635	5559.198511953196	6373.572841536	6194.630820666629	7521.628374297452	7247.279755757456	0.2592421211694832	0.23988026280719812	1704.2142315175734	3678.3635375350714	1669.613140437752	3603.6807955408003
0.9430329712385201	3293.3884774805147	3400.8634092545226	4910.8253605579985	4869.316755358927	5684.012526097152	5568.6080844425105	6384.36084153866	6205.115941161378	7534.359599292389	7259.546613825638	0.25924212415352366	0.239880265507351	1696.7441481849528	3684.3069355718326	1662.2947269392316	3609.5035294569097
0.9487152192826929	3298.962437276368	3406.619271084917	4919.136814892976	4877.557959129373	5693.63259199893	5578.0328317459425	6395.16623947436	6215.617971137544	7547.111356269324	7271.833254975321	0.25924212718881756	0.23988026825388092	1689.2964196567773	3690.237242475152	1654.9982143951347	3615.313438161509
0.9544317057297852	3304.5453512944478	3412.3843794275513	4927.461621670443	4885.812402517355	5703.26811284715	5587.47272022681	6405.988996781613	6226.136873116432	7559.883599724706	7284.139635362647	0.2592421302762618	0.23988027104759985	1681.8710192533908	3696.1543203147594	1647.723576669814	3621.1103865318
0.9601826368833979	3310.1371994211504	3418.1587135140203	4935.799750911321	4894.080055797883	5712.919053946961	5596.927715895022	6416.829074493844	6236.672609225585	7572.67628367701	7296.465710683153	0.25924213341676955	0.23988027388933394	1674.4679200358223	3702.0580304649193	1640.4707873685402	3626.894238752313
0.9659682202902156	3315.7379613325443	3423.942252358759	4944.151172323153	4902.360888935247	5722.585380240867	5606.3977844052115	6427.686433237211	6247.2251411967245	7585.489361664162	7308.81143616936	0.2592421366112696	0.23988027677992443	1667.0870947998483	3707.948233583709	1633.2398198439041	3632.6648583230563
0.9717886647474951	3321.347616493323	3429.7349747579874	4952.515855298543	4910.654871581521	5732.267056306937	5615.882891055032	6438.561033228598	6257.794430363836	7598.322786741162	7321.176766588539	0.2592421398607085	0.2398802797202265	1659.7285160879837	3713.824789631879	1626.0306471914519	3638.422108037863
0.9776441803106027	3326.966144155724	3435.5368592885043	4960.893768913557	4918.961973074831	5741.9640463569485	5625.383000783181	6449.452834273527	6268.380437660979	7611.176511477639	7333.561656240154	0.25924214316604816	0.23988028271111106	1652.3921561862226	3719.6875578507315	1618.8432422624319	3644.165850004414
0.9835349783005937	3332.5935233584337	3441.3478843067032	4969.284881926084	4927.282162437951	5751.676314234496	5634.898078167793	6460.361795764034	6278.983123620493	7624.050487955335	7345.966058953748	0.25924214652826827	0.2398802857534651	1645.077987128694	3725.5363967674784	1611.6775776618742	3649.8959456312004
0.9894612713118381	3338.229732925517	3447.1680279473194	4977.689162774253	4935.615408376523	5761.403823413157	5644.428087424394	6471.287876676613	6289.602448370724	7636.944667765682	7358.389928086305	0.25924214994836553	0.23988028884819013	1637.785980700748	3731.371164190583	1604.5336257432937	3655.6122556054033
0.9954232732196957	3343.8747514653005	3452.9972681223767	4986.106579574772	4943.961679277533	5771.146536994571	5653.9729924041885	6482.231035570067	6300.2383716341055	7649.859002007267	7370.833216519994	0.2592421534273551	0.23988029199620475	1630.5161084447172	3737.1917172132526	1597.4113586306921	3661.3146399317775
1.0014211991882311	3349.5285573693213	3458.835582520057	4994.537100121359	4952.320943207725	5780.904417706632	5663.532756592212	6493.19123058346	6310.890852725113	7662.793441283421	7383.295876659778	0.2592421569662692	0.2398802951984425	1623.2683416617801	3742.997912209714	1590.3107482065097	3667.0029578993563
1.0074552656779823	3355.191128811193	3464.6829486035417	5002.980691883066	4960.693167911919	5790.677427901541	5673.10734310544	6504.1684194339505	6321.559850548157	7675.747935699658	7395.777860430955	0.25924216056615906	0.2398802984558554	1616.0426514110877	3748.789604821708	1583.2317661204142	3672.6770680900663
1.013525690453769	3360.8624437455164	3470.5393436099066	5011.4373220026555	4969.078320811454	5800.465529553933	5682.696714690988	6515.162559414673	6332.245323595567	7688.722434861181	7408.2791192768045	0.25924216422809365	0.23988030176941066	1608.839008516341	3754.5666499640793	1576.1743837874965	3678.3368283638265
1.0196326925925556	3366.542479906765	3476.4047445489227	5019.90695729494	4977.476369002465	5810.268684258961	5692.300833724154	6526.173607392601	6342.947229945422	7701.716887870362	7420.7996041560355	0.25924216795316235	0.23988030514009326	1601.6573835681193	3760.3289018219803	1569.1385723939748	3683.982095865067
1.0257764924913542	3372.231214808181	3482.2791282019643	5028.389564245148	4985.887279254325	5820.0868532304	5701.919662206632	6537.201519806412	6353.665527259565	7714.731243324216	7433.339265540482	0.2592421717424729	0.23988030856890616	1594.4977469293517	3766.0762138534337	1562.1243029072648	3689.6127270357683
1.0319573118751795	3377.92862574067	3488.1624711208506	5036.885109007281	4994.311018007999	5829.919997298749	5711.5531617646375	6548.246252664355	6364.400172781501	7727.765449311902	7445.898053412633	0.25924217559715257	0.23988031205686966	1587.360068736074	3771.8084387818817	1555.1315460701007	3695.2285775921773
1.0381753738050519	3383.6346897716776	3494.0547496266845	5045.393557402439	5002.747551374377	5839.768076909295	5721.201293646995	6559.3077615420825	6375.151123334276	7740.819453412148	7458.475917263167	0.25924217951834905	0.23988031560502174	1580.244318895915	3777.52542858175	1548.1602724005934	3700.8295025157277
1.0444309026860459	3389.3493837440365	3499.955939808665	5053.914874917111	5011.196845132583	5849.631052120144	5730.864018723215	6570.386001580438	6385.918335318338	7753.893202690653	7471.072806088432	0.25924218350723094	0.23988031921441938	1573.1504670984577	3783.2270344961435	1541.2104522038135	3706.415356072597
1.05072412427539	3395.0726842748995	3505.8660175229797	5062.44902670159	5019.658864728397	5859.508882600372	5740.541297481683	6581.480927483378	6396.7017647095145	7766.986643697641	7483.6886683881	0.2592421875649861	0.2398803228861383	1566.0784828137257	3788.913107020315	1534.2820555725484	3711.985991801601
1.057055265690613	3400.8045677545324	3511.7849583915954	5070.995977568184	5028.133575272523	5869.401527627972	5750.233090027685	6592.592493515673	6407.501367056819	7780.099722465137	7496.323452162589	0.2592421916928247	0.23988032662127354	1559.028335298237	3794.583495909814	1527.3750523854396	3717.5412625065073
1.0634245554177415	3406.5450103452768	3517.7127378011064	5079.555691989659	5036.62094153895	5879.308946088049	5759.939356081535	6603.720653500879	6418.31709748036	7793.23238450458	7508.9771049106275	0.25924219589197856	0.23988033042093904	1551.9999935943633	3800.238050167216	1520.4894123147824	3723.0810202620924
1.0698322233195456	3412.2939879802993	3523.6493309015536	5088.1281340974065	5045.120927963268	5889.231096470696	5769.66005497665	6614.8653608189525	6429.1489106692	7806.384574804016	7521.64957362674	0.2592422001637006	0.23988033428626904	1544.9934265330667	3805.8766180423554	1513.6251048257109	3728.6051164041273
1.0762785006438331	3418.0514763625533	3529.594712605245	5096.713267679873	5053.633498640975	5899.167936869182	5779.395145657614	6626.026568404218	6439.996760879203	7819.556237825695	7534.340804798749	0.25924220450926594	0.23988033821841742	1538.0086027446087	3811.499047044432	1506.7820991832996	3734.113401535433
1.0827636200317978	3423.817450963571	3535.548857585586	5105.311056180789	5062.158617325824	5909.119424977911	5789.144586678294	6637.204228743075	6450.860601930931	7832.747317503372	7547.050744405296	0.2592422089299731	0.23988034221855892	1531.0454906491213	3817.105183914071	1499.9603644518065	3739.6057255177293
1.089287815526412	3429.5918870223277	3541.5117402758765	5113.92146269747	5070.69624742809	5919.0855180904455	5798.908336199857	6648.398293871788	6461.74038720744	7845.957757239689	7559.779337913281	0.2592422134271436	0.23988034628788937	1524.1040584678412	3822.6948746386915	1493.1598694981076	3745.081937469775
1.0958513225808764	3435.374759544094	3547.483334868136	5122.5444499791165	5079.2463520129095	5929.066173097554	5808.686351988871	6659.608715374281	6472.636069652162	7859.187499903599	7572.526530275377	0.25924221800212216	0.23988035042762496	1517.184274224448	3828.2679644480813	1486.3805829933262	3750.5418857610784
1.1024543780671139	3441.166043299286	3553.463615311882	5131.179980425099	5087.808893798521	5939.061346485215	5818.478591415303	6670.835444379906	6483.547601766682	7872.436487827708	7585.292265927429	0.2592422226562769	0.23988035463900503	1510.2861057430855	3833.824297798099	1479.6224734172574	3755.9854180151597
1.1090972202843215	3446.965712822255	3559.4525553129597	5139.8280160831755	5096.383835154611	5949.070994332568	5828.285011450617	6682.07843156115	6494.474935608613	7885.704662805587	7598.07648878598	0.2592422273910014	0.23988035892328943	1503.4095206589554	3839.3637183906976	1472.8855090637808	3761.412381113507
1.115780088967567	3452.7737424102042	3565.4501283323384	5148.488518647869	5104.9711381005845	5959.09507231003	5838.105568665814	6693.337627131505	6505.418022789416	7898.991966089252	7610.879142245716	0.25924223220771314	0.23988036328176168	1496.554486420122	3844.8860691674054	1466.169658040104	3766.822621184634
1.1225032252964444	3458.590106121969	3571.4563075849023	5157.161449458661	5113.570764303855	5969.133535677215	5847.940219229461	6704.612980843145	6516.376814472204	7912.298338386435	7623.7001691769065	0.25924223710785543	0.23988036771572652	1489.7209702790715	3850.3911922790576	1459.4748882652493	3772.215983591508
1.1292668719037753	3464.4147777768276	3577.47106603821	5165.846769498229	5122.182675078054	5979.1863392808855	5857.788918905664	6715.904441984623	6527.351261369493	7925.623719857862	7636.539511922759	0.25924224209289637	0.2398803722265139	1482.9089393081958	3855.8789291165303	1452.8011674805894	3777.592312949011
1.1360712728843656	3470.2477309533783	3583.4943764113395	5174.544439390777	5130.806831381404	5989.253437553034	5867.651623052194	6727.211959378723	6538.3413137411035	7938.9680501147195	7649.397112296982	0.2592422471643315	0.23988037681547603	1476.1183603969985	3861.3491202916484	1446.1484632482752	3782.951453109272
1.1429166738038161	3476.088938988297	3589.5262111735983	5183.254419400188	5139.443193814868	5999.334784508742	5877.528286618382	6738.535481380043	6549.346921391822	7952.331268215807	7662.272911581052	0.25924225232368153	0.2398803814839891	1469.349200256751	3866.801605644636	1439.5167429551948	3788.293247167021
1.1498033217073829	3481.9383749752315	3595.566542543386	5191.976669428391	5148.091722620532	6009.43033374429	5887.418864143267	6749.874955872897	6560.368033669348	7965.713312665059	7675.166850521792	0.2592422575724957	0.23988038623345503	1462.601425421948	3872.236224235734	1432.9059738183278	3793.6175374605227
1.1567314651288954	3487.796011763534	3601.6153424869126	5200.711149013469	5156.752377679771	6019.540038434978	5897.323309753505	6761.230330268846	6571.40459946195	7979.114121408646	7688.078869328664	0.2592422629123498	0.23988039106529987	1455.8750022504246	3877.6528143358883	1426.3161228775862	3798.9241655447986
1.1637013540997225	3493.661821957126	3607.6725827169666	5209.457817327988	5165.425118511501	6029.663851333185	5907.241577161372	6772.601551504533	6582.45656719625	7992.533631832411	7701.008907671153	0.2592422683448476	0.239880395980975	1449.1698969313293	3883.0512134400196	1419.7471570075722	3804.212972215144
1.1707132401577995	3499.5357779132773	3613.738234691715	5218.216633177171	5174.109904270464	6039.801724766269	5917.173619662801	6783.988566039325	6593.523884835036	8005.9717807590905	7713.956904676226	0.2592422738716222	0.23988040098195737	1442.4860754814	3888.4312582476996	1413.1990429178113	3809.483797497349
1.177767376356704	3505.4178517414084	3619.812269613438	5226.987554997128	5182.80669374542	6049.953610634508	5927.119390135322	6795.391319853	6604.606499874975	8019.4285044455955	7726.922798925652	0.25924227949433487	0.23988040606975097	1435.8235037538107	3893.79278467712	1406.6717471548473	3814.7364806439728
1.1848640172747877	3511.308015301905	3625.894658427316	5235.770540853099	5191.515445357425	6060.119460409081	5937.078841036089	6806.809758443486	6615.704359344411	8032.903738580329	7739.9065284534245	0.2592422852146773	0.23988041124588616	1429.1821474424214	3899.1356278669555	1400.1652361084125	3819.970860143658
1.1920034190243662	3517.2062402049323	3631.9853718201916	5244.565548437689	5200.236117158064	6070.299225130027	5947.051924399873	6818.243826824566	6626.817409801127	8046.397418280503	7752.908030743151	0.25924229103437124	0.23988041651192094	1422.5619720702525	3904.4596221398097	1393.6794760047342	3825.1867736938875
1.1991858392609598	3523.112497809137	3638.0843802192753	5253.372535068951	5208.9686668276	6080.49285540402	5957.038591836936	6829.693469523379	6637.945597329984	8059.909478089179	7765.927242725302	0.2592422969551682	0.2398804218694408	1415.962943004095	3909.7646010271274	1387.2144329139264	3830.384058209602
1.2064115371925936	3529.0267592205437	3644.191653790932	5262.191457688735	5217.713051673256	6090.700301402471	5967.038794531073	6841.1586305783	6649.088867540738	8073.439851972765	7778.964100774644	0.25924230297885215	0.2398804273200587	1409.3850254614954	3915.050397282699	1380.7700727561023	3835.562549834838
1.2136807735891502	3534.948995291285	3650.3071624394192	5271.0222728608205	5226.469228627404	6100.921512859368	5977.052483237548	6852.639253536505	6660.247165565746	8086.988473318156	7792.018540707563	0.25924230910723767	0.23988043286541766	1402.8281844997546	3920.31684284308	1374.3463613023632	3840.7220839336514
1.2209938107917835	3540.879176618384	3656.4308758056504	5279.8649367691	5235.237154245816	6111.156439069168	5987.07960828109	6864.135281451615	6671.420436057735	8100.555274929955	7805.090497779466	0.2592423153421722	0.23988043850718932	1396.2923850265215	3925.563768848311	1367.9432641745661	3845.862495083362
1.2283509127223842	3546.817273542548	3662.5627632659066	5288.719405215793	5244.016784705812	6121.405028884751	5997.12011955379	6875.646656881396	6682.608623187447	8114.1401890277475	7818.179906682019	0.25924232168553674	0.23988044424707508	1389.7775917995023	3930.7910056307446	1361.5607468450326	3850.983617061982
1.2357523448931043	3552.763256146918	3668.7027939305685	5297.585633619594	5252.808075804472	6131.667230715256	6007.173966513035	6887.1733218853315	6693.8116706413675	8127.743147243263	7831.28670154049	0.2592423281392446	0.2398804500868069	1383.2837694315822	3935.998382721562	1355.198774644232	3856.085282862652
1.2431983744159416	3558.717094255874	3674.8509366428584	5306.463577013895	5261.610982956828	6141.942992524053	6017.2410981794765	6898.715218022345	6705.029521619429	8141.364080617672	7844.410815911084	0.2592423347052442	0.2398804560281471	1376.810882391117	3941.1857288423926	1348.857312763983	3861.1673246950377
1.2506892700123766	3564.6787574337645	3681.007159977591	5315.353190044912	5270.42546119409	6152.232261826556	6027.321463134976	6910.2722863483505	6716.262118832757	8155.002919598707	7857.552182778283	0.2592423413855182	0.23988046207289027	1370.3588950049598	3946.352871905314	1342.5363262582687	3866.2295739764813
1.2582253020230734	3570.6482149837175	3687.1714322398802	5324.254426969908	5279.25146516181	6162.534985688186	6037.415009520522	6921.844467413962	6727.509404501331	8168.659594037959	7870.710734552131	0.25924234818208447	0.23988046822286252	1363.9277714617783	3951.4996390119195	1336.2357800393365	3871.271861314075
1.2658067424176331	3576.625435946356	3693.3437214638293	5333.167241655307	5288.088949118005	6172.851110722176	6047.521685034088	6933.431701262038	6738.7713203516	8182.334033187991	7883.886403065442	0.25924235509699695	0.23988047447992203	1357.5174758104258	3956.6258564428426	1329.9556388889323	3876.2940165279433
1.2734338648044117	3582.6103890985773	3699.523995411321	5342.09158757487	5296.93786693144	6183.180583087481	6057.641436928667	6945.033927425334	6750.047807614309	8196.026165699555	7897.07911957126	0.25924236213234747	0.23988048084596136	1351.1279719689628	3961.7313496728893	1323.6958674594061	3881.2958686447237
1.2811069444403917	3588.6030429523244	3705.712221570679	5351.027417807874	5305.798172079724	6193.523348486664	6067.774212010097	6956.6510849241195	6761.3388070220635	8209.735919618804	7910.288814740012	0.25924236929026284	0.23988048732290523	1344.7592237197096	3966.8159433479887	1317.456430267368	3886.2772458721884
1.2888262582411194	3594.603365753287	3711.908367155375	5359.974685037205	5314.669817647467	6203.879352163688	6077.919956634962	6968.283112263722	6772.644258807005	8223.46322238438	7923.51541865679	0.25924237657290955	0.23988049391271427	1338.4111947180354	3971.879461302422	1311.2372917066095	3891.2379756278824
1.296592084790695	3600.6113254797237	3718.1123991027926	5368.933341547587	5323.552756324512	6214.2485389018875	6088.078616708569	6979.929947432229	6783.964102698548	8237.208000824718	7936.758860818715	0.2592423839824919	0.23988050061738297	1332.0838484890992	3976.921726541128	1305.0384160456597	3896.177884521894
1.3044047043518285	3606.6268898411136	3724.324284072868	5377.903339223607	5332.446940404015	6224.630853021666	6098.250137682759	6991.591527897929	6795.298277920953	8250.970181155017	7950.019070132098	0.2592423915212544	0.2398805074389421	1325.777148433961	3981.942561247386	1298.8597674288903	3901.0967983549926
1.312264398875954	3612.650026277001	3730.5439884468456	5386.884629547989	5341.352321780658	6235.026238378516	6108.434464553864	7003.267790607068	6806.6467231910465	8264.749688974614	7963.295974909764	0.25924239919148057	0.2398805143794578	1319.4910578356357	3986.9417867960874	1292.7013098821044	3905.99454212375
1.320171452013404	3618.680701955684	3736.77147832595	5395.87716359966	5350.26885194877	6245.434638360777	6118.631541860566	7014.958671981349	6818.009376715842	8278.546449264015	7976.58950286829	0.25924240699549533	0.23988052144103428	1313.2255398471025	3991.919223704841	1286.563007309509	3910.8709400042426
1.3281261491236485	3624.7188837729104	3743.006719530071	5404.880892051809	5359.196482000454	6255.855995887407	6128.841313681751	7026.664107915418	6829.38617619015	8292.360386381959	7989.899581125203	0.25924241493566474	0.23988052862581222	1306.9805575050996	3996.874691668898	1280.4448235021555	3915.7258153688163
1.3361287772855897	3630.764538350674	3749.2496775965037	5413.8957651701185	5368.135162623783	6266.290253405918	6139.06372363446	7038.384033774573	6840.777058794298	8306.191424062687	8003.2261361963165	0.25924242301439776	0.23988053593597147	1300.7560737364693	4001.808009571396	1274.346722136892	3920.558990776073
1.3441796253079266	3636.817632035943	3755.50031777859	5422.921732810868	5377.084844100882	6276.737352890204	6149.298714871691	7050.118384392301	6852.181961191683	8320.039485413063	8016.569093992869	0.25924243123414575	0.23988054337372997	1294.5520513482043	4006.7189954470377	1268.268666775315	3925.3702879562043
1.352278983739575	3642.8781308993425	3761.7586050444193	5431.95874441899	5386.045476306069	6287.197235838286	6159.546230080283	7061.867094067757	6863.600819526414	8333.904492909604	8029.928379818786	0.25924243959740306	0.23988055094134536	1288.3684530344908	4011.607466491172	1262.2106208738405	3930.15952783823
1.3604271448801535	3648.9460007339067	3768.0245040755476	5441.0067490262245	5395.017008704035	6297.669843270186	6169.806211478836	7073.630096563394	6875.033569421009	8347.786368395666	8043.303918367961	0.2592424481067109	0.2398805586411165	1282.2052413842757	4016.4732390770223	1256.1725477799191	3934.9265305236913
1.3686244027905345	3655.021207053819	3774.29797926563	5450.065695249253	5403.999390347903	6308.155115725766	6180.078600815491	7085.407325102517	6886.4801459739065	8361.685033078584	8056.695633721376	0.25924245676465335	0.23988056647538164	1276.0623788757948	4021.3161287303083	1250.154410731804	3939.671115285484
1.3768710533034536	3661.103715093089	3780.578994719115	5459.135531287728	5412.992569877363	6318.652993262462	6190.363339365812	7097.198712366753	6897.940483757128	8375.600407526681	8070.103449344349	0.25924246557386227	0.23988057444652264	1269.93982788024	4026.135950132739	1244.1561728703673	3944.393100589281
1.3851673940341884	3667.193489804297	3786.8675142499615	5468.216204922439	5421.9964955168525	6329.16341545315	6200.660367930699	7109.004190493666	6909.414516813939	8389.532411666454	8083.52728808382	0.2592424745370161	0.2398805825569627	1263.8375506679877	4030.9325171317905	1238.1777972304262	3949.0923040630296
1.3935137243912972	3673.290495857295	3793.1635013802256	5477.307663513375	5431.011115073549	6339.686321383925	6210.969626834103	7120.823691074241	6920.9021786563135	8403.480964779623	8096.967072165374	0.2592424836568403	0.2398805908091683	1257.755509407085	4035.7056427276693	1232.2192467481946	3953.7685425104573
1.4019103455874267	3679.3946976379275	3799.466919338823	5486.409853997828	5440.036375935602	6350.221649651903	6221.291055921009	7132.657145150449	6932.403402262692	8417.445985500246	8110.42272319063	0.25924249293611074	0.23988059920565113	1251.6936661665677	4040.455139079364	1226.280484264018	3958.421631912701
1.410357560650181	3685.50605924674	3805.777731060128	5495.522722888495	5449.072225070148	6360.7693383630285	6231.62459455516	7144.504483212761	6943.9181200754465	8431.427391811805	8123.894162134282	0.2592425023776509	0.2398806077489664	1245.6519829164026	4045.1808174904436	1220.3614725213265	3963.0513874152675
1.4188556744330574	3691.6245444976494	3812.0958991826787	5504.646216271507	5458.118609021471	6371.329325129802	6241.9701816169745	7156.365635197622	6955.446263998556	8445.425101044215	8137.381309341377	0.25924251198433623	0.23988061644171527	1239.6304215340642	4049.8824884267524	1214.462174173852	3967.657623345265
1.4274049936264492	3697.7501169167194	3818.421386047842	5513.780279804611	5467.175473909093	6381.901547069181	6252.327755501358	7168.240530485083	6966.987765395187	8459.439029871048	8150.884084524494	0.25924252175909296	0.23988062528654627	1233.62894380308	4054.559961501276	1208.5825517798075	3972.240153183462
1.4360058267687137	3703.8827397407827	3824.754153698431	5522.924858715141	5476.242765425826	6392.485940800234	6262.697254115476	7180.129097896172	6978.5425550852015	8473.46909430643	8164.402406760831	0.2592425317048998	0.23988063428615394	1227.6475114129134	4059.2130454676226	1202.7225678083487	3976.7987895780243
1.4446584842573071	3710.022375916181	3831.0941638773993	5532.07989779816	5485.320428835907	6403.082442441995	6273.078614876636	7192.031265690497	6990.11056334281	8487.515209702213	8177.936194489458	0.25924254182478834	0.23988064344328255	1221.6860859656008	4063.841548230266	1196.8821846418432	3981.3333443431184
1.453363278359986	3716.1689880974372	3837.441378026468	5541.245341414479	5494.408408973043	6413.690987611184	6283.47177471005	7203.946961563676	7001.691719894073	8501.577290744957	8191.485365508421	0.25924255212184455	0.23988065276072365	1215.744628976856	4068.4452768443152	1191.061364578316	3985.8436284605414
1.4621205232260774	3722.3225386459862	3843.7957572848213	5550.421133488796	5503.506650238568	6424.311511420051	6293.876670046735	7215.876112644934	7013.285953914575	8515.655251453092	8205.049836971993	0.2592425625992101	0.23988066224132032	1209.8231018773513	4073.024037509924	1185.2600698327296	3990.3294520757627
1.470930534897817	3728.4829896288225	3850.1572624877117	5559.607217507701	5512.615096599458	6434.943948474073	6304.293236821246	7227.818645494513	7024.893194026893	8529.749005173868	8218.629525387747	0.2592425732600821	0.23988067188796508	1203.9214660121943	4077.5776355618145	1179.4782625355874	3994.7906244846527
1.4797936313217521	3734.6503028172083	3856.525854165125	5568.80353651775	5521.733691586428	6445.588232869741	6314.721410469509	7239.774486101182	7036.513368298196	8543.858464580426	8232.224346613728	0.25924258410771506	0.23988068170360374	1198.0396826469805	4082.1058754830156	1173.715904740442	3999.2269541518763
1.48871013236022	3740.8244396853634	3862.9014925404394	5578.010033123547	5530.8623782920395	6456.244298192327	6325.161125926651	7251.7435598797565	7048.146404237819	8557.983541668873	8245.834215855646	0.25924259514542153	0.23988069169123247	1192.1777129656402	4086.608560890658	1167.9729584181914	4003.6382486843504
1.4976803598028874	3747.0053614091184	3869.284137528997	5587.226649485745	5540.001099368659	6466.912077513598	6335.612317624694	7263.725791668515	7059.792228794711	8572.12414775524	8259.459047663868	0.259242606376574	0.23988070185390417	1186.335518074222	4091.085494538769	1162.2493854684872	4008.0243148617446
1.5067046373783677	3753.1930288646245	3875.673748736872	5596.453327319142	5549.149797026725	6477.5915033896035	6346.074919490547	7275.721105726724	7071.45076835519	8586.280193472567	8273.098755930821	0.25924261780460417	0.2398807121947236	1180.5130590065964	4095.5364783299156	1156.5451477171155	4012.384958619252
1.5157832907659001	3759.387402627035	3882.0702854593806	5605.690007890738	5558.308413032618	6488.282507858443	6356.548864943604	7287.729425732143	7083.121948740277	8600.451588767966	8286.753253887862	0.2592426294330065	0.23988072271685232	1174.7102967210812	4099.961313301232	1150.8602069133776	4016.719985033851
1.5249166476071065	3765.5884429691673	3888.473706679801	5614.936632017761	5567.476888706852	6498.985022437977	6367.034086893669	7299.7506747784455	7094.805695203382	8614.638242899584	8300.422454102587	0.2592426412653366	0.23988073342350816	1168.927192100382	4104.359799608588	1145.1945247374242	4021.0291983387433
1.5341050375178134	3771.7961098601563	3894.883971067939	5624.193140065665	5576.655164922038	6509.698978123525	6377.530517738631	7311.784775372649	7106.501932427727	8628.840064433572	8314.106268475816	0.25924265330521423	0.2398807443179665	1163.1637059599743	4108.73173655523	1139.5480628003716	4025.31240191916
1.5433487920999491	3778.010362964174	3901.301036978827	5633.459471946263	5585.8431821010345	6520.424305385715	6388.038089362359	7323.831649432704	7118.210584524002	8643.05696124125	8327.804608238854	0.25924266555632486	0.2398807554035617	1157.4197990469402	4113.076922575245	1133.9207826490165	4029.5693983195815
1.5526482449535108	3784.231161639053	3907.724862451311	5642.735567115675	5595.0408802149495	6531.160934168102	6398.556733132425	7335.891218284811	7129.931575027826	8657.288840495949	8341.517383950535	0.25924267802241796	0.23988076668368738	1151.6954320400837	4117.39515522914	1128.3126457608305	4033.799989219522
1.5620037316886017	3790.458464934984	3914.155405206676	5652.021364572426	5604.248198781183	6541.908793884986	6409.086379897865	7347.963402660996	7141.664826897263	8671.535608670149	8355.244505494318	0.25924269070731193	0.23988077816179781	1145.9905655570328	4121.686231221538	1122.7236135512358	4038.003975453321
1.5714155899375468	3796.692231593193	3920.592622647291	5661.316802855474	5613.465076861514	6552.667813419132	6419.6269599870075	7360.048122696535	7153.410262510403	8685.797171532458	8368.985882075463	0.25924270361489243	0.23988078984140943	1140.3051601471961	4125.949946368113	1117.153647375293	4042.1811570066493
1.580884159367074	3802.932420044539	3927.036471855228	5670.621820042162	5622.6914530601325	6563.4379211194055	6430.178403205219	7372.145297927322	7165.1678036628655	8700.0734341445	8382.74142221811	0.25924271674911525	0.2398808017261018	1134.6391763009015	4130.1860956205055	1111.602708524908	4046.3313330006786
1.5904097816905756	3809.1789884082646	3933.4869095908525	5679.936353746363	5631.927265521652	6574.2190447986395	6440.740638832646	7384.254847287459	7176.937371565268	8714.36430085809	8396.511033762337	0.2592427301140065	0.23988081381951784	1128.9925744482898	4134.394473055843	1106.0707582357572	4050.454301710706
1.5999928006804371	3815.431894490566	3939.9438922915	5689.260341116377	5641.172451929223	6585.011111731196	6451.3135956220585	7396.376689106543	7188.7188868408475	8728.66967531203	8410.294623861377	0.2592427437136649	0.239880826125366	1123.3653149605962	4138.574871874647	1100.5577576856595	4054.549860551022
1.6096335621804478	3821.6910957833256	3946.4073760700203	5698.5937188330645	5650.426949502478	6595.814048650829	6461.897201796513	7408.510741107256	7200.512269522853	8742.989460429279	8424.09209897857	0.2592427575522621	0.2398808386474216	1117.7573581560864	4142.727084414335	1095.0636679966701	4058.617806077702
1.6193324141182788	3827.9565494627336	3952.8773167134586	5707.93642310781	5659.690694995666	6606.627781748326	6472.491385047217	7420.656920402726	7212.317439052171	8757.323558413844	8437.903364884598	0.2592427716340447	0.239880851389527	1112.168664294586	4146.850902121747	1089.5884502389235	4062.657933993032
1.6290897065180392	3834.228212387934	3959.353669681625	5717.288389680532	5668.963624695606	6617.452236669214	6483.096072531205	7432.815143493965	7224.134314274746	8771.671870747754	8451.728326654473	0.25924278596333544	0.23988086435559372	1106.5991935852799	4150.946115577593	1084.132065429876	4066.670039141085
1.6389057915129117	3840.5060410997107	3965.836390105741	5726.649553817749	5678.245674419798	6628.287338511528	6493.71119086918	7444.985326267355	7235.962813439173	8786.034298188122	8465.566888664725	0.2592428005445343	0.2398808775496028	1101.0489061856642	4155.0125144820195	1078.6944745375658	4070.6539155072533
1.6487810233578566	3846.789991819102	3972.325432787019	5736.019850310538	5687.536779514389	6639.133011823461	6504.336666143202	7457.167383992025	7247.802854194133	8800.410740764046	8479.41895459041	0.25924281538211996	0.2398808909756075	1095.5177622017218	4159.049887649249	1073.2756384791574	4074.609356207773
1.6587157584424002	3853.0800204460634	3978.8207521952772	5745.399213472562	5696.836874852226	6649.989180601086	6514.972423894456	7469.361231317297	7259.654353585912	8814.801097773596	8493.284427402219	0.2592428304806516	0.2398809046377329	1090.005721691763	4163.05802301853	1067.8755181254237	4078.5361535025295
1.6687103553034934	3859.3760825581094	3985.3223024675513	5754.787577138075	5706.145894830882	6660.855768286062	6525.618389121016	7481.566782270105	7271.517228055909	8829.205267780784	8507.163209363565	0.25924284584477	0.2398809185401782	1084.512744669919	4167.036707655294	1062.4940743019688	4082.43409878877
1.6787651746384535	3865.678133408988	3991.8300374066976	5764.184874659974	5715.463773370685	6671.732697763377	6536.274486275587	7493.7839502524885	7283.391393438138	8843.623148612622	8521.055202027666	0.25924286147919906	0.23988093268721777	1079.038791105675	4170.985727745807	1057.131267793011	4086.302982612746
1.6888805793179813	3871.9861279273023	3998.3439104800286	5773.591038907768	5724.7904439127815	6682.619891359013	6546.940639263313	7506.012648038953	7295.276764956776	8858.054637356001	8534.960306234692	0.25924287738874674	0.23988094708320307	1073.583820919972	4174.9048685769085	1051.78705933725	4090.1425946448
1.6990569343992543	3878.300020715116	4004.863874817847	5783.006002265526	5734.125839417072	6693.517270837588	6557.616771439406	7518.252787773846	7307.173257223539	8872.499630354612	8548.878422108699	0.25924289357830865	0.2398809617325626	1068.147793996497	4178.793914567912	1046.4614096320583	4093.952723690076
1.7092946071391046	3884.6197660466855	4011.3898832121076	5792.429696630013	5743.469892360307	6704.42475740019	6568.302805606995	7530.504280968922	7319.080784235286	8886.958023206073	8562.809449054826	0.2592429100528666	0.23988097663980523	1062.730670179997	4182.6526492622215	1041.1542793362169	4097.733157692477
1.7195939670072704	3890.9453178670233	4017.92188811497	5801.862053408582	5752.822534734053	6715.342271681968	6578.998664014792	7542.767038500644	7330.999259371426	8901.429710758772	8576.753285756293	0.25924292681749245	0.23988099180951963	1057.3324092720868	4186.480855302885	1035.865629071719	4101.483683734899
1.7299553856997325	3897.276629790564	4024.459841637455	5811.303003517209	5762.18369804278	6726.269733749848	6589.704268354927	7555.040970607631	7342.928595391516	8915.914587108835	8590.709830171567	0.25924294387734886	0.23988100724637798	1051.9529710391653	4190.278314454947	1030.5954194239457	4105.204088033875
1.7403792371521247	3903.613655099794	4031.0036955479795	5820.752477378484	5771.553313301798	6737.207063100232	6600.419539760594	7567.325986888075	7354.868704432631	8930.412545597124	8604.678979531316	0.2592429612376909	0.23988102295513503	1046.592315213231	4194.044807607308	1025.343610941607	4108.894155934686
1.7508658975532332	3909.9563467439166	4037.553401270994	5830.210404919649	5780.931311035338	6748.154178656727	6611.1443988038545	7579.6219962972045	7366.819498006942	8944.92347880621	8618.660630335587	0.2592429789038682	0.23988103894063134	1041.2504014896695	4197.780114752008	1020.1101641416899	4112.553671920905
1.76141574535857	3916.304657337428	4044.1089098855605	5839.676715570503	5790.317621274528	6759.110998767742	6621.8787654933485	7591.928907144583	7378.780886999158	8959.447278557234	8632.654678350802	0.2592429968813257	0.2398810552077941	1035.9271895324928	4201.484015002614	1014.89503950777	4116.1824196050875
1.7720291613040315	3922.658539158826	4050.6701721239438	5849.15133826151	5799.712173555418	6770.077441204301	6632.622559272032	7604.2466270916675	7390.752781664018	8973.983835907022	8646.661018606848	0.2592430151756064	0.2398810717616389	1030.62263897527	4205.156286591198	1009.6981974939699	4119.780181737617
1.7827065284196406	3929.0179441491837	4057.2371383702193	5858.63420142171	5809.114896917005	6781.05342315763	6643.375699014937	7616.575063149113	7402.7350916238	8988.533041144892	8660.679545394174	0.25924303379235275	0.23988108860727128	1025.3367094210116	4208.796706859488	1004.519598524028	4123.346740196459
1.7934482320433673	3935.3828239108257	4063.8097586588365	5868.125232976766	5818.525719899212	6792.038861236929	6654.138103026862	7628.914121674257	7414.72772586576	9003.094783789738	8674.710152260792	0.25924305273730813	0.23988110574988825	1020.0693604421685	4212.405052255373	999.359202994965	4126.881875995779
1.8042546598350382	3941.753129705891	4070.387982673255	5877.624360346868	5827.944570540952	6803.033671466932	6664.909689040178	7641.263708368414	7426.730592739683	9017.668952586806	8688.752732009429	0.25924307201631913	0.23988112319478022	1014.8205515874433	4215.981098354096	994.2169712776667	4130.385369283846
1.8151262017903238	3948.128812455075	4076.9717597444896	5887.131510444883	5837.371376378094	6814.037769285796	6675.690374212501	7653.623728274487	7438.743599955313	9032.255435504921	8702.807176694534	0.2592430916353368	0.2398811409473323	1009.5902423783555	4219.524619837059	989.0928637161851	4133.856999332085
1.8260632502548164	3954.5098227361295	4083.5610388497203	5896.646609674149	5846.80606444148	6825.0510695425455	6686.480075124445	7665.994085774131	7450.766654579838	9046.854119733121	8716.873377619338	0.2592431116004198	0.2398811590130262	1004.378392311628	4223.035390496487	983.9868406319874	4137.296544549987
1.8370661999381863	3960.896110782607	4090.155768610879	5906.169583926651	5856.248561254953	6836.07348649499	6697.278707777369	7678.374684585398	7462.799663035409	9061.464891677915	8730.951225332965	0.2592431319177344	0.23988117739744236	999.1849608634948	4226.5131832479965	978.8988623239566	4140.703782476252
1.848135447928429	3967.2876264824035	4096.755897293229	5915.700358580875	5865.698792833342	6847.1049338072335	6708.08618759109	7690.76542775997	7474.842531096578	9076.087636960006	8745.040609627442	0.2592431525935584	0.23988119610626052	994.0099074851023	4229.9577701052185	973.8288890691474	4144.078489778563
1.8592713937061955	3973.6843193764316	4103.36137280396	5925.238858499868	5875.156684680482	6858.145324547456	6718.902429401623	7703.166217680659	7486.895163887803	9090.72224041137	8759.141419534795	0.2592431736342814	0.23988121514526312	988.8531916103675	4233.368922206806	968.7768811277347	4147.420442267088
1.8704744391592067	3980.086138657233	4109.972142690795	5934.7850080292055	5884.622161787263	6869.194571185567	6729.727347458965	7715.5769560588	7498.957465880985	9105.368586072176	8773.253543324181	0.259243195046409	0.23988123452033588	983.7147726533003	4236.746409799671	963.7427987390547	4150.729414873291
1.8817449885967616	3986.4930331676082	4116.588154140528	5944.338730994989	5894.095148629552	6880.252585590902	6740.560855424731	7727.997543931645	7511.029340892834	9120.026557187744	8787.376868498803	0.2592432168365616	0.2398812542374706	978.5946100110305	4240.090002246667	958.7266021234682	4154.005181653192
1.8930834487643238	3992.9049513992422	4123.20935397763	5953.899950701837	5903.57556916625	6891.319279029907	6751.402866369943	7740.427881659808	7523.110692082419	9134.69603620552	8801.511281793075	0.2592432390114801	0.23988127430276598	973.4926630632835	4243.399468019605	953.7282514895778	4157.247515811352
1.9044902288582053	3999.321841491316	4129.83568866287	5963.468589930847	5913.063346837339	6902.394562163808	6762.253292772805	7752.867868924622	7535.201421948699	9149.376904771976	8815.656669169726	0.2592432615780258	0.2398812947224306	968.4088911752333	4246.674574702978	948.7477070297464	4160.456189676886
1.9159657405403292	4005.7436512291506	4136.467104291845	5973.044570937622	5922.558404561816	6913.478345046314	6773.112046516355	7765.317404725598	7547.301432327918	9164.06904372963	8829.812915816776	0.25924328454318313	0.2398813155027847	963.3432536985492	4249.9150889972225	943.7849289216683	4163.6309747046325
1.9275103979530908	4012.1703280428146	4143.1035465936	5982.627815450229	5932.060664735751	6924.5705371212935	6783.979038886253	7777.7763873778	7559.41062439114	9178.772333113964	8843.979906144661	0.2592433079140612	0.2398813366502613	958.2957099730847	4253.120776718482	938.8398773319786	4166.771641487023
1.9391246177343011	4018.6018190057694	4149.744960929192	5992.21824466723	5941.5700492302685	6935.671047220496	6794.8541805684945	7790.244714509321	7571.528898641716	9193.486652150441	8858.157523783282	0.25924333169789815	0.23988135817140913	953.2662193266442	4256.29140279186	933.9125124153215	4169.877959743142
1.9508088190322228	4025.038070833459	4156.391292290267	6001.815779255607	5951.086479389559	6946.779783561167	6805.737381647134	7802.722283058594	7583.6561549127655	9208.211879251367	8872.34565157906	0.25924335590206066	0.2398813800728952	948.2547410775442	4259.426731258864	929.0027943199384	4172.949698338984
1.9625634235206988	4031.4790298819753	4163.042485297714	6011.420339348831	5960.60987602896	6957.896653743834	6816.628551602118	7815.208989271931	7595.79229236475	9222.947892012979	8886.544171592137	0.2592433805340493	0.239881402361505	943.2612345361849	4262.526525280671	924.1106831835932	4175.986625266261
1.9743888554143678	4037.924642146648	4169.698484200143	6021.031844544796	5970.140159432848	6969.021564749917	6827.527599306884	7827.704728700841	7607.937209482829	9237.694567212311	8900.752965093261	0.25924340560149745	0.23988142504414717	938.2856590035954	4265.590547121828	919.2361391338054	4178.988507635193
1.9862855414839768	4044.3748532606755	4176.35923287253	6030.650213903822	5979.6772493527205	6980.154422939451	6838.4344330261665	7840.209396199484	7620.090804074411	9252.4517808042	8914.971912560959	0.2592434311121771	0.239881448127853	933.3279737744597	4268.618558166781	914.3791222961154	4181.95511171082
1.9982539110717792	4050.8296084937456	4183.024674814812	6040.275365946648	5989.221065005222	6991.295134048758	6849.348960413776	7852.722885922074	7632.252973266703	9267.21940791823	8929.200893678673	0.2592434570739988	0.23988147161978202	928.3881381418323	4271.610318925232	909.5395927894278	4184.886202881578
2.010294396107033	4057.2888527506975	4189.694753150417	6049.907218652481	5998.771525070092	7002.4436031882215	6860.271088510249	7865.245091320384	7644.423613504077	9281.997322855805	8943.439787331701	0.2592434834950156	0.2398814955272196	923.4661113916663	4274.565589014208	904.7175107280491	4187.78154567047
2.0224074311215867	4063.752530570071	4196.369410624907	6059.545689456882	6008.328547688256	7013.599734839849	6871.2007237406815	7877.775905141026	7656.602620545705	9296.785399086955	8957.688471604422	0.2592435103834253	0.23988151985758446	918.5618528056075	4277.484127158765	899.9128362243064	4190.640903737629
2.0345934532655616	4070.2205861227812	4203.0485896045075	6069.19069524984	6017.892050459756	7024.763432855055	6882.137771912394	7890.315219422968	7668.789889462924	9311.583509247428	8971.946823777262	0.2592435377475727	0.23988154461842748	913.675321667688	4280.3656912208535	895.1255293902359	4193.464039886603
2.0468529023231294	4076.6929632107467	4209.732232074772	6078.84215237377	6027.461950441901	7035.934600452375	6893.082138212798	7902.86292549498	7680.985314636909	9326.391525135674	8986.21472032395	0.25924356559595296	0.2398815698174351	908.806477260252	4283.210038174177	890.3555503365933	4196.250716051785
2.059186220728381	4083.169605265492	4216.420279639067	6088.499976621487	6037.038164147118	7047.113140215119	6904.033727206987	7915.4189139730115	7693.188789755972	9341.209317709785	9000.492036908394	0.2592435939372128	0.23988159546243215	903.9552788636065	4286.0169241002295	885.6028591712238	4199.000693291426
2.0715938535812968	4089.6504553467535	4223.112673517212	6098.164083234181	6046.620607541071	7058.2989540890585	6914.9924428355835	7927.983074757613	7705.400207813188	9356.036757084456	9014.77864838192	0.25924362278015584	0.23988162156138418	899.1216857626569	4288.786104213446	880.8674160091323	4201.713731824886
2.084076248663807	4096.135456141168	4229.809354544091	6107.834386899497	6056.209196040699	7069.491943380218	6925.958188412508	7940.555297031453	7717.619461103919	9370.873712528075	9029.07442878038	0.2592436521337424	0.23988164812239943	894.3056572445203	4291.517332846532	876.1491809658473	4204.389591002604
2.0966338564559543	4102.624549960821	4236.510263168183	6117.51080174945	6065.803844512179	7080.692008752482	6936.930866622678	7953.135469256657	7729.846441223257	9385.720052459608	9043.379251321176	0.25924368200709497	0.239881675153732	889.5071525994572	4294.210363450926	871.4481141591095	4207.028029306093
2.109267130152151	4109.1176787419445	4243.215339450179	6127.193241358513	6075.404467268972	7091.89905022539	6947.910379519778	7965.723479172342	7742.081039063558	9400.57564444569	9057.692988400397	0.2592437124094989	0.2398817026637845	884.7261311226757	4296.864948598901	866.7641757134697	4209.6288043672685
2.1219765256775314	4115.614784043465	4249.924523061574	6136.881618741525	6085.010978069872	7103.112967171753	6958.896628524051	7978.319213791949	7754.323144811985	9415.440355197508	9072.015511589958	0.2592437433504073	0.23988173066111	879.9625521140406	4299.480839982396	862.0973257582518	4212.1916729544755
2.1347625017044103	4122.115807045689	4256.637753283226	6146.575846351777	6094.623290116985	7114.3336583154405	6969.889514420002	7990.922559400777	7766.572647947977	9430.314050567904	9086.346691634653	0.25924377483944316	0.2398817591544165	875.2163748842431	4302.057788433973	857.447524430172	4214.716390982037
2.147625519668832	4128.62068854893	4263.35496900399	6156.275836079031	6104.241316053825	7125.561021729116	6980.888937354244	8003.533401553445	7778.829437240836	9445.196595548396	9100.686398449356	0.2592438068864017	0.23988178815256722	870.487558749388	4304.595543899573	852.8147318753763	4217.20271351398
2.160566043787228	4135.129368972096	4270.076108719288	6165.981499247463	6113.864967963311	7136.794954831872	6991.894796833208	8016.151625071262	7791.093400747216	9460.0878542661	9115.034501116088	0.25924383950125485	0.23988181766458516	865.7760630336124	4307.093855446903	848.1989082461223	4219.650394747034
2.1735845410731627	4141.641788351342	4276.8011105296755	6175.692746613727	6123.49415736578	7148.0353543870115	7002.906991720912	8028.77711403974	7803.3644258086315	9474.987689980802	9129.39086788113	0.2592438726941533	0.23988184769965598	861.081847073976	4309.552471286617	843.6000137050287	4222.059188026935
2.1866814813541975	4148.157886338724	4283.529912139464	6185.40948836499	6133.128795217054	7159.282116499795	7013.9254202367465	8041.409751806085	7815.64239904901	9489.895965082034	9143.755366152176	0.2592439064754306	0.23988187826712945	856.4048702169675	4311.971138749272	839.0180084281601	4224.4288458589
2.199857337288837	4154.677602200776	4290.262450855335	6195.13163411689	6142.768791906519	7170.535136615102	7024.94997995331	8054.049420976586	7827.927206372299	9504.812541085994	9158.127862495538	0.2592439408556067	0.23988190937652487	851.7450918212417	4314.349604296964	834.4528526015347	4226.759119887603
2.213112584383593	4161.2008748171975	4296.998663584875	6204.859092911638	6152.414057255074	7181.794309515233	7035.980567794076	8066.6960034141575	7840.218732959866	9519.737278632672	9172.508222633147	0.25924397584538905	0.239881941037531	847.1024712577928	4316.687613520073	829.9045064223465	4229.049760899739
2.2264477010101436	4167.7276426794215	4303.738486835207	6214.5917732159405	6162.064500513243	7193.059529317569	7047.017080031258	8079.349380235725	7852.516863268152	9534.670037482798	9186.896311439796	0.259244011455679	0.23988197326001237	842.4769679132733	4318.984911151463	825.3729301041458	4231.300518848235
2.2398631684225956	4174.2578438893315	4310.481856711595	6224.329582919163	6171.720030359213	7204.330689472428	7058.059412283583	8092.009431809846	7864.821481026187	9549.610676515033	9201.291992940285	0.2592440476975736	0.23988200605401025	837.8685411880142	4321.241241051583	820.8580838745402	4233.511142833391
2.2533594707748548	4180.791416157812	4317.228708916034	6234.072429331215	6181.380554896888	7215.607682760662	7069.10745951408	8104.676037754014	7877.132469233155	9564.559053722825	9215.695130306565	0.2592440845823693	0.23988203942974584	833.2771504979464	4323.456346215913	816.3599279761256	4235.681381109869
2.2669370951380965	4187.328296803445	4323.978978745838	6243.8202191807095	6191.045981653926	7226.89040129154	7080.161116027867	8117.349076932306	7889.4497101559355	9579.51502621165	9230.105585854897	0.25924412212156595	0.2398820733976253	828.7027552772197	4325.6299687861465	811.878422669135	4237.810981092509
2.2805965315183476	4193.8684227511185	4330.732601092282	6253.572858612924	6200.716217579848	7238.178736500418	7091.220275469998	8130.028427452781	7901.773085326726	9594.47845019596	9244.523221043075	0.25924416032687014	0.2398821079682416	824.1453149759909	4327.761850033654	807.4135282293719	4239.899689347018
2.294338272874165	4200.411730530671	4337.489510439135	6263.33025318787	6210.391169044004	7249.472579146524	7102.284830823167	8142.713966665006	7914.102475540488	9609.449180996291	9258.94789646748	0.259244199210199	0.2398821431523778	819.6047890645568	4329.85173038044	802.9652049502474	4241.947251592297
2.308162815134429	4206.958156275548	4344.249640861321	6273.092307878353	6220.070741833716	7260.771819310741	7113.354674405598	8155.405571157587	7926.4377608526265	9624.427073036368	9273.379471860364	0.2592442387836835	0.23988217896101136	815.0811370321899	4331.899349387968	798.5334131478448	4243.953412729083
2.3220706572162446	4213.5076357214175	4351.01292602353	6282.858927067986	6229.75484115236	7272.07634639333	7124.429697868881	8168.103116755633	7938.778820576582	9639.411979840146	9287.817806087074	0.259244279059674	0.23988221540531718	810.57431838708	4333.90444575483	794.1181131569901	4245.917916813167
2.336062301042938	4220.060104204822	4357.779299178803	6292.630014549251	6239.443371617395	7283.386049111714	7135.509792195732	8180.806478518282	7951.125533281363	9654.40375402889	9302.26275714317	0.2592443200507426	0.2398822524966713	806.0842926621262	4335.866757345153	789.7192653317761	4247.840507058427
2.3501382515621807	4226.615496661864	4364.548693167139	6302.405473521624	6249.1362372584435	7294.700815498329	7146.594847697828	8193.515530736304	7963.477776789135	9669.402247318398	9316.714182151634	0.259244361769687	0.2398822902466538	801.6110194078356	4337.786021147855	785.3368300475413	4249.7209258428775
2.3642990167642037	4233.173747626749	4371.321040414109	6312.185206589466	6258.833341515367	7306.020532898215	7157.684754013625	8206.23014692942	7975.835428172827	9684.40731051585	9331.171937360094	0.2592444042295358	0.23988232866705436	797.1544582000352	4339.661973314825	780.9707677045371	4251.558914724505
2.378545107700138	4239.734791230568	4378.0962729295	6321.969115760305	6268.5345872364005	7317.345087967051	7168.779400106252	8218.95019984411	7988.1983637537805	9699.418793517243	9345.63587813809	0.25924444744355174	0.23988236776987334	792.7145686413278	4341.494349167682	776.6210387252504	4253.354214428691
2.392877038500453	4246.298561199871	4384.874322305894	6331.757102442767	6278.239876676186	7328.6743666687935	7179.8786742612765	8231.675561450986	8000.566459099297	9714.436545304316	9360.105858974232	0.25924449142523653	0.23988240756732815	788.291310352768	4343.282883149805	772.2876035556546	4255.106564849382
2.4072953263935135	4252.8649908552925	4391.655119717308	6341.549067444635	6287.949111493892	7340.008254273449	7190.982464084595	8244.406102942303	8012.939589020288	9729.460413941648	9374.581733473484	0.25924453618833465	0.2398824480718554	783.8846429834084	4345.027308874996	767.9704226677713	4256.8157050600275
2.4218004917242455	4259.434013110277	4398.438595917812	6351.34491097101	6297.662192751318	7351.346635354977	7202.090656500273	8257.141694729633	8025.317627568905	9744.490246573934	9389.063354354388	0.2592445817468376	0.2398824892961164	779.4945262114343	4346.72735913191	763.6694565583894	4258.481373308925
2.436393057972914	4266.00556046971	4405.224681240144	6361.144532622372	6307.379020910973	7362.689393789079	7213.2031377483845	8269.8822064414	8037.700448036131	9759.5258894231	9403.550573446302	0.25924462811498955	0.23988253125299913	775.1209197390999	4348.3827658565715	759.3846657521208	4260.103307030164
2.4510735517740176	4272.579565028558	4412.01330559437	6370.9478313926265	6317.09949583424	7374.036412750965	7224.319793382933	8282.62750692039	8050.087922949506	9774.567187785391	9418.043241686742	0.25924467530729073	0.23988257395562484	770.7637832955515	4349.993260141928	755.1160107995383	4261.681242831051
2.46584250293529	4279.155958470531	4418.804398466447	6380.754705667208	6326.823516779396	7385.387574713186	7235.4405082696185	8295.37746422134	8062.4799240706325	9789.61398602857	9432.541209118504	0.2592447233385021	0.2398826174173498	766.4230766410183	4351.5585722639225	750.8634522792127	4263.2149165063165
2.4807004444568266	4285.734672066789	4425.5978889169255	6390.565053221235	6336.550982399834	7396.742761443529	7246.565166583821	8308.131945608597	8074.876322392974	9804.666127589158	9447.044324887102	0.2592447722236503	0.2398826616517715	762.0987595640763	4353.078431659844	746.6269507995748	4264.704063040903
2.4956479125503126	4292.315636674545	4432.3937055795295	6400.378771217526	6346.2817907420995	7408.101854002761	7257.693651808399	8320.890817553609	8087.276988139404	9819.723454969526	9461.552437237937	0.2592448219780331	0.23988270667273218	757.7907918825804	4354.552566933911	742.4064669974614	4266.148416603683
2.510685446658382	4298.898782735781	4439.1917766598235	6410.195756204776	6356.01583924408	7419.46473274253	7268.825846731633	8333.653945732594	8099.68179075994	9834.785809735158	9476.065393513665	0.2592448726172233	0.2398827524943227	753.4991334470978	4355.980705878232	738.201961541432	4267.547710565152
2.5258135894740787	4305.484040275916	4445.992029933856	6420.015904115657	6365.7530247331315	7430.831277303226	7279.961633445111	8346.421195024142	8112.0905989294215	9849.85303251186	9490.583040151512	0.2592449241570737	0.2398827991308887	749.2237441377947	4357.362575446954	734.0133951289463	4268.9016774771735
2.54103288696045	4312.071338902429	4452.79439274676	6429.839110264879	6375.493243424163	7442.20136661175	7291.100893341575	8359.192429506764	8124.503280545108	9864.924962982896	9505.105222680497	0.25924497661372353	0.23988284659703274	744.9645838673459	4358.697901778156	729.8407284901186	4270.210049095796
2.556343888370238	4318.6606078036	4459.598792011448	6439.665269347404	6385.236390917859	7453.574878879485	7302.243507112923	8371.967512456611	8136.919702724491	9880.00143988632	9519.63178571889	0.25924503000360205	0.2398828949076216	740.7216125832347	4359.986410201993	725.6839223884162	4271.472556383582
2.571747146265715	4325.251775747156	4466.405154207234	6449.494275436524	6394.982362198797	7464.95169160011	7313.389354748059	8384.746306345056	8149.339731802925	9895.082301012173	9534.16257297147	0.2592450843434342	0.2398829440777892	736.4947902648419	4361.227825223235	721.5429376190004	4272.688929495867
2.5872432165386163	4331.844771078954	4473.213405378492	6459.326021982004	6404.731051633599	7476.331681547481	7324.5383155308455	8397.528672836343	8161.763233331348	9910.167383199718	9548.697427226904	0.2592451396502464	0.2398829941229419	732.284076926182	4362.421870537568	717.4177350109385	4273.858897798229
2.602832658430207	4338.439521721668	4480.023471133302	6469.160401808229	6414.482352969103	7487.714724773525	7335.690268038017	8410.314472785236	8174.190072074004	9925.256522334723	9563.236190355092	0.25924519594137174	0.23988304505876412	728.0894326168927	4363.568269034848	713.3082754280767	4274.98218986555
2.6185160345514573	4345.0359551734755	4486.835276642124	6478.997307112361	6424.236159330547	7499.10069660614	7346.845090137144	8423.103566234708	8186.620112006183	9940.34955334674	9577.778703304566	0.25924525323445624	0.23988309690122211	723.9108174222638	4364.6667427986395	709.2145197695354	4276.05853348691
2.6342939109033563	4351.633998506756	4493.648746636444	6488.836629462488	6433.992363219727	7510.489471647094	7358.002658984568	8435.895812413573	8199.053216311944	9955.446310206371	9592.324806099854	0.2592453115474621	0.23988314966657026	719.7481914643722	4365.717013114598	705.1364289702324	4277.087655667216
2.6501668568973313	4358.233578366789	4500.463805407463	6498.678259795811	6443.75085651322	7521.88092376996	7369.162851023382	8448.69106973423	8211.4892473819	9970.546625922625	9606.874337838917	0.25924537089867605	0.23988320337135546	715.6015149008017	4366.718800457194	701.0739640000102	4278.069282621145
2.666135445375801	4364.8346209704005	4507.280376804707	6508.522088416732	6453.511530460489	7533.274926117944	7380.325541981317	8461.489195790238	8223.928066810873	9985.650332540097	9621.42713669045	0.25924543130671474	0.23988325803242275	711.4707479270292	4367.671824509976	697.0270858663716	4279.0031397901475
2.6822002526328483	4371.437052104733	4514.098384234779	6518.368004995136	6463.274275682194	7544.671351101936	7391.490606868826	8474.290047354149	8236.369535395805	10000.757261136452	9635.983039891456	0.2592454927905296	0.23988331366692048	707.3558507798007	4368.575804178836	692.9957556157606	4279.888951847097
2.6983618584350144	4378.040797125921	4520.91775065997	6528.215898564536	6473.0389821683075	7556.070070398396	7402.657919976987	8487.093480375168	8248.813513133424	10015.867241819686	9650.541883744556	0.25924555536941307	0.2398833702923067	703.256783732737	4369.430457571056	688.979934331699	4280.726442689076
2.71462084604223	4384.645780957797	4527.738398596987	6538.065657520253	6482.8055392764	7567.470954947301	7413.827354875553	8499.89934997689	8261.259859218113	10030.980103725506	9665.103503615535	0.25924561906300686	0.23988342792635287	699.1735070977302	4370.2355019990355	684.979583136912	4281.515335444827
2.730977802228858	4391.25192809057	4534.560250115594	6547.917169617584	6492.573835729794	7578.873874950057	7424.998784410898	8512.707510454953	8273.708432039644	10046.0956750146	9679.667733930717	0.25924568389130465	0.2398834865871518	695.1059812269523	4370.9906539940275	680.9946631917555	4282.255352469627
2.747433317304874	4397.859162579573	4541.383226837309	6557.770321970047	6502.343759615806	7590.278699867507	7436.1720807040265	8525.517815274872	8286.159089180986	10061.213782870107	9694.23440817444	0.2592457498746618	0.23988354629312125	691.0541665169003	4371.695629333146	677.0251356995432	4282.946215376724
2.763987985137163	4404.467408044017	4548.207249934141	6567.625001047654	6512.115198384063	7601.685298417985	7447.347115148695	8538.330117069845	8298.611687416249	10076.33425349509	9708.803358886686	0.2592458170337993	0.2398836070630121	687.018023402954	4372.350143002346	673.070961902471	4283.587645010324
2.780642403170963	4411.076587665629	4555.0322401272015	6577.481092674999	6521.888038844599	7613.0935385751345	7458.523758409277	8551.144267638372	8311.066082708317	10091.456912109734	9723.374417660354	0.25924588538981275	0.23988366891591253	682.9975123607728	4372.953909208067	669.1321030838008	4284.17936146236
2.797397172451417	4417.686624187429	4561.858117685499	6587.338482029582	6531.66216716627	7624.503287566028	7469.701880418978	8563.960117942148	8323.522130206895	10106.581582948938	9737.947415139013	0.25924595496417746	0.2398837318712536	678.9925939113891	4373.50664140773	665.2085205687908	4284.72108407598
2.8142528976452668	4424.297439912446	4568.684802424542	6597.197053640023	6541.437468874851	7635.914411869132	7480.88135037771	8576.77751810382	8335.979684246186	10121.70808925968	9752.522181014207	0.2592460257787556	0.23988379594881928	675.0032286184723	4374.008052292746	661.3001757246384	4285.212531446945
2.831210187062679	4430.90895670247	4575.512213705143	6607.056691384328	6551.213828851454	7647.326777212354	7492.062036750315	8589.596317404834	8348.438598342913	10136.836253298537	9767.0985440232	0.25924609785580427	0.23988386116874783	671.0293770883	4374.457853791537	657.4070299634768	4285.653421445284
2.848269652679189	4437.521095976749	4582.340270432086	6616.917278488089	6560.991131330729	7658.740248571003	7503.243807264553	8602.416364283165	8360.898725194133	10151.965896329048	9781.676331946444	0.2592461712179803	0.23988392755154161	667.0709999709215	4374.855757074896	653.529044736526	4286.043471173849
2.865431910157798	4444.133778710755	4589.168891052796	6626.778697522797	6570.769259899098	7670.15469016588	7514.426528909116	8615.237506331221	8373.359916675041	10167.096838619274	9796.255371605066	0.2592462458883499	0.2398839951180717	663.1280579622835	4375.201472571818	649.6661815422704	4286.382397026056
2.882697578871184	4450.746925434928	4595.997993556178	6636.640830404098	6580.548097493196	7681.569965461324	7525.610067931913	8628.059590293677	8385.822023837092	10182.228899439302	9810.835488858693	0.25924632189039526	0.23988406388958672	659.2005118044326	4375.494709970895	645.8184019236942	4286.669914666796
2.900067281924058	4457.360456233444	4602.827495471234	6646.503558390107	6590.32752639804	7692.985937163293	7536.794289837981	8640.882462065363	8398.284896905716	10197.361897058781	9825.416508602832	0.2592463992480223	0.23988413388771704	655.288322282373	4375.735178200761	641.9856674659823	4286.905739018461
2.9175416461756507	4463.97429074289	4609.657313865845	6656.366762079593	6600.1074282453965	7704.402467217323	7547.979059387697	8653.705966688989	8410.748385278348	10212.49564874432	9839.998254766611	0.259246477985566	0.2398842051344845	651.3914502294501	4375.922585467342	638.1679398021952	4287.089584299363
2.9351213022623317	4470.588348151139	4616.4873653455015	6666.230321410436	6609.887684012111	7715.819416806793	7559.164240594893	8666.529948353269	8423.212337522364	10227.629970757263	9854.580550310404	0.25924655812780295	0.23988427765230658	647.5098565261578	4376.05663924641	634.3651806099515	4287.221164004644
2.952806884620376	4477.202547196014	4623.317566052032	6676.094115657796	6619.668174018415	7727.236646350857	7570.349696724973	8679.354250390596	8435.676601373016	10242.764678351063	9869.163217223453	0.2592466396999538	0.2398843514640055	643.6435020983045	4376.137046275195	630.5773516142799	4287.300190924667
2.970599031508854	4483.816806164107	4630.147831662383	6685.958023432519	6629.448777926311	7738.654015502651	7581.535290293114	8692.178715275106	8448.141023731472	10257.899585768993	9883.746076521631	0.2592467227276959	0.23988442659281586	639.792347921204	4376.163512576371	626.8044145854074	4287.326377131976
2.9884983850326714	4490.431042889525	4636.9780773873	6695.821922679423	6639.229374737833	7750.071383147368	7592.7208830623185	8705.003184620527	8460.605450662664	10273.034506241684	9898.328948244969	0.2592468072371689	0.23988450306238954	635.9563550171733	4376.135743449908	623.0463313420187	4287.299434005283
3.006505591165733	4497.045174752677	4643.808217970178	6705.685690675642	6649.009842793537	7761.488607400393	7603.906336041744	8717.827499178147	8473.069727393482	10288.169251984771	9912.91165145558	0.2592468932549841	0.23988458089680645	632.1354844576272	4376.053443481214	619.303063751111	4287.219072228996
3.0246212997742656	4503.659118679046	4650.638167685735	6715.549204028979	6658.790059770754	7772.90554560546	7615.09150948475	8730.651498834763	8485.533698310623	10303.303634196536	9927.494004235203	0.2592469808082326	0.23988466012058066	628.329697364301	4375.916316559073	615.5745737270336	4287.085001791362
3.0428461646402667	4510.272791138009	4657.467840338859	6725.412338676311	6668.569902682077	7784.322054332851	7626.276262887218	8743.475022610719	8497.997206958757	10318.437463055634	9942.075823683099	0.2592470699244938	0.2398847407586675	624.5389549074753	4375.724065858405	611.8608232331753	4286.896931995172
3.0611808434850984	4516.886108141571	4664.297149263304	6735.274969881864	6678.349247873648	7795.7379893774705	7637.460454985655	8756.297908657782	8510.46009603845	10333.570547718642	9956.65692591368	0.259247160631845	0.23988482283647303	620.7632183064707	4375.476393851684	608.1617742808012	4286.654571452178
3.079625997993227	4523.498985243194	4671.126007320518	6745.136972235663	6688.127971023638	7807.153205757108	7648.6439437554845	8769.11999425723	8522.92220740432	10348.702696317869	9971.237126054379	0.2592472529588701	0.23988490637986182	617.002448833402	4375.173002332216	604.4773889328353	4286.35762811196
3.0981822938360946	4530.111337536611	4677.954326898427	6754.998219651923	6697.905947140653	7818.567557710633	7659.826586409302	8781.941115817877	8535.383382063099	10363.833715959066	9985.816238243468	0.2592473469346687	0.23988499141516478	613.2566078089003	4374.813592390856	600.807629300165	4286.005809239345
3.116850400696155	4536.723079654567	4684.7820199101725	6764.858585367375	6707.6830505620965	7829.980898696125	7671.008239395038	8794.761108874003	8547.843460171654	10378.96341271906	10000.394075627766	0.25924744258886434	0.23988507796918745	609.5256566063908	4374.397864443017	597.1524575444637	4285.598821433494
3.135630992291033	4543.33412576773	4691.608997792974	6774.717941939806	6717.459154952692	7841.393081389239	7682.188758394335	8807.579808083592	8560.302281035209	10394.091591643717	10014.970450360634	0.2592475399516165	0.2398851660692195	605.8095566520933	4373.925518237986	593.5118358795298	4285.136370644439
3.1545247463978408	4549.944389583428	4698.435171506894	6784.576161246387	6727.234133302884	7852.803957681345	7693.367998320774	8820.397047226255	8572.759683105403	10409.218056745565	10029.54517359974	0.25924763905362724	0.23988525574304265	602.1082694222569	4373.396252836566	589.8857265699771	4284.618162162369
3.1735323448776414	4556.553784344491	4705.260451533671	6794.43311448213	6737.007857927339	7864.213378677805	7704.545813318208	8833.212659201377	8585.215503978498	10424.342611001652	10044.118055505029	0.2592477399261544	0.2398853470189399	598.4217564460414	4372.80976663623	586.2740919304488	4284.0439006167
3.192654473700048	4563.1622228280785	4712.08474787547	6804.288672158333	6746.780200463319	7875.621194696229	7715.7220567589775	8846.026476026182	8597.669580393414	10439.465056351342	10058.688905236475	0.25924784260101796	0.2398854399257054	594.7499793062452	4372.165757380193	582.6768943284405	4283.413289998891
3.211891822967991	4569.769617344526	4718.907970053788	6814.142704101069	6756.551031869297	7887.027255264813	7726.896581242372	8858.838328833928	8610.121748230062	10454.585193694238	10073.257530952196	0.25924794711061344	0.2398855344926511	591.0928996396833	4371.463922161376	579.0940961837769	4282.726033661747
3.2312450869426166	4576.375879736172	4725.730027108196	6823.995079449642	6766.320222423329	7898.431409120602	7738.0692385928305	8871.648047872006	8622.5718425074	10469.702822888004	10087.823739806232	0.25924805348791985	0.23988563074961963	587.4504791351792	4370.703957412392	575.525659968931	4281.98183432431
3.2507149640683446	4582.980921376185	4732.550827595252	6833.845666655037	6776.087641721675	7909.833504207786	7749.239879858439	8884.455462500082	8635.019697381782	10484.817742746238	10102.387337946673	0.259248161766513	0.23988572872699165	583.8226795363298	4369.885558927432	571.9715482100437	4281.1803940832615
3.2703021569980693	4589.58465316744	4739.370279587267	6843.694333478463	6785.853158677229	7921.233387676068	7760.408355309179	8897.260401188301	8647.46514614507	10499.929751036427	10116.948130513518	0.2592482719805727	0.23988582845569523	580.2094626419712	4369.008421872044	568.4317234855553	4280.3214144061785
3.2900073726185273	4596.186985541365	4746.188290671202	6853.540946989851	6795.616641518112	7932.630905879014	7771.5745144354	8910.062691515508	8659.908021222978	10515.038644477912	10131.50592163678	0.2592483841648969	0.23988592996721791	576.610790305218	4368.072240775451	564.9061484287085	4279.40459615225
3.3098313220758016	4602.7878284568	4753.004767947488	6863.385373566368	6805.377957786184	7944.025904372392	7782.738205946175	8922.862160167426	8672.348154173278	10530.144218739799	10146.06051443449	0.2592484983549112	0.23988603329361502	573.0266244330269	4367.076709534507	561.3947857253661	4278.429639561335
3.329774720800988	4609.387091398833	4759.819618028887	6873.227478890916	6815.136974335598	7955.418227912526	7793.899277767711	8935.658632934865	8684.78537568409	10545.246268438927	10160.61171101071	0.25924861458668064	0.23988613846752038	569.4569269901549	4366.021521444898	557.8975981175608	4277.396244283766
3.349838288536016	4615.984683377758	4766.63274703939	6883.067127950784	6824.893557331437	7966.807720454806	7805.057577041863	8948.451934712102	8697.219515572271	10560.344587138026	10175.159312453756	0.25924873289692124	0.2398862455221568	565.9016599961906	4364.906369185308	554.414548401488	4276.304109369405
3.370022749359618	4622.5805129278515	4773.444060613036	6892.904185036085	6834.647572248206	7978.1942251519595	7816.212950124481	8961.241889495011	8709.650402781623	10575.438967343576	10189.70311883415	0.25924885332301256	0.23988635449134674	562.3607855261071	4363.730944819981	550.9455994277378	4275.1529332706705
3.390328831713469	4629.174488106327	4780.253463892833	6902.738513738417	6844.398883868505	7989.577584352575	7827.365242583954	8974.028320379446	8722.077865381336	10590.52920050399	10204.24292920286	0.2592489759030074	0.23988646540952457	558.8342657118337	4362.494939824101	547.4907141029544	4273.942413864192
3.4107572684284713	4635.766516492188	4787.0608615296205	6912.569976949394	6854.147356281607	8000.9576395995	7838.514299199659	8986.81104955951	8734.50173056429	10605.615077007633	10218.778541589403	0.25924910067564677	0.2398865783117439	555.3220627431001	4361.198045083787	544.049855388992	4272.67224844452
3.431308796751202	4642.356505185175	4793.866157680966	6922.3984368593265	6863.892852882086	8012.334231628378	7849.659963960474	8999.589898325985	8746.921824645475	10620.696386181042	10233.309753000049	0.25924922768037134	0.2398866932336931	551.8241388652823	4359.839950892841	540.6229863042827	4271.3421337408945
3.4519841583705158	4648.9443608045885	4800.669256010077	6932.223754955721	6873.635236368484	8023.7072003660105	7860.802080063311	9012.364687064524	8759.337973060401	10635.772916286904	10247.83635941604	0.25924935695733203	0.23988681021170424	548.3404563809163	4358.4203469643835	537.2100699234579	4269.95176591794
3.47278409944432	4655.529989488276	4807.470059684693	6942.045792022011	6883.374368741943	8035.0763849289715	7871.940489911644	9025.135235254196	8771.750000363518	10650.844454522374	10262.35815579181	0.2592494885474072	0.23988692928276575	544.8709776529868	4356.938922462985	533.8110693774652	4268.500840582186
3.4937093706264992	4662.113296891548	4814.268471376009	6951.864408136208	6893.110111304886	8046.4416236221305	7883.075035114067	9037.901361465865	8784.157730226656	10665.910787017274	10276.87493605325	0.2592496224922118	0.239887050484533	541.4156650991063	4355.39536596043	530.4259478538297	4266.989052788587
3.514760727094002	4668.694188186002	4821.0643932575795	6961.679462669424	6902.842324659684	8057.802753937036	7894.205556482852	9050.662883360445	8796.560985437498	10680.97169883212	10291.386493095968	0.2592497588341121	0.23988717385534264	537.974481195939	4353.789365482284	527.054668597877	4265.4160970535595
3.535938928574102	4675.272568058588	4827.8577270042815	6971.490814284726	6912.5708687074	8069.15961255068	7905.331894032593	9063.419617687588	8808.959587898107	10696.02697395664	10305.892618783682	0.25924989761623995	0.23988729943422266	534.5473884806561	4352.120608518366	523.6971949121798	4263.781667358475
3.557244739371806	4681.848340710456	4834.648373791218	6981.298320935705	6922.295602646455	8080.512035323935	7916.453886978756	9076.171380284	8821.353358623386	10711.076395307879	10320.393103946464	0.25925003888250686	0.23988742726090576	531.1343495471519	4350.3887819997035	520.3534901567036	4262.085457154084
3.578678928397448	4688.421409855933	4841.436234292682	6991.101839865234	6932.016384971396	8091.859857300211	7927.571373736366	9088.917986071981	8833.742117739666	10726.119744728576	10334.88773837918	0.259250182677616	0.23988755737584264	527.7353270489839	4348.593572329031	517.0235177495924	4260.327159370994
3.600242269194432	4694.991678721465	4848.221208681097	7000.901227604158	6941.733073471616	8103.202912704031	7938.684191918613	9101.659249057924	8846.125684483233	10741.15680298547	10349.37631083985	0.2592503290470787	0.2398876898202151	524.3502836986736	4346.73466537823	513.7072411661211	4258.5064664201345
3.6219355399671502	4701.559050044567	4855.003196625967	7010.696339970037	6951.445525230108	8114.541034939693	7949.792178335526	9114.394982330854	8858.503877198891	10756.187349767673	10363.858609048053	0.25925047803722784	0.23988782463594796	520.9791822696279	4344.811746510677	510.40462394285714	4256.623070229543
3.643759523609069	4708.123426072829	4861.782097292922	7020.487032065948	6961.153596622353	8125.874056589957	7960.89516899278	9127.124998061056	8870.876513338711	10771.211163685146	10378.33441968354	0.25925062969523344	0.23988796186572303	517.6219855929958	4342.824500563322	507.115629671287	4254.676662197802
3.6657150077309777	4714.684708562804	4868.557809342521	7030.273158279132	6970.857143314869	8137.201809414596	7971.992999090127	9139.849107498509	8883.243409460358	10786.228022266941	10392.803528384373	0.2592507840691176	0.23988810155299387	514.2786565609858	4340.772611874854	503.840222003666	4252.666933249915
3.6878027846894206	4721.242798779084	4875.330230929461	7040.054572279918	6980.556020264341	8148.524124349262	7983.085503020497	9152.567120971687	8895.604381226134	10801.237701959884	10407.265719745881	0.2592509412077704	0.23988824374199819	510.9491581271868	4338.655764299445	500.57836465272703	4250.593573837774
3.710023651615288	4727.797597493223	4882.099259701375	7049.831127020437	6990.250081716167	8159.840831504085	7994.172514368425	9165.278847886066	8907.959243401325	10816.239978126914	10421.720777318824	0.25925110116096384	0.2398883884777742	507.6334533035406	4336.473641186487	497.3300213869952	4248.456273912685
3.732378410442586	4734.349004982748	4888.864792797936	7059.6026747334545	6999.939181203469	8171.15176016244	8005.253865909013	9177.984096722823	8920.307809853082	10831.234625045645	10436.168483608177	0.2592512639793702	0.23988853580617225	504.33150516435853	4334.22592541785	494.0951560382964	4246.2547229875345
3.7548678679373717	4740.896921030166	4895.62672684986	7069.3690669312255	7009.623171545916	8182.456738779739	8016.32938960668	9190.682675037544	8932.649893549124	10846.221415906955	10450.608620071696	0.25925142971457654	0.23988868577387143	501.0432768438477	4331.9122993974015	490.87373249596567	4243.988610099303
3.777492835726878	4747.441244921956	4902.384957977869	7079.130154404306	7019.301904848556	8193.755594982145	8027.398916613926	9203.37438945889	8944.985306556422	10861.200122813494	10465.040967118492	0.2592515984191023	0.2398888384283944	497.7687315370131	4329.532445061021	487.6657147089427	4241.657623832114
3.8002541303288	4753.981875447583	4909.139381791754	7088.885787220439	7028.975232500746	8205.048155565422	8038.462277270213	9216.059045687358	8957.313860040033	10876.17051677835	10479.46530410773	0.2592517701464157	0.2398889938181227	494.50783250207314	4327.086043909192	484.47106668842025	4239.26145234704
3.823152573180761	4760.5187108985765	4915.889893389446	7098.635814723495	7038.643005175121	8216.334246493807	8049.5193011008705	9228.736448494123	8969.635364261956	10891.13236772377	10493.881409347425	0.2592519449509512	0.23988915199231187	491.26054305699654	4324.5727769788355	481.2897525045264	4236.799783356953
3.8461889906699622	4767.051649067463	4922.636387355963	7108.380085532254	7048.305072826399	8227.613692898722	8060.569816815852	9241.406401719669	8981.94962857981	10906.085444479679	10508.289060092977	0.2592521228881268	0.23988931300110675	488.0268265819759	4321.992324876366	478.12173628792516	4234.272304154001
3.8693642141629967	4773.580587246906	4929.378757762566	7118.118447539458	7057.961284690459	8238.886319077808	8071.613652308781	9254.068708272784	8994.25646144587	10921.029514782584	10522.688032546133	0.25925230401436167	0.23988947689555956	484.8066465187876	4319.344367773971	474.9669822297583	4231.678701608675
3.892679080035866	4780.105422228643	4936.116898165708	7127.8507479106065	7067.611489283178	8250.15194849364	8082.650634655708	9266.723170129224	9006.55567040575	10935.964345274117	10537.078101853587	0.2592524883870951	0.23988964372764388	481.59996637084987	4316.628585424274	471.82545458202367	4229.018662185874
3.9161344297041563	4786.626050302649	4942.8507016062085	7137.576833083053	7077.255534399543	8261.41040377281	8093.680590114238	9279.369588330763	9018.847062097513	10950.889701500044	10551.459042106006	0.25925267606480346	0.23988981355027328	478.40674970668624	4313.844657191308	468.69711766034015	4226.291871974012
3.9397311096534064	4793.142367256153	4949.580060608299	7147.296548764939	7086.8932671126195	8272.661506704822	8104.7033441224385	9292.007762984053	9031.13044225054	10965.805347909016	10565.830626336832	0.259252867107021	0.23988998641731762	475.22696015259135	4310.9922619995195	465.58193583699176	4223.498016632395
3.963469971469652	4799.654268372634	4956.304867178617	7157.009739934048	7096.524533772441	8283.905078240901	8115.718721297687	9304.637493259368	9043.405615684325	10980.711047851226	10580.192626520984	0.2592530615743573	0.23989016238361968	472.0605614006636	4308.071078405948	462.4798735487566	4220.636781466659
3.987351871870168	4806.161648431054	4963.025012805477	7166.716250837081	7106.149180005302	8295.140938493269	8126.726545435982	9317.258577389906	9055.672386307802	10995.606563577692	10594.544813574172	0.25925325952851747	0.239890341505014	468.90751720560365	4305.080784588819	459.3908952944039	4217.707851416897
4.01137767273438	4812.664401704793	4969.740388457819	7176.415924988438	7115.767050712597	8306.36890673389	8137.726639510726	9329.870812670464	9067.930557118076	11010.491656238835	10608.886957351531	0.2592534610323221	0.2398905238383445	465.7677913828229	4302.021058328217	456.3149656307942	4214.710911026923
4.035548241134971	4819.162421960823	4976.450884584367	7186.108605169407	7125.377990069961	8317.58880139365	8148.718825671875	9342.473995456625	9080.179930199549	11025.366085883632	10623.21882664672	0.25925366614972706	0.23989070944148222	462.6413478133618	4298.891577066388	453.25204918094096	4211.645644528326
4.059864449369175	4825.655602458806	4983.15639111284	7195.79413342722	7134.9818415264945	8328.800440061412	8159.7029252451575	9355.067921163798	9092.42030672316	11040.229611458628	10637.540189191144	0.25925387494584473	0.23989089837334412	459.52815043981536	4295.69201787631	450.20211062804447	4208.511735793902
4.08432717499025	4832.143835950159	4989.856797448938	7205.472351074078	7144.578447803686	8340.003639483033	8170.678758730978	9367.65238426621	9104.651486945244	11055.081990806855	10651.850811652734	0.259254087486964	0.2398910906939126	456.42816326752654	4292.422057480551	447.16511471531703	4205.308868343243
4.108937300839158	4838.627014677204	4996.551992475579	7215.143098686305	7154.167650894667	8351.198215560524	8181.646145803684	9380.227178296076	9116.873270206817	11069.92298066702	10666.150459635246	0.259254303840572	0.23989128646425395	453.34135036636144	4289.081372277578	444.14102625093074	4202.036725398153
4.133695715076422	4845.105030372296	5003.241864552031	7224.8062161034895	7163.749292063363	8362.383983351196	8192.604905310733	9392.792095842758	9129.08545493274	11084.752336672613	10680.43889767739	0.2592545240753769	0.23989148574653918	450.26767587006907	4285.669638343155	441.1298101049615	4198.694989860756
4.15860331121418	4851.577774256958	5009.926301513071	7234.461542427622	7173.3232118436645	8373.560757066825	8203.554855271865	9405.346928551917	9141.287838630886	11099.569813351072	10694.715889252007	0.25925474826132805	0.23989168860406226	447.2071039752336	4282.18653143174	438.13143120883615	4195.283344322117
4.183660988148428	4858.045137040999	5016.60519066814	7244.108916022247	7182.889250038608	8384.72835007282	8214.495812878302	9417.8914671247	9153.48021789137	11114.375164122957	10708.981196765268	0.2592549764696401	0.23989189510126258	444.1595989415364	4278.6317269841675	435.1458545574569	4191.801471084589
4.208869650191461	4864.507008921666	5023.278418800547	7253.748174511637	7192.4472457196325	8395.886574887412	8225.427594492041	9430.425501316946	9165.662388385837	11129.168141301156	10723.234581555991	0.2592552087728147	0.23989210530374383	441.1251250934729	4275.004900158849	432.17304520777543	4188.249052162282
4.2342302071045115	4870.963279582845	5029.945872166632	7263.379154780073	7201.99703722578	8407.03524318099	8236.350015645065	9442.948819938552	9177.834144866703	11143.948496090288	10737.475803894882	0.25925544524466515	0.23989231927829588	438.1036468203529	4271.305725834565	429.21296827995684	4184.625769299455
4.259743574130585	4877.413838194185	5036.607436494994	7273.001692971025	7211.538462163013	8418.17416577531	8247.262891038714	9455.461210852707	9189.995281166559	11158.71597858594	10751.704622983973	0.259255685960339	0.23989253709291744	435.0951285737683	4267.533878601622	426.26558895708877	4180.931303978665
4.285410672027485	4883.85857341029	5043.262996985681	7282.615624486399	7221.071357403456	8429.303152642784	8258.16603454296	9467.962460975208	9202.14559019745	11173.470337774022	10765.920796955917	0.2592559309963424	0.23989275881683508	432.09953487003804	4263.689032791415	423.33087248480297	4177.165337423561
4.311232427101037	4890.297373369888	5049.912438309404	7292.220783985827	7230.595559084717	8440.422012905829	8269.059259195765	9480.452356273861	9214.284863950299	11188.211321530218	10780.124082873464	0.2592561804305659	0.23989298452052846	429.1168302897131	4259.770862482488	420.40878417156637	4173.327550614718
4.337209771238533	4896.730125695036	5056.555644606769	7301.817005385953	7240.1109026092045	8451.530554836208	8279.942377202467	9492.930681767855	9226.412893494313	11202.93867661939	10794.314236728884	0.2592564343423079	0.2398932142757517	426.1469794777513	4255.7790415126365	417.4992893891467	4169.417624303838
4.363343641942354	4903.156717490318	5063.192499487528	7311.404121859757	7249.617222643504	8462.62858585443	8290.815199935201	9505.397221527217	9238.529468976452	11217.652148695104	10808.491013443525	0.2592566928123011	0.23989344815555572	423.18994714473956	4251.713243501028	414.60235357421334	4165.435239035869
4.389634982363801	4909.577035342094	5069.822886029849	7320.981965835954	7259.114353117786	8473.715912529211	8301.677537932394	9517.851758672345	9250.634379620988	11232.351482299257	10822.65416686743	0.2592569559227382	0.23989368623431348	420.2456980639545	4247.573141828878	411.71794222443714	4161.380075126421
4.416084741337141	4915.990965317623	5076.446686779495	7330.550368998214	7268.602127225082	8484.792340576769	8312.529200898069	9530.294075373344	9262.727413728851	11247.036420861434	10836.803449778712	0.25925722375729915	0.23989392858774297	417.3141970731376	4243.358409668319	408.8460209008772	4157.2518126901705
4.442693873413836	4922.3983929643755	5083.0637837491695	7340.109162284678	7278.080377420815	8495.857674860432	8323.369997701499	9542.723952849712	9274.808358677346	11261.706706698731	10850.9386138834	0.25925749640117624	0.2398941752929316	414.3954090757761	4239.068720004056	405.9865552292904	4153.050131667405
4.469463338897009	4928.799203309224	5089.674058417752	7349.658175887289	7287.548935422189	8506.911719390066	8334.199736376642	9555.141171369844	9286.877000919658	11276.362081015328	10865.059409815005	0.2592577739411036	0.2398944264283606	411.489299040084	4234.703745636856	403.13951089867624	4148.774711820297
4.49639410387609	4935.193280857735	5096.277391729635	7359.197239251295	7297.007632207712	8517.954277321676	8345.018224121779	9567.545510250717	9298.93312598457	11291.0022839023	10879.165587134354	0.2592580564653839	0.23989468207393136	408.59583199821645	4230.263159184717	400.30485366118955	4144.425232742215
4.523487140261684	4941.580509593348	5102.8736640939605	7368.726181074611	7306.456298016595	8528.985150956858	8355.825267298991	9579.936747857428	9310.976518476005	11305.627054337247	10893.256894329206	0.2592583440639175	0.2398949423109908	405.7149730469391	4225.746633099858	397.48254933196586	4140.00137386634
4.550743425820648	4947.9607729767	5109.4627553839655	7378.24482930736	7315.894762348329	8540.004141742478	8366.620671433846	9592.31466160296	9323.006962072805	11320.2361301842	10907.333078814176	0.25925863682823086	0.2398952072223567	402.84668734908337	4221.153839696664	394.6725637910422	4135.502814495936
4.578163944211368	4954.333953944875	5116.044544936306	7387.753011151363	7325.322853962214	8551.011050270274	8377.404241215036	9604.67902794789	9335.024239528455	11334.829248193482	10921.393886930573	0.25925893485150575	0.23989547689234575	399.9909401310142	4216.4844511370175	391.8748629814654	4130.929233798524
4.605749685019276	4960.699934910657	5122.618911550373	7397.250553059625	7334.740400876906	8562.005676276456	8388.175780494032	9617.0296224001	9347.02813267084	11349.40614400152	10935.439063946285	0.25925923822861063	0.23989575140679953	397.14769668428926	4211.738139456138	389.08941290999064	4126.280310822884
4.633501643792551	4967.05859776186	5129.185733487638	7406.737280735926	7344.14723037001	8572.987818641453	8398.935092284808	9629.366219514628	9359.018422402058	11363.966552130893	10949.468354055745	0.25925954705612986	0.23989603085311273	394.3169223664154	4206.914576587034	386.3161796469649	4121.555724509293
4.6614208220780515	4973.409823860607	5135.744888470993	7416.213019134395	7353.54316897767	8583.957275389628	8409.681978763554	9641.688592893504	9370.994888698253	11378.510205990326	10963.481500379898	0.2592598614323945	0.23989631532026162	391.4985825989861	4202.013434348162	383.55512932667625	4116.755153705133
4.689508227457455	4979.7534940426185	5142.29625368413	7425.677592459058	7362.92804249423	8594.91384368896	8420.416241268471	9653.996515185576	9382.957310609518	11393.036837874675	10977.478244966287	0.25926018145751617	0.2398966048988317	388.6926428685256	4197.034384467173	380.806228147645	4111.878277179319
4.717764873583629	4986.089488616553	5148.83970577091	7435.130824163508	7372.301675971889	8605.857319850897	8431.137680299576	9666.289758086468	9394.905466259823	11407.546178965094	10991.45832878914	0.25926050723341726	0.23989689968104827	385.899068726867	4191.977098596282	378.06944237160496	4106.924773625797
4.746191780217212	4992.417687363304	5155.375120834726	7444.572536950512	7381.663893720364	8616.787499330105	8441.8460955185	9678.568092338495	9406.839132846935	11422.037959329135	11005.421491749481	0.2592608388638644	0.2398971997608047	383.11782579045394	4186.841248316923	375.3447383240855	4101.894321679603
4.774789973263409	4998.737969535347	5161.902374437914	7454.0025527717	7391.014519306611	8627.704176724348	8452.541285748383	9690.831287730673	9418.758086642447	11436.511907920973	11019.367472675329	0.2592611764545017	0.23989750523369385	380.3488797414175	4181.626505164197	372.63208239499363	4096.786599935498
4.803560484809025	5005.050213856074	5168.421341601153	7463.420692827267	7400.353375554575	8638.607145774375	8463.22304897377	9703.07911309877	9430.662102991826	11450.967752581682	11033.29600932197	0.259261520112886	0.2398978161970387	377.5921963265282	4176.3325406285	369.93144103779923	4091.601286953315
4.832504353159697	5011.354298519144	5174.931896802871	7472.826777565672	7409.68028454492	8649.496199363786	8473.89118234053	9715.311336325338	9442.550956314444	11465.405220039484	11047.206838372196	0.25926186994851924	0.23989813274992222	374.8477413576911	4170.95902617299	367.2427807696804	4086.338061271468
4.861622622877388	5017.650101187839	5181.433913978675	7482.220626683398	7418.99506761484	8660.371129519033	8484.545482155832	9727.52772433986	9454.424420103749	11479.824035910155	11061.09969543669	0.2592622260728863	0.23989845499322235	372.115480712353	4165.505633251509	364.5660681723966	4080.996601428138
4.890916344818065	5023.937498994441	5187.9272665208055	7491.6020591247425	7428.297545357886	8671.231727409371	8495.185743888162	9739.72804311891	9466.28226692741	11494.223924697446	11074.97431505441	0.2592625885994885	0.23989878302964088	369.3953803323093	4159.972033307888	361.90126989092096	4075.576585961273
4.9203865761696335	5030.216368539578	5194.411827277536	7500.97089308156	7437.587537623752	8682.077783346851	8505.811762167306	9751.91205768631	9478.12426842748	11508.604609793472	11088.83043069299	0.25926295764388274	0.2398991169637398	366.6874062244897	4154.357897799229	359.24835263367277	4070.0776934230234
4.950034380490085	5036.486585891632	5200.887468552656	7510.32694599313	7446.86486351817	8692.909086786396	8516.423330784439	9764.079532113401	9489.950195320647	11522.965813479294	11102.667774749249	0.25926333332371715	0.23989945690197284	363.99152446107473	4148.662898209412	356.60728317440953	4064.499602414435
4.979860827745887	5042.74802658612	5207.35406210497	7519.67003454599	7456.129341402854	8703.725426325867	8527.020242692295	9776.230229519302	9501.759817398597	11537.30725692546	11116.486078549826	0.25926371575876805	0.2398998029527208	361.30770117923385	4142.886706061661	353.97802834940376	4058.84199156682
5.009866994350591	5049.000565625106	5213.811479147693	7528.999974673824	7465.380788895301	8714.526589706204	8537.602290005156	9788.363912071278	9513.552903528176	11551.628660192664	11130.285072351599	0.2592641050709818	0.23990015522632627	358.63590258167824	4137.028992936015	351.3605550589273	4053.1045395743567
5.040053963203681	5055.244077476605	5220.259590348028	7538.316581557364	7474.619022868866	8725.312363811574	8548.169263999185	9800.480340985077	9525.329221651926	11565.92974223242	11144.064485342526	0.2592645013845106	0.2399005138351289	355.97609493514756	4131.089430467691	348.7548302678042	4047.2869252108503
5.070422823729659	5061.478436073982	5226.698265826596	7547.61966962429	7483.843859452641	8736.082534669522	8558.720955112514	9812.579276525325	9537.088538788375	11580.210220887751	11157.824045642226	0.2592649048257551	0.23990087889350314	353.32824457171955	4125.067690376658	346.1608210039267	4041.38882732857
5.100974671917351	5067.703514815406	5233.127375156989	7556.9090525492265	7493.055114031515	8746.836887451249	8569.257152945562	9824.660478006019	9548.830621032545	11594.469812894056	11171.563480302806	0.2592653155234035	0.23990125051789185	350.69231788936304	4118.96344448626	343.57849435997196	4035.409924892476
5.131710610359471	5073.919186563293	5239.546787365291	7566.18454325374	7502.252601246208	8757.575206471885	8579.777646261307	9836.723703791062	9560.555233556473	11608.708233879977	11185.282515309695	0.25926573360847455	0.2399016288268478	348.06828134914394	4112.776364707388	341.00781749078305	4029.349896963453
5.1626317482924104	5080.12532364368	5245.956370929536	7575.445953906244	7511.4361349932315	8768.29727519067	8590.282222985514	9848.768711294653	9572.262140609619	11622.925198368142	11198.98087558237	0.25926615921435847	0.23990201394106891	345.45610147799016	4106.506123084342	338.4487576156971	4023.20842273999
5.193739201636265	5086.321797845773	5252.35599377936	7584.693095922191	7520.6055284251215	8779.002876211463	8600.770670207225	9860.795256982094	9583.951105519634	11637.120419776393	11212.658284975512	0.2592665924768604	0.23990240598343954	342.85574486802216	4100.152391801821	335.90128201805055	4016.9851815679576
5.225034093035115	5092.508480421327	5258.745523295458	7593.925779964014	7529.760593950429	8789.691791282974	8611.242774179036	9872.803096370255	9595.621890692832	11651.293610418586	11226.31446627979	0.2592670335342451	0.23990280507906758	340.2671781757672	4093.714843191905	333.3653580447717	4010.679852948524
5.256517551897525	5098.685242084189	5265.1248263092275	7603.1438159413265	7538.901143233975	8800.363801299294	8621.698320317633	9884.791984028398	9607.274257615003	11665.44448150587	11239.949141223085	0.2592674825272799	0.2399032113553269	337.69036812285776	4087.1931497533806	330.84095310632256	4004.29211655329
5.288190714437326	5104.851953009697	5271.493769102262	7612.347013010952	7548.026987196912	8811.01868630024	8632.137093204148	9896.761673578781	9618.907966851999	11679.57274314768	11253.562030471421	0.25926793959928135	0.2399036249418972	335.1252814941108	4080.5869841517415	328.3280346755346	3997.8216522280127
5.320054723714605	5111.0084828342015	5277.852217405973	7621.535179577108	7557.137936016981	8821.656225471877	8642.558876584706	9908.711917697494	9630.522778050567	11693.678104353003	11267.15285363021	0.2592684048961615	0.23990404597080722	332.57188514072914	4073.896019262029	325.8265702900535	3991.2681400342844
5.352110729676963	5117.154700654581	5284.200036401199	7630.708123291629	7566.23379912876	8832.276197147094	8652.963453371005	9920.642468115318	9642.118449939182	11707.7602730317	11280.72132924549	0.2592688785664741	0.23990447457647615	330.0301459780894	4067.1199281702284	323.3365275510005	3984.6312602476683
5.384359889201005	5123.290475027705	5290.53709071778	7639.865651054122	7575.314385223894	8842.878378806117	8663.350605640855	9932.553075618558	9653.694740328863	11721.81895599578	11294.267174805178	0.2592693607614643	0.23990491089575675	327.50003098574234	4060.2583841788583	320.85787412230275	3977.91069336934
5.41680336613411	5129.415673969963	5296.863244434192	7649.007569012241	7584.3795022514	8853.462547077139	8673.720114638816	9944.443490049973	9665.251406114112	11735.85385896082	11307.790106740404	0.25926985163511435	0.2399053550679808	324.9815072081983	4053.311060837703	318.39057773168315	3971.1061201514676
5.44944233133642	5135.53016495679	5303.178361077172	7658.133682561947	7593.428957417996	8864.028477736976	8684.07176077687	9956.31346030978	9676.788203273867	11749.864686547453	11321.289840426954	0.25927035134419696	0.23990580723500332	322.47454175315215	4046.2776319384575	315.9346061689721	3964.217221592786
5.482277962723094	5141.63381492214	5309.482303621303	7667.243796347746	7602.462557188378	8874.57594571167	8694.405323635032	9968.162734356572	9688.304886872422	11763.851142282761	11334.7660901866	0.2592708600483233	0.2399062675412488	319.97910179407336	4039.1577715575695	313.4899272884795	3957.243678983068
5.515311445306831	5147.726490258109	5315.774934488763	7676.337714263153	7611.480107285751	8885.104725077377	8704.720581962261	9979.991059208576	9699.80121106065	11777.812928602101	11348.21856928885	0.25927137790999544	0.23990673613375652	317.4951545680233	4031.9511540529784	311.05650900726323	3950.1851738987025
5.548543971240616	5153.808056814369	5322.0561155488585	7685.415239450873	7620.481412692056	8895.614589060939	8715.017313677046	9991.798180944548	9711.276929076896	11791.749746850484	11361.646989952289	0.2592719050946594	0.23990721316222943	315.0226673761208	4024.6574540827423	308.6343193053035	3943.041388222715
5.581976739860765	5159.878379897825	5328.32570811781	7694.476174303369	7629.466277648598	8906.10531004089	8725.295295868415	10003.583844705177	9722.73179324835	11805.661297284556	11375.051063346458	0.25927244177075726	0.23990769877908316	312.5616075838334	4017.2763466236647	306.2233262255031	3935.8120041592047
5.615610957730194	5165.937324272056	5334.583572958312	7703.520320463097	7638.434505656345	8916.576659548104	8735.554304796604	10015.34779469408	9734.165554992012	11819.547279074133	11388.430499593354	0.2592729881097829	0.23990819313949233	310.11194262077333	4009.807506988058	303.82349787333806	3928.496704246383
5.649447838681973	5171.984754157005	5340.829570279316	7712.54747882315	7647.385899476565	8927.028408266906	8745.794115894134	10027.089774179321	9745.577964816139	11833.407390304326	11401.78500776938	0.2592735442863362	0.23990869640144316	307.6736399807851	4002.250610844232	301.4348024186038	3921.095171396155
5.6834886038631165	5178.020533228439	5347.063559735687	7721.557449527558	7656.32026113132	8937.460326035805	8756.014503766679	10038.809525494515	9756.968772321476	11847.241327977215	11415.114295907131	0.2592741104781799	0.2399092087257844	305.2466672198643	3994.6053342018276	299.05720809187915	3913.6070888654795
5.717734481778674	5184.044524617563	5353.285400427878	7730.550031971872	7665.237391903972	8947.872181848557	8766.215242194	10050.50679004032	9768.337726202531	11861.048788013939	11428.418070997226	0.2592746868662984	0.239909730276278	302.830991959534	3986.8713534758426	296.69068318710197	3906.03214030643
5.75218670833605	5190.056590910632	5359.494950901702	7739.525024803732	7674.137092339877	8958.26374385521	8776.39610413108	10062.181308285868	9779.684574249111	11874.829465256791	11441.696038990403	0.2592752736349528	0.23991026121965323	300.4265818846616	3979.048345476389	294.33519606135087	3898.3700097834226
5.786846526889619	5196.0565941485165	5365.692069148029	7748.482225923392	7683.019162246964	8968.63477936312	8786.556861709127	10073.832819770247	9791.009063347694	11888.58305347131	11454.947904799506	0.2592758709717447	0.23991080172565937	298.0334047435026	3971.135987425223	291.9907151337393	3890.620381771121
5.821715188285586	5202.044395826311	5371.876612602527	7757.421432484352	7691.883400696405	8978.985054838084	8796.697286236722	10085.461063104027	9802.310939482968	11902.309245348473	11468.173372301593	0.2592764790676729	0.23991135196712174	295.65142834733706	3963.1339569713455	289.6572088854009	3882.78294117935
5.856793950907131	5208.01985689291	5378.048438145391	7766.342440893942	7700.729606023304	8989.314335905436	8806.817148200937	10097.065775970834	9813.589947739363	11916.00773250694	11481.372144340105	0.2592770981171984	0.23991191211999627	293.2806205709785	3955.041932211723	287.33464585959155	3874.857373364037
5.892084080719833	5213.982837750654	5384.207402101102	7775.245046814032	7709.55757582741	8999.622387351292	8816.916217268548	10108.646695129035	9824.845832302672	11929.678205495431	11494.543922727104	0.25927772831830487	0.23991248236342785	290.92094935312343	3946.859591719229	285.02299466317345	3866.8433641719166
5.927586851317345	5219.933198254943	5390.353360238255	7784.12904516173	7718.367106973979	9009.908973123784	8826.99426228738	10120.203556413444	9836.078336461826	11943.32035379515	11507.688408245718	0.2592783698725632	0.2399130628798068	288.5723826951289	3938.586614541011	282.72222396366124	3858.740599915618
5.963303543967366	5225.870797713841	5396.4861677692	7792.99423011008	7727.157995594384	9020.173856334302	8837.051051287399	10131.736094737062	9847.287202610405	11956.933865822231	11520.805300652286	0.2592790229851978	0.23991365385482932	286.2348886612017	3930.2226802227087	280.43230249029875	3850.5487674088217
5.999235447657878	5231.795494887726	5402.605679349945	7801.840395088841	7735.930037087106	9030.416799258854	8847.086351482225	10143.244044092899	9858.472172248608	11970.518428930309	11533.894298679024	0.2592796878651516	0.23991425547755565	283.9084353793296	3921.767468834063	278.15319903593627	3842.267554007238
6.035383859143656	5237.707147988925	5408.7117490799055	7810.667332785291	7744.68302611853	9040.63756333944	8857.09992927045	10154.727137555867	9869.63298598502	11984.073729413194	11546.955100036495	0.25928036472515376	0.23991486794047268	281.59299103950616	3913.2206609728746	275.8848824536544	3833.896647585323
6.071750082993084	5243.605614681336	5414.804230501691	7819.474835145018	7753.416756623827	9050.83590918543	8867.091550237032	10166.185107284678	9880.769383538473	11997.599452507506	11559.987401416165	0.2592810537817896	0.23991549143955532	279.28852389405074	3904.581937779207	273.62732165797206	3825.4357365677133
6.108335431635222	5249.490752080077	5420.8829766009	7828.262693372774	7762.1310218078615	9061.011596575026	8877.06097915477	10177.617684523811	9891.881103739988	12011.095282395467	11572.990898493066	0.25928175525556885	0.23991612617433106	276.995002258569	3895.8509809735697	271.38048562564654	3816.8845099625178
6.145141225407182	5255.362416751169	5426.947839805992	7837.030697933408	7770.8256141462125	9071.164384456819	8887.007979985872	10189.024599605626	9902.967884534828	12024.560902207806	11585.965285928623	0.25928246937099847	0.23991677234794212	274.71239451132715	3887.0274728664663	269.1443433949171	3808.242657368537
6.182168792601758	5261.220464711165	5432.998671988067	7845.7786385527625	7779.500325386128	9081.294030951307	8896.932315883469	10200.405581952422	9914.02946298453	12037.99599402669	11598.910257373418	0.2592831963566542	0.2399174301672141	272.44066909261164	3878.1110963677056	266.91886406517006	3799.5098689908627
6.2194194695153895	5267.064751426838	5439.035324460735	7854.506304218638	7788.154946547574	9091.400293352517	8906.833749193262	10211.760360078624	9925.06557526903	12051.400238888718	11611.825505470119	0.2592839364452549	0.23991809984272003	270.17979450487474	3869.101535009453	264.70401679660426	3790.685835653683
6.256894600496366	5272.895131814821	5445.057647979913	7863.213483181764	7796.789267924247	9101.482928129624	8916.712041455114	10223.088661592976	9936.075956688794	12064.773316788	11624.710721856365	0.25928468987373815	0.23991878158885097	267.92973931200686	3859.9984729555435	262.49977081050747	3781.770248828223
6.294595537993358	5278.711460241276	5451.065492743721	7871.899962956795	7805.403079084737	9111.541690928627	8926.566953404825	10234.390213200795	9947.060341667111	12078.114906679293	11637.565597167933	0.25928545688333676	0.2399194756238836	265.69047214071907	3850.801595041994	260.30609538919816	3772.7628006474115
6.332523642604218	5284.513590521617	5457.058708392302	7880.565530323456	7813.996168873596	9121.57633657418	8936.398244975815	10245.664740706416	9958.01846375232	12091.424686481372	11650.389821041736	0.25928623771965575	0.2399201821700513	263.46196167950984	3841.5105867807288	258.12295987545804	3763.6631839200854
6.370680283125076	5290.301375920146	5463.03714400772	7889.209971327537	7822.56832541254	9131.586619071291	8946.205675300966	10256.911969015482	9968.95005562021	12104.70233308023	11663.183082119103	0.25928703263275266	0.23992090145361672	261.2441766781121	3832.1251343730837	255.95033367346332	3754.4710921631195
6.40906683659976	5296.074669149763	5469.000648113827	7897.83307128207	7831.119336101662	9141.572291607217	8955.989002714474	10268.131622137495	9979.854849076424	12117.947522332579	11675.945068049057	0.25928784187721965	0.23992163370494327	259.0370859481627	3822.644924741471	253.7881862475042	3745.1862196065485
6.447684688369473	5301.833322371648	5474.949068676138	7906.4346147684655	7839.64898762064	9151.533106553334	8965.747984753722	10279.323423188287	9990.732575058924	12131.15992906929	11688.675465491637	0.2592886657122637	0.23992237915857195	256.8406583613978	3813.0696455205325	251.63648712114082	3735.808261198923
6.486535232122802	5307.577187194903	5480.882253101685	7915.014385637636	7848.15706592996	9161.468815466986	8975.482378161152	10290.487094392533	10001.582963640436	12144.339227098888	11701.373960121258	0.2592895044017908	0.2399231380532952	254.65486285266525	3803.3989851251245	249.4952058793715	3726.3369126596954
6.525619869945995	5313.306114676382	5486.800048238988	7923.5721670114	7856.643356272336	9171.379169093696	8985.191938886415	10301.622357086648	10012.405744031206	12157.48508921148	11714.040236630397	0.2592903582144935	0.23992391063223587	252.47966841750895	3793.632632735651	247.36431216784695	3716.7718704913277
6.564940012373588	5319.019955320242	5492.702300377923	7932.107741283541	7865.107643173991	9181.263917368962	8994.876422088311	10312.728931721222	10023.200644581553	12170.597187182182	11726.673978733099	0.2592912274239346	0.23992469714292358	250.31504411064088	3783.7702782934066	245.24377569036733	3707.1128319597337
6.604497078439295	5324.718559077707	5498.588855249573	7940.620890121173	7873.549710445969	9191.122809420429	9004.53558213683	10323.806537863913	10033.96739278453	12183.675191775073	11739.274869168543	0.2592921123086395	0.2399254978373778	248.1609590490989	3773.811612573685	243.13356621118146	3697.3594951522537
6.644292495727218	5330.401775346784	5504.459558026229	7949.111394466098	7881.969341185648	9200.955593570063	9014.169172615397	10334.854894202306	10044.705715278807	12196.718772747152	11751.842589704973	0.25929301315218234	0.23992631297218678	246.01738241122803	3763.756327188574	241.03365355540882	3687.5115590046626
6.684327700423376	5336.069452971992	5510.314253321302	7957.579034536185	7890.366317778181	9210.762017336348	9023.776946323056	10345.87371854685	10055.415337851522	12209.727598852334	11764.376821143507	0.25929393024328024	0.239927142808593	243.8842834342504	3753.604114573216	238.9440076060273	3677.5687232774217
6.724604137367524	5341.721440243967	5516.152785189169	7966.023589826626	7898.740421897873	9220.541827436382	9033.358655276585	10356.862727833666	10066.09598544102	12222.701337845374	11776.877243321902	0.25929486387588707	0.2399279876125749	241.76163141589495	3743.3546680333093	236.86459830544482	3667.5306886008475
6.76512326010531	5347.357584899282	5521.97499712519	7974.444839111524	7907.091434509811	9230.294769788323	9042.914050712927	10367.82163812775	10076.747382139985	12235.639656486233	11789.343535118733	0.2592958143492869	0.23992884765493516	239.64939571495051	3733.00768177351	234.7953956566198	3657.3971565156244
6.805886530940724	5352.9777341201025	5527.78073206564	7982.842560445258	7915.419135871409	9240.020589513637	9052.4428830915	10378.750164625983	10087.369251198452	12248.54222054421	11801.775374457458	0.2592967819681923	0.23992972321138803	237.54754574975232	3722.5628508985974	232.73636972029635	3647.1678294495214
6.846895420988873	5358.581734533924	5533.569832387592	7991.216531164043	7923.723305533927	9249.719030939545	9061.944902096526	10389.648021660347	10097.961315026805	12261.408694802372	11814.172438310496	0.25929776704284196	0.23993061456264844	235.456050998313	3712.019871436991	230.68749061602284	3636.8424107581377
6.888151410229076	5364.1694322132535	5539.342139908925	7999.5665278874085	7932.00372234416	9259.389837601393	9071.419856639537	10400.514922701106	10108.523295199007	12274.238743061904	11826.534402703566	0.2592987698891025	0.23993152199452136	233.37488099829352	3701.378440361703	228.64872852283588	3626.4206047565676
6.92965598755826	5369.740672675356	5545.097495888256	8007.892326519803	7940.260164446106	9269.032752245212	9080.867494861874	10411.350580360147	10119.054912455857	12287.032028146705	11838.860942720043	0.25929979082856963	0.23993244579799827	231.30400534690125	3690.638255612459	226.6200536777469	3615.9021167180035
6.971410650844719	5375.295300881937	5550.835741024891	8016.193702252168	7948.49240928262	9278.647516830206	9090.28756413719	10422.154706394309	10129.555886708185	12299.788211907939	11851.15173250533	0.25930083018867295	0.23993338626934646	229.24339370093367	3679.7990161196794	224.60143637635338	3605.286652907962
7.01341690698215	5380.833161238899	5556.556715458814	8024.470429563633	7956.7002335972265	9288.233872531431	9099.679811074127	10432.927011708884	10140.025937040338	12312.506955228848	11863.40644527148	0.25930188830278084	0.23993434371020925	227.19301577616716	3668.8604218179826	222.5928469725477	3594.5739205994178
7.055676271944047	5386.354097596002	5562.260258770617	8032.722282223115	7964.883413435821	9297.791559742356	9109.043981518898	10443.667206361042	10150.464781713488	12325.18791802943	11875.624753301707	0.25930296551031035	0.23993531842770066	225.15284134680405	3657.8221736582927	220.59425587760052	3583.7636280844454
7.098190270838397	5391.857953246596	5567.946209981476	8040.949033291054	7973.041724148502	9307.3203180776	9118.379820558011	10454.374999563432	10160.872138169167	12337.830759271383	11887.806327955117	0.25930406215683616	0.23993631073450694	223.122840246142	3646.6839736439288	218.60563356097555	3572.8554847077467
7.1409604379627405	5397.344570927331	5573.6144075531365	8049.150455121163	7981.174940391434	9316.819886375695	9127.687072521052	10465.050099687825	10171.24772303283	12350.435136963091	11899.950839671512	0.259305178594202	0.2399373209489862	221.10298236703966	3635.4455248613376	216.6269505507662	3561.84920089948
7.183988316859528	5402.8137928179085	5579.264689387919	8057.326319362265	7989.282836128784	9326.290002701971	9136.965480983554	10475.692214268918	10181.591252117572	12363.000708164802	11912.057957976356	0.2593063151806361	0.23993834939527386	219.09323765992303	3624.1065314714797	214.65817743151274	3550.7444881610572
7.227275460371831	5408.265460540699	5584.896892828612	8065.47639695999	7997.365184634519	9335.730404351276	9146.214788769725	10486.301050007942	10191.902440427644	12375.527128993617	11924.12735148557	0.25930747228086554	0.23993939640338544	217.09357613272732	3612.6666987310164	212.69928484495904	3539.541059103096
7.270823430699384	5413.6994151605	5590.510854658538	8073.600458158681	8005.421758494488	9345.140827850977	9155.434737955507	10496.87631277662	10202.181002162375	12388.014054628873	11936.158687910744	0.2593086502662367	0.23994046230932375	215.1039678526722	3601.1257330467924	210.75024349092564	3528.238627481973
7.31463379945495	5419.115497184233	5596.106411101481	8081.698272503306	8013.452329608354	9354.521008963955	9164.625069871492	10507.417707621094	10212.42665071995	12400.46113931753	11948.15163406425	0.25930984951483316	0.2399415474551901	213.12438294498133	3589.483341978863	208.81102412553446	3516.8369081954006
7.358708147721062	5424.513546560659	5601.683397821699	8089.7696088413795	8021.456669191654	9363.870682691635	9173.785525105965	10517.924938765944	10222.639098701316	12412.868036379643	11960.105855864489	0.2593110704115997	0.23994265218929203	211.15479159152892	3577.7392342423555	206.88159756161622	3505.33561731223
7.403048066107065	5429.89340268	5607.241649923874	8097.814235324832	8029.434547777841	9373.189583276977	9182.91584350797	10528.397709618144	10232.818057914146	12425.23439821381	11972.021018341216	0.2593123133484676	0.23994377686625842	209.195164031873	3565.893119748216	204.96193466887053	3493.7344721022528
7.447655154806527	5435.254904373694	5612.781001953139	8105.831919412096	8037.385735220441	9382.477444207727	9192.015764190513	10538.835722771319	10242.963239376935	12437.559876302981	11983.896785641049	0.25931357872448046	0.2399449218471533	207.24547056383744	3553.9447096381336	203.0520063739532	3482.0331910587847
7.49253102365499	5440.597889914082	5618.301287895056	8113.822427870122	8045.310000695198	9391.733998219588	9201.085025533741	10549.238680009945	10253.074353323123	12449.844121220187	11995.732821033	0.259314866945924	0.23994608749959423	205.3056815416785	3541.8937162761576	201.15178365919564	3470.2314939012285
7.537677292188054	5445.922197014027	5623.802341175566	8121.785526776384	8053.207112702212	9400.958977299428	9210.12336518816	10559.60628231358	10263.15110920523	12462.08678263435	12007.528786914041	0.25931617842645854	0.2399472741978706	203.37576737643394	3529.739853284089	199.26123756269226	3458.329101606505
7.583095589699846	5451.227662826639	5629.283994661012	8129.720981521032	8061.076839068206	9410.152112688633	9219.130520077979	10569.938229861282	10273.193215699155	12474.2875093163	12019.284344814907	0.2593175135872528	0.23994848232306382	201.45569853615598	3517.482835564995	197.3803391790425	3446.325736439321
7.628787555301809	5456.514123944921	5634.746080658104	8137.628556809003	8068.91894694877	9419.31313488644	9228.106226404489	10580.234222036013	10283.200380708531	12486.445949144838	12030.999155405898	0.2593188728571192	0.23994971226317396	199.54544554524182	3505.1223793220706	195.5090596582304	3434.2211219642777
7.674754837981857	5461.781416401428	5640.188430913908	8145.508016662195	8076.733202830666	9428.441773653392	9237.050219649465	10590.493957429184	10293.172311369111	12498.56174911291	12042.67287850283	0.25932025667265596	0.23995096441324276	197.64497898484115	3492.658202085644	193.64737020566827	3422.0149830677547
7.720999096663877	5467.029375667932	5645.610876615818	8153.35912442168	8084.519372534157	9437.537758014803	9245.962234578657	10600.717133845226	10303.108714053264	12510.634555333889	12054.30517307304	0.2593216654783855	0.23995223917548358	195.75426949177927	3480.090022723889	191.7952420826623	3409.707045993069
7.767522000267617	5472.2578366550415	5651.013248391576	8161.181642749924	8092.277221215436	9446.600816264274	9254.842005245386	10610.903448306248	10313.009294374595	12522.664013047934	12065.895697241613	0.2593230997269009	0.2399535369594111	193.87328775890637	3467.417561473092	189.95264660479734	3397.29703833675
7.814325227768903	5477.466633711863	5656.395376309164	8168.975333633087	8100.006513368913	9455.630675967317	9263.689264994005	10621.0525970568	10322.873757192423	12534.649766628518	12077.44410829742	0.2593245598790124	0.23995485818197382	192.00200453511206	3454.640539961634	188.11955514275178	3384.7846890892833
7.861410468260233	5482.655600625618	5661.757089876869	8176.739958383326	8107.707012829807	9464.627063964997	9272.503746463712	10631.164275568679	10332.70180661668	12546.591459588994	12088.950062699661	0.2593260464038956	0.23995620326769102	190.14039062433585	3441.758681222331	186.29593912234122	3372.1697286618873
7.908779421011744	5487.8245706212465	5667.098218043186	8184.475277641121	8115.37848277654	9473.58970637762	9281.285181592153	10641.238178545811	10342.493146012564	12558.488734589286	12100.413216084185	0.2593275597792459	0.2399575726487886	188.28841688630928	3428.771709727356	184.48177002389275	3359.451888899319
7.956433795532517	5492.97337636105	5672.418589196845	8192.181051377709	8123.020685733343	9482.518328608545	9290.033301619293	10651.273999929284	10352.247478005518	12570.341233442768	12111.83322327013	0.25932910049143243	0.23995896676534098	186.44605423566827	3415.6793514015153	182.6770193813427	3346.630903091049
8.004375311632296	5498.101849944244	5677.718031166674	8199.85703889744	8130.63338357269	9491.412655347962	9298.747837091092	10661.271432902317	10361.964504485988	12582.148597123085	12123.209738266376	0.25933066903565566	0.2399603860654125	184.61327364164754	3402.4813336424995	180.8816587831825	3333.7065060175955
8.052605699483543	5503.209822906576	5682.996371221681	8207.502998840271	8138.2163375180735	9500.272410576797	9307.428517863602	10671.23016989544	10371.643926614677	12593.910465771241	12134.542414278576	0.25933226591610825	0.23996183100520418	182.7900461286481	3389.177385353716	179.09565987241513	3320.6784339684527
8.101126699683881	5508.297126219879	5688.2534360709005	8215.118689184235	8145.769308146508	9509.097317570666	9316.07507310675	10681.149902591716	10381.28544482746	12605.62647870274	12145.830903715792	0.259333891646141	0.23996330204920147	180.97634277530597	3375.7672369603533	177.31899434460502	3307.5464247406926
8.149940063318896	5513.363590291646	5693.489051863387	8222.703867247976	8153.2920553912645	9517.887098903853	9324.687231308411	10691.030321931998	10390.88875884062	12617.296274414804	12157.074858197553	0.25933554674842607	0.23996479967032444	179.172134715016	3362.2506204398815	175.55163394994452	3294.310217697639
8.199047552025359	5518.409044964598	5698.703044188161	8230.258289693344	8160.784338544611	9526.64147645344	9333.264720278523	10700.871118120374	10400.453567656154	12628.919490593831	12168.273928560973	0.25933723175512907	0.23996632435008297	177.37739313446218	3348.6272693246137	173.79355049098376	3280.9695537590887
8.248450938054788	5523.433319516146	5703.895238074075	8237.781712527873	8168.245916260475	9535.36017140329	9341.807267153083	10710.671980629473	10409.979569566956	12640.495764122677	12179.427764867778	0.2593389472080815	0.23996787657873084	175.5920892739523	3334.8969187329058	172.04471582331462	3267.524175435072
8.298152004337403	5528.43624265797	5709.065457989791	8245.273891107508	8175.67654655731	9544.042904248336	9350.314598398447	10720.43259820612	10419.466462162361	12652.02473108841	12190.536016411737	0.2593406936589572	0.23996945685542767	173.8161944290623	3321.0593054299243	170.3051018568076	3253.9738268807996
8.348152544546481	5533.417642535561	5714.213527843734	8252.734580139324	8183.075986820986	9552.689394798886	9358.786439815625	10730.152658877016	10428.913942333676	12663.506026790077	12201.598331726129	0.2593424716694506	0.23997106568839868	172.0496799473476	3307.11416778923	168.57468055267236	3240.3182538654655
8.398454363163072	5538.377346727585	5719.339270983862	8260.163533684032	8190.443993807464	9561.299362184709	9367.222516544398	10739.831849954198	10438.32170627954	12674.93928574625	12212.614358590987	0.2593442818114603	0.23997270359510214	170.29251722920162	3293.061245838413	166.8534239243454	3226.5572038185783
8.449059275541144	5543.315182245464	5724.442510197686	8267.56050515888	8197.780323645884	9569.87252485959	9375.62255306787	10749.469858041035	10447.689449511776	12686.324141703215	12223.583744040989	0.2593461246672741	0.2399743711023949	168.54467772925273	3278.900281312177	165.14130403863965	3212.690425876295
8.49996910797308	5548.230975532787	5729.523067712093	8274.925247340352	8205.084731841416	9578.408600605666	9383.986273216817	10759.06636903801	10457.016866861048	12697.66022764293	12234.50613437307	0.2593480008297599	0.23997606874670677	166.8061329543125	3264.6310176411644	163.43829301389633	3198.7176708758343
8.551185697755594	5553.124552464763	5734.580765193247	8282.257512367005	8212.356973278287	9586.90730653795	9392.313400174216	10768.621068148692	10466.303652482698	12708.947175791218	12245.38117515433	0.25934991090255666	0.23997779707421213	165.07685446400137	3250.2531999915373	161.7443630202324	3184.638691388769
8.602710893256043	5557.995738347636	5739.615423746432	8289.557051742284	8219.596802222763	9595.368359108868	9400.603656479772	10778.13363988576	10475.549499862631	12720.184617626079	12256.208511229956	0.25935185550027107	0.23997955664100948	163.35681386904616	3235.7665752589237	160.05948627930775	3170.4532417389564
8.654546553979111	5562.844357918003	5744.62686391589	8296.823616337299	8226.803972326197	9603.79147411273	9408.856764034523	10787.603768076991	10484.75410182326	12731.372183885911	12266.98778673129	0.25935383524867817	0.2399813480133003	161.64598283343366	3221.1708921389654	158.38363506384485	3156.161078029545
8.706694550633951	5567.670235342356	5749.614905684662	8304.05695639394	8233.978236628136	9612.176366690665	9417.072444105524	10797.031135871755	10493.91715052962	12742.509504578407	12277.718645084053	0.25935585078492585	0.2399831717675761	159.94433307347936	3206.465901136631	156.71678169822553	3141.761958173476
8.759156765201672	5572.473194216289	5754.579368474428	8311.256821527639	8241.119347559448	9620.522751335122	9425.250417330612	10806.415425747029	10503.03833749549	12753.596208988893	12288.400729016668	0.259357902757739	0.2399850284908033	158.25183635517897	3191.651354542235	155.0588985581271	3127.255641921656
8.811935091003267	5577.253057563866	5759.520071145323	8318.422960730344	8248.227056945541	9628.830341894687	9433.390403723226	10815.756319513825	10512.117353589698	12764.631925689164	12299.033680568731	0.25935999182763403	0.23998691878061476	156.5684644974972	3176.7270065248013	153.40995806947467	3112.6418908669148
8.865031432767935	5582.0096478369915	5764.436831995675	8325.555122373647	8255.301116009456	9637.098851579065	9441.492122677195	10825.053498323778	10521.153889042313	12775.616282546534	12309.617141099456	0.25936211866713194	0.23998884324550598	154.89418937066512	3161.692613125546	151.76993270815	3097.920468466589
8.918447706701835	5586.742786914642	5769.329468761807	8332.653054211729	8262.341275375164	9645.327992963872	9449.555292971687	10834.306642675572	10530.147633451095	12786.548906732725	12320.150751296376	0.2593642839609771	0.2399908025050303	153.22898289446312	3146.547932252055	150.1387950009521	3083.0911400895566
8.972185840557227	5591.452296102094	5774.197798617801	8339.716503384378	8269.34728507084	9653.51747799558	9457.579632776227	10843.515432421531	10539.09827578801	12797.42942473295	12330.634151184178	0.259366488406362	0.23999279719000316	151.57281704024354	3131.29272375023	148.51651752501493	3068.153673037421
9.02624777370205	5596.1379961302455	5779.041638175257	8346.745216420228	8276.318894532214	9661.667017996682	9465.564859655771	10852.679546774476	10548.005504405819	12808.257462355383	12341.066980133619	0.25936873271315103	0.23999482794270532	149.92566383058147	3115.9267494217493	146.90307290687633	3053.1078365489375
9.080635457189915	5600.799707154786	5783.860803482958	8353.738939239827	8283.255852605824	9669.77632367074	9473.510690575737	10861.798664314492	10556.869007044657	12819.03264474047	12351.44887687048	0.25937101760411574	0.2399968954170947	148.28749533681548	3100.449773003347	145.29843382250692	3037.953401832143
9.135350853830497	5605.43724875532	5788.655110026619	8360.697417158732	8290.157907552477	9677.845105107428	9481.416841907241	10870.87246299569	10565.688470838839	12829.754596370336	12361.779479484774	0.25937334381516686	0.23999900027901588	146.65828368072107	3084.8615602313075	143.7025729976449	3022.69014209765
9.190395938260405	5610.05043993461	5793.424372728546	8367.620394890822	8297.024807050633	9685.873071787923	9489.283029432327	10879.900620153374	10574.463582323666	12840.422941078628	12372.05842544002	0.2593757120955961	0.24000114320641935	145.0380010348017	3069.161878878018	142.11546320735943	3007.3178325835615
9.245772697014415	5614.639099117666	5798.168405947332	8374.507616551502	8303.85629819991	9693.859932590141	9497.108968349305	10888.88281251105	10583.194027442407	12851.037302060255	12382.285351582688	0.25937812320831855	0.24000332488958162	143.42661961990234	3053.350498724496	140.53707727497385	2991.836250556167
9.301483128597186	5619.203044150784	5802.8870234774095	8381.358825660873	8310.652127524452	9701.805395793983	9504.894373277997	10897.818716187503	10591.879491553165	12861.59730188117	12392.459894151565	0.25938057793012315	0.24000554603133117	141.82411170646083	3037.4271916260477	138.96738807289512	2976.245175361866
9.357529243555355	5623.742092300697	5807.580038548777	8388.173765147169	8317.412040976626	9709.709169086906	9512.638958265348	10906.708006704215	10600.519659436155	12872.102562488637	12402.581688787646	0.2593830770519245	0.2400078073472747	140.2304496144352	3021.39173152647	137.40636852230818	2960.54438844393
9.413913064550128	5628.25606025352	5812.247263826497	8394.952177349944	8324.135783940425	9717.570959569257	9520.342436790756	10915.550358992548	10609.114215300737	12882.552705221213	12412.650370543699	0.2593856213790214	0.240010109566034	138.64560571189213	3005.2438944720197	135.85399159193912	2944.733673353214
9.47063662643026	5632.744764113796	5816.88851141032	8401.693804023525	8330.823101235166	9725.390473759906	9528.004521771738	10924.345447401301	10617.662842792779	12892.947350819195	12422.665573894306	0.25938821173135895	0.24001245342947986	137.06955241627293	2988.9834586542565	134.31023029927746	2928.812815796351
9.527701976305488	5637.208019403438	5821.503592834199	8408.398386340354	8337.47373711908	9733.16741760181	9535.624925569511	10933.092945704186	10626.165225002005	12903.286119435023	12432.626932745867	0.25939084894379644	0.2400148396929773	135.50226219254546	2972.610204409575	132.77505770899006	2912.7816036357544
9.585111173620431	5641.645641060631	5826.092319065798	8415.065664894377	8344.08743529296	9740.901496467635	9543.203359994668	10941.792527107415	10634.621044469406	12913.568630643815	12442.534080446714	0.2593935338663788	0.24001726912562885	133.94370755385899	2956.1239142587874	131.24844693337218	2896.6398269280326
9.642866290228868	5646.057443438732	5830.6545005059825	8421.695379704523	8350.663938903877	9748.592415165538	9550.73953631294	10950.443864257466	10643.029983194821	12923.794503454152	12452.386649797463	0.2593962673646156	0.24001974251052724	132.39386106200982	2939.524372944841	129.73037113249302	2880.3872779563535
9.700969410468568	5650.4432403051505	5835.189946988314	8428.287270218201	8357.202990548949	9756.239877944976	9558.233165251058	10959.046629248907	10651.391722644626	12933.963356318967	12462.18427306148	0.25939905031976085	0.24002226064501095	130.85269532601524	2922.8113674344495	128.22080351351178	2864.0237512444146
9.75942263123647	5654.802844840106	5839.69846777842	8434.841075314755	8363.704332279054	9763.843588502505	9565.683957002584	10967.600493632244	10659.705943759387	12944.074807146459	12471.926581975378	0.25940188362910294	0.24002482434092326	129.32018300170603	2905.984686938813	126.71971732961538	2847.5490435662214
9.818228062064373	5659.136069635399	5844.179871573403	8441.356533308986	8370.167705602607	9771.403249987687	9573.09162123382	10976.105128421903	10667.972326961646	12954.128473311235	12481.613207759661	0.2594047682062564	0.24002743442487687	127.79629679207574	2889.0441229478456	125.22708588134265	2830.9629540008027
9.877387825195074	5663.442726693132	5848.63396650124	8447.833381954702	8376.592851489482	9778.918565009079	9580.455867089924	10984.560204104304	10676.190552163973	12964.123971665562	12491.243781129724	0.25940770498146043	0.24003009173852563	126.28100944789185	2871.9894692765083	123.74288251520193	2814.265283935936
9.936904055658934	5667.722627424463	5853.060560120041	8454.271358448419	8382.97951037475	9786.389235640372	9587.776403200844	10992.96539064619	10684.360298776788	12974.060918550951	12500.817932306578	0.2594106949018824	0.24003279713883727	124.77429376600776	2854.8205220543314	122.26708062406396	2797.4558371030726
9.996778901350961	5671.975582648122	5857.459459417441	8460.670199432796	8389.327422162703	9793.814963426332	9595.052937687613	11001.320357502678	10692.48124571665	12983.938929809461	12510.335291028208	0.2594137389319274	0.24003555149837472	123.27612258912995	2837.5370797556825	120.79965364689997	2780.534419606207
10.05701452310831	5676.201402589087	5861.830470809771	8467.02964100039	8395.636326230691	9801.195449389092	9602.285178168431	11009.624773625786	10700.553071414297	12993.757620795568	12519.795486560603	0.2594168380535536	0.24003835570557927	121.78646880718588	2820.138943250524	119.34057506818499	2763.500839931192
10.117613094788254	5680.399896877114	5866.173400141354	8473.349418697318	8401.905961433138	9808.530394034362	9609.472831765019	11017.878307472878	10708.575453823045	13003.516606387988	12529.198147709276	0.25941999326659226	0.24004121066506304	120.30530535479193	2802.6259157878812	117.88981841717032	2746.3549089701846
10.178576803346665	5684.57087454517	5870.488052683592	8479.629267526836	8408.136066105424	9815.81949735763	9616.615605108811	11026.080627015095	10716.548070426998	13013.215501001512	12538.542902830586	0.259423205589075	0.24004411729790193	118.83260521313059	2784.9978030608036	116.44735726935323	2729.0964400744997
10.239907848916916	5688.714144027998	5874.774233134259	8485.868921953252	8414.326378068099	9823.062458850722	9623.713204347601	11034.231399746268	10724.470598249796	13022.853918599436	12547.829379843684	0.2594264760575664	0.24004707654193894	117.36834140872816	2767.254413210554	115.0131652449345	2711.7252490567043
10.301608444889292	5692.829513160382	5879.031745616457	8492.068115905458	8420.476634630724	9830.258977508005	9630.765335151737	11042.330292691406	10732.342713862903	13032.431472705519	12557.057206242003	0.25942980572750335	0.24005008935208932	115.91248701229051	2749.3955568342935	113.58721600793069	2694.2411541999318
10.363680817990868	5696.916789175553	5883.260393677769	8498.226582780819	8426.586572596074	9837.408751833005	9637.771702720816	11050.376972415701	10740.16409339443	13041.947776416599	12566.226009105367	0.2594331956735395	0.24005315670065275	114.4650151404494	2731.4210470456164	112.16948326786223	2676.6439763233066
10.426127208365882	5700.9757787034805	5887.459980289254	8504.344055448933	8432.655928264217	9844.511479844925	9644.732011790225	11058.371105033444	10747.934412537865	13051.402442415112	12575.335415112022	0.25943664698989644	0.24005627957763156	113.02589895421988	2713.33069948107	110.75994077816722	2658.933538780315
10.488949869656532	5705.006287769083	5891.630307844435	8510.42026625545	8438.684437436657	9851.566859085278	9651.645966637823	11066.312356217093	10755.653346560932	13060.79508298186	12584.385050550873	0.25944016079072296	0.24005945899105505	111.59511165856384	2695.1243323094677	109.35856233627419	2641.109667487908
10.552151069084381	5709.0081217903835	5895.771178158216	8516.454947025843	8444.671835420495	9858.57458662448	9658.513271090633	11074.200391206326	10763.32057031453	13070.125310008749	12593.374541333831	0.25944373821045885	0.24006269596730753	110.17262650298653	2676.801766281482	107.96532178304915	2623.172190946061
10.615733087532126	5712.981085576674	5899.882392465755	8522.447829069371	8450.6178570326	9865.534359068724	9665.333628531633	11082.034874817438	10770.935758241776	13079.392735012021	12602.303513008292	0.2594473804042059	0.24006599155146618	108.75841678072175	2658.362824740354	106.58019300295564	2605.1209402708337
10.679698219625935	5716.924983326505	5903.963751421318	8528.398643182847	8456.522236603847	9872.445872566634	9672.106741906611	11089.815471452519	10778.49858438715	13088.59696914521	12611.171590769813	0.2594510885481063	0.24006934680764114	107.35245582876087	2639.8073336516973	105.20314992434578	2586.9557492330205
10.744048773818252	5720.8396186257605	5908.015055097097	8534.307119654648	8462.38470798344	9879.308822816296	9678.832313731165	11097.541845109072	10786.008722405844	13097.737623212712	12619.978399475025	0.2594548638397278	0.24007276281932544	105.95471702744544	2621.13512162189	103.83416651791777	2568.6764542500023
10.808787072471103	5724.724794445479	5912.036102981844	8540.172988268501	8468.205004543024	9886.122905072003	9685.510046097514	11105.213659389367	10793.46584557291	13106.81430768301	12628.723563654354	0.25945870749845623	0.24007624068974867	104.56517379981233	2602.3460199185647	102.47321679707966	2550.2828944297507
10.87391545193992	5728.580313139822	5916.02669397967	8545.995978307545	8473.982859181155	9892.887814151401	9692.13964068172	11112.83057751025	10800.869626792894	13115.826632702527	12637.40670752534	0.2594626207658947	0.24007978154223866	103.18379961237952	2583.439862512285	101.12027481844416	2531.7749116066843
10.93943626265785	5732.405976443782	5919.986626408588	8551.77581855819	8479.718004327517	9899.603244442445	9698.720798750699	11120.39226231277	10808.219738609256	13124.774208109295	12646.027455005764	0.25946660490627027	0.24008338652058894	101.81056797402562	2564.4164860856254	99.77531467990775	2513.1523503318895
11.00535186922059	5736.2015854709925	5923.915697999092	8557.512237314188	8485.410171947286	9906.268889910594	9705.253221169387	11127.898376272115	10815.515853214021	13133.656643447015	12654.585429727029	0.2594706612068477	0.2400870567894344	100.44545243562607	2545.2757300517987	98.43831052245514	2494.415057945065
11.071664650471687	5739.96694071128	5927.813705892745	8563.20496238048	8491.059093545598	9912.884444105859	9711.736608408115	11135.348581507424	10822.757642457642	13142.473547978989	12663.080255047882	0.2594747909783539	0.24009079353463236	99.08842659062066	2526.0174365958665	97.10923652841302	2475.5628845617175
11.138376999588447	5743.701842028365	5931.68044664052	8568.85372107739	8496.664500171813	9919.44960017023	9718.17066054973	11142.742539792021	10829.944777858645	13151.224530702648	12671.511554067893	0.2594789955554046	0.2400945979636506	97.73946407470794	2506.641450705938	95.78806692153739	2456.595683109015
11.205491324168262	5747.4060886573125	5935.515716201299	8574.458240244534	8502.226122424061	9925.964050844865	9724.555077297136	11150.07991256345	10837.07693061376	13159.909200363818	12679.878949641512	0.2594832762969444	0.2400984713059647	96.3985385637643	2487.147620141739	94.47477596669341	2437.5133093469776
11.273010046315514	5751.079479201908	5939.319309940078	8580.018246244797	8507.743690453528	9932.42748847737	9730.889557980541	11157.360360933626	10844.15377160775	13168.527165471221	12688.18206439185	0.2594876345866918	0.24010241481346112	95.06562377585215	2467.5357955202926	93.16933797010279	2418.3156219013035
11.340935602728974	5754.7218116321355	5943.091022626373	8585.533464968557	8513.216933969119	9938.839605029425	9737.173801565163	11164.583545699414	10851.17497142377	13177.078034311491	12696.420520725123	0.2594920718335932	0.24010642976084556	93.74069347069599	2447.8058303336147	91.87172727922734	2399.0024823013227
11.409270444789758	5758.3328832813795	5946.830648432337	8591.00362183764	8518.645582241814	9945.200092084158	9743.407506658668	11171.74912735294	10858.140200353499	13185.561414963915	12704.59394084481	0.2594965894722855	0.2401105174460648	92.42372144793626	2427.957580930786	90.58191828124109	2379.5737549625337
11.478017038649782	5761.912490843619	5950.537980930884	8596.428441809418	8524.029364109187	9951.508640853683	9749.590371518798	11178.856766092165	10865.049128407449	13193.976915315541	12712.701946766123	0.25950118896356766	0.24011467919072957	91.11468154784234	2407.9909065687098	89.29988540433988	2360.0293072536588
11.547177865320764	5765.460430370556	5954.212813093824	8601.807649380899	8529.36800798001	9957.764942186734	9755.722094061151	11185.906121831562	10871.901425325541	13202.324143076452	12720.744160330798	0.2595058717948802	0.24011891634055055	89.81354765109427	2387.9056694360916	88.02560311609705	2340.3690094868653
11.616755420763786	5768.97649726863	5957.854937289731	8607.140968592828	8534.661241838647	9963.968686576327	9761.802371866765	11192.896854212853	10878.696760587442	13210.602705795141	12728.720203221637	0.2595106394807935	0.24012323026577942	88.52029367894283	2367.701734688133	86.7590459244675	2320.5927349741105
11.686752215979308	5772.460486296001	5961.464145282024	8612.428123033877	8539.908793249833	9970.119564167577	9767.830902190175	11199.828622616	10885.434803423494	13218.812210874237	12736.629696977821	0.2595154935635067	0.2401276223616585	87.23489359153609	2347.378970431164	85.50018837675452	2300.700360028539
11.75717077709787	5775.912191559286	5965.040228226632	8617.668835844594	8545.110389363013	9976.217264765284	9773.807381967028	11206.701086169936	10892.115222825158	13226.952265585982	12744.472263009655	0.2595204356133533	0.24013209404888003	85.95732138886524	2326.937247779686	84.24900505937694	2280.69176399312
11.82801364547121	5779.331406510451	5968.582976669923	8622.862829721736	8550.265756917164	9982.26147784204	9779.731507822273	11213.513903763922	10898.73768755617	13235.022477088476	12752.247522614198	0.2595254672293188	0.24013664677405416	84.68755111072096	2306.3764408819843	83.00547059864039	2260.5668292855844
11.899283377763982	5782.717923943382	5972.092180546282	8628.009826922276	8555.374622245263	9988.251892545954	9785.602976078013	11220.266734058532	10905.301866163287	13243.022452441535	12759.955096990496	0.2595305900395653	0.24014128201018176	83.4255568349472	2285.6964269056916	81.76955965868547	2240.325441382127
11.970982546046038	5786.071535990458	5975.5676291757545	8633.109549267569	8560.436711278964	9994.18819770868	9791.421482761614	11226.959235497008	10911.807426987432	13250.951798623037	12767.594607255269	0.2595358057019698	0.24014600125714103	82.17131267866353	2264.8970861013513	80.54124694227357	2219.9674888635054
12.043113737885237	5789.392034119057	5979.009111261541	8638.161718147543	8565.451749553202	10000.070081853477	9797.186723613799	11233.591066316661	10918.2540381748	13258.81012254539	12775.165674458622	0.2595411159046662	0.24015080604218003	80.92479279755207	2243.9783018087037	79.32050719133986	2199.492863460211
12.115679556440844	5792.679209127885	5982.416414887513	8643.166054524818	8570.419462210957	10005.897233203268	9802.898394096983	11240.161884560364	10924.64136768829	13266.597031072091	12782.6679196002	0.25954652236660536	0.2401556979204207	79.68597138531914	2222.9399604764767	78.10731518559624	2178.901460051071
12.188682620557461	5795.9328511432595	5985.789327515478	8648.12227893889	8575.339574007809	10011.669339688804	9808.556189403367	11246.671348088157	10930.969083318696	13274.31213103457	12790.100963645076	0.2595520268381175	0.24016067847536848	78.45482267354964	2201.7819516849704	76.90164574193477	2158.193176671397
12.26212556485955	5799.152749615245	5989.127635982471	8653.030111510263	8580.211809316652	10017.386088956839	9814.15980446332	11253.119114588933	10937.236852696275	13281.955029249084	12797.464427540124	0.2595576311014914	0.24016574931943602	77.23132093138702	2180.504168165149	75.70347371518437	2137.3679145646747
12.336011039846525	5802.338693313693	5992.431126497906	8657.889271944601	8585.035892132373	10023.047168378398	9819.708933953732	11259.50484159225	10943.444343302277	13289.525332533874	12804.757932230455	0.25956333697156064	0.24017091209447206	76.01544046582421	2159.1065058412496	74.5127739977761	2116.4255782081746
12.41034171198835	5805.49047032423	5995.699584640709	8662.699479536966	8589.811546076618	10028.652265057166	9825.203272306533	11265.828186480338	10949.591222480754	13297.022647726586	12811.98109867613	0.25956914629630273	0.24017616847230497	74.80715562101977	2137.588863834273	73.32952151918289	2095.3660753227305
12.485120263821853	5808.60786804404	5998.932795356235	8667.460453175901	8594.53849440242	10034.20106583779	9830.642513717108	11272.08880650004	10955.67715745024	13304.446581701643	12819.133547868858	0.2595750609574485	0.24018152015529232	73.60644077735196	2115.95114447223	72.15369124530844	2074.18931688671
12.560349394047481	5811.690673177547	6002.130542953167	8672.171911347587	8599.21645999894	10039.693257314297	9836.026352152869	11278.28635877493	10961.70181531567	13311.796741387936	12826.214900848978	0.25958108287110176	0.24018696887688182	72.41327035259746	2094.193253344856	70.98525817871268	2052.8952171753626
12.63603181762671	5814.7386717320915	6005.292611100294	8676.833572140087	8603.84516539619	10045.128525838707	9841.354481361894	11284.420500317694	10967.664863080417	13319.072733786816	12833.224778722635	0.2595872139883734	0.24019251640218447	71.22761880054895	2072.3150992980227	69.82419735859003	2031.483693787828
12.712170265880024	5817.751649013291	6008.418782823214	8681.445153247363	8608.424332769786	10050.506557529407	9846.626594881627	11290.490888042294	10973.565967658426	13326.27416598994	12840.16280267913	0.25959345629602576	0.24019816452855675	70.04946061102964	2050.316594460979	68.67048386006354	2009.9546676566824
12.78876748658549	5820.729389620487	6011.508840500864	8686.006371973555	8612.953683945641	10055.827038279907	9851.842386047574	11296.49717877659	10979.404795886363	13333.400645197691	12847.028594008332	0.2595998118171263	0.2402039150861923	68.8787703097696	2028.197654271964	67.52409279391577	1988.3080630719196
12.865826244077915	5823.671677441861	6014.562565862012	8690.516945236974	8617.432940404722	10061.089653767356	9857.001548002127	11302.43902927475	10985.181014536007	13340.451778737393	12853.821774118434	0.25960628261171964	0.24020976993872883	67.71552245852217	2005.9581975108013	66.38499930685066	1966.5438077154104
12.943349319348618	5826.578295649667	6017.579739981618	8694.97658957444	8621.86182328781	10066.294089461455	9862.103773703437	11308.316096230163	10990.894290326682	13347.42717408221	12860.541964553797	0.25961287077750533	0.2402157309838616	66.55969165363058	1983.5981462823693	65.2531785801184	1944.6618326522876
13.0213395101458	5829.449026694989	6020.560143276983	8699.385021145104	8626.240053400108	10071.440030632899	9867.148755934195	11314.128036287859	10996.544289937649	13354.326438869492	12867.188787012818	0.2596195784505348	0.2402218001539723	65.41125252690108	1961.1174260750413	64.12860583107249	1922.6620724082459
13.099799631075467	5832.2836523028	6023.50355550406	8703.741955734897	8630.567351216248	10076.527162362587	9872.136187310904	11319.87450605782	11002.13068002108	13361.149180920256	12873.761863366513	0.2596264078059145	0.24022797941676574	64.2701797452828	1938.5159657760523	63.0112563112707	1900.544464937644
13.178732513703073	5835.081953466438	6026.409755753224	8708.047108760333	8634.843436884688	10081.555169550153	9877.065760292508	11325.555162127624	11007.653127214402	13367.895008257941	12880.260815676442	0.25963336105852874	0.24023427077592358	63.136448009281594	1915.7936976528727	61.901105306598765	1878.308951660525
13.258141006655675	5837.843710442273	6029.278522445361	8712.300195272748	8639.068030232747	10086.523736923064	9881.937167189839	11331.16966107574	11013.111298153513	13374.563529127963	12886.6852662137	0.2596404404637717	0.24024067627176393	62.01003205444431	1892.9505574251525	60.7981281380562	1855.9554775136057
13.338027975724735	5840.568702744068	6032.10963332749	8716.500929962318	8643.240850771132	10091.432549045545	9886.750100174522	11336.717659484688	11018.504859485534	13381.15435201722	12893.034837477411	0.2596476483182947	0.2402471979819207	60.89090664999094	1869.9864842514507	59.70230015974812	1833.4839909195434
13.418396303969553	5843.256709137233	6034.902865468458	8720.64902716211	8647.361617698745	10096.281290327592	9891.50425128826	11342.198813954348	11023.83347788194	13387.667085673813	12899.309152213762	0.2596549869607662	0.24025383802202646	59.77904659920023	1846.9014207695145	58.61359676037682	1810.894443860976
13.49924889182131	5845.907507632963	6037.657995254455	8724.744200852152	8651.430049907436	10101.069645034113	9896.199312452123	11347.612781115486	11029.096820051842	13394.101339127075	12905.507833435207	0.2596624587726497	0.24026059854641885	58.674426738507464	1823.695313092554	57.531993361830246	1788.1867918656208
13.580588657187745	5848.520875482127	6040.374798384329	8728.78616466336	8655.445865986616	10105.797297293926	9900.834975475758	11352.959217643149	11034.294552755115	13400.456721707544	12911.630504439645	0.25967006617899174	0.24026748174885013	57.57702193756268	1800.3681108411402	56.45746541922563	1765.3609940358438
13.662418535558457	5851.09658916913	6043.053049864872	8732.774631881603	8659.40878422804	10110.46393110906	9905.410932066834	11358.237780270438	11039.426342815934	13406.732843067433	12917.676788830036	0.2596778116492264	0.2402744898632172	56.48680709904147	1776.9197671627626	55.389988420851296	1742.4170130756684
13.744741480110864	5853.634424405491	6045.692524005882	8736.709315451613	8663.318522630445	10115.069230363857	9909.926873840388	11363.448125802177	11044.491857136192	13412.92931320105	12923.646310534017	0.25968569769799543	0.2402816251643008	55.40375715831033	1753.350238749059	54.32953788791201	1719.354815311497
13.827560461816718	5856.13415612337	6048.29299441516	8740.589927980986	8667.174798904283	10119.61287883436	9914.382492328377	11368.589911128896	11049.490762709218	13419.045742465636	12929.538693823904	0.2596937268859854	0.24028888996852202	54.32784708309191	1729.6594858472236	53.27608937388868	1696.1743706993293
13.910878469549415	5858.595558468813	6050.854233993255	8744.416181744004	8670.977330476298	10124.094560197489	9918.777478989074	11373.66279324065	11054.422726633373	13425.081741602131	12935.353563336605	0.25970190182077457	0.24029628663471098	53.25905187310127	1705.8474722830579	52.22961846459657	1672.8756528547965
13.9946985101918	5861.018404794945	6053.376014928195	8748.187788685607	8674.72583449427	10128.513958040525	9923.111525216762	11378.666429241252	11059.287416126012	13431.036921756468	12941.090544094044	0.2597102251577032	0.2403038175648896	52.19734656022774	1681.9141654844861	51.19010077810526	1649.4586390790064
14.079023608744702	5863.402467654899	6055.858108689958	8751.904460425201	8678.42002783158	10132.87075587043	9927.384322351269	11383.600476362395	11064.084498537342	13436.910894500776	12946.74926152354	0.2597186996007556	0.24031148520507015	51.1427062077928	1657.8595364859793	50.15751196414931	1625.9233103636652
14.163856808436103	5865.747518794621	6058.300286024844	8755.565908260493	8682.059627091869	10137.164637123344	9931.595561687694	11388.46459197798	11068.81364136453	13442.703271854989	12952.32934147851	0.2597273279034593	0.24031929204606833	50.09510591055732	1633.6835599569604	49.13182770401181	1602.2696514204144
14.24920117083096	5868.053329145466	6060.702316949673	8759.171843171276	8685.644348613594	10141.395285174052	9935.744934486092	11393.258433618535	11073.474512265839	13448.41366630855	12957.830410259301	0.25973611286980336	0.24032724062433378	49.05452079405222	1609.386214202037	48.113023710066045	1578.4976506871171
14.335059775941703	5870.319668816599	6063.063970745802	8762.721975823153	8689.173908474602	10145.56238334549	9939.832131981231	11397.981658985691	11078.066779074867	13454.041690842314	12963.252094634216	0.25974505735517084	0.24033533352279104	48.02092601493496	1584.9674811975565	47.10107572597917	1554.607300364878
14.421435722339384	5872.546307087279	6065.385015953043	8766.216016571321	8692.648022496724	10149.665614918396	9943.85684539247	11402.633925966904	11082.590109815006	13459.586958950791	12968.594021860848	0.2597541642672905	0.2403435733717016	46.99429676010914	1560.427346588811	46.095959525948274	1530.5985964178108
14.50833212726552	5874.733012398825	6067.6652203633075	8769.65367546413	8696.06640625021	10153.704663140803	9947.818765933522	11407.214892650061	11087.044172713822	13465.04908466436	12973.855819707409	0.2597634365672072	0.24035196284954025	45.97460824733571	1535.7657997342758	45.09765091491863	1506.4715386095922
14.595752126744532	5876.879552346589	6069.904351014223	8773.03466224691	8699.428775058355	10157.679211237919	9951.717584822503	11411.724217338602	11091.4286362178	13470.427682572128	12979.037116474554	0.25977287727027115	0.24036050468388656	44.96183572366863	1510.9828336751089	44.106125727979816	1482.226130502997
14.683698875697011	5878.985693671403	6072.102174182386	8776.35868636527	8702.734844001809	10161.58894242147	9955.552993291725	11416.161558566057	11095.743169006868	13475.722367844235	12984.13754101701	0.25978248944714055	0.24036920165233633	43.955954465935065	1486.0784451789223	43.121359830125584	1457.8623794852756
14.772175548053516	5881.05120225123	6074.258455376656	8779.625456968939	8705.984327923166	10165.433539899794	9959.324682597851	11420.526575111548	11099.987440009396	13480.932756255334	12989.156722765876	0.2597922762248113	0.2403780565834272	42.95693978113559	1461.0526347714476	42.143329116392124	1433.3802967919037
14.861185336869132	5883.0758430922515	6076.372959331052	8782.834682915047	8709.176941431255	10169.212686887364	9963.032344031815	11424.818926014683	11104.161118416969	13486.058464207468	12994.094291750678	0.2598022407876598	0.24038707235758283	41.96476700492349	1435.9054067141842	41.17200951117411	1408.7798975131009
14.95073145443871	5885.059380319984	6078.445449997652	8785.986072771719	8712.312398905604	10172.926066614751	9966.675668929023	11429.038270591023	11108.263873699554	13491.099108753706	12998.949878622005	0.25981238637850773	0.24039625190807568	40.97941150191764	1410.63676903327	40.20737696807919	1384.0612006126903
15.040817132412794	5887.0015771699955	6080.475690539125	8789.079334821325	8715.39041450067	10176.573362338311	9970.254348679362	11433.184268447329	11112.295375620517	13496.054307621576	13003.723114674025	0.2598227162997091	0.24040559822200874	40.000848665127705	1385.2467335208785	39.24940746942593	1359.224228932755
15.131445621914246	5888.902195978547	6082.463443321202	8792.114177063895	8718.410702150204	10180.154257350145	9973.768074737425	11437.256579497138	11116.255294251912	13500.923679237027	13008.41363186744	0.2598332339142534	0.2404151143413103	39.029053916659905	1359.735315787606	38.29807702697872	1334.2690092474222
15.222620193655578	5890.760998172977	6084.408469904948	8795.090307220458	8721.372975571545	10183.668434988063	9977.216538632809	11441.254863976468	11120.143299989963	13505.706842748583	13013.021062852677	0.2598439426468927	0.24042480336375704	38.06400270623271	1334.1025352235883	37.35336168043432	1309.1955722302664
15.31434413805701	5892.577744261735	6086.310531038662	8798.007432736093	8724.276948269691	10187.115578645347	9980.599431980161	11445.178782459336	11123.959063570299	13510.403418051415	13017.545040992944	0.2598548459852908	0.2404346684440083	37.1056705112569	1308.3484150338918	36.415237497742055	1284.003952495288
15.406620765365147	5894.35219382438	6088.169386649841	8800.86526078325	8727.122333541649	10190.49537178089	9983.91644648969	11449.027995873792	11127.70225608378	13515.013025812064	13021.985200388017	0.2598659474811919	0.24044471279466348	36.15403283746127	1282.4729822713416	35.4836805751911	1258.6941886162385
15.499453405772549	5896.084105501201	6089.984795836665	8803.663498264794	8729.908844480406	10193.80749792913	9987.167273977322	11452.802165517802	11131.372548991987	13519.535287493121	13026.341175897758	0.25987725075161366	0.24045493968733886	35.20906521708821	1256.4762677955441	34.55866703642096	1233.2663231170736
15.592845409537835	5897.773236982581	6091.756516859464	8806.401851816947	8732.636193979091	10197.05164070999	9990.351606375156	11456.50095307518	11134.969614143141	13523.969825378052	13030.612603166166	0.2598887594800603	0.24046535245376607	34.27074320975953	1230.3583063266706	33.64017303289438	1207.720402514562
15.686800147106629	5899.419344998254	6093.484307131871	8809.080027812386	8735.304094734985	10200.227483839079	9993.469135741843	11460.124020631938	11138.493123787975	13528.316262596594	13034.799118645517	0.25990047741776184	0.24047595448690948	33.3390424018944	1204.1191364433616	32.728174742893316	1182.0564773024525
15.781321009233178	5901.022185306135	6095.167923211727	8811.697732362998	8737.91225925343	10203.334711137615	9996.519554272953	11463.671030692387	11141.942750595674	13532.57422314998	13038.900359620653	0.2599124083849356	0.24048674924210553	32.41393840617093	1177.7588005785365	31.82264837178809	1156.2746019810438
15.87641140710273	5902.581512681019	6096.807120791852	8814.25467132277	8740.460399851809	10206.373006542628	9999.50255431152	11467.141646195603	11145.318167670095	13536.743331936686	13042.915964233674	0.25992455627207084	0.2404977402382257	31.495406861846277	1151.2773450550158	30.923570151971944	1130.3748350788374
15.972074772454643	5904.097080902974	6098.401654690528	8816.750550290504	8742.948228663405	10209.342054117045	10002.417828358517	11470.535530531895	11148.61904856598	13540.823214778284	13046.845571508733	0.259936925041239	0.24050893105885854	30.58342343410186	1124.67482007551	30.03091634188604	1104.3572391378693
16.06831455770623	5905.568642745464	6099.951278841685	8819.185074612476	8745.375457641112	10212.241538059852	10005.26506908332	11473.852347559403	11151.845067305207	13544.81349844554	13050.688821376967	0.25994951872742983	0.24052032535351658	29.67796381336666	1097.951279718196	29.144663226274133	1078.22188074328
16.165134236077357	5906.995949963145	6101.455746284982	8821.55794938493	8747.741798561266	10215.071142716159	10008.04396933434	11477.091761620692	11154.995898393334	13548.713810684641	13054.445354701873	0.2599623414399111	0.2405319268388646	28.77900371555006	1071.1067819613963	28.264787115942454	1051.968830534257
16.262537301715792	5908.378753279504	6102.914809155506	8823.868879456644	8750.046963027244	10217.830552587477	10010.754222149551	11480.253437559672	11158.07121683609	13552.523780243888	13058.11481330469	0.2599753973636162	0.24054373929997303	27.886518882434757	1044.1413887154777	27.391264347366814	1025.5981632114854
16.36052726982327	5909.716802374158	6104.328218673314	8826.117569431352	8752.290662473102	10220.519452341961	10013.395520767144	11483.337040738537	11161.070698156085	13556.243036900532	13061.696839990174	0.2599886907605564	0.2405557665915949	27.000485080032377	1017.0551657762844	26.5240712822997	999.1099575378466
16.459107676782416	5911.009845869777	6105.695725132631	8828.30372366992	8754.472608167045	10223.137526824452	10015.967558636085	11486.342237054618	11163.994018409488	13559.871211487616	13065.191078572416	0.26000222597126177	0.24056801263946564	26.120878098503454	989.8481828407384	25.663184307668416	972.5042963598389
16.55828208028434	5912.257631318809	6107.017077890877	8830.427046292605	8756.592511214945	10225.684461066776	10018.470029426848	11489.268692957578	11166.840854203001	13563.407935921326	13068.597173901098	0.26001600741625014	0.24058048144163036	25.247673753234267	962.5205135582946	24.80857983547321	945.7812666133977
16.658054059457015	5913.4599051899595	6108.292025357343	8832.487241181245	8758.650082563654	10228.159940298076	10020.902627042035	11492.116075466738	11169.61088271075	13566.852843228648	13071.914771887778	0.26003003959752163	0.24059317706979472	24.3808478832143	935.0722354885656	23.960234302234312	918.9409593313467
16.758427214994473	5914.616412854174	6109.520314981664	8834.484011981112	8760.645033004348	10230.563649954884	10023.265045627124	11494.88405218823	11172.303781691433	13570.20556757486	13075.143519532583	0.260044327100086	0.24060610367070215	23.52037635112356	907.5034301157575	23.11812416909379	891.9834696552716
16.859405169286727	5915.726898570516	6110.701693241964	8836.41706210296	8762.57707317573	10232.895275691524	10025.556979581166	11497.572291332595	11174.919229505505	13573.46574429176	13078.28306495101	0.26005887459351507	0.2406192654675387	22.666235043143388	879.8141828554217	22.282225920796918	864.9088968213182
16.960991566550526	5916.791105471546	6111.835905632687	8838.286094724665	8764.445913567086	10235.154503390228	10027.778123567452	11500.180461732152	11177.456905132374	13576.633009905676	13081.333057400903	0.2600736868335284	0.24063266676136258	21.8183998687673	852.0045830588788	21.45251606649981	837.7173442000058
17.063190072960847	5917.8087755485585	6112.922696652274	8840.090812793056	8766.251264521457	10237.34101917155	10029.928172524415	11502.708232858831	11179.916488187973	13579.707002166173	13084.29314730995	0.2600887686636081	0.24064631193256342	20.976846760342596	824.0747240101919	20.62897113879444	810.4089192810934
17.166004376783235	5918.779649636292	6113.961809790353	8841.830919025335	8767.992836238443	10239.45450940448	10032.00682167623	11505.155274841722	11182.297658942092	13582.687360074548	13087.162986303016	0.2601041250166444	0.24066020544234906	20.14155167271383	796.024702925235	19.811567693483084	782.9837336794008
17.26943818850684	5919.703467397485	6114.952987514802	8843.506115910634	8769.67033877717	10241.494660716839	10034.013766543727	11507.52125848509	11184.600098336135	13585.573723912983	13089.94222723008	0.2601197609166154	0.24067435183426117	19.312490583761246	767.8546209747437	19.00028231008764	755.4419031632133
17.37349524097843	5920.579967306999	6115.895971258429	8845.116105711324	8771.283482059034	10243.461160005527	10035.948702955166	11509.805855286302	11186.823488000804	13588.365735273748	13092.63052419422	0.2601356814802957	0.2406887557357178	18.489639492436254	739.5645832282025	18.195091590059747	727.7835476056207
17.478179289537028	5921.408886635489	6116.790501405211	8846.660590464055	8772.8319758702	10245.353694446612	10037.811327056867	11512.008737453663	11188.967510273744	13591.063037088426	13095.22753257966	0.2601518919190006	0.24070342185959037	17.672974419961974	711.1546987064648	17.395972157835786	700.0087910373695
17.583494112149474	5922.189961432993	6117.636317276529	8848.139271981061	8774.315529864387	10247.171951505865	10039.601335324282	11514.12957792491	11191.031848217748	13593.665273658002	13097.732909080596	0.26016839754036436	0.24071835500580668	16.862471409323916	682.6250803659204	16.60290066041489	672.1177616410423
17.689443509546752	5922.922926511853	6118.433157116717	8849.551851850876	8775.733853565103	10248.91561894876	10041.318424572584	11516.168050385179	11193.016185638546	13596.17209068251	13100.146311729637	0.2601852037501524	0.24073356006298902	16.058106524244067	653.9758450752124	15.815853766398504	644.1105917284731
17.79603130536116	5923.607515429497	6119.180758078567	8850.898031439268	8777.086656368114	10250.584384850883	10042.962291967628	11518.123829285527	11194.920207103074	13598.583135291487	13102.467399926954	0.26020231605410654	0.24074904201011949	15.259855849973974	625.207113644341	15.034808166681614	615.9874177773017
17.90326134626431	5924.243460470717	6119.878856208319	8852.17751188983	8778.373647543593	10252.177937608094	10044.532635036723	11519.996589861345	11196.743597957655	13600.898056074358	13104.695834469458	0.26021974005983123	0.24076480591824176	14.467695491795894	596.3190107799601	14.259740573063027	587.7483803883661
18.011137502105942	5924.830492629572	6120.527186430327	8853.389994124445	8779.594536238168	10253.695965946696	10046.029151679375	11521.786008150832	11198.486044346248	13603.116503111118	13106.831277580155	0.26023748147871095	0.2407808569521937	13.68160157569946	567.3116651105229	13.490627719169424	559.3936243304051
18.119663666053608	5925.368341590979	6121.125482531525	8854.535178843713	8780.749031477048	10255.138158933729	10047.4515401783	11523.491761013755	11200.147233229094	13605.238128003459	13108.87339293811	0.2602555461278685	0.24079720037237548	12.901550248017884	538.1852091844194	12.727446359560417	530.9232985209674
18.228843754733095	5925.856735711845	6121.67347714529	8855.612766527136	8781.836842165705	10256.504205987128	10048.799499210041	11525.113526150193	11201.726852401029	13607.262583906004	13110.821845708158	0.26027393993216164	0.2408138415365494	12.127517674351111	508.93977942317724	11.970173268920917	502.3375559905544
18.338681708369887	5926.295402001736	6122.1709017351	8856.622457433063	8782.857677091635	10257.793796885786	10050.072727855835	11526.650982119243	11203.224590510164	13609.189525557678	13112.67630257119	0.26029266892621566	0.24083078590167678	11.359480039958726	479.57551614474505	11.218785243028833	473.6365539403632
18.44918149093129	5926.684066103275	6122.617486577832	8857.563951598668	8783.811244926015	10259.006621779807	10051.270925612494	11528.103808358122	11204.640137076734	13611.01860931369	13114.436431754726	0.26031173925650025	0.24084803902579127	10.597413549759949	450.0925635686144	10.47325909781648	444.82045370992273
18.56034709026951	5927.022452272034	6123.01296074658	8858.43694883966	8784.697254225059	10260.14237120062	10052.393792403122	11529.47168520118	11205.973182511816	13612.749493177547	13116.10190306352	0.26033115718344185	0.24086560656990816	9.841294427045796	420.49106975691393	9.73357166864298	415.8894207479898
18.672182518265565	5927.310283355914	6123.357052093109	8859.241148749677	8785.515413431303	10261.200736070918	10053.441028587838	11530.754293898894	11207.223418136222	13614.381836833198	13117.672387910494	0.2603509290835837	0.24088349429996955	9.091098913850146	390.7711866381578	8.999699811080063	386.84362465841696
18.784691810974078	5927.547280774305	6123.649487230044	8859.976250699805	8786.265430874902	10262.181407714887	10054.412334974735	11531.951316637273	11208.39053619971	13615.915301677856	13119.147559348196	0.260371061451782	0.2409017080888292	8.346803270724195	360.9330699944403	8.271620399907988	357.68323915824294
18.897879028768923	5927.733164496561	6123.889991512413	8860.64195383762	8786.947014774425	10263.084077868087	10055.307412830389	11533.06243655703	11209.474229899866	13617.349550854673	13120.527092099972	0.2603915609034494	0.2409202539182781	7.608383776183473	330.9768794362899	7.5493103287080885	328.40844206744805
19.01174825648978	5927.867653020212	6124.078289019014	8861.237957086272	8787.559873237862	10263.90843868755	10056.12596389075	11534.087337773133	11210.47419340149	13618.684249286014	13121.810662591957	0.2604124341768426	0.24093913788110435	6.875816726387711	300.90277838893235	6.832746510379366	299.0194153354969
19.126303603589555	5927.950463348563	6124.214102533235	8861.763959143162	8788.103714263247	10264.654182761587	10056.867690371804	11535.025705394148	11211.390121855868	13619.919063706691	13122.997948985003	0.26043368813539275	0.24095836618320188	6.14907843516994	270.7109340922907	6.1219058761853375	269.5163450015243
19.241549204282624	5927.981310967989	6124.2971535234665	8862.219658478685	8788.578245739192	10265.32100311988	10057.532294980248	11535.877225542023	11212.221711420163	13621.053662697886	13124.088631206949	0.260455329770082	0.24097794514571133	5.428145233141549	240.40151755302213	5.416765375244722	239.89942117361352
19.357489217694134	5927.959909824506	6124.327162123049	8862.604753334386	8788.983175445157	10265.908593243059	10058.119480924051	11536.641585371503	11212.96865927682	13622.087716720729	13125.082390985033	0.26047736620187195	0.2409978812072103	4.712993467706838	209.97470354940742	4.717301975200826	210.1688380620908
19.474127828010037	5927.885972300143	6124.303847109921	8862.91894172137	8789.318211051794	10266.416647072785	10058.628951923296	11537.318473090172	11213.630663653395	13623.020898150906	13125.978911878989	0.260499804684173	0.24101818092594543	4.003599503761507	179.43067064718343	4.023492661675846	180.3247939539142
19.59146924462811	5927.759209188658	6124.226925885635	8863.161921418203	8789.583060120833	10266.844859021445	10059.060412220606	11537.907577978252	11214.207423842066	13623.852881313085	13126.777879313877	0.2605226526053677	0.24103885098210495	3.299939721080591	148.76960108266212	3.3353144369102665	150.3674911535345
19.709517702309874	5927.579329670599	6124.09611445395	8863.333389968455	8789.777430104854	10267.192923981607	10059.413566591686	11538.408590408293	11214.698640219376	13624.58334251539	13127.478980613429	0.26054591749138445	0.24105989818014115	2.6019905158755137	117.99168082466349	2.6527443208542536	120.29713602690026
19.828277461333414	5927.346041288245	6123.911127399089	8863.43304467852	8789.901028347042	10267.46053733604	10059.688120355975	11538.821201865572	11215.104014266268	13625.211960084942	13128.081905033814	0.26056960700831666	0.24108132945113683	1.9097283004011842	87.0970995456446	1.9757593503891258	90.11393896793015
19.94775280764713	5927.059049919618	6123.6716778633345	8863.460582614682	8789.953562080504	10267.647394967014	10059.883779387006	11539.145104967954	11215.423248587878	13625.738414402911	13128.58634379736	0.2605937289651023	0.2411031518552165	1.2231295014353236	56.08605054439977	1.3043365785197238	59.81811435800046
20.067948053024427	5926.718059752186	6123.377477524235	8863.415700600213	8789.93473842752	10267.753193265931	10060.00025012286	11539.379993486158	11215.656046933645	13626.162387940236	13128.99199012676	0.2606182913162508	0.24112537258401165	0.542170561333478	24.958730784012005	0.6384530750146951	29.409880588762462
20.188867535219305	5926.32277325599	6123.028236571344	8863.29809521224	8789.844264398636	10267.777629142814	10060.03723957663	11539.525562364111	11215.802114217491	13626.483565293687	13129.29853927958	0.26064330216462733	0.24114799896316783	-0.13317206333158538	-6.284659184282646	-0.021914074364758562	-1.1105399783700705
20.31051561812294	5925.872891156099	6122.623663682346	8863.107462778138	8789.68184689139	10267.720400035534	10059.994455346674	11539.581507739125	11215.861156537956	13626.70163322183	13129.505688582869	0.26066876976429204	0.24117103845490723	-0.8029219015515991	-37.64391522249207	-0.676787768570648	-31.7429210471455
20.432896691921076	5925.368112404686	6122.163465998732	8862.843499371997	8789.447192688913	10267.581203919299	10059.871605626897	11539.547526962539	11215.832881198514	13626.816280681836	13129.61313746815	0.26069470252339483	0.2411944986606414	-1.4671024680355913	-69.11882962891832	-1.3261908906861208	-62.48703237134032
20.55601517325261	5924.8081341523675	6121.647349100983	8862.50590081053	8789.140008458378	10267.359739315769	10059.668399217077	11539.42331862012	11215.716996728039	13626.827198866134	13129.620587506803	0.2607211090071324	0.24121838732363346	-2.1257372641557595	-100.70919119752944	-1.9701463086748845	-93.34263979736716
20.679875505368887	5924.1926517190195	6121.075016983124	8862.094362648862	8788.760000749067	10267.055705302217	10059.384545532926	11539.20858255267	11215.513212901185	13626.734081239536	13129.527742445494	0.2607479979407597	0.24124271233171685	-2.778849778122094	-132.41478524147533	-2.6086768761088024	-124.30950530571863
20.804482158294064	5923.521358563955	6120.446172026763	8861.608580175944	8788.306875990253	10266.668801520536	10059.019754616205	11538.903019876643	11215.221240758932	13626.53662357661	13129.334308242012	0.26077537821266633	0.24126748172006915	-3.426463484589476	-164.23539359658025	-3.241805431462126	-155.3873869900126
20.92983962898646	5922.793946255637	6119.760514974686	8861.048248409907	8787.780340489022	10266.198728186377	10058.57373714489	11538.506333005076	11214.840792629377	13626.234523999583	13129.039993101584	0.2608032588775114	0.24129270367403718	-4.068601846047386	-196.1707947026007	-3.8695547994357185	-186.5760391333606
21.055952441500814	5922.0101044404755	6119.0177449036055	8860.413062092695	8787.180100427418	10265.64518609773	10058.046204442886	11538.01822566808	11214.371582148131	13625.827483016003	13128.644507512912	0.26083164915942514	0.24131838653202473	-4.70528831257252	-228.22076361486688	-4.491947790542326	-217.8752121962607
21.18282514715158	5921.16952081135	6118.217559196725	8859.702715684938	8786.505861859949	10265.007876644	10057.43686849026	11537.438402934069	11213.813324279541	13625.315203557428	13128.147564285378	0.2608605584552731	0.24134453878843584	-5.336546321763308	-260.3850720236078	-5.109007201506756	-249.28465285734273
21.31046232467717	5920.271881075213	6117.359653515298	8858.91690336007	8785.757330710181	10264.286501814497	10056.745441932744	11536.766571230512	11213.16573533716	13624.697391017835	13127.548878585587	0.26088999633798776	0.2413711690966764	-5.9623993002969655	-292.66348834941164	-5.720755816328165	-280.8041040734388
21.438868580405217	5919.316868920124	6116.443721769886	8858.055318998326	8784.934212767546	10263.480764206999	10055.971638091654	11536.002438364967	11212.428533004917	13623.973753292543	13126.84816797491	0.2609199725599672	0.24139828627221963	-6.58287066318735	-325.0557777383365	-6.327216405617946	-312.43330507026985
21.568048548418737	5918.304165981672	6115.469456090836	8857.117656180437	8784.036213683612	10262.59036703628	10055.115170973435	11535.145713546239	11211.601436358016	13623.144000817552	13126.045152446935	0.26095049705654244	0.24142589929573047	-7.197983814636245	-357.56170212477446	-6.928411727370985	-344.17199139203876
21.69800689072348	5917.233451808599	6114.436546798241	8856.103608180876	8783.063038968243	10261.615014142344	10054.175755279328	11534.196107405445	11210.684165884153	13622.207846608973	13125.1395544655	0.2609815799495184	0.2414540173162574	-7.807762148229813	-390.18102027196437	-7.524364527052967	-376.0198949314654
21.828748297416116	5916.104403827867	6113.344682371175	8855.012867960915	8782.01439398532	10260.55440999873	10053.153106414757	11533.153332017317	11209.676443504573	13621.165006303017	13124.131099002756	0.26101323155078254	0.24148264965448507	-8.412229047273286	-422.9134878166951	-8.11509753838618	-407.9767439835705
21.960277486853503	5914.91669730889	6112.193549416309	8853.845128161203	8780.889983948253	10259.408259720523	10052.046940498713	11532.017100921434	11208.577992595347	13620.015198196093	13123.019513577696	0.26104546236599285	0.24151180580605694	-9.011407885591325	-455.7588573433459	-8.70063348345866	-440.042263278272
22.092599205822967	5913.670005327079	6110.9828326358465	8852.600081093984	8779.689513915104	10258.176269072275	10050.856974372975	11530.787129143466	11207.388538008587	13618.758143285233	13121.804528294873	0.2610782830983358	0.24154149544496284	-9.605322027062357	-488.7168783885427	-9.28099507279694	-472.21617400390096
22.225718229713628	5912.363998726769	6109.712214794846	8851.277418735168	8778.412688783563	10256.858144475986	10049.58292561137	11529.463133216801	11206.107806093956	13617.393565309168	13120.485875883629	0.26111170465236644	0.24157172842699876	-10.193994826680864	-521.7872975335922	-9.856205005766242	-504.4981938537676
22.359639362688714	5910.998346083164	6108.38137668777	8849.876832715645	8777.059213285429	10255.453593018536	10048.224512528746	11528.04483120371	11204.735524720012	13615.921190789146	13119.06329173742	0.2611457381379254	0.24160251479329573	-10.777449631008494	-554.9698584612925	-10.42628597127623	-536.8880370899569
22.494367437858962	5909.572713663751	6106.989997104364	8848.398014312577	8775.628791980815	10253.962322459385	10046.781454189904	11526.531942717036	11203.27142329568	13614.34074907062	13117.536513953506	0.2611803948741364	0.24163386477392151	-11.355709777802986	-588.2643019768875	-10.99126064783195	-569.3854145694058
22.629907317457054	5908.086765388805	6105.537752794841	8846.840654440102	8774.121129252082	10252.38404123789	10045.253470418438	11524.924188941683	11201.715232791883	13612.651972364958	13115.905283373055	0.2612156863934863	0.24166578879155737	-11.928798597306013	-621.6703661107458	-11.551151703941287	-601.9900338004809
22.766263893012997	5906.540162791109	6104.024318434265	8845.204443639634	8772.535929297292	10250.71845848046	10043.64028180536	11523.221292656171	11200.066685763051	13610.854595791532	13114.169343621363	0.26125162444599226	0.24169829746525007	-12.49673941203946	-655.1877861518878	-12.105981798471475	-634.701598987449
22.903442085530802	5904.932564974938	6102.449366586294	8843.489072069859	8770.872896123472	10248.965284007712	10041.941609717724	11521.422978254375	11198.325516368915	13608.948357420262	13112.328441148666	0.2612882210034522	0.24173140161424206	-13.059555537249253	-688.8162947136443	-12.655773580736422	-667.5198110719211
23.041446845665973	5903.263628574146	6100.8125676660675	8841.694229496197	8769.131733539389	10247.124228341268	10040.15717630702	11519.52897176714	11196.491460396164	13606.93299831434	13110.382325271015	0.261325488263785	0.24176511226187886	-13.617270281923993	-722.5556218326092	-13.200549691602646	-700.4443678201642
23.180283153904217	5901.533007709411	6099.11358990232	8839.819605279827	8767.312145147913	10245.195002710414	10038.286704517357	11517.539000883968	11194.564255280171	13604.808262573271	13108.33074821153	0.2613634386554612	0.24179944063960274	-14.169906948445714	-756.4054949944839	-13.7403327630891	-733.474963841727
23.31995602074116	5899.740353944723	6097.352099298812	8837.8648883664	8765.413834338215	10243.177319058745	10036.329918093743	11515.452794974937	11192.543640126974	13602.573897376524	13106.173465142176	0.2614020848420287	0.24183439819102304	-14.71748883320106	-790.3656392218545	-14.275145418876491	-766.6112906555645
23.460470486863187	5897.88531624288	6095.527759594808	8835.82976727411	8763.436504277295	10241.07089005037	10034.286541589934	11513.27008511235	11190.429355735028	13600.229653027156	13103.91023422556	0.2614414397267268	0.24186999657607702	-15.260039227279776	-824.4357771545183	-14.805010275013046	-799.853036761051
23.60183162332936	5895.967540920192	6093.640232224858	8833.71393008147	8761.379857901347	10238.87542907615	10032.156300376344	11510.990604092707	11188.221144617239	13597.775282996092	13101.540816657347	0.26148151645720397	0.2419062476752731	-15.797581416911271	-858.6156291319057	-15.329949940183724	-833.1998877017759
23.744044531754422	5893.986671600158	6091.689176277588	8831.517064414382	8759.243597906448	10236.590650259455	10029.938920647555	11508.614086458401	11185.918751022778	13595.210543966423	13099.06497670865	0.261522328430332	0.24194316359402698	-16.33013868361013	-892.9049132547807	-15.849987015972147	-866.6515261165332
23.887114344492932	5891.942349166409	6089.674248453835	8829.238857433022	8757.027426739145	10234.21626846209	10027.63412942997	11506.140268519828	11183.52192095931	13592.53519587848	13096.48248176924	0.2615638892971204	0.24198075666708654	-16.85773430459085	-927.3033454634715	-16.36514409708616	-900.2076317982282
24.031046224824397	5889.834211714525	6087.595103023744	8826.878995817924	8754.731046586317	10231.751999289643	10025.241654588997	11503.568888377158	11181.030402214905	13589.749001974846	13093.793102390626	0.2616062129677369	0.24201903946305	-17.380391553648224	-961.8106396503281	-16.875443772194558	-933.867881791899
24.175845367139747	5887.661894503006	6085.451391783029	8824.437165755735	8752.35415936476	10229.197559096827	10022.76122483622	11500.899685942366	11178.443944380195	13586.851728845973	13090.996612329753	0.26164931361663385	0.2420580247889801	-17.898133701251936	-996.4265077181626	-17.380908624058065	-967.6319504426792
24.32151699712871	5885.425029903221	6083.242764008338	8821.913052924343	8749.896466710228	10226.552664992509	10020.192569736306	11498.132402961153	11175.762298870479	13583.843146476072	13088.092788592925	0.2616932056877811	0.2420977256951151	-18.410984015288705	-1031.1506596943364	-17.881561230125953	-1001.4995094840415
24.468066371968433	5883.123247348355	6080.96886641166	8819.306342477485	8747.357669966033	10223.817034844476	10017.535419713724	11495.26678303494	11172.985218947893	13580.723028289309	13085.08141148009	0.26173790390001456	0.24213815547968168	-18.918965761295112	-1065.9828038075939	-18.377424162710668	-1035.470228103688
24.61549878051318	5880.756173281405	6078.629343093835	8816.616719028832	8744.737470171203	10220.990387284055	10014.789506059316	11492.302571642884	11170.112459743621	13577.49115119649	13081.962264629527	0.2617834232524937	0.2421793276938049	-19.42210220288689	-1100.9226465779357	-18.86851998939528	-1069.5437730143312
24.763819543485244	5878.3234311020715	6076.223835497066	8813.843866635489	8742.035568048103	10218.072441710405	10011.954560936638	11489.239516163936	11167.143778280164	13574.147295642075	13078.73513506286	0.2618297790302818	0.2422212561465309	-19.92041660274117	-1135.9698929470032	-19.354871273913886	-1103.7198085680138
24.91303401366693	5875.824641112583	6073.751982356389	8810.987468780795	8739.25166398947	10215.062918294458	10009.030317387935	11486.077365898707	11164.078933493436	13570.691245651371	13075.399813230248	0.2618769868100386	0.24226395490994737	-20.413932222683798	-1171.1242463565432	-19.836500576202525	-1137.997996814549
25.063147576093755	5873.259420462551	6071.213419650284	8808.047208356737	8736.385458045123	10211.961537982812	10006.016509340181	11482.815872091667	11160.917686255221	13567.122788878414	13071.956093056288	0.2619250624658427	0.24230743832442245	-20.90267232405313	-1206.385408844566	-20.3134304526684	-1172.3779975806829
25.214165648248784	5870.627383092629	6068.607780550136	8805.022767645578	8733.436649907984	10208.768022501157	10002.912871610637	11479.45478795309	11157.659799395382	13563.44171665401	13068.403771985972	0.26197402217513344	0.24235172100394964	-21.38666016877687	-1241.7530811869074	-20.785683457223058	-1206.8594685925636
25.366093680258146	5867.928139677066	6065.934695368676	8801.913828300883	8730.404938899566	10205.482094357438	9999.719139912258	11475.993868681042	11154.305037724129	13559.64782403414	13064.742651031067	0.2620238824247847	0.242396817841609	-21.86591901958309	-1277.2269629938528	-21.253282141486125	-1241.442065554671
25.518937155087716	5865.161297565156	6063.193791507367	8798.720071327933	8727.290023954924	10202.103476844773	9996.435050858834	11472.43287148343	11150.853168054362	13555.74090984886	13060.972534816923	0.2620746600173087	0.2424427440151497	-22.34047214052407	-1312.8067528202664	-21.71624905489807	-1276.1254422250204
25.672701588741027	5862.326460721513	6060.384693402767	8795.441177063478	8724.091603607132	10198.63189404404	9993.060341969998	11468.771555600017	11147.303959224113	13551.72077675154	13057.093231629728	0.2621263720771953	0.24248951499268911	-22.810342797594785	-1348.4921482959762	-22.174606745829806	-1310.909250554163
25.827392530458226	5859.423229665149	6057.507022471591	8792.07682515476	8720.809375970897	10195.06707082612	9989.594751675659	11465.009682324373	11143.657182118648	13547.587231268417	13053.10455346377	0.2621790360573883	0.24253714653853614	-23.27555425935134	-1384.2828462466132	-22.628377761826414	-1345.7931407704018
25.983015562916506	5856.451201407354	6054.56039705488	8788.626694537877	8717.443038725896	10191.40873285385	9986.038019320553	11461.147015025863	11139.912609693021	13543.340083848656	13049.00631606957	0.262232669745904	0.24258565471914248	-23.736129797358444	-1420.1785428188741	-23.077584649676282	-1380.7767614631448
26.139576302431465	5853.409969388349	6051.54443236085	8785.09046341545	8713.992289099286	10187.656606583612	9982.38988516824	11457.183319171614	11136.07001699434	13538.979148914726	13044.798339002047	0.26228729127259415	0.24263505590918247	-24.192092687004333	-1456.1789336227812	-23.522249956662563	-1415.8597597363405
26.297080399159835	5850.299123412643	6048.458740406577	8781.467809233462	8710.456823847577	10183.810419266541	9978.650090404864	11453.118362348372	11132.12918118405	13534.504244913142	13040.480445669118	0.26234291911605795	0.2426853667977667	-24.643466207926394	-1492.2837138574105	-23.962396230668674	-1451.0417812957894
26.455533537303385	5847.118249583176	6045.302929958544	8777.758408657466	8706.836339237976	10179.869898949466	9974.818377142683	11448.951914284453	11128.089881560338	13529.915194365716	13036.052463380793	0.2623995721107051	0.2427366043947897	-25.090273644775152	-1528.492578462232	-24.398046020811307	-1486.3224705746397
26.614941435314055	5843.866930234075	6042.076606471867	8773.961937547907	8703.130531028899	10175.834774475323	9970.89448842318	11444.683746871515	11123.951899580363	13525.211823921045	13031.514223398503	0.2624572694539759	0.2427887860374198	-25.5325382876581	-1564.8052222470287	-24.829221877880627	-1521.7014708491042
26.77530984610034	5840.544743862167	6038.779372028368	8770.078070934776	8699.339094449979	10171.704775483415	9966.878168219995	11440.313634186472	11119.715018882665	13520.393964406645	13026.865560985	0.26251603071371993	0.2428419293967297	-25.970283433001896	-1601.221340058837	-25.255946355133347	-1557.178424373269
26.93664455723489	5837.151265057011	6035.41082527322	8766.106482991278	8695.461724181136	10167.479632408962	9962.769161441322	11435.841352513109	11115.379025309283	13515.461450881157	13022.10631545439	0.26257587583574005	0.2428960524844737	-26.403532384123537	-1637.7406269260682	-25.678242008638335	-1592.752972498769
27.098951391163432	5833.686064429696	6031.970561350471	8762.046847006895	8691.498114331203	10163.159076482605	9958.567213932216	11431.266680363957	11110.943706928201	13510.414122687373	13017.23633022291	0.2626368251515019	0.24295117366001703	-26.832308451750578	-1674.3627782093827	-26.096131397887802	-1628.424755807966
27.26223620541477	5830.148708540066	6028.458171837034	8757.898835359363	8687.44795841554	10158.74283972916	9954.27207247631	11426.589398501827	11106.408854055422	13505.251823505287	13012.255452859757	0.26269889938602015	0.2430073116374165	-27.256634955250775	-1711.0874898021575	-26.50963708673953	-1664.1934142757673
27.426504892812353	5826.538759822583	6024.87324467541	8753.66211948589	8683.310949333005	10154.2306549661	9949.883484797265	11421.80928996139	11101.774259277176	13499.974401405769	13007.163535138481	0.26276211966591434	0.24306448549266088	-27.676535222555685	-1747.9144582424778	-26.918781643416878	-1700.0585873664822
27.59176338168682	5822.85577651077	6021.215364105092	8749.336369853561	8679.086779342268	10149.622255801693	9945.401199559976	11416.926140070847	11097.039717472213	13494.581708904787	13001.96043308894	0.26282650752765185	0.2431227146710708	-28.09203259149581	-1784.8433809331618	-27.323587641629274	-1736.0199142200872
27.758017636089992	5819.099312559974	6017.484110592313	8744.92125592856	8674.775140037003	10144.917376632357	9940.82496637107	11411.93973647319	11092.205025833715	13489.073603017652	12996.646007049267	0.26289208492597466	0.24318201899486838	-28.50315041056092	-1821.873956317082	-27.724077661270712	-1772.0770338007715
27.925273656010095	5815.268917568785	6013.679060758576	8740.416446144722	8670.375722320565	10140.11575263988	9936.154535779318	11406.849869147698	11087.269983891476	13483.449945314149	12991.220121718641	0.2629588742425151	0.24324241867091168	-28.909912039209303	-1859.0058840364218	-28.120274288412475	-1808.229585013818
28.09353747758831	5811.364136698769	6009.799787307606	8735.821607870937	8665.888216379712	10135.217119787945	9931.389659275532	11401.65633043117	11082.234393533958	13477.710601973778	12985.682646210358	0.26302689829460785	0.24330393429860772	-29.312340848926397	-1896.2388651382644	-28.51220011672922	-1844.477206912823
28.2628151733366	5807.384510592664	6005.845858950694	8731.136407377671	8661.312311657348	10130.22121481827	9926.530089291893	11396.358915039187	11077.098059030124	13471.855443841674	12980.03345410514	0.26309618034430343	0.243366586878004	-29.710460224279814	-1933.572602289496	-28.899877748095605	-1880.8195388608146
28.43311285235687	5803.329575290849	6001.8168403306045	8726.360509802273	8656.647696824492	10125.127775246012	9921.575579201011	11390.957420087047	11071.860787051359	13465.884346484634	12974.272423505077	0.2631667441075855	0.2434303978180616	-30.104293563323154	-1971.0067999511957	-29.28332979284096	-1917.2562206727453
28.604436660561465	5799.198862146317	5997.712291943877	8721.493579113541	8651.894059751368	10119.936539355009	9916.525883314507	11385.451645110978	11066.522386693345	13459.79719024809	12968.39943708801	0.26323861376379964	0.24349538894511605	-30.49386427845093	-2008.5411645874847	-29.662578870549623	-1953.7868927947711
28.77679278089485	5794.991897737766	5993.531770061515	8716.535278074902	8647.05108747749	10114.64724619208	9911.380756881135	11379.841392088863	11061.08266949785	13453.593860313045	12962.414382162298	0.26331181396529985	0.24356158251153648	-30.879195797904686	-2046.1754049251322	-30.037647611450666	-1990.4111965310294
28.950187433556945	5790.708203781021	5989.274826647853	8711.485268206598	8642.118466180633	10109.259635560926	9906.139956084186	11374.126465460973	11055.541449474174	13447.274246753665	12956.317150721783	0.2633863698473143	0.24362900120457692	-31.260311565747543	-2083.9092321118806	-30.408558656297828	-2027.128774171695
29.124626876227456	5786.3472970387975	5984.941009278092	8706.343209746903	8637.095881145246	10103.773448015587	9900.803238038932	11368.30667215081	11049.898543121102	13440.838244595561	12950.107639501854	0.26346230703804274	0.24369766815543384	-31.637235043268447	-2121.7423599797767	-30.775334657719213	-2063.9392692244146
29.30011740429177	5781.908689228443	5980.5298610536465	8701.108761611855	8631.983016729238	10098.188424852984	9895.370360788836	11362.38182158539	11044.153769447981	13434.285753874074	12943.785750035047	0.26353965166898535	0.24376760694851343	-32.009989710099035	-2159.674505292205	-31.137998281141336	-2100.8423266236205
29.476665351068124	5777.391886927996	5976.040920516119	8695.781581354038	8626.77955633029	10092.50430810508	9889.8410833019	11356.35172571572	11038.306949996413	13427.616679693385	12937.351388707948	0.26361843038551225	0.24383884163091038	-32.37859906479571	-2197.705387960421	-31.496572204923723	-2137.8375928883906
29.654277088036206	5772.796391480286	5971.473721559226	8690.361325120026	8621.485182350712	10086.720840530295	9884.21516546604	11350.216199036979	11032.357908861388	13420.830932285988	12930.80446681802	0.26369867035768135	0.2439113967221092	-32.743086626167496	-2235.8347313178238	-31.85107912184685	-2174.924716379028
29.832959025067048	5768.121698895106	5966.827793338995	8684.847647606557	8616.099576161409	10080.837765604232	9878.492368084106	11343.975058608528	11026.306472712537	13413.928427072551	12924.144900631156	0.263780399291307	0.2439852972239101	-33.10347593397455	-2274.062262358144	-32.20154173985429	-2212.103347508004
30.0127176106544	5763.36729974948	5962.102660181978	8679.24020201551	8610.622418064522	10074.854827509853	9872.672452868155	11337.628124073894	11020.152470815066	13406.90908472249	12917.372611439474	0.2638636454392905	0.24406056863058803	-33.45979054993586	-2312.387711992953	-32.547982782609324	-2249.3731389406603
30.193559332147448	5758.532679085878	5957.297841491688	8673.53864000747	8605.053387255204	10068.771771126856	9866.755182433424	11331.175217680473	11013.895735050888	13399.772831214894	12910.487525619987	0.2639484376132176	0.2441372369392867	-33.81205405923902	-2350.8108153636567	-32.89042499068455	-2286.7337458506227
30.37549071598484	5753.617316308319	5952.412851652843	8667.742611653843	8599.392161781814	10062.588342020234	9860.740320291268	11324.616164298965	11007.536099939189	13392.519597899796	12903.489574693202	0.2640348051952317	0.2442153286606621	-34.160290071511554	-2389.3313121092506	-33.22889112280973	-2324.1848261777777
30.55851832793038	5748.620685076473	5947.4471999337675	8661.851765387719	8593.63841850517	10056.304286428243	9854.627630841787	11317.950791442756	11001.073402657168	13385.149321560213	12896.378695382635	0.2641227781501846	0.24429487082977214	-34.504522221450316	-2427.94894662383	-33.56340395605366	-2361.726040821988
30.742648773309874	5743.542253197632	5942.400390386703	8655.865747953272	8587.791833056495	10049.919351249622	9848.416879365754	11311.178929287147	10994.507483060617	13377.661944474652	12889.154829674757	0.264212387038082	0.24437589101722879	-34.84477417050948	-2466.6634683958255	-33.89398628745403	-2399.3570539439097
30.92788869724955	5738.381482516376	5937.271921745896	8649.78420435353	8581.852079793922	10043.433284029794	9842.10783201567	11304.30041068814	10987.838183704112	13370.057414479912	12881.817924879182	0.2643036630268252	0.2444584173406118	-35.18106960809382	-2505.4746323116124	-34.22066093490503	-2437.077533217147
31.114244784915854	5733.137828802127	5932.06128732367	8643.606777796778	8575.81883175783	10036.84583294649	9835.700255806381	11297.315071201214	10981.065349861294	13362.335685034657	12874.367933689673	0.26439663790525647	0.244542478476157	-35.51343225253004	-2544.3821989647113	-34.543450738096	-2474.8871500950772
31.30172376175672	5727.810741634346	5926.767974904166	8637.33310964129	8569.691760624677	10030.156746794357	9829.19391860474	11290.222749099734	10974.18882954476	13354.496715283314	12866.804814245399	0.26449134409652264	0.24462810367072332	-35.84188585246375	-2583.385934983846	-34.8623785596501	-2512.7855800900143
31.4903323937443	5722.399664285472	5921.391466634945	8630.96283933855	8563.470536659572	10023.365774968852	9822.588589118763	11283.023285393243	10967.208473525998	13346.540470120726	12859.128530192966	0.26458781467175724	0.2447153227540479	-36.16645418814005	-2622.485613377532	-35.177467286186584	-2550.7725030633155
31.68007748761912	5716.90403360137	5915.931238916144	8624.495604374684	8557.15482866721	10016.472667449056	9815.88403688578	11275.716523845338	10960.124135354868	13338.466920257073	12851.339050748686	0.2646860833641004	0.24480416615129785	-36.487161072735034	-2661.681013879366	-35.488739829554106	-2588.847603525035
31.870965891135747	5711.323279879485	5910.386762287406	8617.93104021035	8550.74430394152	10009.477174779775	9809.080032260026	11268.30231099147	10952.935671379131	13330.276042283635	12843.436350761645	0.26478618458305575	0.24489466489592332	-36.80403035377094	-2700.971923312871	-35.796219127780205	-2627.01057092892
32.063004493309954	5705.656826744372	5904.757501312289	8611.268780218697	8544.238628213629	10002.37904805244	9802.176346399257	11260.780496156229	10945.642940763586	13321.967818738776	12835.420410777133	0.26488815342920013	0.24498685064282608	-37.117085914691415	-2740.3581359717064	-36.09992814684665	-2665.2611000272445
32.25620022466719	5699.904091020757	5899.042914460172	8604.50845562165	8537.637465598214	9995.178038885228	9795.172751250486	11253.150931470513	10938.245805508925	13313.542238174745	12827.291217100508	0.2649920257092558	0.24508075568184748	-37.42635167579283	-2779.839453964727	-36.39988988118421	-2703.598891141126
32.45056005749291	5694.0644826040725	5893.242453985843	8597.6496954244	8530.940478538545	9987.873899402164	9788.069019535185	11245.41347188846	10930.744130470735	13304.999295225058	12819.04876186211	0.26509783795153297	0.24517641295158665	-37.731851596447086	-2819.415687665809	-36.69612735545161	-2742.023650538875
32.64609100608406	5688.137404328097	5887.355565806137	8590.692126347685	8524.147327749342	9980.466382210889	9780.864924733054	11237.567975203649	10923.137783377642	13296.338990672033	12810.693043081948	0.26520562742175413	0.2452738560535611	-38.03360967612389	-2859.086656079162	-36.98866362571425	-2780.535090769641
32.84280012700226	5682.122251830236	5881.3816893743215	8583.635372758601	8517.257672158503	9972.95524037986	9773.56024106548	11229.614302065613	10915.426634849857	13287.561331515624	12802.22406473581	0.26531543213927317	0.24537311926671196	-38.33164995612242	-2898.852187269833	-37.2775217807357	-2819.13293101592
33.040694519328454	5676.018413413666	5875.320257551402	8576.479056598862	8510.271168846517	9965.340227413872	9766.15474347746	11221.552315995317	10907.610558416833	13278.666331042048	12793.641836821142	0.26542729089369826	0.24547423756227404	-38.62599652133213	-2938.712118807016	-37.56272494349105	-2857.8168974725995
33.239781324919136	5669.825269906968	5869.170696474956	8569.222797311495	8503.187472984559	9957.621097228943	9758.648207619091	11213.381883400896	10899.689430535222	13269.654008893734	12784.946375424233	0.2655412432619304	0.24557724661901303	-38.916673501858895	-2978.6662982045673	-37.84429627256395	-2896.5867237264756
33.44006772866406	5663.542194520569	5862.932425424838	8561.86621176491	8496.00623777024	9949.797604125537	9751.040409825513	11205.102873592403	10891.663130605935	13260.524391139155	12776.137702787273	0.2656573296256312	0.24568218283884272	-39.203705074669415	-3018.7145833736286	-38.12225896372547	-2935.44215115509
33.64156095874556	5657.168552700528	5856.604856686231	8554.408914175292	8488.727114361875	9941.86950276109	9743.331127096308	11196.71515879683	10883.531540991466	13251.27751034407	12767.215847376676	0.2657755911891327	0.2457890833628362	-39.48711546544655	-3058.856843103189	-38.39663625107278	-2974.382929302519
33.84426828689945	5650.703701978995	5850.187395409548	8546.850516026232	8481.349751810472	9933.836548120722	9735.520137073487	11188.218614172038	10875.294547032483	13241.913405642545	12758.180843951546	0.2658960699977994	0.24589798608763747	-39.76692895079759	-3099.092957576271	-38.66745140924104	-3013.408816348063
34.04819702867729	5644.146991821783	5843.679439467302	8539.190625986383	8473.873796989761	9925.69849548707	9727.60721801845	11179.613117820749	10866.952037064215	13232.432122809232	12749.03273363287	0.26601880895685986	0.24600892968229168	-40.04316985932746	-3139.422818815103	-38.93472775436385	-3052.5195794866886
34.25335454371064	5637.497763472755	5837.080379307974	8531.428849824679	8466.298894524287	9917.455100408684	9719.592148787982	11170.898550803993	10858.503902432658	13222.833714332113	12739.771563973574	0.2661438518507178	0.2461219536054993	-40.3158625744436	-3179.846331261797	-39.19848864633968	-3091.714995419141
34.45974823597649	5630.755349794831	5830.389597806423	8523.564790322851	8458.624686714973	9909.106118666818	9711.474708808653	11162.074797153797	10849.95003750994	13213.118239485595	12730.397389028654	0.2662712433627599	0.2462370981233107	-40.58503153603306	-3220.3634122933727	-39.45875749027982	-3130.9948507940862
34.66738555406454	5623.919075107906	5823.606470111344	8515.598047185762	8450.850813462925	9900.651306241147	9703.25467805051	11153.141743885852	10841.29033970993	13203.28576440475	12720.910269426626	0.2664010290956759	0.24635440432727787	-40.85070124257618	-3260.973992778221	-39.71555773795262	-3170.3589426528197
34.87627399144595	5616.9882550231705	5816.730363489123	8507.528216948791	8442.97691219062	9892.090419273649	9694.93183699916	11144.099281011202	10832.524709502966	13193.336362159704	12711.310272441156	0.26653325559230057	0.24647391415306494	-41.112896253252984	-3301.678017646307	-39.968912890217325	-3209.8070789685007
35.086421086743854	5609.962196274182	5809.760637164337	8499.354892882855	8435.002617760825	9883.42321403136	9686.50596662664	11134.94730154789	10823.653050430348	13183.270112831224	12701.597472063473	0.26666797035700357	0.2465956703995485	-41.3716411901587	-3342.4754464784637	-40.21884649865751	-3249.3390791320708
35.29783442400536	5602.84019654423	5802.696642156732	8491.077664896362	8426.927562393115	9874.64944686716	9677.976848360971	11125.685701531598	10814.675269118357	13173.08710358648	12691.771949075453	0.2668052218776327	0.2467197167484052	-41.6269607407412	-3383.366254130611	-40.46538216749104	-3288.9547744698357
35.51052163297529	5595.6215442902185	5795.537721114598	8482.696119434564	8418.75137557788	9865.768874179288	9669.344264054329	11116.31438002608	10805.591275291878	13162.787428755913	12681.833791123436	0.26694505964803494	0.24684609778421543	-41.87887966030394	-3424.3504313726444	-40.70854355580741	-3328.6540088020265
35.72449038937153	5588.305518562677	5788.283208144386	8474.209839375675	8410.473683987657	9856.781252368786	9660.607995949675	11106.833239132635	10796.400981787368	13152.371189910325	12671.783092792533	0.26708753419117287	0.24697485901508892	-42.127422773988656	-3465.4279855045024	-40.948354379139346	-3368.436638955958
35.93974841516195	5580.891388822313	5780.932428636736	8465.618403924418	8402.094111386115	9847.6863377958	9651.767826646257	11097.2421839995	10787.104304565763	13141.838495939402	12661.619955682096	0.26723269708284764	0.24710604689383386	-42.37261497947475	-3506.5989410444163	-41.18483841199122	-3408.30253537884
36.15630347884324	5573.378414752303	5773.4846990883225	8456.921388501918	8393.61227853384	9838.483886733442	9642.823539063047	11087.54112282998	10777.701162724248	13131.189463130117	12651.344488481236	0.26738060097605915	0.24723970883968502	-42.614481250006065	-3547.8633404518478	-41.418019490291044	-3448.2515827398747
36.374163395721176	5565.765846066952	5765.939326919984	8448.118364632805	8385.027803091689	9829.173655320299	9633.77491640108	11077.729966890376	10768.19147850804	13120.424215246509	12640.956807045624	0.26753129962600924	0.24737589326060755	-42.85304663635543	-3589.2212447919883	-41.64792151299844	-3488.2836804986
36.59333602819267	5558.052922316187	5758.295610290683	8439.208899828813	8376.340299521078	9819.75539951085	9624.621742103946	11067.808630517058	10758.57517732135	13109.542883609942	12630.457034474779	0.26768484791578245	0.24751464957619365	-43.08833627038621	-3630.672734538326	-41.87456844521148	-3528.398743597325
36.813829286029524	5550.23887268582	5750.552837907219	8430.19255746886	8367.549378981166	9810.228875023771	9615.363799816512	11057.777031122623	10748.852187737664	13098.545607179914	12619.845301189958	0.26784130188271443	0.2476560282411717	-43.320375367173256	-3672.2179102732334	-42.09798432004027	-3568.596703063464
37.03565112666392	5542.322915793896	5742.710288829879	8421.068896676023	8358.654649223265	9800.593837288705	9606.000873342266	11047.635089201864	10739.022441509842	13087.432532636309	12609.121745013288	0.2680007187454745	0.2478000807695496	-43.54918922829529	-3713.856893511256	-42.318193241171684	-3608.8775066956878
37.25880955547555	5534.304259482332	5734.767232273488	8411.83747219031	8349.655714481725	9790.850041390268	9596.532746598457	11037.382728336215	10729.08587357911	13076.203814461514	12598.286511247119	0.2681631569318865	0.24794685975940492	-43.77480324518547	-3755.589827537304	-42.535219385863456	-3649.241119795013
37.483312626080554	5526.18210060444	5726.722927404086	8402.497834238166	8340.552175361709	9780.997242010442	9586.959203569635	11027.019875197999	10719.042422083678	13064.859615024077	12587.339752754484	0.2683286761075064	0.24809641891835268	-43.997242901732534	-3797.4168782038614	-42.74908700729793	-3689.687525855843
37.70916844062219	5517.955624807793	5718.5766231309835	8393.049528397849	8331.343628723549	9771.03519336843	9577.280028259174	11016.546459553492	10708.892028366592	13053.400104662736	12576.28163004024	0.2684973372049875	0.2482488130897015	-44.216533777787845	-3839.3382348229643	-42.95982043741242	-3730.2167273191735
37.93638515006311	5509.624006312569	5710.327557894118	8383.492095461015	8322.029667563598	9760.96364915839	9567.495004638886	11005.962414265352	10698.634636982919	13041.825461771572	12565.11231133309	0.26866920245425274	0.24840409827933044	-44.43270155265782	-3881.354111082386	-43.16744408975137	-3770.8287463432644
38.164970954479706	5501.186407684998	5701.974959446559	8373.825071289928	8312.609880891481	9750.782362484506	9557.603916596527	10995.267675293793	10688.270195706149	13030.13587288557	12553.831972668355	0.26884433541350417	0.24856233168329944	-44.645772008469066	-3923.4647459597327	-43.371982462464075	-3811.523625601316
38.39493410335793	5492.641979606236	5693.51804463208	8364.047986670772	8303.083853603606	9740.49108579395	9547.606547881236	10984.462181697249	10677.798655533874	13018.331532767514	12542.440797971638	0.26902280100109405	0.2487235717162281	-44.85577103354444	-3965.6704046728555	-43.573460141309624	-3852.3014291045256
38.626282895891045	5483.989860636104	5684.956019157657	8354.160367162327	8293.451166352861	9730.08957080701	9537.502682046763	10973.545875631717	10667.219970692657	13006.4126444954	12530.93897914331	0.26920466552828853	0.24888787804045798	-45.06272462648485	-4007.9713797043078	-43.771901802934735	-3893.162243058905
38.859025681279114	5475.229176971863	5676.288077360751	8344.161732940245	8283.711395414304	9719.577568444685	9527.292102392426	10962.518702349224	10656.534098642032	12994.379419550804	12519.326716143856	0.26938999673295105	0.2490553115960286	-45.26665889985452	-4050.367991817184	-43.96733221800969	-3934.106176741421
39.09317085903034	5466.359042201818	5667.5134019712905	8334.051598636639	8273.8641125468	9708.95482875353	9516.974591901768	10951.380610195185	10645.741000077705	12982.232077908142	12507.604217080114	0.26957886381417717	0.24922593463149462	-45.467600084099104	-4092.8605911135674	-44.15977625466985	-3975.1333634092007
39.328726879264174	5457.378557053682	5658.6311638681755	8323.829473174907	8263.908884850416	9698.22110082772	9506.549933178774	10940.131550604721	10634.840638933832	12969.970848124893	12495.77169829245	0.26977133746791143	0.24939981073561043	-45.66557453160203	-4135.449558134191	-44.34925888192447	-4016.243961241562
39.56570224301631	5448.286809137513	5649.6405218302	8313.49485959956	8253.845274619463	9687.376132728154	9496.017908381613	10928.77147809777	10623.832982384372	12957.59596743262	12483.829384442795	0.2699674899235793	0.24957700486990986	-45.860608720922755	-4178.1353049944155	-44.535805173210974	-4057.438154304633
39.80410550254544	5439.082872683198	5640.540622281263	8303.047254900976	8243.672839191067	9676.419671398597	9485.378299153814	10917.300350273077	10612.718000843532	12945.107681829088	12471.777508603705	0.2701673949817687	0.24975758340221452	-46.0527292614679	-4220.91827658657	-44.71944031046223	-4098.716153590474
40.04394526164196	5429.765808272191	5631.330599029577	8292.486149834704	8233.391130788912	9665.351462578505	9474.630886552592	10905.718127800745	10601.495667964937	12932.506246170988	12459.61631234811	0.2703711280529977	0.2499416141410946	-46.241962897765916	-4263.798951778794	-44.900189587708155	-4140.078198038042
40.28523017593832	5420.334662563674	5622.009573001039	8281.811028735548	8222.999696362453	9654.17125071292	9463.775450974697	10894.024774413801	10590.16596064016	12919.791924268064	12447.346045840388	0.2705787661976011	0.25012916637132465	-46.42833651391993	-4306.77784464811	-45.07807841479007	-4181.524555586511
40.52796895322162	5410.788468014747	5612.576651966338	8271.021369325907	8212.498077421009	9642.878778858862	9452.811772079252	10882.220256898274	10578.72885899593	12906.964988978007	12434.966967928283	0.270790388166777	0.25032031089035867	-46.61187713887557	-4349.8555058303755	-45.25313232198096	-4223.055524337338
40.77217035374772	5401.126242594574	5603.030930261664	8260.116642518145	8201.885809862648	9631.473788588155	9441.73962870751	10870.304545081752	10567.1843463901	12894.025722302185	12422.479346235621	0.2710060744448358	0.25051512004586396	-46.79261195136496	-4393.032523857197	-45.42537696413274	-4264.6714336976875
41.017843190557436	5391.346989492497	5593.371488503062	8249.096312211177	8191.162423797953	9619.956019886877	9430.558798799755	10858.277611820706	10555.532409406684	12880.974415482668	12409.883457256341	0.2712259072926833	0.2507136677743474	-46.970568284756155	-4436.3095265259035	-45.594838124761736	-4306.372645545052
41.26499632979458	5381.449696819852	5583.597393294101	8237.959835080714	8180.327443368229	9608.325211051018	9419.26905930897	10846.13943298628	10543.77303784955	12867.811369100187	12397.179586449474	0.27144997079259636	0.25091602964091486	-47.14577363288117	-4479.687182387803	-45.76154172107272	-4348.159555513412
41.51363869102594	5371.433337305311	5573.707696926632	8226.706660363001	8169.380386557937	9596.581098578168	9407.870186111031	10833.889987448289	10531.906224734706	12854.536893172937	12384.368028334988	0.2716783508943168	0.25112228288019955	-47.31825565532563	-4523.166202221764	-45.92551380848454	-4390.032594250515
41.763779247563185	5361.296867983846	5563.701437074752	8215.3362296321	8158.320765001498	9584.723417055486	9396.361953911808	10821.52925705792	10519.931966281521	12841.151307256814	12371.449086591041	0.2719111354625262	0.25133250643850075	-47.48804218296209	-4566.747340562521	-46.08678058523947	-4431.992228720337
42.0154270267867	5351.039229878932	5553.577636481515	8203.847976570205	8147.148083783925	9572.751899043413	9384.744136150568	10809.05722662858	10507.850261902428	12827.65494054653	12358.423074152164	0.27214841432573933	0.2515467810171769	-47.65516122432382	-4610.43139735423	-46.245368397972925	-4474.0389636293985
42.26859111047143	5340.659347677906	5543.335302638266	8192.241326730777	8135.861841235112	9560.666274955014	9373.01650489963	10796.473883914849	10495.661114191062	12814.048131977714	12345.290313308444	0.2723902793266702	0.2517651891173342	-47.81964097151649	-4654.219219580991	-46.40130374663204	-4516.173342814902
42.523280635114425	5330.15612940054	5532.973427456647	8180.515697294543	8124.461528717893	9548.466272931188	9361.178830760531	10783.779219589991	10483.36452890922	12800.331230330481	12332.051135806167	0.2726368243741304	0.2519878150858573	-47.981509806530084	-4698.111702991882	-46.554613289932604	-4558.395950726699
42.77950479226489	5319.528466060321	5522.490986932722	8168.670496817675	8112.946630409129	9536.151618710997	9349.230882755946	10770.973227221088	10470.960514971906	12786.504594333774	12318.705882949283	0.2728881454964919	0.25221474516283277	-48.14079630815468	-4742.109793915879	-46.705323851252615	-4600.707413982367
43.03727282885567	5308.775231318668	5511.886940803337	8156.705124972255	8101.316623074052	9523.722035497412	9337.17242821773	10758.05590324253	10458.44908443096	12772.568592771067	12305.254905702233	0.27314434089680034	0.25244606753040716	-48.29752925831053	-4786.214491060702	-46.85346242395826	-4643.108402899932
43.29659404753705	5297.8952811317595	5501.160232194475	8144.6189722786985	8089.570975833493	9511.17724381826	9325.003232670848	10745.02724692746	10445.830252457108	12758.523604587415	12291.698564794142	0.2734055110095739	0.25268187236314127	-48.451737649513234	-4830.42684747139	-46.9990561778759	-4685.599633188918
43.55747780701245	5286.887453389719	5490.309787261159	8132.411419829499	8077.709149923439	9498.516961381738	9312.7230597126	10731.887260356712	10433.104037319858	12744.370018997219	12278.037230823782	0.27367175855935627	0.25292225187990375	-48.60345069212417	-4874.747972509358	-47.14213246530926	-4728.181867623702
43.81993352237618	5275.750567548335	5479.334514819174	8120.081839004624	8065.730598447315	9485.740902927051	9300.331670887808	10718.635948386027	10420.27046036613	12730.108235593816	12264.27128436645	0.2739431886210973	0.25316730039736857	-48.75269782160467	-4919.179033880355	-47.28271882750778	-4770.855917811394
44.08397066545326	5264.483424252847	5468.233305967851	8107.629591177707	8053.634766119912	9472.84878006933	9287.828825558823	10705.273318610642	10407.32954599641	12715.73866445993	12250.401116081443	0.27421990868241464	0.2534171143851678	-48.89950870683242	-4963.721259815618	-47.42084300147326	-4813.622646032367
44.349598765141174	5253.0848049538035	5457.005033704246	8095.0540274129635	8041.4210890034765	9459.84030113889	9275.214280771106	10691.799381327457	10394.281321639433	12701.261726279488	12236.427126821454	0.27450202870780666	0.2536717925227652	-49.043913258061366	-5008.375941267703	-47.55653292689749	-4856.482967131771
44.6168274077539	5241.553471514863	5445.648552527997	8082.354488152526	8029.088994234937	9446.715171014697	9262.487791113357	10678.214149494846	10381.12581772432	12686.677852450779	12222.349727742736	0.27478966120490034	0.2539314357581104	-49.185941635234485	-5053.144434198039	-47.68981675325631	-4899.437850482995
44.88566623736761	5229.88816581233	5434.16269803719	8069.530302893786	8016.637899744715	9433.473090951687	9249.649108572872	10664.517638689736	10367.86306765109	12671.987485200903	12208.169340417224	0.2750829212927937	0.25419614736814	-49.32562425674405	-5098.02816195786	-47.820722847227444	-4942.488322019344
45.15612495616904	5218.087609326366	5422.546286514455	8056.58078985648	8004.067213966062	9420.113758401812	9236.697982385054	10650.709867062124	10354.493107758477	12657.191077701686	12193.886396945521	0.2753819267725866	0.2544660330211966	-49.46299180867936	-5143.028617782518	-47.94927980074499	-4985.635466384003
45.42821332480542	5206.15050272355	5410.798114503512	8043.5052556389155	7991.376335535145	9406.636866828327	9223.634158877541	10636.790855286483	10341.015977289642	12642.28909418664	12179.50134007157	0.2756867982001686	0.2547412008414299	-49.59807525395445	-5188.147367325379	-48.07551643846091	-5028.880429074867
45.701941162736816	5194.075525430982	5398.916958375804	8030.30299486344	7978.564652981422	9393.042105513636	9210.457381308557	10622.760626510628	10327.431718355614	12627.282010069866	12165.014623298914	0.27599765896135364	0.25502176147526795	-49.7309058422652	-5233.386051347945	-48.19946182663989	-5072.224418779835
45.97731834859046	5181.861335201313	5386.90157388676	8016.973289810025	7965.6315444075435	9379.329159359531	9197.16738969883	10608.61920630101	10313.740375895679	12612.17031206563	12150.42671100786	0.2763146353494599	0.25530782816001635	-49.86151512005017	-5278.746388461674	-48.32114528142483	-5115.668709706981
46.25435482051728	5169.5065676691665	5374.750695722013	8003.515410038505	7952.57637715926	9365.497708680741	9183.763920657788	10594.36662258539	10299.941997635879	12596.954498310271	12135.738078574985	0.2766378566454043	0.25559951679468784	-49.98993494079696	-5324.230177984107	-48.440596377753536	-5159.214644040214
46.533060576550575	5157.009835898167	5362.463037032652	7989.92861199803	7939.39850748395	9351.547428990249	9170.24670720267	10580.002905591653	10286.036634044069	12581.635078484762	12120.949212493362	0.27696745520043753	0.2558969460131293	-50.11619747633449	-5369.839302957756	-48.5578449589284	-5202.863634522073
46.813445674966815	5144.369729918997	5350.037288959886	7976.212138624106	7926.0972801782145	9337.477990777103	9156.615478571242	10565.528087783523	10272.024338282592	12566.212573939318	12106.060610494906	0.27730356652159815	0.2562002372595453	-50.240335227576	-5415.57573319017	-48.67292114584052	-5246.617167056538
47.09552023464871	5131.584816258058	5337.472120148532	7962.365218922339	7912.672028223656	9323.289059275869	9142.869960027323	10550.942203792527	10257.905166157792	12550.687517819313	12091.072781674091	0.2776463293599995	0.2565095148665035	-50.36238103645155	-5461.441528488183	-48.785855347201505	-5290.476803488098
47.37929443545016	5118.653637456663	5324.76617624919	7948.387067538482	7899.122072410534	9308.980294227564	9129.009872659006	10536.245290346213	10243.679176066433	12535.060455192788	12075.986246613336	0.2779958858020619	0.25682490613552156	-50.482368098069855	-5507.438842000905	-48.896678269900804	-5334.444184462074
47.66477851856398	5105.5747115807	5311.9180794088825	7934.2768843143	7885.446720948848	9294.551349631669	9115.034933169256	10521.437386192385	10229.34642893886	12519.331943179457	12060.80153750997	0.27835238136379875	0.2571465414203353	-50.60032997307644	-5553.569923656061	-49.00542092959222	-5378.52103237086
47.951982786891236	5092.346531720667	5298.926427749961	7920.0338538288615	7871.645269066497	9280.001873489115	9100.944853658753	10506.518532019458	10214.906988178951	12503.502551081572	12045.51919830512	0.27871596508828334	0.25747455421295273	-50.71630060075222	-5599.837123768171	-49.11211466189161	-5422.709154445678
48.24091760541319	5078.967565481898	5285.789794836935	7905.657144924437	7857.716998593788	9265.331507535486	9086.739341400364	10491.488770372296	10200.36091960032	12487.572860516098	12030.139784814059	0.27908678964641526	0.25780908123259816	-50.83031431271229	-5646.2428967957385	-49.216791134122104	-5467.010445980821
48.53159340156531	5065.436254464954	5272.506729131086	7891.145910216702	7843.661177533992	9250.539886964398	9072.418098605162	10476.348145563785	10185.708291359	12471.54346554877	12014.66386485843	0.2794650114411244	0.2581502625176728	-50.94240584671388	-5692.789805201814	-49.319482357112065	-5511.42689363868
48.82402066561362	5051.751013736123	5259.075753432614	7876.499285588579	7829.477059619402	9235.626640140552	9057.980822179645	10461.09670358174	10170.949173882313	12455.414972829802	11999.092018400348	0.2798507907151416	0.2584982415208378	-51.05261036127922	-5739.480523495935	-49.420220697733384	-5555.960578919854
49.11820995103327	5037.910231287894	5245.495364310068	7861.716389667065	7815.16388385225	9220.591388302026	9043.427203473659	10445.73449199101	10156.083639793675	12439.188001731318	11983.424837678203	0.2802442916624887	0.2588531652073516	-51.160963450915006	-5786.317842446733	-49.51903889190726	-5600.613681772025
49.41417187488941	5023.912267489382	5231.764031516826	7846.7963232824295	7800.720874029983	9205.433745251343	9028.756928018776	10430.261559830426	10141.111763833293	12422.86318448646	11967.662927344374	0.28064568254382216	0.25921518415679323	-51.26750116179937	-5833.30467344285	-49.61597005805015	-5645.388484327821
49.71191711822035	5009.755454526675	5217.880197394431	7831.738168909195	7786.147238254309	9190.15331703501	9013.969675256718	10414.67795750472	10126.033622774503	12406.441166330402	11951.806904604884	0.2810551358058138	0.25958445266830277	-51.37226000805822	-5880.4440530324355	-49.7110477110582	-5690.287374806125
50.01145642642306	4995.438095833045	5203.842276262524	7816.540990088111	7771.442168423348	9174.749701610903	8999.065118257375	10398.98373667071	10110.849295335545	12389.92260564303	11935.85739936089	0.28147282820469466	0.25996112886948547	-51.47527698866725	-5927.739147638669	-49.80430577669722	-5735.312851544702
50.3128006096408	4980.9584655090985	5189.648653795266	7801.203830828563	7756.604839706399	9159.222488503192	8984.042923426194	10383.178950118083	10095.558862086771	12373.308174093687	11919.815054352386	0.28189894093417406	0.26034537482912856	-51.57658960515619	-5975.193258490181	-49.8957786069368	-5780.467527244706
50.61596054315354	4966.314807732694	5175.29768638378	7785.725714990405	7741.6344100002625	9143.57125844401	8968.902750200043	10367.26365164387	10080.162405352565	12356.598556787461	11903.680525303482	0.2823336597578804	0.26073735667388565	-51.676235879960586	-6022.809826735407	-49.9855009955827	-5825.754133350216
50.9209471677702	4951.505336158881	5160.787700484804	7770.105645644767	7726.5300193670155	9127.795583001674	8953.644250731739	10351.237895920971	10064.660009108502	12339.794452413633	11887.454481070205	0.28277717514653183	0.2611372447090917	-51.77425437526472	-6070.592438750435	-50.07350819427484	-5871.175524582155
51.22777149022361	4936.52823330977	5146.116991955031	7754.342604412822	7711.290789452007	9111.89502419468	8938.267069562276	10335.101738360028	10049.051758872938	12322.896573395954	11871.137603790163	0.28322968242001856	0.26154521354388394	-51.87068421277763	-6118.544831678271	-50.15983592976772	-5916.734683727846
51.53644458356769	4921.38164995448	5131.283825371106	7738.435550781769	7695.915822881509	9095.869134091005	8922.770843280345	10318.855234964627	10033.337741592937	12305.905646044926	11854.730589034296	0.2836913818946156	0.26196144222080064	-51.96556509446782	-6166.670899220975	-50.24452042161829	-5962.434726598905
51.84697758757708	4906.06370447916	5116.286433335036	7722.383421396995	7680.404202639176	9079.717454391879	8907.155200168692	10302.498442179289	10017.518045524312	12288.822410711862	11838.234145960761	0.28416247903554387	0.26238611435005343	-52.0589373236744	-6214.974697616417	-50.3275984001757	-6008.278907147236
52.15938170914916	4890.572482247472	5101.123015765072	7706.1851293299	7664.754991420744	9063.439515999911	8891.41975983695	10286.031416730226	10001.592760105757	12271.647621945342	11821.64899747132	0.2846431846150747	0.26281941824866295	-52.15084182733517	-6263.460451894673	-50.4091071257626	-6054.270622847602
52.47366822270851	4874.9060349513775	5085.791739171568	7689.839563319906	7648.96723096563	9047.034838570207	8875.56413283991	10269.454215458214	9985.561975826271	12254.382048649302	11804.975880369562	0.28513371487646333	0.26326154708466987	-52.24132017933334	-6312.132562427083	-50.489084408787676	-6100.4134203246795
52.789848470613855	4859.062379952678	5070.290735918002	7673.345586990064	7633.039941364917	9030.502930044318	8859.587920280983	10252.766895143435	9969.425784085968	12237.026474243357	11788.215545521563	0.28563429170391874	0.2637126990266329	-52.33041462415713	-6360.995611666469	-50.56756862988004	-6146.711001121439
53.107933863567155	4843.039499615552	5054.618103467044	7656.702038035196	7616.972120344849	9013.843286166204	8843.490713400382	10235.969512321986	9953.184277050123	12219.581696825331	11771.368758019122	0.286145142798884	0.26417307739864004	-52.418168102012714	-6410.054371240782	-50.6445987617044	-6193.167227815837
53.42793588102576	4826.835340630185	5038.771903611271	7639.907727381236	7600.762742524297	8997.055389979158	8827.272093146663	10219.062123093427	9936.837547495385	12202.04852933567	11754.43629734476	0.28666650186291287	0.26464289084107584	-52.50462427485763	-6459.313809324289	-50.72021439125092	-6239.786130346358
53.74986607161648	4810.447813328074	5022.750161688997	7622.961438314995	7584.410758646008	8980.138711303292	8810.931629731895	10202.044782919234	9920.385688648874	12184.427799724166	11737.418957539741	0.2871986087874066	0.26512235347738666	-52.58982755343277	-6508.779098322149	-50.794455742938226	-6286.571912591811
54.073736053552395	4793.87479098922	5006.550865784714	7605.8619255829	7567.915094779808	8963.092706192396	8794.468882168872	10184.91754641143	9903.828794018835	12166.720351118654	11720.31754737404	0.28774170985052067	0.26561168508710997	-52.6738231253039	-6558.45562286675	-50.86736370293147	-6333.528959269868
54.399557515052166	4777.114109141815	4990.1719659145265	7588.607914457813	7551.274651497224	8945.91681636967	8777.883397790294	10167.680467111428	9887.166957217212	12148.927041996183	11703.13289051909	0.28829605792156515	0.2661111112854399	-52.756656984121946	-6608.34898816701	-50.93897984422074	-6380.661843099166
54.727342214761876	4760.1635648547735	4973.611373196356	7571.198099772328	7534.48830301597	8928.610468641033	8761.174711748601	10150.333597258079	9870.40027177325	12131.048746356086	11685.865825722833	0.28886191267321637	0.2666208637096184	-52.83837596037483	-6658.465028748615	-51.00934645313646	-6427.975332316244
55.057101982179326	4743.0209160237755	4956.866959005157	7553.631144917426	7517.554896313291	8911.173074285245	8744.342346495921	10132.87698754471	9853.528830937912	12113.086353895345	11668.5172069873	0.2894395408018896	0.2671411802124496	-52.919027752797774	-6708.809817497851	-51.07850655633774	-6475.474398448365
55.38884871808102	4725.6838806515625	4939.93655411331	7535.905680805259	7500.47325020701	8893.604028420017	8727.385811243363	10115.31068686486	9836.55272747893	12095.040770186404	11651.087903748985	0.2900292162566452	0.2676723050632622	-52.99866096147525	-6759.38967514853	-51.14650394943237	-6523.164224480279
55.722594394951685	4708.150136123015	4922.817947816198	7518.020304794294	7483.242154402616	8875.902709342645	8710.304601398338	10097.634742045733	9819.47205346545	12076.91291685697	11633.5788010615	0.29063122047700846	0.26821448915664553	-53.0773251225728	-6810.211180208018	-51.21338322673	-6571.0502133728005
56.058351057416104	4690.417318475948	4905.50888704339	7499.973579575527	7465.860368505397	8858.068477844314	8693.098197979414	10079.849197568918	9802.286900042396	12058.703731772059	11615.990799781086	0.29124584264009046	0.26876799022931414	-53.15507074385641	-6861.281179238344	-51.27918981196126	-6619.13799691922
56.39613082267415	4672.483021668639	4888.007075455624	7481.764032018418	7448.326620995986	8840.100676497099	8675.766067007416	10061.954095278237	9784.997357193703	12040.414169218639	11598.324816754715	0.29187337991745843	0.2693330730854663	-53.23194934209823	-6912.606797634857	-51.343969990612095	-6667.433445032919
56.7359458809379	4654.344796844843	4870.310172527963	7463.390151974478	7430.639608167847	8821.998628911997	8658.307658871809	10043.94947407336	9767.603513493987	12022.045200092167	11580.581785010854	0.29251413774217955	0.26991000983102625	-53.30801348219575	-6964.1954509029165	-51.407770943615105	-6715.9426754429005
57.07780849587155	4636.00015159768	4852.415792619547	7444.850391037266	7412.797993025141	8803.761638967126	8640.72240767123	10025.835369589211	9750.105455848052	12003.597812085649	11562.762653952892	0.2931684300865228	0.27049908011717283	-53.38331681756608	-7016.054856383009	-51.47064078204676	-6764.672063770471
57.42173100503407	4617.446549233464	4834.321504030576	7426.143161256792	7394.800404139561	8785.388990004549	8623.009730527274	10007.611813859916	9732.50326921794	11985.073009880885	11544.868389555584	0.29383657975078314	0.271100571393584	-53.45791413250117	-7068.19304552814	-51.53262858387279	-6813.628254123498
57.7677258203244	4598.681408036924	4816.024828046846	7407.266833806597	7376.645434463955	8766.879943994416	8605.169026869753	9989.278834967081	9714.79703633633	11966.471815342014	11526.89997456381	0.2945189186637878	0.27171477917185183	-53.531861386287346	-7120.618376727216	-51.59378443211972	-6862.818170150742
58.115805428429454	4579.7021005392935	4797.523237972814	7388.219737601598	7358.331640101497	8748.233740664878	8587.199677692794	9970.836456671177	9696.986837406206	11947.7952677113	11508.858408694457	0.29521578819558336	0.2723420072995273	-53.60521575912571	-7173.33954869234	-51.654159454339606	-6912.249026550911
58.465982391274686	4560.505952790964	4778.814158153832	7369.000157864745	7339.857539028231	8729.449596596374	8569.10104478005	9952.284698025538	9679.072749785953	11929.044423807254	11490.74470884099	0.2959275394829039	0.2729825682453211	-53.67803570003343	-7226.365614447743	-51.713805864148526	-6961.928341144929
58.818269346477535	4541.0902436405	4759.894962988494	7349.606334640402	7321.221609767187	8710.526704278545	8550.872469897806	9933.62357297206	9661.054847658932	11910.220358224959	11472.55990928086	0.29665453376802203	0.27363678339594144	-53.75038097693505	-7279.705995974131	-51.772777004585805	-7011.863947505131
59.172679007803275	4521.452204021997	4740.762975932057	7330.036461252292	7302.4222900118975	8691.46423112812	8532.513273954286	9914.853089917588	9642.93320168705	11891.324163538593	11454.305061885574	0.297397142751607	0.27430498336517356	-53.82231272881472	-7333.370499501238	-51.83112739309763	-7062.064008127898
59.52922416562417	4501.589016253002	4721.415468492268	7310.288682703805	7283.457975197526	8672.26131846603	8514.022756124026	9895.973251290248	9624.707878647572	11872.356950506155	11435.98123633391	0.298155748960273	0.2749875083157389	-53.89389352015678	-7387.369331503287	-51.88891276875984	-7112.537028244231
59.887917687380885	4481.497813345366	4701.849659218627	7290.3610940183025	7264.327017016923	8652.917080451805	8495.400192935118	9876.984053074357	9606.37894105195	11853.31984827633	11417.589520327501	0.2989307461294886	0.27568470829457886	-53.96518739774183	-7441.713115421357	-51.94619014152522	-7163.291870258283
60.24877251804685	4461.175678331697	4682.062712686866	7270.251738517109	7245.027721879856	8633.43060297347	8476.644837318243	9857.885484323619	9587.946446746266	11834.21400459757	11399.131019809676	0.2997225396026573	0.2763969435821779	-54.03625994984213	-7496.41290915478	-52.00301784338444	-7214.337768828962
60.6118016805955	4440.61964361018	4662.051738480048	7249.958606032489	7225.558349312596	8613.800942490654	8457.755917615219	9838.677526650654	9569.410448492137	11815.040586029161	11380.606859186852	0.30053154674707916	0.2771245850566497	-54.10717836814001	-7551.480223363731	-52.05945558212261	-7265.684346689144
60.97701827647021	4419.8266903109825	4641.81379016824	7229.479631053201	7205.91711029562	8594.027124828974	8438.732636545497	9819.360153692258	9550.770993527092	11795.800778154426	11362.018181552892	0.30135819738765335	0.27786801457326044	-54.17801151258391	-7606.927040668437	-52.115564497600644	-7317.341631230898
61.34443548605718	4398.7937476873985	4621.345864288598	7208.812690799457	7186.102165536434	8574.108143922978	8419.574170128157	9799.933330548773	9532.028123103171	11776.495785795467	11343.366148915817	0.30220293425921024	0.2786276253601825	-54.24882997862187	-7662.765835657483	-52.17140722005752	-7369.320071792696
61.71406656916102	4377.517692535857	4600.644899328527	7187.955603225254	7166.111623675502	8554.042960506124	8400.2796665582	9780.397013196949	9513.181872003466	11757.126833230526	11324.651942427961	0.3030662134783464	0.2794038224312615	-54.319706167641925	-7719.009595877724	-52.22704793127741	-7421.630557809258
62.085924865483435	4355.995348648273	4579.707774713879	7166.906124944121	7145.943539421544	8533.830500744185	8380.848245033842	9760.751147874042	9494.232268034257	11737.69516441238	11305.876762618118	0.3039485050357781	0.2801970230166398	-54.390714360832135	-7775.671843847493	-52.282552428820054	-7474.2844378545415
62.46002379510434	4334.223486301529	4558.531309805415	7145.66194907604	7125.595911613974	8513.469654810386	8361.27899453345	9740.995670432503	9475.179331492638	11718.202043188985	11287.041829626862	0.30485029331020347	0.28100765701213976	-54.46193079594195	-7832.766660046764	-52.33798819272124	-7527.293539536186
62.83637685896657	4312.198821788518	4537.112262906227	7124.2207030117725	7105.066681208837	8492.959275398829	8341.570972539019	9721.130505663292	9456.023074607565	11698.648753525335	11268.14838344408	0.3057720776047838	0.2818361674483411	-54.53343374769793	-7890.308707038173	-52.39342445546208	-7580.670190372504
63.21499763936286	4289.918016996088	4515.447330283769	7102.579946091635	7084.353729185447	8472.298176173761	8321.723203704149	9701.155566586373	9436.763500953508	11679.03659972709	11249.197684149403	0.30671437270734725	0.28268301098034126	-54.60530361182646	-7948.313254726119	-52.44893227512148	-7634.427239678334
63.59589980042612	4267.377679035283	4493.533145209879	7080.737167195	7063.454874369889	8451.485130151223	8301.734678463363	9681.070753706665	9417.400604834878	11659.366906665326	11230.191012154719	0.3076777094755577	0.28354865839927096	-54.6776229928746	-8006.7962068272755	-52.504584611873724	-7688.578081496526
63.979097088622495	4244.574359930032	4471.366277023177	7058.689782237114	7042.367871172322	8430.518868010173	8281.604351580405	9660.875954233881	9397.934370640074	11639.64102000262	11211.12966844944	0.30866263544831524	0.2844335951666456	-54.7504767960927	-8065.774128623772	-52.560456407994934	-7743.136678649811
64.36460333324754	4221.504556370662	4448.943230217965	7036.435131569283	7021.090407233959	8409.39807632933	8261.331140632057	9640.571041263864	9378.364772163142	11619.860306419965	11192.014974847676	0.30966971548471117	0.2853383219727509	-54.82395232331146	-8125.2642760262825	-52.61662467162569	-7798.117587969173
64.75243244692527	4198.164709539529	4426.260443564777	7013.9704772789255	6999.620100980269	8388.121395746643	8240.913924424802	9620.155872920228	9358.691771891903	11600.02615384488	11172.848274237907	0.3106995324319959	0.2862633553203011	-54.89813937339386	-8185.2846260739025	-52.6731685644354	-7853.535986759234
65.14259842611021	4174.551205016081	4403.314289267682	6991.293000384923	6977.954499076036	8366.687419036987	8220.351541340537	9599.630291453288	9338.91532026016	11580.139971679724	11153.630930834333	0.3117526878240405	0.28720922813467764	-54.97313034745639	-8245.853908939287	-52.73016949346129	-7909.407700581243
65.53511535159264	4150.660372769861	4380.101072164341	6968.399797924581	6956.091073778368	8345.094689104633	8199.64278760827	9578.994122294856	9319.035354862519	11560.203191030714	11134.364330430331	0.3128298026119069	0.28817649040213755	-55.04902035840132	-8306.991641418776	-52.78771120689635	-7965.749232352478
65.92999738900669	4126.488487250328	4356.617028975194	6945.287879927734	6934.027220183304	8323.341696886187	8178.786415497996	9558.24717306627	9299.051799629884	11540.21726493717	11115.049880653689	0.3139315179281969	0.2891657098374755	-55.12590734609876	-8368.718162149657	-52.84587989487045	-8022.577792968368
66.32725878934137	4102.0317675829465	4332.858327608581	6921.954166273286	6911.760253361166	8301.426879159306	8157.781131432606	9537.389232536854	9278.964563963025	11520.183668600399	11095.689011223109	0.3150584958869668	0.29017747258268856	-55.20389219782737	-8431.054668554105	-52.90476429491355	-8079.911333437776
66.72691388945532	4077.2863778820843	4308.821066529503	6898.3954834238175	6889.287405376252	8279.348616252859	8136.625594014077	9516.420069530697	9258.773541822471	11500.103899612337	11076.283174206159	0.3162114204211114	0.29121238393829924	-55.28307887385199	-8494.023255530745	-52.96445580199361	-8137.768578558695
67.12897711259382	4052.2484276920068	4284.501274200427	6874.608561033529	6866.605822185979	8257.105229653738	8115.318411959659	9495.339431779053	9238.47861077233	11479.979478183717	11056.833844278555	0.31739099815922106	0.29227106912907924	-55.36357453954588	-8557.64695617673	-53.02504858438442	-8196.16906238976
67.53346296890952	4026.9139725676964	4259.894908602775	6850.5900284240615	6843.712560413906	8234.694979504562	8093.858141942989	9474.147044714413	9218.079630975035	11459.811947370634	11037.34251898379	0.3185979593439898	0.2933541741060394	-55.44548970334836	-8621.949784475844	-53.08663970487032	-8255.13316546916
67.94038605598601	4001.279014808985	4234.997856849352	6826.336410923834	6820.604583991912	8212.11606198772	8072.2432863360655	9452.842610204789	9197.576444135131	11439.602873300328	11017.810718993822	0.31983305879449747	0.29446236638664425	-55.52893836111434	-8686.956780116772	-53.14932924740788	-8314.682153880829
68.3497610593647	3975.3395043615637	4209.805934898059	6801.844126064879	6797.2787606655875	8189.366606589212	8050.472290846508	9431.425805223353	9176.968872388681	11419.353845394617	10998.239988369834	0.32109707691467826	0.29559633593532547	-55.614038147725296	-8752.694055621512	-53.213220450594235	-8374.838220408186
68.7616027530747	3949.091339900278	4184.314887378559	6777.1094796322595	6773.731858357093	8166.444673236796	8028.543542044799	9409.896280450987	9156.256717135568	11399.066476591288	10978.631894822809	0.322390820750545	0.2967567960865373	-55.700910495412245	-8819.188845782308	-53.27841984712177	-8435.624527731445
69.17592600016614	3922.530370110766	4158.52038754457	6752.128661560221	6749.960541379747	8143.348249305853	8006.4553647761395	9388.253658807662	9135.439757811484	11378.742403562661	10958.988029973896	0.32371512509883715	0.2979444845126461	-55.78968079997139	-8886.469559655758	-53.345037410115765	-8497.065253860084
69.59274575324658	3895.652395186933	4132.41803736528	6726.897741669348	6725.961366497835	8120.075246486224	7984.206019450624	9366.497533908632	9114.517750596357	11358.38328693072	10939.310009613726	0.3250708536699226	0.29916016423920794	-55.88047859459766	-8954.565835149959	-53.41318670660803	-8559.185639905743
70.01207705502031	3868.453168563112	4106.003367770942	6701.412665239048	6701.730778825558	8096.623497503265	7961.793699205821	9344.62746844183	9093.490427055665	11337.990811478674	10919.599473960707	0.3264589003079942	0.3004046247102185	-55.97343773236571	-9023.50859644846	-53.482985058602935	-8622.012040356873
70.43393503883172	3840.928398900774	4079.2718390683285	6675.669248408824	6677.265107557972	8072.990752685027	7939.216526934618	9322.642992461246	9072.357492710596	11317.566686357452	10899.858087917253	0.3278801902717471	0.3016786829061815	-56.068696577227456	-9093.330114330165	-53.554553712148845	-8685.571975973202
70.85833492921113	3813.073752351863	4052.2188415437995	6649.663173402866	6652.56056152746	8049.174676368552	7916.472552171781	9300.543601592633	9051.118625533483	11297.11264528762	10880.0875413239	0.32933568157893833	0.30298318451795936	-56.16639820416822	-9164.064069585642	-53.62801801439673	-8749.894189400133
71.2852920424243	3784.8848551214933	4024.839696272623	6623.389983570993	6627.613224578398	8025.1728431361835	7893.559747831631	9278.328755145816	9029.77347436409	11276.630446754914	10860.289549210593	0.33082636641845725	0.3043190051795792	-56.26669060927816	-9235.745619741734	-53.70350759978464	-8815.008703754982
71.71482178702524	3756.3572963552297	3997.1296561548793	6596.84507823998	6602.419050752583	8000.982733873665	7870.47600678889	9255.997874128616	9008.321657242197	11256.121874199232	10840.465852044345	0.33235327263369946	0.30568705176336713	-56.36972692959171	-9308.411469168263	-53.781156585249846	-8880.946884267963
72.14693966441222	3727.486631377471	3969.083907200106	6570.023707368648	6576.973859277994	7976.601731640644	7847.2191382947085	9233.550339157297	8986.76275965192	11235.588736196138	10820.618215972954	0.3339174652813974	0.3070882637409818	-56.475665673890035	-9382.099942873232	-53.861103775367155	-8947.741503217956
72.58166126938723	3698.268385309496	3940.697570084225	6542.920966000042	6551.273329352735	7952.027117343716	7823.786864218692	9210.985488256862	8965.096332672323	11215.032866629637	10800.748433063445	0.3355200482701643	0.3085236146141667	-56.58467096464483	-9456.851064118324	-53.94349287754994	-9015.426808282034
73.01900229071879	3668.698057097791	3911.96570200477	6515.531788504248	6525.312994716561	7927.256065201918	7800.176815108273	9188.302614545553	8943.321891029587	11194.45612485558	10780.858321535246	0.3371621660834071	0.309994113419269	-56.696912791481736	-9532.706636049552	-54.02847272796862	-9084.038594525307
73.45897851170821	3638.77112398536	3882.8832988617783	6487.850942605146	6499.088238001213	7902.285637993832	7776.386526055093	9165.500963796792	8921.438911044308	11173.860395854541	10760.949725986471	0.3388450055914995	0.3115008063098346	-56.81256727717846	-9609.710327616427	-54.116197529194324	-9153.614280289738
73.90160581075892	3608.4830464609568	3853.445297794479	6459.8730231845	6472.594284851428	7877.112782074766	7752.413432358404	9142.579731871429	8899.446828468454	11153.24759037289	10741.024517612768	0.3405697979584248	0.3130447782218885	-56.93181695673957	-9687.907764017582	-54.20682709937864	-9224.192987097893
74.34690016194996	3577.8292737234606	3823.6465801058393	6431.592445856643	6445.8261978077935	7851.734322151899	7728.2548649745	9119.538062012747	8877.345036205092	11132.6196450507	10721.084594417702	0.3423378206484485	0.3146271546267543	-57.05485106978995	-9767.34662184096	-54.300527134246295	-9295.815623883624
74.79487763561212	3546.805249701514	3793.4819746097583	6403.003440307657	6418.77886994266	7826.146955805013	7703.908045740598	9096.375041996705	8855.13288190437	11111.978522535634	10701.131881413357	0.34415039953872206	0.3162491033766612	-57.181865867425586	-9848.076729244553	-54.397469482340966	-9368.524975779234
75.24555439890803	3515.40641967058	3762.9462614381428	6374.100043392264	6391.447018240089	7800.347247738922	7679.370082361	9073.089701128354	8832.809665428262	11091.326211580652	10681.168330810204	0.3460089111441088	0.31791183664866207	-57.31306493396551	-9930.150171403075	-54.497832434124575	-9442.365797693375
75.6989467164156	3483.628237512994	3732.0341763480847	6344.876091982783	6363.825176710776	7774.331623753973	7654.637963142669	9049.681007076177	8810.374636176459	11070.664727124751	10661.195922194775	0.34791478496093936	0.31961661299278926	-57.4486595245653	-10013.621401546989	-54.60180102592676	-9517.384913001442
76.15507095071504	3451.4661736689145	3700.7404155721924	6315.325215563768	6335.90768923265	7748.096364419073	7629.708551466442	9026.14786253399	8787.826990264884	11049.99611035411	10641.216662693701	0.3498695059368263	0.3213647394907334	-57.588868919336164	-10098.547357880278	-54.709567359306675	-9593.631317599444
76.61394356297929	3418.9157238296534	3669.05964125848	6285.440828567328	6307.688702108033	7721.63759843212	7604.578579979642	9002.48910170102	8765.165867548474	11029.322428742687	10621.232587122784	0.3518746170741539	0.3231575740318039	-57.73392079439873	-10184.987586626085	-54.82133093645007	-9671.15628960589
77.07558111356816	3385.972418427768	3636.9864875495423	6255.216122443892	6279.162156328169	7694.951295650976	7579.24464449487	8978.703486569031	8742.390348478712	11008.645776069954	10601.245758119496	0.35393172217534324	0.3249965277133112	-57.884051611510586	-10273.004371684045	-54.93729901318875	-9750.013505157549
77.54000026262605	3352.6318329816027	3604.5155673540476	6224.644057463792	6250.321779535562	7668.033259777348	7553.703197578399	8954.789703004873	8719.499450785532	10987.968272413404	10581.25826625655	0.3560424887385472	0.32688306737304024	-58.03950702640759	-10362.662871117005	-55.057686969592396	-9830.259160477668
78.00721777068286	3318.88959935574	3571.641479868069	6193.717354246182	6221.1610776758125	7640.879120675591	7527.950541812031	8930.746356616719	8696.49212597406	10967.292064114221	10561.27223013582	0.35820865101299154	0.32881871826198505	-58.20054231724498	-10454.03126092814	-55.18271869978071	-9911.95210071397
78.47725049925933	3284.741418001859	3538.358818906685	6162.428485011743	6191.67332632911	7613.484326306344	7501.982822709192	8906.57196839022	8673.367255623414	10946.619323712664	10541.289796458974	0.3604320132238047	0.3308050668660542	-58.3674228336331	-10547.180886441842	-55.3126270216635	-9995.15395587054
78.95011541147531	3250.18307124902	3504.6621821117747	6130.7696645577935	6161.851561713895	7585.844134255426	7475.7960212675025	8882.264970081766	8650.123647477163	10925.95224985183	10521.313140074231	0.36271445297683275	0.33284376388608156	-58.54042446747917	-10642.186421734048	-55.4476541073891	-10079.929284201702
79.42582957266194	3215.2104377153087	3470.5461811051773	6098.732840954214	6131.688571353694	7557.953602835593	7449.385946136668	8857.82369935304	8626.760031311322	10905.29306714571	10501.344463995574	0.365057924854642	0.3349365273860725	-58.71983414672286	-10739.126037553884	-55.58805193627177	-10166.345723617822
79.90441015097758	3179.8195079174243	3436.0054526618082	6066.30968596107	6101.176884399956	7529.807581739202	7422.748225380998	8833.246394632071	8603.275054566877	10884.644026009528	10481.385999392529	0.3674644642156854	0.33708514612032286	-58.90595035264778	-10838.081578133628	-55.73408277045837	-10254.47415140341
80.38587441802741	3144.006401158288	3401.0346709818514	6033.491585169479	6070.308761603799	7501.400702217384	7395.878297813894	8808.531189683323	8579.667277732207	10864.007402448271	10461.440005547527	0.3699361912094035	0.33929148305078727	-59.09908366214404	-10939.138747386867	-55.88601965510043	-10344.388852812117
80.87023974948666	3107.767383777119	3365.628561146289	6000.2696278698095	6039.076184930546	7472.727366761128	7368.771403880644	8783.67610786957	8555.935169459732	10843.385497800631	10441.508769777902	0.3724753150209147	0.3415574790668255	-59.299557315621314	-11042.387304939562	-56.04414694399384	-10436.16769902315
81.35752362572781	3071.0988888501893	3329.7819138452305	5966.63459665272	6007.470846811859	7443.781738257569	7341.4225760643385	8758.679056086125	8532.077101400233	10822.78063843405	10421.594607319177	0.3750841383598874	0.3438851569203349	-59.50770781196479	-11147.921272521839	-56.20876085196778	-10529.89233495039
81.8477436324513	3033.9975374348373	3293.489601474111	5932.576956751524	5975.484139031712	7414.557728594121	7313.826628788681	8733.537818347511	8508.091342737334	10802.195175387225	10401.69986116644	0.37776506220918976	0.34627662539015824	-59.72388553143355	-11255.83915123064	-56.380170035344236	-10625.648377485806
82.34091746132043	2996.460161452933	3256.746595698202	5898.086845136565	5943.107141243522	7385.048986681089	7285.978147789467	8708.25004900456	8483.97605440294	10781.63148395536	10381.826901869668	0.3805205908499883	0.3487340836906443	-59.948455387584545	-11366.244150178274	-56.558696201735074	-10723.52562472201
82.83706291059936	2958.483828314334	3219.5479865919874	5863.15405937608	5910.330609118048	7355.248885862741	7257.871478925691	8682.813265569397	8459.729282953893	10761.091963213961	10361.978127279506	0.38335333718113634	0.3512598261402675	-60.18179750931631	-11479.244427088182	-56.74467475061738	-10823.618276771624
83.33619788579601	2920.0658673840835	3181.8890034654255	5827.76804628091	5877.144962123038	7325.15051068447	7229.50071639878	8657.224841123154	8435.348954087898	10740.57903547568	10342.155962238594	0.3862660283519357	0.3538562471073624	-60.424307954086544	-11594.953341396526	-56.93845544598844	-10926.025168793276
83.83834040030794	2881.203898401205	3143.7650374956033	5791.917890355349	5843.5402709388045	7294.746642983177	7200.85969034777	8631.481996280769	8410.832865776181	10720.095145675383	10322.362858214405	0.3892615117286902	0.35652584625119776	-60.67639945337032	-11713.48972044373	-57.14040312270845	-11030.850016897777
84.34350857607244	2841.8958619595733	3105.171666287763	5755.592302080255	5809.506244515856	7264.029747265493	7171.941953785424	8605.581790684233	8386.178680987798	10699.642760677054	10302.60129286792	0.3923427612169185	0.3592712340779539	-60.938502191143925	-11834.97813930153	-57.350898427699576	-11138.201677575009
84.85172064422062	2802.1400521647047	3066.1046804962325	5718.779606060801	5775.032216784974	7232.991955338	7142.740768839713	8579.52111399513	8361.38391998004	10679.224368497158	10282.873769553593	0.39551288396264306	0.3620951378325327	-61.21106461670024	-11959.549214889761	-57.57033859782405	-11248.194421392167
85.36299494573534	2761.9351515820554	3026.560112641145	5681.467729076153	5740.107133032766	7201.625050150757	7113.249092261785	8553.296676353615	8336.445952126029	10658.84247743677	10263.182816743767	0.3987751274578429	0.36500040774864956	-61.49455429219324	-12087.339914903278	-57.79913827565542	-11360.948221656727
85.87734993211305	2721.2802685948	2986.534268263195	5643.644188076594	5704.719535961417	7169.920448815555	7083.45956016121	8526.90499827082	8311.36198725041	10638.499615116621	10243.530987372424	0.4021328870769452	0.367990023681263	-61.78945877589649	-12218.493882167852	-58.037730364492745	-11476.589058754267
86.39480416602983	2680.174977289231	2946.023759563675	5605.296078179746	5668.857551455243	7137.869184756963	7053.364471925913	8500.342399917212	8286.129066440415	10618.198327406104	10223.920858090767	0.4055897140731978	0.3710671021471444	-62.09628654174321	-12353.161774999695	-58.28656692441473	-11595.249241005396
86.91537632201124	2638.6193599867233	2905.025541682577	5566.410060727821	5632.508874083307	7105.461888954578	7022.95577328319	8473.604989769019	8260.744052298465	10597.941177239343	10204.355028427975	0.40914932406581833	0.37423490380126284	-62.415567935498984	-12491.501624111552	-58.546120110604534	-11717.067742791027
87.43908518710603	2596.614052539408	2863.5369517718996	5526.972351476148	5595.660752373366	7072.688770231765	6992.22503845534	8446.688652570227	8235.203618599153	10577.730743308291	10184.836119848842	0.4128156060511061	0.3774968413786766	-62.74785616808549	-12633.679206655128	-58.81688315509018	-11842.190560696414
87.9659496615646	2554.1602925048114	2821.555751025623	5486.968708995355	5558.2999739007	7039.539594546149	6961.163451362294	8419.589036566385	8209.504239311978	10557.569618624328	10165.366774700768	0.41659263197312857	0.38085648813381046	-63.093728345394084	-12779.86843775073	-59.09937139324393	-11970.771088494454
88.4959887595208	2511.2599703106525	2779.0801698308187	5446.384423381414	5520.412850243387	7006.003663235332	6929.761785820593	8392.30153996263	8183.642176947304	10537.460408937915	10145.94965504048	0.42048466689222475	0.3843175868113262	-63.45378653501484	-12930.251780114835	-59.39412333645578	-12102.97051182366
89.0292216096782	2467.915683515068	2736.108956206623	5405.204305381467	5481.985201865872	6972.069790170015	6898.01038468662	8364.821296554877	8157.613470180835	10517.40573100523	10126.587441331243	0.4244961797924343	0.3878840591853528	-63.82865886872514	-13085.020672042156	-59.70170179136585	-12238.958223232534
89.56566745600044	2424.130794259998	2692.6414276988257	5363.41267605928	5443.002343003888	6937.72627776647	6865.899137889863	8337.143160480435	8131.413920708602	10497.408210690555	10107.282831000339	0.42863185507205065	0.3915600162065531	-64.21900067975821	-13244.375974077499	-60.02269502690706	-12378.912258463446
90.1053456584057	2379.9094900048926	2648.677526897064	5320.993357140897	5403.449066636106	6902.960891808947	6833.417459299637	8309.261690029512	8105.039079280561	10477.470480891365	10088.038536845374	0.4328966047648472	0.39534976879948197	-64.62549567319638	-13408.528434539447	-60.35771798938458	-12523.019754636334
90.6482756934654	2335.256847615101	2604.217880739547	5277.929662200929	5363.30962964297	6867.760835033058	6800.554262367549	8281.171130456181	8078.484230858172	10457.595179273252	10068.857285278065	0.4372955815431794	0.3992578393558673	-65.04885712714258	-13577.69917392917	-60.707413565792194	-12671.477431047242
91.19447715510712	2290.1789008627593	2559.263863765292	5234.204388870818	5322.567738268642	6832.1127194205465	6767.297934485422	8252.865395722038	8051.744378836352	10437.784945799855	10049.741814392199	0.4418341925581173	0.40328897397292346	-65.4898291220079	-13752.120188166387	-61.07245389530726	-12824.492093209876
91.74396975532183	2244.6827113781223	2513.817665467104	5189.799812274589	5281.206534021016	6796.002537156782	6733.636309997675	8224.338049101845	8024.8142282669205	10418.042420042351	10030.694871842474	0.44651811417610277	0.407448155489534	-65.94918779376712	-13932.034870265517	-61.45354172810221	-12982.281160643324
92.29677332487483	2198.7764430651664	2467.8823618881365	5144.697679924041	5239.208580164916	6759.415630203461	6699.556641805283	8195.582282575413	7997.688168015488	10398.370238252128	10011.719212519198	0.45135330767632337	0.4117406173772215	-66.42774260636179	-14117.698549906025	-61.85141183043379	-13145.073218873935
92.85290781402206	2152.4694399662253	2421.46199159133	5098.879208334512	5196.555848986946	6722.3366584406185	6665.045571497802	8166.590894924604	7970.360251779182	10378.771030178683	9992.817596003035	0.45634603597816675	0.4161718585472317	-66.92633763772756	-14309.379050117219	-62.26683243379375	-13313.108595847152
93.41239329322968	2105.772307526268	2374.5616361134403	5052.325081654704	5153.229710036731	6684.7495663345335	6630.089097949609	8137.356268448558	7942.824177887644	10359.247415613316	9973.992783783076	0.46150288147375984	0.4207476591398462	-67.44585287160226	-14507.357259812765	-62.70060672565705	-13486.639962918125
93.97524995389855	2058.696997167206	2327.1875049926907	5005.015452640131	5109.210919577892	6646.637548092315	6594.67254431601	8107.870344204889	7915.07326780351	10339.802000638632	9955.247536219505	0.4668307650468053	0.4254740973672769	-67.98720548648362	-14711.92772060074	-63.153574378146004	-13665.93296028534
94.54149810909283	2011.2568940354197	2279.3470254314625	4956.929946338483	5064.479611515114	6607.983011267813	6558.78052336595	8078.124595677252	7887.100443233256	10320.437373561113	9936.584609231402	0.4723369663657676	0.4303575674871919	-68.55135113103097	-14923.399225803558	-63.626613109429854	-13851.266846394632
95.11115819427312	1963.4669077314825	2231.0489366214	4908.04766689904	5019.015290099899	6568.767538790535	6522.396901089551	8048.110000763847	7858.898201752752	10301.156100503673	9918.006750688772	0.47802914554698434	0.43540479899014695	-69.13928517296426	-15142.09542900906	-64.12064027201177	-14042.935170657234
95.68425076803395	1915.3435657680386	2182.303388717136	4858.3472079648955	4972.796824757718	6528.971849396152	6485.504758520591	8017.817011973155	7830.458590844595	10281.96072063204	9899.51669648561	0.4839153662916269	0.4406228770910251	-69.75204390633098	-15368.355458842125	-64.63661446002789	-14241.246468308382
96.26079651284576	1866.9051094300912	2133.122046395972	4807.806667158972	4925.802447424637	6488.575756447549	6448.086351718288	7987.235524706381	7801.773180237678	10262.853740988188	9881.117166270062	0.49000412060968584	0.4460192646220769	-70.39070569882733	-15602.534535806393	-65.17553712575864	-14446.524975758744
96.84081623580131	1818.1715916298347	2083.518196882679	4756.403665230575	4878.009752830819	6447.5581251466565	6410.123069857077	7956.354843497059	7772.833032430906	10243.837630900904	9862.810858805078	0.4963043552544472	0.45160182543338157	-71.05639205794341	-15845.004586162046	-65.73845419368809	-14659.111364264274
97.42433086936633	1769.1649762554975	2033.5068622505537	4704.115370490688	4829.3957022236045	6405.896828152318	6371.595391380146	7925.163646070225	7743.628671275199	10224.914815942295	9844.60044693163	0.5028255000024092	0.45737884941566337	-71.75026859089849	-16096.154846750898	-66.32645765765392	-14879.3634889971
98.01136147213543	1719.909238408589	1983.104915730182	4650.91852922951	4779.936631083112	6363.568699636135	6332.482838180544	7893.649945073309	7714.150048478329	10206.087671395455	9826.488572103759	0.5095774979264728	0.4633590792704428	-72.47354582863318	-16356.392453291453	-66.94068714363584	-15107.657149775652
98.60192922959182	1670.4304648071243	1932.3312016657117	4596.789502881901	4729.608261450428	6320.549487830609	6292.763927785242	7861.8010473226	7684.386507888356	10187.358515197768	9808.477838463272	0.5165708378246309	0.46955173916366383	-73.22747987963703	-16626.143003346166	-67.58233141744677	-15344.386858776677
99.1960554548718	1620.75695350076	1881.2066586520937	4541.704312781287	4678.385719560786	6276.8138061474765	6252.416123530367	7829.603510397001	7654.326747400358	10168.729600319411	9790.570806418393	0.5238165889827039	0.4759665654113941	-74.01337287384013	-16905.851083453745	-68.25262981237665	-15589.966609356692
99.79376158953411	1570.919311899014	1829.7544452658915	4485.638693424785	4626.243559554434	6232.335082975257	6211.415782733545	7797.043096401224	7623.958778321228	10150.203106535211	9772.769985689087	0.5313264384680045	0.48261383936007385	-74.83257314939692	-17195.98074778053	-68.95287354715038	-15844.830638755346
100.39506920433367	1520.9505519534591	1778.0000676642333	4428.568155258189	4573.155794124034	6187.0855102999985	6169.738102889357	7764.104722708702	7593.26988201499	10131.781131544223	9755.077827777883	0.5391127311716725	0.48950442263936655	-75.68647512906591	-17497.0159336247	-69.68440689946692	-16109.434175926493
101.00000000000001	1470.8861811592833	1725.9715081705976	4370.468058079969	4519.09593305157	6141.035991334734	6127.357065939531	7730.772409482147	7562.246563639433	10113.46568138757	9737.496717822594	0.5471885128411089	0.4966497949832217	-76.12361495754217	-17650.321653657193	-70.05931464134191	-16244.229060116944
