# Supplementary material for: White matter micro- and macrostructure brain charts for the human lifespan
Source: Nature. 2026 May 13;655(8124):979–89. doi: 10.1038/s41586-026-10454-2 (PMC13391363; doi:10.1038/s41586-026-10454-2)
Supplement: Supplementary file 12 — Centiles trajectories of brain charts. SDT.T9.1–5 contain the brain charts for the global metrics; SDT.T9.6–509 contain the brain charts for the tract-specific metrics (unnormalized); and SDT.T9.510–1157 contain the brain charts for the tract-specific macrostructural metrics (normalized). Included in each table are the male and female centile trajectories for the 2.5th, 25th, 50th, 75th and 97.5th percentiles; the interquartile range normalized by the 50th centile; and the derivatives of the 50th centiles with respect to both age and log(age). Charts are sampled in logarithmically spaced intervals. Age is reported in years, while centile trajectory values are reported in metric-specific units: diffusivities in mm2 s−1, volume in mm3, surface area in mm2, average length in mm, and FA is dimensionless (unitless). [file 41586_2026_10454_MOESM12_ESM.zip › plotted_curves/SDT.T9.167-IFO_left_ad-mean_curve_metrics.csv]

ages	male_0.025th_percentile	female_0.025th_percentile	male_0.25th_percentile	female_0.25th_percentile	male_0.5th_percentile	female_0.5th_percentile	male_0.75th_percentile	female_0.75th_percentile	male_0.975th_percentile	female_0.975th_percentile	male_normalized_quantile_range	fwmale_normalized_quantile_range	male_median_centile_d_age	male_median_centile_d_log_age	female_median_centile_d_age	female_median_centile_d_log_age
0.25	0.0014212761504398146	0.001406906463329159	0.0014830304174353384	0.0014660720903971662	0.0015187608680094688	0.0015001953662502686	0.001557096649223892	0.0015367187724808844	0.001638414666978906	0.0016138967716700342	0.04876754026828921	0.04709165464248786	-0.00019090395788634777	-0.00011022390117651635	-0.00018857032675352606	-0.00010887651199603788
0.25150637576242696	0.001421007035779975	0.0014066400695298901	0.0014827496097920372	0.0014657944937656114	0.0015184732949143575	0.0014999113084805341	0.0015568018173662192	0.0015364277991162098	0.001638104437806265	0.001613591184889969	0.048767540280225084	0.04709165465400254	-0.00019045946643087008	-0.00011029701421649829	-0.00018813126881128683	-0.000108948731294356
0.2530218281966045	0.0014207375641048852	0.0014063733223249506	0.0014824684296214263	0.0014655165288665678	0.001518185340316814	0.0014996268738718941	0.0015565065943765684	0.0015361364397383336	0.0016377937970754467	0.001613285192710428	0.048767540292341253	0.047091654665691596	-0.000189569212424745	-0.00011044294522927212	-0.00018725189736951142	-0.00010909287843074988
0.25454641199404576	0.0014204677368553696	0.0014061062231405979	0.0014821868784269374	0.0014652381971862751	0.0015178970057564928	0.0014993420639451826	0.00155621098183346	0.0015358446959051174	0.001637482746447414	0.0016129787967675182	0.04876754030464024	0.04709165467755707	-0.00018868178293995896	-0.00011058828584797897	-0.00018637531592236023	-0.00010923644239035912
0.2560801821758082	0.0014201975554735196	0.001405838773404342	0.0014819049577133234	0.0014649595002122792	0.0015176082927744043	0.0014990568802225703	0.0015559149813168037	0.0015355525691757928	0.0016371712875845902	0.0016126719986987858	0.048767540317125845	0.047091654689602164	-0.0001877971812527801	-0.00011073303556630165	-0.00018550152770563377	-0.00010937942267286171
0.25762319409447826	0.001419927021402632	0.0014055709745448887	0.0014816226689865957	0.001464680439433371	0.0015173192029128448	0.0014987713242275024	0.0015556185944078278	0.0015352600611108966	0.0016368594221507888	0.0016123648001431451	0.0487675403298	0.047091654701829654	-0.00018691541051779614	-0.00011087719390467932	-0.00018463053583472888	-0.00010952181880435896
0.2591755034361701	0.0014196561360871405	0.0014053028279920675	0.0014813400137539518	0.0014644010163395135	0.0015170297377153274	0.0014984853974846233	0.0015553218226890088	0.0015349671732721938	0.0016365471518111339	0.0016120572027408027	0.048767540342666525	0.04709165471424255	-0.0001860364737628628	-0.00011102076040642173	-0.00018376234330097496	-0.00010966363033376725
0.2607371662225343	0.0014193849009725712	0.00140503433517679	0.0014810569935237296	0.0014641212324217963	0.0015167398987265312	0.0014981991015197299	0.001555024667744019	0.0015346739072226309	0.0016362344782320092	0.0016117492081332064	0.04876754035572839	0.047091654726843686	-0.00018516037389021411	-0.00011116373463837537	-0.00018289695297130093	-0.00010980485683353969
0.2623082388127803	0.001419113317505472	0.0014047654975309794	0.0014807736098053326	0.001463841089172364	0.0015164496874922294	0.0014979124378596991	0.0015547271311576495	0.00153438026452626	0.001635921403080977	0.0016114408179629632	0.04876754036898822	0.04709165473963639	-0.00018428711368012607	-0.00011130611619236674	-0.00018203436759200997	-0.00010994549790049879
0.2638887779057103	0.0014188413871333622	0.0014044963164875192	0.0014804898641091783	0.001463560588084361	0.0015161591055592304	0.0014976254080324312	0.0015544292145157571	0.0015340862467481807	0.001635607928026718	0.0016111320338737826	0.04876754038244986	0.047091654752623245	-0.00018341669578908482	-0.00011144790468348154	-0.00018117458978678114	-0.0001100855531540601
0.26547884054176485	0.0014185691113046703	0.001404226793480195	0.0014802057579466328	0.001463279730651873	0.001515868154475317	0.001497338013566789	0.001554130919405194	0.0015337918554544808	0.001635294054738964	0.0016108228575104097	0.04876754039611626	0.04709165476580783	-0.00018254912275472712	-0.0001115890997531177	-0.00018031762206227597	-0.00011022502224006248
0.2670784841050822	0.0014182964914686658	0.0014039569299436224	0.00147992129282994	0.0014629985183698502	0.0015155768357891686	0.0014970502559925206	0.001553832247413734	0.0015334970922121526	0.0016349797848884138	0.0016105132905185418	0.0487675404099907	0.04709165477919311	-0.00018168439698884598	-0.00011172970106321234	-0.00017946346680131064	-0.00011036390482505043
0.26868776632556873	0.0014180235290754267	0.0014036867273132198	0.0014796364702721876	0.001462716952734079	0.0015152851510503308	0.0014967621368402286	0.0015535332001300375	0.0015332019585890663	0.0016346651201467007	0.0016102033345447965	0.04876754042407651	0.047091654792782274	-0.0001808225207824976	-0.00011186970830023846	-0.00017861212626646417	-0.00011050220059888316
0.2703067452809827	0.0014177502255757549	0.0014034161870251202	0.0014793512917872181	0.001462435035241091	0.0015149931018091204	0.0014964736576412799	0.001553233779143557	0.0015329064561538728	0.0016343500621862903	0.0016098929912366131	0.04876754043837722	0.04709165480657894	-0.00017996349630888808	-0.00011200912117526052	-0.00017776360260418622	-0.00011063990927623335
0.2719354793990299	0.0014174765824211384	0.001403145310516137	0.0014790657588895908	0.0014621527673881268	0.0015147006896165899	0.001496184819927766	0.0015529339860444974	0.0015326105864759657	0.0016340346126804417	0.001609582262242209	0.048767540452896045	0.04709165482058594	-0.00017910732561732257	-0.00011214793942054824	-0.00017691789783891299	-0.00011077703059247934
0.27357402745947257	0.001417202601063686	0.0014028740992236982	0.001478779873094512	0.0014618701506730668	0.0015144079160244533	0.0014958956252324339	0.0015526338224237447	0.0015323143511254103	0.0016337187733031287	0.0016092711492105092	0.048767540467637205	0.04709165483480697	-0.00017825401064314184	-0.00011228616279435055	-0.00017607501388261504	-0.00011091356430925625
0.2752224485962505	0.0014169282829560666	0.0014026025545857848	0.0014784936359177735	0.001461587186594369	0.0015141147825850243	0.0014956060750886198	0.0015523332898727971	0.0015320177516728773	0.0016334025457289717	0.0016089596537910724	0.04876754048260353	0.047091654849245684	-0.00017740355319872947	-0.00011242379107567757	-0.00017523495252580457	-0.00011104951020818321
0.27688080229961526	0.001416653629551467	0.0014023306780408926	0.0014782070488757067	0.0014613038766510265	0.0015138212908511705	0.001495316171030209	0.001552032389983721	0.0015317207896895977	0.001633085931633188	0.0016086477776340482	0.04876754049779863	0.04709165486390543	-0.0001765559549802842	-0.00011256082406718715	-0.00017439771544291993	-0.00011118486809408301
0.2785491484182772	0.00141637864230352	0.0014020584710279565	0.0014779201134851089	0.0014610202223424918	0.001513527442376235	0.0014950259145915575	0.0015517311243490725	0.001531423466747284	0.001632768932691509	0.0016083355223900906	0.04876754051322681	0.047091654878789406	-0.0001757112175666542	-0.0001126972615947408	-0.00017356330419404653	-0.00011131963779487108
0.28022754716156506	0.0014161033226662634	0.0014017859349863143	0.001477632831263199	0.0014607362251686353	0.001513233238713994	0.0014947353073074476	0.0015514294945618498	0.0015311257844180881	0.0016324515505801332	0.0016080228897103152	0.048767540528891665	0.047091654893902	-0.0001748693424196146	-0.00011283310350612696	-0.00017273172022330696	-0.00011145381916044528
0.2819160591015993	0.0014158276720940722	0.0014015130713556367	0.0014773452037275502	0.001460451886629676	0.0015129386814185855	0.0014944443507130187	0.001551127502215422	0.0015308277442745257	0.0016321337869756496	0.0016077098812462198	0.048767540544796546	0.04709165490924608	-0.0001740303308851998	-0.00011296834967194913	-0.0001719029648602488	-0.00011158741206307443
0.28361474517547763	0.0014155516920416151	0.0014012398815758853	0.0014770572323960398	0.0014601672082261347	0.0015126437720444602	0.0014941530463437195	0.0015508251489034803	0.001530529347889431	0.0016318156435549838	0.0016073964986496375	0.04876754056094592	0.04709165492482611	-0.0001731941841948692	-0.00011310299998545936	-0.00017107703932078833	-0.00011172041639712083
0.2853236666874746	0.0014152753839637893	0.0014009663670872473	0.001476768918786785	0.0014598821914587694	0.001512348512146313	0.0014938613957352412	0.0015505224362199652	0.0015302305968358846	0.0016314971219953272	0.0016070827435726593	0.048767540577343414	0.047091654940645565	-0.00017236090346461896	-0.00011323705436194764	-0.000170253944707488	-0.00011185283207881813
0.2870428853112538	0.0014149987493156763	0.0014006925293300943	0.001476480264418095	0.0014595968378285275	0.0015120529032790367	0.0014935694004234688	0.0015502193657590208	0.0015299314926871673	0.0016311782239740828	0.0016067686176675872	0.048767540593993304	0.047091654956708355	-0.00017153048969642537	-0.00011337051273846432	-0.00016943368201050024	-0.00011198465904632693
0.28877246309209376	0.0014147217895524805	0.0014004183697449168	0.001476191270808407	0.001459311148836483	0.001511756946997655	0.0014932770619444171	0.0015499159391149243	0.0015296320370166924	0.0016308589511687956	0.0016064541225868619	0.04876754061089937	0.047091654973018524	-0.00017070294378002115	-0.00011350337507459729	-0.00016861625210845554	-0.00011211589725951265
0.2905124624491269	0.001414444506129481	0.0014001438897722814	0.0014759019394762363	0.0014590251259837877	0.0015114606448572718	0.0014929843818341799	0.0015496121578820366	0.0015293322313979542	0.0016305393052570972	0.0016061392599830105	0.04876754062806626	0.04709165498957993	-0.0001698782664918963	-0.00011363564135130622	-0.00016780165576807393	-0.00011224654669950151
0.29226294617759224	0.0014141669005019748	0.0013998690908527706	0.0014756122719401176	0.0014587387707716106	0.0015111639984130094	0.0014926913616288703	0.0015493080236547367	0.001529032077404466	0.0016302192879166404	0.0016058240315085792	0.04876754064549758	0.047091655006396706	-0.00016905645849640827	-0.00011376731157114461	-0.00016698989364566375	-0.00011237660736884703
0.294023977451102	0.001413888974125228	0.0013995939744269389	0.001475322269718553	0.0014584520847010915	0.001510867009219959	0.0014923980028645693	0.0015490035380273718	0.0015287315766097103	0.0016298989008250427	0.0016055084388160816	0.048767540663197974	0.04709165502347328	-0.00016823752034716977	-0.00011389838575831535	-0.00016618096628828738	-0.00011250607929158551
0.29579561982392083	0.0014136107284544192	0.0013993185419352515	0.0014750319343299532	0.0014581650692732772	0.0015105696788331163	0.0014921043070772644	0.001548698702594192	0.0015284307305870719	0.0016295781456598202	0.0016051924835579295	0.04876754068117199	0.04709165504081354	-0.00016742145248799245	-0.00011402886395872613	-0.00016537487413453844	-0.0001126349625131251
0.29757793723326015	0.0014133321649445897	0.0013990427948180392	0.0014747412672925858	0.0014578777259890746	0.001510272008807333	0.0014918102758027995	0.0015483935189492982	0.0015281295409097896	0.0016292570240983323	0.0016048761673863815	0.04876754069942397	0.04709165505842213	-0.00016660825525260936	-0.0001141587462391569	-0.00016457161751348703	-0.00011276325709907997
0.29937099400158496	0.0014130532850505926	0.001398766734515446	0.0014744502701245221	0.0014575900563491963	0.0015099740006972561	0.0014915159105768194	0.0015480879886865838	0.0015278280091508974	0.0016289355378177209	0.0016045594919534816	0.04876754071795823	0.047091655076302724	-0.00016579792886467493	-0.00011428803268703769	-0.00016377119664628959	-0.00011289096313615854
0.3011748548389356	0.001412774090227042	0.0013984903624673793	0.0014741589443435848	0.001457302061854108	0.0015096756560572817	0.0014912212129347168	0.0015477821133996828	0.001527526136883173	0.0016286136884948535	0.0016042424589110028	0.04876754073677962	0.0470916550944607	-0.00016499047344104012	-0.0001144167234112814	-0.00016297361164857582	-0.00011301808073177488
0.30298958484526295	0.0014124945819282578	0.0013982136801134557	0.0014738672914672883	0.001457013744003972	0.001509376976441488	0.0014909261844115746	0.0015474758946819045	0.0015272239256790734	0.0016282914778062573	0.0016039250699103845	0.04876754075589262	0.047091655112899734	-0.00016418588899125286	-0.00011454481854195064	-0.00016217886252933855	-0.00011314461001427079
0.30481524951277783	0.0014122147616082196	0.0013979366888929555	0.0014735753130127936	0.0014567251042986013	0.0015090779634035925	0.0014906308265421162	0.0015471693341261882	0.0015269213771106915	0.0016279689074280702	0.0016036073266026815	0.048767540775302154	0.04709165513162483	-0.00016338417541678085	-0.00011467231822875901	-0.00016138694919182184	-0.00011327055113191653
0.3066519147283146	0.0014119346307205156	0.0013976593902447693	0.0014732830104968518	0.0014564361442374026	0.0015087786184968925	0.0014903351408606517	0.0015468624333250423	0.001526618492749694	0.0016276459790359765	0.0016032892306385008	0.04876754079501294	0.04709165515064068	-0.00016258533251362062	-0.00011479922264229225	-0.00016059787143413162	-0.00011339590425296642
0.3084996467757088	0.0014116541907182934	0.0013973817856073533	0.0014729903854357556	0.0014561468653193294	0.001508478943274215	0.0014900391289010256	0.0015465551938704943	0.0015263152741672723	0.0016273226943051542	0.0016029707836679534	0.04876754081503012	0.04709165516995211	-0.00016178935997296362	-0.00011492553197367528	-0.00015981162895145617	-0.00011352066956626938
0.31035851233818973	0.001411373443054206	0.0013971038764186744	0.001472697439345281	0.001455857269042826	0.0015081789392878604	0.001489742792196563	0.0015462476173540292	0.0015260117229340846	0.001626999054910212	0.001602651987340587	0.04876754083535828	0.04709165518956382	-0.0001609962573808632	-0.00011505124643385045	-0.00015902822133445627	-0.00011364484727993673
0.3122285785007863	0.0014110923891803707	0.0013968256641161683	0.0014724041737406459	0.0014555673569057834	0.0015078786080895544	0.001489446132280022	0.0015459397053665463	0.0015257078406202085	0.0016266750625251404	0.001602332843305341	0.04876754085600309	0.0470916552094805	-0.0001602060242192338	-0.00011517636625357763	-0.00015824764807170766	-0.0001137684376221193
0.3141099127527488	0.0014108110305483153	0.001396547150136687	0.0014721105901364514	0.001455277130405484	0.001507577951230394	0.0014891491506835376	0.001545631459498297	0.0015254036287950848	0.0016263507188232509	0.0016020133532104876	0.04876754087696914	0.04709165522970747	-0.00015941865986807136	-0.00011530089168398927	-0.00015746990855097787	-0.00011389144084111846
0.31600258298998396	0.0014105293686089283	0.0013962683359164511	0.0014718166900466343	0.0014549865910385524	0.0015072769702607941	0.0014888518489385729	0.0015453228813388361	0.0015250990890274647	0.00162602602547712	0.0016016935187035725	0.04876754089826205	0.04709165525024979	-0.00015863416360506477	-0.00011542482299625734	-0.00015669500205878206	-0.00011401385720449797
0.3179066575175057	0.0014102474048124137	0.0013959892228910024	0.0014715224749844151	0.0014546957403009056	0.001506975666730437	0.0014885542285758655	0.0015450139724769657	0.0015247942228853565	0.0016257009841585334	0.0016013733414313631	0.04876754091988701	0.04709165527111213	-0.00015785253460498527	-0.00011554816047965044	-0.00015592292777960592	-0.00011413568699814025
0.3198222050518999	0.0014099651406082475	0.0013957098124951618	0.0014712279464622554	0.0014544045796877107	0.0015066740421882275	0.0014882562911253876	0.001544704734500692	0.0015244890319359853	0.0016253755965384387	0.0016010528230398027	0.04876754094184975	0.04709165529230067	-0.00015707377194240646	-0.00011567090444353223	-0.0001551536847992363	-0.00011425693052724561
0.32174929472380437	0.0014096825774451232	0.0013954301061629767	0.0014709331059918006	0.0014541131106933277	0.0015063720981822344	0.0014879580381162837	0.0015443951689971633	0.0015241835177457275	0.0016250498642868822	0.0016007319651739457	0.0487675409641553	0.04709165531381995	-0.00015629787459353617	-0.0001157930552174169	-0.00015438727210692615	-0.00011437758811788656
0.32368799608040405	0.0014093997167709065	0.0013951501053276743	0.0014706379550838324	0.0014538213348112622	0.0015060698362596428	0.0014876594710768257	0.001544085277552623	0.0015238776818800657	0.0016247237890729567	0.0016004107694779063	0.04876754098681011	0.04709165533567576	-0.00015552484143360745	-0.00011591461314902629	-0.00015362368859150877	-0.0001144976601130665
0.3256383790879404	0.0014091165600325934	0.0013948698114216208	0.001470342495248225	0.0014535292535341234	0.0015057672579667078	0.0014873605915343667	0.001543775061752359	0.0015235715259035428	0.001624397372564752	0.0016000892375948126	0.0487675410098189	0.04709165535787354	-0.00015475467123976516	-0.00011603557860445646	-0.00015286293304500598	-0.00011461714687482916
0.32760051413423674	0.0014088331086762609	0.0013945892258762733	0.0014700467279938935	0.0014532368683535723	0.0015054643648487029	0.0014870614010152909	0.0015434645231806553	0.0015232650513797073	0.0016240706164292987	0.0015997673711667477	0.04876754103318825	0.04709165538041892	-0.00015398736269106594	-0.0001161559519690103	-0.0001521050041622951	-0.00011473604878320387
0.3295744720312385	0.001408549364147024	0.0013943083501221371	0.0014697506548287502	0.001452944180760279	0.0015051611584498735	0.0014867619010449674	0.0015431536634207415	0.0015229582598710698	0.0016237435223325205	0.0015994451718347063	0.048767541056923915	0.04709165540331748	-0.00015322291437103175	-0.00011627573364697552	-0.00015134990054443964	-0.00011485436623775991
0.33156032401756863	0.001408265327888985	0.0013940271855887132	0.00146945427725965	0.0014526511922438666	0.0015048576403133835	0.0014864620931476957	0.0015428424840547368	0.0015226511529390435	0.0016234160919391721	0.0015991226412385292	0.04876754108103139	0.04709165542657512	-0.000152461324765929	-0.00011639492406051444	-0.0001505976206966908	-0.00011497209965605215
0.33355814176109866	0.0014079810013451959	0.0013937457337044644	0.0014691575967923519	0.0014523579042928763	0.0015045538119812755	0.0014861619788466669	0.0015425309866636118	0.0015223437321439082	0.0016230883269128	0.0015987997810168683	0.0487675411055175	0.04709165545019816	-0.0001517025922674886	-0.00011651352365049661	-0.00014984816302993087	-0.00011508924947289945
0.33556799736153503	0.001407696385957607	0.001393463995896763	0.001468860614931466	0.0014520643183947141	0.0015042496749944126	0.0014858615596639103	0.0015422191728271294	0.0015220359990447522	0.0016227602289156787	0.0015984765928071239	0.048767541130388406	0.047091655474191786	-0.000150946715172684	-0.00011663153287588823	-0.00014910152586172787	-0.00011520581614171688
0.3375899633530214	0.0014074114831670297	0.0013931819735918526	0.001468563333180414	0.001451770436035609	0.0015039452308924428	0.0014855608371202524	0.0015419070441238048	0.0015217279551994326	0.0016224317996087732	0.0015981530782454023	0.04876754115565001	0.04709165549856297	-0.00015019369168367547	-0.00011674895221230885	-0.00014835770741672416	-0.00011532180013262838
0.3396241127067558	0.0014071262944130893	0.0013928996682148042	0.00146826575304138	0.001451476258700568	0.0015036404812137471	0.0014852598127352682	0.0015415946021308546	0.001521419602164524	0.0016221030406516786	0.0015978292389664656	0.04876754118130895	0.04709165552331722	-0.00014944351991175164	-0.00011686578215530652	-0.00014761670582924546	-0.00011543720193490925
0.3416705188336247	0.0014068408211341781	0.001392617081189468	0.0014679678760152616	0.0014511817878733273	0.0015033354274953884	0.0014849584880272319	0.001541281848424145	0.0015211109414952698	0.0016217739537025722	0.0015975050766036754	0.048767541207371916	0.04709165554846141	-0.00014869619787416521	-0.00011698202321619444	-0.0001468785191404698	-0.00011555202205371096
0.343729255586852	0.0014065550647674246	0.0013923342139384415	0.0014676697036016375	0.0014508870250363169	0.001503030071273079	0.0014846568645130829	0.0015409687845781568	0.0015208019747455436	0.0016214445404181717	0.0015971805927889574	0.04876754123384529	0.04709165557400126	-0.00014795172349779673	-0.000117097675924549	-0.0001461431453027573	-0.00011566626101189303
0.34580039726466444	0.001406269026748635	0.0013920510678830159	0.0014673712372987072	0.0014505919716706055	0.0015027244140811192	0.001484354943708366	0.0015406554121659242	0.001520492703467794	0.0016211148024536735	0.001596855789152738	0.048767541260736395	0.04709165559994392	-0.00014721009461898804	-0.00011721274082726607	-0.00014541058217903968	-0.00011577991935007859
0.3478840186129729	0.0014059827085122658	0.0013917676444431446	0.0014670724786032623	0.0014502966292558683	0.0015024184574523667	0.001484052727127201	0.0015403417327590012	0.0015201831292130084	0.0016207847414627177	0.001596530667323911	0.04876754128805149	0.047091655626296317	-0.00014647130898398641	-0.00011732721848839445	-0.00014468082754298672	-0.00011589299762509997
0.34998019482807	0.0014056961114913692	0.0013914839450373914	0.0014667734290106284	0.0014500009992703326	0.0015021122029181795	0.0014837502162822263	0.001540027747927405	0.001519873253530655	0.0016204543590973264	0.001596205228929776	0.04876754131579787	0.047091655653064335	-0.00014573536424999922	-0.0001174411094881922	-0.0001439538790806716	-0.00011600549641044289
0.352089001559344	0.0014054092371175672	0.001391199971082904	0.0014664740900146398	0.0014497050831907502	0.0015018056520083869	0.0014834474126845694	0.0015397134592395854	0.001519563077968658	0.001620123657007873	0.0015958794755960082	0.048767541343982534	0.04709165568025563	-0.00014500225798586008	-0.00011755441442418135	-0.00014322973439018227	-0.0001161174162958023
0.3542105149120084	0.0014051220868209952	0.0013909157239953597	0.0014661744631075785	0.0014494088824923404	0.0015014988062512294	0.0014831443178437917	0.0015393988682623645	0.001519252604073334	0.0016197926368430179	0.001595553408946597	0.0487675413726131	0.04709165570787672	-0.0001442719876746934	-0.00011766713391148098	-0.0001425083909856184	-0.00011622875788902531
0.35634481144984936	0.0014048346620302704	0.0013906312051889312	0.0014658745497801435	0.0014491123986487555	0.0015011916671733262	0.0014828409332678487	0.0015390839765609006	0.001518941833389357	0.0016194613002496723	0.001595227030603807	0.04876754140169657	0.04709165573593465	-0.00014354455071097227	-0.00011777926858014265	-0.00014178984629376057	-0.00011633952181289153
0.35849196819798806	0.0014045469641724509	0.0013903464160762487	0.001465574351521407	0.0014488156331320396	0.0015008842362996308	0.0014825372604630532	0.001538768785698645	0.0015186307674597173	0.00161912964887295	0.0015949003421881335	0.04876754143124061	0.04709165576443705	-0.00014281994440401569	-0.00011789081907676024	-0.00014107409765612422	-0.00011644970870555715
0.36065206264566085	0.0014042589946729955	0.0013900613580683603	0.0014652738698187724	0.0014485185874125893	0.0015005765151533876	0.0014822333009340293	0.001538453297237297	0.0015183194078256764	0.0016187976843561227	0.0015945733453182566	0.04876754146125253	0.047091655793391064	-0.00014209816597898772	-0.00011800178606485856	-0.0001403611423320128	-0.00011655931922266438
0.3628251727490157	0.001403970754955723	0.001389776032574689	0.0014649731061579315	0.0014482212629591072	0.0015002685052560884	0.00148192905618367	0.0015381375127367597	0.0015180077560267213	0.0016184654083405711	0.0015942460416109938	0.0487675414917408	0.047091655822803995	-0.00014137921257550978	-0.00011811217022317244	-0.0001396509774964083	-0.00011666835403462139
0.3650113769339257	0.0014036822464427775	0.0013894904410030012	0.00146467206202283	0.0014479236612385696	0.0014999602081274368	0.0014816245277131006	0.0015378214337551015	0.0015176958136005304	0.001618132822465747	0.001593918432681263	0.04876754152271265	0.04709165585268399	-0.00014066308125182392	-0.00011822197224709008	-0.00013894360024296892	-0.00011677681382815663
0.36721075409881926	0.0014033934705545812	0.0013892045847593583	0.0014643707388956153	0.001447625783716177	0.0014996516252852945	0.0014813197170216307	0.0015375050618485037	0.0015173835820829196	0.0016177999283691167	0.0015935905201420247	0.0487675415541762	0.04709165588303854	-0.00013994976898235034	-0.00011833119284698768	-0.00013823900758314078	-0.00011688469930498657
0.3694233836175272	0.0014031044287098097	0.0013889184652480923	0.001464069138256614	0.0014473276318553276	0.0014993427582456593	0.001481014625606724	0.0015371883985712369	0.0015170710630078162	0.0016174667276861341	0.0015932623056042598	0.048767541586139905	0.04709165591387526	-0.00013923927265896419	-0.0001184398327480074	-0.00013753719644726825	-0.00011699201118164915
0.37164934534214805	0.0014028151223253427	0.001388632083871759	0.0014637672615842783	0.0014470292071175686	0.0014990336085226093	0.0014807092549639516	0.0015368714454756028	0.0015167582579072077	0.0016171332220501842	0.001592933790676909	0.048767541618612034	0.047091655945202225	-0.00013853158909460372	-0.00011854789269227783	-0.00013683816368681434	-0.00011709875019105809
0.3738887196059291	0.0014025255528162318	0.001388345442031103	0.001463465110355153	0.0014467305109625603	0.0014987241776282692	0.001480403606586953	0.0015365542041119004	0.0015164451683111044	0.0016167994130925445	0.0015926049769668374	0.048767541651600625	0.04709165597702788	-0.00013782671502099442	-0.00011865537343597188	-0.00013614190607363907	-0.00011720491708006042
0.3761415872261661	0.0014022357215956642	0.001388058541125024	0.0014631626860438375	0.0014464315448480404	0.0014984144670727722	0.0014800976819674015	0.0015362366760283879	0.001516131795747501	0.0016164653024423436	0.0015922758660787946	0.048767541685114726	0.0470916560093605	-0.00013712464709025873	-0.00011876227575008391	-0.00013544842030072113	-0.00011731051261032466
0.3784080295071193	0.001401945630074926	0.0013877713825505397	0.0014628599901229482	0.0014461323102297858	0.001498104478364219	0.0014797914825949625	0.00153591886277124	0.0015158181417423368	0.0016161308917265194	0.0015919464596153715	0.048767541719162824	0.04709165604220798	-0.00013642538187652598	-0.00011886860042076286	-0.00013475770298421175	-0.00011741553755850731
0.3806881282429484	0.001401655279663365	0.0013874839677027499	0.001462557024063079	0.0014458328085615749	0.001497794213008641	0.0014794850099572575	0.0015356007658845084	0.0015155042078194572	0.0016157961825697775	0.0015916167591769588	0.04876754175375361	0.047091656075579365	-0.0001357289158759878	-0.0001189743482488681	-0.00013406975066299065	-0.00011751999271542024
0.38298196572066395	0.001401364671768356	0.0013871962979747996	0.0014622537893327642	0.0014455330412951493	0.0014974836725099607	0.0014791782655398246	0.0015352823869100843	0.001515189995500573	0.0016154611765945477	0.0015912867663617073	0.048767541788896716	0.047091656109483467	-0.00013503524550939616	-0.00011907952005058009	-0.0001333845598014971	-0.00011762387888730741
0.3852896247230969	0.0014010738077952615	0.0013869083747578437	0.0014619502873984404	0.0014452330098801774	0.0014971728583699502	0.0014788712508260785	0.0015349637273876543	0.001514875506305221	0.001615125875420942	0.0015909564827654838	0.04876754182460097	0.04709165614392883	-0.00013434436711917686	-0.0001191841166546248	-0.00013270212678689886	-0.00011772719689290279
0.38761118853188686	0.0014007826891474086	0.0013866201994410213	0.001461646519724419	0.0014449327157642258	0.0014968617720882073	0.0014785639672972853	0.001534644788854675	0.0015145607417507362	0.0016147902806667256	0.0015906259099818438	0.04876754186087566	0.04709165617892457	-0.000133656276972538	-0.00011928813890410561	-0.0001320224479324783	-0.0001178299475652067
0.3899467409304866	0.0014004913172260415	0.0013863317734114093	0.0014613424877728389	0.001444632160392715	0.0014965504151621056	0.0014782564164325133	0.0015343255728463225	0.001514245703352204	0.0016144543939472654	0.0015902950496019797	0.04876754189773028	0.04709165621447997	-0.00013297097126419022	-0.00011939158765739144	-0.0001313455194785762	-0.00011793213175137485
0.39229636620718694	0.0014001996934302964	0.0013860430980539996	0.0014610381930036393	0.0014443313452088898	0.0014962387890867636	0.0014779485997086074	0.0015340060808954632	0.0015139303926224293	0.0016141182168754966	0.00158996390321469	0.04876754193517474	0.04709165625060416	-0.0001322884461144591	-0.00011949446378656248	-0.00013067133759353533	-0.00011803375031327334
0.3946601491581577	0.0013999078191571594	0.0013857541747516538	0.001460733636874516	0.001444030271653777	0.0014959268953550044	0.0014776405186001395	0.001533686314532608	0.0015136148110718925	0.0016137817510618775	0.0015896324724063314	0.04876754197321862	0.04709165628730682	-0.00013160869757006255	-0.0001195967681760779	-0.0001299998983725903	-0.0001181348041250363
0.3970381750905084	0.001399615695801445	0.001385465004885085	0.0014604288208408998	0.0014437289411661646	0.0014956147354573308	0.001477332174579393	0.0015333662752858902	0.0015132989602087278	0.0016134449981143643	0.0015893007587607973	0.04876754201187216	0.04709165632459762	-0.00013093172160527633	-0.00011969850172410812	-0.0001293311978388112	-0.00011823529407312128
0.39943052982536675	0.0013993233247557542	0.0013851755898328143	0.0014601237463559107	0.0014434273551825574	0.0014953023108818804	0.0014770235691163145	0.0015330459646810178	0.001512982841538676	0.0016131079596383622	0.0015889687638594673	0.048767542051145495	0.04709165636248635	-0.0001302575141249318	-0.00011979966534353403	-0.000128665231947378	-0.00011833522105952898
0.4018372997009759	0.001399030707410443	0.0013848859309711417	0.0014598184148703274	0.001443125515137144	0.0014949896231143923	0.0014767147036784806	0.0015327253842412397	0.0015126664565650498	0.001612770637236688	0.001588636489281173	0.048767542091048784	0.047091656400982555	-0.0001295860709620844	-0.00011990025995900488	-0.0001280019965819168	-0.00011843458599758439
0.40425857157581063	0.0013987378451535968	0.0013845960296741192	0.0014595128278325593	0.0014428234224617721	0.0014946766736381786	0.0014764055797310718	0.0015324045354873181	0.0015123498067887103	0.001612433032509544	0.0015883039366021681	0.048767542131592796	0.047091656440097225	-0.0001289173878802341	-0.00012000028650843708	-0.00012734148755805252	-0.0001185333898137686
0.4066944328317112	0.0013984447393709917	0.0013843058873135117	0.0014592069866886058	0.0014425210785859056	0.001494363463934085	0.0014760961987368311	0.001532083419937485	0.0015120328937080181	0.0016120951470544684	0.0015879711073960847	0.04876754217278809	0.04709165647984005	-0.0001282514605744356	-0.00012009974594306971	-0.00012668370062335343	-0.00011863163344766336
0.4091449713770379	0.0013981513914460664	0.0013840155052587718	0.0014589008928820283	0.0014422184849365997	0.0014940499954804595	0.0014757865621560352	0.0015317620391074125	0.0015117157188188107	0.001611756982466308	0.0015876380032339016	0.04876754221464552	0.047091656520221875	-0.00012758828467218652	-0.00012019863922702045	-0.00012602863145855236	-0.00011872931785145147
0.411610275649843	0.0013978578027598898	0.0013837248848770055	0.0014585945478539156	0.001441915642938464	0.0014937362697531183	0.0014754766714464602	0.001531440394510178	0.0015113982836143615	0.0016114185403371783	0.001587304625683908	0.048767542257176534	0.0470916565612531	-0.0001269278557321507	-0.00012029696733556472	-0.0001253762756769361	-0.00011882644398875097
0.41409043462106226	0.0013975639746911356	0.0013834340275329486	0.001458287953042857	0.0014416125540136387	0.001493422288225319	0.0014751665280633532	0.001531118487656233	0.0015110805895853564	0.0016110798222564334	0.0015869709763116733	0.048767542300391695	0.047091656602944766	-0.0001262701692469892	-0.000120394731256801	-0.00012472662882628827	-0.00011892301283555895
0.41658553779772634	0.001397269908616049	0.0013831429345889312	0.0014579811098849077	0.0014413092195817564	0.0014931080523677225	0.0014748561334593983	0.0015307963200533706	0.0015107626382198532	0.001610740829810629	0.00158663705668001	0.048767542344303125	0.04709165664530815	-0.00012561522064502562	-0.00012049193199209496	-0.00012407968639038813	-0.00011901902538080655
0.41909567522619073	0.0013969756059084132	0.001382851607404849	0.0014576740198135555	0.0014410056410599148	0.0014927935636483611	0.001474545489084682	0.001530473893206687	0.0015104444310032516	0.0016104015645834846	0.0015863028683489376	0.04876754238892215	0.047091656688353994	-0.00012496300528858084	-0.00012058857055396999	-0.00012343544378878857	-0.00011911448262474922
0.4216209374953856	0.0013966810679395278	0.0013825600473381364	0.0014573666842596952	0.001440701819862646	0.0014924788235326132	0.0014742345963866695	0.0015301512086185578	0.0015101259694182644	0.0016100620281558568	0.001585968412875653	0.04876754243426092	0.047091656732094096	-0.00012431351847563832	-0.0001206846479664403	-0.00012279389637676053	-0.00011920938557902216
0.42416141574008476	0.0013963862960781751	0.0013822682557437381	0.0014570591046515963	0.001440397757401888	0.0014921638334831667	0.0014739234568101687	0.0015298282677886003	0.001509807254944884	0.0016097222221057006	0.001585633691814499	0.04876754248033107	0.04709165677654014	-0.00012366675544167594	-0.00012078016526578805	-0.00012215503944762451	-0.00011930373526691795
0.4267172016441951	0.0013960912916905941	0.0013819762339740797	0.001456751282414874	0.0014400934550869537	0.001491848594959993	0.0014736120717973044	0.0015295050722136478	0.0015094882890603527	0.0016093821480080415	0.001585298706716929	0.04876754252714552	0.04709165682170406	-0.00012302271135916643	-0.00012087512349978624	-0.00012151886823336122	-0.00011939753272366405
0.42928838744406506	0.0013957960561404499	0.0013816839833790404	0.0014564432189724593	0.0014397889143245037	0.0014915331094203133	0.0014733004427874836	0.001529181623387713	0.001509169073239131	0.0016090418074349384	0.0015849634591314757	0.0487675425747161	0.04709165686759727	-0.00012238138133935372	-0.00012096952372775416	-0.00012088537790483356	-0.00011949077899553462
0.43187506593181346	0.001395500590788808	0.0013813915053059252	0.0014561349157445696	0.0014394841365185148	0.001491217378318571	0.0014729885712173715	0.0015288579228019622	0.0015088496089528693	0.0016087012019554536	0.0015846279506037198	0.04876754262305595	0.047091656914232845	-0.00012174276043136478	-0.0001210633670189476	-0.00012025456357167563	-0.00011958347513890688
0.4344773304586784	0.0013952048969941106	0.0013810988010994419	0.0014558263741486852	0.0014391791230702593	0.0014909014031064078	0.0014726764585208626	0.0015285339719446863	0.0015085298976703814	0.0016083603331356268	0.0015842921826762656	0.0487675426721775	0.04709165696162283	-0.00012110684362565127	-0.00012115665445561197	-0.0001196264202855124	-0.000119675622222426
0.4370952749383861	0.0013949089761121404	0.0013808058721016662	0.0014555175955995123	0.0014388738753782666	0.0014905851852326207	0.0014723641061290462	0.0015282097723012652	0.0015082099408576066	0.0016080192025384325	0.0015839561568886961	0.04876754272209446	0.047091657009779735	-0.00012047362585237975	-0.00012124938712948508	-0.00011900094303834985	-0.00011976722132461814
0.4397289938505404	0.0013946128294960063	0.001380512719652028	0.001455208581508967	0.0014385683948383078	0.001490268726143154	0.001472051515470189	0.001527885325354149	0.0015078897399775943	0.0016076778117237649	0.0015836198747775625	0.04876754277281991	0.047091657058716825	-0.00011984310198281944	-0.00012134156614312941	-0.00011837812676462889	-0.00011985827353483414
0.4423785822440318	0.001394316458496105	0.0013802193450872708	0.001454899333286136	0.0014382626828433568	0.0014899520272810514	0.001471738687969696	0.001527560632582818	0.0015075692964904614	0.0016073361622483918	0.001583283337876334	0.04876754282436758	0.04709165710844699	-0.00011921526683184025	-0.00012143319261087582	-0.00011775796634222457	-0.00011994877995341602
0.4450441357404687	0.0013940198644601057	0.001379925749741439	0.0014545898523372596	0.0014379567407835736	0.0014896350900864433	0.0014714256250500924	0.0015272356954637635	0.0015072486118533758	0.0016069942556659388	0.0015829465477153848	0.04876754287675124	0.04709165715898367	-0.00011859011515552575	-0.00012152426765571489	-0.0001171404565915024	-0.0001200387416900317
0.44772575053762753	0.0013937230487329189	0.001379631934945846	0.0014542801400657004	0.0014376505700462738	0.0014893179159965137	0.001471112328130993	0.001526910515470456	0.0015069276875205248	0.0016066520935268504	0.0015826095058219583	0.048767542929984906	0.04709165721034072	-0.00011796764165433737	-0.00012161479241179496	-0.00011652559227748327	-0.00012012815986445213
0.4504235234129248	0.0013934260126566755	0.0013793379020290545	0.0014539701978719204	0.001437344172015906	0.0014890005064454746	0.0014707987986290797	0.0015265850940733218	0.0015066065249430894	0.0016063096773783706	0.001582272213720142	0.04876754298408326	0.0470916572625313	-0.00011734784097333639	-0.00012170476802336738	-0.00011591336811073161	-0.00012021703560721742
0.4531375517269096	0.0013931287575706984	0.001379043652316846	0.0014536600271534523	0.0014370375480740214	0.0014886828628645392	0.0014704850379580689	0.00152625943273971	0.001506285125569216	0.001605967008764505	0.001581934672930835	0.048767543039060175	0.04709165731557019	-0.00011673070770307215	-0.00012179419564473104	-0.0001153037787482436	-0.00012030537005891517
0.4558679334267773	0.00139283128481148	0.0013787491871322013	0.0014533496293048754	0.001436730699599253	0.0014883649866818968	0.001470171047528691	0.0015259335329338712	0.0015059634908439906	0.0016056240892259994	0.0015815968849717252	0.04876754309493101	0.04709165736947108	-0.00011611623637974855	-0.00012188307643995477	-0.00011469681879267002	-0.00012039316436862624
0.45861476704990445	0.0013925335957126585	0.0013784545077952762	0.001453039005717791	0.0014364236279672902	0.0014880468793226865	0.0014698568287486655	0.0015256073961169283	0.0015056416222094151	0.0016052809203003092	0.0015812588513572597	0.04876754315171056	0.04709165742424883	-0.00011550442148550166	-0.00012197141158154512	-0.00011409248279370399	-0.00012048041969492385
0.4613781517274047	0.0013922356916050006	0.001378159615623383	0.0014527281577808046	0.001436116334550859	0.0014877285422089793	0.001469542383022678	0.0015252810237468602	0.001505319521104386	0.0016049375035215815	0.0015809205735986256	0.04876754320941449	0.0470916574799183	-0.0001148952574515083	-0.00012205920225322187	-0.0001134907652506345	-0.00012056713720709489
0.4641581871877068	0.0013919375738163631	0.0013778645119309541	0.0014524170868794855	0.0014358088207196858	0.0014874099767597374	0.0014692277117523465	0.0015249544172784568	0.0015049971889646544	0.0016045938404206095	0.0015805820532037076	0.04876754326805779	0.04709165753649423	-0.00011428873865665379	-0.00012214644964742005	-0.00011289166061101419	-0.00012065331808291946
0.4669549737601532	0.0013916392436716884	0.0013775691980295367	0.0014521057943963618	0.0014355010878404895	0.0014870911843908102	0.0014689128163362113	0.0015246275781633182	0.0015046746272228213	0.0016042499325248285	0.0015802432916770812	0.048767543327657516	0.04709165759399235	-0.00011368485942780948	-0.00012223315496473486	-0.00011229516327115885	-0.0001207389635083933
0.46976861237862133	0.0013913407024929707	0.00137727367522776	0.001451794281710887	0.0014351931372769498	0.001486772166514895	0.0014685976981697016	0.0015243005078498123	0.0015043518373083007	0.001603905781358276	0.001579904290519977	0.048767543388228245	0.04709165765242772	-0.00011308361404316347	-0.00012231931941630858	-0.00011170126757897858	-0.00012082407467972622
0.4725992045851658	0.0013910419515992373	0.001376977944831316	0.0014514825501994175	0.0014348849703896853	0.0014864529245415216	0.0014682823586451164	0.0015239732077830602	0.0015040288206472998	0.0016035613884415709	0.0015795650512302562	0.04876754344978768	0.047091657711816594	-0.00011248499673011114	-0.000122404944220722	-0.00011110996783258997	-0.00012090865280067753
0.4754468525336833	0.0013907429923065305	0.001376682008142942	0.0014511706012351965	0.0014345765885362355	0.0014861334598770285	0.001467966799151603	0.0015236456794049114	0.001503705578662798	0.0016032167552918917	0.0015792255753023917	0.048767543512351755	0.04709165777217501	-0.00011188900166791971	-0.00012249003060621488	-0.00011052125828237003	-0.00012099269908422139
0.47831165899359906	0.0013904438259278807	0.0013763858664623937	0.001450858436188324	0.0014342679930710344	0.001485813773924537	0.0014676510210751314	0.0015233179241539174	0.0015033821127745193	0.0016028718834229468	0.001578885864227439	0.048767543575937815	0.047091657833519	-0.00011129562298778373	-0.0001225745798089095	-0.00010993513313140024	-0.0001210762147519362
0.4811937273535759	0.0013901444537732907	0.0013760895210864303	0.0014505460564257413	0.0014339591853453925	0.001485493868083935	0.0014673350257984746	0.0015229899434653132	0.001503058424398916	0.0016025267743449562	0.001578545919493016	0.04876754364056294	0.04709165789586601	-0.00011070485477410186	-0.00012265859307447613	-0.00010935158653652133	-0.0001211592010341156
0.4840931616252451	0.001389844877149708	0.001375792973308786	0.0014502334633112023	0.0014336501667074697	0.0014851737437518442	0.0014670188147011833	0.0015226617387709882	0.0015027345149491362	0.0016021814295646179	0.0015782057425832718	0.048767543706245205	0.04709165795923228	-0.00011011669106364419	-0.00012274207165535733	-0.00010877061260666787	-0.00012124165916715945
0.4870100664469608	0.0013895450973610201	0.0013754962244201666	0.0014499206582052682	0.0014333409385022693	0.0014848534023216176	0.0014667023891595788	0.0015223333114994784	0.001502410385835021	0.0016018358505851045	0.0015778653349788837	0.048767543773001826	0.0470916580236353	-0.00010953112584788371	-0.00012282501681259994	-0.00010819220540730923	-0.00012132359039751517
0.4899445470875755	0.0013892451157080147	0.0013751992757082088	0.001449607642465266	0.0014330315020715974	0.001484532845183296	0.001466385750546708	0.0015220046630759262	0.0015020860384630608	0.0016014900389060168	0.0015775246981570088	0.04876754384085136	0.04709165808909287	-0.00010894815307355143	-0.00012290742981574398	-0.00010761635895931154	-0.00012140499597906862
0.49289670945023945	0.0013889449334883786	0.0013749021284574804	0.001449294417445287	0.0014327218587540623	0.0014842120737236088	0.0014660689002323492	0.0015216757949220768	0.0015017614742363935	0.0016011439960233814	0.0015771838335912859	0.04876754390981246	0.047091658155622516	-0.0001083677666415539	-0.00012298931194065776	-0.00010704306723788304	-0.00012148587717186743
0.4958666600762229	0.0013886445519966687	0.0013746047839494498	0.0014489809844961572	0.001432412009885043	0.0014838910893259388	0.0014657518395829745	0.0015213467084562475	0.0015014366945547736	0.0016007977234296193	0.0015768427427517997	0.04876754397990391	0.047091658223242655	-0.00010778996041166389	-0.00012307066447314607	-0.00010647232417784758	-0.00012156623524606225
0.4988545061487607	0.0013883439725242929	0.00137430724346247	0.0014486673449654178	0.0014321019567966721	0.0014835698933703065	0.0014654345699617345	0.0015210174050933063	0.0015011117008145527	0.0016004512226135224	0.0015765014271050615	0.04876754405114469	0.04709165829197176	-0.00010721472819824607	-0.00012315148870417625	-0.00010590412366950908	-0.0001216460714771328
0.5018603554969207	0.0013880431963595012	0.001374009508271766	0.0014483535001973144	0.0014317917008178239	0.0014832484872333578	0.001465117092728446	0.0015206878862446625	0.0015007864944086673	0.0016001044950602439	0.0015761598881139972	0.04876754412355436	0.0470916583618285	-0.00010664206377472563	-0.00012323178593343087	-0.00010533845956178789	-0.00012172538714833037
0.5048843165994948	0.0013877422247873556	0.0013737115796494095	0.0014480394515327668	0.001431481243274086	0.0014829268722883321	0.0014647994092395638	0.0015203581533182336	0.0015004610767266095	0.001599757542251263	0.001575818127237916	0.0487675441971528	0.04709165843283184	-0.00010607196087286663	-0.00012331155746753142	-0.0001047753256634143	-0.00012180418355056677
0.5079264985889148	0.0013874410590897243	0.0013734134588643085	0.0014477252003093628	0.0014311705854877501	0.0014826050499050572	0.0014644815208481683	0.0015200282077184393	0.001500135449154418	0.0015994103656643795	0.0015754761459324993	0.04876754427196012	0.047091658505001945	-0.00010550441318318837	-0.00012339080461981622	-0.00010421471574242891	-0.00012188246198147068
0.5109870112551897	0.0013871397005452543	0.0013731151471821834	0.001447410747861329	0.001430859728777787	0.0014822830214499196	0.0014641634289039435	0.0015196980508461705	0.0014998096130746492	0.0015990629667736807	0.0015751339456497745	0.04876754434799671	0.04709165857835775	-0.00010493941435638088	-0.00012346952871067352	-0.00010365662352654348	-0.00012196022374499904
0.5140659650498691	0.0013868381504293656	0.00137281664586556	0.0014470960955195252	0.0014305486744598385	0.0014819607882858568	0.0014638451347531662	0.0015193676840987843	0.0014994835698663724	0.0015987153470495357	0.0015747915278381047	0.04876754442528383	0.047091658652920115	-0.0001043769580033882	-0.00012354773106704187	-0.00010310104270497278	-0.00012203747015154809
0.5171634710900281	0.001386536410014225	0.001372517956173744	0.0014467812446114171	0.001430237423846191	0.0014816383517723321	0.0014635266397386817	0.0015190371088700744	0.0014991573209051398	0.0015983675079585648	0.0015744488939421612	0.04876754450384265	0.04709165872870938	-0.00010381703769707373	-0.0001236254130231318	-0.00010254796692915624	-0.00012211420251939664
0.5202796411622786	0.0013862344805687361	0.0013722190793628104	0.0014464661964610657	0.0014299259782457655	0.001481315713265321	0.001463207945199889	0.0015187063265502598	0.001498830867562975	0.0015980194509636286	0.0015741060454029106	0.04876754458369472	0.04709165880574579	-0.00010325964697185941	-0.00012370257591931555	-0.0001019973898126747	-0.00012219042217254117
0.5234145877268029	0.001385932363358519	0.0013719200166855852	0.0014461509523891077	0.0014296143389640966	0.0014809928741172924	0.0014628890524727247	0.0015183753385259648	0.0014985042112083554	0.0015976711775238044	0.0015737629836575944	0.04876754466486183	0.04709165888405141	-0.00010270477932472488	-0.0001237792211019606	-0.00010144930493183324	-0.00012226613044069579
0.5265684239214125	0.0013856300596459014	0.0013716207693916338	0.0014458355137127424	0.0014293025073033232	0.0014806698356771967	0.0014625699628896492	0.0015180441461802063	0.001498177353206197	0.001597322689094375	0.0015734197101397154	0.04876754474736675	0.047091658963647406	-0.00010215242821587367	-0.00012385534992348513	-0.00010090370582696573	-0.0001223413286600139
0.5297412635656308	0.001385327570689898	0.0013713213387272429	0.001445519881745714	0.0014289904845621662	0.001480346599290446	0.001462250677779627	0.0015177127508923729	0.0014978502949178352	0.0015969739871268063	0.0015730762262790162	0.04876754483123219	0.047091659044555895	-0.00010160258706987113	-0.00012393096374302415	-0.00010036058600290665	-0.00012241601817286618
0.5329332211648017	0.001385024897746199	0.001371021725935408	0.001445204057798298	0.0014286782720359192	0.0014800231662988985	0.001461931198468114	0.0015173811540382116	0.0014975230377010124	0.0015966250730687342	0.0015727325335014673	0.048767544916480825	0.047091659126798996	-0.00010105524927558895	-0.00012400606392504177	-9.981993892929641e-05	-0.00012249020032695235
0.5361444119142209	0.0013847220420671559	0.0013707219322558197	0.001444888043177286	0.0014283658710164309	0.0014796995380408468	0.0014616115262770426	0.0015170493569898137	0.0014971955829098614	0.0015962759483639456	0.0015723886332292478	0.04876754500313676	0.047091659210399636	-0.00010051040818737089	-0.00012408065183977524	-9.928175804183037e-05	-0.00012256387647591183
0.5393749517032939	0.0013844190049017648	0.0013704219589248477	0.00144457183918597	0.0014280532827920902	0.0014793757158509987	0.0014612916625248054	0.0015167173611155948	0.0014968679318948892	0.0015959266144523632	0.0015720445268807305	0.048767545091223594	0.047091659295381005	-9.99680571261985e-05	-0.00012415472886395662	-9.874603674292493e-05	-0.0001226370479796013
0.5426249571197181	0.0013841157874956542	0.0013701218071755273	0.0014442554471241272	0.001427740508647812	0.0014790517010604637	0.0014609716085262395	0.0015163851677802828	0.0014965400860029615	0.0015955770727700289	0.001571700215870464	0.04876754518076643	0.04709165938176665	-9.942818937874742e-05	-0.0001242282963788699	-9.821276840155102e-05	-0.00012270971620226279
0.5458945454536906	0.001383812391091074	0.0013698214782375498	0.001443938868288011	0.0014274275498650272	0.001478727494996742	0.001460651365592618	0.0015160527783449039	0.0014962120465772922	0.0015952273247490907	0.0015713557016091635	0.04876754527178907	0.04709165946958028	-9.88907981991638e-05	-0.0001243013557706285	-9.768194635420557e-05	-0.00012278188251335642
0.5491838347021408	0.0013835088169268817	0.0013695209733372493	0.0014436221039703353	0.0014271144077216684	0.0014784030989837098	0.0014603309350316328	0.001515720194166771	0.0014958838149574296	0.0015948773718177903	0.0015710109855036946	0.0487675453643175	0.04709165955884618	-9.835587681017444e-05	-0.00012437390843189622	-9.715356390654906e-05	-0.00012285354828844852
0.5524929435729888	0.0013832050662385266	0.001369220293697584	0.0014433051554602568	0.001426801083492151	0.001478078514341601	0.0014600103181473794	0.0015153874165994613	0.0014955553924792364	0.0015945272154004393	0.0015706660689570522	0.048767545458377054	0.04709165964958955	-9.782341840283704e-05	-0.0001244459557598332	-9.662761433287814e-05	-0.0001229247149074908
0.55582199148943	0.001382901140258042	0.0013689194405381324	0.00144298802404337	0.0014264875784473692	0.0014777537423870013	0.0014596895162403483	0.0015150544469928133	0.001495226780474884	0.0015941768569174152	0.001570320953368356	0.04876754555399402	0.04709165974183546	-9.729341613740061e-05	-0.00012451749915631805	-9.610409087684735e-05	-0.00012299538375526442
0.5591710985942444	0.00138259704021403	0.0013686184150750768	0.0014426707110016888	0.0014261738938546775	0.0014774287844328301	0.0014593685306074108	0.0015147212866929065	0.0014948979802728351	0.0015938262977851425	0.0015699756401328317	0.04876754565119509	0.0470916598356096	-9.676586314413815e-05	-0.0001245885400282254	-9.558298675291232e-05	-0.00012306555622143556
0.5625403857541326	0.0013822927673316522	0.0013683172185211922	0.0014423532176136378	0.0014258600309778825	0.0014771036417883308	0.0014590473625418045	0.0015143879370420523	0.001494568993197833	0.0015934755394160802	0.0015696301306417984	0.0487675457500071	0.047091659930937835	-9.624075252376296e-05	-0.00012465907978687074	-9.506429514610781e-05	-0.0001231352337003333
0.565929974564078	0.0013819883228326179	0.0013680158520858376	0.00144203554515404	0.0014255459910772295	0.0014767783157590593	0.0014587260133331265	0.0015140543993787813	0.0014942398205708895	0.0015931245832187108	0.0015692844262826587	0.048767545850457526	0.0470916600278469	-9.571807734812254e-05	-0.00012472911984817703	-9.454800921276929e-05	-0.0001232044175899505
0.569339987351735	0.0013816837079351735	0.0013677143169749434	0.0014417176948941053	0.0014252317754093926	0.0014764528076468713	0.0014584044842673183	0.001513720675037832	0.0014939104637092739	0.0015927734305975268	0.0015689385284388844	0.04876754595257464	0.04709166012636368	-9.519783066136434e-05	-0.00012479866163278563	-9.403412208233708e-05	-0.00012327310929421964
0.5727705471818436	0.0013813789238540893	0.0013674126143909996	0.0014413996681014165	0.001424917385227461	0.0014761271187499092	0.0014580827766266526	0.0015133867653501349	0.0014935809239264982	0.0015924220829530154	0.0015685924384900027	0.048767546056387195	0.04709166022651594	-9.468000547965816e-05	-0.00012486770656533475	-9.352262685621837e-05	-0.00012334131021995987
0.5762217778606706	0.001381073971800654	0.001367110745533049	0.001441081466039925	0.0014246028217809327	0.0014758012503625953	0.0014577608916897292	0.001513052671642807	0.0014932512025323107	0.0015920705416816521	0.001568246157811588	0.04876754616192333	0.04709166032833128	-9.416459479250072e-05	-0.00012493625607457037	-9.30135166096191e-05	-0.00012340902177881974
0.5796938039404782	0.0013807688529826588	0.0013668087115966728	0.001440763089969933	0.0014242880863156982	0.0014754752037756161	0.001457438830731456	0.0015127183952391371	0.0014929213008326799	0.0015917188081758838	0.001567899687775247	0.04876754626921316	0.047091660431838635	-9.365159156263236e-05	-0.00012500431159301328	-9.250678439134963e-05	-0.00012347624538550095
0.5831867507240184	0.0013804635686043953	0.0013665065137739884	0.001440444541148091	0.0014239731800740401	0.0014751489802759196	0.0014571165950230495	0.0015123839374585795	0.0014925912201297917	0.0015913668838241247	0.0015675530297486133	0.048767546378286786	0.04709166053706645	-9.314098872795218e-05	-0.00012507187455801372	-9.200242322554564e-05	-0.0001235429824597567
0.5867007442690553	0.001380158119866635	0.0013662041532536283	0.0014401258208273783	0.0014236581042946094	0.0014748225811466924	0.00145679418583201	0.0015120492996167339	0.0014922609617220276	0.0015910147700107335	0.0015672061850953275	0.04876754648917446	0.04709166064404456	-9.263277920010249e-05	-0.00012513894640908685	-9.150042611058562e-05	-0.00012360923442367167
0.5902359113929144	0.0013798525079666388	0.0013659016312207496	0.00143980693025711	0.001423342860212436	0.0014744960076673707	0.0014564716044221336	0.0015117144830253547	0.0014919305269039734	0.0015906624681160247	0.0015668591551750441	0.048767546601907304	0.04709166075280274	-9.212695586682806e-05	-0.00012520552859018874	-9.100078602117256e-05	-0.00012367500270349385
0.5937923796770596	0.0013795467340981251	0.0013655989488570038	0.0014394878706829068	0.0014230274490588978	0.001474169261113607	0.0014561488520534783	0.0015113794889923182	0.001491599916966388	0.0015903099795162318	0.0015665119413433984	0.04876754671651715	0.04709166086337151	-9.162351159305859e-05	-0.0001252716225499939	-9.050349590938866e-05	-0.00012374028873041176
0.597370277471697	0.0013792407994512785	0.0013652961073405425	0.0014391686433467019	0.0014227118720617261	0.0014738423427572778	0.0014558259299823732	0.0015110443188216282	0.001491269133196209	0.001589957305583515	0.0015661645449520144	0.04876754683303551	0.047091660975782275	-9.112243921816088e-05	-0.000125337229737843	-9.000854870214181e-05	-0.0001238050939356139
0.6009697339004076	0.001378934705212739	0.0013649931078460107	0.0014388492494867304	0.0014223961304449986	0.0014735152538664733	0.0014555028394614069	0.0015107089738134094	0.0014909381768765443	0.0015896044476859537	0.0015658169673484954	0.04876754695149615	0.047091661090066246	-9.062373156040748e-05	-0.00012540235160807267	-8.951593730555096e-05	-0.00012386941975617294
0.6045908788648067	0.0013786284525655879	0.0013646899515445286	0.0014385296903375153	0.0014220802254291205	0.0014731879957054813	0.0014551795817394114	0.0015103734552638867	0.0014906070492866534	0.001589251407187525	0.0015654692098764026	0.048767547071931455	0.04709166120625549	-9.012738141600529e-05	-0.00012546698961846126	-8.902565460380818e-05	-0.00012393326763143753
0.6082338430492322	0.0013783220426893444	0.001364386639603693	0.0014382099671298631	0.001421764158230826	0.0014728605695347855	0.001454856158061463	0.0015100377644653858	0.0014902757517019493	0.0015888981854481048	0.0015651212738752595	0.04876754719437568	0.04709166132438284	-8.963338155903999e-05	-0.00012553114522873	-8.853769345923412e-05	-0.0001239966390036984
0.611898757925461	0.0013780154767599599	0.001364083173187566	0.0014378900810908574	0.0014214479300631673	0.0014725329766110565	0.0014545325696688697	0.001509701902706324	0.0014899442853939856	0.001588544783823456	0.001564773160680537	0.04876754731886349	0.047091661444481625	-8.91417247428361e-05	-0.0001255948199020418	-8.805204671408218e-05	-0.0001240595353183549
0.6155857557574533	0.001377708755949807	0.001363779553456669	0.0014375700334438497	0.0014211315421355061	0.0014722052181871436	0.0014542088177991648	0.0015093658712712005	0.001489612651630449	0.0015881912036652202	0.0015644248716236457	0.048767547445429785	0.04709166156658563	-8.865240370023453e-05	-0.00012565801510372454	-8.756870718978904e-05	-0.00012412195802247172
0.6192949696061266	0.0013774018814276803	0.0013634757815679812	0.0014372498254084571	0.0014208149956535154	0.0014718772955120713	0.0014538849036861055	0.0015090296714405946	0.0014892808516751596	0.0015878374463209168	0.0015640764080319374	0.048767547574110115	0.04709166169072898	-8.816541114425869e-05	-0.00012572073230199265	-8.708766768836251e-05	-0.0001241839085663332
0.6230265333341571	0.0013770948543587807	0.0013631718586749242	0.0014369294582005487	0.0014204982918191605	0.0014715492098310275	0.0014535608285596573	0.0015086933044911514	0.0014889488867880533	0.0015874835131339253	0.0015637277712286838	0.04876754770494094	0.04709166181694709	-8.76807397692525e-05	-0.0001257829729681137	-8.6608920993686e-05	-0.00012424538840355437
0.6267805816108112	0.0013767876759047156	0.0013628677859273631	0.001436608933032244	0.0014201814318307011	0.0014712209623853599	0.0014532365936459932	0.0015083567716955805	0.001488616758225182	0.001587129405443485	0.0015633789625330804	0.04876754783795927	0.04709166194527551	-8.719838225013099e-05	-0.00012584473857502054	-8.613245987001972e-05	-0.00012430639898891593
0.6305572499168048	0.0013764803472234928	0.0013625635644715992	0.0014362882511119075	0.0014198644168826845	0.0014708925544125709	0.001452912200167488	0.0015080200743226493	0.0014882844672387075	0.00158677512458469	0.0015630299832602363	0.04876754797320274	0.04709166207575082	-8.671833124418438e-05	-0.00012590603059808858	-8.56582770645542e-05	-0.00012436694177958563
0.634356674549194	0.001376172869469512	0.0013622591954503618	0.001435967413644139	0.001419547248165937	0.0014705639871463092	0.0014525876493427098	0.0015076832136371732	0.0014879520150768912	0.0015864206718884757	0.0015626808347211677	0.04876754811070938	0.047091662208409324	-8.624057939077279e-05	-0.00012596685051469159	-8.51863653064111e-05	-0.0001244270182348961
0.6381789926262927	0.0013758652437935652	0.0013619546800028106	0.0014356464218297756	0.0014192299268675642	0.0014702352618163684	0.0014522629423864197	0.0015073461909000184	0.0014876194029840965	0.001586066048681623	0.0015623315182227966	0.04876754825051803	0.04709166234328879	-8.576511931257524e-05	-0.00012602719980459032	-8.471671730864161e-05	-0.00012448662981673353
0.642024342092622	0.0013755574713428247	0.0013616500192645202	0.0014353252768658771	0.0014189124541709379	0.0014699063796486762	0.0014519380805095572	0.0015070090073680865	0.0014872866322007741	0.0015857112562867428	0.0015619820350679372	0.048767548392668794	0.047091662480427794	-8.529194361553416e-05	-0.00012608707994904433	-8.424932576781008e-05	-0.00012454577798842736
0.6458928617238878	0.0013752495532608452	0.001361345214367486	0.0014350039799457303	0.0014185948312557008	0.0014695773418652964	0.001451613064919248	0.0015066716642943177	0.001486953703963466	0.0015853562960222794	0.0015616323865552998	0.04876754853720152	0.047091662619864805	-8.482104488966025e-05	-0.00012614649243103404	-8.378418336396631e-05	-0.00012460446421436178
0.6497846911319898	0.001374941490687557	0.0013610402664401143	0.0014346825322588397	0.0014182770592977558	0.0014692481496844192	0.001451287896818791	0.001506334162927683	0.001486620619504796	0.0015850011692025007	0.0015612825739794811	0.04876754868415759	0.047091662761639834	-8.435241570961538e-05	-0.0001262054387357603	-8.332128276286599e-05	-0.00012466268996158547
0.6536999707700591	0.0013746332847592605	0.0013607351766072196	0.001434360934990924	0.0014179591394692641	0.0014689188043203586	0.0014509625774076556	0.001505996504513179	0.001486287380053465	0.001584645877137495	0.0015609325986309592	0.04876754883357854	0.047091662905792295	-8.388604863554527e-05	-0.00012626392034964518	-8.286061661566535e-05	-0.00012472045669875698
0.6576388419375281	0.001374324936608624	0.001360429945990019	0.0014340391893239118	0.0014176410729386385	0.0014685893069835484	0.0014506371078814783	0.0015056586902918233	0.0014859539868342494	0.001584290421133165	0.0015605824617960901	0.04876754898550664	0.04709166305236438	-8.342193621246885e-05	-0.00012632193875999898	-8.240217755828283e-05	-0.00012477776589481238
0.661601446785229	0.0013740164473646829	0.0013601245757061359	0.0014337172964359428	0.0014173228608705482	0.0014682596588805412	0.0014503114894320632	0.0015053207215006581	0.0014856204410679987	0.00158393480249123	0.0015602321647571102	0.04876754913998565	0.047091663201396586	-8.296007097208236e-05	-0.00012637949545618588	-8.194595821384154e-05	-0.00012483461902079718
0.6655879283205246	0.0013737078181528307	0.0013598190668695869	0.0014333952575013571	0.0014170045044259048	0.0014679298612140005	0.001449985723247371	0.0015049825993727357	0.0014852867439716277	0.0015835790225092147	0.0015598817087921215	0.04876754929705887	0.04709166335293206	-8.250044543287038e-05	-0.0001264365919287358	-8.149195119233621e-05	-0.0001248910175493112
0.6695984304124688	0.0013733990500948224	0.0013595134205907876	0.001433073073690698	0.0014166860047618679	0.001467599915182701	0.0014496598105115223	0.001504644325137124	0.0014849528967581173	0.0015832230824804503	0.0015595310951750977	0.048767549456771364	0.0470916635070134	-8.20430521002169e-05	-0.00012649322966895582	-8.104014909066093e-05	-0.0001249469629531208
0.6736330977969988	0.0013730901443087665	0.0013592076379765439	0.0014327507461707068	0.0014163673630318361	0.0014672698219815245	0.001449333752404792	0.0015043059000188993	0.0014846189006365096	0.0015828669836940722	0.0015591803251758759	0.048767549619168474	0.047091663663685376	-8.15878834672934e-05	-0.00012654941016920773	-8.059054449369163e-05	-0.00012500245670643562
0.6776920760821589	0.0013727811019091276	0.001358901720130055	0.0014324282761043207	0.0014160485803854516	0.0014669395828014584	0.001449007550103609	0.001503967325239147	0.0014842847568119078	0.0015825107274350142	0.0015588294000601591	0.048767549784297155	0.04709166382299193	-8.113493201525324e-05	-0.0001266051349222419	-8.014312997453588e-05	-0.00012505750028368734
0.6817755117533548	0.001372471924006723	0.0013585956681509092	0.001432105664650675	0.0014157296579685936	0.0014666091988295956	0.0014486812047805541	0.0015036286020149584	0.0014839504664854732	0.001582154314984012	0.0015584783210895112	0.048767549952203525	0.04709166398497849	-8.068419021445283e-05	-0.00012666040542252954	-7.969789809583738e-05	-0.0001251120951615281
0.6858835521786408	0.0013721626117087166	0.0013582894831350777	0.0014317829129650904	0.0014154105969233731	0.0014662786712491248	0.0014483547176043518	0.0015032897315594247	0.001483616030854419	0.0015817977476175922	0.0015581270895213507	0.04876755012293641	0.047091664149691785	-8.023565052428516e-05	-0.00012671522316487493	-7.925484140886008e-05	-0.00012516624281611044
0.6900163456140378	0.0013718531661186235	0.0013579831661749222	0.0014314600221990847	0.0014150913983881413	0.0014659480012393395	0.0014480280897398799	0.0015029507150816428	0.0014832814511120177	0.0015814410266080793	0.0015577757066089586	0.04876755029654438	0.04709166431717899	-7.978930539326301e-05	-0.00012676958964402685	-7.881395245451506e-05	-0.0001252199447236979
0.6941740412088835	0.0013715435883363063	0.0013576767183591867	0.0014311369935003629	0.0014147720634974802	0.0014656171899756294	0.0014477013223481597	0.0015026115537867086	0.0014829467284475915	0.0015810841532235913	0.00155742417360147	0.04876755047307695	0.04709166448748735	-7.934514726085085e-05	-0.00012682350635584427	-7.837522376485939e-05	-0.00012527320236238593
0.6983567890112157	0.0013712338794579736	0.001357370140772998	0.0014308138280128193	0.0014144525933822028	0.001465286238629482	0.0014473744165863563	0.0015022722488757172	0.0014826118640465147	0.0015807271287280366	0.0015570724917438733	0.04876755065258421	0.04709166466066605	-7.89031685566044e-05	-0.00012687697479585314	-7.793864786176385e-05	-0.0001253260172091597
0.702564739973187	0.0013709240405761808	0.0013570634344978688	0.0014304905268765367	0.0014141329891693576	0.001464955148368483	0.0014470473736077842	0.0015019328015457652	0.0014822768590902159	0.0015803699543811172	0.0015567206622770168	0.048767550835118426	0.04709166483676465	-7.846336170158619e-05	-0.0001269299964606896	-7.750421725891132e-05	-0.00012537839074217016
0.7067980459565127	0.0013706140727798265	0.0013567566006116904	0.0014301670912277836	0.00141381325198222	0.0014646239203563113	0.0014467201945618962	0.001501593212989944	0.0014819417147561701	0.001580012631438324	0.0015563686864375954	0.04876755102073159	0.04709166501583346	-7.80257191084488e-05	-0.00012698257284671222	-7.707192446185229e-05	-0.00012543032443973479
0.7110568597379514	0.0013703039771541556	0.001356449640188737	0.0014298435221990168	0.0014134933829402971	0.001464292555752744	0.0014463928805942914	0.0015012534843973442	0.001481606432217905	0.0015796551611509386	0.0015560165654581618	0.04876755120947669	0.04709166519792445	-7.759023318115732e-05	-0.00012703470544939144	-7.664176196744976e-05	-0.00012548181977911632
0.7153413350148182	0.0013699937547807619	0.00135614255429967	0.0014295198209188843	0.001413173383159333	0.0014639610557136578	0.0014460654328467162	0.0015009136169530602	0.0014812710126450022	0.0015792975447660393	0.0015556643005671259	0.048767551401408434	0.04709166538308888	-7.715689631707101e-05	-0.00012708639576514136	-7.621372226601641e-05	-0.0001255328782384657
0.7196516264105322	0.0013696834067375792	0.0013558353440115266	0.0014291959885122162	0.001412853253751295	0.0014636294213910199	0.0014457378524570554	0.0015005736118381776	0.0014809354572030893	0.001578939783526488	0.0015553118929887448	0.04876755159658161	0.04709166557138096	-7.6725700906638e-05	-0.0001271376452905426	-7.5787797840704e-05	-0.00012558350129576734
0.7239878894801961	0.0013693729340988905	0.0013555280103877318	0.0014288720261000348	0.001412532995824388	0.0014632976539328982	0.0014454101405593435	0.0015002334702297854	0.0014805997670538486	0.0015785818786709436	0.0015549593439431364	0.04876755179505193	0.04709166576285412	-7.629663933278463e-05	-0.0001271884555205105	-7.536398116775311e-05	-0.00012563369042767336
0.7283502807162107	0.001369062337935328	0.0013552205544880944	0.0014285479347995527	0.00141221261048305	0.0014629657544834606	0.0014450822982837606	0.0014998931933009757	0.0014802639433550168	0.0015782238314338596	0.001554606654646275	0.048767551996877274	0.04709166595756346	-7.586970397294168e-05	-0.00012723882795012686	-7.494226471788101e-05	-0.000125683447111391
0.7327389575539218	0.0013687516193138692	0.0013549129773688076	0.0014282237157241713	0.0014118920988279511	0.0014626337241829726	0.001444754326756633	0.0014995527822208386	0.001479927987260383	0.001577865643045482	0.0015542538263099894	0.04876755220211521	0.04709166615556535	-7.544488719912756e-05	-0.00012728876407497314	-7.452264095630934e-05	-0.0001257327728239055
0.7371540783773028	0.00136844077929784	0.0013546052800824492	0.0014278993699834827	0.0014115714619559962	0.0014623015641677991	0.0014444262271004335	0.001499212238154467	0.00147959189991979	0.0015775073147318507	0.0015539008601419678	0.04876755241082488	0.04709166635691693	-7.50221813776153e-05	-0.00012733826538863235	-7.410510234254208e-05	-0.00012578166904059218
0.74159580252467	0.0013681298189469216	0.0013542974636779888	0.0014275748986832758	0.001411250700960331	0.0014619692755704111	0.00144409800043379	0.0014988715622629627	0.0014792556824791414	0.00157714884771481	0.0015535477573457622	0.048767552623066784	0.04709166656167556	-7.460157887020924e-05	-0.00012738733338474306	-7.368964133164235e-05	-0.00012583013723682646
0.746064290294433	0.001367818739317144	0.0013539895292007823	0.001427250302925533	0.0014109298169303365	0.0014616368595193802	0.0014437696478714777	0.0014985307557034307	0.0014789193360803974	0.0015767902432119983	0.0015531945191207838	0.048767552838901614	0.047091666769900974	-7.418307203410635e-05	-0.00012743596955566705	-7.327625037450991e-05	-0.00012587817888692898
0.7505597029508803	0.0013675075414608959	0.0013536814776925808	0.0014269255838084364	0.0014106088109516386	0.0014613043171393903	0.0014434411705244307	0.001498189819628989	0.0014785828618615825	0.001576431502436862	0.0015528411466623141	0.048767553058392116	0.04709166698165305	-7.376665322236797e-05	-0.00012748417539282242	-7.28649219176869e-05	-0.00012592579546388816
0.7550822027299987	0.0013671962264269221	0.0013533733101915282	0.0014266007424263674	0.0014102876841061054	0.0014609716495512315	0.0014431125694997383	0.0014978487551887663	0.001478246260956784	0.0015760726265986514	0.0015524876411615002	0.04876755328160147	0.047091667196992704	-7.335231478527993e-05	-0.00012753195238740522	-7.245564840471785e-05	-0.0001259729884408034
0.7596319528453285	0.001366884795260325	0.0013530650277321643	0.0014262757798699094	0.00140996643747185	0.0014606388578718053	0.0014427838459006481	0.0014975075635279046	0.0014779095344961551	0.001575713616902423	0.0015521340038053594	0.04876755350859422	0.047091667415982204	-7.294004906949203e-05	-0.00012757930202877965	-7.204842227587216e-05	-0.0001260197592885537
0.7642091174938536	0.0013665732490025747	0.001352756631345431	0.0014259506972258544	0.0014096450721232383	0.0014603059432141312	0.0014424550008265743	0.0014971662457875675	0.001477572683605923	0.0015753544745490506	0.0015517802357767874	0.04876755373943613	0.047091667638685435	-7.252984841882304e-05	-0.0001276262258049221	-7.164323596858813e-05	-0.00012606610947718533
0.7688138618619275	0.001366261588691503	0.0013524481220586713	0.001425625495577202	0.0014093235891308865	0.0014599729066873458	0.001442126035373094	0.0014968248031049375	0.0014772357094083853	0.00157499520073522	0.0015514263382545555	0.04876755397419368	0.04709166786516625	-7.212170517539862e-05	-0.000127672725203698	-7.1240081918722e-05	-0.00012611204047635605
0.7734463521312342	0.0013659498153613104	0.0013521395008956312	0.001425300176003162	0.0014090019895616644	0.001459639749396706	0.0014417969506319522	0.0014964832366132206	0.0014768986130219144	0.0015746357966534346	0.001551072312413314	0.04876755421293499	0.047091668095490376	-7.171561167906848e-05	-0.00012771880171069672	-7.083895255965977e-05	-0.00012615755375344762
0.7781067554847866	0.0013656379300425717	0.0013518307688764695	0.0014249747395791625	0.001408680274478704	0.0014593064724435962	0.0014414677476910702	0.001496141547441654	0.0014765613955609672	0.0015742762634920243	0.0015507181594236039	0.04876755445572938	0.04709166832972476	-7.13115602680725e-05	-0.00012776445680928727	-7.043984032328865e-05	-0.00012620265077373238
0.7827952401129585	0.0013653259337622385	0.001351521927017758	0.0014246491873768535	0.0014083584449414016	0.0014589730769255325	0.0014411384276345465	0.0014957997367155088	0.0014762240581360853	0.0015739166024351483	0.0015503638804518554	0.048767554702647174	0.04709166856793683	-7.090954327984567e-05	-0.0001278096919826166	-7.004273764077418e-05	-0.00012624733300220514
0.7875119752195561	0.0013650138275436406	0.001351212976332483	0.001424323520464106	0.001408036502005418	0.0014586395639361609	0.001440808991542658	0.0014954578055560907	0.0014758866018538973	0.0015735568146627939	0.001550009476660391	0.04876755495375968	0.04709166881019594	-7.050955305160089e-05	-0.00012785450871233284	-6.964763694292109e-05	-0.00012629160190258393
0.792257131027923	0.0013647016124064897	0.0013509039178300497	0.0014239977399050174	0.001407714446722684	0.0014583059345652657	0.0014404794404918662	0.001495115755080746	0.0014755490278171239	0.0015731969013507857	0.0015496549492074309	0.048767555209140286	0.0470916690565726	-7.01115819192466e-05	-0.00012789890847686447	-6.925453065945164e-05	-0.00012633545893492304
0.7970308787870847	0.0013643892893668926	0.0013505947525162946	0.0014236718467599248	0.0014073922801414126	0.0014579721898987793	0.0014401497755548286	0.0014947735864028731	0.00147521133712459	0.0015728368636707955	0.0015493002992471071	0.048767555468862946	0.047091669307138345	-6.971562221935734e-05	-0.0001279428927536408	-6.886341122042117e-05	-0.00012637890555872167
0.8018333907779276	0.0013640768594373432	0.0013502854813934781	0.0014233458420853972	0.0014070700033060916	0.0014576383310187764	0.0014398199978003922	0.0014944313006319168	0.0014748735308712179	0.001572476702790339	0.0015489455279294544	0.04876755573300295	0.04709166956196574	-6.932166628900727e-05	-0.0001279864630181482	-6.84742710566899e-05	-0.00012642194323142508
0.8066648403194178	0.0013637643236267376	0.0013499761054602993	0.0014230197269342504	0.0014067476172574995	0.0014573043590034903	0.0014394901082936085	0.0014940888988733835	0.0014745356101480433	0.0015721164198727873	0.0015485906364004279	0.04876755600163744	0.047091669821128966	-6.892970646607544e-05	-0.0001280296207439302	-6.80871025998675e-05	-0.0001264645734086467
0.8115254017748545	0.0013634516829403702	0.0013496666257118923	0.0014226935023555441	0.001406425123032701	0.0014569702749273068	0.0014391601080957297	0.0014937463822288373	0.0014741975760422116	0.0015717560160773674	0.0015482356258018982	0.048767556274844574	0.04709167008470366	-6.853973508971767e-05	-0.0001280723674024764	-6.770189828270157e-05	-0.0001265067975438905
0.8164152505581643	0.0013631389383799478	0.001349357043139839	0.0014223671693945957	0.0014061025216650608	0.0014566360798607808	0.0014388299982642228	0.0014934037517959147	0.001473859429636991	0.0015713954925591766	0.0015478804972716685	0.048767556552703546	0.04709167035276642	-6.815174450003347e-05	-0.00012811470446166817	-6.731865053885566e-05	-0.00012654861708705223
0.8213345631402307	0.001362826090943592	0.0013490473587321732	0.0014220407290929825	0.0014057798141842478	0.0014563017748706393	0.0014384997798527746	0.0014930610086683284	0.001473521172011778	0.001571034850469184	0.001547525251943476	0.04876755683529571	0.04709167062539513	-6.776572704006445e-05	-0.00012815663338916483	-6.693735180507421e-05	-0.00012659003348780562
0.8262835170552626	0.0013625131416258377	0.0013487375734733786	0.0014217141824885422	0.0014054570016162323	0.001455967361019778	0.001438169453911287	0.0014927181539358657	0.0014731828042420948	0.0015706740909542322	0.0015471698909469921	0.0487675571227032	0.047091670902669684	-6.738167505493386e-05	-0.00012819815564979464	-6.655799452001676e-05	-0.00012663104819310433
0.8312622909072027	0.0013622000914176508	0.001348427688344405	0.001421387530615388	0.001405134084983304	0.0014556328393672813	0.0014378390214858975	0.0014923751886844062	0.0014728443273996066	0.0015703132151570535	0.0015468144154078408	0.048767557415010133	0.047091671184670766	-6.699958089184666e-05	-0.0001282392727046111	-6.618057112442455e-05	-0.0001266716626462383
0.8362710643761712	0.0013618869413064257	0.0013481177043226673	0.00142106077450391	0.0014048110653040713	0.001455298210968421	0.0014375084836189768	0.001492032113995922	0.0014725057425521225	0.0015699522242162713	0.001546458826447597	0.04876755771230174	0.04709167147148061	-6.661943690133842e-05	-0.00012827998601316892	-6.580507406236946e-05	-0.00012671187828894315
0.8413100182249524	0.0013615736922759963	0.0013478076223820566	0.0014207339151807838	0.0014044879435934712	0.001454963476874666	0.0014371778413491399	0.001491688930948487	0.0014721670507636053	0.0015695911192664114	0.0015461031251837987	0.048767558014664515	0.047091671763183324	-6.6241235437553e-05	-0.00012832029703219172	-6.543149578136509e-05	-0.00012675169655990137
0.8463793343055166	0.001361260345306639	0.001347497443492942	0.0014204069536689744	0.0014041647208627727	0.0014546286381336856	0.0014368470957112492	0.0014913456406162827	0.0014718282530941744	0.0015692299014379036	0.0015457473127299514	0.04876755832218722	0.04709167205986365	-6.586496885804816e-05	-0.0001283602072157941	-6.505982873247773e-05	-0.0001267911188954085
0.8514791955655843	0.0013609469013750827	0.0013471871686221808	0.0014200798909877472	0.0014038413981195864	0.0014542936957893625	0.0014365162477364259	0.0014910022440696071	0.0014714893506001176	0.0015688685718570961	0.001545391390195538	0.048767558634959664	0.04709167236160863	-6.549062952443396e-05	-0.0001283997180147045	-6.469006537068722e-05	-0.000126830146728929
0.8566097860552276	0.0013606333614545137	0.0013468767987331236	0.0014197527281526727	0.0014035179763678708	0.0014539586508817957	0.001436185298452053	0.0014906587423748816	0.0014711503443338963	0.00156850713164626	0.001545035358686025	0.04876755895307326	0.04709167266850655	-6.511820980278915e-05	-0.0001284388308773754	-6.432219815549756e-05	-0.00012686878149104075
0.861771290933513	0.001360319726514582	0.0013465663347856217	0.0014194254661756332	0.0014031944566079396	0.0014536235044473095	0.001435854248881786	0.0014903151365946573	0.0014708112353441537	0.0015681455819235982	0.0015446792193028727	0.04876755927662126	0.04709167298064738	-6.474770206382763e-05	-0.00012847754724881755	-6.395621955077035e-05	-0.00012690702460910197
0.8669638964751838	0.001360005997521414	0.0013462557777360364	0.0014190981060648354	0.0014028708398364708	0.0014532882575184632	0.0014355231000455608	0.0014899714277876288	0.0014704720246757241	0.0015677839238032558	0.001544322973143543	0.048767559605698466	0.04709167329812232	-6.43790986832593e-05	-0.00012851586857126618	-6.359212202527997e-05	-0.00012694487750730676
0.8721877900773816	0.0013596921754376122	0.001345945128537243	0.0014187706488248122	0.0014025471270465125	0.0014529529111240557	0.0014351918529596011	0.0014896276170086348	0.0014701327133696397	0.0015674221583953257	0.0015439666213015073	0.048767559940401065	0.0470916736210247	-6.401239204262277e-05	-0.00012855379628451402	-6.322989805387924e-05	-0.00012698234160812838
0.877443160266411	0.0013593782612222652	0.0013456343881386372	0.0014184430954564304	0.001402223319227488	0.0014526174662891336	0.0014348605086364206	0.001489283705308669	0.0014697933024631347	0.0015670602868058563	0.001543610164866252	0.048767560280827724	0.0470916739494489	-6.364757452836933e-05	-0.00012859133182352434	-6.286954011616719e-05	-0.00012701941832937713
0.8827301967045416	0.0013590642558309635	0.001345323557486152	0.001418115446956909	0.0014018994173652139	0.0014522819240350075	0.0014345290680848445	0.0014889396937348958	0.001469453792989666	0.0015666983101368709	0.001543253604923298	0.048767560627078106	0.04709167428349154	-6.328463853316757e-05	-0.00012862847662070687	-6.251104069754376e-05	-0.00012705610908547715
0.8880490901968541	0.0013587501602157963	0.0013450126375222544	0.0014177877043198158	0.001401575422441898	0.0014519462853792501	0.0014341975323100065	0.0014885955833306493	0.0014691141859789092	0.0015663362294863648	0.0015428969425541985	0.04876756097925372	0.0470916746232502	-6.292357645643065e-05	-0.00012866523210580683	-6.215439229051434e-05	-0.00012709241528879867
0.8934000326981257	0.0013584359753253655	0.0013447016291859607	0.0014174598685350816	0.0014012513354361529	0.001451610551335712	0.001433865902313362	0.001488251375135447	0.0014687744824567754	0.001565974045948321	0.0015425401788365556	0.048767561337457854	0.04709167496882552	-6.256438070351145e-05	-0.00012870159970379547	-6.179958739321867e-05	-0.00012712833834699344
0.8987832173197573	0.0013581217021047965	0.0013443905334128451	0.0014171319405890113	0.001400927157323006	0.0014512747229145297	0.001433534179092699	0.0014879070701850027	0.001468434683445419	0.001565611760612723	0.0015421833148440301	0.04876756170179613	0.047091675320318764	-6.2207043686896e-05	-0.00012873758083653541	-6.14466185109297e-05	-0.0001271638796644936
0.904198838336744	0.0013578073414957424	0.0013440793511350448	0.0014168039214642885	0.001400602889073906	0.0014509388011221351	0.0014332023636421452	0.0014875626695112307	0.0014680947899632457	0.0015652493745655584	0.0015418263516463469	0.04876756207237583	0.0470916756778331	-6.185155782673091e-05	-0.00012877317692333579	-6.109547815635885e-05	-0.00012719904064323329
0.9096470911946843	0.0013574928944363918	0.001343768083281267	0.0014164758121399841	0.0014002785316567293	0.0014506027869612586	0.0014328704569521737	0.0014872181741422547	0.0014677548030249193	0.0015648868888888307	0.001541469290309306	0.04876756244930603	0.04709167604147358	-6.14979155501294e-05	-0.0001288083893785097	-6.0746158849322995e-05	-0.00012723382268037264
0.915128172516836	0.0013571783618614856	0.0013434567307768074	0.001416147613591574	0.0013999540860357988	0.001450266681430952	0.0014325384600096212	0.0014868735851024254	0.0014674147236413823	0.0015645243046605768	0.001541112131894801	0.04876756283269731	0.0470916764113477	-6.114610929172648e-05	-0.00012884321961209588	-6.0398653116883194e-05	-0.00012726822716868647
0.9206422801112097	0.0013568637447023198	0.0013431452945435497	0.0014158193267909407	0.0013996295531718843	0.0014499304855265882	0.0014322063737976932	0.0014865289034123245	0.0014670745528198548	0.0015641616229548705	0.0015407548774608198	0.04876756322266265	0.047091676787564374	-6.079613149528873e-05	-0.00012887766903274533	-6.005295349514883e-05	-0.00012730225549945073
0.9261896129777101	0.001356549043886751	0.0013428337754999757	0.0014154909527063805	0.0013993049340222123	0.0014495942002398692	0.001431874199295967	0.001486184130088772	0.0014667342915638457	0.0015637988448418312	0.0015403975280614559	0.048767563619317486	0.04709167717023428	-6.044797461188245e-05	-0.0001289117390425587	-5.9709052527529005e-05	-0.0001273359090578352
0.931770371315315	0.0013562342603392218	0.001342522174561186	0.0014151624923026296	0.001398980229540488	0.0014492578265588513	0.0014315419374804203	0.0014858392661448508	0.0014663939408731755	0.0015634359713876482	0.001540040084746932	0.048767564022778216	0.04709167755947043	-6.0101631101566744e-05	-0.00012894543104080558	-5.936694276614807e-05	-0.00012736918922579
0.9373847565293029	0.0013559193949807507	0.0013422104926388914	0.0014148339465408532	0.0013986554406768873	0.0014489213654679356	0.0014312095893234196	0.0014854943125898995	0.0014660535017439684	0.0015630730036545763	0.0015396825485635933	0.048767564433164524	0.04709167795538763	-5.9757093433587816e-05	-0.00012897874642264773	-5.9026616772372975e-05	-0.000127402097381768
0.9430329712385201	0.0013556044487289588	0.0013418987306414419	0.001414505316378674	0.0013983305683780843	0.0014485848179478975	0.00143087715579375	0.0014851492704295384	0.001465712975168681	0.0015627099427009605	0.0015393249205539344	0.048767564850597016	0.04709167835810306	-5.941435408582385e-05	-0.00012901168657858397	-5.868806711600838e-05	-0.00012743463489883755
0.9487152192826929	0.0013552894224980686	0.001341586889473821	0.0014141766027701706	0.0013980056135872497	0.0014482481849758834	0.0014305446378566123	0.0014848041406656711	0.0014653723621360988	0.001562346789581238	0.0015389672017566008	0.04876756527519941	0.04709167876773481	-5.907340554597851e-05	-0.0001290442528953939	-5.835128637665665e-05	-0.0001274668031472359
0.9544317057297852	0.0013549743171989233	0.0013412749700376684	0.0014138478066658981	0.0013976805772440693	0.0014479114675254325	0.0014302120364736435	0.0014844589242965034	0.0014650316636313611	0.0015619835453459603	0.0015386093932064086	0.04876756570709666	0.04709167918440534	-5.873424031144214e-05	-0.00012907644675519414	-5.8016267143370936e-05	-0.0001274986034920378
0.9601826368833979	0.001354659133738988	0.0013409629732312805	0.0014135189290128889	0.0013973554602847492	0.0014475746665664792	0.0014298793526029202	0.0014841136223165475	0.0014646908806359587	0.0015616202110417946	0.0015382514959343498	0.04876756614641722	0.04709167960823663	-5.8396850889375074e-05	-0.000129108269535827	-5.768300201491883e-05	-0.00012753003729415457
0.9659682202902156	0.0013543438730223704	0.0013406508999496288	0.0014131899707546742	0.0013970302636420327	0.0014472377830653728	0.001429546587198978	0.001483768235716641	0.0014643500141277583	0.0015612567877115464	0.0015378935109676105	0.0487675665932906	0.04709168003935458	-5.806122979738759e-05	-0.00012913972261091589	-5.735148360033748e-05	-0.00012756110591038983
0.9717886647474951	0.0013540285359498225	0.0013403387510843635	0.0014128609328312861	0.001396704988245204	0.0014469008179848807	0.0014292137412128146	0.001483422765483952	0.0014640090650810034	0.0015608932763941632	0.0015375354393295762	0.048767567047849396	0.04709168047788708	-5.772736956362323e-05	-0.00012917080734919928	-5.70217045191973e-05	-0.00012759181069321723
0.9776441803106027	0.0013537131234187584	0.0013400265275238317	0.0014125318161792777	0.001396379635020108	0.0014465637722842091	0.001428880815591908	0.0014830772126019972	0.0014636680344663352	0.001560529678124756	0.0015371772820398544	0.04876756751022748	0.04709168092396371	-5.739526272659223e-05	-0.00012920152511491922	-5.669365740119947e-05	-0.0001276221529897259
0.9835349783005937	0.0013533976363232616	0.0013397142301530833	0.001412202621731727	0.0013960542048891567	0.001446226646919008	0.0014285478112802264	0.0014827315780506513	0.0014633269232507992	0.0015601659939346053	0.0015368190401142783	0.0487675679805629	0.047091681377716334	-5.70649018361985e-05	-0.00012923187726771035	-5.6367334887189036e-05	-0.00012765213414311916
0.9894612713118381	0.001353082075554099	0.0013394018598538852	0.0014118733504182562	0.0013957286987713417	0.0014458894428413882	0.00142821472921824	0.0014823858628061615	0.001462985732397861	0.0015598022248511792	0.0015364607145649256	0.04876756845899485	0.0470916818392804	-5.6736279453031835e-05	-0.00012926186516193372	-5.604272962878021e-05	-0.00012768175549088268
0.9954232732196957	0.0013527664419987347	0.0013390894175047338	0.0014115440031650416	0.0013954031175822516	0.0014455521609999342	0.0014278815703429371	0.0014820400678411609	0.0014626444628674203	0.0015594383718981497	0.0015361023064001346	0.048767568945664946	0.04709168230879207	-5.6409388149616935e-05	-0.00012929149014762054	-5.571983428932781e-05	-0.00012771101836706045
1.0014211991882311	0.0013524507365413332	0.0013387769039808614	0.0014112145808948212	0.0013950774622340744	0.0014452148023397103	0.0014275483355878271	0.0014816941941246764	0.0014623031156158167	0.001559074436095395	0.0015357438166245059	0.04876756944071786	0.047091682786390955	-5.6084220510232985e-05	-0.0001293207535704166	-5.539864154383012e-05	-0.00012773992410075596
1.0074552656779823	0.001352134960062779	0.001338464320154252	0.0014108850845269123	0.0013947517336356165	0.0014448773678022808	0.0014272150258829634	0.0014813482426221465	0.0014619616915958489	0.0015587104184590238	0.0015353852462389275	0.048767569944300246	0.047091683272218986	-5.576076913062222e-05	-0.0001293496567696395	-5.507914407834602e-05	-0.00012776847401463343
1.013525690453769	0.0013518191134406887	0.0013381516668936556	0.001410555514977225	0.0013944259326923172	0.0014445398583257205	0.0014268816421549532	0.001481002214295437	0.0014616201917567885	0.0015583463200013897	0.001535026596240587	0.04876757045656231	0.04709168376642012	-5.543902661897526e-05	-0.00012937820108060993	-5.4761334591535427e-05	-0.00012779666942797085
1.0196326925925556	0.001351503197549419	0.0013378389450645952	0.0014102258731582705	0.001394100060306255	0.001444202274844627	0.001426548185326967	0.0014806561101028482	0.0014612786170443894	0.0015579821417310992	0.0015346678676229815	0.048767570977656056	0.04709168426914167	-5.511898559583395e-05	-0.0001294063878333196	-5.444520579421519e-05	-0.00012782451165443964
1.0257764924913542	0.0013511872132600821	0.0013375261555293822	0.0014098961599791782	0.001393774117376165	0.0014438646182901348	0.001426214656318756	0.0014803099309991332	0.0014609369684009043	0.0015576178846530295	0.0015343090613759351	0.04876757150773662	0.047091684780533195	-5.480063869429952e-05	-0.00012943421835232005	-5.413075040941462e-05	-0.00012785200200238211
1.0319573118751795	0.0013508711614405586	0.0013372132991471295	0.0014095663763457078	0.001393448104797452	0.0014435268895899302	0.0014258810560466649	0.0014799636779355106	0.0014605952467650978	0.0015572535497683454	0.0015339501784856133	0.04876757204696129	0.04709168530074662	-5.4483978560310176e-05	-0.0001294616939571669	-5.381796117309712e-05	-0.00012787914177531112
1.0381753738050519	0.0013505550429555072	0.0013369003767737598	0.0014092365231602602	0.0013931220234621997	0.0014431890896682619	0.001425547385423642	0.001479617351859678	0.0014602534530722578	0.00155688913807451	0.0015335912199345356	0.04876757259549117	0.047091685829936836	-5.41689978528076e-05	-0.0001294888159619756	-5.350683083372998e-05	-0.00012790593227091085
1.0444309026860459	0.0013502388586663838	0.0013365873892620267	0.0014089066013218978	0.0013927958742591918	0.0014428512194459594	0.0014252136453592617	0.0014792709537158294	0.0014599115882542172	0.001556524650565305	0.0015332321867015954	0.048767573153488966	0.04709168636826176	-5.385568924387574e-05	-0.00012951558567508847	-5.319735215325583e-05	-0.00012793237478214703
1.05072412427539	0.0013499226094314475	0.0013362743374615185	0.0014085766117263494	0.0013924696580739165	0.001442513279840444	0.0014248798367597249	0.001478924484444665	0.0014595696532393578	0.0015561600882308415	0.0015328730797620688	0.04876757372112155	0.0470916869158815	-5.354404541944857e-05	-0.00012954200440062902	-5.288951790689833e-05	-0.00012795847059693388
1.057055265690613	0.0013496062961057779	0.0013359612222186767	0.0014082465552660301	0.0013921433757885864	0.0014421752717657414	0.0014245459605278863	0.001478577944983409	0.0014592276489526327	0.0015557954520575767	0.0015325139000876334	0.04876757429855802	0.04709168747295963	-5.323405907872725e-05	-0.00012956807343605936	-5.25833208829124e-05	-0.00012798422099646878
1.0634245554177415	0.001349289919541289	0.00133564804437681	0.001407916432830055	0.0013918170282821523	0.0014418371961325022	0.0014242120175632614	0.0014782313362658246	0.0014588855763155789	0.0015554307430283316	0.0015321546486463855	0.04876757488597061	0.04709168803966189	-5.292572293470743e-05	-0.000129593794073124	-5.2278753883708284e-05	-0.0001280096272575637
1.0698322233195456	0.0013489734805867415	0.0013353348047761041	0.0014075862453042513	0.0013914906164303137	0.0014414990538480115	0.001423878008762043	0.001477884659222228	0.0014585434362463306	0.0015550659621223063	0.0015317953264028519	0.04876757548353475	0.04709168861615777	-5.261902971488708e-05	-0.00012961916759879344	-5.197580972546301e-05	-0.00012803469065092443
1.0762785006438331	0.0013486569800877557	0.0013350215042536378	0.0014072559935711742	0.001391164141105536	0.0014411608458162045	0.001423543935017115	0.0014775379147795038	0.0014582012296596358	0.0015547011103150938	0.0015314359343180082	0.04876757609142878	0.04709168920261944	-5.231397216046152e-05	-0.00012964419529365445	-5.167448123812035e-05	-0.00012805941244131702
1.0827636200317978	0.0013483404188868295	0.001334708143643399	0.001406925678510123	0.0013908376031770665	0.0014408225729376852	0.001423209797218071	0.0014771911038611218	0.001457858957466873	0.0015543361885787003	0.0015310764733492959	0.04876757670983397	0.047091689799221605	-5.2010543027183886e-05	-0.00012966887843202102	-5.137476126607088e-05	-0.0001280837938877899
1.089287815526412	0.0013480237978233498	0.001334394723776295	0.0014065953009971541	0.0013905110035109457	0.0014404842361097384	0.0014228755962512256	0.0014768442273871533	0.0014575166205760652	0.0015539711978815613	0.001530716944450638	0.04876757733893557	0.04709169040614344	-5.170873508610063e-05	-0.0001296932182840438	-5.107664266869316e-05	-0.00012810783624517263
1.0958513225808764	0.0013477071177336005	0.0013340812454801629	0.0014062648619050902	0.0013901843429700187	0.00144014583622634	0.0014225413329996242	0.0014764972862742777	0.001457174219891888	0.0015536061391885482	0.0015303573485724478	0.04876757797892175	0.04709169102356547	-5.140854112237192e-05	-0.0001297172161128235	-5.078011831942397e-05	-0.00012813154076096733
1.1024543780671139	0.0013473903794507913	0.001333767709579796	0.0014059343621035507	0.0013898576224139622	0.0014398073741781858	0.001422207008343073	0.0014761502814358155	0.0014568317563157028	0.001553241013461004	0.001529997686661662	0.04876757862998355	0.04709169165167322	-5.110995393585449e-05	-0.0001297408731741334	-5.0485181105994203e-05	-0.00012815490867540413
1.1090972202843215	0.0013470735838050632	0.0013334541168969504	0.001405603802458954	0.0013895308426992905	0.001439468850852698	0.0014218726231581447	0.0014758032137817325	0.001456489230745559	0.0015528758216567476	0.001529637959661745	0.048767579292316406	0.04709169229065409	-5.0812966342766996e-05	-0.0001297641907208047	-5.0191823932468904e-05	-0.00012817794122610415
1.115780088967567	0.001346756731623497	0.0013331404682503532	0.001405273183834531	0.0013892040046793654	0.0014391302671340346	0.001421538178318188	0.0014754560842186511	0.0014561466440762073	0.001552510564730086	0.001529278168512702	0.048767579966118246	0.047091692940699786	-5.0517571173844256e-05	-0.00012978716999767492	-4.9900039717276634e-05	-0.00012820063964275041
1.1225032252964444	0.001346439823730144	0.0013328267644557325	0.001404942507090355	0.001388877109204428	0.0014387916239031236	0.0014212036746933598	0.0014751088936498836	0.001455803997199131	0.001552145243631849	0.0015289183141511135	0.04876758065159069	0.04709169360200485	-5.0223761275017265e-05	-0.00012980981224208765	-4.960982139380621e-05	-0.00012822300514769847
1.1292668719037753	0.0013461228609460303	0.0013325130063258223	0.0014046117730833457	0.0013885501571216023	0.0014384529220376656	0.0014208691131506299	0.0014747616429754379	0.0014554612910025518	0.0015517798593093943	0.001528558397510138	0.04876758134893993	0.047091694274767525	-4.993152950900914e-05	-0.0001298321186882223	-4.932116191187774e-05	-0.0001282450389595291
1.1360712728843656	0.0013458058440891697	0.0013321991946703747	0.001404280982667284	0.0013882231492749087	0.001438114162412149	0.001420534494553796	0.001474414333092029	0.001455118526371443	0.0015514144127066229	0.00152819841951953	0.0487675820583745	0.04709169495918986	-4.964086875319795e-05	-0.00012985409056104347	-4.903405423624385e-05	-0.00012826674228910706
1.1429166738038161	0.0013454887739745946	0.0013318853302961902	0.001403950136692844	0.0013878960865052953	0.0014377753458978825	0.0014201998197635112	0.0014740669648931166	0.0014547757041875615	0.0015510489047640148	0.0015278383811056719	0.04876758278010739	0.047091695655476724	-4.935177190165674e-05	-0.00012987572908029765	-4.874849134765824e-05	-0.0001282881163408578
1.1498033217073829	0.0013451716514143505	0.0013315714140071135	0.0014036192360075866	0.0013875689696506352	0.0014374364733629897	0.0014198650896372876	0.0014737195392688963	0.0014544328253294468	0.001550683336418623	0.0015274782831915727	0.04876758351435516	0.04709169636383715	-4.906423186512576e-05	-0.00012989703546101294	-4.846446624344469e-05	-0.00012830916231476586
1.1567314651288954	0.0013448544772175243	0.0013312574466040608	0.0014032882814559904	0.0013872417995457527	0.0014370975456724396	0.001419530305029517	0.0014733720571063333	0.0014540898906724481	0.0015503177086041075	0.0015271181266968963	0.04876758426133809	0.04709169708448413	-4.8778241569624736e-05	-0.000129918010908725	-4.8181971936150925e-05	-0.00012832988140171198
1.1637013540997225	0.0013445372521902626	0.001330943428885037	0.0014029572738794688	0.0013869145770224428	0.0014367585636880652	0.0014191954667914972	0.0014730245192891803	0.001453746901088744	0.0015499520222507547	0.0015267579125379839	0.04876758502128113	0.047091697817634066	-4.849379395804876e-05	-0.0001299386566233629	-4.790100145496412e-05	-0.00012835027478702576
1.1707132401577995	0.00134421997713578	0.0013306293616451462	0.0014026262141163814	0.0013865873029094812	0.0014364195282685743	0.0014188605757714356	0.0014726769266979883	0.0014534038574473538	0.001549586278285488	0.0015263976416278649	0.04876758579441227	0.0470916985635071	-4.821088199023771e-05	-0.000129958973799027	-4.762154784586359e-05	-0.00012837034365048572
1.177767376356704	0.0013439026528543792	0.0013303152456766085	0.0014022951030020527	0.001386259978032643	0.0014360804402695692	0.0014185256328144735	0.0014723292802101278	0.0014530607606141569	0.0015492204776318917	0.0015260373148762772	0.048767586580963994	0.04709169932232769	-4.792949864274032e-05	-0.00012997896362298977	-4.734360417117667e-05	-0.00012839008916448735
1.1848640172747877	0.0013435852801434638	0.001330001081768776	0.0014019639413687872	0.0013859326032147192	0.0014357413005435626	0.0014181906387627004	0.0014719815806998042	0.00145271761145191	0.001548854621210227	0.0015256769331896856	0.04876758738117294	0.047091700094323986	-4.764963690898072e-05	-0.0001299986272753073	-4.706716350998119e-05	-0.00012840951249493138
1.1920034190243662	0.0013432678597975604	0.001329686870708152	0.0014016327300458915	0.001385605179275535	0.0014354021099399993	0.0014178555944551745	0.0014716338290380816	0.0014523744108202673	0.0015484887099374558	0.0015253164974713047	0.04876758819528019	0.04709170087972823	-4.7371289799230665e-05	-0.00013001796592843062	-4.679221895793895e-05	-0.00012842861479983592
1.1991858392609598	0.0013429503926083342	0.0013293726132784075	0.0014013014698596904	0.0013852777070319708	0.0014350628693052734	0.001417520500727943	0.0014712860260928985	0.0014520311595758021	0.0015481227447272593	0.0015249560086211178	0.04876758902353053	0.0470917016787773	-4.709445034131732e-05	-0.00013003698074931513	-4.651876362818386e-05	-0.00012844739723183451
1.2064115371925936	0.0013426328793645997	0.001329058310260393	0.0014009701616335408	0.0013849501872979703	0.0014347235794827415	0.0014171853584140494	0.0014709381727290834	0.001451687858572014	0.0015477567264900532	0.0015245954675358888	0.0487675898661734	0.04709170249171126	-4.681911158042895e-05	-0.00013005567289747777	-4.6246790650961156e-05	-0.00012846586093667733
1.2136807735891502	0.0013423153208523447	0.0013287439624321594	0.0014006388061878522	0.0013846226208845654	0.0014343842413127468	0.0014168501683435623	0.0014705902698083772	0.0014513445086593575	0.001547390656133011	0.00152423487510919	0.04876759072346295	0.04709170331877546	-4.654526657925373e-05	-0.0001300740435257186	-4.597629317364127e-05	-0.0001284840070525095
1.2209938107917835	0.0013419977178547417	0.001328429570568973	0.0014003074043401032	0.0013842950085998901	0.0014340448556326314	0.0014165149313435865	0.0014702423181894486	0.0014510011106852556	0.0015470245345600825	0.0015238742322314168	0.04876759159565722	0.047091704160219267	-4.627290841789644e-05	-0.0001300920937787331	-4.5707264361025124e-05	-0.00012850183671037074
1.2283509127223842	0.001341680071152173	0.0013281151354433353	0.0013999759569048643	0.0013839673512492034	0.0014337054232767645	0.0014161796482382882	0.001469894318727921	0.0014506576654941226	0.0015466583626720198	0.0015235135397898135	0.04876759248301985	0.04709170501629597	-4.600203019423932e-05	-0.0001301098247943333	-4.5439697395288636e-05	-0.0001285193510341398
1.2357523448931043	0.0013413623815222407	0.001327800657824999	0.0013996444646938112	0.001383639649634903	0.0014333659450765518	0.001415844319848909	0.0014695462722763833	0.0014503141739273817	0.0015462921413663903	0.001523152798668488	0.048767593385818014	0.04709170588726434	-4.57326250243445e-05	-0.00013012723770400303	-4.517358547670436e-05	-0.00012853655114147822
1.2431983744159416	0.0013410446497397858	0.0013274861384809818	0.001399312928515743	0.0013833119045565426	0.001433026421860458	0.0014155089469937822	0.0014691981796844116	0.0014499706368234803	0.0015459258715375991	0.001522792009748432	0.048767594304324466	0.04709170677338747	-4.546468604225973e-05	-0.00013014433363156552	-4.490892182318351e-05	-0.00012855343814249798
1.2506892700123766	0.0013407268765769078	0.001327171578175589	0.0013989813491766033	0.0013829841168108538	0.001432686854454025	0.0014151735304883575	0.0014688500417985905	0.0014496270550179138	0.0015455595540769121	0.0015224311739075447	0.04876759523881655	0.04709170767493257	-4.519820639990735e-05	-0.00013016111369307248	-4.464569967044252e-05	-0.00012857001313959504
1.2582253020230734	0.0013404090628029825	0.0013268569776704292	0.0013986497274794992	0.0013826562871917633	0.001432347243679894	0.0014148380711452157	0.0014685018594625334	0.001449283429343244	0.0015451931898724759	0.0015220702920206522	0.04876759618957658	0.047091708592171544	-4.4933179267611645e-05	-0.00013017757899741467	-4.438391227230831e-05	-0.00012858627722822646
1.2658067424176331	0.0013400912091846781	0.0013265423377244309	0.0013983180642247173	0.0013823284164904098	0.0014320075903578207	0.00141450256977409	0.0014681536335168991	0.0014489397606291185	0.0015448267798093376	0.0015217093649595274	0.04876759715689201	0.0470917095253826	-4.4669597834126606e-05	-0.00013019373064593331	-4.412355290063508e-05	-0.00012860223149596672
1.2734338648044117	0.001339773316485976	0.001326227659093864	0.0013979863602097465	0.0013820005054951674	0.0014316678953046995	0.0014141670271818868	0.0014678053647994161	0.0014485960497022923	0.0015444603247694695	0.0015213483935929135	0.048767598141055024	0.047091710474847295	-4.440745530659429e-05	-0.00013020956973258668	-4.386461484584547e-05	-0.000128617877023951
1.2811069444403917	0.0013394553854681854	0.0013259129425323528	0.0013976546162292928	0.0013816725549916575	0.0014313281593345774	0.0014138314441726981	0.0014674570541448988	0.0014482522973866426	0.0015440938256317859	0.0015209873787865396	0.04876759914236374	0.04709171144085295	-4.4146744910905644e-05	-0.0001302250973437835	-4.360709141651431e-05	-0.00012863321488515433
1.2888262582411194	0.0013391374168899661	0.0013255981887908988	0.0013973228330753033	0.0013813445657627754	0.0014309883832586804	0.0014134958215478311	0.0014671087023852708	0.0014479085045031959	0.0015437272832721687	0.0015206263214031497	0.04876760016112043	0.04709171242369178	-4.3887459891645e-05	-0.00013024031455832752	-4.3350975939715486e-05	-0.0001286482461447247
1.296592084790695	0.0013388194115073425	0.0013252833986178963	0.0013969910115369808	0.0013810165385887035	0.001430648567885426	0.0014131601601058196	0.0014667603103495836	0.0014475646718701423	0.0015433606985634856	0.001520265222302517	0.048767601197634104	0.047091713423661516	-4.362959351202067e-05	-0.00013025522244691778	-4.309626176114689e-05	-0.00012866297186081566
1.3044047043518285	0.001338501370073729	0.0013249685727591551	0.0013966591524008103	0.001380688474246937	0.0014303087140204542	0.0014128244606424502	0.0014664118788640425	0.0014472208003028623	0.0015429940723756194	0.0015199040823414725	0.048767602252218885	0.04709171444106456	-4.337313905421192e-05	-0.00013026982207248183	-4.284294224500551e-05	-0.00012867739308308757
1.312264398875954	0.0013381832933399408	0.0013246537119579126	0.001396327256450571	0.0013803603735122968	0.0014299688224666354	0.0014124887239507788	0.001466063408752018	0.0014468768906139417	0.0015426274055754803	0.0015195429023739208	0.04876760332519355	0.047091715476209925	-4.311808981961873e-05	-0.00013028411449039767	-4.259101077469518e-05	-0.00012869151085442843
1.320171452013404	0.0013378651820542208	0.0013243388169548597	0.0013959953244673637	0.0013800322371569553	0.0014296288940241024	0.0014121529508211513	0.001465714900834078	0.0014465329436131958	0.0015422606990270374	0.0015191816832508679	0.048767604416883666	0.04709171652941066	-4.286443912873694e-05	-0.0001302981007485493	-4.234046075235476e-05	-0.0001287053262096216
1.3281261491236485	0.0013375470369622483	0.0013240238884881512	0.0013956633572296206	0.0013797040659504483	0.0014292889294902583	0.0014118171420412224	0.0014653663559279966	0.001446188960107685	0.00154189395359133	0.0015188204258204327	0.048767605527620564	0.04709171760098619	-4.2612180321185966e-05	-0.00013031178188627202	-4.2091285598871986e-05	-0.00012871884017517932
1.3361287772855897	0.0013372288588071734	0.001323708927293437	0.001395331355513141	0.0013793758606597073	0.0014289489296598129	0.0014114812983959835	0.0014650177748487896	0.0014458449409017477	0.001541527170126506	0.0015184591309278864	0.04876760665774024	0.04709171869126167	-4.2361306755833716e-05	-0.0001303251589345189	-4.184347875441086e-05	-0.0001287320537698422
1.3441796253079266	0.0013369106483296215	0.0013233939341038687	0.0013949993200910956	0.0013790476220490666	0.0014286088953247887	0.001411145420667773	0.0014646691584087245	0.0014455008867970082	0.0015411603494878301	0.0015180977994156582	0.04876760780758666	0.047091719800568144	-4.211181181107415e-05	-0.00013033823291674906	-4.1597033678314466e-05	-0.0001287449680043573
1.352278983739575	0.001336592406267725	0.0013230789096501305	0.0013946672517340605	0.001378719350880295	0.001428268827274556	0.0014108095096363072	0.0014643205074173504	0.001445156798592409	0.0015407934925277186	0.0015177364321233714	0.0487676089775083	0.04709172092924222	-4.1863688884716255e-05	-0.00013035100484809492	-4.135194384911889e-05	-0.00012875758388153358
1.3604271448801535	0.001336274133357133	0.001322763854660449	0.0013943351512100285	0.0013783910479126067	0.0014279287262958407	0.001410473566078693	0.0014639718226815133	0.0014448126770842233	0.0015404266000957514	0.0015173750298878561	0.0487676101678603	0.047091722077626526	-4.16169313943171e-05	-0.00013036347573558427	-4.1108202764789104e-05	-0.00012876990239601982
1.3686244027905345	0.0013359558303310405	0.0013224487698606203	0.0013940030192844354	0.0013780627139026909	0.0014275885931727577	0.001410137590769456	0.001463623105005385	0.001444468523066086	0.0015400596730387073	0.0015170135935431794	0.048767611379005135	0.04709172324607005	-4.1371532776848796e-05	-0.00013037564657741862	-4.08658039425247e-05	-0.00012878192453391613
1.3768710533034536	0.001335637497920201	0.0013221336559740258	0.0013936708567201788	0.0013777343496047256	0.0014272484286868244	0.0014098015844805582	0.0014632743551904787	0.0014441243373290087	0.0015396927122005768	0.0015166521239206659	0.048767612611309935	0.047091724434927804	-4.112748648928133e-05	-0.0001303875183641945	-4.0624740919315006e-05	-0.00012879365127377307
1.3851673940341884	0.0013353191368529523	0.001321818513721654	0.0013933386642776416	0.0013774059557704022	0.001426908233616987	0.001409465547981419	0.0014629255740356778	0.0014437801206614049	0.0015393257184225957	0.0015162906218489204	0.04876761386514982	0.047091725644561606	-4.0884786008388296e-05	-0.0001303990920778486	-4.038500725171701e-05	-0.00012880508358564802
1.3935137243912972	0.0013350007478552307	0.001321503343822119	0.0013930064427147076	0.0013770775331489447	0.001426568008739639	0.0014091294820389383	0.0014625767623372512	0.0014434358738491097	0.0015389586925432582	0.001515929088153852	0.0487676151409062	0.04709172687533857	-4.0643424830705266e-05	-0.0001304103686916025	-4.0146596515647226e-05	-0.000128816222430439
1.4019103455874267	0.0013346823316506002	0.0013211881469916838	0.0013926741927867933	0.0013767490824871343	0.0014262277548286486	0.0014087933874175214	0.0014622279208888857	0.001443091597675409	0.001538591635398355	0.0015155675236587004	0.04876761643896692	0.047091728127634146	-4.040339647300162e-05	-0.00013042134917073955	-3.990950230722823e-05	-0.00012882706876210515
1.410357560650181	0.0013343638889602627	0.0013208729239442762	0.0013923419152468564	0.0013764206045293254	0.0014258874726553726	0.0014084572648790919	0.0014618790504816975	0.0014427472929210516	0.0015382245478209808	0.001515205929184054	0.04876761775972747	0.04709172940182889	-4.016469447178095e-05	-0.00013043203447071772	-3.96737182419421e-05	-0.00012883762352428052
1.4188556744330574	0.0013340454205030925	0.0013205576753915185	0.001392009610845435	0.001376092100017477	0.0014255471629886927	0.0014081211151831291	0.0014615301519042706	0.0014424029603642863	0.0015378574306415798	0.0015148443055478867	0.048767619103589746	0.04709173069831109	-3.992731238376679e-05	-0.00013044242553900132	-3.94392379552827e-05	-0.00012884788765288313
1.4274049936264492	0.0013337269269956434	0.0013202424020427365	0.0013916772803306513	0.0013757635696911626	0.001425206826595023	0.0014077849390866748	0.0014611812259426634	0.0014420586007808705	0.0015374902846879493	0.0015144826535655653	0.04876762047096334	0.047091732017475615	-3.969124378626343e-05	-0.00013045252331511659	-3.920605510304709e-05	-0.0001288578620759484
1.4360058267687137	0.0013334084091521778	0.0013199271046049892	0.0013913449244482463	0.0013754350142876012	0.0014248664642383423	0.0014074487373443648	0.001460832273380444	0.0014417142149441022	0.001537123110785279	0.0015141209740498873	0.048767621862264715	0.04709173335972397	-3.9456482276392646e-05	-0.00013046232872848673	-3.8974163360697145e-05	-0.0001288675477117418
1.4446584842573071	0.001333089867684687	0.001319611783783086	0.0013910125439415978	0.0013751064345416742	0.0014245260766802144	0.0014071125107084498	0.0014604832949987093	0.001441369803624841	0.0015367559097561707	0.0015137592678110996	0.048767623277918226	0.04709173472546604	-3.922302147195411e-05	-0.0001304718427007634	-3.8743556423970205e-05	-0.00012887694547047968
1.453363278359986	0.00133277130330291	0.0013192964402796085	0.0013906801395517413	0.0013747778311859495	0.00142418566467981	0.001406776259928816	0.0014601342915761077	0.00144102536759153	0.0015363886824206622	0.001513397535656923	0.04876762471835535	0.047091736115118035	-3.899085501078703e-05	-0.00013048106614360622	-3.851422800854598e-05	-0.00012888605625277494
1.4621205232260774	0.0013324527167143613	0.001318981074794936	0.0013903477120174002	0.0013744492049507081	0.0014238452289939353	0.0014064399857530148	0.0014597852638888703	0.0014406809076102254	0.00153602142959626	0.001513035778392585	0.048767626184015415	0.047091737529103686	-3.875997655161667e-05	-0.0001304899999605702	-3.82861718505878e-05	-0.00012889488095096935
1.470930534897817	0.0013321341086243428	0.001318665688027258	0.0013900152620749966	0.001374120556563957	0.0014235047703770464	0.001406103688926276	0.0014594362127108229	0.0014403364244446107	0.0015356541520979547	0.0015126739968208322	0.04876762767534572	0.047091738967854686	-3.853037977348539e-05	-0.00013049864504594	-3.8059381706465056e-05	-0.00012890342044880043
1.4797936313217521	0.0013318154797359763	0.001318350280672606	0.0013896827904586859	0.0013737918867514623	0.0014231642895812828	0.0014057673701915398	0.0014590871388134234	0.0014399919188560308	0.0015352868507382557	0.0015123121917419683	0.04876762919280204	0.04709174043181029	-3.8302058375738746e-05	-0.00013050700228400824	-3.7833851352586656e-05	-0.00012891167561956962
1.48871013236022	0.0013314968307502203	0.0013180348534248714	0.0013893502979003762	0.0013734631962367678	0.0014228237873564868	0.0014054310302894792	0.0014587380429657796	0.0014396473916035116	0.001534919526327215	0.0015119503639538735	0.04876763073684712	0.0470917419214173	-3.807500607888592e-05	-0.00013051507255107397	-3.760957458610881e-05	-0.00012891964732869576
1.4976803598028874	0.0013311781623658915	0.0013177194069758243	0.0013890177851297472	0.0013731344857412164	0.0014224832644502256	0.0014050946699585185	0.0014583889259346726	0.0014393028434437833	0.00153455217967245	0.001511588514252031	0.04876763230795307	0.04709174343713107	-3.784921662394747e-05	-0.0001305228567138328	-3.738654522468521e-05	-0.00012892733643288246
1.5067046373783677	0.0013308594752796886	0.0013174039420151395	0.0013886852528742796	0.0013728057559839744	0.0014221427216078184	0.0014047582899348607	0.001458039788484585	0.001438958275131306	0.001534184811579173	0.0015112266434295528	0.04876763390659972	0.047091744979414984	-3.76246837726496e-05	-0.00013053035562976545	-3.716475710623113e-05	-0.00012893474377867475
1.5157832907659001	0.0013305407701862141	0.0013170884592304175	0.0013883527018592745	0.0013724770076820564	0.0014218021595723584	0.0014044218909525124	0.0014576906313777244	0.0014386136874182942	0.001533817422850216	0.0015108647522772054	0.048767635533276274	0.047091746548739974	-3.740140130739644e-05	-0.00013053757014624967	-3.694420408914545e-05	-0.00012894187020318082
1.5249166476071065	0.0013302220477780019	0.0013167729593072097	0.0013880201328078838	0.0013721482415503506	0.0014214615790847434	0.001404085473743309	0.001457341455374052	0.0014382690810547467	0.0015334500142860639	0.0015105028415834426	0.048767637188479714	0.04709174814558631	-3.717936303143654e-05	-0.0001305445011013373	-3.672488005250496e-05	-0.00012894871653440498
1.5341050375178134	0.0013299033087455332	0.0013164574429290385	0.0013876875464411277	0.0013718194583016384	0.0014211209808836936	0.0014037490390369366	0.0014569922612313042	0.0014379244567884646	0.0015330825866848733	0.001510140912134424	0.04876763887271645	0.047091749770442254	-3.6958562769154324e-05	-0.0001305511493241429	-3.650677889606435e-05	-0.0001289552835910257
1.5433487920999491	0.001329584553777265	0.001316141910777421	0.001387354943477922	0.001371490658646622	0.0014207803657057803	0.0014034125875609582	0.001456643049705021	0.0014375798153650823	0.0015327151408425052	0.0015097789647140465	0.04876764058650243	0.04709175142380552	-3.67389943657509e-05	-0.00013055751563401108	-3.628989454043663e-05	-0.0001289615721830617
1.5526482449535108	0.0013292657835596471	0.0013158263635318882	0.0013870223246350997	0.0013711618432939428	0.0014204397342854479	0.0014030761200408339	0.0014562938215485666	0.0014372351575280857	0.0015323476775525465	0.0015094170001039673	0.04876764233036178	0.047091753106182105	-3.652065168745222e-05	-0.00013056360084101604	-3.607422092669066e-05	-0.00012896758310998457
1.5620037316886017	0.0013289469987771531	0.0013155108018700157	0.0013866896906274404	0.0013708330129502144	0.0014200990873550422	0.0014027396371999548	0.001455944577513163	0.0014368904840188468	0.0015319801976063467	0.0015090550190836362	0.048767644104828575	0.04709175481808692	-3.6303528621328685e-05	-0.00013056940574412979	-3.585975201662872e-05	-0.00012897331716138494
1.5714155899375468	0.0013286282001122997	0.0013151952264674417	0.0013863570421676916	0.00137050416832004	0.0014197584256448372	0.0014024031397596609	0.0014555953183479123	0.0014365457955766443	0.001531612701793039	0.0015086930224303206	0.04876764591044673	0.04709175656004468	-3.6087619075642063e-05	-0.0001305749311337756	-3.564648179309182e-05	-0.00012897877511813816
1.580884159367074	0.0013283093882456695	0.0013148796379978914	0.0013860243799665938	0.0013701753101060402	0.0014194177498830548	0.0014020666284392685	0.0014552460447998222	0.0014362010929386906	0.0015312451908995686	0.0015083310109191323	0.04876764774776946	0.04709175833258938	-3.587291697980388e-05	-0.00013058017779027375	-3.543440425959887e-05	-0.00012898395775085003
1.5904097816905756	0.001327990563855939	0.001314564037133202	0.001385691704732908	0.0013698464390088777	0.0014190770607958975	0.0014017301039560973	0.001454896757613835	0.0014358563768401588	0.0015308776657107254	0.0015079689853230581	0.0487676496173597	0.047091760136264094	-3.565941628425051e-05	-0.0001305851464836194	-3.522351344054098e-05	-0.00012898886582024538
1.5999928006804371	0.0013276717276198982	0.0013142484245433448	0.0013853590171734379	0.0013695175557272815	0.001418736359107569	0.0014013935670254937	0.0014545474575328528	0.0014355116480142083	0.001530510127009168	0.0015076069464129837	0.048767651519790955	0.04709176197162195	-3.544711096052644e-05	-0.00013058983797387125	-3.501380338122306e-05	-0.000128993500076946
1.6096335621804478	0.0013273528802124793	0.0013139328008964519	0.0013850263179930587	0.001369188660958073	0.0014183956455403061	0.00140105701836086	0.0014541981452977672	0.0014351669071920128	0.0015301425755754562	0.0015072448949577273	0.04876765345564709	0.0470917638392261	-3.523599500160346e-05	-0.000130594253011318	-3.4805268148016544e-05	-0.0001289978612624143
1.6193324141182788	0.0013270340223067753	0.0013136171668588362	0.001384693607894738	0.0013688597553961899	0.0014180549208143974	0.0014007204586736746	0.0014538488216474805	0.0014348221551027847	0.001529775012188075	0.0015068828317240624	0.04876765542552206	0.04709176573964929	-3.502606242143658e-05	-0.00013059839233581227	-3.4597901828081756e-05	-0.00012900195010739912
1.6290897065180392	0.001326715154574073	0.0013133015230950215	0.0013843608875795696	0.0013685308397347149	0.0014177141856482193	0.0014003838886735267	0.0014534994873189424	0.001434477392473807	0.0015294074376234715	0.001506520757476753	0.04876765743002047	0.04709176767347558	-3.4817307255449736e-05	-0.0001306022566771592	-3.4391698529687154e-05	-0.00012900576733276825
1.6389057915129117	0.001326396277683866	0.001312985870267759	0.0013840281577467881	0.0013682019146648954	0.001417373440758252	0.0014000473090681332	0.0014531501430471649	0.0014341326200304513	0.0015290398526560732	0.001506158672978573	0.048767659469757384	0.04709176964129821	-3.460972356034153e-05	-0.00013060584675511633	-3.418665238218155e-05	-0.0001290093136493975
1.6487810233578566	0.0013260773923038922	0.0013126702090380602	0.0013836954190938064	0.0013678729808761767	0.0014170326868591157	0.0013997107205633737	0.0014528007895652638	0.0014337878384962162	0.0015286722580583278	0.0015057965789903463	0.04876766154535997	0.04709177164372164	-3.440330541380765e-05	-0.00013060916327822802	-3.398275753577207e-05	-0.00012901258975728247
1.6587157584424002	0.0013257584991001514	0.0013123545400652182	0.001383362672316236	0.0013675440390562242	0.0014166919246635953	0.0013993741238633123	0.001452451427604478	0.001433443048592749	0.0015283046546007292	0.0015054344762709688	0.04876766365746575	0.04709177368136153	-3.4198046915248637e-05	-0.00013061220694521314	-3.378000816194049e-05	-0.0001290155963469264
1.6687103553034934	0.0013254395987369303	0.0013120388640068302	0.0013830299181079135	0.0013672150898909482	0.001416351154882663	0.0013990375196702258	0.0014521020578941986	0.0014330982510398712	0.0015279370430518445	0.0015050723655774393	0.04876766580672385	0.047091775754843745	-3.399394218524254e-05	-0.00013061497844440995	-3.3578398453082414e-05	-0.00012901833409778574
1.6787651746384535	0.0013251206918768338	0.0013117231815188285	0.0013826971571609318	0.0013668861340645352	0.0014160103782255137	0.0013987009086846333	0.0014517526811620018	0.001432753446555614	0.0015275694241783505	0.0015047102476648914	0.04876766799379498	0.04709177786480586	-3.379098536576697e-05	-0.00013061747845288796	-3.337792262278483e-05	-0.00012902080367904745
1.6888805793179813	0.0013248017791808032	0.0013114074932555001	0.0013823643901656607	0.0013665571722594695	0.0014156695953995854	0.0013983642916053196	0.0014514032981336712	0.0014324086358562392	0.0015272017987450577	0.0015043481232866218	0.048767670219352	0.04709178001189687	-3.358917062025457e-05	-0.00013061970763772468	-3.317857490593712e-05	-0.00012902300574957337
1.6990569343992543	0.0013244828613081477	0.0013110917998695167	0.0013820316178107795	0.0013662282051565635	0.0014153288071105925	0.0013980276691293655	0.001451053909533232	0.0014320638196562722	0.0015268341675149458	0.0015039859931941192	0.0487676724840797	0.04709178219677757	-3.338849213342654e-05	-0.00013062166665456232	-3.298034955824536e-05	-0.00012902494095712314
1.7092946071391046	0.0013241639389165686	0.0013107761020119582	0.0013816988407833026	0.0013658992334349839	0.0014149880140625517	0.0013976910419521758	0.001450704516082978	0.001431718998668529	0.0015264665312491924	0.0015036238581370989	0.048767674788674824	0.04709178442012024	-3.318894411163953e-05	-0.00013062335614938414	-3.2783240856953944e-05	-0.0001290266099396864
1.7195939670072704	0.0013238450126621824	0.0013104604003323368	0.0013813660597686032	0.0013655702577722762	0.0014146472169578078	0.0013973544107675033	0.0014503551185034967	0.0014313741736041426	0.0015260988907072016	0.0015032617188635267	0.04876767713384691	0.04709178668260926	-3.2990520782594235e-05	-0.00013062477675623851	-3.258724310027661e-05	-0.00012902801332359548
1.7299553856997325	0.0013235260831995531	0.001310144695478628	0.0013810332754504483	0.0013652412788443963	0.0014143064164970681	0.0013970177762674834	0.0014500057175137074	0.0014310293451725966	0.0015257312466466424	0.0015028995761196566	0.048767679520318484	0.04709178898494133	-3.279321639527988e-05	-0.00013062592909807158	-3.2392350607576836e-05	-0.00012902915172446905
1.7403792371521247	0.001323207151181714	0.0013098289880972929	0.0013807004885110215	0.001364912297325736	0.0014139656133794263	0.0013966811391426571	0.001449656313830883	0.001430684514081752	0.0015253635998234722	0.0015025374306500581	0.04876768194882392	0.047091791327825684	-3.259702522045993e-05	-0.00013062681378755991	-3.219855771956215e-05	-0.0001290300257471566
1.7508658975532332	0.0013228882172601963	0.0013095132788333067	0.0013803676996309519	0.001364583313889152	0.001413624808302394	0.0013963445000820035	0.0014493069081706843	0.0014303396810378774	0.0015249959509919752	0.0015021752831976488	0.048767684420111965	0.0470917937119842	-3.2401941550200264e-05	-0.0001306274314260003	-3.2005858798145326e-05	-0.00012903063598584952
1.76141574535857	0.0013225692820850548	0.0013091975683301824	0.0013800349094893428	0.0013642543292059896	0.0014132840019619268	0.0013960078597729634	0.0014489575012471877	0.0014299948467456757	0.0015246283009047882	0.0015018131345037231	0.048767686934944605	0.0470917961381519	-3.220795969817447e-05	-0.0001306277826034763	-3.18142482265138e-05	-0.00012903098302369242
1.7720291613040315	0.0013222503463048967	0.0013088818572300018	0.0013797021187638005	0.0013639253439461175	0.0014129431950524575	0.0013956712189014736	0.0014486080937729157	0.0014296500119083187	0.0015242606503129378	0.0015014509853079894	0.048767689494096794	0.04709179860707656	-3.201507399933079e-05	-0.000130627867898081	-3.1623720408852085e-05	-0.00012903106743133996
1.7827065284196406	0.0013219314105669083	0.00130856614617344	0.0013793693281304636	0.0013635963587779515	0.0014126023882669247	0.0013953345781519957	0.0014482586864588702	0.0014293051772274745	0.0015238929999658718	0.0015010888363485957	0.04876769209835803	0.047091801119519945	-3.182327881026681e-05	-0.00013062768787697188	-3.143426977073038e-05	-0.00012903088976934374
1.7934482320433673	0.0013216124755168841	0.001308250435799795	0.001379036538264033	0.001363267374368487	0.0014122615822968016	0.0013949979382075427	0.001447909280014562	0.00142896034340334	0.0015235253506114925	0.0015007266883621702	0.048767694748531716	0.04709180367625709	-3.1632568509284975e-05	-0.00013062724309709228	-3.124589075921558e-05	-0.00012903045058776375
1.8042546598350382	0.0013212935417992455	0.0013079347267470074	0.0013787037498377921	0.001362938391383319	0.001411920777832122	0.0013946612997497057	0.0014475598751480332	0.0014286155111346633	0.0015231577029961826	0.0015003645420838397	0.048767697445435645	0.047091806278077096	-3.14429374960179e-05	-0.00013062653410234049	-3.105857784235777e-05	-0.00012902975042400344
1.8151262017903238	0.0013209746100570833	0.0013076190196516992	0.0013783709635236505	0.0013626094104866836	0.0014115799755615199	0.0013943246634586938	0.0014472104725659046	0.0014282706811187867	0.0015227900578648503	0.001500002398247279	0.04876770018990251	0.04709180892578276	-3.125438019138671e-05	-0.00013062556142462434	-3.0872325509287424e-05	-0.00012902878980342036
1.8260632502548164	0.001320655680932176	0.0013073033151491955	0.0013780381799921647	0.00136228043234148	0.0014112391761722533	0.0013939880300133565	0.0014468610729733954	0.0014279258540516714	0.0015224224159609552	0.0014996402575847337	0.04876770298277937	0.047091811620192	-3.106689103818394e-05	-0.0001306243255855266	-3.0687128270742714e-05	-0.000129027569241269
1.8370661999381863	0.0013203367550650197	0.0013069876138735513	0.0013777053999125678	0.0013619514576092991	0.001410898380350236	0.0013936514000912146	0.0014465116770743575	0.0014275810306279264	0.001522054778026543	0.0014992781208270551	0.04876770582492939	0.047091814362136664	-3.088046450069881e-05	-0.00013062282709463968	-3.050298065870871e-05	-0.00012902608924098002
1.848135447928429	0.001320017833094855	0.0013066719164575807	0.0013773726239528	0.001361622486950454	0.0014105575887800662	0.00139331477436849	0.001446162285571305	0.001427236211540842	0.0015216871448022772	0.001498915988703731	0.048767708717230365	0.04709181715246437	-3.0695095064536826e-05	-0.00013062106644878835	-3.0319877226202274e-05	-0.0001290243502934385
1.8592713937061955	0.0013196989156597021	0.00130635622353289	0.0013770398527795445	0.0013612935210240147	0.001410216802145065	0.001392978153520143	0.001445812899165455	0.001426891397482426	0.001521319517027481	0.0014985538619429286	0.04876771166057635	0.04709181999203754	-3.0510777236883446e-05	-0.00013061904413319558	-3.013781254751491e-05	-0.00012902235287792774
1.8704744391592067	0.0013193800033963815	0.0013060405357298982	0.0013767070870582486	0.0013609645604878307	0.0014098760211272987	0.0013926415382198938	0.0014454635185567478	0.0014265465891434273	0.001520951895440163	0.0014981917412715175	0.048767714655876884	0.04709182288173381	-3.032750554660124e-05	-0.00013061676062176009	-2.9956781218379303e-05	-0.00012902009746251775
1.8817449885967616	0.0013190610969405494	0.0013057248536778726	0.0013763743274531617	0.0013606356059985669	0.0014095352464076163	0.0013923049291402613	0.001445114144443889	0.0014262017872133741	0.0015205842807770576	0.0014978296274151103	0.048767717704058675	0.047091825822446746	-3.0145274543876e-05	-0.00013061421637555748	-2.9776777855684833e-05	-0.00012901758450278855
1.8930834487643238	0.0013187421969267212	0.0013054091780049524	0.0013760415746273606	0.0013603066582117296	0.0014091944786656775	0.001391968326952587	0.0014447647775243761	0.0014258569923806023	0.001520216673773655	0.001497467521098093	0.0487677208060646	0.04709182881508582	-2.9964078800445715e-05	-0.00013061141184339542	-2.9597797097484502e-05	-0.00012901481444232976
1.9044902288582053	0.0013184233039883078	0.0013050935093381836	0.0013757088292427869	0.0013599777177817026	0.0014088537185799896	0.0013916317323270765	0.001444415418494537	0.0014255122053322934	0.0015198490751642437	0.0014971054230436657	0.04876772396285464	0.047091831860577395	-2.9783912909538135e-05	-0.00013060834746209116	-2.9419833603064327e-05	-0.0001290117877122965
1.9159657405403292	0.001318104418757639	0.0013047778483035424	0.0013753760919602718	0.0013596487853617721	0.0014085129668279335	0.0013912951459328215	0.0014440660680495568	0.0014251674267544998	0.0015194814856819374	0.00149674333397387	0.048767727175405014	0.04709183495986351	-2.9604771485898518e-05	-0.00013060502365602744	-2.9242882053109875e-05	-0.000129008504732242
1.9275103979530908	0.0013177855418659973	0.0013044621955259695	0.0013750433634395721	0.0013593198616041625	0.0014081722240858016	0.0013909585684378377	0.0014437167268835174	0.0014248226573321853	0.0015191139060587182	0.0014963812546096296	0.04876773044471082	0.047091838113904355	-2.9426649165692487e-05	-0.00013060144083676395	-2.9066937149262173e-05	-0.00012900496590850796
1.9391246177343011	0.0013174666739436463	0.001304146551629398	0.0013747106443393999	0.0013589909471600665	0.0014078314910288274	0.0013906220005090962	0.0014433673956894284	0.001424477897749254	0.0015187463370254677	0.001496019185670785	0.048767733771784644	0.04709184132367615	-2.924954060663787e-05	-0.00013059759940398097	-2.889199361454098e-05	-0.00012900117163605618
1.9508088190322228	0.001317147815619861	0.0013038309172367826	0.0013743779353174545	0.0013586620426796747	0.0014074907683312178	0.0013902854428125533	0.0014430180751592594	0.0014241331486885838	0.0015183787793120044	0.0014956571278761253	0.0487677371576565	0.04709184459017328	-2.9073440487782654e-05	-0.00013059349974381407	-2.8718046193115798e-05	-0.00012899712229658133
1.9625634235206988	0.0013168289675229592	0.0013035152929701318	0.0013740452370304562	0.0013583331488122106	0.0014071500566661909	0.0013899488960131873	0.0014426687659839788	0.0014237884108320626	0.0015180112336471237	0.00149529508194343	0.04876774060337594	0.04709184791440782	-2.8898343509650704e-05	-0.00013058914223013085	-2.8545089650257316e-05	-0.00012899281825895503
1.9743888554143678	0.0013165101302803326	0.001303199679450537	0.0013737125501341767	0.0013580042662059606	0.0014068093567060037	0.001389612360775029	0.0014423194688535847	0.0014234436848606217	0.001517643700758629	0.0014949330485895013	0.04876774411001129	0.04709185129741042	-2.8724244394269516e-05	-0.00013058452722408687	-2.8373118772490047e-05	-0.00012898825988044704
1.9862855414839768	0.0013161913045184757	0.0013028840772982035	0.0013733798752834736	0.0013576753955083065	0.0014064686691219895	0.0013892758377611945	0.0014419701844571398	0.0014230989714542667	0.0015172761813733735	0.0014945710285302013	0.04876774767864879	0.047091854740229054	-2.8551137885024502e-05	-0.000130579655073515	-2.8202128367502133e-05	-0.00012898344750444934
1.9982539110717792	0.0013158724908630187	0.001302568487132481	0.0013730472131323215	0.001357346537365758	0.0014061279945845899	0.001388939327633921	0.0014416209134828076	0.0014227542712921173	0.0015169086762172937	0.0014942090224804897	0.04876775131039526	0.047091858243932354	-2.837901874666593e-05	-0.00013057452611353604	-2.803211326404126e-05	-0.000128978381462308
2.010294396107033	0.0013155536899387577	0.001302252909571895	0.0013727145643338456	0.0013570176924239865	0.00140578733376339	0.0013886028310545972	0.0014412716566178875	0.0014224095850524376	0.0015165411860154515	0.0014938470311544594	0.04876775500637766	0.04709186180960626	-2.8207881765399123e-05	-0.0001305691406661147	-2.7863068312025674e-05	-0.00012897306207171333
2.0224074311215867	0.001315234902369688	0.0013019373452341787	0.0013723819295403566	0.0013566888613278565	0.0014054466873271512	0.0013882663486838008	0.00144092241454885	0.0014220649134126738	0.001516173711492068	0.001493485055265375	0.04876775876774255	0.04709186543835746	-2.8037721748683242e-05	-0.00013056349903950437	-2.7694988382370722e-05	-0.00012896748963747706
2.0345934532655616	0.001314916128779036	0.0013016217947363045	0.0013720493094033833	0.0013563600447214614	0.0014051060559438497	0.0013879298811813314	0.0014405731879613734	0.0014217202570494902	0.0015158062533705652	0.0014931230955257124	0.048767762595657314	0.04709186913131212	-2.7868533525286787e-05	-0.00013055760152869134	-2.7527868367155373e-05	-0.00012896166445108825
2.0468529023231294	0.0013145973697892893	0.0013013062586945154	0.0013717167045737067	0.001356031243248154	0.001404765440280709	0.001387593429206245	0.0014402239775403783	0.0014213756166388022	0.0015154388123736022	0.0014927611526471928	0.048767766491309796	0.04709187288961696	-2.770031194549577e-05	-0.0001305514484160053	-2.7361703179552832e-05	-0.00012895558679154595
2.059186220728381	0.0013142786260222285	0.001300990737724355	0.0013713841157013912	0.0013557024575505813	0.0014044248410042305	0.0013872569934168862	0.001439874783970064	0.0014210309928558117	0.0015150713892231138	0.0014923992273408212	0.048767770455910464	0.04709187671443833	-2.7533051880718196e-05	-0.00013054503996956512	-2.719648775366401e-05	-0.0001289492569234163
2.0715938535812968	0.0013139598980989662	0.0013006752324407058	0.001371051543435827	0.001355373688270721	0.00140408425878024	0.0013869205744709296	0.0014395256079339494	0.001420686386375049	0.0015147039846403541	0.0014920373203169313	0.04876777449068999	0.0470918806069647	-2.7366748223650594e-05	-0.0001305383764437229	-2.7032217044635487e-05	-0.00012894267509838686
2.084076248663807	0.00131364118663997	0.0013003597434578136	0.0013707189884257537	0.0013550449360499107	0.001403743694273911	0.001386584173025407	0.0014391764501149012	0.0014203417978704005	0.0015143365993459284	0.0014916754322852142	0.048767778596902074	0.047091884568405025	-2.7201395888319657e-05	-0.00013053145807945254	-2.686888602866644e-05	-0.00012893584155437843
2.0966338564559543	0.0013133224922651043	0.001300044271389328	0.0013703864513193056	0.0013547162015288881	0.0014034031481498115	0.0013862477897367512	0.001438827311195182	0.0014199972280151548	0.0015139692340598407	0.0014913135639547676	0.048767782775823144	0.04709188859999088	-2.703698980986713e-05	-0.0001305242851035171	-2.6706489702842118e-05	-0.00012892875651548952
2.109267130152151	0.0013130038155936585	0.0012997288168483299	0.0013700539327640396	0.001354387485347822	0.0014030626210719327	0.0013859114252608247	0.0014384781918564777	0.0014196526774820314	0.0015136018895015285	0.001490951716034128	0.04876778702875168	0.04709189270297469	-2.687352494478573e-05	-0.00013051685772941246	-2.6545023085272623e-05	-0.00012892142019277353
2.1219765256775314	0.0013126851572443812	0.0012994133804473658	0.0013697214334069735	0.0013540587881463461	0.0014027221137037278	0.0013855750802529594	0.0014381290927799415	0.0014193081469432221	0.001513234566389904	0.0014905898892313117	0.048767791357010426	0.04709189687863297	-2.6710996270648546e-05	-0.0001305091761560906	-2.6384481214961064e-05	-0.0001289138327825734
2.1347625017044103	0.0013123665178355168	0.0012990979627984837	0.0013693889538946226	0.0013537301105635998	0.0014023816267081507	0.0013852387553679928	0.00143778001464623	0.0014189636370704288	0.0015128672654433977	0.001490228084253859	0.04876779576194509	0.04709190112826405	-2.6549398786095135e-05	-0.0001305012405677375	-2.6224859151692537e-05	-0.00012890599446729878
2.147625519668832	0.0013120478979848373	0.0012987825645132665	0.0013690564948730347	0.0013534014532382605	0.0014020411607476926	0.0013849024512603055	0.0014374309581355424	0.001418619148534901	0.0015124999873799983	0.0014898663018088724	0.04876780024492605	0.04709190545318943	-2.6388727511011956e-05	-0.00013049305113516096	-2.606615197618678e-05	-0.00012889790541548152
2.160566043787228	0.0013117292983096758	0.001298467186202862	0.0013687240569878252	0.0013530728168085768	0.0014017007164844166	0.0013845661685838553	0.0014370819239276577	0.0014182746820074722	0.0015121327329172911	0.001489504542603054	0.0487678048073484	0.04709190985475567	-2.6228977486428273e-05	-0.00013048460801495798	-2.5908354790146748e-05	-0.0001288895657818312
2.1735845410731627	0.0013114107194269618	0.00129815182847802	0.0013683916408842145	0.0013527442019124088	0.001401360294579997	0.0013842299079922155	0.0014367329127019733	0.0014179302381585983	0.001511765502772502	0.001489142807342749	0.04876780945063199	0.04709191433433186	-2.6070143774196974e-05	-0.00013047591134796033	-2.5751462715786766e-05	-0.0001288809757056808
2.1866814813541975	0.0013110921619532607	0.0012978364919491313	0.0013680592472070682	0.0013524156091872653	0.0014010198956957618	0.0013838936701386169	0.0014363839251375493	0.0014175858176584024	0.0015113982976625428	0.0014887810967339926	0.04876781417622218	0.04709191889331306	-2.5912221457487228e-05	-0.00013046696126173263	-2.5595470896346006e-05	-0.00012887213531309616
2.199857337288837	0.001310773626504798	0.0012975211772262506	0.0013677268766009252	0.0013520870392703327	0.0014006795204927196	0.0013835574556759754	0.0014360349619131378	0.0014172414211767023	0.0015110311183040449	0.0014884194114825383	0.048767818985590454	0.04709192353311891	-2.575520564025713e-05	-0.00013045775786818536	-2.544037449571379e-05	-0.00012886304471487753
2.213112584383593	0.0013104551136975087	0.0012972058849191467	0.0013673945297100478	0.0013517584927985244	0.001400339169631614	0.0013832212652569427	0.0014356860237072374	0.0014168970493830633	0.0015106639654134133	0.001488057752293916	0.048767823880235345	0.047091928255194156	-2.559909144748962e-05	-0.0001304483012647406	-2.528616869842265e-05	-0.00012885370400694818
2.2264477010101436	0.0013101366241470597	0.0012968906156373237	0.0013670622071784468	0.0013514299704085056	0.0013999988437729466	0.0013828850995339346	0.0014353371111981176	0.0014165527029468261	0.0015102968397068591	0.0014876961198734614	0.04876782886168138	0.04709193306101022	-2.544387402520637e-05	-0.00013043859153399895	-2.5132848709787103e-05	-0.00012884411327129808
2.2398631684225956	0.0013098181584688955	0.0012965753699900671	0.0013667299096499297	0.0013511014727367397	0.0013996585435770285	0.0013825489591591758	0.001434988225063872	0.0014162083825371551	0.001509929741900451	0.001487334514926366	0.04876783393148038	0.04709193795206463	-2.5289548540169404e-05	-0.00013042862874312888	-2.4980409755730182e-05	-0.00012883427257437408
2.2533594707748548	0.0013094997172782685	0.0012962601485864728	0.0013663976377681307	0.0013507730004195205	0.0013993182697040116	0.0013822128447847346	0.001434639365982451	0.0014158640888230732	0.0015095626727101529	0.0014869729381577173	0.04876783909121338	0.047091942929882086	-2.5136110180144777e-05	-0.00013041841294458845	-2.4828847082852823e-05	-0.00012882418196791257
2.2669370951380965	0.001309181301190279	0.0012959449520354874	0.0013660653921765558	0.0013504445540930153	0.001398978022813933	0.0013818767570625654	0.0014342905346317082	0.0014155198224735067	0.0015091956328518736	0.0014866113902725431	0.04876784434248862	0.04709194799601442	-2.498355415368053e-05	-0.00013040794417529256	-2.4678155958211823e-05	-0.0001288138414884954
2.2805965315183476	0.001308862910819908	0.0012956297809459405	0.0013657331735186164	0.0013501161343932972	0.0013986378035667527	0.0013815406966445466	0.001433941731689437	0.0014151755841573205	0.0015088286230415051	0.001486249871975853	0.0487678496869437	0.04709195315204112	-2.483187569003037e-05	-0.00013039722245589136	-2.4528331669451675e-05	-0.00012880325115688374
2.294338272874165	0.0013085445467820615	0.0012953146359265893	0.0013654009824376754	0.0013497877419563925	0.0013982976126223987	0.0013812046641825235	0.0014335929578334198	0.001414831374543369	0.0015084616439949756	0.0014858883839726908	0.048767855126245735	0.04709195839957083	-2.4681070039264674e-05	-0.00013038624779232455	-2.437936952468661e-05	-0.00012879241097873972
2.308162815134429	0.0013082262096915998	0.0012949995175861467	0.001365068819577079	0.0013494593774183116	0.0013979574506408016	0.0013808686603283453	0.0014332442137414624	0.0014144871943005289	0.0015080946964282878	0.0014855269269681678	0.048767860662091586	0.047091963740240786	-2.4531132472416228e-05	-0.00013037502017571034	-2.4231264852729584e-05	-0.00012878132094540362
2.3220706572162446	0.001307907900163376	0.0012946844265333188	0.0013647366855801975	0.001349131041415088	0.0013976173182819345	0.0013805326857339022	0.0014328955000914374	0.0014141430440977394	0.0015077277810575625	0.00148516550166751	0.04876786629620927	0.04709196917571744	-2.4382058280793262e-05	-0.0001303635395794034	-2.4084013002509397e-05	-0.00012876998103072967
2.336062301042938	0.0013075896188122845	0.0012943693633768547	0.001364404581090476	0.0013488027345828308	0.0013972772162058678	0.00138019674105118	0.0014325468175613368	0.0014137989246040595	0.0015073608985990987	0.0014848041087761154	0.048767872030356756	0.04709197470769749	-2.423384277656232e-05	-0.0001303518059616593	-2.3937609343480104e-05	-0.00012875839119375065
2.3501382515621807	0.0013072713662532812	0.0012940543287255659	0.0013640725067514564	0.0013484744575577444	0.0013969371450727915	0.0013798608269322825	0.0014321981668292988	0.001413454836488689	0.0015069940497693987	0.00148444274899958	0.048767877866324895	0.04709198033790808	-2.4086481292671935e-05	-0.00013033981926574567	-2.3792049265641824e-05	-0.0001287465513784003
2.3642990167642037	0.001306953143101438	0.0012937393231883796	0.0013637404632068357	0.0013481462109761868	0.0013965971055430726	0.0013795249440294885	0.0014318495485736663	0.0014131107804210303	0.0015066272352852346	0.0014840814230437606	0.04876788380593563	0.04709198606810756	-2.393996918226976e-05	-0.00013032757941700002	-2.3647328178950933e-05	-0.0001287344615109598
2.378545107700138	0.0013066349499719744	0.0012934243473743696	0.0013634084511004963	0.0013478179954747004	0.001396257098277291	0.001379189092995286	0.001431500963473023	0.0014127667570707208	0.001506260455863683	0.0014837201316148124	0.04876788985104499	0.047091991900085596	-2.379430181919523e-05	-0.00013031508632493916	-2.350344151379885e-05	-0.00012872212150216722
2.392877038500453	0.0013063167874802991	0.0012931094018927996	0.0013630764710765551	0.0013474898116900584	0.0013959171239362857	0.0013788532744824198	0.0014311524122062416	0.0014124227671076833	0.0015058937122221813	0.00148335887541924	0.04876789600354073	0.047091997835664465	-2.3649474597882414e-05	-0.00013030233988325923	-2.3360384720970406e-05	-0.00012870953124743956
2.4072953263935135	0.0013059986562420443	0.0012927944873531551	0.0013627445237793946	0.0013471616602592986	0.001395577183181191	0.0013785174891439238	0.0014308038954525223	0.0014120788112021616	0.0015055270050785643	0.001482997655163939	0.04876790226534636	0.04709200387669903	-2.350548293313104e-05	-0.00013028933996866998	-2.32181532712622e-05	-0.0001286966906248188
2.4218004917242455	0.0013056805568731128	0.001292479604365192	0.0013624126098537174	0.0013468335418197754	0.0013952372766734892	0.0013781817376331787	0.001430455413891446	0.0014117348900247757	0.0015051603351511251	0.0014826364715562516	0.048767908638418594	0.04709201002507739	-2.3362322260037094e-05	-0.0001302760864407282	-2.3076742655565863e-05	-0.0001286835994955271
2.436393057972914	0.0013053624899897124	0.0012921647535389684	0.0013620807299445795	0.0013465054570091918	0.0013948974050750473	0.0013778460206039429	0.0014301069682030139	0.0014113910042465561	0.001504793703158655	0.0014822753253040067	0.04876791512475031	0.047092016282721826	-2.321998803414549e-05	-0.0001302625791423373	-2.2936148385034605e-05	-0.00012867025770474383
2.4510735517740176	0.001305044456208403	0.0012918499354848919	0.0013617488846974406	0.0013461774064656511	0.001394557569048168	0.0013775103387104048	0.0014297585590676977	0.0014110471545389998	0.0015044271098205006	0.0014819142171155766	0.048767921726369415	0.047092022651589176	-2.3078475731373727e-05	-0.00013024881789991394	-2.2796365990875034e-05	-0.00012865666508110607
2.46584250293529	0.0013047264561461254	0.0012915351508137503	0.001361417074758196	0.0013458493908276882	0.001394217769255624	0.001377174692607217	0.0014294101871664777	0.0014107033415741027	0.0015040605558566005	0.0014815531476999144	0.04876792844534143	0.04709202913367172	-2.2937780847873124e-05	-0.0001302348025222222	-2.2657391024340223e-05	-0.00012864282143609795
2.4807004444568266	0.001304408490420256	0.001291220400136762	0.0013610853007732342	0.0013455214107343245	0.001393878006360715	0.0013768390829495515	0.0014290618531809004	0.0014103595660244178	0.0015036940419875509	0.0014811921177666158	0.04876793528376752	0.047092035730996906	-2.2797898899841462e-05	-0.00013022053280004053	-2.2519219056389705e-05	-0.00012862872656288493
2.4956479125503126	0.0013040905596486405	0.0012909056840656138	0.0013607535633894708	0.0013451934668251044	0.0013935382810273057	0.0013765035103931401	0.0014287135577931182	0.0014100158285630965	0.0015033275689346468	0.0014808311280259607	0.04876794224378807	0.047092042445629805	-2.26588254239532e-05	-0.0001302060085084933	-2.2381845678286216e-05	-0.00012861438023931138
2.510685446658382	0.0013037726644496341	0.0012905910032124967	0.001360421863254394	0.0013448655597401381	0.0013931985939198703	0.0013761679755943145	0.0014283653016859364	0.0014096721298639313	0.0015029611374199321	0.0014804701791889638	0.048767949327581744	0.04709204927967146	-2.252055597678354e-05	-0.0001301912294029428	-2.2245266500908745e-05	-0.00012859978222407031
2.5258135894740787	0.001303454805442154	0.00129027635819016	0.0013600902010161178	0.0013445376901201548	0.0013928589457035485	0.0013758324792100647	0.0014280170855428694	0.001409328470601415	0.0015025947481662608	0.0014801092719674337	0.048767956537365646	0.04709205623526196	-2.2383086135099872e-05	-0.00013017619522270873	-2.210947715514111e-05	-0.00012858493225997858
2.54103288696045	0.0013031369832457044	0.001289961749611936	0.0013597585773234095	0.001344209858606531	0.0013925193370441756	0.0013754970218980657	0.0014276689100481729	0.0014089848514507687	0.0015022284018973312	0.001479748407074006	0.04876796387539787	0.04709206331457835	-2.2246411495764618e-05	-0.00013016090568884753	-2.197447329165686e-05	-0.00012856983007131229
2.556343888370238	0.0013028191984804382	0.0012896471780918	0.0013594269928257562	0.001343882065841353	0.0013921797686083468	0.0013751616043167446	0.0014273207758869113	0.0014086412730880116	0.001501862099337759	0.001479387585222216	0.04876797134397604	0.04709207051983865	-2.2110527675450742e-05	-0.0001301453605032643	-2.1840250580669462e-05	-0.0001285544753637513
2.571747146265715	0.0013025014517671861	0.0012893326442444016	0.001359095448173393	0.0013435543124674504	0.0013918402410634523	0.0013748262271253138	0.001426972683744992	0.0014082977361899937	0.001501495841213114	0.0014790268071265356	0.048767978945440264	0.047092077853299504	-2.1975430310891553e-05	-0.00013012955935076675	-2.1706804712327832e-05	-0.0001285388678264332
2.5872432165386163	0.0013021837437275092	0.0012890181486851122	0.001358763944017361	0.0013432265991284464	0.0013915007550777323	0.0013744908909838214	0.0014266246343092239	0.001407954241434452	0.001501129628249982	0.0014786660735024318	0.048767986682171784	0.047092085317259086	-2.1841115058776617e-05	-0.00013011350189778836	-2.157413139642489e-05	-0.00012852300712984377
2.602832658430207	0.0013018660749837341	0.0012887036920300656	0.0013584324810095446	0.0013428989264688016	0.0013911613113203177	0.0013741555965531992	0.0014262766282673604	0.0014076107895000549	0.0015007634611760132	0.001478305385066416	0.048767994556595716	0.04709209291405599	-2.1707577595536653e-05	-0.00013009718779183332	-2.1442226362189398e-05	-0.00012850689292576156
2.6185160345514573	0.001301548446159007	0.001288389274896207	0.0013581010598027272	0.0013425712951338634	0.0013908219104612882	0.001373820344495313	0.001425928666308157	0.001407267381066458	0.0015003973407199812	0.001477944742536103	0.048768002571180136	0.04709210064607196	-2.1574813617343536e-05	-0.00013008061666125448	-2.131108535843862e-05	-0.00012849052484753543
2.6342939109033563	0.0013012308578773306	0.0012880748979013316	0.0013577696810506323	0.00134224370576991	0.001390482553171713	0.0013734851354730072	0.001425580749121416	0.0014069240168143487	0.0015000312676118352	0.0014775841466302595	0.048768010728437804	0.047092108515731174	-2.1442818840318456e-05	-0.00013006378811697417	-2.1180704153689334e-05	-0.00012847390251069513
2.6501668568973313	0.0013009133107636107	0.0012877605616641308	0.0013574383454079714	0.001341916159024198	0.0013901432401237032	0.001373149970150154	0.0014252328773980386	0.0014065806974254975	0.0014996652425827526	0.0014772235980688578	0.04876801903092692	0.047092116525501194	-2.1311589000087838e-05	-0.00013004670174943112	-2.105107853567212e-05	-0.00012845702551100846
2.666135445375801	0.0013005958054437073	0.0012874462668042413	0.0013571070535304988	0.0013415886555450131	0.0013898039719904642	0.001372814849191707	0.0014248850518300822	0.001406237423582814	0.001499299266365202	0.0014768630975731383	0.04876802748125146	0.0470921246778946	-2.1181119851998442e-05	-0.00013002935713052333	-2.0922204311622783e-05	-0.000128439893425647
2.6822002526328483	0.0013002783425444706	0.0012871320139422832	0.0013567758060750504	0.0013412611959817131	0.0013894647494463411	0.0013724797732637447	0.0014245372731108035	0.00140589419597039	0.0014989333396929901	0.0014765026458656541	0.04876803608206252	0.047092132975468375	-2.1051407170992464e-05	-0.00013001175381310848	-2.079407730819216e-05	-0.00012842250581340808
2.6983618584350144	0.0012999609226937952	0.0012868178036999113	0.001356444603699601	0.00134093378098478	0.0013891255731668733	0.0013721447430335232	0.0014241895419347186	0.0014055510152735592	0.0014985674633013263	0.001476142243670334	0.04876804483605857	0.047092141420827176	-2.092244675159366e-05	-0.00012999389133028227	-2.0666693371286515e-05	-0.00012840486221293856
2.71462084604223	0.001299643546520661	0.0012865036366998572	0.0013561134470633067	0.0013406064112058663	0.001388786443828841	0.001371809759169528	0.0014238418589976507	0.0014052078821789416	0.0014982016379268721	0.0014757818917125356	0.04876805374598769	0.04709215001662038	-2.0794234407636725e-05	-0.00012997576919443476	-2.0540048365873254e-05	-0.0001283869621427347
2.730977802228858	0.001299326214655189	0.0012861895135659839	0.0013557823368265654	0.0013402790872978514	0.001388447362110328	0.0013714748223415275	0.0014234942249967916	0.0014048647973745091	0.0014978358643078123	0.001475421590719108	0.04876806281464613	0.047092158765547065	-2.066676597256567e-05	-0.00012995738689969283	-2.041413817643889e-05	-0.00012836880510358473
2.747433317304874	0.001299008927728674	0.001285875434923318	0.0013554512736510512	0.001339951809914877	0.0013881083286907553	0.0013711399332206118	0.0014231466406307422	0.00140452176154962	0.0014974701431838934	0.0014750613414184351	0.048768072044881636	0.04709216767035398	-2.0540037299288105e-05	-0.0001299387439200883	-2.0288958706503324e-05	-0.00012835039057573772
2.763987985137163	0.0012986916863736461	0.0012855614013981117	0.0013551202581997806	0.0013396245797124122	0.0013877693442509505	0.0013708050924792629	0.0014227991065995807	0.0014041787753950904	0.0014971044752964994	0.0014747011445405106	0.048768081439592416	0.04709217673383776	-2.0414044259745023e-05	-0.00012991983970761511	-2.0164505878481065e-05	-0.00012833171801812648
2.780642403170963	0.0012983744912239135	0.0012852474136178834	0.0013547892911371547	0.0013392973973472967	0.0013874304094731935	0.0013704703007913924	0.0014224516236049107	0.0014038358396032391	0.0014967388613887048	0.0014743410008169844	0.04876809100172987	0.04709218595884495	-2.0288782745396527e-05	-0.00012990067369578195	-2.0040775634146135e-05	-0.00012831278687169823
2.797397172451417	0.0012980573429146075	0.0012849334722114653	0.0013544583731290127	0.0013389702634777915	0.001387091525041269	0.0013701355588324002	0.001422104192349916	0.001403492954867943	0.0014963733022053316	0.0014739809109812255	0.048768100734297694	0.047092195348273684	-2.0164248666888762e-05	-0.00012988124529694778	-1.991776393407002e-05	-0.00012829359655591732
2.8142528976452668	0.0012977402420822379	0.0012846195778090535	0.0013541275048426845	0.0013386431787636322	0.0013867526916405222	0.0013698008672792274	0.0014217568135394183	0.0014031501218846943	0.0014960077984930136	0.0014736208757683807	0.04876811064035407	0.04709220490507449	-2.0040437953845747e-05	-0.0001298615539018222	-1.9795466757642488e-05	-0.0001282741464690984
2.831210187062679	0.0012974231893647416	0.001284305731042261	0.0013537966869470468	0.0013383161438660837	0.0013864139099579176	0.0013694662268104133	0.0014214094878799385	0.0014028073413506583	0.0014956423510002611	0.0014732608959154387	0.048768120723012655	0.04709221463225074	-1.9917346555195503e-05	-0.00012984159888096425	-1.96738801033422e-05	-0.00012825443598973862
2.848269652679189	0.001297106185401526	0.0012839919325441584	0.001353465920112569	0.0013379891594479866	0.0013860751806820846	0.0013691316381061417	0.0014210622160797438	0.0014024646139647239	0.0014952769604775116	0.0014729009721612834	0.04876813098544257	0.04709222453286027	-1.97949704388925e-05	-0.00012982137958406081	-1.9552999988431408e-05	-0.00012823446447562947
2.865431910157798	0.0012967892308335285	0.001283678182949332	0.0013531352050113726	0.001337662226173815	0.0013857365045033814	0.0013687971018483027	0.0014207149988489135	0.0014021219404275651	0.0014949116276772028	0.0014725411052467613	0.04876814143087046	0.04709223461001591	-1.9673305591938473e-05	-0.00012980089533942696	-1.9432822448949005e-05	-0.00012821423126352371
2.882697578871184	0.0012964723263032558	0.0012833644828939257	0.001352804542317278	0.0013373353447097243	0.0013853978821139418	0.0013684626187205416	0.0014203678368993888	0.0014017793214416933	0.0014945463533538247	0.0014721812959147351	0.04876815206258126	0.047092244866886825	-1.955234802015343e-05	-0.0001297801454532288	-1.9313343539544003e-05	-0.0001281937356681917
2.900067281924058	0.0012961554724548487	0.0012830508330157015	0.0013524739327058716	0.001337008515723614	0.0013850593142077446	0.0013681281894083236	0.0014200207309450433	0.001401436757711522	0.001494181138263996	0.0014718215449101583	0.0487681628839185	0.0470922553066986	-1.9432093748224244e-05	-0.00012975912920976107	-1.9194559333537975e-05	-0.00012817297698303198
2.9175416461756507	0.0012958386699341237	0.001282737233954084	0.0013521433768545474	0.0013366817398851737	0.0013847208014806582	0.0013677938145989815	0.0014196736817017309	0.0014010942499434198	0.0014938159831665175	0.0014714618529801278	0.04876817389828651	0.0470922659327356	-1.931253881982259e-05	-0.00012973784587233528	-1.9076465922945873e-05	-0.0001281519544804044
2.9351213022623317	0.0012955219193886282	0.0012824236863502117	0.0013518128754425698	0.0013363550178659414	0.0013843823446305049	0.0013674594949817766	0.0014193266898873515	0.0014007517988457701	0.0014934508888224392	0.0014711022208739495	0.04876818510915158	0.047092276748341225	-1.919367929728577e-05	-0.00012971629468144785	-1.8959059418267865e-05	-0.0001281306674104088
2.952806884620376	0.0012952052214676932	0.0012821101908469935	0.001351482429151128	0.001336028350339359	0.0013840439443571168	0.001367125231247955	0.0014189797562219086	0.0014004094051290323	0.0014930858559951275	0.0014707426493432059	0.048768196520040975	0.04709228775691913	-1.90755112617208e-05	-0.0001296944748555573	-1.8842335948510147e-05	-0.00012810911500127364
2.970599031508854	0.0012948885768224866	0.0012817967480891579	0.0013511520386633921	0.0013357017379808272	0.001383705601362394	0.0013667910240908053	0.0014186328814275722	0.001400067069505801	0.0014927208854503306	0.0014703831391418168	0.0487682081345472	0.047092298961935175	-1.8958030812796234e-05	-0.00012967238559025152	-1.8726291661073924e-05	-0.00012808729645863437
2.9884983850326714	0.0012945719861060677	0.001281483358723308	0.0013508217046645724	0.0013353751814677642	0.0013833673163503664	0.0013664568742057187	0.0014182860662287397	0.0013997247926908656	0.0014923559779562434	0.001470023691026109	0.048768219956326096	0.04709231036691588	-1.8841234068901758e-05	-0.0001296500260586364	-1.8610922721720713e-05	-0.00012806521096564438
3.006505591165733	0.001294255449973437	0.0012811700233979722	0.0013504914278419714	0.001335048681479658	0.001383029090027248	0.001366122782290245	0.0014179393113520945	0.0013993825754012724	0.0014919911342835743	0.001469664305754876	0.04876823198910031	0.04709232197545339	-1.8725117166863703e-05	-0.0001296273954107252	-1.849622531453765e-05	-0.0001280428576830861
3.0246212997742656	0.001293938969081598	0.0012808567427636628	0.0013501612088850498	0.0013347222386981305	0.001382690923101505	0.0013657887490441559	0.0014175926175266761	0.0013990404183563873	0.0014916263552056175	0.001469304984089451	0.048768244236659486	0.047092333791202916	-1.860967626207688e-05	-0.00012960449277349406	-1.8382195642006882e-05	-0.00012802023574925991
3.0428461646402667	0.0012936225440896016	0.0012805435174729227	0.0013498310484854747	0.0013343958538069853	0.0013823528162839056	0.0013654547751694964	0.001417245985483932	0.001398698322277952	0.0014912616414983109	0.0014689457267937675	0.04876825670286172	0.04709234581788672	-1.84949075283658e-05	-0.00012958131725082644	-1.8268829924637797e-05	-0.00012799734427859644
3.0611808434850984	0.0012933061756586134	0.0012802303481803902	0.0013495009473371907	0.0013340695274922782	0.001382014770287593	0.0013651208613706595	0.0014168994159577937	0.001398356287890157	0.0014908969939403192	0.0014685865346344348	0.04876826939163437	0.04709235805929387	-1.838080715773488e-05	-0.00012955786792162582	-1.81561244010503e-05	-0.000127974182361823
3.079625997993227	0.001292989864451962	0.001279917235542848	0.0013491709061364712	0.0013337432604423687	0.001381676785828141	0.0013647870083544347	0.0014165529096847329	0.0013980143159196977	0.0014905324133130927	0.0014682274083808015	0.04876828230697577	0.04709237051928165	-1.826737136076395e-05	-0.00012953414384275774	-1.8044075328127462e-05	-0.00012795074906774007
3.0981822938360946	0.0012926736111351967	0.0012796041802192795	0.0013488409255819802	0.0013334170533479794	0.0013813388636236144	0.0013644532168300752	0.0014162064674038272	0.0013976724070958388	0.0014901679004009406	0.001467868348805023	0.04876829545295601	0.04709238320177712	-1.8154596366136422e-05	-0.00012951014404610772	-1.7932678980640826e-05	-0.00012792704343966843
3.116850400696155	0.0012923574163761463	0.0012792911828709284	0.0013485110063748348	0.0013330909069022606	0.0013810010043946383	0.00136411948750936	0.0014158600898568302	0.0013973305621504829	0.0014898034559911052	0.0014675093566821381	0.0487683088337201	0.04709239611077797	-1.8042478420680907e-05	-0.0001294858675391919	-1.78219316513753e-05	-0.00012790306449805833
3.135630992291033	0.0012920412808449758	0.0012789782441613524	0.0013481811492186662	0.0013327648218008465	0.0013806632088644568	0.001363785821106655	0.0014155137777882324	0.0013969887818182315	0.0014894390808738289	0.001467150432790132	0.04876832245348578	0.047092409250354246	-1.7931013789468375e-05	-0.0001294613133052125	-1.77118296510112e-05	-0.00012787881123882405
3.1545247463978408	0.001291725205214244	0.0012786653647564828	0.0013478513548196808	0.001332438798741919	0.0013803254777589999	0.0013634522183389789	0.0014151675319453315	0.0013966470668364537	0.0014890747758424313	0.0014667915779100137	0.04876833631654802	0.04709242262464922	-1.7820198755541528e-05	-0.0001294364803026693	-1.7602369308061805e-05	-0.00012785428263317744
3.1735323448776414	0.0012914091901589622	0.0012783525453246814	0.0013475216238867222	0.0013321128384262686	0.0013799878118069466	0.0013631186799260653	0.0014148213530782974	0.0013963054179453518	0.001488710541693377	0.0014664327928258837	0.04876835042727908	0.047092436237881286	-1.7710029619970313e-05	-0.00012941136746486004	-1.749354696882477e-05	-0.00012782947762773889
3.192654473700048	0.0012910932363566553	0.001278039786536802	0.0013471919571313375	0.0013317869415573585	0.0013796502117397929	0.0013627852065904288	0.0014144752419402444	0.001395963835888029	0.0014883463792263565	0.0014660740783250096	0.048768364790130456	0.047092450094344325	-1.7600502701810294e-05	-0.0001293859737000469	-1.7385358997354383e-05	-0.00012780439514453734
3.211891822967991	0.0012907773444874174	0.0012777270890662437	0.0013468623552678365	0.0013314611088413842	0.0013793126782919145	0.0013624517990574287	0.0014141291992872938	0.0013956223214105557	0.0014879822892443534	0.0014657154351978966	0.04876837940963308	0.04709246419841021	-1.7491614337929173e-05	-0.00012936029789067938	-1.727780177530891e-05	-0.00012777903407978908
3.2312450869426166	0.001290461515233979	0.001277414453589019	0.0013465328190133618	0.0013311353409873423	0.0013789752122006387	0.001362118458055339	0.0014137832258786516	0.0013952808752620421	0.0014876182725537274	0.0014653568642383678	0.048768394290400724	0.04709247855452949	-1.7383360883069243e-05	-0.0001293343388938939	-1.717087170199222e-05	-0.0001277533933049524
3.2507149640683446	0.001290145749281758	0.001277101880783804	0.001346203349087946	0.0013308096387070882	0.0013786378142063053	0.0013617851843154075	0.0014134373224766684	0.0013949394981947003	0.0014872543299642824	0.0014649983662436282	0.0487684094371295	0.04709249316723279	-1.7275738709750244e-05	-0.00012930809554073663	-1.706456519432603e-05	-0.00012772747166583942
3.2703021569980693	0.001289830047318931	0.001276789371332009	0.0013458739462145857	0.001330484002715407	0.0013783004850523397	0.0013614519785719304	0.0014130914898469204	0.0013945981909639228	0.0014868904622893505	0.0014646399420143517	0.04876842485460071	0.04709250804113357	-1.7168744208193032e-05	-0.00012928156663627455	-1.6958878686593182e-05	-0.00012770126798200554
3.2900073726185273	0.001289514410036486	0.0012764769259178308	0.0013455446111192992	0.0013301584337300728	0.0013779632254853182	0.0013611188415623158	0.0014127457287582722	0.0013942569543283427	0.001486526670345863	0.0014642815923547482	0.04876844054768211	0.04709252318092699	-1.7062373786194684e-05	-0.00012925475095848515	-1.685380863053476e-05	-0.00012767478104686036
3.3098313220758016	0.001289198838128295	0.0012761645452283243	0.0013452153445312023	0.0013298329324719232	0.0013776260362550418	0.0013607857740271553	0.001412400039982957	0.001393915789049917	0.0014861629549544374	0.0014639233180726496	0.04876845652132888	0.04709253859139394	-1.695662386916319e-05	-0.0001292276472590892	-1.6749351495315423e-05	-0.0001276480096278343
3.329774720800988	0.0012888833322911677	0.0012758522299534554	0.0013448861471825671	0.0013295074996649164	0.001377288918114601	0.001360452776710289	0.0014120544242966417	0.0013935746958939873	0.001485799316939447	0.0014635651199795786	0.048768472780585936	0.0470925542774015	-1.6851490899971733e-05	-0.00012920025426227388	-1.6645503767266645e-05	-0.00012762095246476868
3.349838288536016	0.001288567893224924	0.0012755399807861747	0.0013445570198089	0.001329182136036209	0.0013769518718204537	0.0013601198503588835	0.0014117088824785106	0.0013932336756293632	0.001485435757129112	0.0014632069988908382	0.048768489330589145	0.04709257024390429	-1.67469713390489e-05	-0.00012917257066552557	-1.6542261950074078e-05	-0.0001275936082712481
3.370022749359618	0.001288252521632449	0.0012752277984224695	0.001344227963148999	0.0013288568423162129	0.0013766148981324867	0.0013597869957234913	0.0014113634153113273	0.0013928927290283851	0.001485072276355568	0.001462848955625579	0.04876850617656695	0.047092586495946887	-1.6643061664198266e-05	-0.00012914459513918564	-1.6439622564652645e-05	-0.00012756597573460038
3.390328831713469	0.0012879372182197655	0.0012749156835614374	0.001343898977945032	0.0013285316192386723	0.0013762779978140963	0.0013594542135581293	0.0014110180235815202	0.0013925518568670043	0.0014847088754549574	0.0014624909910068875	0.04876852332384257	0.04709260303866396	-1.653975837048044e-05	-0.00012911632632467418	-1.6337582148903684e-05	-0.00012753805351306546
3.4107572684284713	0.0012876219836960962	0.001274603636905347	0.0013435700649426028	0.0013282064675407292	0.0013759411716322582	0.0013591215046203505	0.0014106727080792525	0.0013922110599248584	0.0014843455552675069	0.0014621331058618668	0.0487685407778349	0.047092619877284594	-1.6437057970206115e-05	-0.00012908776283582224	-1.6236137257770455e-05	-0.0001275098402373498
3.431308796751202	0.0012873068187739317	0.0012742916591597054	0.0013432412248908247	0.0013278813879629965	0.0013756044203576017	0.0013587888696713166	0.0014103274695985038	0.0013918703389853438	0.0014839823166376154	0.0014617753010217165	0.048768558544061216	0.04709263701712973	-1.633495699297771e-05	-0.00012905890325803915	-1.6135284463300592e-05	-0.00012748133451095933
3.4519841583705158	0.001286991724169096	0.001273979751033324	0.0013429124585423904	0.001327556381249625	0.0013752677447644835	0.0013584563094758682	0.0014099823089371425	0.0013915296948356958	0.0014836191604139335	0.0014614175773218164	0.04876857662813718	0.0470926544636194	-1.62334519855159e-05	-0.00012902974614886764	-1.6035020354437934e-05	-0.00012745253490914488
3.47278409944432	0.0012866767006008122	0.001273667913238383	0.0013425837666536419	0.0013272314481483775	0.0013749311456310606	0.0013581238248026014	0.001409637226897006	0.00139118912826706	0.0014832560874494499	0.0014610599356018083	0.048768595035781355	0.04709267222226858	-1.613253951161797e-05	-0.0001290002900362075	-1.5935341536994774e-05	-0.00012742343997806937
3.4937093706264992	0.0012863617487917744	0.0012733561464905016	0.0013422551499846465	0.0013269065894106979	0.00137459462373937	0.0013577914164239419	0.00140929222428398	0.0013908486400745757	0.0014828930986015782	0.0014607023767056837	0.048768613772815106	0.04709269029869405	-1.6032216152012113e-05	-0.00012897053341826004	-1.5836244633520014e-05	-0.00012739404823497447
3.514760727094002	0.0012860468694682165	0.0012730444515088074	0.0013419266092992732	0.00132658180579179	0.0013742581798754053	0.0013574590851162236	0.00140894730190808	0.0013905082310574533	0.0014825301947322472	0.0014603449014818691	0.04876863284516385	0.0470927086986125	-1.593247850446844e-05	-0.00012894047476469384	-1.573772628336162e-05	-0.000127364358168236
3.535938928574102	0.0012857320633599765	0.0012727328290160014	0.0013415981453652594	0.0013262570980506836	0.0013739218148291893	0.0013571268316597599	0.0014086024605835278	0.0013901679020190518	0.0014821673767079807	0.0014599875107833087	0.04876865225886136	0.047092727427845135	-1.583332318357694e-05	-0.00012891011251453532	-1.563978314252784e-05	-0.0001273343682363648
3.557244739371806	0.0012854173312005757	0.0012724212797384324	0.001341269758954295	0.001325932466950318	0.0013735855293948603	0.0013567946568389276	0.0014082577011288397	0.0013898276537669637	0.0014818046453999969	0.0014596302054675574	0.04876867202004998	0.04709274649231689	-1.5734746820858514e-05	-0.00012887944507766758	-1.5542411883742724e-05	-0.00012730407686933898
3.578678928397448	0.0012851026737272758	0.0012721098044061584	0.0013409414508420868	0.0013256079132576027	0.0013732493243707384	0.0013564625614422325	0.001407913024366896	0.0013894874871130858	0.0014814420016842835	0.0014592729863968602	0.04876869213498255	0.04709276589806088	-1.5636746064619234e-05	-0.00012884847083388662	-1.5445609196265697e-05	-0.00012727348246688308
3.600242269194432	0.0012847880916811638	0.001271798403753027	0.0013406132218084462	0.0013252834377435073	0.001372913200559416	0.0013561305462624024	0.0014075684311250381	0.0013891474028737126	0.0014810794464417017	0.0014589158544382479	0.048768712610025085	0.04709278565121859	-1.5539317579554845e-05	-0.0001288171881296818	-1.5349371785579324e-05	-0.00012724258339602557
3.6219355399671502	0.0012844735858072223	0.0012714870785167478	0.001340285072637366	0.0013249590411831362	0.0013725771587678411	0.001355798612096463	0.00140722392223515	0.001388807401869619	0.001480716980558077	0.0014585588104636333	0.048768733451658754	0.047092805758042734	-1.5442458047250363e-05	-0.0001287855952824546	-1.5253696373868086e-05	-0.00012721137799531768
3.643759523609069	0.0012841591568543936	0.0012711758294389533	0.0013399570041170894	0.0013246347243557974	0.001372241199807386	0.0013554667597458117	0.0014068794985337347	0.001388467484926133	0.0014803546049242822	0.0014582018553498857	0.04876875466648198	0.04709282622489843	-1.5346164165982307e-05	-0.00012875369057951946	-1.5158579699751235e-05	-0.0001271798645732236
3.6657150077309777	0.00128384480557566	0.0012708646572652806	0.001339629017040195	0.0013243104880450848	0.0013719053244939355	0.0013551349900163007	0.0014065351608620043	0.0013881276528732282	0.001479992320436336	0.0014578449899789344	0.048768776261211365	0.04709284705826669	-1.5250432650298906e-05	-0.00012872147227482866	-1.5064018517987887e-05	-0.000127148041405456
3.6878027846894206	0.001283530532728118	0.0012705535627454449	0.0013393011122036775	0.0013239863330389615	0.0013715695336479733	0.0013548033037183254	0.0014061909100659708	0.001387787906545609	0.0014796301279954998	0.0014574882152378595	0.048768798242686234	0.04709286826474425	-1.5155260231193568e-05	-0.0001286889385897494	-1.4970009599515194e-05	-0.00012711590673553097
3.710023651615288	0.0012832163390730544	0.0012702425466333117	0.0013389732904090285	0.001323662260129835	0.0013712338280946637	0.001354471701666902	0.0014058467469965292	0.001387448246782796	0.001479268028508373	0.0014571315320189861	0.04876882061786773	0.047092889851047995	-1.5060643656160388e-05	-0.00012865608771472914	-1.4876549731625277e-05	-0.0001270834587766001
3.732378410442586	0.0012829022253760163	0.001269931609686972	0.0013386455524623123	0.0013233382701146365	0.0013708982086639335	0.0013541401846817503	0.0014055026725095458	0.001387108674429211	0.0014789060228869843	0.0014567749412199757	0.048768843393844595	0.0470929118240161	-1.4966579688920068e-05	-0.00012862291780701973	-1.478363571760788e-05	-0.0001270506957087303
3.7548678679373717	0.0012825881924068967	0.0012696207526688217	0.0013383178991742569	0.0013230143637949082	0.0013705626761905628	0.0013538087535873832	0.0014051586874659512	0.0013867691903342706	0.001478544112048897	0.0014564184437439289	0.04876886657783233	0.04709293419061002	-1.4873065109517053e-05	-0.00012858942699117692	-1.4691264376871793e-05	-0.00012701761567984748
3.777492835726878	0.001282274240940002	0.0012693099763456306	0.0013379903313603268	0.0013226905419768766	0.0013702272315142638	0.0013534774092131845	0.0014048147927318243	0.0013864297953524664	0.0014781822969172982	0.0014560620404994724	0.048768890177177775	0.04709295695791719	-1.4780096714177293e-05	-0.00012855561335867183	-1.4599432544819962e-05	-0.00012698421680501504
3.8002541303288	0.0012819603717541365	0.0012689992814886267	0.001337662849840815	0.0013223668054715425	0.001369891875479775	0.0013531461523935018	0.0014044709891784877	0.001386090490343462	0.0014778205784211063	0.0014557057324008646	0.04876891419935942	0.04709298013315292	-1.4687671315120887e-05	-0.00012852147496605903	-1.450813707266213e-05	-0.00012695049716515694
3.823152573180761	0.0012816465856326836	0.0012686886688735761	0.0013373354554409276	0.0013220431550947662	0.0013695566089369504	0.0013528149839677334	0.0014041272776826026	0.0013857512761721847	0.0014774589574950718	0.001455349520368097	0.04876893865199102	0.047093003723662194	-1.4595785740780659e-05	-0.0001284870098373636	-1.4417374827626478e-05	-0.0001269164548090007
3.8461889906699622	0.0012813328833636746	0.001268378139280851	0.0013370081489908602	0.0013217195916673402	0.0013692214327408383	0.0013524839047804084	0.0014037836591262532	0.0013854121537089077	0.0014770974350798694	0.001454993405326981	0.04876896354282529	0.047093027736924364	-1.4504436835524603e-05	-0.0001284522159616941	-1.4327142692647371e-05	-0.0001268820877505239
3.8693642141629967	0.001281019265739883	0.001268067693495524	0.0013366809313258977	0.0013213961160150921	0.0013688863477517856	0.0013521529156812883	0.0014034401343970503	0.0013850731238293573	0.0014767360121222147	0.0014546373882092663	0.04876898887975302	0.04709305218055251	-1.4413621459576087e-05	-0.00012841709129290946	-1.4237437566358424e-05	-0.00012684739396906508
3.892679080035866	0.0012807057335588955	0.0012677573323074366	0.001336353803286491	0.0013210727289689561	0.001368551354835518	0.0013518220175254459	0.0014030967043882204	0.001384734187414793	0.001476374689574958	0.0014542814699527288	0.048769014670809456	0.047093077062297914	-1.4323336489211608e-05	-0.00012838163375128442	-1.4148256363241685e-05	-0.0001268123714108782
3.9161344297041563	0.0012803922876231967	0.0012674470565112851	0.0013360267657183478	0.0013207494313650662	0.0013682164548632337	0.0013514912111733588	0.0014027533699987006	0.0013843953453521072	0.0014760134683971908	0.0014539256515012796	0.04876904092417361	0.04709310239005097	-1.423357881629242e-05	-0.00012834584122001225	-1.405959601315579e-05	-0.0001267770179854688
3.9397311096534064	0.001280078928740257	0.0012671368669067075	0.0013356998194725283	0.0013204262240448482	0.0013678816487117038	0.0013511604974910084	0.0014024101321332438	0.0013840565985339284	0.001475652349554359	0.0014535699338050737	0.048769067648172966	0.04709312817184671	-1.4144345348493514e-05	-0.00012830971154675908	-1.3971453461606581e-05	-0.00012674133156737044
3.963469971469652	0.0012797656577226103	0.0012668267642983585	0.001335372965405527	0.0013201031078551018	0.0013675469372633575	0.0013508298773499622	0.001402066991702508	0.0013837179478587056	0.0014752913340183623	0.0014532143178206084	0.04876909485128504	0.04709315441586357	-1.4055633009293217e-05	-0.0001282732425446631	-1.388382566967078e-05	-0.00012670530999686624
3.987351871870168	0.0012794524753879377	0.001266516749495996	0.0013350462043793634	0.0013197800836480928	0.0013672123214063768	0.0013504993516274722	0.0014017239496231571	0.0013833793942308107	0.001474930422767663	0.0014528588045108308	0.048769122542141816	0.04709318113042781	-1.3967438737591542e-05	-0.00012823643198828227	-1.3796709613690672e-05	-0.0001266689510761032
4.01137767273438	0.0012791393825591628	0.0012662068233145717	0.0013347195372616853	0.0013194571522816493	0.0013668778020348037	0.0013501689212065732	0.0014013810068179689	0.0013830409385606438	0.001474569616787406	0.0014525033948452537	0.04876915072952969	0.04709320832401702	-1.3879759487862853e-05	-0.00012819927761587024	-1.3710102285430237e-05	-0.00012663225257192323
4.035548241134971	0.0012788263800645255	0.0012658969865743067	0.0013343929649258471	0.0013191343146192439	0.0013665433800486217	0.00134983858697617	0.001401038164215923	0.0013827025817647223	0.0014742089170695152	0.0014521480898000518	0.048769179422393956	0.04709323600526221	-1.3792592230225248e-05	-0.00012816177712959842	-1.3624000691998817e-05	-0.00012659521221464187
4.059864449369175	0.0012785134687376752	0.001265587240100784	0.001334066488251011	0.0013188115715300935	0.0013662090563538625	0.001349508349831141	0.0014006954227523143	0.0013823643247657866	0.0014738483246128148	0.001451792890358181	0.04876920862984352	0.04709326418294875	-1.3705933949993004e-05	-0.00012812392819205876	-1.3538401855601317e-05	-0.00012655782769604995
4.08432717499025	0.001278200649417763	0.0012652775847250375	0.0013337401081222448	0.001318488923889254	0.0013658748318627065	0.0013491782106724345	0.0014003527833688525	0.0013820261684929077	0.0014734878404231435	0.001451437797509491	0.04876923836114979	0.047093292866022936	-1.361978164790903e-05	-0.00012808572842826216	-1.3453302813690865e-05	-0.00012652009667107889
4.108937300839158	0.0012778879229495225	0.0012649680212836363	0.0013334138254306115	0.00131816637257771	0.0013655407074935782	0.0013488481704071662	0.0014000102470137661	0.0013816881138815804	0.0014731274655134636	0.0014510828122508315	0.04876926862575262	0.04709332206359124	-1.3534132340075472e-05	-0.00012804717542558297	-1.3368700618819618e-05	-0.00012648201675674597
4.133695715076422	0.0012775752901833656	0.0012646585506187731	0.001333087641073269	0.0013178439184824726	0.0013652066841712467	0.001348518229948718	0.001399667814641908	0.0013813501618738326	0.001472767200903981	0.0014507279355861686	0.0487692994332625	0.04709335178492554	-1.344898305778372e-05	-0.00012800826673209365	-1.3284592338604073e-05	-0.00012644358553187685
4.15860331121418	0.0012772627519754677	0.0012643491735783573	0.0013327615559535658	0.001317521562496677	0.0013648727628269301	0.0013481883902168397	0.0013993254872148608	0.001381012313418329	0.0014724070476222577	0.0014503731685266998	0.04876933079346352	0.04709338203946441	-1.336433084738603e-05	-0.00012796899985567656	-1.3200975055530778e-05	-0.00012640480053549563
4.183660988148428	0.0012769503091878689	0.001264039891016107	0.0013324355709811466	0.0013171993055196814	0.0013645389443984026	0.0013478586521377548	0.0013989832657010522	0.001380674569470482	0.0014720470067033401	0.001450018512090975	0.04876936271631674	0.047093412836818165	-1.3280172770361448e-05	-0.00012792937226485668	-1.311784586701878e-05	-0.0001263656592674911
4.208869650191461	0.0012766379626885577	0.0012637307037916372	0.0013321096870720442	0.0013168771484571638	0.0013642052298300904	0.0013475290166442577	0.0013986411510758551	0.0013803369309925541	0.001471687079189869	0.0014496639673050088	0.048769395211963336	0.04709344418677066	-1.3196505903381728e-05	-0.00012788938138930117	-1.303520188543697e-05	-0.0001263261591892273
4.2342302071045115	0.0012763257133515658	0.0012634216127705522	0.0013317839051487817	0.0013165550922212197	0.0013638716200731803	0.0013471994846758193	0.0013982991443216995	0.0013799993989537648	0.0014713272661322017	0.0014493095352023973	0.048769428290727904	0.047093476099281564	-1.311332733788112e-05	-0.0001278490246163222	-1.2953040237850821e-05	-0.000126286297721101
4.259743574130585	0.001276013562057069	0.0012631126188245444	0.0013314582261404807	0.0013162331377304685	0.0013635381160857307	0.0013468700571786939	0.00139795724642819	0.0013796619743304092	0.001470967568588542	0.0014489552168244469	0.0487694619631214	0.047093508584492495	-1.303063418026107e-05	-0.0001278082992928753	-1.2871358066057076e-05	-0.0001262460722430414
4.285410672027485	0.0012757015096914752	0.0012628037228314844	0.001331132650982957	0.0013159112859101516	0.0013632047188327733	0.0013465407351060245	0.0013976154583922112	0.0013793246581059598	0.0014706079876250552	0.0014486010132202891	0.04876949623984517	0.0470935416527263	-1.2948423551782662e-05	-0.00012776720272461572	-1.2790152526483134e-05	-0.00012620548009389942
4.311232427101037	0.001275389557147525	0.001262494925675518	0.001330807180618829	0.0013155895376922352	0.001362871429286424	0.0013462115194179498	0.0013972737812180452	0.0013789874512711844	0.0014702485243159986	0.0014482469254470044	0.04876953113179356	0.04709357531449445	-1.2866692588427847e-05	-0.00012772573217478822	-1.2709420790180115e-05	-0.00012616451857144773
4.337209771238533	0.0012750777053243908	0.0012621862282471655	0.0013304818159976224	0.0013152678940155185	0.0013625382484259956	0.0013458824110817147	0.0013969322159174886	0.0013786503548242584	0.0014698891797438477	0.0014478929545697515	0.04876956665005891	0.0470936095804968	-1.2785438440937602e-05	-0.0001276838848647266	-1.2629160042708365e-05	-0.00012612318493132602
4.363343641942354	0.00127476595512777	0.0012618776314434147	0.0013301565580758755	0.0013149463558257332	0.0013622051772381031	0.0013455534110717766	0.0013965907635099628	0.001378313369770878	0.0014695299549994211	0.0014475391016618862	0.04876960280593256	0.047093644461627726	-1.2704658274721725e-05	-0.00012764165797324312	-1.2549367484151336e-05	-0.00012608147638765166
4.389634982363801	0.0012744543074699887	0.0012615691361678222	0.001329831407817246	0.001314624924075653	0.0013618722167167798	0.001345224520369918	0.0013962494250226369	0.0013779764971243763	0.0014691708511820134	0.0014471853678050927	0.0487696396109118	0.047093679968978404	-1.2624349269661078e-05	-0.00012759904863490767	-1.247004032889007e-05	-0.00012603939011046617
4.416084741337141	0.0012741427632701027	0.0012612607433306153	0.0013295063661926238	0.0013143035997252026	0.0013615393678635933	0.0013448957399653625	0.0013959082014905466	0.001377639737905845	0.0014688118693995252	0.0014468317540895126	0.04876967707670085	0.04709371611384069	-1.2544508620176975e-05	-0.00012755605394038083	-1.2391175805682997e-05	-0.0001259969232272895
4.442693873413836	0.0012738313234539984	0.0012609524538487894	0.001329181434180238	0.0013139823837415641	0.0013612066316877564	0.001344567070854881	0.0013955670939567123	0.001377303093144248	0.001468453010768597	0.0014464782616138744	0.048769715215215274	0.04709375290771054	-1.2465133535258938e-05	-0.00012751267093796814	-1.2312771157624303e-05	-0.0001259540728226205
4.469463338897009	0.0012735199889544906	0.0012606442686462097	0.0013288566127657641	0.001313661277099285	0.0013608740092062397	0.0013442385140429107	0.0013952261034722582	0.0013769665638765397	0.001468094276414736	0.0014461248914856208	0.04876975403858696	0.04709379036229127	-1.2386221238214895e-05	-0.0001274688966298454	-1.2234823641960046e-05	-0.00012591083593588293
4.49639410387609	0.001273208760711435	0.0012603361886537163	0.0013285319029424432	0.0013133402807803925	0.001360541501443898	0.0013439100705416702	0.001394885231096541	0.0013766301511477924	0.001467735667472461	0.0014457716448210483	0.048769793559166816	0.047093828489498994	-1.2307768966587918e-05	-0.00012742472797255822	-1.21573305300951e-05	-0.00012586720956220265
4.523487140261684	0.0012728976396718277	0.0012600282148092282	0.0013282073057111921	0.0013130193957745053	0.0013602091094335829	0.0013435817413712764	0.0013945444778972714	0.0013762938560113148	0.0014673771850854357	0.0014454185227454385	0.04876983378952913	0.0470938673014645	-1.2229773972270708e-05	-0.00012738016187796575	-1.2080289107489067e-05	-0.00012582319065124192
4.550743425820648	0.001272586626789912	0.0012597203480578475	0.0013278828220807182	0.0013126986230789465	0.0013598768342162634	0.0013432535275598638	0.00139420384495064	0.001375957679528777	0.0014670188304066049	0.0014450655263931948	0.048769874742475815	0.04709390681053785	-1.215223352132172e-05	-0.00012733519521085368	-1.2003696673652808e-05	-0.00012577877610736587
4.578163944211368	0.001272275723027288	0.0012594125893519658	0.001327558453067636	0.0013123779636988572	0.0013595446768411498	0.0013429254301437032	0.0013938633333414447	0.0013756216227703358	0.0014666606045983395	0.0014447126569079802	0.04876991643104032	0.04709394702929334	-1.2075144894017203e-05	-0.00012728982479093265	-1.1927550542117221e-05	-0.00012573396278969806
4.605749685019276	0.0012719649293530125	0.0012591049396513672	0.001327234199696578	0.0013120574186473097	0.0013592126383658064	0.0013425974501673182	0.0013935229441632121	0.0013752856868147565	0.0014663025088325682	0.001444359915442851	0.04876995886849154	0.04709398797053215	-1.1998505384604868e-05	-0.00012724404738928552	-1.1851848040245888e-05	-0.00012568874750951142
4.633501643792551	0.0012716542467437213	0.0012587973999233465	0.0013269100630003256	0.0013117369889454323	0.0013588807198562916	0.0013422695886836171	0.0013931826785183424	0.0013749498727495505	0.001465944544290935	0.0014440073031604082	0.048770002068338605	0.04709402964728716	-1.1922312301307358e-05	-0.000127197859728978	-1.1776586509176096e-05	-0.00012564312703094993
4.6614208220780515	0.0012713436761837289	0.0012584899711428096	0.001326586044019917	0.0013114166756225207	0.0013585489223872686	0.0013419418467540093	0.001392842537518226	0.001374614181671096	0.0014655867121649334	0.0014436548212329316	0.04877004604433504	0.04709407207282657	-1.184656296638123e-05	-0.00012715125848627995	-1.1701763303919449e-05	-0.00012559709807147268
4.689508227457455	0.001271033218665146	0.0012581826542923888	0.0013262621438047744	0.0013110964797161603	0.0013582172470421392	0.0013416142254485312	0.0013925025222833848	0.0013742786146847745	0.0014652290136560574	0.0014433024708425262	0.048770090810483765	0.047094115260659944	-1.1771254715926133e-05	-0.00012710424028766765	-1.1627375793164113e-05	-0.00012555065729968895
4.717764873583629	0.0012707228751879902	0.0012578754503625538	0.0013259383634128248	0.0013107764022723472	0.00135788569491317	0.0013412867258459746	0.0013921626339436029	0.001373943172905099	0.0014648714499759484	0.0014429502531812682	0.04877013638103961	0.047094159224539626	-1.1696384899825829e-05	-0.00012705680171049005	-1.1553421359215832e-05	-0.00012550380133569128
4.746191780217212	0.0012704126467603003	0.0012575683603517245	0.0013256147039106224	0.0013104564443456098	0.0013575542671016214	0.001340959349034013	0.0013918228736380636	0.0013736078574558502	0.0014645140223465464	0.0014425981694513525	0.0487701827705169	0.04709420397846725	-1.1621950881789828e-05	-0.0001270089392827467	-1.1479897398036093e-05	-0.00012545652675094443
4.774789973263409	0.0012701025343982493	0.0012572613852663828	0.0013252911663734729	0.001310136606999129	0.0013572229647178765	0.0013406320961093278	0.001391483242515483	0.0013732726694702093	0.0014641567320002379	0.001442246220865237	0.048770229993691065	0.047094249536698815	-1.154795003911746e-05	-0.0001269606494815334	-1.1406801318981918e-05	-0.00012540883006595394
4.803560484809025	0.0012697925391262686	0.0012569545261211957	0.0013249677518855651	0.0013098168913048731	0.0013568917888815795	0.0013403049681777483	0.0013911437417342572	0.0013729376100909013	0.0014637995801800173	0.0014418944086458042	0.048770278065605924	0.04709429591374701	-1.1474379762805437e-05	-0.00012691192873304225	-1.1334130544993215e-05	-0.0001253607077518759
4.832504353159697	0.0012694826619771534	0.00125664778393912	0.001324644461540089	0.0013094972983437093	0.00135656074072176	0.0013399779663543696	0.0013908043724625914	0.0013726026804703213	0.0014634425681396312	0.001441542734026499	0.048770327001577525	0.04709434312438774	-1.1401237457409064e-05	-0.0001268627734126171	-1.12618825123742e-05	-0.0001253121562292403
4.861622622877388	0.001269172903992194	0.0012563411597515332	0.001324321296439375	0.0013091778292055457	0.001356229821376977	0.001339651091763699	0.0013904651358786525	0.0013722678817706876	0.0014630856971437453	0.0014411911982514963	0.04877037681719887	0.047094391183663806	-1.1328520540927756e-05	-0.00012681317984247764	-1.1190054670692784e-05	-0.00012526317186595248
4.890916344818065	0.0012688632662212884	0.001256034654598343	0.0013239982576950184	0.0013088584849894505	0.00135589903199545	0.0013393243455397828	0.0013901260331707038	0.0013719332151641745	0.001462728968468098	0.0014408398025758482	0.04877042752834367	0.047094440106890824	-1.1256226444888301e-05	-0.00012676314429349578	-1.1118644482908946e-05	-0.00012521375097956922
4.9203865761696335	0.001268553749723063	0.0012557282695281112	0.0013236753464280083	0.0013085392668037844	0.0013555683737351966	0.001338997728826344	0.0013897870655372544	0.0013715986818330559	0.0014623723833996592	0.0014404885482656427	0.048770479151176105	0.047094489909661134	-1.1184352614063836e-05	-0.00012671266298164285	-1.104764942505207e-05	-0.00012516388983319082
4.950034380490085	0.001268244355565006	0.0012554220055981797	0.0013233525637688737	0.0013082201757663398	0.001355237847764181	0.0013386712427769277	0.0013894482341872097	0.001371264282969858	0.0014620159432368032	0.0014401374365981723	0.04877053170214964	0.047094540607849324	-1.1112896506647318e-05	-0.00012666173207070974	-1.0977066986411765e-05	-0.0001251135846385143
4.979860827745887	0.0012679350848235735	0.0012551158638747816	0.0013230299108577986	0.0013079012130044585	0.0013549074552604383	0.0013383448885550247	0.0013891095403400064	0.00137093001977749	0.001461659649289455	0.0014397864688620778	0.04877058519801715	0.047094592217617436	-1.1041855594088462e-05	-0.00012661034766980883	-1.0906894669385214e-05	-0.00012506283155316877
5.009866994350591	0.0012676259385843332	0.0012548098454331807	0.0013227073888447771	0.0013075823796551837	0.0013545771974122355	0.0013380186673342287	0.0013887709852257798	0.0013705958934694092	0.001461303502879275	0.0014394356463575313	0.04877063965583472	0.04709464475541966	-1.0971227360871694e-05	-0.00012655850583143113	-1.0837129989220429e-05	-0.00012501162667888366
5.040053963203681	0.0012673169179420807	0.0012545039513577867	0.0013223849988897418	0.0013072636768653855	0.0013542470754182056	0.001337692580298372	0.0013884325700855044	0.0013702619052697606	0.0014609475053398184	0.0014390849703963874	0.04877069509296629	0.04709469823800877	-1.0901009304817993e-05	-0.00012650620255477696	-1.076777047434238e-05	-0.00012495996606476378
5.070422823729659	0.0012670080240009668	0.0012541981827422829	0.001322062742162699	0.0013069451057918981	0.0013539170904874913	0.0013373666286416639	0.0013880942961711467	0.0013699280564135252	0.0014605916580167006	0.001438734442302353	0.04877075152709118	0.04709475268243948	-1.083119893667897e-05	-0.0001264534337817036	-1.0698813665954016e-05	-0.00012490784570318159
5.100974671917351	0.0012666992578746344	0.0012538925406897611	0.001321740619843881	0.0013066266676016673	0.0013535872438399017	0.0013370408135688486	0.001387756164745828	0.001369594348146684	0.0014602359622677811	0.0014383840634111628	0.04877080897620756	0.047094808106076066	-1.0761793780181966e-05	-0.00012640019539639225	-1.063025711810564e-05	-0.00012485526152999915
5.131710610359471	0.0012663906206863424	0.0012535870263128445	0.0013214186331238777	0.001306308363471882	0.0013532575367060549	0.001336715136295342	0.0013874181770839747	0.0013692607817263635	0.0014598804194633295	0.0014380338350707424	0.04877086745864024	0.047094864526597474	-1.0692791372068217e-05	-0.00012634648322679132	-1.05620983976637e-05	-0.0001248022094250678
5.1626317482924104	0.0012660821135691022	0.0012532816407338227	0.0013210967832037873	0.0013059901945901237	0.0013529279703275302	0.001336389598047387	0.00138708033447148	0.0013689273584209958	0.0014595250309862031	0.0014376837586413862	0.0487709269930451	0.047094921962001435	-1.0624189261940198e-05	-0.00012629229304228495	-1.0494335084199752e-05	-0.0001247486852105073
5.193739201636265	0.0012657737376658082	0.0012529763850847816	0.0013207750712953567	0.0013056721621545033	0.0013525985459570207	0.0013360642000621993	0.0013867426382058628	0.0013685940795104745	0.0014591697982320258	0.0014373338354959284	0.04877098759841651	0.047094980430612485	-1.0555985012219993e-05	-0.00012623762055391508	-1.0426964769976593e-05	-0.0001246946846509278
5.225034093035115	0.0012654654941293736	0.0012526712605077381	0.0013204534986211308	0.0013053542673738116	0.001352269264858486	0.0013357389435881225	0.001386405089596429	0.0013682609462863163	0.0014588147226093668	0.001436984067019923	0.048771049294091644	0.047095039951086506	-1.048817619802439e-05	-0.0001261824614119389	-1.0359985059767846e-05	-0.0001246402034510985
5.256517551897525	0.0012651573841228716	0.0012523662681547805	0.0013201320664146048	0.0013050365114676674	0.0013519401283073151	0.001335413829884785	0.0013860676899644427	0.0013679279600518264	0.0014584598055399287	0.0014366344546118243	0.04877111209975845	0.047095100542417674	-1.0420760407168356e-05	-0.00012612681120743874	-1.0293393570927345e-05	-0.0001245852372568912
5.288190714437326	0.0012648494088196662	0.0012520614091881964	0.0013198107759203668	0.0013047188956666607	0.0013516111375904743	0.001335088860223249	0.0013857304406432824	0.0013675951221222534	0.0014581050484587248	0.0014362849996831639	0.048771176035461654	0.0470951622239427	-1.0353735240217071e-05	-0.00012607066547121182	-1.0227187933316284e-05	-0.00012452978165472528
5.320054723714605	0.0012645415694035554	0.0012517566847806178	0.0013194896283942555	0.001304401421212507	0.001351282294006672	0.0013347640358861738	0.001385393342978614	0.0013672624338249622	0.0014577504528142694	0.001435935703658736	0.0487712411216076	0.0470952250153493	-1.0287098310142462e-05	-0.00012601401967166082	-1.016136578918872e-05	-0.0001244738321700134
5.352110729676963	0.001264233867068913	0.0012514520961151576	0.0013191686251035114	0.001304084089358198	0.0013509535988665208	0.0013344393581679703	0.0013850563983285606	0.0013669298964995987	0.0014573960200687667	0.0014355865679767839	0.04877130737897327	0.047095288936681794	-1.022084724254177e-05	-0.000125956869215349	-1.0095924793167288e-05	-0.00012441738426666182
5.384359889201005	0.001263926303020828	0.0012511476443855518	0.001318847767326932	0.0013037669013681533	0.0013506250534926969	0.0013341148283749656	0.0013847196080638729	0.0013665975114982576	0.0014570417516982998	0.0014352375940891841	0.04877137482871154	0.047095354008347114	-1.0154979675370407e-05	-0.00012589920944594546	-1.0030862612104424e-05	-0.0001243604333462378
5.41680336613411	0.0012636188784752535	0.001250843330796306	0.0013185270563550327	0.0013034498585183824	0.0013502966592201103	0.0013337904478255666	0.0013843829735681057	0.0013662652801856587	0.0014566876491930302	0.0014348887834616441	0.04877144349235766	0.04709542025112128	-1.0089493259000937e-05	-0.00012584103564328153	-9.966176925123998e-06	-0.00012430297474769203
5.44944233133642	0.0012633115946591473	0.001250539156562832	0.0013182064934902002	0.001303132962096633	0.0013499684173960665	0.0013334662178504206	0.0013840464962377905	0.0013659332039393146	0.0014563337140573865	0.0014345401375738841	0.04877151339183777	0.04709548768615752	-1.002438565618144e-05	-0.00012578234302368374	-9.901865423579681e-06	-0.0001242450037469145
5.482277962723094	0.0012630044528106222	0.0012502351229116018	0.0013178860800468555	0.001302816213402556	0.001349640329380437	0.0013331421397925855	0.0013837101774826133	0.001365601284149708	0.0014559799478102648	0.0014341916579198393	0.048771584549473855	0.04709555633499084	-9.95965454185857e-06	-0.00012572312673775343	-9.837925810871062e-06	-0.00012418651555534677
5.515311445306831	0.0012626974541790925	0.001249931231080288	0.0013175658173516151	0.001302499613747862	0.0013493123965458308	0.0013328182150076952	0.0013833740187255963	0.0013652695222204688	0.0014556263519852296	0.0014338433460078515	0.048771656987993836	0.047095626219547486	-9.895297603187969e-06	-0.00012566338187047776	-9.774355802471407e-06	-0.0001241275053192603
5.548543971240616	0.001262390600025427	0.0012496274823179203	0.0013172457067434586	0.0013021831644564877	0.0013489846202777663	0.0013324944448641332	0.001383038021403279	0.001364937919568554	0.0014552729281307182	0.0014334952033608723	0.04877173073053513	0.04709569736214929	-9.831312539489157e-06	-0.00012560310344039705	-9.711153125816635e-06	-0.00012406796811936793
5.581976739860765	0.0012620838916221	0.0012493238778850306	0.0013169257495738906	0.0013018668668647575	0.0013486570019748457	0.001332170830743204	0.0013827021869659026	0.0013646064776244294	0.0014549196778102429	0.0014331472315166633	0.04877180580065589	0.04709576978552371	-9.76769706214839e-06	-0.00012554228639849452	-9.648315520305317e-06	-0.00012400789896971354
5.615610957730194	0.0012617773302533442	0.0012490204190538084	0.0013166059472071116	0.0013015507223215505	0.0013483295430489325	0.0013318473740393062	0.0013823665168775953	0.0013642751978322513	0.001454566602602601	0.0014327994320279978	0.048771882222339774	0.04709584351280904	-9.704448894573559e-06	-0.0001254809256284184	-9.585840737260515e-06	-0.00012394729281811623
5.649447838681973	0.0012614709172153054	0.0012487171071082508	0.0013162863010201839	0.0013012347321884649	0.0013480022449253268	0.0013315240761601066	0.0013820310126165594	0.0013639440816500508	0.0014542137041020824	0.0014324518064628671	0.048771960020005375	0.04709591856756302	-9.641565772176841e-06	-0.0001254190159447055	-9.523726539756305e-06	-0.00012388614454389435
5.6834886038631165	0.001261164653816202	0.001248413943344325	0.0013159668124032077	0.0013009188978399943	0.0013476751090429487	0.001331200938526724	0.0013816956756752645	0.0013636131305499255	0.0014538609839186835	0.0014321043564046927	0.04877203921851327	0.04709599497376907	-9.579045442211637e-06	-0.00012535655209222618	-9.461970702621253e-06	-0.00012382444895725486
5.717734481778674	0.0012608585413764822	0.0012481109290701196	0.0013156474827594905	0.0013006032206636933	0.0013473481368545207	0.0013308779625739058	0.0013813605075606373	0.0013632823460182266	0.001453508443678323	0.0014317570834525332	0.0487721198431747	0.04709607275584644	-9.516885663786445e-06	-0.00012529352874524058	-9.400571012414122e-06	-0.00012376220079945988
5.75218670833605	0.0012605525812289843	0.0012478080656060072	0.0013153283135057265	0.0013002877020603547	0.0013470213298267515	0.0013305551497502098	0.0013810255097942582	0.0013629517295557511	0.0014531560850230597	0.0014314099892213013	0.04877220191975827	0.0470961519386555	-9.455084207816294e-06	-0.00012522994050739866	-9.339525267319793e-06	-0.0001236993947415499
5.786846526889619	0.0012602467747190981	0.0012475053542848028	0.0013150093060721704	0.0012999723434441827	0.0013466946894405219	0.0013302325015181905	0.0013806906839125578	0.0013626212826779362	0.0014528039096113098	0.0014310630753419768	0.04877228547450085	0.047096232547507624	-9.393638856915187e-06	-0.00012516578191001937	-9.278831277069466e-06	-0.00012363602538284502
5.821715188285586	0.0012599411232049336	0.0012472027964519302	0.0013146904619028205	0.001299657146242973	0.0013463682171910765	0.0013299100193545858	0.0013803560314670173	0.0013622910069150567	0.001452451919118075	0.0014307163434618296	0.0487723705341133	0.047096314608171944	-9.332547405382224e-06	-0.00012510104741164652	-9.218486862996172e-06	-0.00012357208725172208
5.856793950907131	0.0012596356280574783	0.001246900393465581	0.001314371782455595	0.0012993421118982886	0.0013460419145882104	0.0013295877047505014	0.0013800215540243665	0.0013619609038124213	0.001452100115235162	0.001430369795244635	0.04877245712579122	0.04709639814688512	-9.27180765909405e-06	-0.00012503573139738267	-9.15848985781273e-06	-0.0001235075748031167
5.892084080719833	0.0012593302906607738	0.0012465981466968869	0.0013140532692025226	0.0012990272418656448	0.0013457157831564678	0.001329265559211609	0.0013796872531667934	0.0013616309749305768	0.0014517484996714172	0.001430023432370905	0.04877254527722178	0.04709648319035843	-9.21141743547016e-06	-0.00012496982817739033	-9.098838105653373e-06	-0.00012344248241852318
5.927586851317345	0.0012590251124120798	0.001246296057530083	0.001313734923629922	0.0012987125376146917	0.0013453898244353323	0.001328943584258332	0.0013793531304921473	0.0013613012218455106	0.0014513970741529534	0.0014296772565381098	0.04877263501659493	0.04709656976578796	-9.151374563486775e-06	-0.0001249033319876136	-9.03952946206682e-06	-0.0001233768044058836
5.963303543967366	0.0012587200947220439	0.001245994127362678	0.0013134167472385893	0.0012983980006293966	0.0013450640399794251	0.0013286217814260427	0.0013790191876141436	0.0013609716461488515	0.0014510458404233821	0.0014293312694609065	0.048772726372610306	0.04709665790086108	-9.091676883447863e-06	-0.000124836236986392	-8.980561793794223e-06	-0.00012331053499659017
5.999235447657878	0.0012584152390148822	0.0012456923576056312	0.0013130987415439948	0.0012980836324082388	0.0013447384313587123	0.001328300152265265	0.0013786854261625858	0.0013606422494480885	0.001450694800244058	0.0014289854728713784	0.04877281937448819	0.0470967476237679	-9.032322247071872e-06	-0.00012476853725584824	-8.921932978859376e-06	-0.000123243668347095
6.035383859143656	0.001258110546728544	0.001245390749683516	0.0013127809080764649	0.0012977694344643892	0.001344413000158693	0.001327978698341863	0.0013783518477835663	0.0013603130333667674	0.0014503439553943075	0.0014286398685192582	0.04877291405197773	0.047096838963208675	-8.97330851742581e-06	-0.00012470022680033388	-8.863640906485448e-06	-0.00012317619853657868
6.071750082993084	0.001257806019314899	0.0012450893050347084	0.001312463248381386	0.001297455408325914	0.0013440877479806192	0.001327657421237255	0.0013780184541396941	0.0013599839995447186	0.001449993307671682	0.00142829445817218	0.04877301043536731	0.047096931948404086	-8.914633568730956e-06	-0.00012463129954448648	-8.805683476907633e-06	-0.00012310811956561807
6.108335431635222	0.001257501658239909	0.001244788025111553	0.0013121457640193938	0.001297141555535959	0.0013437626764416916	0.0013273363225486104	0.001377685246910305	0.0013596551496382612	0.0014496428588921945	0.0014279492436159087	0.048773108555493536	0.04709702660910406	-8.856295286498173e-06	-0.00012456174933406228	-8.748058601515396e-06	-0.00012303942535707435
6.145141225407182	0.0012571974649838113	0.0012444869113805484	0.0013118284565665737	0.0012968278776529516	0.0013434377871752738	0.0013270154038890578	0.0013773522277916875	0.001359326485320426	0.0014492926108905738	0.001427604226654588	0.0487732084437529	0.04709712297559703	-8.798291567330141e-06	-0.00012449156993404875	-8.690764202675533e-06	-0.00012297010975376166
6.182168792601758	0.0012568934410413014	0.0012441859653225269	0.0013115113276146624	0.0012965143762507963	0.001343113081831102	0.0013266946668878939	0.0013770193984973048	0.0013589980082811752	0.0014489425655205117	0.001427259409110987	0.04877331013210998	0.047097221078720726	-8.740620318904019e-06	-0.00012442075502722139	-8.633798213680127e-06	-0.00012290016651800295
6.2194194695153895	0.001256589587921718	0.0012438851884328378	0.0013111943787712515	0.0012962010529190778	0.0013427885620755022	0.0013263741131907965	0.0013766867607580226	0.001358669720227626	0.0014485927246549208	0.0014269147928267496	0.0487734136531084	0.04709732094987159	-8.683279459915927e-06	-0.0001243492982144212	-8.577158578725735e-06	-0.00012282958933063082
6.256894600496366	0.001256285907149229	0.0012435845822215325	0.0013108776116599885	0.0012958879092632612	0.0013424642295916012	0.0013260537444600348	0.0013763543163223346	0.001358341622884275	0.0014482430901861876	0.0014265703796626445	0.04877351903988174	0.04709742262101517	-8.626266920070541e-06	-0.0001242771930132225	-8.52084325282318e-06	-0.0001227583717900993
6.294595537993358	0.0012559824002630205	0.001243284148213554	0.0013105610279207905	0.0012955749469049003	0.0013421400860795503	0.0013257335623746902	0.0013760220669566	0.0013580137179932284	0.0014478936640264378	0.0014262261714988256	0.04877362632616392	0.04709752612469589	-8.569580639876395e-06	-0.00012420443285560134	-8.464850201703872e-06	-0.00012268650741076303
6.332523642604218	0.0012556790688174916	0.0012429838879489245	0.0013102446292100518	0.0012952621674818458	0.0013418161332567483	0.001325413568630874	0.001375690014445276	0.0013576860073144347	0.0014475444481077996	0.0014258821702350889	0.048773735546300594	0.04709763149404869	-8.513218570798536e-06	-0.000124131011089601	-8.409177401951656e-06	-0.00012261398962404302
6.370680283125076	0.0012553759143824374	0.0012426838029829326	0.0013099284172008504	0.0012949495726484479	0.0013414923728580564	0.0013250937649419412	0.001375358160591148	0.0013573584926259083	0.0014471954443826614	0.0014255383777911277	0.04877384673525884	0.04709773876280738	-8.457178675046889e-06	-0.0001240569209760567	-8.353822840673208e-06	-0.0001225408117750959
6.40906683659976	0.001255072938543258	0.0012423838948863396	0.0013096123935831742	0.0012946371640757818	0.0013411688066360377	0.0013247741530387294	0.0013750265072155834	0.0013570311757239836	0.0014468466548239582	0.001425194796106811	0.048773959928640885	0.047097847965318636	-8.40145892554503e-06	-0.00012398215568848459	-8.298784515650692e-06	-0.00012246696712309157
6.447684688369473	0.001254770142901142	0.001242084165245558	0.001309296560064126	0.0012943249434518474	0.001340845436361174	0.0013244547346697665	0.0013746950561587597	0.001356704058423536	0.0014464980814254287	0.0014248514271424362	0.04877407516269287	0.047097959136551355	-8.346057305905902e-06	-0.00012390670831174955	-8.244060435178696e-06	-0.0001223924488394923
6.486535232122802	0.0012544675290732804	0.001241784615662868	0.0013089809183681569	0.0012940129124818028	0.001340522263822112	0.0013241355116015213	0.0013743638092799254	0.0013563771425582404	0.001446149726201908	0.001424508272879017	0.04877419247431825	0.047098072312107254	-8.290971810362424e-06	-0.00012383057184173207	-8.189648618039946e-06	-0.00012231725000771965
6.525619869945995	0.0012541650986930522	0.0012414852477565992	0.0013086654702372713	0.0012937010728881666	0.0013401992908258803	0.001323816485618612	0.0013740327684576325	0.0013560504299808007	0.0014458015911895889	0.001424165335318541	0.04877431190109003	0.04709818752823475	-8.236200443739738e-06	-0.00012375373918371846	-8.135547093505308e-06	-0.00012224136362226634
6.564940012373588	0.0012538628534102445	0.00124118606316135	0.00130835021743127	0.001293389426411058	0.0013398765191981455	0.0013234976585240622	0.0013737019355900034	0.0013557239225632136	0.0014454536784463256	0.0014238226164842646	0.04877443348126093	0.04709830482183838	-8.1817412213199e-06	-0.0001236762031514016	-8.08175390116031e-06	-0.00012216478258686436
6.604497078439295	0.0012535607948912435	0.0012408870635281762	0.00130803516172796	0.0012930779748084034	0.001339553950783435	0.0013231790321395183	0.0013733713125949716	0.001355397622197002	0.0014451059900519026	0.001423480118420978	0.04877455725377835	0.04709842423049181	-8.12759216886963e-06	-0.00012359795646604832	-8.028267090943314e-06	-0.00012208749971381883
6.644292495727218	0.0012532589248192565	0.0012405882505248133	0.0013077203049233997	0.0012927667198561826	0.0013392315874453953	0.0013228606083055096	0.0013730409014105524	0.0013550715307934866	0.0014447585281083407	0.0014231378431953077	0.04877468325829492	0.04709854579244907	-8.073751322515421e-06	-0.00012351899175450098	-7.97508472301714e-06	-0.00012200950772239816
6.684327700423376	0.001252957244894514	0.0012402896258358732	0.0013074056488321213	0.0012924556633486424	0.0013389094310670261	0.0013225423888816726	0.0013727107039950934	0.0013547456502840296	0.0014444112947401807	0.0014227957928959892	0.04877481153518215	0.047098669546659276	-8.02021672877129e-06	-0.0001234393015502322	-7.922204867855803e-06	-0.00012193079923999983
6.724604137367524	0.0012526557568344834	0.001239991191163061	0.001307091195287368	0.001292144807098538	0.0013385874835509352	0.0013222243757470067	0.0013723807223275414	0.0013544199826202989	0.0014440642920947832	0.0014224539696341672	0.04877494212554329	0.04709879553277614	-7.966986444406937e-06	-0.00012335887828995862	-7.869625606005126e-06	-0.00012185136679793152
6.76512326010531	0.0012523544623740895	0.0012396929482253894	0.001306776946141335	0.0012918341529373671	0.001338265746819587	0.0013219065708001204	0.0013720509584077122	0.001354094529774532	0.0014437175223426335	0.0014221123755436907	0.048775075071227206	0.04709892379117243	-7.914058536416524e-06	-0.00012327771431336343	-7.817345028124367e-06	-0.00012177120283196619
6.805886530940724	0.0012520533632659273	0.0012393948987593933	0.001306462903265407	0.0012915237027156063	0.00133794422281556	0.0013215889759594826	0.0013717214142565568	0.0013537692937398021	0.0014433709876776435	0.001421771012781411	0.048775210414841036	0.04709905436295355	-7.861431081938874e-06	-0.0001231958018620971	-7.765361234923773e-06	-0.00012169029968106537
6.846895420988873	0.0012517524612804857	0.0012390970445193496	0.0013061490685504038	0.0012912134583029538	0.0013376229135018027	0.001321271593163677	0.0013713920919164373	0.0013534442765302862	0.0014430246903174636	0.0014214298835274852	0.04877534819976419	0.04709918728996948	-7.809102168285231e-06	-0.0001231131330790558	-7.713672337136823e-06	-0.00012160864958676854
6.888151410229076	0.0012514517582063655	0.0012387993872774944	0.0013058354439068223	0.0012909034215885689	0.0013373018208618912	0.0013209544243716564	0.0013710629934513994	0.0013531194801815352	0.0014426786325037887	0.0014210889899856798	0.04877548847016296	0.04709932261482897	-7.757069892800478e-06	-0.0001230297000063274	-7.662276455409206e-06	-0.00012152624469091711
6.92965598755826	0.0012511512558505112	0.0012385019288242525	0.0013055220312650905	0.001290593594481323	0.0013369809469002977	0.0013206374715630075	0.0013707341209474575	0.001352794906750755	0.0014423328165026838	0.0014207483343836869	0.048775631271004254	0.047099460380913845	-7.705332362797218e-06	-0.00012294549458413684	-7.611171720250248e-06	-0.00012144307703498836
6.971410650844719	0.0012508509560384333	0.0012382046709684587	0.0013052088325758169	0.001290283978910047	0.0013366602936426553	0.0013203207367382117	0.001370405476512875	0.0013524705583170817	0.001441987244604898	0.0014204079189734339	0.048775776648070285	0.0470996006323916	-7.653887695632106e-06	-0.0001228605086509571	-7.560356272064139e-06	-0.00012135913855970681
7.01341690698215	0.0012505508606144376	0.001237907615537585	0.0013048958498100413	0.0012899745768237786	0.0013363398631360216	0.0013200042219189076	0.0013700770622784466	0.0013521464369818613	0.0014416419191261888	0.0014200677460313995	0.04877592464797317	0.04709974341423143	-7.602734018483798e-06	-0.00012277473394051164	-7.50982826096952e-06	-0.00012127442110249076
7.055676271944047	0.0012502509714418652	0.0012376107643779788	0.0013045830849595015	0.0012896653901920264	0.001336019657449164	0.0013196879291481692	0.001369748880397799	0.001351822544868943	0.0014412968424076557	0.0014197278178589452	0.04877607531817107	0.047099888772217366	-7.551869468352956e-06	-0.00012268816208083066	-7.459585846809891e-06	-0.00012118891639695262
7.098190270838397	0.0012499512904033195	0.001237314119355088	0.0013042705400368854	0.0012893564210050194	0.001335699678672824	0.0013193718604907695	0.0013694209330476718	0.001351498884124961	0.0014409520168160669	0.0014193881367826303	0.04877622870698077	0.047100036752963856	-7.501292192098677e-06	-0.0001226007845948618	-7.409627199129326e-06	-0.00012110261607184425
7.1409604379627405	0.0012496518194009096	0.0012370176823537024	0.0013039582170760982	0.0012890476712739717	0.001335379928920003	0.0013190560180334626	0.0013690932224282245	0.0013511754569196304	0.0014406074447441996	0.001419048705154548	0.04877638486359808	0.04710018740393072	-7.451000346259812e-06	-0.00012251259289675076	-7.3599504970614515e-06	-0.00012101551164955815
7.183988316859528	0.0012493525603564874	0.0012367214552781896	0.0013036461181325288	0.0012887391430313443	0.0013350604103262423	0.0013187404038852585	0.0013687657507633292	0.0013508522654460415	0.0014402631286111788	0.001418709525352658	0.04877654383810798	0.04710034077343822	-7.400992097100073e-06	-0.00012242357829289618	-7.3105539293398525e-06	-0.00012092759454546131
7.227275460371831	0.0012490535152118913	0.0012364254400527364	0.0013033342452833168	0.0012884308383311117	0.0013347411250499072	0.0013184250201777052	0.0013684385203008784	0.0013505293119209592	0.0014399190708628206	0.0014183705997811238	0.04877670568150601	0.04710049691068322	-7.351265620439765e-06	-0.00012233373197795272	-7.261435694128071e-06	-0.00012083885606478662
7.270823430699384	0.0012487546859291981	0.0012361296386215986	0.0013030226006276327	0.0012881227592490376	0.0013344220752724851	0.0013181098690651814	0.0013681115333130955	0.0013502065985851314	0.0014395752739719899	0.00141803193087066	0.048776870445710954	0.047100655865754466	-7.30181910173211e-06	-0.00012224304503627437	-7.21259399912369e-06	-0.00012074928740407609
7.31463379945495	0.001248456074490959	0.0012358340529493362	0.0013027111862869412	0.0012878149078829357	0.0013341032631988621	0.001317794952725172	0.0013677847920968373	0.0013498841277035838	0.0014392317404389387	0.0014176935210788678	0.04877703818358488	0.047100817689649126	-7.252650735967842e-06	-0.00012215150843991607	-7.164027061426492e-06	-0.0001206588796485164
7.358708147721062	0.0012481576829004627	0.0012355386850210735	0.001302400004405292	0.001287507286352957	0.0013337846910576345	0.0013174802733585728	0.0013674582989739168	0.001349561901565942	0.0014388884727916788	0.0014173553728905983	0.048777208948946806	0.04710098243428938	-7.2037587275242815e-06	-0.00012205911304519201	-7.115733107408359e-06	-0.00012056762376932983
7.403048066107065	0.001247859513181984	0.0012352435368427465	0.0013020890571495958	0.0012871998968018636	0.001333466361101399	0.0013171658331899805	0.0013671320562914184	0.0013492399224867397	0.0014385454735863362	0.0014170174888183005	0.048777382796592834	0.0471011501525395	-7.155141290219116e-06	-0.00012196584959356382	-7.067710372787861e-06	-0.00012047551062460693
7.447655154806527	0.0012475615673810448	0.0012349486104413605	0.001301778346709914	0.0012868927413953143	0.0013331482756070627	0.0013168516344679937	0.001366806066422025	0.0013489181928057394	0.0014382027454075221	0.0014166798714023848	0.048777559782312956	0.047101320898222034	-7.106796647232336e-06	-0.0001218717087099197	-7.019957102541788e-06	-0.00012038253095708606
7.49253102365499	0.0012472638475646684	0.0012346539078652448	0.0013014678752997424	0.0012865858223221464	0.0013328304368761424	0.0013165376794655132	0.0013664803317643378	0.0013485967148882507	0.0014378602908687013	0.0014163425232115844	0.04877773996290942	0.04710149472613607	-7.058723031071537e-06	-0.00012177668090113114	-6.972471550804535e-06	-0.00012028867539282118
7.537677292188054	0.0012469663558216455	0.0012343594311843157	0.0013011576451563065	0.0012862791417946674	0.001332512847235079	0.0013162239704800505	0.0013661548547432099	0.001348275491125458	0.0014375181126125686	0.0014160054468433246	0.04877792339621378	0.047101671692074853	-7.010918683483455e-06	-0.00012168075655433208	-6.925251980887184e-06	-0.00012019393443946091
7.583095589699846	0.001246669094262801	0.0012340651824903402	0.0013008476585408574	0.001285972702048947	0.0013321955090355505	0.001315910509834037	0.0013658296378100828	0.0013479545239347495	0.0014371762133114317	0.0014156686449240971	0.04877811014110789	0.047101851852843435	-6.9633818554019206e-06	-0.00012158392593525358	-6.878296665163014e-06	-0.00012009829848580456
7.628787555301809	0.0012463720650212594	0.0012337711638972005	0.0013005379177389689	0.0012856665053451108	0.0013318784246547893	0.0013155972998751357	0.0013655046834433202	0.001347633815760049	0.0014368345956675948	0.0014153321201098362	0.04877830025754049	0.04710203526627752	-6.916110806895817e-06	-0.00012148617918739113	-6.831603885029333e-06	-0.00012000175779891542
7.674754837981857	0.0012460752702527196	0.001233477377541168	0.0013002284250608416	0.0012853605539676447	0.0013315615964959056	0.0013152843429765644	0.001365179994148556	0.001347313369072158	0.001436493262413751	0.0014149958750863058	0.04877849380654927	0.04710222199126197	-6.869103807177757e-06	-0.00012138750633072792	-6.785171930909217e-06	-0.00011990430252434292
7.720999096663877	0.0012457787121357262	0.001233183825581169	0.0012999191828416065	0.0012850548502256894	0.001331245026988207	0.001314971641537406	0.0013648555724590345	0.0013469931863690895	0.001436152216313374	0.0014146599125694787	0.048778690850278174	0.0471024120877501	-6.8223591344653e-06	-0.00012128789725973643	-6.738999102130078e-06	-0.00011980592268351353
7.767522000267617	0.0012454823928719516	0.0012328905101990698	0.0012996101934416387	0.0012847493964533556	0.001330928718587535	0.0013146591979829464	0.0013645314209359681	0.0013466732701764219	0.0014358114601611242	0.0014143242353059395	0.04877889145199899	0.0471026056167825	-6.775875075944529e-06	-0.00012118734174099144	-6.6930837068698845e-06	-0.00011970660817217649
7.814325227768903	0.0012451863146864734	0.0012325974335999467	0.001299301459246866	0.0012844441950100268	0.0013306126737765934	0.0013143470147649926	0.0013642075421688876	0.0013463536230476432	0.001435470996783249	0.0014139888460732736	0.04877909567613155	0.04710280264050806	-6.729649927792597e-06	-0.00012108582941444679	-6.647424062216148e-06	-0.00011960634876051479
7.861410468260233	0.0012448904798280584	0.001232304598012372	0.0012989929826690868	0.0012841392482806759	0.001330296895065283	0.0013140350943622089	0.0013638839387760016	0.0013460342475645048	0.0014351308290379936	0.0014136537476804717	0.04877930358826423	0.047103003222201456	-6.683681995085788e-06	-0.00012098334978988268	-6.60201849399418e-06	-0.0001195051340900366
7.908779421011744	0.0012445948905694497	0.001232012005688697	0.0012986847661462901	0.001283834558676178	0.0013299813849910458	0.0013137234392804533	0.0013635606134045613	0.0013457151463373822	0.0014347909598160175	0.0014133189429683369	0.04877951525517627	0.04710320742628845	-6.637969591657272e-06	-0.0001208798922446297	-6.556865336737605e-06	-0.00011940295367213194
7.956433795532517	0.0012442995492076606	0.001231719658905344	0.0012983768121429835	0.0012835301286336389	0.001329666146119211	0.0013134120520531193	0.00136323756873123	0.0013453963220056377	0.0014344513920408173	0.0014129844348098994	0.04877973074485686	0.04710341531836096	-6.5925110401855724e-06	-0.00012077544602384638	-6.5119629336848894e-06	-0.00011929979688746206
8.004375311632296	0.0012440044580642622	0.0012314275599630922	0.0012980691231505137	0.0012832259606167101	0.001329351181043339	0.0013131009352414765	0.0013629148074624532	0.0013450777772379837	0.0014341121286691489	0.0014126502261108302	0.04877995012653132	0.0471036269652029	-6.547304672074872e-06	-0.00012067000023813224	-6.467309636689136e-06	-0.00011919565298323942
8.052605699483543	0.0012437096194856873	0.0012311357111873796	0.0012977617016874065	0.0012829220571159267	0.0013290364923855802	0.0013127900914350259	0.0013625923323348384	0.0013447595147328606	0.001433773172691463	0.0014123163198098692	0.04878017347067944	0.04710384243480891	-6.5023488273908275e-06	-0.00012056354386191792	-6.422903806181657e-06	-0.00011909051107306112
8.101126699683881	0.0012434150358435212	0.0012308441149285914	0.001297454550299693	0.0012826184206490277	0.001328722082797026	0.0013124795232518423	0.0013622701461155301	0.0013444415372188033	0.0014334345271323366	0.0014119827188792443	0.04878040084906027	0.04710406179640859	-6.457641854844959e-06	-0.00012045606573168888	-6.378743811126866e-06	-0.00011898436013396685
8.149940063318896	0.0012431207095348167	0.001230552773562372	0.0012971476715612597	0.001282315053761304	0.0013284079549580777	0.001312169233338944	0.001361948251602608	0.0013441238474548329	0.001433096195050923	0.001411649426325118	0.04878063233473586	0.04710428512048732	-6.413182111730462e-06	-0.00012034755454487511	-6.334828028971978e-06	-0.00011887718900616129
8.199047552025359	0.0012428266429823887	0.0012302616894899184	0.0012968410680741804	0.0012820119590259268	0.001328094111578803	0.0013118592243726384	0.0013616266516254636	0.0013438064482308289	0.0014327581795413893	0.0014113164451880112	0.04878086800209346	0.04710451247880932	-6.368967963884045e-06	-0.00012023799885801933	-6.291154845582819e-06	-0.00011876898638985
8.248450938054788	0.0012425328386351355	0.0012299708651382997	0.0012965347424690732	0.0012817091390443008	0.0013277805553993155	0.0013115494990589048	0.001361305349045208	0.0013434893423679324	0.0014324204837333817	0.001410983778543261	0.04878110792687107	0.04710474394444253	-6.3249977855749095e-06	-0.00012012738708438997	-6.247722655164031e-06	-0.00011865974084429576
8.298152004337403	0.0012422392989683447	0.0012296803029607588	0.0012962286974054454	0.0012814065964464043	0.001327467289190142	0.0013112400601337486	0.0013609843467550643	0.0013431725327189288	0.001432083110792476	0.0014106514295014621	0.04878135218618069	0.047104979591779866	-6.281269959553318e-06	-0.000120015707493204	-6.204529860331931e-06	-0.00011854944078709684
8.348152544546481	0.001241946026484015	0.0012293900054370346	0.0012959229355720536	0.0012811043338911466	0.001327154315752607	0.0013109309103635858	0.0013606636476807784	0.001342856022168655	0.0014317460639206472	0.0014103194012089276	0.048781600858534266	0.047105219496564946	-6.237782876927431e-06	-0.00011990294820779512	-6.161574871911546e-06	-0.00011843807449091193
8.398454363163072	0.0012416530237111733	0.0012290999750736746	0.0012956174596872574	0.0012808023540667182	0.00132684163791921	0.0013106220525456148	0.0013603432547810235	0.0013425398136343982	0.0014314093463567374	0.0014099876968481462	0.04878185402386894	0.047105463735916564	-6.194534937139021e-06	-0.00011978909720322672	-6.118856108976514e-06	-0.00011832563008257191
8.449059275541144	0.0012413602932062043	0.0012288102144043624	0.0012953122724993912	0.0012805006596909574	0.0013265292585540205	0.0013103134895082061	0.001360023171047823	0.0013422239100663097	0.0014310729613769377	0.0014096563196382547	0.048782111763572944	0.047105712388352615	-6.151524547885409e-06	-0.00011967414230501516	-6.0763719987762255e-06	-0.00011821209554091494
8.49996910797308	0.001241067837553173	0.00122852072599024	0.0012950073767871247	0.0012801992535117074	0.001326217180553065	0.0013100052241112833	0.0013597033995069632	0.0013419083144478139	0.001430736912295266	0.001409325272835507	0.04878237416051171	0.04710596553381713	-6.108750125136814e-06	-0.00011955807118757544	-6.034120976699392e-06	-0.0001180974586960093
8.551185697755594	0.0012407756593641591	0.001228231512420238	0.0012947027753598395	0.0012798981383071904	0.0013259054068447277	0.0013096972592467203	0.0013593839432184229	0.001341593029796032	0.001430401202464059	0.0014089945597337552	0.048782641299054595	0.04710622325370509	-6.066210093027061e-06	-0.00011944087137188975	-5.99210148623415e-06	-0.00011798170722626677
8.602710893256043	0.001240483761279592	0.0012279425763114071	0.0012943984710580034	0.0012795973168863752	0.0013255939403901496	0.0013093895978387336	0.0013590648052768035	0.0013412780591622007	0.0014300658352744665	0.0014086641836649333	0.048782913265104	0.047106485630888824	-6.023902883811952e-06	-0.00011932253022417516	-5.950311978860506e-06	-0.00011786482865727699
8.654546553979111	0.0012401921459685898	0.0012276539203092583	0.0012940944667535535	0.0012792967920893582	0.0013252827841836383	0.0013090822428442892	0.0013587459888117636	0.0013409634056321066	0.0014297308141569551	0.0014083341479995517	0.04878319014612021	0.04710675274974566	-5.9818269378311e-06	-0.00011920303495305262	-5.908750914065952e-06	-0.0001177468103590873
8.706694550633951	0.0012399008161293034	0.0012273655470881012	0.0012937907653502814	0.0012789965667877443	0.00132497194125308	0.0013087751972535061	0.0013584274969884627	0.0013406490723265187	0.0014293961425818143	0.001408004456147194	0.0487834720311524	0.04710702469618431	-5.939980703443745e-06	-0.00011908237260876975	-5.867416759251787e-06	-0.00011762763954537014
8.759156765201672	0.0012396097744892618	0.0012270774593513894	0.0012934873697842224	0.0012786966438850314	0.0013246614146603536	0.001308468464090069	0.0013581093330080063	0.0013403350624016292	0.0014290618240596728	0.00140767511155702	0.04878375901086627	0.047107301557674314	-5.898362637032223e-06	-0.00011896053008131346	-5.826307989738322e-06	-0.00011750730327136916
8.811935091003267	0.0012393190238057232	0.0012267896598320669	0.00129318428302405	0.001278397026317001	0.0013243512075017537	0.0013081620464116424	0.0013577915001078975	0.0013400213790494967	0.0014287278621420184	0.0014073461177182768	0.04878405117757408	0.04710758342327279	-5.856971202890943e-06	-0.00011883749409757893	-5.78542308868682e-06	-0.00011738578843212277
8.865031432767935	0.0012390285668660288	0.0012265021512929207	0.0012928815080714743	0.001278097717052113	0.001324041322908417	0.0013078559473102926	0.0013574740015624943	0.0013397080254984963	0.0014283942604217253	0.0014070174781608143	0.04878434862526403	0.04710787038365331	-5.8158048732159795e-06	-0.00011871325122037035	-5.744760547030103e-06	-0.00011726308175968869
8.918447706701835	0.001238738406487962	0.0012262149365269382	0.001292579047961648	0.001277798719091906	0.0013237317640467537	0.001307550169912916	0.0013571568406834742	0.001339395005013779	0.0014280610225335896	0.0014066891964556118	0.048784651449631136	0.04710816253113675	-5.774862128007929e-06	-0.00011858778784545887	-5.704318863437863e-06	-0.0001171391698217561
8.972185840557227	0.0012384485455201129	0.0012259280183576674	0.001292276905763575	0.0012775000354714016	0.0013234225341188872	0.0013072447173816681	0.0013568400208203038	0.0013390823208977323	0.001427728152154872	0.0014063612762153076	0.04878495974810785	0.04710845995972069	-5.734141455082317e-06	-0.00011846109020013929	-5.664096544301042e-06	-0.00011701403901975826
9.02624777370205	0.0012381589868422408	0.0012256413996395794	0.0012919750845805215	0.0012772016692595136	0.0013231136363630934	0.0013069395929144025	0.001356523545360711	0.0013387699764904463	0.0014273956530058448	0.001406033721094733	0.04878527361989622	0.047108762765108954	-5.6936413499898e-06	-0.00011833314434134268	-5.6240921036329605e-06	-0.00011688767558687418
9.080635457189915	0.00123786973336565	0.001225355083258438	0.0012916735875504366	0.001276903623559462	0.00132280507405425	0.0013066347997451103	0.0013562074177311686	0.0013384579751701889	0.0014270635288503477	0.0014057065347914631	0.048785593166000625	0.047109071044743794	-5.653360316005759e-06	-0.0001182039361541376	-5.58430406308319e-06	-0.00011676006558608565
9.135350853830497	0.0012375807880335575	0.0012250690721316694	0.0012913724178463721	0.0012766059015091875	0.0013224968505042849	0.001306330341144367	0.0013558916413973752	0.0013381463203538814	0.001426731783496347	0.0014053797210463565	0.04878591848925847	0.047109384897837885	-5.6132968640192765e-06	-0.00011807345134795533	-5.544730951828267e-06	-0.00011663119490784579
9.190395938260405	0.0012372921538214806	0.0012247833692087427	0.001291071578676915	0.001276308506281783	0.001322188969062643	0.0013060262204197882	0.001355576219864755	0.0013378350154975875	0.0014264004207965115	0.0014050532836441258	0.04878624969437621	0.0471097044254045	-5.573449512507114e-06	-0.00011794167545553513	-5.5053713065474075e-06	-0.0001165010492676366
9.245772697014415	0.001237003833737614	0.001224497977471548	0.0012907710732866175	0.0012760114410859153	0.001321881433116743	0.001305722440916485	0.001355261156678951	0.0013375240640970015	0.0014260694446487866	0.0014047272264138947	0.04878658688796189	0.04711002973029287	-5.5338167875354505e-06	-0.0001178085938314255	-5.466223671403425e-06	-0.0001163696142053583
9.301483128597186	0.0012367158308232186	0.001224212899934781	0.0012904709049564357	0.00127571470916626	0.0013215742460924488	0.001305419006017526	0.00135494645542633	0.001337213469687944	0.0014257388589969755	0.0014044015532297706	0.0487869301785592	0.04711036091721976	-5.494397222655795e-06	-0.00011767419164854243	-5.427286597968137e-06	-0.00011623687508133251
9.357529243555355	0.0012364281481530163	0.0012239281396463344	0.0012901710770041746	0.0012754183138039446	0.0013212674114545465	0.0013051159191444113	0.0013546321197344963	0.0013369032358468691	0.0014254086678313373	0.0014040762680114299	0.04878727967668432	0.047110698092803834	-5.455189358846008e-06	-0.00011753845389644857	-5.388558645132158e-06	-0.00011610281707497005
9.413913064550128	0.0012361407888355847	0.0012236436996876923	0.0012898715927849367	0.0012751222583169885	0.0013209609327072243	0.0013048131837575438	0.0013543181532728085	0.0013365933661913729	0.0014250788751891846	0.0014037513747247017	0.048787635494861044	0.04711104136560189	-5.416191744560608e-06	-0.00011740136538013202	-5.350038379195107e-06	-0.00011596742518377168
9.47063662643026	0.001235853756013754	0.0012233595831743218	0.0012895724556915703	0.0012748265460607493	0.001320654813394556	0.001304510803356706	0.0013540045597528968	0.0013362838643807004	0.0014247494851554847	0.001403426877382157	0.04878799774765741	0.04711139084614097	-5.377402935591996e-06	-0.00011726291071689765	-5.311724373681728e-06	-0.00011583068421933129
9.527701976305488	0.0012355670528650178	0.0012230757932560831	0.0012892736691551357	0.0012745311804283823	0.0013203490571009958	0.0013042087814815534	0.0013536913429291998	0.001335974734116279	0.0014244205018634829	0.001403102780043721	0.04878836655172215	0.047111746646958	-5.338821494995857e-06	-0.00011712307433286995	-5.273615209307192e-06	-0.00011569257880506001
9.585111173620431	0.001235280682601943	0.0012227923331176354	0.0012889752366453688	0.001274236164851301	0.0013200436674518819	0.0013039071217121035	0.0013533785065995008	0.001335665979142242	0.0014240919294953253	0.0014027790868172791	0.04878874202582361	0.047112108882632904	-5.300445993162289e-06	-0.000116981840463104	-5.235709474043018e-06	-0.00011555309337571429
9.642866290228868	0.001234994648472578	0.001222509205978843	0.0012886771616711452	0.0012739415027996346	0.00131973864811393	0.0013036058276692302	0.001353066054605466	0.0013353576032459598	0.0014237637722826822	0.0014024558018592898	0.0487891242908893	0.04711247766982873	-5.26227500769437e-06	-0.00011683919314836588	-5.198005762950542e-06	-0.00011541221217381548
9.700969410468568	0.0012347089537608786	0.001222226415095199	0.0012883794477809634	0.0012736471977827072	0.001319434002795753	0.0013033049030151745	0.001352753990833198	0.0013350496102585868	0.0014234360345073962	0.0014021329293754199	0.04878951347004179	0.04711285312732734	-5.224307123340502e-06	-0.00011669511623141338	-5.160502678182646e-06	-0.00011526991924701302
9.75942263123647	0.0012344236017871278	0.0012219439637582408	0.0012880820985634212	0.0012733532533495094	0.0013191297352483744	0.0013030043514540486	0.001352442319213793	0.0013347420040556064	0.001423108720502125	0.001401810473621172	0.048789909688643	0.047113235376069214	-5.186540932018702e-06	-0.0001165495933570515	-5.123198828983766e-06	-0.00011512619844747385
9.818228062064373	0.0012341385959083646	0.001221661855295977	0.0012877851176477024	0.0012730596730891777	0.001318825849265749	0.0013027041767323527	0.0013521310437238994	0.001334434788557385	0.0014227818346509962	0.001401488438902526	0.048790313074331494	0.04711362453919353	-5.148975032707309e-06	-0.0001164026079674696	-5.08609283152682e-06	-0.00011498103342674759
9.877387825195074	0.0012338539395188208	0.0012213800930733227	0.0012874885087040744	0.0012727664606314907	0.0013185223486852978	0.0013024043826395048	0.0013518201683862968	0.0013341279677297384	0.0014224553813902792	0.0014011668295765979	0.04879072375706615	0.04711402074207555	-5.111608031403356e-06	-0.00011625414330074246	-5.049183308958316e-06	-0.00011483440763543351
9.936904055658934	0.0012335696360503557	0.001221098680492528	0.001287192275444381	0.001272473619647354	0.0013182192373884397	0.0013021049730083598	0.0013515096972704665	0.001333821545584496	0.0014221293652090506	0.0014008456500522895	0.04879114186916776	0.047114424112370094	-5.074438541152054e-06	-0.00011610418238944265	-5.012468891375799e-06	-0.0001146863043211821
9.996778901350961	0.0012332856889728974	0.001220817620993621	0.0012868964216225481	0.0012721811538492999	0.001317916519301131	0.0013018059517157488	0.001351199634493176	0.001333515526180076	0.001421803790649877	0.0014005249047909585	0.04879156754536081	0.047114834780052225	-5.037465181923634e-06	-0.00011595270805636604	-4.975948215723766e-06	-0.0001145367065245595
10.05701452310831	0.001233002101794896	0.001220536918054853	0.0012866009510350952	0.0012718890669919964	0.0013176141983944213	0.0013015073226830209	0.0013508899842190768	0.0013332099136220707	0.00142147866230951	0.0014002045983070974	0.04879200092282015	0.047115252877458366	-5.000686580542216e-06	-0.0001157997029120339	-4.939619925719077e-06	-0.00011438559707691032
10.117613094788254	0.0012327188780637752	0.0012202565751931508	0.0012863058675216534	0.0012715973628727568	0.0013173122786850043	0.0013012090898765931	0.001350580750661301	0.0013329047120638382	0.0014211539848395848	0.0013998847351690178	0.04879244214121304	0.04711567853933134	-4.964101370762142e-06	-0.00011564514935419323	-4.903482671913401e-06	-0.00011423295859883109
10.178576803346665	0.001232436021366385	0.001219976595964567	0.0012860111749654808	0.0012713060453320524	0.0013170107642357781	0.0013009112573084995	0.001350271938082063	0.0013325999257070935	0.0014208297629473231	0.0013995653199995394	0.04879289134274533	0.04711611190286274	-4.927708193123992e-06	-0.00011548902956320939	-4.867535111568316e-06	-0.00011407877349692286
10.239907848916916	0.0012321535353294732	0.0012196969839647451	0.001285716877293999	0.0012710151182540414	0.001316709659156419	0.0013006138290369595	0.0013499635507932828	0.0013322955588025201	0.0014205060013962596	0.0013992463574766995	0.048793348672208296	0.047116553107738254	-4.891505694893869e-06	-0.00011533132549967906	-4.8317759085841905e-06	-0.00011392302396032172
10.301608444889292	0.0012318714236201494	0.001219417742829384	0.0012854229784793243	0.0012707245855670959	0.0013164089676039547	0.0013003168091669434	0.0013496555931572028	0.0013319916156503799	0.0014201827050069654	0.001398927852334462	0.04879381427702568	0.047117002296182826	-4.8554925301154406e-06	-0.00011517201890254292	-4.796203733578239e-06	-0.00011376569196019926
10.363680817990868	0.0012315896899463587	0.0012191388762347055	0.0012851294825388078	0.0012704344512443348	0.0013161086937833464	0.0013000202018507454	0.0013493480695870178	0.0013316881006011304	0.001419859878657784	0.0013986098093634373	0.04879428830730102	0.047117459613006916	-4.8196673594781e-06	-0.00011501109128619902	-4.760817263723197e-06	-0.00011360675924548813
10.426127208365882	0.0012313083380573612	0.0012188603878979338	0.0012848363935355847	0.0012701447193041687	0.00131580884194808	0.001299724011288569	0.0013490409845475133	0.001331385018056056	0.0014195375272855798	0.0013982922334116136	0.04879477091586686	0.04711792520565395	-4.784028850299618e-06	-0.00011484852393672806	-4.725615182723034e-06	-0.00011344620733977351
10.488949869656532	0.0012310273717442185	0.0012185822815777788	0.0012845437155791291	0.001269855393810849	0.001315509416400765	0.0012994282417291179	0.0013487343425557135	0.001331082372467905	0.001419215655886495	0.0013979751293851025	0.04879526225833485	0.04711839922424857	-4.748575676507064e-06	-0.00011468429791111623	-4.690596180832035e-06	-0.00011328401754046036
10.552151069084381	0.0012307467948402804	0.001218304561074916	0.0012842514528258115	0.0012695664788750182	0.0013152104214937332	0.001299132897470186	0.0013484281481815307	0.0013307801683415262	0.0014188942695167132	0.0013976585022488796	0.0487957624931464	0.0471188818216443	-4.713306518569146e-06	-0.00011451839403270325	-4.6557589547593925e-06	-0.00011312017091477666
10.615733087532126	0.0012304666112216804	0.0012180272302324843	0.001283959609479467	0.0012692779786542736	0.0013149118616296556	0.0012988379828592672	0.0013481224060484277	0.0013304784102345262	0.001418573373293237	0.001397342357027549	0.04879627178162316	0.04711937315347504	-4.678220063423361e-06	-0.00011435079288868444	-4.621102207613692e-06	-0.000112954648296415
10.679698219625935	0.0012301868248078406	0.001217750292936583	0.0012836681897919722	0.0012689898973537376	0.00131461374126216	0.0012985435022941651	0.0013478171208340928	0.0013301771027579286	0.0014182529723946766	0.0013970266988061158	0.048796790288021176	0.04711987337820424	-4.643315004477719e-06	-0.00011418147482766816	-4.586624648885568e-06	-0.00011278743028367288
10.744048773818252	0.001229907439561975	0.0012174737531167761	0.0012833771980638236	0.00126870223922663	0.001314316064896459	0.0012982494602236114	0.0013475122972711141	0.0013298762505768414	0.0014179330720620448	0.0013967115327307615	0.048797318179583396	0.04712038265717799	-4.608590041556976e-06	-0.00011401041995695582	-4.552324994407803e-06	-0.00011261849723662176
10.808787072471103	0.0012296284594916003	0.0012171976147465969	0.0012830866386447225	0.0012684150085748474	0.0013140188370899795	0.0012979558611478904	0.0013472079401476659	0.001329575858411129	0.0014176136775995618	0.001396396864009634	0.04879785562659523	0.04712090115467563	-4.5740438808644646e-06	-0.00011383760813898913	-4.51820196631543e-06	-0.00011244782927383179
10.87391545193992	0.0012293498886490578	0.0012169218818440684	0.0012827965159341753	0.0012681282097495557	0.001313722062453011	0.0012976627096194743	0.0013469040543082071	0.0013292759310361045	0.0014172947943754785	0.0013960826979136506	0.04879840280243817	0.04712142903796607	-4.539675234893625e-06	-0.00011366301898840803	-4.48425429297114e-06	-0.00011227540626940202
10.93943626265785	0.001229071731132034	0.00121664655847222	0.0012825068343820896	0.001267841847151783	0.0013134257456493515	0.0012973700102436646	0.0013466006446541832	0.0013289764732832162	0.0014169764278229003	0.0013957690397773052	0.04879895988364837	0.04712196647735924	-4.505482822408924e-06	-0.00011348663186888652	-4.450480708920179e-06	-0.0001121012078492134
11.00535186922059	0.001228793991084095	0.0012163716487396186	0.0012822175984893909	0.0012675559252330257	0.0013131298913969705	0.0012970777676792448	0.0013462977161447442	0.0013286774900407557	0.0014166585834406325	0.001395455894999497	0.048799527049972063	0.04712251364626335	-4.471465368473607e-06	-0.00011330842589157841	-4.416879954919836e-06	-0.00011192521339009609
11.071664650471687	0.0012285166726952125	0.001216097156800893	0.0012819288128086254	0.0012672704484958496	0.001312834504468663	0.001296785986639128	0.0013459952737974574	0.0013283789862545614	0.0014163412667940222	0.0013951432690443508	0.0488001044844272	0.0471230707212424	-4.437621604300515e-06	-0.00011312837991056535	-4.383450777824954e-06	-0.00011174740201516653
11.138376999588447	0.0012282397802023158	0.0012158230868572807	0.0012816404819445966	0.0012669854214945161	0.0013125395896927384	0.0012964946718910329	0.0013456933226890478	0.0013280809669287436	0.0014160244835158273	0.0013948311674420698	0.04880069237335983	0.047123637882070975	-4.403950267205248e-06	-0.00011294647251802736	-4.350191930520275e-06	-0.00011156775258949758
11.205491324168262	0.0012279633178898376	0.0012155494431571707	0.001281352610554992	0.0012667008488356053	0.0013122451519536962	0.001296203828258154	0.001345391867956138	0.0013277834371264157	0.0014157082393070925	0.001394519595789792	0.04880129090650721	0.04712421531179519	-4.370450100699835e-06	-0.00011276268204551965	-4.317102171986359e-06	-0.00011138624372020178
11.273010046315514	0.0012276872900902585	0.0012152762299966467	0.0012810652033510151	0.0012664167351786383	0.0013119511961929117	0.0012959134606198377	0.0013450909147959885	0.0013274864019704223	0.001415392539938022	0.0013942085597524424	0.048801900277057934	0.047124803196792436	-4.337119854286309e-06	-0.00011257698655708914	-4.284180267159071e-06	-0.00011120285375060268
11.340935602728974	0.0012274117011846824	0.0012150034517200564	0.0012807782650980423	0.001266133085236731	0.0013116577274093464	0.0012956235739122828	0.001344790468467271	0.0013271898666440982	0.001415077391248891	0.0013938980650636274	0.04880252068171719	0.04712540172682963	-4.303958283534762e-06	-0.0001123893638474982	-4.251424986945196e-06	-0.00011101756075859726
11.409270444789758	0.0012271365556033862	0.0012147311127205605	0.0012804918006162633	0.0012658499037772255	0.0013113647506602416	0.0012953341731292247	0.001344490534290822	0.0013268938363920123	0.0014147627991509385	0.001393588117526505	0.04880315232076868	0.04712601109512841	-4.270964149956716e-06	-0.00011219979143817227	-4.2188351081200864e-06	-0.00011083034255171542
11.478017038649782	0.0012268618578264092	0.0012144592174407169	0.001280205814781358	0.0012655671956223599	0.0013110722710618513	0.001295045263322662	0.0013441911176504378	0.0013265983165207495	0.0014144487696273068	0.0013932787230147058	0.04880379539814186	0.047126631498426365	-4.2381362209981815e-06	-0.00011200824657442432	-4.186409413334605e-06	-0.00011064117666517714
11.547177865320764	0.001226587612384118	0.0012141877703730425	0.0012799203125251507	0.0012652849656499166	0.001310780293790151	0.001294756849603551	0.0013438922239936463	0.00132630331239967	0.0014141353087339552	0.0013929698874732262	0.048804450121476425	0.04712726313704149	-4.205473270044863e-06	-0.00011181470622273482	-4.154146691108182e-06	-0.00011045004035939443
11.616755420763786	0.0012263138238577994	0.0012139167760606042	0.0012796352988362959	0.0012650032187939016	0.0013104888240815825	0.001294468937142545	0.0013435938588325167	0.0013260088294617055	0.0014138224226006159	0.0013926616169193625	0.04880511670219266	0.047127906214937676	-4.172974076246949e-06	-0.00011161914706458997	-4.122045735648408e-06	-0.00011025691061292142
11.686752215979308	0.001226040496880255	0.0012136462390976083	0.0012793507787609653	0.0012647219600452225	0.001310197867233797	0.0012941815311707256	0.0013432960277444666	0.0013257148732041554	0.0014135101174317535	0.0013923539174436506	0.048805795355558027	0.04712856093979208	-4.1406374246232e-06	-0.00011142154549653727	-4.090105346965522e-06	-0.00011006176412334256
11.75717077709787	0.0012257676361363916	0.0012133761641299893	0.001279066757403533	0.001264441194452368	0.0013099074286063994	0.0012938946369803381	0.001342998736373075	0.0013254214491894836	0.0014131983995075272	0.0013920467952108061	0.0488064863007599	0.047129227523061555	-4.108462105939514e-06	-0.00011122187762452329	-4.0583243307492495e-06	-0.00010986457730141619
11.82801364547121	0.0012254952463638359	0.001213106555856019	0.001278783239927285	0.0012641609271221116	0.0013096175136217184	0.0012936082599255521	0.0013427019904289166	0.0013251285630461434	0.0014128872751847817	0.0013917402564606934	0.04880718976097509	0.047129906180052195	-4.076446916693316e-06	-0.00011102011926117372	-4.026701498346247e-06	-0.00010966532626821568
11.899283377763982	0.001225223332353537	0.0012128374190269078	0.0012785002315551229	0.001263881163220203	0.0013093281277655694	0.0012933224054232125	0.0013424057956903958	0.0013248362204693958	0.001412576750898036	0.0013914343075092932	0.04880790596344312	0.0471305971299913	-4.044590659045902e-06	-0.00011081624592113037	-3.995235666713268e-06	-0.00010946398685118819
11.970982546046038	0.001224951898950397	0.0012125687584474299	0.0012782177375702895	0.0012636019079720927	0.001309039276588044	0.001293037078953621	0.0013421101580046058	0.0013245444272221541	0.0014122668331605038	0.0013911289547496998	0.04880863513954238	0.04713130059609628	-4.012892140780808e-06	-0.00011061023281799809	-3.963925658344303e-06	-0.00010926053458013008
12.043113737885237	0.0012246809510538888	0.0012123005789765396	0.001277935763317091	0.001263323166663642	0.0013087509657042932	0.0012927522860613073	0.0013418150832881811	0.001324253189135826	0.0014119575285651085	0.001390824204653113	0.04880937752486323	0.04713201680564992	-3.981350175303808e-06	-0.00011040205486145815	-3.9327703013052745e-06	-0.00010905494468510524
12.115679556440844	0.0012244104936186926	0.0012120328855280025	0.001277654314201635	0.0012630449446418555	0.0013084632007953297	0.0012924680323558222	0.0013415205775281743	0.0013239625121111724	0.001411648843785524	0.0013905200637698563	0.04881013335928677	0.0471327459900734	-3.9499635815717915e-06	-0.00011019168665232781	-3.901768429138627e-06	-0.00010884719209158789
12.188682620557461	0.0012241405316553346	0.001211765683071031	0.0012773733956925725	0.0012627672473156143	0.0013081759876088363	0.0012921843235125343	0.001341226646782934	0.0013236724021191745	0.0014113407855772218	0.0013902165387304028	0.04881090288706205	0.047133488385002344	-3.918731184038987e-06	-0.00010997910247917408	-3.870918880818225e-06	-0.00010863725141616043
12.26212556485955	0.001223871070230838	0.001211498976630934	0.0012770930133218575	0.0012624900801564297	0.001307889331959988	0.001291901165273444	0.0013409332971830073	0.0013233828652019206	0.0014110333607785445	0.00138991363624642	0.048811686356887284	0.04713424423036447	-3.887651812632675e-06	-0.00010976427631420593	-3.8402205007215945e-06	-0.00010842509696379343
12.336011039846525	0.0012236021144693737	0.0012112327712897602	0.001276813172685503	0.0012622134486991897	0.0013076032397322792	0.0012916185634479962	0.0013406405349320372	0.0013230939074734883	0.001410726576311775	0.0013896113631118201	0.04881248402198999	0.04713501377045657	-3.856724302727169e-06	-0.00010954718181049872	-3.809672138629927e-06	-0.00010821070272457045
12.41034171198835	0.0012233336695529227	0.0012109670721869607	0.0012765338794443542	0.0012619373585429255	0.0013073177168783636	0.0012913365239139107	0.0013403483663076822	0.0013228055351208513	0.0014104204391842358	0.0013893097262038313	0.04881329614021094	0.047135797254026814	-3.8259474950657485e-06	-0.00010932779229638756	-3.779272649608381e-06	-0.00010799404236769283
12.485120263821853	0.0012230657407219497	0.0012107018845200564	0.0012762551393248743	0.0012616618153515878	0.0013070327694209077	0.001291055052618026	0.0013400567976625494	0.0013225177544047941	0.0014101149564893986	0.0013890087324840842	0.048814122974088006	0.047136594934353515	-3.7953202357120935e-06	-0.00010910608077180362	-3.749020893981797e-06	-0.0001077750892381768
12.560349394047481	0.0012227983332760786	0.001210437213545311	0.0012759769581199322	0.0012613868248548272	0.0013067484034534511	0.0012907741555771468	0.0013397658354251311	0.001322230571660838	0.0014098101354080084	0.0013887083889997092	0.048814964790941266	0.047137407069330096	-3.7648413760988514e-06	-0.00010888201990588708	-3.718915737388473e-06	-0.00010755381635513261
12.63603181762671	0.0012225314525747706	0.001210173064578406	0.001275699341689596	0.0012611123928487813	0.0013064646251412715	0.0012904938388788977	0.0013394754861007542	0.0013219439933001712	0.001409505983209213	0.001388408702884443	0.048815821862962315	0.04713823392154796	-3.7345097728871263e-06	-0.00010865558203110304	-3.688956050629244e-06	-0.00010733019640488117
12.712170265880024	0.0012222651040380275	0.0012099094429951385	0.001275422295961954	0.0012608385251968834	0.0013061814407222777	0.0012902141086826057	0.0013391857562725545	0.0013216580258106098	0.0014092025072517304	0.0013881096813597674	0.04881669446730256	0.047139075758384906	-3.704324287910968e-06	-0.00010842673913824541	-3.6591407096171757e-06	-0.00010710420173665192
12.78876748658549	0.001221999293147087	0.0012096463542321152	0.0012751458269339285	0.0012605652278306727	0.001305898856507899	0.001289934971220176	0.0013388966526024487	0.0013213726757575531	0.0014088997149850138	0.0013878113317360484	0.048817582886163204	0.04713993285208899	-3.674283788264107e-06	-0.00010819546287532678	-3.6294685954642997e-06	-0.00010687580436158362
12.865826244077915	0.0012217340254451264	0.0012093838037874505	0.001274869940672101	0.0012602925067506064	0.001305616878883984	0.0012896564327969815	0.0013386081818321206	0.0013210879497849545	0.0014085976139504301	0.0013875136614136894	0.04881848740688901	0.047140805479872004	-3.644387146162914e-06	-0.00010796172454152764	-3.599938594341101e-06	-0.00010664497594628508
12.943349319348618	0.0012214693065379823	0.0012091217972214844	0.0012745946433135554	0.0012600203680268986	0.0013053355143117222	0.0012893784997927706	0.0013383203507840282	0.0013208038546163113	0.0014082962117824684	0.0013872166778843113	0.048819408322062	0.047141693923996565	-3.614633238885681e-06	-0.00010772549508125673	-3.5705495974175383e-06	-0.00010641168780733956
13.0213395101458	0.0012212051420948799	0.0012088603401575056	0.0012743199410667307	0.0012597488178003613	0.0013050547693285743	0.0012891011786625851	0.0013380331663624227	0.0013205203970556671	0.001407995516209961	0.0013869203887319449	0.048820345929597456	0.04714259847187099	-3.585020948791706e-06	-0.00010748674508248568	-3.541300500899472e-06	-0.00010617591090975043
13.099799631075467	0.0012209415378491534	0.001208599438282471	0.0012740458402122714	0.0012594778622832478	0.0013047746505492007	0.0012888244759376778	0.0013377466355543664	0.0013202375839886156	0.0014076955350573082	0.0013866248016342296	0.04882130053284091	0.0471435194161427	-3.555549163283128e-06	-0.00010724544477158648	-3.5121902059627452e-06	-0.00010593761586133454
13.178732513703073	0.0012206784995989959	0.0012083390973477498	0.0012737723471039045	0.0012592075077601191	0.0013044951646664208	0.0012885483982264586	0.0013374607654307836	0.0013199554223833308	0.0014073962762457374	0.0013863299243636429	0.0488222724406688	0.047144457054794635	-3.5262167746887008e-06	-0.00010700156400691996	-3.4832176186525704e-06	-0.00010569677290689361
13.258141006655675	0.001220416033208205	0.0012080793231698667	0.001273499468169318	0.0012589377605887158	0.001304216318452173	0.0012882729522154417	0.0013371755631475127	0.001319673919291605	0.001407097747794568	0.0013860357647887379	0.04882326196758884	0.04714541169124235	-3.4970226803123644e-06	-0.00010675507227705938	-3.4543816499321006e-06	-0.00010545335192629901
13.338027975724735	0.0012201541446069377	0.0012078201216312514	0.001273227209911048	0.0012586686272008348	0.001303938118758485	0.001287998144670204	0.0013368910359463722	0.001319393081849896	0.0014067999578224965	0.0013857423308753947	0.04882426943384417	0.0471463836344345	-3.4679657823343674e-06	-0.0001065059386940459	-3.4256812155974287e-06	-0.00010520732242802477
13.418396303969553	0.0012198928397924803	0.0012075614986810067	0.0012729555789073874	0.0012584001141032282	0.0013036605725184679	0.0012877239824363635	0.0013366071911562493	0.0013191129172803971	0.0014065029145489026	0.0013854496306881024	0.04882529516551765	0.04714737319895279	-3.439044987788714e-06	-0.00010625413198930844	-3.397115236215137e-06	-0.0001049586535445679
13.49924889182131	0.0012196321248300198	0.0012073034603356746	0.0012726845818132931	0.0012581322278785029	0.0013033836867473079	0.0012874504724405631	0.0013363240361941914	0.0013188334328921132	0.001406206626295169	0.001385157672391244	0.04882633949463898	0.0471483807051169	-3.410259208571839e-06	-0.00010599962051083267	-3.3686826371760736e-06	-0.00010470731402997813
13.580588657187745	0.0012193720058534215	0.0012070460126800116	0.001272414225361305	0.0012578649751860287	0.0013031074685432762	0.0012871776216914616	0.0013360415785665127	0.0013185546360819467	0.0014059111014860114	0.0013848664642503992	0.04882740275929479	0.04714940647908911	-3.381607361277808e-06	-0.00010574237221419591	-3.340382348509738e-06	-0.00010445327225147572
13.662418535558457	0.001219112489066035	0.0012067891618677893	0.0012721445163624966	0.0012575983627628811	0.001302831925088766	0.0012869054372807612	0.0013357598258699336	0.0013182765343358219	0.0014056163486508557	0.0013845760146336877	0.0488284853037376	0.04715045085298115	-3.353088367290258e-06	-0.00010548235466154021	-3.3122133049796887e-06	-0.0001041964961878139
13.744741480110864	0.0012188535807414757	0.0012065329141225727	0.0012718754617073989	0.001257332397424754	0.0013025570636513086	0.001286633926384207	0.0013354787857927008	0.001317999135229781	0.001405322376425189	0.0013842863320130893	0.04882958747850177	0.04715151416496304	-3.3247011526939263e-06	-0.0001052195350154661	-3.2841744459942077e-06	-0.00010393695342350573
13.827560461816718	0.00121859528722445	0.0012062772757385426	0.0012716070683669758	0.0012570670860669265	0.001302282891584642	0.0012863630962626441	0.0013351984661157572	0.0013177224464311404	0.0014050291935519745	0.0013839974249658265	0.048830709640516126	0.047152596759375276	-3.2964446481592927e-06	-0.00010495388003170514	-3.2562647154918065e-06	-0.00010367461114133003
13.910878469549415	0.0012183376149315687	0.0012060222530813035	0.0012713393433935885	0.0012568024356652168	0.0013020094163297656	0.001286092954263058	0.0013349188747139077	0.001317446475699635	0.001404736808883058	0.0013837093021757394	0.04883185215322289	0.047153698986841665	-3.2683177890536e-06	-0.00010468535605845375	-3.22848306204878e-06	-0.00010340943612188735
13.9946985101918	0.0012180805703521683	0.0012057678525887016	0.0012710722939219665	0.0012565384532769446	0.0013017366454160118	0.0012858235078196318	0.0013346400195569943	0.0013171712308885726	0.0014044452313805955	0.001383421972434678	0.048833015386697286	0.047154821204383544	-3.240319515299475e-06	-0.00010441392902824087	-3.200828438760378e-06	-0.00010314139473610595
14.079023608744702	0.0012178241600491553	0.0012055140807716671	0.001270805927170212	0.0012562751460419238	0.0013014645864621436	0.0012855547644548264	0.0013343619087111058	0.0013168967199460274	0.001404154470118513	0.0013831354446439312	0.048834199717767326	0.04715596377553915	-3.2124487713098768e-06	-0.00010413956445229355	-3.1732998031514664e-06	-0.00010287045293880248
14.163856808436103	0.001217568390659852	0.0012052609442150524	0.001270540250440799	0.0012560125211834529	0.001301193247177455	0.0012852867317804722	0.001334084550339791	0.0013166229509160292	0.00140386453428398	0.0013828497278156613	0.04883540553014095	0.047157127070482086	-3.1847045060297285e-06	-0.00010386222741684548	-3.1458961172146915e-06	-0.00010259657626521257
14.24920117083096	0.00121731326889685	0.0012050084495784847	0.0012702752711215928	0.0012557505860093226	0.001300922635362888	0.001285019417498867	0.0013338079527052892	0.0013163499319397756	0.001403575433178899	0.001382564831074364	0.04883663321452947	0.047158311466142876	-3.157085672861326e-06	-0.00010358188257769685	-3.1186163473636425e-06	-0.00010231972982618909
14.335059775941703	0.001217058801548874	0.001204756603597226	0.0012700109966868732	0.001255489347912831	0.0013006527589121625	0.0012847528294038914	0.001333532124169774	0.0013160776712568554	0.0014032871762214194	0.0013822807636583434	0.04883788316877782	0.04715951734633391	-3.1295912296096934e-06	-0.00010329849415385839	-3.091459464355656e-06	-0.00010203987830129102
14.421435722339384	0.0012168049954816614	0.0012045054130830465	0.0012697474346983826	0.0012552288143738203	0.001300383625812925	0.001284486975382145	0.0013332570731966226	0.0013158061772064963	0.0014029997729474765	0.001381997534921216	0.048839155797995686	0.04716074510187525	-3.1022201384513573e-06	-0.00010301202592230552	-3.064424443275336e-06	-0.00010175698593412053
14.50833212726552	0.001216551857638844	0.0012042548849251044	0.0012694845928063767	0.001254968992959715	0.001300115244147906	0.0012842218634140847	0.0013329828083516917	0.0013155354582288202	0.0014027132330123428	0.0013817151543334268	0.048840451514689916	0.047161995130724575	-3.0749713659161335e-06	-0.00010272244121306562	-3.0375102635007284e-06	-0.00010147101652693835
14.595752126744532	0.0012162993950428432	0.0012040050260908371	0.0012692224787506923	0.0012547098913265823	0.0012998476220960951	0.0012839575015751886	0.0013327093383046155	0.0013152655228661188	0.0014024275661922096	0.001381433631483791	0.0488417707389011	0.047163267838106364	-3.0478438828255433e-06	-0.00010242970290313957	-3.0107159086582153e-06	-0.00010118193343516824
14.683698875697011	0.0012160476147957742	0.0012037558436268608	0.0012689611003618257	0.001254451517220197	0.001299580767933931	0.0012836938980371252	0.001332436671830118	0.0013149963797641447	0.0014021427823857821	0.0013811529760810548	0.04884311389834242	0.04716456363664726	-3.0208366642477114e-06	-0.00010213377341036778	-2.9840403665774146e-06	-0.00010088969956126292
14.772175548053516	0.001215796524080364	0.001203507344659884	0.0012687004655620284	0.0012541938784771285	0.0012993146900365051	0.0012834310610689461	0.0013321648178093461	0.0013147280376734226	0.0014018588916159065	0.0013808731979554813	0.04884448142854035	0.04716588294651079	-2.99394868948262e-06	-0.00010183461468848964	-2.95748262925475e-06	-0.0001005942773493751
14.861185336869132	0.001215546130160871	0.0012032595363976246	0.0012684405823664097	0.00125393698302583	0.0012990493968787812	0.001283168999038286	0.0013318937852312143	0.0013144605054505715	0.0014015759040312086	0.0013805943070604521	0.04884587377297834	0.047167226195538474	-2.9671789419797104e-06	-0.00010153218821987164	-2.9310416928100824e-06	-0.00010029562877889031
14.95073145443871	0.001215296440384029	0.0012030124261297496	0.0012681814588840642	0.0012536808388877562	0.001298784897036835	0.001282907720412587	0.0013316235831937777	0.0013141937920596537	0.0014012938299077693	0.001380316313474103	0.04884729138324296	0.047168593819387386	-2.940526409369107e-06	-0.00010122645501176031	-2.9047165574728334e-06	-9.999371535998614e-05
15.040817132412794	0.0012150474621799806	0.0012027660212288048	0.0012679231033191913	0.001253425454178473	0.0012985211991890938	0.0012826472337603232	0.0013313542209056034	0.001313927906573525	0.0014010126796508034	0.0013800392274009618	0.048848734719174225	0.04716998626167666	-2.9139900833523302e-06	-0.00010091737558831637	-2.878506227512595e-06	-9.968849812647118e-05
15.131445621914246	0.0012147992030632486	0.0012025203291511806	0.0012676655239722595	0.0012531708371088057	0.0012982583121176174	0.0012823875477522614	0.0013310857076871874	0.0013136628581752264	0.0014007324637963867	0.0013797630591736354	0.04885020424901558	0.047171403974133726	-2.8875689596797455e-06	-0.00010060490998456406	-2.8524097112035685e-06	-9.93799376294846e-05
15.222620193655578	0.0012145516706336917	0.0012022753574380664	0.0012674087292411543	0.001252916995985981	0.0012979962447093694	0.001282128671162719	0.0013308180529723636	0.0013133986561593702	0.0014004531930131847	0.0013794878192544978	0.04885170044957035	0.04717284741674214	-2.861262038163573e-06	-0.00010028901774247756	-2.8264260208210948e-06	-9.906799393341603e-05
15.31434413805701	0.0012143048725774851	0.0012020311137164246	0.0012671527276223566	0.0012526639392147904	0.001297735005957519	0.0012818706128708461	0.0013305512663097446	0.0013131353099335582	0.0014001748781042151	0.0013792135182374092	0.04885322380635798	0.047174317057895286	-2.8350683225538548e-06	-9.99696579010445e-05	-2.800554172543643e-06	-9.875262660649642e-05
15.406620765365147	0.0012140588166681169	0.0012017876056999862	0.0012668975277121404	0.0012524116752987756	0.0012974746049627631	0.0012816133818619323	0.0013302853573641895	0.001312872829019821	0.0013998975300086463	0.001378940166849472	0.048854774813776286	0.04717581337455076	-2.808986820552334e-06	-9.964678899254675e-05	-2.774793186464085e-06	-9.84337947173286e-05
15.499453405772549	0.001213813510767378	0.001201544841190233	0.001266643138207766	0.0012521602128414125	0.0012972150509346495	0.0012813569872287074	0.0013300203359182677	0.001312611223056061	0.0013996211598035957	0.0013786677759527863	0.04885635397526273	0.04717733685238707	-2.783016543776891e-06	-9.932036903601005e-05	-2.7491420865263794e-06	-9.81114568273378e-05
15.592845409537835	0.0012135689628263798	0.0012013028280774157	0.0012663895679087057	0.0012519095605473226	0.0012969563531929306	0.0012811014381726858	0.0013297562118737651	0.001312350501797532	0.0013993457787059758	0.001378396356546252	0.04885796180346347	0.04717888798596626	-2.757156507709503e-06	-9.899035552990432e-05	-2.723599900501285e-06	-9.778557098452656e-05
15.686800147106629	0.0012133251808865723	0.0012010615743415643	0.0012661368257178742	0.0012516597272234913	0.0012966985211689261	0.0012808467440055026	0.0013294929952531948	0.0013120906751183236	0.0013990713980743526	0.0013781259197673825	0.04885959882040067	0.04718046727889614	-2.731405731635529e-06	-9.865670544484395e-05	-2.6981656599351853e-06	-9.745609471673022e-05
15.781321009233178	0.0012130821730807853	0.0012008210880535268	0.0012658849206428823	0.001251410721780511	0.0012964415644069153	0.0012805929141502912	0.0013292306962013412	0.00131183175301288	0.0013987980294108435	0.0013778564768941555	0.04886126555764796	0.04718207524399751	-2.7057632386254943e-06	-9.831937521811995e-05	-2.672838400105855e-06	-9.712298502495553e-05
15.87641140710273	0.0012128399476342647	0.001200581377376003	0.0012656338617972952	0.0012511625532338237	0.001296185492565527	0.0012803399581430542	0.001328969324986808	0.0013115737455975218	0.001398525684363025	0.001377588039346876	0.04886296255650387	0.04718371240347424	-2.680228055520345e-06	-9.797832074701085e-05	-2.647617160016387e-06	-9.678619837749647e-05
15.972074772454643	0.0012125985128657378	0.0012003424505646033	0.0012653836584019169	0.0012509152307049968	0.0012959303154191678	0.0012800878856340729	0.0013287088920036043	0.0013113166631120048	0.001398254374725883	0.0013773206186900784	0.048864690368173765	0.04718537928908615	-2.654799212831703e-06	-9.763349738031724e-05	-2.62250098230412e-06	-9.64456907014688e-05
16.06831455770623	0.001212357877188478	0.0012001043159689119	0.001265134319786084	0.0012506687634230007	0.0012956760428594557	0.0012798367063893215	0.0013284494077727385	0.0013110605159210888	0.0013979841124437816	0.0013770542266344497	0.048866449553951134	0.04718707644232632	-2.629475744764416e-06	-9.728485991311597e-05	-2.597488913251046e-06	-9.610141737753652e-05
16.165134236077357	0.0012121180491113863	0.0011998669820335638	0.0012648858553889765	0.0012504231607255094	0.0012954226848966755	0.0012795864302919038	0.0013281908829438395	0.0013108053145161282	0.001397714909612462	0.0013767888750387776	0.04886824068540396	0.0471888044145984	-2.604256689139363e-06	-9.693236257871107e-05	-2.572580002724832e-06	-9.575333323236235e-05
16.262537301715792	0.0012118790372400855	0.001199630457299334	0.0012646382747609456	0.0012501784320602123	0.001295170251661255	0.0012793370673435077	0.0013279333282967974	0.001310551069516687	0.0013974467784810699	0.0013765245759119298	0.04887006434456491	0.04719056376740187	-2.579141087360494e-06	-9.657595904136174e-05	-2.5477733041241735e-06	-9.540139253078062e-05
16.36052726982327	0.0012116408502780263	0.0011993947504042406	0.0012643915875648597	0.0012499345869861492	0.0012949187534052576	0.001279088627665882	0.0013276767547434304	0.0013102977916721774	0.0013971797314542161	0.0013762613414148633	0.048871921124123925	0.04719235507251813	-2.5541279843801362e-06	-9.621560238942672e-05	-2.523067874370122e-06	-9.504554896982986e-05
16.459107676782416	0.0012114034970276025	0.0011991598700846567	0.0012641458035774606	0.0012496916351750532	0.0012946682005038962	0.0012788411215023231	0.001327421173329166	0.0013100454918635114	0.0013969137810940565	0.0013759991838626542	0.048873811627626336	0.04719417891219927	-2.5292164286573604e-06	-9.585124512750953e-05	-2.4984627738575127e-06	-9.468575567081472e-05
16.55828208028434	0.0012111669863912838	0.0011989258251764378	0.0012639009326907444	0.0012494495864127165	0.0012944186034570635	0.0012785945592191917	0.0013271665952347535	0.0013097941811047833	0.0013966489401224128	0.0013757381157265677	0.04887573646967261	0.047196035879362615	-2.504405472137164e-06	-9.54828391700191e-05	-2.47395706639425e-06	-9.432196517170088e-05
16.658054059457015	0.0012109313273727551	0.0011986926246160604	0.0012636569849133518	0.001249208450600368	0.001294169972890882	0.00127834895130744	0.001326913031777989	0.001309543870544969	0.0013963852214229136	0.0013754781496361445	0.048877696276121714	0.04719792657778823	-2.479694170171541e-06	-9.511033583181616e-05	-2.449549819186561e-06	-9.395412941970438e-05
16.758427214994473	0.0012106965290780778	0.0011984602774417754	0.0012634139703719845	0.0012489682377560768	0.0012939223195592828	0.0012781043083841673	0.0013266604944154796	0.0013092945714696545	0.0013961226380431776	0.0013752192983813314	0.04887969168430237	0.047199851622317705	-2.455081581509075e-06	-9.473368582188502e-05	-2.4252401028017e-06	-9.358219976443594e-05
16.859405169286727	0.0012104626007168502	0.0011982287927947682	0.0012631718993128262	0.0012487289580161568	0.001293675654345588	0.0012778606411941826	0.001326408994744408	0.0013090462953027752	0.001395861203197012	0.0013749615749146255	0.04888172334322125	0.04720181163906168	-2.4305667682628443e-06	-9.43528392354509e-05	-2.401026991115038e-06	-9.320612694929675e-05
16.960991566550526	0.0012102295516033979	0.0011979981799203434	0.0012629307821029974	0.00124849062163661	0.0012934299882641305	0.0012776179606116052	0.0013261585445043477	0.0013087990536083975	0.0013956009302666626	0.0013747049923532697	0.0488837919137828	0.04720380726560659	-2.406148795836699e-06	-9.396774554529252e-05	-2.3769095612701657e-06	-9.282586110401225e-05
17.063190072960847	0.0012099973911579593	0.0011977684481691078	0.0012626906292320106	0.0012482532389945654	0.0012931853324618828	0.0012773762776414662	0.0013259091555790758	0.001308552858092501	0.0013953418328050747	0.0013744495639814564	0.048885898069005965	0.04720583915122663	-2.3818267329200546e-06	-9.357835359422029e-05	-2.352886893668485e-06	-9.244135173713808e-05
17.166004376783235	0.001209766128907902	0.0011975396069981818	0.0012624514513132593	0.0012480168205897557	0.0012929416982201151	0.0012771356034213483	0.0013256608399984354	0.0013083077206048081	0.0013950839245382076	0.0013741953032525838	0.048888042494252604	0.04720790795710163	-2.3575996514211064e-06	-9.31846115863888e-05	-2.3289580718711955e-06	-9.205254772637339e-05
17.26943818850684	0.0012095357744889405	0.0011973116659724148	0.0012622132590855172	0.0012477813770459985	0.001292699096956069	0.0012768959492230377	0.0013254136099402044	0.0013080636531406225	0.0013948272193673673	0.001373942223791533	0.04889022588745176	0.04721001435653734	-2.3334666264460124e-06	-9.278646708030247e-05	-2.3051221826183785e-06	-9.165939731270445e-05
17.37349524097843	0.0012093063376463686	0.001197084634765613	0.0012619760634144529	0.0012475469191127004	0.0012924575402246546	0.001276657326454195	0.0013251674777319962	0.0013078206678426942	0.0013945717313715753	0.0013736903393969776	0.04889244895933637	0.04721215903518834	-2.309426736262464e-06	-9.238386697926759e-05	-2.2813783157786885e-06	-9.126184809099547e-05
17.478179289537028	0.0012090778282363125	0.0011968585231617898	0.0012617398752941718	0.001247313457666381	0.0012922170397201699	0.001276419746660055	0.0013249224558531873	0.0013075787770031177	0.0013943174748099795	0.0013734396640437316	0.04889471243367735	0.04721434269128939	-2.2854790622433077e-06	-9.197675752325996e-05	-2.2577255642886387e-06	-9.085984700146765e-05
17.583494112149474	0.0012088502562269913	0.0011966333410564217	0.0012615047058487708	0.001247081003712213	0.0012919776072780442	0.001276183221525143	0.0013246785569368698	0.0013073379930652461	0.0013940644641242906	0.0013731902118851286	0.04889701704752803	0.047216566035887184	-2.261622688821442e-06	-9.156508427976551e-05	-2.2341630241161717e-06	-9.045334032123376e-05
17.689443509546752	0.0012086236316999964	0.001196409098457725	0.0012612705663339182	0.0012468495683855881	0.0012917392548766032	0.0012759477628750194	0.0013244357937718327	0.001307098328625643	0.0013938127139412643	0.0013729419972554396	0.048899363551468795	0.047218829793078544	-2.237856703493288e-06	-9.114879213692473e-05	-2.2106897942502507e-06	-9.004227365649875e-05
17.79603130536116	0.001208397964851575	0.001196185805487936	0.0012610374681384401	0.0012466191629536864	0.001291501994638849	0.001275713382678035	0.001324194179304559	0.00130685979643604	0.0013935622390752016	0.001372695034672311	0.048901752709859136	0.04722113470025201	-2.2141801967129685e-06	-9.072782529173651e-05	-2.1873049766149913e-06	-8.962659193217926e-05
17.90326134626431	0.0012081732659939505	0.0011959634723846257	0.0012608054227859508	0.0012463897988170918	0.001291265838834286	0.0012754800930471306	0.0013239537266412735	0.001306622409405353	0.0013933130545305146	0.0013724493388392663	0.0489041853010926	0.04722348150833555	-2.1905922619165977e-06	-9.030212724392417e-05	-2.164007676080937e-06	-8.920623938524219e-05
18.011137502105942	0.0012079495455566208	0.001195742109501999	0.0012605744419364694	0.0012461614875113936	0.001291030799880734	0.001275247906241628	0.0013237144490499844	0.0013063861806016863	0.001393065175504291	0.0013722049246482067	0.048906662117858005	0.04722587098204695	-2.167091995445951e-06	-8.987164078549936e-05	-2.140797000399139e-06	-8.878115955451849e-05
18.119663666053608	0.001207726814087715	0.001195521727312243	0.0012603445373880937	0.0012459342407088428	0.0012907968903462077	0.001275016834669081	0.0013234763599625906	0.001306151123254403	0.0013928186173889393	0.0013719618071819863	0.048909183967404964	0.047228303900151175	-2.1436784964868824e-06	-8.943630798996516e-05	-2.1176720601317686e-06	-8.835129526998942e-05
18.228843754733095	0.001207505082255329	0.0011953023364068627	0.001260115721078666	0.0012457080702200029	0.0012905641229507853	0.0012747868908871232	0.0013232394729769876	0.001305917250756194	0.0013925733957748361	0.0013717200017169962	0.048911751671814274	0.04723078105571952	-2.1203508671135615e-06	-8.899607020726452e-05	-2.0946319686911477e-06	-8.791658864754082e-05
18.338681708369887	0.0012072843608488912	0.0011950839474980436	0.0012598880050874697	0.0012454829879954307	0.0012903325105685173	0.001274558087605347	0.0013230038018592141	0.0013056845766651892	0.0013923295264530297	0.0013714795237257985	0.04891436606827469	0.047233303256398365	-2.0971082121410203e-06	-8.855086804970824e-05	-2.0716758422217874e-06	-8.747698107600121e-05
18.44918149093129	0.0012070646607805493	0.0011948665714200325	0.0012596614016369568	0.0012452590061273847	0.0012901020662293657	0.001274330437687218	0.0013227693605456332	0.0013054531147070982	0.0013920870254179878	0.0013712403888798013	0.048917028009361	0.04723587132467762	-2.073949639170257e-06	-8.810064138495277e-05	-2.0488027996029903e-06	-8.703241320900945e-05
18.56034709026951	0.0012068459930865553	0.001194650219130522	0.0012594359230944754	0.0012450361368515398	0.00128987280312115	0.0012741039541519967	0.001322536163145131	0.0013052228787773696	0.0013918459088703666	0.0013710026130519626	0.0489197383633252	0.0472384860981679	-2.0508742584884887e-06	-8.764532932506452e-05	-2.026011962384666e-06	-8.658282495518921e-05
18.672182518265565	0.0012066283689286873	0.0011944349017120669	0.0012592115819740446	0.0012448143925487415	0.0012896447345915442	0.001273878650176704	0.0013223042239413592	0.001304993882943399	0.001391606193219848	0.0013707662123195494	0.04892249801438326	0.047241148429883605	-2.0278811830665502e-06	-8.71848702173883e-05	-2.0033024547777903e-06	-8.61281554689064e-05
18.784691810974078	0.0012064117995956639	0.0011942206303734975	0.0012589883909381245	0.0012445937857467615	0.0012894178741500704	0.0012736545390980918	0.0013220735573949934	0.0013047661414467401	0.0013913678950879871	0.0013705312029669166	0.04892530786301688	0.047243859188527096	-2.004969528521597e-06	-8.671920163488833e-05	-1.980673403602362e-06	-8.566834314019389e-05
18.897879028768923	0.0012061962965045935	0.0011940074164513655	0.0012587663627994326	0.001244374329122095	0.001289192235470146	0.0012734316344146608	0.0013218441781460357	0.0013045396687053738	0.0013911310313111298	0.0013702976014883475	0.04892816882627261	0.047246619258782714	-1.982138413027766e-06	-8.624826036390809e-05	-1.9581239382162816e-06	-8.520332558364929e-05
19.01174825648978	0.0012059818712024308	0.0011937952714113965	0.0012585455105227662	0.0012441560355017677	0.0012889678323911402	0.001273209949788689	0.0013216161010161415	0.00130431447931599	0.001390895618943357	0.0013700654245909236	0.04893108183807363	0.04724942954161387	-1.959386957323117e-06	-8.57719823957881e-05	-1.9356531905144816e-06	-8.473303962930334e-05
19.126303603589555	0.0012057685353674503	0.0011935842068499616	0.001258325847226858	0.0012439389178651708	0.0012887446789204664	0.0012729894990482964	0.0013213893410109832	0.0013040905880563106	0.00139066167525948	0.0013698346891974412	0.0489340478495331	0.04725229095456797	-1.9367142846601904e-06	-8.52903029159302e-05	-1.9132602948812236e-06	-8.425742131235037e-05
19.241549204282624	0.0012055563008107353	0.0011933742344955628	0.0012581073861862443	0.0012437229893459154	0.001288522789235695	0.001272770296189528	0.0013211639133226393	0.001303868009887435	0.0013904292177580732	0.0013696054124493688	0.04893706782927591	0.04725520443208349	-1.9141195207609055e-06	-8.480315629325053e-05	-1.890944388140657e-06	-8.377640586246238e-05
19.357489217694134	0.0012053451794776866	0.0011931653662103404	0.0012578901408331694	0.001243508263233714	0.001288302177686702	0.0012725523553784748	0.0013209398333320253	0.0013036467599562304	0.001390198264164563	0.0013693776117098522	0.048940142763764516	0.047258170925808654	-1.891601793749774e-06	-8.431047606807796e-05	-1.8687046095021767e-06	-8.328992769185417e-05
19.474127828010037	0.0012051351834495474	0.0011929576139915934	0.001257674124759505	0.0012432947529762862	0.0012880828587978424	0.0012723356909534172	0.001320717116611353	0.0013034268535977453	0.001389968832434353	0.001369151304566762	0.04894327365763216	0.04726119140491887	-1.8691602341495625e-06	-8.381219494288383e-05	-1.8465401005578197e-06	-8.279792038695666e-05
19.59146924462811	0.0012049263249449401	0.0011927509899733138	0.0012574593517186942	0.0012430824721812806	0.0012878648472701491	0.0012721203174269904	0.0013204957789266234	0.0013032083063376583	0.001389740940755998	0.0013689265088357833	0.048946461534023364	0.0472642668564473	-1.8467939748318535e-06	-8.330824477081888e-05	-1.8244500052163465e-06	-8.230031669598237e-05
19.709517702309874	0.0012047186163214264	0.001192545506427747	0.0012572458356277243	0.0012428714346182316	0.0012876481579835667	0.0012719062494883939	0.0013202758362401584	0.0013029911338947662	0.0013895146075544314	0.0013687032425635597	0.0489497074349393	0.047267398285618094	-1.8245021509676052e-06	-8.27985565439171e-05	-1.8024334696564032e-06	-8.179704851749015e-05
19.828277461333414	0.0012045120700770802	0.0011923411757669583	0.0012570335905691188	0.001242661654220531	0.00128743280599921	0.001271693502005615	0.0013200573047131613	0.001302775352183497	0.0013892898514942312	0.001368481524030874	0.04895301242159052	0.04727058671618543	-1.8022838999638344e-06	-8.228306038116084e-05	-1.780489642289225e-06	-8.12880468894217e-05
19.94775280764713	0.0012043066988520847	0.00119213801054443	0.0012568226307929655	0.0012424531450874374	0.0012872188065616613	0.0012714820900276956	0.001319840200708326	0.001302560977316472	0.0013890666914829499	0.0013682613717558901	0.04895637757475671	0.04727383319078079	-1.7801383614748922e-06	-8.176168551873864e-05	-1.7586176737456258e-06	-8.077324197877656e-05
20.067948053024427	0.0012041025154303324	0.0011919360234566591	0.001256612970718948	0.0012422459214860887	0.0012870061751012799	0.0012712720287870103	0.0013196245407924587	0.0013023480256070833	0.0013888451466744702	0.0013680428044974228	0.048959803995153386	0.04727713877126779	-1.758064677327871e-06	-8.123436029705555e-05	-1.7368167167979356e-06	-8.025256306870565e-05
20.188867535219305	0.001203899532741063	0.0011917352273447927	0.001256404624938432	0.0012420399978535686	0.0012867949272365663	0.0012710633337016002	0.0013194103417391656	0.0013021365135721312	0.0013886252364724424	0.0013678258412582831	0.048963292803804	0.047280504539100425	-1.7360619914488784e-06	-8.070101214760483e-05	-1.7150859263209695e-06	-7.972593854646548e-05
20.31051561812294	0.0012036977638605038	0.0011915356351962646	0.0012561976082165543	0.0012418353887989754	0.0012865850787765409	0.0012708560203775138	0.0013191976205315574	0.0013019264579344778	0.0013884069805337503	0.0013676105012886523	0.04896684514242309	0.04728393159569097	-1.7141294498864562e-06	-8.016156758330895e-05	-1.6934244592781492e-06	-7.919329589312074e-05
20.432896691921076	0.0012034972220135328	0.0011913372601464601	0.001255991935494349	0.0012416321091055288	0.0012863766457231584	0.0012706501046111946	0.001318986394364997	0.001301717875625751	0.001388190398772036	0.0013673968040895156	0.048970462173801736	0.04728742106278563	-1.6922662007343853e-06	-7.961595218497486e-05	-1.671831474657319e-06	-7.86545616698886e-05
20.55601517325261	0.0012032979205753628	0.001191140115480395	0.0012557876218908988	0.0012414301737327016	0.0012861696442737572	0.0012704456023918936	0.001318776680649889	0.0013015107837890795	0.0013879755113612839	0.0013671847694161497	0.048974145082204344	0.04729097408284381	-1.6704713940822458e-06	-7.906409058874853e-05	-1.6503061334395205e-06	-7.810966150700871e-05
20.679875505368887	0.0012030998730732387	0.0011909442146344127	0.0012555846827055105	0.0012412295978183733	0.001285964090823539	0.0012702425299041136	0.0013185684970145046	0.001301305199781867	0.0013877623387394493	0.001366974417281657	0.04897789507377217	0.04729459181942888	-1.648744181978988e-06	-7.850590647306976e-05	-1.6288475985356751e-06	-7.755852008967112e-05
20.804482158294064	0.0012029030931881624	0.0011907495711979072	0.0012553831334199267	0.0012410303966810228	0.0012857600019680864	0.0012700409035300972	0.0013183618613078537	0.0013011011411786127	0.001387550901612157	0.001366765767960563	0.04898171337693408	0.04729827545760324	-1.627083718393034e-06	-7.794132254676511e-05	-1.6074550347657673e-06	-7.700106114694183e-05
20.92983962898646	0.0012027075947566252	0.0011905561989150526	0.001255182989700552	0.0012408325858219325	0.0012855573945059055	0.0012698407398523276	0.0013181567916025832	0.0013008986257737572	0.0013873412209564379	0.0013665588419924555	0.048985601242824826	0.047302026204333256	-1.6054891591888582e-06	-7.737026053622476e-05	-1.5861276088319567e-06	-7.643720743913396e-05
21.055952441500814	0.0012025133917723664	0.001190364111686563	0.0012549842674007198	0.0012406361809274334	0.0012853562854410086	0.0012696420556560823	0.0013179533061979303	0.0013006976715845835	0.0013871333180245369	0.0013663536601856905	0.04898955994571232	0.04730584528890192	-1.5839596620315782e-06	-7.679264117027573e-05	-1.5648644892170965e-06	-7.586688074223691e-05
21.18282514715158	0.001202320498388154	0.0011901733235714705	0.0012547869825629842	0.0012404411978711783	0.0012851566919855374	0.001269444867932016	0.001317751423622716	0.0013004982968541521	0.0013869272143477778	0.0013661502436211534	0.04899359078343442	0.04730973396332649	-1.5624943863938937e-06	-7.620838416905196e-05	-1.5436648462020808e-06	-7.529000183792434e-05
21.31046232467717	0.0012021289289175726	0.0011899838487889104	0.0012545911514214316	0.001240247652716429	0.0012849586315624032	0.001269249193878766	0.001317551162638366	0.0013003005200542715	0.001386722931740476	0.001365948613656065	0.048997695077840964	0.04731369350278943	-1.5410924934953704e-06	-7.561740822928376e-05	-1.5225278517973229e-06	-7.470649049803879e-05
21.438868580405217	0.0012019386978368485	0.0011897957017199486	0.001254396790404041	0.0012400555617183967	0.0012847621218079865	0.001269055050905616	0.001317352542242	0.001300104359888527	0.0013865204923039305	0.0013657487919278698	0.04900187417524756	0.04731772520607251	-1.51975314623045e-06	-7.501963100933762e-05	-1.5014526796820402e-06	-7.411626547101924e-05
21.568048548418737	0.001201749819786679	0.001189608896909407	0.0012542039161350558	0.0012398649413265905	0.0012845671805748551	0.0012688624566351717	0.001317155581669542	0.0012999098352953367	0.0013863199184304612	0.0013655508003581605	0.04900612944689644	0.04732183039600373	-1.498475509169317e-06	-7.441496911744783e-05	-1.4804385051999172e-06	-7.351924446946656e-05
21.69800689072348	0.0012015623095740918	0.0011894234490677235	0.001254012545437397	0.0012396758081872092	0.001284373825934527	0.001268671428906092	0.0013169603003988868	0.0012997169654510603	0.0013861212328075178	0.0013653546611566774	0.04901046228942594	0.047326010419909414	-1.4772587484980504e-06	-7.380333809656192e-05	-1.4594845052836453e-06	-7.291534415487799e-05
21.828748297416116	0.0012013761821743159	0.0011892393730728239	0.0012538226953350989	0.0012394881791455536	0.0012841820761802648	0.0012684819857758406	0.0013167667181531075	0.0012995257697731445	0.001385924458421843	0.001365160396825361	0.04901487412535183	0.04733026665007791	-1.4561020319518378e-06	-7.318465240907512e-05	-1.438589858428034e-06	-7.230448012388035e-05
21.960277486853503	0.0012011914527326865	0.0011890566839720216	0.0012536343830557872	0.001239302071248482	0.0012839919498299202	0.0012682941455234916	0.0013165748549037158	0.001299336267923325	0.001385729618563719	0.0013649680301624778	0.04901936640355558	0.047334600484230445	-1.4350045287889537e-06	-7.255882542278602e-05	-1.4177537446240923e-06	-7.168656689318653e-05
22.092599205822967	0.0012010081365665547	0.001188875396983933	0.001253447626033176	0.001239117501746885	0.001283803465628801	0.001268107926652559	0.0013163847308739558	0.0012991484798108618	0.0013855367368312576	0.0013647775842667992	0.049023940599781386	0.047339013346002295	-1.4139654097543308e-06	-7.192576939635265e-05	-1.3969753453434153e-06	-7.106151788593973e-05
22.225718229713628	0.00120082624916723	0.0011886955275004158	0.001253262441909606	0.0012389344880981991	0.001283616642552591	0.0012679233478938732	0.00131619636654216	0.0012989624255958297	0.0013853458371347735	0.001364589082541851	0.04902859821714698	0.04734350668543331	-1.3929838470075687e-06	-7.12853954635273e-05	-1.3762538434739999e-06	-7.042924541600382e-05
22.359639362688714	0.0012006458062019383	0.001188517091088529	0.0012530788485386106	0.0012387530479689506	0.001283431499810301	0.0012677404282084928	0.0013160097826451426	0.0012987781256924502	0.0013851569437012174	0.0013644025487002292	0.04903334078665952	0.04734808197946637	-1.3720590141021172e-06	-7.063761361836285e-05	-1.3555884232786114e-06	-6.97896606731696e-05
22.494367437858962	0.0012004668235158036	0.001188340103492513	0.0012528968639875175	0.0012385731992373308	0.0012832480568472642	0.0012675591867906582	0.0013158250001816484	0.0012985956007724756	0.0013849700810786864	0.0013642180067679813	0.04903816986774585	0.04735274073245918	-1.3511900859236939e-06	-6.998233269897569e-05	-1.3349782703488133e-06	-6.914267370758398e-05
22.629907317457054	0.0012002893171338498	0.0011881645806357947	0.0012527165065400806	0.001238394959995808	0.0012830663333481718	0.0012673796430707845	0.001315642040415847	0.001298414871768622	0.0013847852741409974	0.0013640354810890596	0.04904308704879018	0.047357484476703	-1.3303762386451812e-06	-6.93194603722247e-05	-1.3144225715589972e-06	-6.848819341412349e-05
22.766263893012997	0.0012001133032630248	0.00118799053862301	0.0012525377946991496	0.0012382183485537689	0.0012828863492401496	0.0012672018167184966	0.001315460924880882	0.0012982359598780464	0.0013846025480923367	0.0013638549963298397	0.0490480939476842	0.04736231477295159	-1.3096166496884623e-06	-6.86489031175852e-05	-1.2939205150282185e-06	-6.782612751715655e-05
22.903442085530802	0.0011999387982942471	0.0011878179937420518	0.00125236074718937	0.0012380433834401942	0.0012827081246958776	0.0012670257276457028	0.0013152816753824676	0.0012980588865658797	0.0013844219284719842	0.0013636765774837126	0.049053192212387214	0.04736723321096411	-1.2889104976637061e-06	-6.797056621060671e-05	-1.2734712900568795e-06	-6.715638255364031e-05
23.041446845665973	0.0011997658188044756	0.0011876469624661412	0.001252185382959922	0.0012378700834063763	0.0012825316801367516	0.0012668513960097157	0.0013151043140025413	0.001297883673568812	0.0013842434411591121	0.0013635002498757537	0.049058383521497426	0.0473722414100536	-1.2682569623312032e-06	-6.728435370617625e-05	-1.2530740870911675e-06	-6.647886385716117e-05
23.180283153904217	0.0011995943815587987	0.001187477461455917	0.0012520117211872906	0.0012376984674286587	0.0012823570362360912	0.0012666788422164114	0.0013149288631029662	0.001297710342898723	0.001384067112377656	0.0013633260391674555	0.04906366958483481	0.04737734101965152	-1.2476552245579975e-06	-6.659016842269772e-05	-1.2327280976900945e-06	-6.579347554191983e-05
23.31995602074116	0.0011994245035125463	0.0011873095075615508	0.0012518397812780716	0.0012375285547112215	0.0012821842139223842	0.0012665080869234328	0.0013147553453292883	0.0012975389168463692	0.0013838929687012653	0.001363153971361543	0.04906905214403558	0.04738253371987798	-1.2271044662675798e-06	-6.588791192452259e-05	-1.2124325144509049e-06	-6.510012048538405e-05
23.460470486863187	0.001199256201813429	0.0011871431178248862	0.0012516695828718167	0.001237360364688898	0.0012820132343825854	0.0012663391510434393	0.00131458378361455	0.0012973694179851279	0.0013837210370583378	0.001362984072806865	0.049074532973158114	0.047387821222129554	-1.2066038703748352e-06	-6.517748450349248e-05	-1.1921865309726457e-06	-6.439870031074713e-05
23.60183162332936	0.0011990894938036973	0.0011869783094816018	0.0012515011458439174	0.0012371939170300324	0.0012818441190654579	0.0012661720557474022	0.0013144142011831618	0.0012972018691747933	0.0013835513447371297	0.001362816370203362	0.04908011387930059	0.047393205269673395	-1.18615262074441e-06	-6.445878516214698e-05	-1.1719893418015229e-06	-6.36891153697472e-05
23.744044531754422	0.001198924397022326	0.001186815099963395	0.0012513344903085193	0.0012370292316393689	0.0012816768896849592	0.0012660068224679437	0.0013142466215548265	0.0012970362935654275	0.0013833839193909498	0.0013626508906071156	0.04908579670323251	0.04739868763825564	-1.165749902160354e-06	-6.373171159693158e-05	-1.1518401424040134e-06	-6.297126472623593e-05
23.887114344492932	0.0011987609292072147	0.001186653506900188	0.0012511696366214761	0.0012368663286609785	0.0012815115682236705	0.0012658434729027179	0.0013140810685485188	0.0012968727146012657	0.0013832187890434322	0.0013624876614354699	0.04909158332003626	0.04740427013672229	-1.145394900268007e-06	-6.299616017874099e-05	-1.1317381291009454e-06	-6.224504613719373e-05
24.031046224824397	0.0011985991082974243	0.0011864935481223653	0.0012510066053833466	0.0012367052284812303	0.0012813481769362836	0.0012656820290178486	0.0013139175662865328	0.001296711156024685	0.001383055982093902	0.0013623267104722497	0.04909747563976481	0.04740995460765013	-1.1250868014881302e-06	-6.22520259341286e-05	-1.111682499006783e-06	-6.151035603438326e-05
24.175845367139747	0.001198438952435429	0.0011863352416630292	0.0012508454174424278	0.0012365459517317942	0.0012811867383531299	0.0012655225130514078	0.0013137561391985831	0.001296551641880229	0.0013828955273228261	0.0013621680658730529	0.049103475608108724	0.04741574292799428	-1.1048247930316515e-06	-6.149920252804253e-05	-1.0916724500148814e-06	-6.076708950689125e-05
24.32151699712871	0.0011982804799693914	0.0011861786057602778	0.0012506860938978222	0.0012363885192926847	0.0012810272752837547	0.0012653649475169422	0.0013135968120259638	0.0012963941965186874	0.0013827374538973422	0.001362011756170627	0.049109585207080406	0.047421637009744326	-1.0846080628033883e-06	-6.073758224414694e-05	-1.071707180720291e-06	-6.001514028181054e-05
24.468066371968433	0.0011981237094554707	0.0011860236588595164	0.0012505286561025548	0.0012362329522953449	0.0012808698108205511	0.0012652093552070534	0.0013134396098257763	0.0012962388446012415	0.0013825817913768954	0.0013618578102803389	0.04911580645570799	0.0474276388005972	-1.0644357993448011e-06	-5.9967055964227356e-05	-1.0517858903599103e-06	-5.925440070450594e-05
24.61549878051318	0.0011979686596601477	0.0011858704196157884	0.0012503731256667241	0.0012360792721257772	0.001280714368342442	0.0012650557591970283	0.0013132845579752182	0.0012960856111036742	0.0013824285697189528	0.001361706257505735	0.04912214141074785	0.04743375028463959	-1.0443071918097083e-06	-5.9187513150205096e-05	-1.031907778792536e-06	-5.848476172032324e-05
24.763819543485244	0.0011978153495625764	0.0011857189068961282	0.0012502195244606955	0.0012359275004276981	0.0012805609715186054	0.0012649041828485133	0.001313131682175932	0.001295934521320632	0.0013822778192848165	0.0013615571275441794	0.049128592167407364	0.04743997348305103	-1.0242214299079067e-06	-5.839884182423649e-05	-1.0120720464346783e-06	-5.770611285524363e-05
24.91303401366693	0.0011976637983569618	0.0011855691397819452	0.0012500678746183342	0.001235777659105752	0.0012804096443122623	0.0012647546498132467	0.00131298100845842	0.0012957856008699567	0.0013821295708455303	0.0013614104504925974	0.04913516086008377	0.04744631045481075	-1.0041777038435895e-06	-5.76009285475354e-05	-9.922778941989785e-07	-5.691834219476166e-05
25.063147576093755	0.001197514025454963	0.0011854211375714322	0.001249918198540286	0.0012356297703287568	0.0012802604109845126	0.001264607184036843	0.0013128325631865305	0.0012956388756970856	0.0013819838555878862	0.0013612662568533065	0.04914184966311948	0.047452763297429236	-9.84175204250294e-07	-5.679365839958428e-05	-9.725245234473712e-07	-5.6121336363818e-05
25.214165648248784	0.001197366050488124	0.0011852749197819982	0.0012497705188972967	0.0012354838565329955	0.00128011329609823	0.0012644618097626286	0.0013126863730620064	0.0012954943720795108	0.0013818407051205304	0.0013611245775399456	0.04914866079156932	0.047459334147688326	-9.64213122170085e-07	-5.597691495859425e-05	-9.528111359546551e-07	-5.531498050759254e-05
25.366093680258146	0.0011972198933103213	0.001185130506152726	0.0012496248586335735	0.001235339940425547	0.001279968324522001	0.0012643185515355286	0.0013125424651291013	0.0012953521166313067	0.0013817001514801629	0.0013609854438834963	0.04915559650198701	0.0474660251823991	-9.442906489763592e-07	-5.515058027952269e-05	-9.331369338330328e-07	-5.449915826918894e-05
25.518937155087716	0.0011970755740002518	0.0011849879166468626	0.0012494812409701952	0.0012351980449876697	0.0012798255214341346	0.001264177434206018	0.0013124008667792695	0.0012952121363077303	0.0013815622271378491	0.0013608488876384129	0.04916265909322423	0.04747283861917152	-9.244069763105281e-07	-5.431453487150795e-05	-9.135011194826709e-07	-5.367375176820732e-05
25.672701588741027	0.001196933112863935	0.0011848471714543283	0.0012493396894085649	0.0012350581934782196	0.0012796849123267184	0.0012640384829341188	0.0013122616057559262	0.001295074458409886	0.0013814269650054354	0.001360714940988848	0.049169850907249464	0.047479776717204936	-9.045612960577321e-07	-5.346865767791309e-05	-8.939028955518014e-07	-5.283864158067697e-05
25.827392530458226	0.0011967925304372437	0.0011847082909942554	0.0012492002277339031	0.001234920409437114	0.0012795465230097318	0.001263901723193458	0.0013121247101592715	0.0012949391105894588	0.0013812943984420597	0.0013605836365549763	0.0491771743299792	0.04748684177809134	-8.847528002592364e-07	-5.261282605226181e-05	-8.743414648569245e-07	-5.199370671518655e-05
25.983015562916506	0.0011966538474884733	0.0011845712959175623	0.0012490628800188013	0.0012347847166888548	0.00127941037961523	0.001263767180775389	0.0013119902084512062	0.001294806120853532	0.0013811645612607927	0.00136045500739944	0.049184631792130444	0.04749403614663485	-8.649806810872782e-07	-5.174691573706092e-05	-8.548160303654614e-07	-5.11388245927058e-05
26.139576302431465	0.0011965170850209135	0.001184436207109534	0.0012489276706267977	0.0012346511393460725	0.0012792765086015656	0.0012636348817931535	0.0013118581294602964	0.0012946755175694544	0.0013810374877353644	0.0013603290870338781	0.049192225770088395	0.04750136221168945	-8.452441307687381e-07	-5.0870800840235875e-05	-8.353257951142223e-07	-5.02738710229933e-05
26.297080399159835	0.0011963822642754752	0.0011843030456924562	0.0012487946242160282	0.0012345197018131444	0.001279144936757696	0.0012635048526861271	0.0013117285023868392	0.0012945473294698093	0.001380913212607028	0.001360205909425588	0.04919995878679104	0.0475088224070135	-8.255423415027413e-07	-4.998435380995647e-05	-8.158699621244048e-07	-4.939872017931113e-05
26.455533537303385	0.0011962494067333281	0.0011841718330282622	0.0012486637657429082	0.0012343904287898454	0.0012790156912075368	0.0012633771202241132	0.0013116013568079943	0.0012944215856574412	0.0013807917710915282	0.00136008550900429	0.04920783341263454	0.04751641921214054	-8.058745054684638e-07	-4.908744541440302e-05	-7.964477344146043e-07	-4.8513244579301285e-05
26.614941435314055	0.0011961185341185629	0.0011840425907212024	0.0012485351204658596	0.0012342633452750423	0.0012788887994143747	0.0012632517115116876	0.0013114767226829846	0.001294298315610558	0.0013806731988861777	0.0013599679206689932	0.04921585226639496	0.047524155153270346	-7.862398147262528e-07	-4.817994471600917e-05	-7.770583149088739e-07	-4.761731505961708e-05
26.77530984610034	0.0011959896684008947	0.0011839153406205567	0.0012484087139491024	0.0012341384765704518	0.0012787642891853549	0.0012631286539926258	0.0013113546303583975	0.0012941775491879235	0.0013805575321770758	0.0013598531797949986	0.04922401801617024	0.04753203280417565	-7.66637461140432e-07	-4.726171904523291e-05	-7.577009063452177e-07	-4.671080074925005e-05
26.93664455723489	0.0011958628317983871	0.0011837901048233706	0.0012482845720664874	0.0012340158482844403	0.0012786421886760312	0.001263007975454386	0.0013112351105735536	0.001294059316634123	0.0013804448076464354	0.001359741322241011	0.04923233338034017	0.047540054787129235	-7.470666363472087e-07	-4.6332633977436144e-05	-7.383747112604117e-07	-4.579356904765852e-05
27.098951391163432	0.0011957380467802032	0.0011836669056772132	0.001248162721005378	0.001233895486335873	0.0012785225263949739	0.0012628897040326504	0.0013111181944659629	0.00129394364858491	0.0013803350624800377	0.0013596323843563685	0.049240801128548985	0.047548223773851025	-7.275265317021988e-07	-4.539255330807124e-05	-7.190789319318908e-07	-4.486548560009296e-05
27.26223620541477	0.0011956153360693862	0.0011835457657829703	0.0012480431872705852	0.0012337774169580143	0.0012784053312084496	0.001262773868215938	0.001311003913576862	0.0012938305760726316	0.0013802283343748128	0.0013595264029883977	0.049249424082705696	0.04755654248647159	-7.080163381906548e-07	-4.4441339025314e-05	-6.998127702901452e-07	-4.392641427058974e-05
27.426504892812353	0.001195494722645672	0.0011834267079976672	0.0012479259976883607	0.0012336616667024854	0.0012782906323451717	0.001262660496850286	0.0013108922998568435	0.0012937201305317481	0.0013801246615465581	0.0013594234154898992	0.049258205118004966	0.047565013698519065	-6.885352463966744e-07	-4.347885128522244e-05	-6.80575427881424e-07	-4.2976217117268734e-05
27.59176338168682	0.001195376229748324	0.0011833097554373167	0.00124781117941043	0.0012335482624432651	0.0012781784594011099	0.0012625496191439912	0.0013107833856715635	0.0012936123438044254	0.0013800240827377761	0.0013593234597267527	0.049267147163972014	0.04757364023592494	-6.690824464069232e-07	-4.250494838367591e-05	-6.613661057870701e-07	-4.201475436518831e-05
27.758017636089992	0.0011952598808790094	0.0011831949314798054	0.0012476987599180991	0.001233437231380759	0.0012780688423443866	0.001262441264672434	0.0013106772038075558	0.0012935072481462314	0.0013799266372256725	0.001359226574085668	0.049276253205526914	0.04758242497805141	-6.496571277815784e-07	-4.151948673095096e-05	-6.421840045875253e-07	-4.104188438136536e-05
27.925273656010095	0.001195145699804683	0.001183082259767792	0.0012475887670263873	0.001233328601045899	0.00127796181152022	0.001262335463382949	0.0013105737874781077	0.0012934048762318947	0.001379832364830254	0.0013591327974820423	0.049285526284072255	0.047591370858738775	-6.302584794619544e-07	-4.052232082288332e-05	-6.230283242677874e-07	-4.00574636456319e-05
28.09353747758831	0.0011950337105605315	0.0011829717642116641	0.001247481228888252	0.0012332223993043298	0.0012778573976559705	0.0012622322455998023	0.0013104731703292662	0.0012933052611611893	0.0013797413059226157	0.0013590421693679933	0.04929496949860217	0.04760048086737682	-6.108856897214972e-07	-3.9513303213167816e-05	-6.038982641770781e-07	-3.90613467242118e-05
28.2628151733366	0.0011949239374529142	0.0011828634689924932	0.0012473761739988309	0.0012331186543606178	0.0012777556318662284	0.001262131642029199	0.0013103753864459	0.001293208436464875	0.0013796535014333259	0.0013589547297404895	0.04930458600683719	0.047609758049998244	-5.915379461146099e-07	-3.8492284486491e-05	-5.847930229750664e-07	-3.8053386243075416e-05
28.43311285235687	0.001194816405062359	0.0011827573985650455	0.0012472736311997716	0.001233017394762541	0.0012776565456580004	0.0012620336837644002	0.0013102804703578848	0.0012931144361107562	0.0013795689928609925	0.0013588705191496543	0.049314379026379376	0.047619205510392976	-5.722144353673651e-07	-3.745911322641793e-05	-5.657117985199793e-07	-3.7033432855909654e-05
28.604436660561465	0.0011947111382465787	0.0011826535776608127	0.0012471736296836048	0.0012329186494054272	0.0012775601709359645	0.0012619384022908972	0.0013101884570463787	0.001293023294509829	0.0013794878222809653	0.0013587895787072015	0.04932435183589675	0.04762882641124881	-5.529143433605915e-07	-3.641363598930192e-05	-5.466537878638308e-07	-3.600133521922122e-05
28.77679278089485	0.0011946081621435106	0.0011825520312910695	0.0012470761989981725	0.001232822447536545	0.0012774665400077931	0.0012618458294916585	0.0013100993819501847	0.0012929350465225164	0.001379410032354187	0.0013587119500950145	0.04933450777632715	0.04763862397531396	-5.336368550240556e-07	-3.535569727225463e-05	-5.276181871366296e-07	-3.49569399598626e-05
28.950187433556945	0.001194507502174408	0.001182452784749978	0.001246981369051134	0.0012327288187595693	0.0012773756855895763	0.0012617559976524735	0.0013100132809722397	0.0012928497274650227	0.0013793356663362208	0.0013586376755738941	0.04934485025211138	0.04764860148658678	-5.143811542813841e-07	-3.428513948286471e-05	-5.086041915021433e-07	-3.39000916463883e-05
29.124626876227456	0.0011944091840469346	0.0011823558636177031	0.0012468891701145068	0.0012326377930390873	0.0012772876408112999	0.0012616689394673488	0.001309930190486179	0.0012927673731157649	0.0013792647680864112	0.001358566797992437	0.04935538273245189	0.047658762291527185	-4.951464239971552e-07	-3.320180290999897e-05	-4.896109950971832e-07	-3.283063275913434e-05
29.30011740429177	0.0011943132337583126	0.001182261293763577	0.0012467996328292916	0.0012325494007051818	0.0012772024392224237	0.0012615846880440085	0.001309850147343028	0.0012926880197219252	0.0013791973820772316	0.0013584993607960944	0.04936610875259701	0.0476691098002971	-4.759318458849582e-07	-3.210552569060665e-05	-4.70637790942266e-07	-3.1748403658271585e-05
29.476665351068124	0.0011942196775984882	0.0011821691013492838	0.0012467127882101429	0.0012324636724580654	0.001277120114797532	0.0012615032769094571	0.0013097731888779857	0.0012926117040060962	0.001379133553403786	0.001358435408036373	0.04937703191515398	0.047679647488024585	-4.5673660043540204e-07	-3.0996143777745067e-05	-4.516837708882712e-07	-3.065324255280277e-05
29.654277088036206	0.0011941285421533383	0.0011820793128320853	0.001246628667650116	0.0012323806393727851	0.0012770407019420782	0.0012614247400156405	0.0013096993529173317	0.0012925384631730444	0.0013790733277934879	0.0013583749843802174	0.04938815589142936	0.04769037889609915	-4.3755986685886997e-07	-2.9873490908827183e-05	-4.327481255331743e-07	-2.954498546808848e-05
29.832959025067048	0.0011940398543078992	0.0011819919549680706	0.0012465473029254666	0.0012323003329039854	0.0012769642354982015	0.0012613491117451799	0.0013096286777854297	0.0012924683349165693	0.001379016751615908	0.0013583181351195456	0.04939948442279768	0.04770130763348818	-4.184008230091914e-07	-2.8737398572759032e-05	-4.1383004416219865e-07	-2.8423466214178017e-05
30.0127176106544	0.0011939536412496337	0.001181907054815444	0.0012464687262005217	0.0012322227848907351	0.0012768907507506432	0.001261276426917197	0.001309561202311855	0.0012924013574264817	0.001378963871892804	0.0013582649061809637	0.04941102132210082	0.04771243737808899	-3.9925864528779845e-07	-2.7587695974162774e-05	-3.949287146602122e-07	-2.7288516351225978e-05
30.193559332147448	0.0011938699304717296	0.0011818246397378458	0.0012463929700326194	0.0012321480275614288	0.0012768202834327494	0.0012612067207932293	0.0013094969658386379	0.001292337569395697	0.0013789147363083359	0.001358215344135659	0.049422770475076185	0.04772377187810441	-3.8013250860686326e-07	-2.6424210002123916e-05	-3.7604332345968564e-07	-2.6139965157656597e-05
30.37549071598484	0.0011937887497764207	0.0011817447374076965	0.0012463200673771013	0.001232076093538737	0.0012767528697325504	0.00126114002908322	0.0013094360082276108	0.0012922770100274293	0.0013788693932194514	0.0013581694962094592	0.04943473584181633	0.04773531495345133	-3.610215862912859e-07	-2.5246765193859266e-05	-3.5717305545525727e-07	-2.497763959491417e-05
30.55851832793038	0.0011937101272783562	0.0011816673758095898	0.0012462500515923918	0.0012320070158446442	0.0012766885462989544	0.0012610763879516184	0.0013093783698678982	0.0012922197190425218	0.001378827891666485	0.001358127410293091	0.04944692145826146	0.047747070497197855	-3.419250499949941e-07	-2.405518369816284e-05	-3.383170939230684e-07	-2.3801364272102443e-05
30.742648773309874	0.001193634091407986	0.001181592583243701	0.0012461829564451308	0.0012319408279055388	0.0012766273502480155	0.0012610158340235543	0.0013093240916835064	0.0012921657366868808	0.0013787902813839307	0.0013580891349526114	0.049459331437720654	0.04775904247703295	-3.2284206963632475e-07	-2.2849285241127726e-05	-3.1947462044877237e-07	-2.2610961411206887e-05
30.92788869724955	0.0011935606709149917	0.001181520388329247	0.001246118816115388	0.001231877563557385	0.0012765693191693077	0.001260958404391119	0.0013092732151410572	0.0012921151037390427	0.0013787566128114273	0.001358054719440043	0.04947196997242986	0.04777123493676601	-3.0377181330738454e-07	-2.1628887087898896e-05	-3.00644814843834e-07	-2.140625081006875e-05
31.114244784915854	0.001193489894871741	0.0011814508200079644	0.001246057665201939	0.0012318172570509561	0.001276514491132392	0.001260904136619734	0.0013092257822576374	0.0012920678615178593	0.0013787269371049386	0.001358024213704194	0.049484841335143935	0.04778365199786291	-2.8471344720899794e-07	-2.0393804006924032e-05	-2.818268550861154e-07	-2.0187049807496305e-05
31.30172376175672	0.0011934217926767748	0.0011813839075476263	0.0012459995387276155	0.0012317599430571409	0.001276462904693377	0.001260853068754613	0.0013091818356087757	0.0012920240518903064	0.0013787013061481415	0.0013579976684016811	0.049497949880758535	0.04779629786101122	-2.6566613556657306e-07	-1.9143848231123473e-05	-2.630199172301041e-07	-1.8953173244545818e-05
31.4903323937443	0.001193356394058333	0.0011813196805455957	0.0012459444721447312	0.0012317056566723255	0.001276414598901589	0.001260805239327333	0.0013091414183365637	0.001291983717279429	0.0013786797725640308	0.0013579751349081575	0.04951130004797523	0.04780917680772264	-2.46629040518212e-07	-1.7878829417783404e-05	-2.4422317530109483e-07	-1.7704433425247412e-05
31.68007748761912	0.0011932937290779137	0.0011812581689324138	0.0012458925013405866	0.0012316544334238534	0.001276369613306341	0.001260760687362502	0.0013091045741579072	0.0012919469006724197	0.0013786623897267425	0.0013579566653297564	0.049524896360995566	0.047822293201969526	-2.2760132207654687e-07	-1.6598554611668703e-05	-2.254358012552908e-07	-1.6440640080578328e-05
31.870965891135747	0.00119323382813385	0.0011811994029754106	0.0012458436626430305	0.0012316063092755432	0.001276327987963796	0.0012607194523845172	0.0013090713473729043	0.0012919136456288158	0.0013786492117735857	0.0013579423125147285	0.049538743431259254	0.04783565149185861	-2.0858213801728392e-07	-1.5302828203861418e-05	-2.066569648757205e-07	-1.5161600327745495e-05
32.063004493309954	0.0011931767219649405	0.0011811434132823647	0.00124579799282612	0.001231561320633302	0.0012762897634439505	0.0012606815744244451	0.0013090417828733817	0.0012918839962888515	0.0013786402936173192	0.0013579321300653219	0.049552845959215525	0.04784925621133903	-1.8957064378856414e-07	-1.3991451889738826e-05	-1.878858336794298e-07	-1.3867118629051767e-05
32.25620022466719	0.0011931224416540998	0.0011810902308051882	0.0012457555291158452	0.001231519504350804	0.0012762549808377171	0.0012606470940269945	0.0013090159261515625	0.0012918579973819411	0.0013786356909586488	0.0013579261723498666	0.04956720873613675	0.04786311198195249	-1.705659924381049e-07	-1.2664224629199694e-05	-1.6912157284939416e-07	-1.2556996752927096e-05
32.45056005749291	0.0011930710186320442	0.0011810398868436465	0.001245716309195935	0.0012314808977352506	0.0012762236817641165	0.0012606160522576012	0.0013089938233088825	0.0012918356942353024	0.0013786354602989658	0.0013579244945150961	0.04958183664597058	0.047877223514617394	-1.5156733452429544e-07	-1.1320942603892936e-05	-1.5036334513867516e-07	-1.1231033731129436e-05
32.64609100608406	0.0011930224846810106	0.0011809924130491136	0.001245680371213741	0.0012314455385532077	0.0012761959083775806	0.0012605884907096216	0.0013089755210649561	0.0012918171327827303	0.0013786396589533254	0.0013579271524986993	0.049596734667236006	0.047891595611457394	-1.3257381800083762e-07	-9.961399172725427e-06	-1.3161031077327592e-07	-9.889025816250951e-06
32.84280012700226	0.0011929768719385156	0.0011809478414283679	0.0012456477537862137	0.001231413465036533	0.0012761717033753792	0.0012605644515116421	0.001308961066766702	0.0012918023595735225	0.001378648345063685	0.0013579342030421208	0.04961190787495857	0.047906233167667484	-1.1358458815733177e-07	-8.585384830034348e-06	-1.128616273805838e-07	-8.530766439612814e-06
33.040694519328454	0.00119293421290113	0.0011809062043474047	0.0012456184960059368	0.0012313847158883643	0.0012761511100051414	0.0012605439773348901	0.0013089505083976021	0.0012917914217815372	0.0013786615776123748	0.001357945703703582	0.04962736144265091	0.04792114117342265	-9.459878751953005e-08	-7.192687160567646e-06	-9.411644989526166e-08	-7.156046167272612e-06
33.239781324919136	0.001192894540428306	0.001180867534535304	0.001245592637447273	0.0012313593302892146	0.0012761341720725157	0.0012605271114007747	0.0013089438945871482	0.0012917843672144314	0.0013786794164358535	0.0013579617128713808	0.04964310064433833	0.04793632471583163	-7.561555573007417e-08	-5.783090792160772e-06	-7.53739304464908e-08	-5.764652654005609e-06
33.44006772866406	0.0011928578877462264	0.0011808318650881203	0.0012455702181725747	0.0012313373479031378	0.0012761209339489383	0.0012605138974885364	0.0013089412746204283	0.0012917812443230393	0.0013787019222387157	0.0013579822897774323	0.049659130856628694	0.04795178898093125	-5.663402948040755e-08	-4.3563773516885895e-06	-5.663321829118412e-08	-4.356370599478687e-06
33.64156095874556	0.0011928242884516867	0.0011807992294728066	0.0012455512787384884	0.001231318808883978	0.001276111440579525	0.001260504379943017	0.0013089426984478857	0.001291782102210913	0.0013787291566079737	0.0013580074945110665	0.049675457560829604	0.047967539255728976	-3.765334239758458e-08	-2.9123254164098444e-06	-3.789345969645863e-08	-2.930981700566271e-06
33.84426828689945	0.0011927937765160166	0.0011807696615311826	0.001245535860202348	0.0012313037538817183	0.0012761057374910917	0.0012604986036825589	0.00130894821669525	0.0012917869906440363	0.0013787611820276252	0.0013580373880331118	0.049692086345113386	0.04798358093028867	-1.867262495883551e-08	-1.4507104672545346e-06	-1.9153797861139188e-08	-1.4882646053870907e-06
34.04819702867729	0.0011927663862890225	0.0011807431954839198	0.001245524004128647	0.0012312922240488987	0.0012761038708002897	0.0012604966142070132	0.001308957880673629	0.0012917959600606923	0.0013787980618934956	0.0013580720321902308	0.049709022906732715	0.0479999194998686	3.0899562639477574e-10	2.8695161358172072e-08	-4.133728025677852e-10	-2.799486448212818e-08
34.25335454371064	0.0011927421525029798	0.0011807198659345834	0.0012455157525956171	0.0012312842610471462	0.0012761058872218902	0.001260498457605896	0.0013089717423897945	0.0012918090615815175	0.0013788398605283892	0.0013581114897295615	0.04972627305428585	0.048016560567101386	1.9292395505784987e-08	1.5261223308693506e-06	1.8328678732734693e-08	1.4500551179796872e-06
34.45974823597649	0.0011927211102766373	0.0011806997078736845	0.0012455111482018771	0.001231279907053771	0.0012761118340771746	0.0012605041805666486	0.0013089898545566242	0.0012918263470197138	0.001378886643197521	0.0013581558243136215	0.04974384271003331	0.04803350984423135	3.8278454299496556e-08	3.0418051492897558e-06	3.707322338529495e-08	2.946116134411314e-06
34.66738555406454	0.0011927032951192758	0.0011806827566827897	0.001245510234073199	0.0012312792047684798	0.0012761217593024855	0.0012605138303830575	0.0013090122706037504	0.0012918478688914575	0.0013789384761242777	0.001358205100535532	0.04976173791226701	0.0480507731553977	5.7268055191680295e-08	4.575981022630904e-06	5.5821131266821367e-08	4.460422223656613e-06
34.87627399144595	0.0011926887429347729	0.0011806690481386392	0.001245513053869338	0.001231282197420156	0.0012761357114578844	0.0012605274549637743	0.0013090390446883723	0.001291873680426466	0.001378995426506267	0.0013582593839345156	0.049779964817739365	0.048068356438972934	7.62620850484376e-08	6.128890708140267e-06	7.457327607382838e-08	5.993210723226339e-06
35.086421086743854	0.0011926774900257312	0.0011806586184173271	0.001245519651790993	0.0012312889287737635	0.00127615373973598	0.001260545102841008	0.0013090702317062847	0.0012919038355787785	0.00137905756253172	0.0013583187410117355	0.0497985297041401	0.0480862657499534	9.526143453491426e-08	7.70077836825811e-06	9.33305352099345e-08	7.544722322977426e-06
35.29783442400536	0.0011926695730976068	0.001180651504098488	0.0012455300725868301	0.001231299443137319	0.0012761758939708692	0.001260566823179325	0.001309105887303075	0.001291938389037702	0.0013791249533961936	0.001358383239246422	0.04981743897263755	0.04810450726241004	1.142669982059398e-07	9.291891624019222e-06	1.1209378986999641e-07	9.115201117126936e-06
35.51052163297529	0.0011926650292628936	0.0011806477421695395	0.0012455443615606314	0.0012313137853689861	0.0012762022246472424	0.0012605926657846133	0.0013091460678855442	0.0012919773962389673	0.0013791976693196377	0.0013584529471123445	0.04983669915047598	0.0481230872719882	1.3327967463526436e-07	1.0902481612118375e-05	1.30863925165009e-07	1.0704894660235054e-05
35.72449038937153	0.0011926638960453228	0.0011806473700299394	0.0012455625645785239	0.0012313320008842483	0.0012762327829096225	0.0012606226811131746	0.0013091908306333098	0.0012920209133760712	0.0013792757815637865	0.0013585279340946016	0.04985631689363348	0.048142012198473576	1.5230036651790735e-07	1.2532803040338214e-05	1.49641830220551e-07	1.2314054021467236e-05
35.93974841516195	0.0011926662113840999	0.0011806504254954875	0.0012455847280763196	0.0012313541356631953	0.0012762676205717606	0.0012606569202809705	0.0013092402335106324	0.0012920689974118282	0.0013793593624499211	0.0013586082707067603	0.049876298989545396	0.048161288588413856	1.7132998081674164e-07	1.4183114247862116e-05	1.6842839832553747e-07	1.3942933844296457e-05
36.15630347884324	0.0011926720136381799	0.0011806569468026634	0.0012456108990669655	0.0012313802362579165	0.001276306790126189	0.001260695435073028	0.0013092943352784536	0.0012921217060901367	0.0013794484853769987	0.0013586940285083518	0.049896652359885725	0.04818092311780416	1.903694288470613e-07	1.5853677262117616e-05	1.8722452700594555e-07	1.5591792401459248e-05
36.374163395721176	0.0011926813415905509	0.0011806669726129764	0.0012456411251480747	0.0012314103497999746	0.0012763503447539117	0.0012607382779529703	0.0013093531955066353	0.0012921790979479283	0.0013795432248401324	0.0013587852801226995	0.04991738406342085	0.04820092259483257	2.0941962640842054e-07	1.7544757858700688e-05	2.060311181653271e-07	1.726089165496325e-05
36.59333602819267	0.0011926942344525728	0.001180680542017375	0.0012456754545095905	0.0012314445240080153	0.0012763983383342736	0.001260785502072737	0.001309416874586444	0.0012922412323273693	0.0013796436564494862	0.0013588820992551465	0.04993850129892629	0.04822129396269544	2.2848149392341172e-07	1.925662562443642e-05	2.2484907821317818e-07	1.8950497317316017e-05
36.813829286029524	0.0011927107318683255	0.0011806976945406618	0.0012457139359415375	0.0012314828071954577	0.0012764508254549777	0.0012608371612824346	0.0013094854337432414	0.001292308169388253	0.0013797498569495363	0.0013589845607116335	0.04996001140817411	0.04824204430247602	2.4755595655172324e-07	2.098955401938496e-05	2.4367931816772145e-07	2.06608789114493e-05
37.03565112666392	0.0011927308739190009	0.0011807184701459633	0.0012457566188418983	0.0012315252482783146	0.0012765078614222778	0.001260893310140368	0.0013095589350494267	0.001292379970120639	0.0013798619042387546	0.0013590927404176826	0.04998192187899278	0.048263180836092906	2.6664394431807556e-07	2.2743820439652396e-05	2.6252275379945456e-07	2.239230983427931e-05
37.25880955547555	0.0011927547011273084	0.001180742909239209	0.0012458035532245835	0.001231571896783104	0.0012765695022713248	0.001260954003923223	0.0013096374414375935	0.001292456696357703	0.0013799798773896888	0.0013592067154377587	0.05000424034839789	0.048284710929318055	2.8574639224189166e-07	2.451970628292166e-05	2.813803057439071e-07	2.414506741957312e-05
37.483312626080554	0.001192782254461922	0.001180771052673656	0.0012458547897275319	0.0012316228028548884	0.0012766358047766998	0.0012610192986364274	0.001309721016713952	0.0012925384107888413	0.0013801038566694827	0.001359326563995053	0.05002697460580094	0.04830664209486921	3.0486424047954444e-07	2.6317497015065916e-05	3.0025289963868385e-07	2.5919433003451786e-05
37.70916844062219	0.001192813575341944	0.0011808029417544352	0.0012459103796209096	0.001231678017265416	0.0012767068264631096	0.0012610892510246734	0.0013098097255719802	0.001292625176973	0.001380233923560818	0.001359452365491671	0.05005013259629263	0.04832898199557449	3.2399843444969045e-07	2.8137482237594602e-05	3.191414662596405e-07	2.7715691991253566e-05
37.93638515006311	0.001192848705641403	0.001180838618243133	0.0012459703748154396	0.0012317375914213885	0.0012767826256162697	0.0012611639185826278	0.0013099036336063445	0.0012927170593522658	0.001380370160783315	0.0013595842005292584	0.050073722424007754	0.048351738447615665	3.4314992498462454e-07	2.9979955756431753e-05	3.380469416518553e-07	2.9534133924286055e-05
38.164970954479706	0.0011928876876937707	0.0011808781243623932	0.0012460348278708366	0.0012318015773728338	0.0012768632612939613	0.0012612433595658044	0.0013100028073270665	0.0012928141232656943	0.0013805126523153796	0.0013597221509300558	0.05009775235556969	0.048374919423849055	3.6231966845214417e-07	3.1845215651887804e-05	3.5697026725626385e-07	3.137505254849349e-05
38.39493410335793	0.0011929305642965078	0.0011809215028005529	0.0012461037920043665	0.0012318700278216071	0.0012769487933372767	0.0012613276330016303	0.0013101073141739625	0.0012929164349634035	0.0013806614834165293	0.001359866299758409	0.050122230823621515	0.04839853305720563	3.8150862691471027e-07	3.3733564351018375e-05	3.7591239006968744e-07	3.323874588609388e-05
38.626282895891045	0.0011929773787156333	0.0011809687967163048	0.00124617732109953	0.0012319429961300092	0.0012770392823820559	0.0012614167987006937	0.0013102172225313547	0.0012930240616209326	0.0013808167406501994	0.0013600167313427421	0.05014716643044163	0.048422587644178484	4.0071776827559774e-07	3.564530870084348e-05	3.9487426277493715e-07	3.512551630655003e-05
38.859025681279114	0.001193028174690318	0.0011810200497433844	0.0012462554697148661	0.0012320205363295271	0.001277134789870513	0.0012615109172681794	0.0013103326017430575	0.0012931370713538642	0.0013809785119070458	0.0013601735312980011	0.05017256795164752	0.048447091648390825	4.1994806641854066e-07	3.75807600420941e-05	4.1385684388392865e-07	3.703567059903934e-05
39.09317085903034	0.0011930829964374953	0.001181075305995281	0.0012463382930928777	0.001232102703129699	0.0012772353780630577	0.001261610050115496	0.0013104535221276465	0.0012932555332327274	0.0013811468864287526	0.001360336786548586	0.05019844433999338	0.048472053704256675	4.3920050136862787e-07	3.9540234286622455e-05	4.3286109789727675e-07	3.8969520049086936e-05
39.328726879264174	0.0011931418886565038	0.00118113461006998	0.0012464258471690953	0.0012321895519271109	0.0012773411100503263	0.0012617142594721097	0.0013105800549940286	0.0012933795172981836	0.0013813219548323746	0.0013605065853517886	0.0502248047292596	0.04849748262072749	4.5847605944582606e-07	4.152405199417397e-05	4.51887995446109e-07	4.092738051261757e-05
39.56570224301631	0.0011932048965337357	0.001181198007054718	0.0012465181885812525	0.0012322811388145074	0.001277452049765403	0.0012618236083975598	0.0013107122726572905	0.0012935090945764924	0.0013815038091351964	0.001360683017321727	0.05025165843823802	0.04852338738513607	4.777757334128649e-07	4.353253845126859e-05	4.7093851343864984e-07	4.290957249417082e-05
39.80410550254544	0.0011932720657473162	0.001181265542530771	0.0012466153746786071	0.0012323775205900513	0.001277568261996263	0.0012619381607936987	0.001310850248454872	0.001293644337095286	0.0013816925427801653	0.0013608661734538304	0.05027901497482004	0.04854977716713216	4.971005226582503e-07	4.55660237542177e-05	4.90013635243234e-07	4.491642122800288e-05
40.04394526164196	0.0011933434424717996	0.0011813372625782608	0.0012467174635313924	0.0012324787547667033	0.0012776898123984266	0.0012620579814171318	0.001310994056763045	0.0012937853178996385	0.0013818882506618812	0.0013610561461498483	0.050306884040184435	0.048576661322719594	5.164514333458846e-07	4.762484288964308e-05	5.091143508253494e-07	4.6948256756801365e-05
40.28523017593832	0.0011934190733828727	0.0011814132137809754	0.0012468245139403934	0.001232584899581736	0.0012778167675078222	0.0012621831358918675	0.0013111437730137004	0.0012939321110684437	0.0013820910291531623	0.001361253029243423	0.05033527553308875	0.048604049398393634	5.358294785729259e-07	4.970933581860404e-05	5.282416569089669e-07	4.9005414014507975e-05
40.52796895322162	0.001193499005662084	0.0011814934432312178	0.0012469365854466704	0.0012326960140063884	0.0012779491947538812	0.0012623136907221907	0.0013112994737114782	0.0012940847917311134	0.0013823009761322208	0.0013614569180262295	0.0503641995542736	0.04863195113538178	5.55235678577088e-07	5.1819847565443e-05	5.473965571690942e-07	5.10882329125828e-05
40.77217035374772	0.001193583287001587	0.001181577998534672	0.0012470537383414233	0.0012328121577556627	0.0012780871624728622	0.001262449713305761	0.0013114612364512296	0.0012942434360846062	0.0013825181910104554	0.0013616679092747176	0.05039366641097441	0.04866037647399349	5.74671060872816e-07	5.3956728302329005e-05	5.665800623722884e-07	5.3197058423742893e-05
41.017843190557436	0.0011936719656088811	0.0011816669278152726	0.0012471760336759798	0.0012329333912982454	0.0012782307399213878	0.0012625912719469242	0.0013116291399358083	0.0012944081214107707	0.0013827427747608583	0.0013618861012774312	0.05042368662155038	0.04868933555807878	5.94136660446009e-07	5.6120333440434766e-05	5.85793190564874e-07	5.5332240671002175e-05
41.26499632979458	0.001193765090211585	0.001181760279720109	0.0012473035332719504	0.0012330597758665898	0.0012783799972902455	0.0012627384358702748	0.0013118032639942343	0.001294578926094051	0.0013829748299470977	0.0013621115938629782	0.05045427092022917	0.04871883873960204	6.13633519960452e-07	5.8311023723417454e-05	6.050369672672314e-07	5.749413501868195e-05
41.51363869102594	0.0011938627100622082	0.001181858103424333	0.0012474362997315159	0.0012331913734671377	0.0012785350057184113	0.0012628912752344435	0.0013119836896002069	0.0012947559296395343	0.0013832144607532565	0.0013623444884286236	0.05048543026197528	0.04874889658333236	6.331626898909565e-07	6.052916531645858e-05	6.243124256095391e-07	5.968310216017403e-05
41.763779247563185	0.0011939648749429168	0.001181960448636065	0.001247574396447849	0.001233328246890669	0.0012786958373073155	0.0012630498611461152	0.0013121704988909744	0.0012949392126913343	0.0013834617730142454	0.0013625848879695289	0.050517175827483954	0.048779519871652834	6.527252287592822e-07	6.277512990607304e-05	6.43620606555987e-07	6.189950821536283e-05
42.0154270267867	0.001194071635170338	0.0011820673656013452	0.0012477178876157235	0.0012334704597228392	0.0012788625651353875	0.0012632142656743273	0.0013123637751866174	0.0012951288570513854	0.0013837168742469607	0.0013628328971086988	0.050549519028301584	0.04881071960949695	6.723222033201866e-07	6.50492947963377e-05	6.629625590886569e-07	6.414372482482777e-05
42.26859111047143	0.0011941830416003325	0.0011821789051090516	0.0012478668382422315	0.001233618076354826	0.0012790352632728228	0.0012633845618649786	0.0013125636030096761	0.0012953249456985664	0.00138397987368213	0.0013630886221275844	0.050582471512081034	0.04884250702941163	6.919546887392339e-07	6.73520430071739e-05	6.823393403762243e-07	6.641612924626616e-05
42.523280635114425	0.0011942991456327927	0.0011822951184958573	0.0012480213141576866	0.0012337711619941605	0.0012792140067966406	0.001263560823755629	0.0013127700681052098	0.0012955275628082396	0.0013842508822969344	0.0013633521709974325	0.050616045167973585	0.04887489359675069	7.116237688196102e-07	6.968376337831983e-05	7.01752016005544e-07	6.871710445641166e-05
42.77950479226489	0.0011944199992164285	0.0011824160576511741	0.0012481813820266684	0.0012339297826756987	0.001279398871805996	0.0012637431263905433	0.0013129832574612463	0.0012957367937721717	0.0013845300128483915	0.0013636236534113502	0.05065025213216244	0.04890789101500708	7.313305362020503e-07	7.2044850672498e-05	7.212016601572911e-07	7.10470392512319e-05
43.03727282885567	0.001194545654853556	0.001182541775022106	0.0012483471093592338	0.0012340940052727573	0.0012795899354377718	0.0012639315458360108	0.0013132032593296545	0.0012959527252188608	0.0013848173799075358	0.001363903180817138	0.05068510479353856	0.048941511231281036	7.510760925682342e-07	7.443570568124724e-05	7.406893558145611e-07	7.340632834992866e-05
43.29659404753705	0.0011946761656048731	0.0011826723236183954	0.001248518564522279	0.0012342638975084057	0.0012797872758824455	0.0012641261591959335	0.0013134301632474416	0.0012961754450342773	0.0013851130998944093	0.0013641908664508936	0.05072061579953147	0.04897576644189645	7.708615488684692e-07	7.685673533408544e-05	7.602161949827463e-07	7.579537250188007e-05
43.55747780701245	0.0011948115850942372	0.0011828077570173758	0.0012486958167510778	0.0012344395279669255	0.0012799909724002501	0.0012643270446277034	0.001313664060058494	0.0012964050423830333	0.0013854172911139044	0.0013644868253714242	0.05075679806208882	0.049010669098163824	7.906880255376635e-07	7.930835280953175e-05	7.797832788964017e-07	7.821457859505387e-05
43.81993352237618	0.0011949519675134212	0.00118294812936891	0.0012488789361609753	0.0012346209661054316	0.0012802011053376213	0.0012645342813583562	0.0013139050419357667	0.0012966416077299812	0.001385730073792464	0.0013647911744954768	0.05079366476382036	0.04904623191229528	8.105566527342838e-07	8.17909776497372e-05	7.993917182551671e-07	8.066435976811226e-05
44.08397066545326	0.0011950973676268712	0.0011830934954003356	0.001249067993759264	0.0012348082822656707	0.0012804177561439548	0.0012647479497010332	0.001314153202403943	0.0012968852328622757	0.001386051570115689	0.0013651040326338368	0.05083122936430248	0.049082467863481444	8.304685705493899e-07	8.430503587386617e-05	8.190426334189239e-07	8.314513552135083e-05
44.349598765141174	0.001195247840776422	0.0011832439104213727	0.0012492630614572074	0.0012350015476859679	0.0012806410073886456	0.0012649681310717145	0.0013144086363625438	0.0012971360109118634	0.0013863819042668369	0.0013654255205282687	0.05086950560655145	0.04911939020412597	8.504249292568683e-07	8.685096009855564e-05	8.387371546536918e-07	8.565733183407698e-05
44.6168274077539	0.0011954034428860235	0.0011833994303290514	0.0012494642120822659	0.0012352008345133771	0.0012808709427784752	0.0012651949080062935	0.0013146714401095609	0.0012973940363784815	0.0013867212024663033	0.0013657557608893985	0.05090850752367526	0.04915701246625236	8.704268895688705e-07	8.942918966028945e-05	8.584764223818625e-07	8.820138128481925e-05
44.88566623736761	0.001195564230466419	0.0011835601116125963	0.0012496715193904748	0.0012354062158159802	0.0012811076471752872	0.0012654283641779362	0.0013149417113655583	0.001297659405153108	0.001387069593012053	0.0013660948784354958	0.05094824944570244	0.04919534846808137	8.904756228604593e-07	9.204017073669024e-05	8.782615873955714e-07	9.077772316959387e-05
45.15612495616904	0.0011957302606198132	0.001183726011358305	0.0012498850580790178	0.0012356177655953805	0.0012813512066140102	0.0012656685844147748	0.0013152195492983046	0.0012979322145419286	0.0013874272063210727	0.0013664429999322289	0.0509887460065958	0.04923441232079035	9.10572311436323e-07	9.468435647544404e-05	8.980938111173391e-07	9.338680362780405e-05
45.42821332480542	0.0011959015910444973	0.0011838971872543975	0.0012501049037989703	0.0012358355587993692	0.001281601708321003	0.0012659156547179216	0.0013155050545479226	0.0012982125632907972	0.0013877941749718525	0.0013668002542334002	0.05103001215145974	0.04927421843545115	9.307181487901162e-07	9.736220712322496e-05	9.179742658477034e-07	9.602907576836128e-05
45.701941162736816	0.0011960782800394508	0.0011840736975958406	0.0012503311331682344	0.0012360596713347795	0.001281859240732753	0.0012661696622798227	0.0013157983292525876	0.0012985005516102312	0.0013881706337479432	0.0013671667723227044	0.05107206314394552	0.049314781530164546	9.509143398681377e-07	0.0001000741901584501	9.379041350241271e-07	9.870499979930392e-05
45.97731834859046	0.0011962603865088939	0.0011842556012891384	0.0012505638237846545	0.0012362901800805203	0.001282123893514912	0.001266430695502947	0.0013160994770747714	0.0012987962812009322	0.0013885567196826097	0.0013675426873565287	0.05111491457385798	0.04935611663738803	9.711621013434174e-07	0.00010282078042744835	9.578846134816396e-07	0.00010141504316041328
46.25435482051728	0.0011964479699668107	0.0011844429578570946	0.0012508030542393298	0.0012365271629008107	0.0012823957575817063	0.0012666988440188322	0.0013164086032280687	0.0012990998552798692	0.0013889525721046342	0.0013679281347078454	0.051158582364975475	0.04939823911146493	9.914626619015113e-07	0.00010560246028357145	9.779169077325615e-07	0.00010415968065993764
46.533060576550575	0.0011966410905414138	0.0011846358274435285	0.0012510489041301135	0.0012367706986585938	0.0012826749251156986	0.0012669741987074872	0.0013167258145046017	0.0012994113786069185	0.0013893583326852815	0.0013683232520112097	0.05120308278308637	0.04944116463636597	1.0118172625111187e-06	0.00010841971972821995	9.980022362297489e-07	0.00010693939461156599
46.813445674966815	0.0011968398089795607	0.00118483427081795	0.0012513014540753058	0.0012370208672291504	0.001282961489587933	0.001267256851717154	0.0013170512193030261	0.0012997309575120872	0.0013897741454864802	0.0013687281792089158	0.05124843244424905	0.04948490923364401	1.0322271567289598e-06	0.00011127305655736497	1.0181418296497866e-06	0.0001097546749772027
47.09552023464871	0.0011970441866511162	0.0011850383493801856	0.00125156078572755	0.0012372777495139092	0.0012832555457784616	0.001267546896484453	0.0013173849276571614	0.001300058699923336	0.0013902001570102534	0.001369143058598335	0.05129464832328507	0.049529489270614055	1.0526936109981483e-06	0.00011416297651037355	1.0383369311974325e-06	0.00011260601951323945
47.37929443545016	0.00119725428555325	0.0011852481251649553	0.001251826981787926	0.0012375414274544594	0.0012835571897972665	0.001267844427754909	0.0013177270512652543	0.0013003947153950144	0.001390636516249442	0.0013695680348804866	0.05134174776251061	0.049574921468760295	1.0732179049569718e-06	0.0001170899934224423	1.05858879689575e-06	0.00011549393391885321
47.66477851856398	0.0011974701683146699	0.0011854636608463866	0.0012521001260202495	0.001237811984046764	0.001283866519105583	0.0012681495416038712	0.0013180777035198983	0.0013007391151369277	0.0013910833747397592	0.0013700032552098685	0.051389748480716445	0.049621222912384445	1.0938013317450708e-06	0.00012005462937991762	1.0788986958736382e-06	0.00011841893198669129
47.951982786891236	0.001197691898199774	0.0011856850197424606	0.0012523803032655693	0.0012380895033555711	0.001284183632537629	0.0012684623354578246	0.0013184369995386167	0.0013010920120440455	0.0013915408866132086	0.001370448869245589	0.05143866858240133	0.04966841105749891	1.1144451983395413e-06	0.00012305741488136124	1.0992679107049708e-06	0.00012138153576110589
48.24091760541319	0.0011979195391127399	0.0011859122658194048	0.0012526675994568924	0.0012383740705290563	0.0012845086303227712	0.0012687829081161359	0.0013188050561951563	0.0013014535207268932	0.0013920092086529491	0.0013709050292038643	0.05148852656727181	0.04971650374097174	1.1351508258827976e-06	0.00012609888900105837	1.1196977377156414e-06	0.00012438227569722127
48.53159340156531	0.0011981531556015095	0.0011861454636959902	0.0012529621016340987	0.0012386657718136487	0.0012848416141081065	0.0012691113597731946	0.0013191819921514693	0.0013018237575426086	0.0013924885003495971	0.0013713718899118854	0.05153934134001266	0.04976551918993698	1.1559195500113022e-06	0.00012917959955499603	1.1401894872997177e-06	0.0001274216908223602
48.82402066561362	0.0011983928128616948	0.001186384678647759	0.0012532638979590874	0.0012389646945690906	0.001285182686981495	0.0012694477920410013	0.0013195679278904416	0.0013022028406267155	0.001392978923959063	0.0013718496088631381	0.05159113222034001	0.0498154760314731	1.1767527212215925e-06	0.00013230010327516806	1.1607444842806972e-06	0.00013050032890682406
49.11820995103327	0.001198638576740386	0.001186629976611168	0.0012535730777311392	0.0012392709272837136	0.0012855319534950506	0.0012697923079722007	0.0013199629857493743	0.0013025908899256264	0.0013934806445619527	0.001372338346274213	0.05164391895334609	0.04986639330256448	1.1976517052206953e-06	0.00013546096598388013	1.181364068238936e-06	0.0001336187466330352
49.41417187488941	0.0011988905137398401	0.0011868814241876204	0.0012538897314024902	0.0012395845595899236	0.0012858895196890831	0.0012701450120835515	0.001320367289954227	0.0013029880272298767	0.001393993830124577	0.0013728382651431296	0.0516977217201448	0.04991829046035127	1.2186178832804435e-06	0.00013866276277357814	1.2020495938568597e-06	0.00013677750977075798
49.71191711822035	0.001199148691021071	0.0011871390886474102	0.001254213950594142	0.0012399056822799208	0.0012862554931165277	0.0012705060103798738	0.0013207809666546722	0.001303394376208136	0.0013945186515616455	0.001373349531309269	0.05175256114882901	0.0499711873926771	1.2396526526373304e-06	0.00014190607819317136	1.2228024313097087e-06	0.0001399771933593974
50.01145642642306	0.0011994131764073129	0.0011874030379335548	0.0012545458281118945	0.001240234387321647	0.0012866299828678594	0.0012708754103784715	0.001321204143959964	0.0013038100624420156	0.0013950552828006888	0.0013738723135149396	0.051808458325749686	0.05002510442895072	1.2607574268698116e-06	0.00014519150643746426	1.243623966618989e-06	0.00014321838189126912
50.3128006096408	0.001199684038387352	0.001187673340665504	0.0012548854579626106	0.0012405707678749538	0.0012870130995965095	0.0012712533211340334	0.0013216369519756532	0.0013042352134616747	0.0013956039008482667	0.0013744067834686343	0.051865434807128075	0.050080062351324624	1.2819336362877506e-06	0.00014851965153914182	1.2645156020302077e-06	0.00014650166949950472
50.61596054315354	0.0011999613461187192	0.001187950066142726	0.0012552329353707101	0.0012409149183080124	0.001287404955544785	0.0012716398532640393	0.0013220795228411687	0.001304669958782273	0.0013961646858580278	0.0013749531159100452	0.051923512631013115	0.05013608240620526	1.3031827283400792e-06	0.00015189112756908152	1.2854787564140283e-06	0.00014982766015306237
50.9209471677702	0.001200245169430739	0.001188233284348158	0.0012555883567949057	0.0012412669342139542	0.0012878056645703267	0.0012720351189746762	0.0013225319907683001	0.0013051144299412831	0.0013967378212006848	0.0013755114886768898	0.05198271432959573	0.05019318631610828	1.3245061680536817e-06	0.00015530655884163358	1.30651486567393e-06	0.00015319696785578985
51.22777149022361	0.0012005355788274215	0.001188523065951519	0.0012559518199451816	0.0012416269124277592	0.0012882153421731018	0.001272439232087284	0.0013229944920806046	0.001305568760536696	0.0013973234935359769	0.001376082082773624	0.05204306294188998	0.050251396291866715	1.3459054384445251e-06	0.00015876658012242695	1.3276253831503992e-06	0.00015661021684929
51.53644458356769	0.0012008326454901836	0.0011888194823124574	0.0012563234238000074	0.0012419949510433762	0.0012886341055229462	0.0012728523080653307	0.001323467165253759	0.0013060330862661304	0.0013979218928866738	0.0013766650824420794	0.05210458202679944	0.050310735045206334	1.3673820409656513e-06	0.0001622718368436693	1.3488117800502727e-06	0.00016006804182200352
51.84697758757708	0.0012011364412803974	0.0011891226054835489	0.0012567032686238073	0.0012423711494310991	0.0012890620734876796	0.001273274464041948	0.0013239501509569001	0.0013065075449668984	0.0013985332127147106	0.0013772606752341288	0.052167295676576714	0.05037122580170292	1.3889374959560365e-06	0.00016582298532327733	1.370075545876516e-06	0.00016357108812248278
52.15938170914916	0.0012014470387417381	0.0011894325082131034	0.0012570914559846666	0.0012427556082551803	0.0012894993666617922	0.00127370581884802	0.001324443592094961	0.0013069922766570244	0.0013991576499995106	0.0013778690520864117	0.05223122853069178	0.05043289231413092	1.410573343118074e-06	0.0001694206929928055	1.3914181888892256e-06	0.00016712001198129767
52.47366822270851	0.0012017645111023572	0.0011897492639478108	0.0012574880887723143	0.001243148429491717	0.001289946107395749	0.001274146493040877	0.001324947633852076	0.0013074874235772915	0.0013997954053186063	0.0013784904073972433	0.05229640579012611	0.050495758876220764	1.4322911419976589e-06	0.0001730656386287055	1.4128412365592598e-06	0.00017071548073482878
52.789848470613855	0.0012020889322768118	0.0011900729468351625	0.0012578932712163319	0.0012435497164467665	0.0012904024198258821	0.001274596608933552	0.0013254624237360286	0.001307993130234289	0.0014004466829305913	0.0013791249391057186	0.0523628532321057	0.050559850336838644	1.4540924724677426e-06	0.00017675851258952546	1.4343462360418176e-06	0.00017435817305705426
53.107933863567155	0.0012024203768677966	0.0011904036317256907	0.001258307108904651	0.001243959573774747	0.001290868429904934	0.0012750562906246822	0.0013259881116238332	0.0013085095434445504	0.001401111690860541	0.0013797728487731614	0.052430597225285334	0.050625192114599815	1.4759789352413767e-06	0.0001805000170608806	1.455934754665631e-06	0.0001780487791970542
53.42793588102576	0.0012027589201676196	0.0011907413941749637	0.0012587297088022904	0.0012443781074970768	0.0012913442654332286	0.0012755256640290074	0.0013265248498084419	0.0013090368123797713	0.001401790640987947	0.0013804343416669404	0.052499664745409395	0.05069181021294142	1.4979521524003704e-06	0.00018429086630702973	1.4776083804329994e-06	0.0001817880012226214
53.74986607161648	0.0012031046381594398	0.0011910863104453693	0.0012591611792703795	0.0012448054250211037	0.0012918300560905251	0.0012760048569085407	0.0013270727930466476	0.0013095750886131738	0.0014024837491372942	0.0013811096268467914	0.05257008339145587	0.05075973123565667	1.5200137679308862e-06	0.0001881317869283916	1.4993687225428078e-06	0.00018557655327142153
54.073736053552395	0.0012034576075182278	0.0011914384575076285	0.0012596016300854354	0.0012452416351592804	0.0012923259334685342	0.0012764939989043788	0.0013276320986081878	0.0013101245261670257	0.0014031912351713442	0.0013817989172536884	0.05264188140228857	0.050828982402921274	1.5421654482646735e-06	0.0001920235181243901	1.521217411906391e-06	0.00018941516180576157
54.399557515052166	0.00120381790561145	0.0011917979130420591	0.0012600511724589188	0.0012456868481486247	0.0012928320311041434	0.0012769932215692013	0.0013282029263261149	0.001310685281561371	0.0014039133230872494	0.0013825024298013944	0.05271508767383424	0.050899591567819494	1.5644088828762476e-06	0.00019596681196915045	1.543156101713487e-06	0.0001933045658796817
54.727342214761876	0.0012041856104994654	0.0011921647554395663	0.0012605099190570778	0.0012461411756704613	0.001293348484513372	0.0012775026584004741	0.0013287854386484707	0.0013112575138640164	0.0014046502411156037	0.0013832203854707863	0.05278973177680097	0.05097158723339597	1.5867457848488427e-06	0.0001999624336879724	1.565186467980843e-06	0.00019724551740779583
55.057101982179326	0.0012045608009355864	0.0011925390638023203	0.0012609779840210467	0.0012466047308704222	0.0012938754312260383	0.001278022444874353	0.0013293798006912794	0.001311841384741776	0.001405402221822509	0.0013839530094070214	0.052865843974962294	0.051044998570246074	1.6091778914804813e-06	0.00020401116194493363	1.5873102101326975e-06	0.00020123878144420737
55.38884871808102	0.0012049435563658351	0.0011929209179441461	0.0012614554829872549	0.0012470776283787536	0.0012944130108212156	0.0012785527184803415	0.0013299861802929507	0.0013124370585130727	0.0014061695022148212	0.0013847005310197115	0.052943455244024364	0.051119855434669764	1.6317069649175817e-06	0.00020811378913912493	1.6095290515999103e-06	0.00020528513646889124
55.722594394951685	0.0012053339569283276	0.0011933103983905648	0.0012619425331080983	0.001247559984330885	0.0012949613649634454	0.001279093618756689	0.0013306047480700887	0.0013130447022018836	0.0014069523238486438	0.001385463184086157	0.05302259729110037	0.051196188387407894	1.6543347927922523e-06	0.00021227112170785212	1.6318447404370905e-06	0.00020938537468268015
56.058351057416104	0.0012057320834523116	0.0011937075863785098	0.0012624392530729233	0.0012480519163883118	0.001295520637439775	0.001279645287326587	0.0013312356774748033	0.0013136644855931265	0.0014077509329412446	0.0013862412068578135	0.05310330257481382	0.0512740287129813	1.6770631888916778e-06	0.0002164839804392471	1.6542590499594566e-06	0.00021354030230955057
56.39613082267415	0.0012061380174567993	0.0011941125638556588	0.0012629457631292845	0.0012485535437597498	0.0012960909741976032	0.0012802078679351467	0.0013318791448535278	0.0013142965812894868	0.0014085655804864806	0.0013870348421700662	0.053185604326053806	0.05135340843965771	1.6998939938257709e-06	0.0002207532007917068	1.6767737793781795e-06	0.00021775073990618066
56.7359458809379	0.0012065518411488018	0.0011945254134793923	0.0012634621851045108	0.0012490649872225943	0.0012966725233833829	0.0012807815064872087	0.001332535329507428	0.001314941164769771	0.0014093965223738996	0.0013878443375554697	0.053269536569407604	0.051434360360070215	1.7228290757394932e-06	0.00022507963322529467	1.699390754486465e-06	0.00022201752268286024
57.07780849587155	0.001206973637421126	0.001194946218615338	0.0012639886424275625	0.0012495863691446738	0.0012972654353821964	0.0012813663510859948	0.001333204413754436	0.0013155984144488137	0.0014102440195116425	0.0013886699453605732	0.05335513414529649	0.05151691805250913	1.7458703310507633e-06	0.00022946414354257927	1.7221118283595148e-06	0.0002263415008336156
57.42173100503407	0.0012074034898497334	0.0011953750633355014	0.0012645252601512053	0.0012501178135063192	0.0012978698628582385	0.001281962552072642	0.0013338865829929903	0.0013162685117390168	0.0014111083379533208	0.0013895119228664907	0.053442432732842535	0.05160111590291541	1.7690196851940024e-06	0.00023390761323807685	1.744938882064246e-06	0.00023072353987385608
57.7677258203244	0.0012078414826906054	0.0011958120324159285	0.0012650721649744773	0.0012506594459227186	0.0012984859607962128	0.0012825702620666145	0.0013345820257675042	0.0013169516411135423	0.0014119897490289907	0.0013903705324133284	0.05353146887349049	0.051686989127602743	1.7922790933775582e-06	0.00023841093985613182	1.767873825383754e-06	0.00023516452098684693
58.115805428429454	0.0012082877008761127	0.0011962572113338999	0.001265629485265465	0.00125121139366659	0.001299113886543683	0.0012831896360070468	0.0013352909338356482	0.0013176479901712422	0.0014128885294804083	0.001391246041528651	0.053622279995419575	0.05177457379673497	1.8156505414057469e-06	0.0002429750373644235	1.7909185976035767e-06	0.0002396653413853922
58.465982391274686	0.0012087422300108668	0.001196710686264633	0.0012661973510844082	0.0012517737856911732	0.0012997537998544184	0.0012838208311950425	0.0013360135022375185	0.0013183577497033869	0.00141380496160075	0.0013921387230601443	0.05371490443877157	0.05186390685858717	1.8391360465000277e-06	0.00024760083653568854	1.8140751682890668e-06	0.00024422691468015123
58.818269346477535	0.0012092051563670043	0.0011971725440774461	0.001266775894207103	0.0012523467526535242	0.0013004058629327371	0.0012844640073369385	0.0013367499293667254	0.0013190811137622337	0.0014147393333789463	0.0013930488553126276	0.05380938148172726	0.05195502616462482	1.862737658141645e-06	0.00025228928533976847	1.8373455380905207e-06	0.00024885017125858555
59.172679007803275	0.0012096765668788958	0.001197642872331377	0.0012673652481486344	0.0012529304269381343	0.0013010702404788962	0.0012851193265885818	0.0013375004170435008	0.0013198182797315213	0.0014156919386488402	0.001393976722189602	0.05390575136746743	0.05204797049542813	1.8864574589628428e-06	0.000257041349349868	1.8607317395916752e-06	0.0002535360586773949
59.52922416562417	0.0012101565491372387	0.0011981217592702126	0.0012679655481874267	0.0012535249426808665	0.0013017470997355566	0.0012857869536006428	0.0013382651705898824	0.0013205694483989475	0.00141666307724336	0.001394922613339519	0.05400405533205088	0.052142779587499646	1.9102975656536906e-06	0.00026185801216030424	1.8842358381753344e-06	0.0002582855420664443
59.887917687380885	0.0012106451913825084	0.001198609293816913	0.0012685769313896225	0.001254130435793222	0.0013024366105353516	0.0012864670555649972	0.001339044398907052	0.001321334824030706	0.001417653055153911	0.0013958868243069574	0.05410433563324415	0.05223949416098249	1.9342601299098938e-06	0.0002667402758182169	1.907859932923474e-06	0.0002630996045448475
60.24877251804685	0.0012111425824977364	0.0011991055655673894	0.0012691995366337931	0.001254747043986932	0.001303138945349605	0.0012871598022622117	0.0013398383145549148	0.001322114614448161	0.0014186621846952133	0.00139686965668892	0.054206635580345386	0.05233815594833608	1.9583473393986004e-06	0.0002716891612660477	1.9316061575329595e-06	0.00026797924764782044
60.6118016805955	0.001211648812000567	0.001199610664783598	0.001269833504635968	0.0012553749067988694	0.0013038542793382072	0.0012878653661101537	0.0013406471338339777	0.0013229090311067176	0.0014196907846757859	0.0013978714182964396	0.05431099956503757	0.05243880772399925	1.9825614187671432e-06	0.0002767057088005065	1.955476681280051e-06	0.00027292549176985426
60.97701827647021	0.0012121639700345805	0.0012001246823859326	0.001270478977975015	0.00125601416561631	0.0013045827904007306	0.0012885839222137885	0.0013414710768696486	0.0013237182891769968	0.001420739180574353	0.0013988924233217484	0.054417473093314996	0.0525414933350799	2.006904630697968e-06	0.0002817909785459982	1.9794737100183035e-06	0.0002779393766208227
61.34443548605718	0.0012126881473598279	0.0012006477099448644	0.0012711361011183485	0.0012566649637025173	0.001305324659228775	0.0012893156484161696	0.0013423103676990142	0.00132454260762838	0.0014218077047223896	0.0013999329925112188	0.05452610281852613	0.05264625773312028	2.0313792769726703e-06	0.0002869460509413724	2.0035994871942485e-06	0.00028302196169524563
61.71406656916102	0.00121322143534254	0.0012011798396717962	0.0012718050204479788	0.00125732744622267	0.001306080069359621	0.0012900607253506845	0.001343165234360204	0.001325382209315017	0.0014228966964930844	0.0014009934533443268	0.05463693657557584	0.05275314700697312	2.055987699605853e-06	0.00029217202724485247	2.027856294917283e-06	0.0002881743267582615
62.085924865483435	0.0012137639259439845	0.0012017211644090966	0.001272485884286911	0.0012580017602701339	0.0013068492072312128	0.0012908193364945804	0.0013440359089844434	0.001326237321064395	0.0014240065024969965	0.0014020741402189043	0.05475002341633866	0.05286220841683805	2.0807322819872253e-06	0.0002974700300520383	2.052246455049511e-06	0.0002933975723450888
62.46002379510434	0.0012143157117084013	0.001202271777619256	0.0012731788429258782	0.0012586880548930651	0.001307632262238513	0.0012915916682238154	0.0013449226278908761	0.0013271081737685484	0.0014251374767846761	0.0014031753946429258	0.054865413646326675	0.05297349042950545	2.1056154500952596e-06	0.00030284120383494706	2.076772330353912e-06	0.0002986928202792227
62.83637685896657	0.0012148768857500067	0.0012028317733731538	0.0012738840486504399	0.0012593864811213794	0.001308429426791299	0.0012923779098692912	0.0013458256316842996	0.001327995002478043	0.0014262899810565883	0.0014042975654331514	0.054983158862671154	0.053087042754856796	2.130639673736433e-06	0.00030828671549604225	2.1014363256689674e-06	0.0003040612142056476
63.21499763936286	0.0012154475417389824	0.001203401246337345	0.0012746016557684127	0.0012600971919940476	0.0013092408963734082	0.001293178253774483	0.0013467451653558812	0.001328898046498795	0.0014274643848806127	0.0014054410089208683	0.05510331199346567	0.05320291638367255	2.1558074678287072e-06	0.00031380775494088686	2.1262408891275196e-06	0.00030950392014164607
63.59589980042612	0.0012160277738864325	0.0012039802917603677	0.0012753318206376694	0.00126082034258676	0.0013100668696035213	0.0012939928953545482	0.0013476814783870107	0.001329817549491882	0.001428661065917495	0.0014066060891651043	0.05522592733853136	0.05332116362680425	2.1811213937507085e-06	0.00031940553567239016	2.1511885134343958e-06	0.0003150221270483422
63.979097088622495	0.0012166176769282406	0.0012045690054579869	0.0012760747016942922	0.0012615560900399352	0.0013109075482975114	0.001294822033156938	0.0013486348248563918	0.001330753759576427	0.001429880410154584	0.0014077931781735923	0.0553510606116611	0.0534418381557651	2.2065840607295075e-06	0.00032508129540387287	2.176281737176341e-06	0.0003206170474186476
64.36460333324754	0.0012172173461077764	0.0012051674837973397	0.0012768304594810809	0.0012623045935870882	0.0013117631375324235	0.0012956658689235747	0.001349605463550506	0.001331706929435698	0.0014311228121482223	0.0014090026561318597	0.05547876898440919	0.053564995044801625	2.2321981272639593e-06	0.0003308362966909506	2.201523146174453e-06	0.00032628991788502537
64.75243244692527	0.001217826877157389	0.0012057758236799134	0.0012775992566764164	0.001263066014583545	0.0013126338457121211	0.0012965246076546337	0.0013505936580775724	0.0013326773164265273	0.0014323886752751808	0.0014102349116407809	0.05560911113148667	0.05369069081450495	2.2579663026397676e-06	0.0003366718275897296	2.2269153749151106e-06	0.00033204199985120697
65.14259842611021	0.0012184463662786558	0.0012063941225233276	0.0012783812581235066	0.0012638405165355364	0.001313519884634701	0.0012973984576740176	0.0013515996769851786	0.0013336651826922213	0.0014336784119935704	0.0014114903419630144	0.055742147277834754	0.05381898347703215	2.2838913484790266e-06	0.00034258920233587453	2.2524611080138642e-06	0.0003378745801432548
65.53511535159264	0.0012190759101212856	0.0012070224782418227	0.0012791766308599772	0.0012646282651296314	0.0013144214695616832	0.0012982876306965355	0.0013526237938816827	0.001334670795279054	0.001434992444113623	0.0014127693532786745	0.05587793924744524	0.05394993258300132	2.3099760803470086e-06	0.0003485897620464917	2.2781630817359216e-06	0.0003437889716831066
65.92999738900669	0.0012197156057606497	0.0012076609892254283	0.0012799855441478446	0.0012654294282625506	0.0013153388192890883	0.0012991923418968915	0.0013536662875615853	0.0013356944262565308	0.0014363312030788388	0.0014140723609507113	0.05601655051400639	0.054083599270135396	2.3362233694348457e-06	0.0003546748754493234	2.304024085582985e-06	0.00034978651418707263
66.32725878934137	0.0012203655506738407	0.0012083097543177156	0.0012808081695038452	0.0012662441760713265	0.00131627215622043	0.001300112809980508	0.0013547274421349992	0.0013367363528415431	0.001437695130257937	0.0014153997898003982	0.056158046253449	0.05422004631372988	2.3626361443016258e-06	0.00036084593963636724	2.330046963945143e-06	0.0003558685748888124
66.72691388945532	0.001221025842714227	0.0012089688727920994	0.0012816446807301521	0.0012670726809638501	0.001317221706441729	0.0013010492572562882	0.0013558075471614215	0.0013377968575266103	0.0014390846772481668	0.0014167520743934466	0.05630249339847954	0.05435933817902215	2.389217392694985e-06	0.00036710438084791575	2.356234617807403e-06	0.00036203654928865237
67.12897711259382	0.0012216965800843924	0.0012096384443265825	0.0012824952539454517	0.0012679151176497644	0.0013181876997985932	0.0013020019097113485	0.0013569068977879566	0.0013388762282123378	0.0014405003061904568	0.0014181296593371918	0.05644996069518343	0.05450154107554681	2.415970163424609e-06	0.0003734516552801326	2.3825900065266997e-06	0.0003682918619275777
67.53346296890952	0.0012223778613074034	0.0012103185689768944	0.0012833600676163974	0.001268771663171736	0.0013191703699754465	0.0013029709970878195	0.001358025794892196	0.0013399747583442993	0.001441942490097004	0.0014195329995894067	0.056600518761794484	0.05464672301356244	2.442897568344371e-06	0.0003798892499297657	2.409116149698024e-06	0.00037463596719528036
67.94038605598601	0.0012230697851963398	0.0012110093471479452	0.0012842393025894537	0.0012696424969371027	0.001320169954577017	0.001303956752961795	0.0013591645452299618	0.0013410927470545269	0.0014434117131918937	0.0014209625607792967	0.05675424014971939	0.054794953862643665	2.4700027843928014e-06	0.00038641868346483976	2.4358161290734606e-06	0.00038107035016199386
68.3497610593647	0.0012237724508219595	0.0012117108795634856	0.0012851331421230943	0.001270527800749871	0.0013211866952121097	0.0013049594148244728	0.0013603234615880882	0.0013422304993077785	0.0014449084712653392	0.001422418819541215	0.05691119940692596	0.05494630541253434	2.497289055710967e-06	0.0003930415071293769	2.4626930905638413e-06	0.0003875965274435511
68.7616027530747	0.001224485957478465	0.0012124232672339312	0.0012860417719204047	0.0012714277588431067	0.0013222208375798137	0.0013059792241656195	0.0013615028629425025	0.0013433883260528245	0.0014464332720422587	0.0014239022638617687	0.05707147314379148	0.055100851436356416	2.5247596958763614e-06	0.00039975930568492135	2.489750246334726e-06	0.00039421604810047084
69.17592600016614	0.0012252104046472309	0.0012131466114222154	0.0012869653801620422	0.0012723425579116757	0.0013232726315581891	0.001307016426559401	0.0013627030746217982	0.0013445665443789381	0.0014479866355658318	0.0014254133934409133	0.05723514010153206	0.05525866775629236	2.5524180902194125e-06	0.0004065736983882018	2.516990876993237e-06	0.00040093049457162744
69.59274575324658	0.0012259458919584476	0.001213881013607632	0.0012879041575396075	0.0012732723871453826	0.0013243423312955759	0.0013080712717527191	0.001363924428476584	0.0013457654776778548	0.0014495690945968347	0.001426952720067768	0.0574022812233204	0.055419832311840944	2.5802676982338794e-06	0.0004134863400055422	2.5444183338492726e-06	0.0004077414836414217
70.01207705502031	0.0012266925191505224	0.001214626575447501	0.0012888582972893669	0.00127421743826245	0.0013254301953045718	0.0013091440137560886	0.0013651672630548104	0.0013469854558113845	0.0014511811950294604	0.001428520768011814	0.05757297972822205	0.05558442523076927	2.6083120560937197e-06	0.00042049892186712956	2.5720360412823193e-06	0.0004146506674451711
70.43393503883172	0.0012274503860271937	0.001215383398736632	0.0012898279952263916	0.0012751779055434035	0.001326536486558846	0.001310234910937223	0.001366431923783402	0.0013482268152849998	0.00145282349632453	0.0014301180744303137	0.05774732118807206	0.05575252890288489	2.63655477928575e-06	0.00042761317296596824	2.599847499222107e-06	0.00042165973451752103
70.85833492921113	0.0012282195924121983	0.0012161515853644092	0.0012908134497790578	0.0012761539858653014	0.001327661472592849	0.001311344226117378	0.0013677187631564256	0.001349489899427594	0.0014544965719608947	0.0014317451897926865	0.05792539360743521	0.0559242280567515	2.664999565352242e-06	0.000434830861098745	2.6278562857168664e-06	0.00042877041087791
71.2852920424243	0.0012290002381014186	0.0012169312372694383	0.0012918148620239527	0.0012771458787363573	0.0013288054256045774	0.0013124722266706023	0.0013690281409301354	0.0013507750585777484	0.001456201009906009	0.001433402678322755	0.05810728750678627	0.05609960983949276	2.693650196768614e-06	0.00044215379405559974	2.656066059634945e-06	0.00043598446116349665
71.71482178702524	0.001229792422812362	0.0012177224563916095	0.001292832435721164	0.0012781537863309276	0.0013299686225614964	0.001313619184625995	0.0013703604243251839	0.001352082650276769	0.001457937413106625	0.0014350911184597332	0.05829309600906392	0.05627876389982067	2.722510543928672e-06	0.00044958382085596993	2.6844805634698536e-06	0.00044330368980527446
72.14693966441222	0.001230596246130857	0.0012185253446214599	0.0012938663773499547	0.0012791779135248695	0.0013311513453097509	0.0013147853767730914	0.001371715988236333	0.001353413039468809	0.0014597064000006405	0.0014368111033389217	0.058482914929754354	0.05646178247444195	2.7515845682801222e-06	0.0004571228330383925	2.713103626279757e-06	0.00045072994225459073
72.58166126938723	0.001231411807454845	0.0012193400037467177	0.0012949168961448392	0.00128021846793128	0.0013323538806868174	0.0013159710847705191	0.0013730952154500321	0.0013547665987084193	0.0014615086050512266	0.0014385632412931386	0.05867684287067383	0.05664876047800029	2.780876325613824e-06	0.00046477276600565	2.741939166769642e-06	0.0004582651062611798
73.01900229071879	0.001232239205935121	0.001220166535395887	0.0012959842041320535	0.0012812756599366048	0.001333576520637735	0.0013171765952580555	0.0013744984968702217	0.0013561437083758653	0.0014633446793043748	0.0014403481563759505	0.05887498131762361	0.05683979559672685	2.8103899694788097e-06	0.00047253560042287424	2.7709911964912334e-06	0.0004659111132012117
73.45897851170821	0.0012330785404128725	0.0012210050409787211	0.0012970685161664065	0.001282349702737112	0.0013348195623350532	0.0013184021999722124	0.0013759262317527378	0.0013575447569005574	0.0014652152909710974	0.0014421664889078371	0.05907743474210285	0.05703498838596478	2.8401297547818363e-06	0.0004804133636815422	2.8002638232148616e-06	0.00047366993946729163
73.90160581075892	0.0012339299093539027	0.0012218556216234747	0.0012981700499685547	0.001283440812375759	0.0013360833083026994	0.0013196481958655444	0.0013773788279487756	0.0013589701409930305	0.0014671211260356277	0.0014440188960465332	0.05928431070727485	0.057234442371766094	2.8701000415519515e-06	0.0004884081314244226	2.82976125445312e-06	0.00048154360791458073
74.34690016194996	0.001234793410779333	0.0012227183781107365	0.001299289026162655	0.001284549207779411	0.001337368066543888	0.0013209148852297834	0.001378856702157793	0.0013604202658858173	0.0014690628888909603	0.0014459060523827885	0.059495719978391426	0.057438264156746154	2.900305298872679e-06	0.0004965220291365813	2.8594878011365277e-06	0.0004895341893696448
74.79487763561212	0.001235669142192668	0.0012235934108037192	0.001300425668314433	0.0012856751107964502	0.001338674150673287	0.0013222025758230168	0.001380360280190359	0.0013618955455837012	0.0014710413030032514	0.0014478286505629455	0.05971177663789421	0.057646563530408285	2.930750109009792e-06	0.0005047572338092166	2.8894478814821788e-06	0.0004976438042073039
75.24555439890803	0.0012365572005030166	0.0012244808195748132	0.0013015802029696468	0.001286818746234742	0.001340001880053608	0.001323511581001052	0.0013818899972414074	0.001363396403123768	0.0014730571116066224	0.0014497874019397561	0.05993259820542018	0.05785945358415805	2.961439171762434e-06	0.0005131159756804338	2.919646025050177e-06	0.0005058746239985923
75.6989467164156	0.0012374576819443293	0.0012253807037282604	0.0013027528596929812	0.001287980341900001	0.0013413515799368587	0.0013248422198531915	0.0013834462981744443	0.001364923270845776	0.00147511107843007	0.0014517830372530152	0.0601583057629541	0.05807705083123129	2.9923773089885787e-06	0.0005216005400507373	2.9500868769780954e-06	0.000514228873228828
76.15507095071504	0.001238370681990418	0.0012262931619187204	0.001303943871107323	0.0012891601286345003	0.0013427235816104047	0.0013261948173425642	0.0013850296378172047	0.0013664765906733008	0.0014772039884582012	0.0014538163073415861	0.06038902408538254	0.05829947533178238	3.023569469389831e-06	0.0005302132691862305	2.9807752024494077e-06	0.0005227088310987282
76.61394356297929	0.0012392962952656255	0.0012272182920655974	0.0013051534729334943	0.001290358340356197	0.0013441182225481527	0.0013275697044512985	0.0013866404812694127	0.0013680568144062723	0.0014793366487277622	0.0014558879838886378	0.06062488177672122	0.05852685082339174	3.055020733528681e-06	0.0005389565643109107	3.011715891374639e-06	0.0005313168334068474
77.07558111356816	0.001240234615450879	0.0012281561912628664	0.0013063819040303774	0.001291575214098202	0.0013455358465670091	0.0013289672183306748	0.001388279304223179	0.0013696644040253978	0.0014815098891618934	0.00145799886020187	0.060866011412296556	0.0587593048572592	3.086736319066934e-06	0.0005478328876860616	3.042913963278949e-06	0.0005400552745143394
77.54000026262605	0.001241185735184957	0.00122910695568423	0.00130762940643548	0.0012928109900486463	0.0013469768039889132	0.0013303877024565518	0.001389946593296745	0.0013712998320091305	0.0014837245634442978	0.0014601497520307395	0.0611125496871902	0.05899696894037363	3.1187215863378616e-06	0.0005568447648016117	3.074374572499582e-06	0.0005489266094134693
78.00721777068286	0.0012421497459607542	0.0012300706804833936	0.001308896225405957	0.0012940659115909475	0.0013484414518087275	0.001331831506790312	0.0013916428463822562	0.0013729635816638296	0.0014859815499356193	0.0014623414984228048	0.061364637571254724	0.05923997868395821	3.1509820441531864e-06	0.0005659947866621384	3.1061030135955993e-06	0.0005579333558848876
78.47725049925933	0.0012431267380162649	0.0012310474596891855	0.001310182609460047	0.0012953402253444344	0.0013499301538682045	0.0013332989879455447	0.0013933685730082644	0.0013746561474677497	0.0014882817526344042	0.0014645749626213645	0.06162242047105132	0.059488473958516815	3.1835233559255726e-06	0.0005752856121893912	3.1381047270570735e-06	0.0005670780967628741
78.95011541147531	0.0012441168002201132	0.0012320373860953435	0.0013114888104189982	0.001296634181205399	0.0013514432810364083	0.0013347905093608128	0.0013951242947177903	0.0013763780354296496	0.0014906261021853204	0.0014668510330068554	0.061886048399051506	0.05974259905581531	3.216351346134157e-06	0.0005847199707439965	3.1703853053221924e-06	0.0005763634823121033
79.42582957266194	0.0012451200199513118	0.0012330405511446665	0.0013128150834494378	0.0012979480323885237	0.0013529812113968435	0.0013363064414787349	0.0013969105454627246	0.001378129763462731	0.0014930155569373316	0.0014691706240844828	0.062155676150495096	0.06000250285816148	3.2494720071066675e-06	0.0005943006647715077	3.20295049909187e-06	0.0005857922327190956
79.90441015097758	0.0012461364829730402	0.0012340570448073145	0.0013141616871062429	0.0012992820354687355	0.0013545443304416802	0.0013378471619317548	0.0013987278720154913	0.001379911861774778	0.0014954511040548473	0.0014715346775208606	0.062431463488296216	0.0602683390153617	3.2828915061964073e-06	0.000604030572584846	3.2358062240084307e-06	0.0005953671407114003
80.38587441802741	0.0012471662733001332	0.0012350869554529523	0.0013155288833758992	0.0013006364504234685	0.0013561330312734043	0.0013394130557348898	0.0014005768343988735	0.0013817248732753294	0.0014979337606849637	0.0014739441632325217	0.06271357533642154	0.06054026612975675	3.316616193318545e-06	0.0006139126512859638	3.268958567661292e-06	0.0006050910743057858
80.87023974948666	0.0012482094730600106	0.001236130369716474	0.0013169169377203781	0.0013020115406753565	0.0013577477148142875	0.0013410045154858396	0.001402458006335021	0.0013835693540008315	0.0015004645751842014	0.0014764000805294192	0.06300218198219769	0.06081844794976473	3.3506526089354793e-06	0.0006239499398433823	3.3024137970137472e-06	0.0006149669797010371
81.35752362572781	0.0012492661623467534	0.0012371873723570142	0.0013183261191215597	0.0013034075731353783	0.0013593887900240943	0.00134262194157283	0.0014043719757147004	0.001385445873558763	0.0015030446284083543	0.0014789034593167393	0.06329745928801986	0.0611030535723854	3.385007492451601e-06	0.0006341455623268266	3.3361783662007663e-06	0.0006249978843164694
81.8477436324513	0.0012503364190679924	0.0012382580461099122	0.0013197567001262012	0.0013048248182464413	0.001361056674126432	0.0013442657423905764	0.0014063193450878913	0.001387355015591749	0.0015056750350692881	0.00148145536135854	0.06359958891296619	0.06139425765514199	3.419687791099196e-06	0.0006445027313151108	3.3702589247832423e-06	0.0006351868999921462
82.34091746132043	0.001251420318784319	0.001239342471531344	0.0013212089568915102	0.0013062635500274609	0.0013627517928442398	0.001345936334564826	0.0014083007321769694	0.0013892973782628285	0.001508356945162876	0.0014840568816070565	0.06390875854486115	0.06169224063797524	3.4547006693274197e-06	0.0006550247514888752	3.4046623264654113e-06	0.000645537226359405
82.83706291059936	0.0012525179345408478	0.0012404407268352554	0.0013226831692313243	0.001307724046117926	0.0013644745806448845	0.0013476341431859086	0.0014103167704137298	0.0013912735747630275	0.0015110915454724652	0.0014867091496016934	0.06422516214335604	0.061997188975625166	3.490053518725349e-06	0.0006657150234168352	3.439395638299295e-06	0.000656052154390796
83.33619788579601	0.0012536293366906075	0.0012415528877222676	0.0013241796206629633	0.001309206587822994	0.0013662254809954067	0.0013493596020518026	0.0014123681095016478	0.0013932842338425404	0.0015138800611526706	0.001489413330942093	0.06454900019463257	0.06230929538108298	3.5257539685064343e-06	0.0006765770475483102	3.474466150414548e-06	0.0006667350701421437
83.83834040030794	0.0012547545927093565	0.001242679027200164	0.0013256985984547508	0.0013107114601591256	0.001368004946628451	0.0013511131539212123	0.0014144554160047985	0.0013953300003668415	0.0015167237573985466	0.0014921706288399132	0.06488047997837691	0.06262875908071446	3.5618098966250407e-06	0.0006876144284314045	3.509881386323582e-06	0.000677589458703276
84.34350857607244	0.001255893767001491	0.0012438192153956151	0.001327240393674309	0.001312238951900323	0.0013698134398195203	0.001352895250777247	0.0014165793739650517	0.001397411535899219	0.0015196239412056795	0.0014949822857543617	0.06521981584770663	0.06295578608171165	3.5982294415404757e-06	0.0006988308791670561	3.545649113824304e-06	0.0006886189083658567
84.85172064422062	0.001257046920696588	0.0012449735193566978	0.0013288053012376184	0.0013137893556249669	0.0013716514326761482	0.0013547063541022484	0.0014187406855491517	0.0013995295193112284	0.00152258196322701	0.0014978495851168173	0.06556722952278458	0.0632905894525613	3.6350210146668827e-06	0.0007102302261151605	3.5817773565323396e-06	0.0006998271150258084
85.36299494573534	0.0012582141114362213	0.0012461420028458375	0.0013303936199589512	0.0013153629677633428	0.0013735194074397101	0.001356546935164439	0.001420940071727515	0.0014016846474227639	0.0015255992197327646	0.0015007738531503524	0.06592295039889226	0.06363338961726175	3.6721933136044105e-06	0.0007218164138755312	3.618274406135989e-06	0.0007112178868397545
85.87734993211305	0.0012593953931505863	0.0012473247261227153	0.001332005652601716	0.0013169600886458735	0.0013754178568005848	0.0013584174753170479	0.0014231782729866276	0.001403877635673486	0.001528677154680256	0.0015037564607903332	0.06628721586979537	0.06398441466407555	3.7097553361360464e-06	0.0007335935105549085	3.6551488353520067e-06	0.0007227951491455276
86.39480416602983	0.0012605908158244924	0.0012485217457166968	0.0013336417059302982	0.001318581022552126	0.0013773472842274505	0.0013603184663106356	0.0014254560500770873	0.0014061092188275078	0.0015318172619008723	0.0015067988257127772	0.06666027166727781	0.06434390066964966	3.747716395112845e-06	0.000745565713348495	3.6924095116951886e-06	0.0007345629496732231
86.91537632201124	0.0012618004252522637	0.0012497331141883244	0.001335302090762987	0.0013202260777606697	0.00137930820431157	0.0013622504106194087	0.0014277741847994938	0.0014083801517133661	0.0015350210874121347	0.0015099024144776538	0.06704237221778926	0.06471209203938737	3.7860861342459834e-06	0.0007577373544525035	3.730065612085826e-06	0.0007465254640621755
87.43908518710603	0.0012630242627810484	0.0012509588798793683	0.001336987122026071	0.001321895566599839	0.0013813011431269364	0.001364213821782332	0.0014301334808305098	0.0014106912100014435	0.00153829023186329	0.0015130687447948443	0.06743378101720643	0.06508924186502812	3.824874544883922e-06	0.0007701129073324764	3.7681266383629043e-06	0.000758687001707059
87.9659496615646	0.001264262365042042	0.0012521990866509475	0.001338697118809229	0.0013235898054995063	0.0013833266386072706	0.001366209224759951	0.0014325347645916288	0.0014130431910211656	0.0015416263531235958	0.0015162993879211056	0.06783477102477785	0.06547561230043417	3.8640919838729e-06	0.0007826969933805716	3.806602433785661e-06	0.0007710520119613706
88.4959887595208	0.0012655147636691105	0.0012534537736091926	0.001340432404422332	0.0013253091150439635	0.001385385240940901	0.0013682371563078718	0.0014349788861633492	0.001415436914620488	0.0015450311690231656	0.001519595971197021	0.06824562507740083	0.06587147495667378	3.903749192527006e-06	0.0007954943889769139	3.8455032005590625e-06	0.0007836250907149456
89.0292216096782	0.0012667814850042317	0.001254722974817879	0.0013421933064537768	0.0013270538200259886	0.0013874775129846069	0.001370298165367904	0.0014374667202476234	0.0014178732240703055	0.0015485064602569932	0.001522960180733598	0.06866663632544473	0.06627711131754546	3.943857316830984e-06	0.0008085100329954797	3.884839518490972e-06	0.000796410987381535
89.56566745600044	0.0012680625497892394	0.0012560067189975016	0.0013439801568305364	0.0013288242495022742	0.0013896040306976662	0.001372392813478003	0.0014399991671817357	0.0014203529870167124	0.0015520540734637067	0.0015263937642590252	0.06909810869143189	0.06669281317677582	3.984427928980291e-06	0.0008217490347890433	3.9246223648707786e-06	0.0008094146123261425
90.1053456584057	0.0012693579728432556	0.0012573050292101716	0.0013457932918800807	0.0013306207368503182	0.001391765383597363	0.0013745216752021683	0.0014425771540069376	0.001422877096484171	0.0015556759244914641	0.0015298985341368598	0.0695403573529721	0.06711888309821198	4.025473050303088e-06	0.0008352166826789409	3.964863135623052e-06	0.0008226410447599308
90.6482756934654	0.0012706677627252068	0.0012586179225297332	0.0013476330523943614	0.0013324436198269502	0.0013939621752373337	0.0013766853385815813	0.0014452016355954366	0.0014254464719329143	0.0015593740018644546	0.0015334763705678763	0.06999370925144606	0.06755563490040965	4.067005175724826e-06	0.0008489184529987814	4.005573667869352e-06	0.0008360955411431115
91.19447715510712	0.0012719919213808116	0.0012599454096964696	0.0013494997836960947	0.0013342932406286794	0.001396195023710265	0.0013788844056083496	0.001447873595839634	0.0014280620603741721	0.0015631503704645893	0.001537129224988826	0.07045850362803878	0.06800339416712958	4.109037299876916e-06	0.0008628600197307379	4.0467662639999055e-06	0.000849783544134397
91.74396975532183	0.0012733304437733807	0.0012612874947557375	0.0013513938357075728	0.0013361699459540585	0.0013984645621765233	0.0013811194927233425	0.001450594048907777	0.0014307248375470623	0.0015670071754441673	0.001540859123682411	0.0709350925888407	0.06846249878535635	4.151582944950756e-06	0.0008770472647773864	4.088453717347295e-06	0.0008637106921255966
92.29677332487483	0.0012746833174977542	0.0012626441746798433	0.0013533155630222763	0.0013380740870682837	0.0014007714394204493	0.0013833912313396869	0.0014533640405705282	0.0014334358091612836	0.001570946646386634	0.001544668171614002	0.07142384170085998	0.06893329951256877	4.194656190487913e-06	0.0008914862889275454	4.1306493396284834e-06	0.0008778828294131458
92.85290781402206	0.0012760505223767117	0.0012640154389724823	0.00135526532497962	0.001340006019870318	0.0014031163204362078	0.0013857002683936787	0.0014561846496033324	0.0014361960122101218	0.0015749711017340562	0.0015485585565119713	0.07192513062091534	0.069416160575121	4.238271705205802e-06	0.0009061834235623012	4.173366990252751e-06	0.0008923060170514807
93.41239329322968	0.0012774320300391001	0.001265401269254978	0.0013572434857431334	0.0013419661049627804	0.0014054998870451636	0.00138804726692491	0.001459056989269789	0.001439006516358542	0.0015790829535014459	0.0015525325532098652	0.07243935375953818	0.06991146029972417	4.282444781049215e-06	0.0009211452431648337	4.216621107674002e-06	0.0009069865444449876
93.97524995389855	0.0012788278034789888	0.0012668016388336068	0.001359250414382502	0.0013439547077249698	0.0014079228385470088	0.0013904329066876677	0.0014619822088917387	0.0014418684254116326	0.0015832847122999407	0.0015565925282703358	0.07296692098215901	0.07041959178017142	4.327191369656817e-06	0.0009363785787028789	4.260426742945739e-06	0.0009219309417409227
94.54149810909283	0.0012802377965950712	0.001268216512247216	0.0013612864849598747	0.001345972198389358	0.0014103858924069653	0.0013928578847957258	0.0014649614955121646	0.0014447828788689981	0.0015875789926926812	0.0015607409449123761	0.07350825835003073	0.07094096358160147	4.37252812139936e-06	0.0009518905319451654	4.304799595629405e-06	0.0009371459930805903
95.11115819427312	0.0012816619537095375	0.0012696458447943402	0.0013633520766209175	0.0013480189521219662	0.0014128897849816173	0.0013953229164028894	0.001467996075657543	0.0014477510535712025	0.0015919685189093986	0.0015649803682653775	0.07406380890352818	0.07147600048477912	4.418472427242465e-06	0.0009676884907992012	4.349756052297003e-06	0.000952638750788326
95.68425076803395	0.0012831002090656414	0.0012710895820390099	0.0013654475736911643	0.0013500953491070917	0.0014154352722861464	0.0013978287354218255	0.001471087217206832	0.0014507741654448633	0.0015964561309480597	0.0015693134709755924	0.07463403349066138	0.07202514427304968	4.465042463643e-06	0.0009837801457497908	4.395313227792798e-06	0.0009684165505693398
96.26079651284576	0.001284552486303123	0.0012725476592943905	0.0013675733657782427	0.0013522017746368752	0.0014180231308059377	0.0014003760952839076	0.0014742362313748577	0.0014538534713535128	0.0016010447910944688	0.0015737430391928853	0.07521941164386566	0.07258885456483682	4.512257240743599e-06	0.0010001735074937623	4.441489009524057e-06	0.0009844870278064022
96.84081623580131	0.0012860186979106844	0.0012740200010834281	0.0013697298478806688	0.0013543386192063189	0.0014206541583558347	0.0014029657697430828	0.0014774444748185643	0.0014569902710620008	0.0016057375908935996	0.0015782719789682318	0.07582044250837015	0.07316760969476818	4.560136654135731e-06	0.0010168769258708243	4.488302105008085e-06	0.001000858135044691
97.42433086936633	0.0012874987446546407	0.0012755065205755747	0.001371917420503929	0.0013565062786143496	0.0014233291749905241	0.0014055985537269505	0.0014807133518752458	0.001460185909322788	0.0016105377586095155	0.0015829033230951525	0.0764376458257037	0.07376190764676827	4.608701540484254e-06	0.0010338991101993544	4.53577209294162e-06	0.0010175381607617773
98.01136147213543	0.0012889925149828978	0.0012770071189987242	0.001374136489784694	0.0013587051540716805	0.0014260490239699048	0.001408275264238575	0.0014840443169427257	0.0014634417780932695	0.001615448667214239	0.0015876402384314382	0.07707156297619067	0.07437226704270623	4.657973737382751e-06	0.0010512491511484034	4.583919478147111e-06	0.0010345357495489815
98.60192922959182	0.0012904998844033965	0.0012785216850254486	0.001376387467624107	0.0013609356523162739	0.0014288145727836	0.0014109967413128666	0.0014874388770123096	0.001466759318894037	0.0016204738429497598	0.0015924860337409102	0.07772275808459424	0.0749992281904912	4.707976147762943e-06	0.0010689365442684284	4.6327657506693275e-06	0.0010518599238098503
99.1960554548718	0.0012920207148361031	0.00128005009413257	0.0013786707718311502	0.0013631981857372764	0.0014316267142391078	0.001413763849031617	0.0014908985943662316	0.0014701400253188035	0.0016256169745115555	0.0015974441680986907	0.07839181919340554	0.07564335419580774	4.758732809269101e-06	0.0010869712153350197	4.682333449407402e-06	0.001069520107117694
99.79376158953411	0.0012935548539376907	0.001281592207933165	0.0013809868262772797	0.0013654931725084673	0.0014344863676185567	0.001416577476601761	0.0014944250894524528	0.001473585445707759	0.0016308819229067873	0.0016025182599077458	0.0790793595086554	0.07630523214204642	4.810268969049781e-06	0.0011053635476647172	4.7326462306854136e-06	0.0010875261493791255
100.39506920433367	0.0012951021343979763	0.0012831478734800087	0.0013833360610635782	0.0013678210367323086	0.0014373944799093898	0.0014194385395017116	0.0014980200439507205	0.001477097185997063	0.001636272732045441	0.0016077120965789851	0.07978601872352517	0.07698547434333813	4.862611164427235e-06	0.0011241244115807736	4.783728942193456e-06	0.00110588835396358
101.00000000000001	0.001296662373207262	0.001284716922539538	0.0013857189127019064	0.0013701822085958842	0.001440352027114873	0.0014223479807011872	0.0015016852040451716	0.001480676912758437	0.0016417936401285909	0.0016130296449324726	0.0805124644254876	0.07768471967603963	4.88906702497334e-06	0.0011335983666198512	4.809543869015162e-06	0.001115159813979404
