# Supplementary material for: White matter micro- and macrostructure brain charts for the human lifespan
Source: Nature. 2026 May 13;655(8124):979–89. doi: 10.1038/s41586-026-10454-2 (PMC13391363; doi:10.1038/s41586-026-10454-2)
Supplement: Supplementary file 12 — Centiles trajectories of brain charts. SDT.T9.1–5 contain the brain charts for the global metrics; SDT.T9.6–509 contain the brain charts for the tract-specific metrics (unnormalized); and SDT.T9.510–1157 contain the brain charts for the tract-specific macrostructural metrics (normalized). Included in each table are the male and female centile trajectories for the 2.5th, 25th, 50th, 75th and 97.5th percentiles; the interquartile range normalized by the 50th centile; and the derivatives of the 50th centiles with respect to both age and log(age). Charts are sampled in logarithmically spaced intervals. Age is reported in years, while centile trajectory values are reported in metric-specific units: diffusivities in mm2 s−1, volume in mm3, surface area in mm2, average length in mm, and FA is dimensionless (unitless). [file 41586_2026_10454_MOESM12_ESM.zip › plotted_curves/SDT.T9.168-IFO_left_avg_length_curve_metrics.csv]

ages	male_0.025th_percentile	female_0.025th_percentile	male_0.25th_percentile	female_0.25th_percentile	male_0.5th_percentile	female_0.5th_percentile	male_0.75th_percentile	female_0.75th_percentile	male_0.975th_percentile	female_0.975th_percentile	male_normalized_quantile_range	fwmale_normalized_quantile_range	male_median_centile_d_age	male_median_centile_d_log_age	female_median_centile_d_age	female_median_centile_d_log_age
0.25	87.29595912915639	86.26051670341667	100.74379666025004	99.67208500149817	105.46417433936968	104.37835014738219	108.90630756681163	107.80612505301231	113.27840236046666	112.15242250237932	0.07739605375656494	0.07792842136351909	21.818331029423046	12.597442137136694	21.618639925870028	12.482144724199026
0.25150637576242696	87.34244134487152	86.30665602129203	100.78005228688252	99.70803710311185	105.49704094440901	104.41091594258316	108.9372749815059	107.83679362090264	113.308019717498	112.18174544326935	0.07732181511064151	0.07785351219656854	21.76371383951482	12.603574699613091	21.56453327563213	12.48822736861257
0.2530218281966045	87.38899393485411	86.35286540402626	100.81634849655946	99.74402951831358	105.52993954904106	104.44351347690535	108.96826904529735	107.86748859336565	113.33765834464465	112.21108943868452	0.07724746724553551	0.07777849293482773	21.654328594719118	12.615789506908186	21.45617044341634	12.50034280962791
0.25454641199404576	87.4356166008264	86.39914455628796	100.85268501315826	99.78006197340999	105.56286989070922	104.47614249024383	108.99928949970503	107.89820971442927	113.36731797787873	112.24045422718726	0.07717301069003772	0.07770336411279133	21.545301115671464	12.627903614731622	21.34816187868273	12.512358491192572
0.2560801821758082	87.48230904320542	86.4454931814441	100.88906156000763	99.81613419416057	105.59583170652226	104.50880272216068	109.03033608602979	107.92895672790473	113.39699835304953	112.26983954721823	0.07709844597511042	0.07762812626714623	21.436631855111045	12.639916896543582	21.2405080308381	12.52427428735973
0.25762319409447826	87.52907096111095	86.49191098156787	100.92547785989666	99.85224590578662	105.62882473326316	104.54149391189371	109.06140854536302	107.95972937739516	113.42669920589253	112.2992451371053	0.07702377363386785	0.07755277993675348	21.328321249529836	12.65182922906024	21.133209333173	12.536090075445827
0.2591755034361701	87.57590205237345	86.53839765744634	100.96193363508351	99.88839683297982	105.66184870739751	104.57421579836488	109.092506618595	107.99052740630397	113.45642027203809	112.32867073507218	0.07694899420155853	0.0774773256626308	21.2203697194127	12.663640492482955	21.02626620319643	12.547805736205191
0.2607371662225343	87.62280201354257	86.58495290858909	100.99842860730519	99.92458669991207	105.6949033650831	104.60696812018975	109.12363004642452	108.02135055784424	113.48616128702122	112.3581160792481	0.07687410821554846	0.07740176398793315	21.11277766958665	12.675350570520095	20.919679042846838	12.559421153866424
0.2623082388127803	87.6697705398954	86.63157643323616	101.03496249778675	99.96081523024438	105.72798844217878	104.63975061568622	109.15477856936758	108.05219857504753	113.51592198629072	112.38758090767683	0.07679911621530043	0.07732609545793578	21.005545488907956	12.686959350241523	20.813448238244746	12.570936215975962
0.2638887779057103	87.71680732544445	86.67826792836601	101.07153502725009	99.99708214713569	105.76110367425305	104.67256302288307	109.18595192776604	108.08307120077217	113.54570210521798	112.41706495832531	0.07672401874235885	0.07725032062001537	20.898673550262174	12.698466722005833	20.707574159750948	12.582350813358062
0.26547884054176485	87.76391206294564	86.72502708970346	101.1081459159229	100.03338717325182	105.79424879659263	104.70540507952849	109.21714986179606	108.11396817771191	113.5755013791057	112.44656796909246	0.07664881634032952	0.07717444002363125	20.79216221092065	12.709872579569492	20.602057162228448	12.593664840187557
0.2670784841050822	87.81108444390692	86.77185361172805	101.14479488354813	100.0697300307747	105.82742354421165	104.73827652309912	109.24837211147722	108.14488924840475	113.6053195431973	112.47608967781838	0.07657350955486177	0.07709845422030731	20.68601181266422	12.721176820163237	20.49689758515524	12.604878194088087
0.26868776632556873	87.85832415859647	86.81874718768225	101.1814816493931	100.10611044141154	105.86062765186058	104.77117709080889	109.27961841668143	108.17583415524177	113.63515633268604	112.50562982229343	0.07649809893363119	0.07702236376361328	20.580222681503074	12.732379344244691	20.39209575247878	12.615990775884711
0.2703067452809827	87.90563089605052	86.86570750957917	101.21820593225797	100.14252812640308	105.89386085403417	104.80410651961697	109.31088851714071	108.20680264047502	113.66501148272312	112.5351881402662	0.07642258502632011	0.07694616920914725	20.474795127989637	12.74348005561842	20.287651972772437	12.627002489705774
0.2719354793990299	87.95300434408215	86.91273426821112	101.25496745048542	100.17898280653327	105.92712288498095	104.83706454623706	109.34218215245662	108.23779444622662	113.69488472842731	112.56476436945307	0.07634696838459917	0.07686987111451513	20.36972944736044	12.75447886148686	20.18356653943556	12.637913243037474
0.27357402745947257	88.00044418928921	86.95982715315768	101.29176592196926	100.21547420213781	105.96041347871139	104.87005090714557	109.37349906210846	108.26880931449699	113.72477580489338	112.59435824754655	0.07627124956211044	0.07679347003931364	20.265025919346954	12.765375672261143	20.07983973057344	12.648722946578346
0.2752224485962505	88.04795011706263	87.00698585279358	101.32860106416342	100.25200203311296	105.99373236900661	104.90306533859024	109.4048389854617	108.29984698717327	113.75468444720079	112.62396951222391	0.07619542911444664	0.07671696654511184	20.16068480849208	12.776170401699346	19.97647180920103	12.659431514312018
0.27688080229961526	88.09552181159479	87.05421005429724	101.36547259409096	100.28856601892466	106.02707928942702	104.93610757659862	109.43620166177664	108.33090720603774	113.78461039042256	112.653597901156	0.07611950759913544	0.07664036119543062	20.056706364121055	12.786862966815534	19.87346302327569	12.67003886346356
0.2785491484182772	88.14315895588776	87.10149944365878	101.402380228353	100.3251658786171	106.06045397332079	104.96917735698656	109.4675868302167	108.36198971277615	113.81455336963386	112.68324315201563	0.07604348557561791	0.07656365455572596	19.953090820490615	12.79745328791978	19.77081360581724	12.68054491451403
0.28022754716156506	88.19086123176167	87.14885370568828	101.43932368313756	100.3618013308218	106.09385615383245	105.00227441536666	109.49899422985698	108.39309424898616	113.84451311992065	112.7129050024862	0.07596736360523244	0.07648684719336905	19.84983839670531	12.807941288512666	19.668523774831556	12.690949591098615
0.2819160591015993	88.23862831986281	87.19627252402377	101.47630267422831	100.39847209376596	106.127285563911	105.03539848715633	109.53042359969226	108.42422055618518	113.87448937638804	112.74258319026994	0.07589114225119485	0.07640993967762783	19.74694929695761	12.818326895343489	19.56659373360162	12.701252820086665
0.28361474517547763	88.2864598996721	87.24375558113967	101.51331691701346	100.43517788528159	106.16074193631877	105.06854930758654	109.56187467864554	108.45536837581902	113.90448187416901	112.77227745309672	0.07581482207858027	0.07633293257964806	19.644423710655246	12.82861003844664	19.465023670720257	12.711454531596246
0.2853236666874746	88.33435564951355	87.29130255835506	101.55036612649494	100.47191842281426	106.1942250036397	105.10172661171009	109.5933472055765	108.4865374492701	113.93449034843304	112.80198752873231	0.07573840365430329	0.0762558264724348	19.54226181228296	12.838790650988813	19.363813760031917	12.721554658852256
0.2870428853112538	88.38231524656227	87.33891313584161	101.58745001729639	100.50869342343141	106.22773449828733	105.1349301344095	109.62484091928923	108.5177275178651	113.96451453439397	112.83171315498635	0.07566188754710211	0.07617862193083266	19.440463761628052	12.848868669330841	19.262964160807314	12.731553138233721
0.28877246309209376	88.43033836685301	87.38658699263206	101.62456830367259	100.54550260383132	106.26127015251356	105.16815961040561	109.65635555854062	108.54893832288344	113.9945541673189	112.86145406972112	0.07558527432751609	0.07610131953150809	19.3390297038859	12.858844033027708	19.162475017859833	12.7414499093029
0.2905124624491269	88.4784246852884	87.4343238066283	101.66172069951779	100.58234568035166	106.29483169841657	105.20141477426553	109.68789086204859	108.58016960556523	114.02460898253612	112.89121001085947	0.07550856456787039	0.0760239198529296	19.237959769685403	12.8687166847958	19.062346461570996	12.751244914707058
0.29226294617759224	88.52657387564743	87.48212325460973	101.69890691837463	100.61922236897809	106.32841886794928	105.23469536041092	109.71944656849998	108.61142110711914	114.05467871544374	112.92098071639309	0.07543175884225421	0.07594642347534845	19.13725407522361	12.878486570509267	18.96257860805781	12.760938100283965
0.294023977451102	88.57478561059374	87.52998501224155	101.7361266734427	100.65613238535296	106.36203139292748	105.26800110312621	109.75102241655883	108.64269256873067	114.08476310151771	112.9507659243908	0.07535485772650519	0.07586883098078057	19.036912722247507	12.888153639101802	18.863171559110924	12.77052941488364
0.29579561982392083	88.62305956168375	87.57790875408273	101.77337967758692	100.6930754447835	106.39566900503765	105.30133173656617	109.78261814487381	108.67398373156954	114.11486187631972	112.98056537300621	0.07527786179818718	0.07579114295298738	18.93693579821047	12.897717842657585	18.764125402351056	12.780018810444744
0.29757793723326015	88.67139539937531	87.62589415359446	101.8106656433465	100.73005126225071	106.42933143584551	105.33468699476445	109.81423349208673	108.70529433679795	114.14497477550574	113.01037880048614	0.0752007716365737	0.07571335997745583	18.837323376432323	12.907179136378545	18.665440211399982	12.789406242023688
0.29937099400158496	88.71979279303598	87.67394088314843	101.84798428294326	100.76705955241758	106.46301841680382	105.36806661164132	109.84586819684024	108.73662412557823	114.17510153483389	113.04020594517846	0.07512358782262951	0.0756354826413808	18.738075516092067	12.916537478526152	18.56711604589509	12.798691667714593
0.3011748548389356	88.76825141095135	87.72204861403516	101.88533530829034	100.80410002963781	106.4967296792605	105.40147032101174	109.87752199778556	108.76797283908077	114.20524189017252	113.07004654554007	0.07504631093898886	0.07555751153364476	18.63919226235521	12.925792830457794	18.469152951587603	12.807875048663846
0.30298958484526295	88.81677092033364	87.77021701647223	101.92271843100069	100.84117240796417	106.53046495446667	105.43489785659327	109.9091946335906	108.79934021849164	114.23539557750817	113.09990034014487	0.07496894156993962	0.0754794472447987	18.540673646297364	12.934945156459435	18.371550960251625	12.816956348910026
0.30481524951277783	88.86535098732926	87.81844575961192	101.96013336239481	100.8782764011562	106.56422397358388	105.46834895201322	109.94088584294676	108.83072600501966	114.26556233295292	113.12976706769088	0.07489148030140289	0.07540129036704388	18.442519685300795	12.943994423963886	18.27431009011707	12.825935535634926
0.3066519147283146	88.91399127702846	87.86673451155075	101.99757981351057	100.91541172268987	106.59800646769332	105.50182334081786	109.97259536457813	108.86212993990537	114.29574189275343	113.15964646700931	0.07481392772091423	0.07532304149421254	18.344730383061687	12.952940603448951	18.177430345844186	12.834812579018035
0.3084996467757088	88.96269145347267	87.9150829393367	102.0350574951104	100.9525780857648	106.63181216780252	105.53532075647897	110.00432293724788	108.89355176442739	114.32593399329764	113.18953827707122	0.07473628441760463	0.07524470122174788	18.24730572932458	12.961783668230055	18.080911718305288	12.843587452072825
0.31035851233818973	89.01145117966324	87.96349070897777	102.07256611769002	100.9897752033129	106.66564080485342	105.56884093240195	110.03606829976627	108.92499121991027	114.3561383711229	113.2194422369954	0.07465855098218192	0.07516627014668523	18.150245700435335	12.970523594693077	17.984754185064958	12.852260130832292
0.3122285785007863	89.06027011756976	88.01195748545035	102.11010539148683	101.02700278800664	106.69949210973033	105.60238360193352	110.06783119099826	108.95644804773212	114.38635476292369	113.24935808605618	0.07458072800691187	0.0750877488676335	18.053550259235635	12.979160362196126	17.888957710310933	12.86083059426528
0.3141099127527488	89.1091479281385	88.06048293270743	102.14767502648813	101.06426055226724	106.73336581326747	105.63594849836942	110.09961134987087	108.98792198933198	114.41658290555917	113.27928556369085	0.07450281608559818	0.0750091379847557	17.95721935519032	12.987693953051348	17.793522245010536	12.869298824312864
0.31600258298998396	89.15808427130086	88.10906671368703	102.18527473243958	101.10154820827304	106.76726164625686	105.66953535496201	110.13140851538097	109.01941278621727	114.44682253606105	113.3092244095075	0.07442481581356518	0.0749304380997491	17.861252924416476	12.99612435247036	17.698447726910672	12.877664805746463
0.3179066575175057	89.20707880598152	88.15770849032023	102.22290421885307	101.13886546796732	106.80117933945554	105.70314390492764	110.16322242660219	109.05092017997093	114.4770733916407	113.33917436329195	0.07434672778763712	0.07485164981582697	17.76565088976713	13.00445154852423	17.60373408058149	12.885928526189673
0.3198222050518999	89.25613119010683	88.20640792353942	102.26056319501491	101.17621204306643	106.8351186235933	105.73677388145411	110.19505282269238	109.08244391225857	114.50733520969669	113.3691351650153	0.07426855260612052	0.07477277373769835	17.67041316112227	13.012675532292633	17.50938121776926	12.894089976241958
0.32174929472380437	89.30524108061364	88.2551646732871	102.29825136999459	101.2135876450684	106.86907922938066	105.77042501770869	110.22689944290147	109.11398372483643	114.53760772782276	113.39910655484177	0.07419029086878406	0.07469381047155006	17.575539635239693	13.020796297649213	17.415389037210844	12.902149149267643
0.32368799608040405	89.35440813345686	88.30397839852331	102.33596845265185	101.25099198526009	106.90306088751542	105.80409704684456	110.25876202657773	109.14553935955745	114.56789068381428	113.42908827313516	0.07411194317684058	0.07461476062502631	17.481030195904168	13.028813841294323	17.321757424804673	12.910106041439576
0.3256383790879404	89.40363200361853	88.3528487572346	102.3737141516456	101.28842477472587	106.93706332869085	105.83778970200902	110.29064031317574	109.17711055837923	114.5981838156762	113.45908006046668	0.07403351013292749	0.07453562480721018	17.386884714134794	13.03672816282051	17.228486253807205	12.917960651819158
0.32760051413423674	89.4529123451158	88.40177540644196	102.41148817544152	101.32588572435533	106.9710862836027	105.87150271635032	110.32253404226314	109.20869706337076	114.62848686163001	113.4890816576219	0.07395499234108728	0.07445640362860408	17.293103048250487	13.04453926466158	17.13557538486566	12.925712982218101
0.3295744720312385	89.50224881100962	88.45075800220926	102.44929023232035	101.36337454485134	107.00512948295686	105.90523582302528	110.3544429535281	109.24029861671968	114.65879956012131	113.51909280560808	0.07387639040675	0.07437709770111094	17.199685043859063	13.052247152008931	17.04302466606896	12.933363037245726
0.33156032401756863	89.55164105341274	88.49979619965136	102.4871200303855	101.40089094673769	107.0391926574762	105.93898875520615	110.3863667867858	109.27191496073881	114.6891216498264	113.54911324566095	0.07379770493671203	0.07429770763801365	17.10663053404278	13.059851832851564	16.950833933089598	12.940910824265302
0.33355814176109866	89.60108872349832	88.54888965294259	102.5249772775713	101.43843464036732	107.07327553790832	105.9727612460882	110.41830528198605	109.30354583787373	114.7194528696599	113.57914271925202	0.07371893653911983	0.07421823405395823	17.013939339456556	13.067353317957895	16.859003009267326	12.948356353375857
0.33556799736153503	89.65059147150818	88.59803801532473	102.56286168165059	101.47600533592968	107.10737785503224	106.00655302889635	110.45025817921966	109.33519099070892	114.74979295878138	113.60918096809529	0.07364008582344822	0.07413867756493225	16.92161126836436	13.074751620817551	16.767531705692818	12.955699637390353
0.3375899633530214	89.70014894676127	88.64724093911552	102.6007729502428	101.5136027434589	107.14149933966597	106.04036383689272	110.48222521872573	109.36685016197515	114.7801416566026	113.63922773415429	0.07356115340048314	0.07405903878824685	16.829646116770164	13.082046757645003	16.67641982132045	12.962940691832046
0.3396241127067558	89.74976079766168	88.69649807571666	102.63871079082139	101.55122657284117	107.17563972267314	106.07419340338328	110.51420614089804	109.39852309455578	114.81049870279402	113.66928275964874	0.07348213988230179	0.07397931834251703	16.738043668567116	13.089238747397758	16.585667143073806	12.970079534912657
0.3416705188336247	89.79942667170754	88.74580907562239	102.67667491072218	101.5888765338228	107.20979873497068	106.10804146172516	110.5462006862925	109.43020953149401	114.84086383729232	113.69934578706179	0.07340304588225438	0.07389951684764352	16.646803695595736	13.096327611732704	16.495273445940256	12.977116187536012
0.343729255586852	89.84914621549885	88.79517358842745	102.71466501715047	101.62655233601758	107.2439761075352	106.14190774533336	110.57820859563316	109.46190921599896	114.8712368003066	113.7294165591462	0.07332387201494463	0.0738196349247912	16.555925957654836	13.103313374926074	16.40523849301826	12.98405067321437
0.34580039726466444	89.8989190747461	88.8445912628355	102.75268081718912	101.66425368891458	107.27817157141034	106.17579198768776	110.6102296098193	109.49362189145275	114.90161733232542	113.75949481893137	0.07324461889621003	0.0737396731963729	16.46541020274526	13.110196063938929	16.31556203567743	12.990883018108434
0.3478840186129729	89.9487448942784	88.89406174666712	102.79072201780592	101.70198030188557	107.3123848577134	106.20969392233982	110.64226346993193	109.52534730141666	114.93200517412335	113.78958030972989	0.07316528714310519	0.07365963228602758	16.375256167160842	13.11697570843171	16.22624381370406	12.997613251038274
0.34998019482807	89.9986233180523	88.94358468686862	102.82878832586168	101.73973188419293	107.34661569764269	106.24361328291982	110.67430991724058	109.55708518963824	114.96240006676798	113.81967277514424	0.07308587737387964	0.07357951281860309	16.285463575361064	13.123652340538683	16.13728355517378	13.004241403315973
0.352089001559344	90.04855398915909	88.99315972951926	102.86687944811679	101.7775081449963	107.38086382248332	106.27754980314263	110.70636869320904	109.58883530005667	114.9928017516256	113.84977195907263	0.07300639020796205	0.07349931542013577	16.196032140403986	13.130225995133515	16.04868097684448	13.010767508927529
0.3542105149120084	90.09853654983449	89.04278651984076	102.90499509124015	101.81530879336133	107.41512896361547	106.31150321681582	110.73843953950318	109.62059737681068	115.02320997036907	113.87987760571674	0.07292682626593905	0.07341904071783224	16.106961563851655	13.136696709621901	15.960435784094443	13.017191604394611
0.35634481144984936	90.1485706414657	89.0924647022043	102.9431349618152	101.85313353826577	107.44941085251949	106.34547325784486	110.77052219799583	109.65237116424333	115.05362446498282	113.90998945958668	0.07284718616953766	0.07333868934004896	16.01825153579557	13.143064523905196	15.872547670940548	13.023513728709077
0.35849196819798806	90.19865590460043	89.14219392013952	102.98129876634843	101.89098208860777	107.48370922078375	106.37945966024078	110.80261641077433	109.68415640690952	115.08404497777042	113.94010726550837	0.07276747054160579	0.0732582619162752	15.929901735220483	13.149329480551387	15.785016320402065	13.02973392349304
0.36065206264566085	90.24879197895508	89.19197381634257	103.01948621127629	101.92885415321287	107.5180238001107	106.41346215812622	110.83472192014622	109.71595284958153	115.11447125136027	113.97023076862946	0.07268768000609298	0.07317775907711128	15.841911829797027	13.15549162453317	15.697841404275096	13.035852232762409
0.3628251727490157	90.29897850342275	89.24180403268392	103.05769700297243	101.96674944084111	107.55235432232338	106.4474804857419	110.86683846864547	109.74776023725532	115.14490302871204	114.00035971442527	0.07260781518803243	0.07309718145425184	15.754281476209144	13.161551003366185	15.611022583478189	13.04186870306512
0.3650113769339257	90.34921511608182	89.29168421021704	103.09593084775535	102.00466766019467	107.58670051937223	106.48151437745332	110.89896579903898	109.77957831515691	115.17534005312297	114.03049384870543	0.0725278767135218	0.07301652968046557	15.66701032025594	13.167507667156315	15.524559508146922	13.047783383484784
0.36721075409881926	90.39950145420435	89.34161398918667	103.1341874518958	102.04260851992512	107.62106212334166	106.51556356775737	110.9311036543328	109.81140682874857	115.20578206823436	114.06063291762017	0.07244786520970369	0.07293580438957646	15.580097996757104	13.1733616683523	15.438451817539317	13.053596325462422
0.3694233836175272	90.44983715426386	89.39159300903633	103.17246652162329	102.08057172864001	107.65543886645581	106.54962779128788	110.96325177777766	109.84324552373414	115.23622881803692	114.09077666766545	0.07236778130474822	0.07285500621644454	15.493544129640213	13.179113061749376	15.352699140119512	13.059307582741894
0.37164934534214805	90.50022185194364	89.44162090841682	103.21076776313353	102.11855699491016	107.68983048108505	106.58370678282225	110.995409912875	109.87509414606531	115.266680046877	114.12092484568943	0.07228762562783297	0.07277413579694753	15.407348332519177	13.184761904853076	15.267301094147115	13.064917211766442
0.3738887196059291	90.55065518214599	89.49169732519516	103.24909088259666	102.15656402727785	107.72423669975356	106.6178002772888	111.02757780338432	109.90695244194855	115.29713549946386	114.15107719889943	0.07220739880912475	0.07269319376796077	15.321510208210384	13.190308257391735	15.182257287164248	13.070425271180284
0.3761415872261661	90.6011367789988	89.54182189646124	103.28743558616236	102.19459253426196	107.75865725514338	106.65190800977095	111.0597551933269	109.9388201578491	115.32759492087345	114.1812334748658	0.07212710147976122	0.07261218076733936	15.236029349085584	13.19575218148384	15.097567316366622	13.075831821992324
0.3784080295071193	90.65166627586547	89.59199425853748	103.32580157996888	102.23264222436677	107.79309188010279	106.68602971551535	111.09194182699372	109.97069704049864	115.35805805655637	114.21139342152982	0.07204673427183106	0.07253109743389878	15.150905337206495	13.20109374167805	15.013230768763606	13.081136927627085
0.3806881282429484	90.70224330535173	89.64221404698571	103.36418857014839	102.27071280608749	107.82754030765066	106.72016512993636	111.12413744894965	110.00258283689948	115.38852465234203	114.24155678720757	0.07196629781835687	0.07244994440739581	15.066137744364823	13.206333004825865	14.929247221145488	13.086340653782827
0.38298196572066395	90.75286749931504	89.69248089661649	103.40259626283542	102.30880398791838	107.86200227098414	106.7543139886235	111.15634180404066	110.03447729433168	115.41899445444584	114.27172332059746	0.07188579275327504	0.07236872232851033	14.981726132195035	13.21147004015802	14.845616240258096	13.091443068522494
0.3852896247230969	90.80353848887172	89.74279444149602	103.44102436417242	102.34691547835854	107.89647750348325	106.78847602734618	111.18855463739811	110.06638016035734	115.44946720947368	114.30189277078426	0.07180521971141807	0.07228743183882516	14.897670052261674	13.216504919160798	14.762337382893747	13.096444242157304
0.38761118853188686	90.85425590440623	89.79315431495543	103.47947258031792	102.38504698591979	107.93096573871827	106.82265098206086	111.22077569444572	110.09829118282752	115.47994266442865	114.33206488724609	0.07172457932849526	0.07220607358080874	14.813969046215789	13.221437715674256	14.679410195993114	13.101344247308589
0.3899467409304866	90.90501937557835	89.84356014959798	103.51794061745224	102.42319821913252	107.96546671045444	106.85683858891592	111.25300472090407	110.13021010988669	115.5104205667157	114.36223941985888	0.07164387224107499	0.07212464819779545	14.730622645824042	13.226268505772168	14.596834216714342	13.106143158842315
0.39229636620718694	90.95582853133227	89.89401157730784	103.55642818178532	102.46136888655326	107.999980152659	106.89103858425841	111.28524146279715	110.16213668997908	115.54090066414817	114.39241611890267	0.07156309908656532	0.07204315633396692	14.647630373066931	13.230997367758391	14.514608972513088	13.110841053792683
0.3946601491581577	91.0066829999038	89.9445082292574	103.59493497956223	102.49955869677035	108.03450579950578	106.92525070463873	111.31748566645652	110.19407067185304	115.57138270495187	114.42259473506606	0.07148226050319584	0.07196159863433343	14.56499174034252	13.235624382221431	14.432733981346246	13.115438011504011
0.3970381750905084	91.0575824088297	89.99504973591638	103.63346071707143	102.53776735841198	108.06904338538259	106.95947468681787	111.34973707852856	110.22601180456802	115.60186643777244	114.45277501945307	0.07140135712999969	0.07187997574471601	14.482706250528281	13.240149632012617	14.351208751759259	13.119934113536146
0.39943052982536675	91.10852638495483	90.04563572705914	103.67200510065011	102.57599458015167	108.10359264489547	106.99371026777186	111.38199544597823	110.25795983749846	115.632351611679	114.48295672358704	0.07132038960679425	0.07179828831172624	14.400773396911973	13.244573202027823	14.270032782787894	13.124329443497118
0.4018372997009759	91.15951455444073	90.09626583177283	103.71056783669141	102.61424007071523	108.13815331287529	107.02795718469797	111.41426051609517	110.28991452033962	115.66283797617024	114.51313959941655	0.07123935857416322	0.07171653698274832	14.319192663551803	13.248895179447572	14.189205564296572	13.128624087239587
0.40425857157581063	91.21054654277371	90.14693967846569	103.74914863165085	102.65250353888732	108.17272512438299	107.06221517502016	111.4465320364988	110.3218756031129	115.69332528117951	114.54332339932051	0.07115826467343836	0.07163472240592131	14.237963525240048	13.253115653616987	14.108726577007474	13.132818132773536
0.4066944328317112	91.26162197477318	90.19765689487521	103.7877471920532	102.69078469351814	108.20730781471562	107.09648397639496	111.4788097551438	110.35384283617107	115.72381327708042	114.57350787611361	0.07107710854668037	0.07155284523011919	14.157085447597638	13.257234715965751	14.02859529251873	13.136911670168047
0.4091449713770379	91.31274047459917	90.24841710807551	103.8263632244982	102.7290832435292	108.24190111941118	107.13076332671632	111.51109342032467	110.38581597020281	115.75430171469105	114.60369278305058	0.07099589083666197	0.07147090610493363	14.076557887190575	13.261252460044489	13.94881117348632	13.140904791616776
0.411610275649843	91.3639016657612	90.29921994448623	103.86499643566789	102.76739889792063	108.27650477425493	107.16505296412181	111.54338278068161	110.41779475623859	115.78479034528016	114.63387787383226	0.07091461218684833	0.07138890568065383	13.996380291737296	13.265168981593888	13.869373673773225	13.144797591459792
0.41409043462106226	91.41510517112592	90.35006502987997	103.90364653233256	102.80573136577692	108.3111185152844	107.19935262699767	111.57567758520516	110.4497789456553	115.81527892057152	114.66406290261008	0.07083327324137967	0.07130684460825053	13.916552100003173	13.268984378333698	13.790282238402142	13.148590166008944
0.41658553779772634	91.4663506129252	90.40095198939049	103.94231322135701	102.84408035627335	108.34574207879473	107.233662053984	111.60797758324107	110.48176829018104	115.84576719274895	114.69424762399079	0.07075187464505232	0.07122472353935548	13.83707274205517	13.272698750075506	13.71153630374829	13.152282613664283
0.41909567522619073	91.5176376127644	90.45188044752074	103.9809962097072	102.88244557868242	108.38037520134431	107.26798098398048	111.64028252449575	110.51376254190035	115.87625491446157	114.72443179304177	0.07067041704330197	0.07114254312624375	13.75794163928731	13.276312198653613	13.63313529759398	13.15587503480856
0.4216209374953856	91.5689657916302	90.50285002815062	104.01969520445607	102.92082674237977	108.41501761975962	107.30230915615108	111.6725921590405	110.54576145325872	115.90674183882805	114.75461516529535	0.07058890108218388	0.07106030402181562	13.679158204609848	13.279824827983248	13.555078639343265	13.159367531909083
0.42416141574008476	91.62033476989903	90.55386035454546	104.05840991279042	102.95922355685089	108.44966907114129	107.33664630993005	111.70490623731725	110.57776477706804	115.93722771944236	114.78479749675431	0.07050732740835604	0.070978006879579	13.600721842482017	13.283236743962334	13.477365739985544	13.162760209383123
0.4267172016441951	91.6717441673447	90.60491104936344	104.09714004201645	102.99763573169668	108.48432929286837	107.37099218502627	111.73722451014245	110.60977226651052	115.96771231037756	114.81497854389572	0.07042569666906034	0.07089565235362903	13.522631948937487	13.28654805440965	13.399996002204716	13.166053173568798
0.42928838744406506	91.72319360314656	90.65600173466385	104.13588529956617	103.03606297663988	108.51899802260407	107.40534652142884	111.76954672871237	110.641783675144	115.99819536619103	114.8451580636762	0.07034400951210534	0.07081324109863255	13.444887911853584	13.28975886916669	13.32296882054652	13.169246532790567
0.43187506593181346	91.77468269589765	90.70713203191488	104.17464539300346	103.074505001531	108.55367499830061	107.4397090594119	111.80187264460754	110.67379875690624	116.02867664192887	114.87533581353617	0.07026226658584785	0.0707307737698079	13.367489110933093	13.292869300017628	13.246283581509488	13.17234039732648
0.4344773304586784	91.82621106361266	90.75830156200179	104.21342003003024	103.11296151635445	108.58835995820449	107.47407953953993	111.83420200979765	110.7058172661199	116.05915589313078	114.90551155140467	0.07018046853917531	0.07064825102290848	13.290434917882521	13.295879460700235	13.169939663639525	13.175334879375441
0.4370952749383861	91.87777832373598	90.80950994523475	104.25220891849246	103.15143223123455	108.62305264086143	107.50845770267256	111.86653457664607	110.73783895749683	116.0896328758345	114.93568503570386	0.07009861602148795	0.07056567351420288	13.213724696368445	13.298789466782182	13.093936437526281	13.17823009294807
0.4397289938505404	91.92938409314932	90.86075680135646	104.29101176638561	103.189916856441	108.65775278512093	107.54284328996917	111.89887009791396	110.76986358614238	116.12010734657976	114.96585602535286	0.07001670968268112	0.07048304190045884	13.137357802279439	13.301599435784738	13.018273266035976	13.181026153997664
0.4423785822440318	91.98102798818032	90.91204174955055	104.32982828186144	103.22841510239552	108.69246013014191	107.5772360428944	111.93120832676547	110.8018909075604	116.15057906241367	114.99602427977308	0.06993475017312692	0.07040035683892369	13.061333583722444	13.304309487055434	12.942949504344142	13.183723180292873
0.4450441357404687	92.03270962460978	90.96336440844892	104.3686581732329	103.26692667967673	108.72717441539665	107.61163570322222	111.96354901677135	110.83392067765688	116.18104778089393	115.02618955889149	0.06985273814365724	0.0703176189873078	12.985651381168282	13.306919741800812	12.86796450003385	13.186321291457716
0.44772575053762753	92.08442861768035	91.01472439614024	104.40750114898087	103.30545129902691	108.76189538067656	107.64604201304137	111.99589192191422	110.86595265274505	116.2115132600943	115.0563516231458	0.06977067424554612	0.0702348290037657	12.910310527615366	13.309430323166453	12.79331759330671	13.188820609000686
0.4504235234129248	92.13618458210411	91.06612133017751	104.44635691775956	103.3439886713574	108.79662276609642	107.68045471475993	112.02823679659247	110.89798658954942	116.24197525860826	115.08651023348848	0.06968855913049168	0.07015198754687824	12.835310348433268	13.311841355905926	12.719008116793702	13.191221256078279
0.4531375517269096	92.18797713207012	91.11755482758548	104.48522518840166	103.38253850775354	108.83135631209866	107.71487355110922	112.06058339562391	110.93002224520937	116.27243353555274	115.11666515139004	0.06960639345059882	0.07006909527563673	12.760650161792	13.314152966740949	12.645035395977175	13.193523357749655
0.4558679334267773	92.23980588125336	91.16902450486961	104.52410566992542	103.42110051948191	108.86609575945927	107.7492982651499	112.09293147425156	110.96205937728463	116.30288785057361	115.14681613884473	0.06952417785836221	0.0699861528494218	12.686329278552876	13.316365284106723	12.571398749121727	13.195727040812926
0.45861476704990445	92.2916704428214	91.22052997802261	104.56299807153873	103.45967441799425	108.90084084929086	107.78372860027491	112.12528078814599	110.99409774375803	116.33333796384812	115.1769629583729	0.06944191300664783	0.06990316092798969	12.612347002344904	13.31847843813739	12.498097487299674	13.197832433728763
0.4613781517274047	92.34357042944323	91.27207086253327	104.60190210264587	103.49825991493428	108.93559132304843	107.81816430021522	112.15763109341084	111.02613710304061	116.36378363609032	115.2071053730263	0.06935959954867704	0.06982012017145152	12.53870262984492	13.320492560807907	12.425130914722104	13.199839666805929
0.4641581871877068	92.39550545329672	91.32364677339372	104.64081747285255	103.5368567221426	108.97034692253327	107.8526051090437	112.18998214658617	111.05817721397516	116.39422462855424	115.23724314639134	0.06927723813800749	0.06973703124025768	12.465395450715732	13.322407785781252	12.352498328611546	13.20174887200119
0.4669549737601532	92.44747512607675	91.37525732510767	104.67974389197178	103.57546455166258	109.0051073898978	107.88705077117989	112.22233370465302	111.09021783584052	116.42466070303837	115.26737604259341	0.06919482942851779	0.0696538947951794	12.392424747700716	13.324224248346582	12.280199019358406	13.20356018289749
0.46976861237862133	92.49947905900248	91.42690213169743	104.71868107002858	103.614083115745	109.03987246764927	107.92150103139367	112.25468552503638	111.12225872835478	116.45509162188863	115.29750382629987	0.06911237407438856	0.06957071149729187	12.319789796834812	13.325942085568386	12.208232270688313	13.205273734838556
0.4725992045851658	92.55151686282612	91.4785808067128	104.7576287172666	103.6527121268548	109.0746418986553	107.95595563481085	112.28703736561056	111.15429965168047	116.48551714800364	115.32762626272529	0.06902987273008672	0.06948748200795661	12.247489867466356	13.327561436166434	12.136597359709413	13.206889664819755
0.4754468525336833	92.60358814783989	91.53029296323781	104.7965865441524	103.69135129767504	109.10941542614695	107.99041432691611	112.3193889847018	111.18634036642707	116.51593704483699	115.3577431176337	0.06894732605034777	0.0694042069888044	12.175524222300737	13.329082440439379	12.065293556952383	13.20840811139351
0.47831165899359906	92.65569252388447	91.58203821389922	104.83555426138157	103.73000034111324	109.14419279372393	108.02487685355823	112.35174014109283	111.21838063365567	116.54635107640205	115.38785415734336	0.06886473469015805	0.06932088710171735	12.103892117549549	13.330505240326602	11.994320126505045	13.209829214745696
0.4811937273535759	92.70782960035609	91.63381617087343	104.8745315798832	103.76865897030572	109.17897374535795	108.05934296095336	112.38409059402593	111.25042021488193	116.57675900727475	115.4179591487294	0.06878209930473933	0.06923752300881283	12.032592803137959	13.331829979462782	11.923676326194254	13.211153116739297
0.4840931616252451	92.75999898621554	91.68562644589555	104.91351821082644	103.80732689862417	109.21375802539819	108.09381239569053	112.41644010320793	111.28245887208108	116.60716060259846	115.44805785922884	0.06869942054953052	0.06915411537242559	11.961625522599206	13.333056803006912	11.853361407556804	13.212379960747057
0.4870100664469608	92.81220028999441	91.73746865026553	104.95251386562417	103.84600383967917	109.24854537857381	108.12828490473404	112.44878842881228	111.31449636768988	116.63755562808595	115.47815005684237	0.06861669908017196	0.06907066485509131	11.890989513191016	13.334185857624107	11.783374615897628	13.213509891651483
0.4899445470875755	92.8644331198041	91.78934239485706	104.9915182559393	103.88468950732668	109.28333554999926	108.16276023542889	112.48113533148381	111.34653246461149	116.66794385002416	115.50823551013919	0.0685339355524875	0.06898717211952828	11.820684006208467	13.335217291660229	11.71371519058448	13.214543055990362
0.49289670945023945	92.91669708334292	91.84124729012466	105.03053109368935	103.9233836156724	109.31812828517778	108.197238135504	112.51348057234182	111.37856692621837	116.69832503527707	115.53831398825974	0.06845113062246849	0.06890363782862224	11.750708226842107	13.336151254945435	11.644382364949706	13.215479601778497
0.4958666600762229	92.96899178790427	91.8931829461118	105.06955209105197	103.96208587907734	109.35292333000562	108.23171835307669	112.54582391298402	111.4105995163563	116.72869895128947	115.5683852609196	0.06836828494625723	0.06882006264540866	11.681061394308927	13.336987898765074	11.575375366428489	13.216319678485888
0.4988545061487607	93.02131684038368	91.9451489724579	105.10858096046921	104.00079601216204	109.38772043077549	108.26620063665585	112.57816511548917	111.44262999934692	116.75906536608973	115.59844909841196	0.06828539918012994	0.06873644723305534	11.611742722066992	13.33772737601248	11.506693416693452	13.217063437139586
0.5018603554969207	93.07367184728757	91.99714497840691	105.1476174146536	104.03951372981264	109.42251933418132	108.30068473514685	112.61050394242169	111.47465813999231	116.78942404829392	115.6285052716121	0.06820247398048018	0.06865279225484662	11.542751417804539	13.338369841003441	11.438335731756524	13.217711030243663
0.5048843165994948	93.12605641473989	92.04917057281408	105.18666116659203	104.07823874718477	109.45731978732113	108.33517039785433	112.64284015683393	111.5066837035774	116.8197747671084	115.65855355197944	0.06811951000380309	0.06856909837416705	11.47408668350181	13.338915449487104	11.37030152193256	13.21826261167007
0.5079264985889148	93.17847014849049	92.10122536415409	105.22571192955138	104.11697077970909	109.4921215377015	108.36965737448658	112.67517352227016	111.53870645587364	116.85011729233325	115.6885937115615	0.068036507906678	0.06848536625448297	11.40574771564934	13.339364358740568	11.302589992094	13.218718336822349
0.5109870112551897	93.23091265392266	92.15330896052868	105.26476941708312	104.15570954309591	109.52692433324111	108.4041454151591	112.7075038027697	111.57072616314235	116.8804513943656	115.71862552299675	0.06795346834575294	0.06840159655932804	11.337733705218852	13.339716727390623	11.235200341663585	13.219078362461005
0.5140659650498691	93.2833835360606	92.20542096967398	105.30383334302806	104.19445475333993	109.56172792227433	108.43863427039821	112.73983076286999	111.60274259213762	116.91077684420239	115.74864875951762	0.06787039197772782	0.06831778995228474	11.270043837805133	13.33997271554108	11.168131764716236	13.219342846790823
0.5171634710900281	93.33588239957736	92.25756099896836	105.34290342152144	104.23320612672515	109.59653205355515	108.47312369114485	112.77215416761014	111.63475551010983	116.94109341344397	115.77866319495381	0.06778727945933855	0.06823394709697014	11.20267729371335	13.340132484630885	11.101383450091816	13.219511949359003
0.5202796411622786	93.38840884880219	92.30972865543988	105.38197936699724	104.27196337982943	109.63133647626042	108.5076134287579	112.80447378253362	111.66676468480847	116.97140087429632	115.80866860373484	0.06770413144734075	0.0681500686570182	11.135633248013619	13.340196197488694	11.034954581435159	13.219585831080622
0.5234145877268029	93.44096248772836	92.36192354577385	105.42106089419313	104.31072622952922	109.6661409399937	108.54210323501795	112.8367893736916	111.69876988448529	117.00169899957477	115.83866476089338	0.0676209485984936	0.06806615529606327	11.068910870715627	13.340164018340147	10.96884433737796	13.21956465427138
0.5265684239214125	93.49354292002084	92.41414527632062	105.46014771815527	104.34949439300438	109.70094519478879	108.57659286213082	112.86910070764618	111.73077087789754	117.03198756270658	115.86865144206801	0.0675377315695441	0.06798220767772492	11.002509326743166	13.340036112702364	10.903051891495124	13.219448582512996
0.5297412635656308	93.54614974902361	92.46639345310268	105.49923955424244	104.38826758774228	109.73574899111291	108.61108206273065	112.90140755147287	111.76276743431045	117.06226633773359	115.8986284235058	0.0674544810172108	0.06789822646559097	10.936427776185155	13.339812647522194	10.837576412570343	13.219237780805997
0.5329332211648017	93.59878257776792	92.51866768182312	105.53833611813155	104.42704553154338	109.770552079871	108.6455705898843	112.93370967276456	111.79475932350124	117.09253509931601	115.92859548206613	0.06737119759816827	0.06781421232320209	10.870665374113742	13.339493790874258	10.772417064454203	13.218932415311428
0.5361444119142209	93.65144100897851	92.57096756787146	105.57743712582054	104.46582794252396	109.80535421240731	108.68005819709286	112.96600683963266	111.82674631576003	117.12279362273333	115.95855239522133	0.06728788196903113	0.06773016591403497	10.805221270893526	13.339079712201055	10.707573006264283	13.218532653481816
0.5393749517032939	93.7041246450828	92.62329271633311	105.61654229363465	104.50461453912249	109.84015514051083	108.714544638297	112.99829882071191	111.85872818189486	117.15304168388906	115.98849894106178	0.06720453478633831	0.06764608790148705	10.740094612319808	13.338570582312968	10.643043392632535	13.218038664188498
0.5426249571197181	93.7568330882174	92.67564273199554	105.65565133822975	104.54340504010287	109.87495461641723	108.74902966787896	113.03058538516196	111.8907046932331	117.18327905931217	116.01843489829695	0.06712115670653726	0.06756197894886043	10.67528453948762	13.337966573180893	10.57882737350883	13.217450617419672
0.5458945454536906	93.80956594023606	92.7280172193564	105.69476397659722	104.58219916455934	109.90975239281275	108.78351304066639	113.06286630267077	111.92267562162488	117.21350552616022	116.04836004625881	0.06703774838596917	0.06747783971934657	10.610790188991814	13.33726785802719	10.514924094393791	13.216768684425915
0.5491838347021408	93.86232280271689	92.78041578263063	105.73387992606797	104.6209966319205	109.94454822283696	108.81799451193514	113.0951413434568	111.9546407394453	117.24372086222164	116.07827416490389	0.06695431048085201	0.06739367087600974	10.546610693014372	13.33647461129658	10.451332696404279	13.215993037658336
0.5524929435729888	93.91510327697023	92.83283802575819	105.77299890431713	104.65979716195385	109.97934186008634	108.8524738374127	113.12741027827225	111.98659981959743	117.2739248459186	116.10817703481614	0.0668708436472666	0.06730947308177165	10.482745179418998	13.335587008645234	10.388052316371613	13.215123850775853
0.55582199148943	93.96790696404581	92.8852835524113	105.81212062936793	104.69860047476982	110.01413305861702	108.88695077328107	113.15967287840512	112.01855263551477	117.30411725630903	116.13806843720909	0.06678734854113987	0.0672252469993965	10.419192771800226	13.334605226937128	10.325082086901602	13.214161298648833
0.5591710985942444	94.02073346474066	92.93775196600218	105.85124481959643	104.73740629082641	110.0489215729484	108.9214250761802	113.19192891568257	112.0504989611641	117.33429787308981	116.16794815392875	0.0667038258182312	0.06714099329147473	10.3559525895962	13.333529444193118	10.262421136472767	13.21310555727905
0.5625403857541326	94.07358237960602	92.99024286969001	105.89037119373519	104.7762143309328	110.08370715806548	108.95589650321045	113.22417816247264	112.0824385710475	117.36446647659827	116.19781596745541	0.06662027613411567	0.06705671262040801	10.29302374809049	13.332359839536366	10.200068589441798	13.211956803766952
0.565929974564078	94.12645330895522	93.04275586638869	105.92949947087767	104.81502431625377	110.11848956942232	108.99036481193592	113.2564203916872	112.11437124020522	117.39462284781509	116.2276716609062	0.06653670014416967	0.06697240564839425	10.230405358659482	13.331096593326947	10.138023566301854	13.21071521646445
0.569339987351735	94.17934585287105	93.09529055877427	105.96862937048255	104.85383596831406	110.15326856294503	109.02482976038756	113.28865537678453	112.14629674421819	117.42476676836667	116.25751501803768	0.06645309850355548	0.06688807303741126	10.168096528710521	13.329739887001779	10.076285183591608	13.209380974763917
0.5727705471818436	94.23225961121312	93.14784654929207	106.00776061237741	104.892649009002	110.18804389503444	109.05929110706559	113.32088289177146	112.17821485921013	117.45489802052708	116.28734582324765	0.06636947186720693	0.06680371544920231	10.106096361805612	13.328289903100085	10.014852554040772	13.207954259156395
0.5762217778606706	94.2851941836253	93.20042344016426	106.04689291676306	104.9314631605737	110.2228153225691	109.09374861094271	113.35310271120593	112.2101253618501	117.48501638722055	116.31716386157754	0.06628582088981415	0.06671933354526158	10.044403957768736	13.326746825270675	9.95372478668105	13.2064352512607
0.5796938039404782	94.33814916954314	93.25302083339723	106.08602600421743	104.97027814565718	110.25758260290817	109.12820203146686	113.38531461019925	112.2420280293549	117.51512165202345	116.34696891871465	0.06620214622580785	0.06663492798681803	9.983018412729507	13.325110838224646	9.892900986873428	13.204824133739749
0.5831867507240184	94.39112416820133	93.30563833078881	106.1251595956995	105.00909368725604	110.292345493894	109.16265112856382	113.4175183644184	112.27392263949103	117.54521359916656	116.37676078099413	0.06611844852934619	0.06655049943482048	9.921938819197749	13.323382127717196	9.832380256386386	13.203121090271452
0.5867007442690553	94.44411877864083	93.35827553393554	106.16429341255314	105.04790950875343	110.32710375385496	109.19709566264	113.4497137500882	112.30580897057719	117.5752920135369	116.4065392354009	0.06603472845429877	0.06646604854992427	9.86116426620174	13.321560880565812	9.772161693534144	13.201326305621478
0.5902359113929144	94.49713259971658	93.41093204424031	106.20342717651121	105.0867253339161	110.3618571416083	109.23153539458526	113.48190054399379	112.33768680148638	117.60535668068022	116.43630406957205	0.06595098665423299	0.06638157599247402	9.80069383933187	13.319647284650273	9.712244393218498	13.199439965585043
0.5937923796770596	94.55016523010464	93.46360746291944	106.24256060969928	105.1255408868981	110.39660541646268	109.26597008577552	113.5140785234826	112.36955591164826	117.63540738680274	116.46605507179869	0.06586722378239868	0.06629708242249167	9.740526620758828	13.317641528763488	9.652627446956103	13.197462256892322
0.597370277471697	94.6032162683094	93.51630139100978	106.28169343463911	105.16435589224425	110.4313483382205	109.30039949807498	113.5462474664662	112.4014160810507	117.66544391877274	116.4957920310275	0.06578344049171418	0.06621256849965963	9.680661689459157	13.31554380282978	9.593309943091299	13.195393367372162
0.6009697339004076	94.65628531267154	93.5690134293767	106.32082537425327	105.20317007489474	110.4660856671814	109.33482339383961	113.57840715142335	112.43326709024278	117.69546606412361	116.52551473686356	0.06569963743475202	0.066128034883307	9.621098121158866	13.313354297682963	9.534290966743356	13.193233485777455
0.6045908788648067	94.70937196137447	93.62174317872046	106.35995615186782	105.24198316018783	110.50081716414363	109.36924153591862	113.6105573574008	112.46510872033585	117.72547361105437	116.55522297957107	0.06561581526372384	0.06604348223239556	9.561834988395276	13.311073205062712	9.475569599864684	13.190982801756036
0.6082338430492322	94.7624758124521	93.674490239584	106.39908549121651	105.28079487386402	110.53554259040722	109.4036536876574	113.64269786401606	112.49694075300599	117.75546634843225	116.58491655007586	0.06553197463046768	0.06595891120550453	9.502871360758945	13.308700717767351	9.417144921477302	13.188641505992564
0.611898757925461	94.81559646379624	93.72725421236025	106.43821311644457	105.31960494206983	110.5702617077765	109.43805961290028	113.67482845145933	112.52876297049613	117.7854440657945	116.61459523996724	0.0654481161864321	0.06587432246081695	9.444206304831823	13.306237029511976	9.359016007640093	13.186209790113935
0.6155857557574533	94.86873351316372	93.78003469729914	106.47733875211209	105.35841309136114	110.60497427856231	109.47245907599252	113.70694890049538	112.56057515561776	117.81540655335004	116.64425884149948	0.06536424058266378	0.06578971665610513	9.38583888422363	13.303682334848418	9.301181931441533	13.183687846551038
0.6192949696061266	94.92188655818327	93.83283129451462	106.5164621231972	105.39721904870648	110.63968006558409	109.50685184178252	113.73905899246488	112.59237709175243	117.84535360198073	116.67390714759316	0.06528034846979243	0.06570509444871674	9.327768159828338	13.301036829336226	9.243641763277992	13.181075868757034
0.6230265333341571	94.9750551963638	93.88564360399262	106.55558295510073	105.4360225414914	110.67437883217319	109.54123767562501	113.77115850928752	112.62416856285455	117.87528500324416	116.70353995183787	0.06519644049801712	0.06562045649556003	9.269993189731395	13.298300709415344	9.186394570766424	13.178374051036371
0.6267805816108112	95.02823902510038	93.93847122559734	106.5947009736483	105.47482329752096	110.70907034217399	109.57561634338226	113.80324723346233	112.65594935345217	117.90520054937393	116.73315704849273	0.06511251731709261	0.0655358034530911	9.21251302930068	13.295474172275135	9.129439418822585	13.175582588475663
0.6305572499168048	95.0814376416822	93.99131375907898	106.63381590509462	105.51362104502371	110.74375435994683	109.60998761142699	113.83532494807044	112.68771924864924	117.93510003328207	116.76275823248845	0.06502857957631618	0.0654511359772987	9.155326731370224	13.292557416127238	9.072775369844749	13.172701677147415
0.634356674549194	95.13465064329978	94.04417080408076	106.6729274761268	105.55241551265507	110.77843065037028	109.64435124664448	113.86739143677659	112.71947803412735	117.96498324856053	116.79234329942899	0.06494462792451318	0.06536645472369114	9.098433346229285	13.289550639965455	9.016401483700974	13.169731513909937
0.6381789926262927	95.18787762705192	94.09704196014623	106.71203541386762	105.59120642950063	110.81309897884313	109.67870701643473	113.89944648383072	112.75122549614736	117.99484998948252	116.82191204559292	0.0648606630100232	0.0652817603472827	9.041831921687844	13.286454043623962	8.96031681781642	13.166672296469187
0.642024342092622	95.24111818995297	94.14992682672612	106.75113944587882	105.62999352507944	110.8477591112866	109.71305468871462	113.93148987406973	112.78296142155097	118.02470005100407	116.85146426793482	0.06477668548068823	0.06519705350257918	8.985521503178461	13.283267827748205	8.904520427237003	13.163524223320564
0.6458928617238878	95.29437192894007	94.20282500318572	106.79023930016452	105.66877652934734	110.88241081414647	109.74739403191991	113.96352139291902	112.81468559776242	118.05453322876546	116.88099976408687	0.06469269598383706	0.06511233484356539	8.929501133778103	13.279992193743965	8.849011364671242	13.160287493727083
0.6497846911319898	95.34763844087998	94.25573608881174	106.82933470517415	105.70755517269997	110.9170538543949	109.78172481500722	113.99554082639396	112.84639781278983	118.08434931909234	116.91051833235979	0.06460869516627417	0.06502760502369133	8.873769854406419	13.276627343911969	8.793788680697617	13.156962307850335
0.6536999707700591	95.40091732257693	94.30865968282	106.86842538980645	105.74632918597676	110.95168799953323	109.81604680745676	114.02754796110209	112.87809785522738	118.11414811899793	116.94001977174514	0.06452468367426513	0.0649428646958575	8.818326703711136	13.27317348124052	8.738851423640881	13.153548866528581
0.6576388419375281	95.45420817077874	94.36159538436154	106.90751108341149	105.78509830046292	110.98631301759285	109.85035977927308	114.0595425842434	112.90978551425574	118.14392942618306	116.96950388191539	0.06444066215352352	0.06485811451240357	8.763170718284528	13.269630809485534	8.68419863975032	13.150047371342225
0.661601446785229	95.50751058218493	94.41454279253071	106.94659151579505	105.8238622478937	111.02092867713831	109.88466350098825	114.09152448361317	112.94146057964471	118.17369303903872	116.99897046322626	0.06435663124919817	0.06477335512509441	8.70830093267432	13.265999533192371	8.629829373283428	13.14645802468658
0.6655879283205246	95.56082415345304	94.46750150637145	106.98566641722063	105.86262076045669	111.0555347472683	109.91895774366297	114.12349344760233	112.97312284175364	118.20343875664639	117.02841931671726	0.06427259160586117	0.06468858718510617	8.653716379474645	13.262279857663088	8.57574266654592	13.142781029706384
0.6695984304124688	95.61414848120648	94.5204711248852	107.02473551841372	105.90137357079578	111.09013099761859	109.95324227888928	114.15544926519989	113.00477209153392	118.23316637878015	117.0578502441137	0.06418854386749287	0.0646038113430146	8.599416089360602	13.258471988861857	8.521937559931757	13.139016590204847
0.6736330977969988	95.66748316204067	94.57345124703689	107.0637985505635	105.94012041201303	111.1247171983626	109.98751687879128	114.18739172599308	113.036408120529	118.26287570590675	117.08726304782665	0.06410448867747076	0.06451902824878065	8.545399091106447	13.254576133378578	8.468413091952243	13.135164910603635
0.6776920760821589	95.7208277925307	94.62644147176258	107.1028552453267	105.97886101767243	111.15929312021414	110.02178131602771	114.21932062016953	113.06803072087668	118.29256653918743	117.11665753095497	0.06402042667855644	0.06443423855173953	8.4916644118548	13.250592498716287	8.415168299483412	13.13122619621572
0.6817755117533548	95.77418196923864	94.67944139797679	107.14190533483072	106.01759512180315	111.19385853442934	110.05603536379402	114.25123573851874	113.09963968531038	118.32223868047939	117.14603349728655	0.06393635851288255	0.06434944290058497	8.438211076983862	13.24652129295282	8.3622022176678	13.12720065296162
0.6858835521786408	95.82754528871996	94.73245062457887	107.180948551676	106.05632245890175	111.22841321280774	110.09027879582341	114.28313687243273	113.13123480716	118.35189193233614	117.17539075129876	0.06385228482194094	0.06426464194335985	8.385038110163805	13.242362724711711	8.30951387994719	13.12308848729299
0.6900163456140378	95.88091734753051	94.78546875045997	107.21998462893883	106.0950427639351	111.26295692769403	110.12451138638856	114.31502381390722	113.16281588035301	118.38152609800848	117.20472909815949	0.06376820624656962	0.06417983632744173	8.332144533596875	13.238117003424122	8.257102318288162	13.118889906461845
0.6941740412088835	95.93429774223434	94.83849537451077	107.25901330017517	106.13375577234412	111.29748945198067	110.15873291030415	114.3468963555437	113.19438269941641	118.41114098144642	117.23404834372892	0.06368412342694042	0.06409502669952957	8.279529367951909	13.233784339150588	8.204966563149355	13.114605118331383
0.6983567890112157	95.98768606940975	94.89153009562759	107.29803429942233	106.17246122004553	111.33201055910835	110.19294314292752	114.3787542905496	113.22593505947707	118.44073638729917	117.26334829455952	0.06360003700254721	0.06401021370563369	8.227191632400718	13.229364942475513	8.153105643490562	13.110234331325046
0.702564739973187	96.04108192565678	94.94457251271979	107.3370473612024	106.21115884343527	111.36652002306838	110.2271418601608	114.41059741273992	113.25747275626324	118.47031212091649	117.29262875789752	0.06351594761219363	0.06392539799106145	8.17513034482181	13.224859024725447	8.101518586992825	13.105777754572046
0.7067980459565127	96.09448490760423	94.99762222471675	107.37605222052512	106.24984837939127	111.40101761840417	110.26132883845264	114.44242551653846	113.28899558610581	118.49986798834985	117.32188954168396	0.06343185589397998	0.06384058020040574	8.123344521707622	13.22026679773262	8.050204419956572	13.101235597725463
0.7110568597379514	96.14789461191609	95.05067883057436	107.41504861288995	106.28852956527561	111.43550312021232	110.2955038547991	114.4742383969783	113.32050334593872	118.52940379635253	117.35113045455476	0.06334776248529309	0.0637557609775327	8.071833178313682	13.215588473940443	7.999162167450777	13.096608071031369
0.7153413350148182	96.20131063529917	95.1037419292825	107.45403627428954	106.32720213893805	111.46997630414482	110.32966668674594	114.50603584970355	113.35199583330079	118.5589193523814	117.3803513058426	0.06326366802279296	0.06367094096556933	8.02059532873136	13.210824266418058	7.9483908533875365	13.091895385387033
0.7196516264105322	96.25473257450943	95.1568111198715	107.49301494121174	106.36586583871794	111.50443694641002	110.3638171123896	114.53781767096974	113.38347284633618	118.588414464597	117.40955190557682	0.06317957314240147	0.0635861208068929	7.969629985922438	13.205974388794857	7.897889500540259	13.087097752213595
0.7239878894801961	96.30816002635947	95.20988600141946	107.53198435064297	106.40452040344749	111.53888482377462	110.39795491037904	114.56958365764547	113.4149341837957	118.61788894186488	117.43873206448501	0.06309547847929015	0.06350130114311672	7.918936161708189	13.201039055151341	7.84765713057277	13.0822153833833
0.7283502807162107	96.36159258772456	95.26296617305825	107.57094424006961	106.44316557245342	111.57331971356406	110.43207985991634	114.60133360721217	113.44637964503701	118.64734259375538	117.46789159399255	0.0630113846678694	0.0634164826150807	7.868512866945821	13.196018480175553	7.797692764179374	13.077248491426872
0.7327389575539218	96.41502985555053	95.3160512339816	107.60989434748198	106.48180108556079	111.60774139366528	110.46619174075938	114.63306731776655	113.4778090300267	118.6767752305458	117.49703030622481	0.06292729234177648	0.06333166586283753	7.818359111597601	13.190912879155803	7.747995421153973	13.072197289431642
0.7371540783773028	96.46847142685995	95.369140783451	107.64883441137584	106.5204266830945	111.6421496425271	110.5002903332221	114.66478458802025	113.50922213934021	118.70618666321973	117.52614801400668	0.06284320213386388	0.06324685152564272	7.76847390463081	13.185722467776941	7.698564120302763	13.067061990856018
0.74159580252467	96.52191689875913	95.4222344208028	107.68776417075524	106.55904210588209	111.67654423916183	110.53437541817623	114.69648521730119	113.54061877416294	118.7355767034684	117.5552445308636	0.06275911467618804	0.06316204024194273	7.718856254245111	13.180447462265874	7.6493978796625015	13.061842809762311
0.746064290294433	96.57536586844515	95.47533174545514	107.72668336513499	106.5976470952564	111.71092496314667	110.56844677705266	114.72816900555435	113.57199873629119	118.76494516369107	117.58431967102224	0.06267503059999857	0.06307723264936232	7.669505167827083	13.175088079366105	7.600495716480509	13.056539960674854
0.7505597029508803	96.62881793321237	95.52843235691458	107.76559173454295	106.63624139305767	111.74529159462477	110.60250419184253	114.7598357533424	113.60336182813275	118.79429185699563	117.61337324941087	0.06259095053572611	0.06299242938469501	7.620419652070268	13.169644536264968	7.551856647287423	13.051153658598196
0.7550822027299987	96.68227269045956	95.58153585478307	107.80448901952266	106.67482474163624	111.77964391430672	110.63654744509863	114.79148526184673	113.63470785270786	118.82361659719929	117.64240508166024	0.06250687511297215	0.06290763108389055	7.571598713006097	13.16411705065184	7.503479687959043	13.04568411900982
0.7596319528453285	96.73572973769645	95.63464183876454	107.8433749611354	106.71339688385467	111.81398170347154	110.67057631993644	114.82311733286784	113.66603661364972	118.85291919882893	117.6714149841037	0.06242280496049752	0.06282283838204418	7.523041356036629	13.15850584065629	7.455363853747258	13.040131557838322
0.7642091174938536	96.78918867255062	95.68774990867179	107.88224930096271	106.75195756309019	111.84830474396794	110.70459060003544	114.85473176882631	113.69734791520527	118.88219947712162	117.70040277377797	0.062338740706212	0.06273805191338525	7.474746586040055	13.15281112484081	7.407508159381905	13.034496191463404
0.7688138618619275	96.84264909277431	95.74085966443323	107.92111178110869	106.79050652323697	111.8826128182155	110.73859006964022	114.88632837276327	113.72864156223595	118.91145724802523	117.72936826842351	0.06225468297716212	0.06265327231126738	7.426713407388888	13.147033122240828	7.359911619083505	13.02877823669769
0.7734463521312342	96.89611059625105	95.7939707060995	107.95996214420221	106.82904350870847	111.91690570920575	110.77257451356155	114.91790694834127	113.7599173602182	118.94069232819875	117.75831128648504	0.06217063239952258	0.06256850020815581	7.3789408239990735	13.141172052230104	7.312573246612374	13.022977910739428
0.7781067554847866	96.94957278100237	95.84708263385025	107.99880013339894	106.86756826443937	111.9511832005031	110.80654371717738	114.94946729984443	113.79117511524395	118.96990453501249	117.78723164711161	0.06208658959858362	0.0624837362356179	7.331427839408207	13.135228134669887	7.265492055345021	13.0170954312307
0.7827952401129585	97.00303524519472	95.90019504800087	108.03762549238394	106.90608053588814	111.98544507624615	110.84049746643409	114.98100923217956	113.82241463402151	118.99909368654882	117.81612917015741	0.06200255519874181	0.06239898102431248	7.2841734568410175	13.129201589807053	7.218667058354185	13.011131016221043
0.7875119752195561	97.05649758714601	95.95330754900918	108.07643796537356	106.94458006903905	112.01969112114865	110.87443554784743	115.0125325508764	113.85363572387594	119.02825960160246	117.84500367618195	0.06191852982348877	0.06231423520397825	7.237176679233016	13.123092638285016	7.172097268408834	13.005084884149255
0.792257131027923	97.10995940533243	96.00641973748216	108.11523729711773	106.98306661040439	112.0539211205005	110.9083577485036	115.04403706208831	113.8848381927496	119.05740209968066	117.87385498645033	0.06183451409540133	0.06222949940342368	7.190436509288702	13.116901501118264	7.125781698063292	12.998957253836124
0.7970308787870847	97.16342029839508	96.0595312141826	108.15402323290202	107.02153990702656	112.08813486016868	110.94226385606018	115.07552257259269	113.91602184920279	119.08652100100363	117.90268292293372	0.06175050863613106	0.06214477425051768	7.143951949479742	13.110628399568668	7.079719359611772	12.992748344346182
0.8018333907779276	97.2168798651461	96.11264158003512	108.1927955185491	107.0599997064795	112.12233212659767	110.97615365874641	115.10698888979086	113.94718650241336	119.11561612650407	117.9314873083088	0.061666514066394146	0.062060060372177574	7.097722002259616	13.104273555480177	7.03390926533757	12.986458375311486
0.8066648403194178	97.27033770457679	96.1657504361344	108.23155390042247	107.09844575687247	112.15651270681195	111.01002694536588	115.13843582171016	113.97833196217906	119.14468729782932	117.96026796595986	0.061582531005960874	0.06197535839435981	7.051745669947195	13.097837190896826	6.988350427391197	12.98008756660056
0.8115254017748545	97.32379341586226	96.21885738374978	108.27029812542622	107.13687780684981	112.19067638841472	111.04388350529516	115.16986317700216	114.0094580389156	119.17373433733904	117.98902471997664	0.0614985600736463	0.061890668942049976	7.006021954824973	13.091319528193708	6.943041857868593	12.97363613836933
0.8164152505581643	97.37724659836981	96.27196202433355	108.30902794100902	107.17529560559491	112.22482295959072	111.07772312848654	115.20127076494505	114.04056454365906	119.20275706810767	118.01775739515661	0.061414601887300364	0.061805992639252336	6.960549859222738	13.08472079011699	6.897982568911175	12.967104311159346
0.8213345631402307	97.4306968516642	96.32506395952625	108.34774309516446	107.21369890283057	112.25895220910549	111.11154560546744	115.23265839544236	114.07165128806463	119.23175531392273	118.04646581700342	0.06133065706379763	0.061721330108980135	6.915328385524845	13.078041199671134	6.853171572722204	12.960492305806838
0.8262835170552626	97.48414377551521	96.37816279116436	108.38644333643428	107.2520874488223	112.2930639263074	111.1453507273424	115.26402587902463	114.10271808440828	119.26072889928643	118.07514981172851	0.06124672621902789	0.06163668197324507	6.870356536299369	13.071280980286247	6.8086078816668305	12.953800343522744
0.8312622909072027	97.53758696990378	96.43125812128615	108.42512841390959	107.29046099437936	112.32715790112779	111.1791382857932	115.29537302684898	114.13376474558639	119.28967764941514	118.10380920625036	0.06116280996788586	0.061552048853048984	6.825633314208972	13.06444035554523	6.764290508201157	12.947028645707178
0.8362710643761712	97.59102603502845	96.48434955213835	108.4637980772327	107.32881929085684	112.36123392408174	111.21290807307957	115.32669965069944	114.164791085116	119.31860139023921	118.1324438281946	0.0610789089242625	0.06146743136837261	6.781157722165517	13.057519549358403	6.720218465023208	12.940177434062207
0.8413100182249524	97.6444605713121	96.53743668618273	108.50245207659907	107.36716209015749	112.39529178626894	111.24665988204016	115.35800556298743	114.19579691713521	119.34749994840342	118.16105350589436	0.06099502370103625	0.061382830138167095	6.736928763360993	13.050518785948952	6.676390765111137	12.933246930631867
0.8463793343055166	97.69789017940846	96.59051912610278	108.5410901627594	107.40548914473375	112.42933127937448	111.28039350609333	115.38929057675195	114.22678205640366	119.37637315126717	118.18963806839027	0.06091115491006098	0.06129824578034408	6.692945441274787	13.043438289751066	6.632806421715941	12.926237357656646
0.8514791955655843	97.75131446020852	96.64359647480983	108.57971208702077	107.44380020758904	112.46335219566909	111.31410873923734	115.42055450565957	114.25774631830218	119.40522082690379	118.21819734543014	0.06082730316216057	0.0612136789117666	6.649206759770095	13.036278285500885	6.589464448461513	12.919148937682621
0.8566097860552276	97.80473301484732	96.69666833545013	108.61831760124926	107.48209503228031	112.49735432801057	111.34780537605182	115.45179716400513	114.28868951883382	119.43404280410158	118.24673116746965	0.06074346906711574	0.06112913014823944	6.605711723097556	13.029038998152828	6.5463638593664655	12.911981893474149
0.861771290933513	97.85814544470983	96.74973431141049	108.65690645787065	107.52037337291878	112.53133746984342	111.38148321169739	115.48301836671118	114.31961147462292	119.46283891236261	118.27523936567135	0.060659653233658746	0.06104460010449988	6.562459335937092	13.021720652843214	6.503503668838675	12.904736447977484
0.8669638964751838	97.91155135143802	96.8027940063255	108.69547840987289	107.5586349841724	112.56530141520024	111.41514204191702	115.51421792932865	114.3505120029162	119.49160898190347	118.30372177190543	0.060575856269461326	0.06096008939420944	6.519448603519777	13.014323475050332	6.46088289186082	12.897412824499042
0.8721877900773816	97.96495033693708	96.85584702408364	108.7340332108076	107.59687962126733	112.59924595870206	111.44878166303653	115.54539566803707	114.38139092158256	119.52035284365509	118.33217821874936	0.060492078781128576	0.06087559862994361	6.4766785315678135	13.006847690387076	6.41850054387578	12.89001124645074
0.877443160266411	98.01834200338178	96.90889296883367	108.77257061479146	107.63510703998939	112.63317089555872	111.48240187196471	115.57655139964415	114.41224804911309	119.5490703292623	118.36060853948766	0.06040832137418741	0.06079112842318472	6.434148126381842	12.999293524666427	6.376355640893962	12.882531937462772
0.8827301967045416	98.0717259532228	96.96193144499104	108.81109037650795	107.67331699668578	112.66707602156951	111.51600246619418	115.6076849415861	114.44308320462108	119.57776127108389	118.38901256811185	0.06032458465307984	0.060706679384311055	6.3918563948973315	12.99166120389782	6.334447199564238	12.874975121379975
0.8880490901968541	98.12510178919338	97.01496205724433	108.84959225120889	107.71150924826668	112.70096113312363	111.5495832438018	115.63879611192783	114.47389620784227	119.60642550219248	118.41739013932032	0.06024086922115472	0.060622252122589995	6.349802344730051	12.983950954348984	6.292774237203048	12.867341022287292
0.8934000326981257	98.17846911431575	97.0679844105619	108.8880759947163	107.74968355220706	112.73482602720101	111.58314400344948	115.66988472936292	114.504686879135	119.6350628563745	118.44574108851839	0.06015717568065685	0.06053784724616749	6.307984984197901	12.976163002407702	6.251335771796221	12.859629864393355
0.8987832173197573	98.23182753190704	97.12099811019763	108.9265413634234	107.78783966654767	112.76867050137211	111.61668454438394	115.70095061321345	114.5354550394798	119.66367316812963	118.47406525181766	0.060073504632721784	0.060453465362062135	6.26640332234274	12.968297574614553	6.210130822060819	12.851841872059595
0.904198838336744	98.28517664558609	97.17400276169785	108.96498811429652	107.82597734989704	112.80249435379898	111.65020466643784	115.73199358343012	114.56620051047977	119.69225627267093	118.50236246603626	0.0599898566773644	0.06036910707615431	6.225056369015874	12.9603548976811	6.169158407506984	12.843977269832976
0.9096470911946843	98.33851605927944	97.22699797090716	109.00341600487616	107.86409636143253	112.83629738323508	111.6837041700296	115.76301346059205	114.59692311436008	119.72081200592423	118.53063256869802	0.05990623241347349	0.060284772993178616	6.1839431348926155	12.952335198493529	6.128417548459765	12.83603628243145
0.915128172516836	98.39184537722795	97.27998334397529	109.04182479327902	107.90219646090227	112.87007938902626	111.7171828561644	115.7940100659071	114.62762267396869	119.7493402045284	118.55887539803307	0.059822632438801676	0.060200463716717445	6.1430626315341215	12.94423870407627	6.08790726611187	12.82801913471485
0.9206422801112097	98.44516420399287	97.33295848736294	109.08021423819882	107.94027740862619	112.90384017111066	111.75064052643401	115.82498322121131	114.6582990127754	119.77784070583446	118.58709079297675	0.05973905734995818	0.06011617984918934	6.102413871391036	12.936065641570167	6.047626582525481	12.819926051641232
0.9261896129777101	98.49847214446223	97.3859230078483	109.11858409890807	107.97833896549754	112.93757953001933	111.78407698301744	115.8559327489692	114.68895195487238	119.80631334790587	118.61527859316982	0.05965550774240122	0.06003192199184445	6.061995867881706	12.92781623826886	6.007574520728667	12.81175725835783
0.931770371315315	98.5517688038571	97.43887651253326	109.15693413525933	108.01638089298446	112.97129726687643	111.81749202868127	115.8868584722735	114.71958132497384	119.8347579695179	118.64343863895805	0.0595719842104301	0.05994769074475406	6.021807635397636	12.919490721553302	5.967750104706283	12.803512980088271
0.9373847565293029	98.60505378773775	97.49181860884956	109.19526410768647	108.05440295313095	113.00499318339948	111.85088546677972	115.91776021484483	114.75018694841583	119.86317441015717	118.67157077139174	0.05948848734717594	0.05986348670680454	5.981848189330776	12.911089318869927	5.9281523594254395	12.795193442114396
0.9430329712385201	98.65832670200967	97.54474890456491	109.23357377720573	108.09240490855821	113.03866708189943	111.88425710125487	115.9486378010316	114.7807686511559	119.89156251002133	118.69967483222518	0.05940501774459728	0.05977931047568864	5.942116546199031	12.902612257905275	5.888780310966467	12.786798869961785
0.9487152192826929	98.71158715293069	97.5976670077899	109.27186290541802	108.13038652246674	113.07231876528184	111.91760673663774	115.97949105581047	114.81132625977375	119.91992211001943	118.72775066391722	0.05932157599346931	0.05969516264789746	5.902611723588052	12.894059766342252	5.849632986464712	12.778329489174212
0.9544317057297852	98.76483474711596	97.65057252698318	109.31013125450882	108.16834755863638	113.10594803704579	111.95093417804732	116.01031980478503	114.84185960147002	119.94825305177027	118.7557981096297	0.05923816268337793	0.05961104381871481	5.863332740169426	12.885432071867399	5.8107094141159905	12.769785525291809
0.9601826368833979	98.81806909154466	97.7034650709582	109.34837858725014	108.20628778142827	113.13955470128487	111.98423923119144	116.04112387418627	114.87236850406643	119.97655517760275	118.78381701322756	0.059154778402712986	0.059526954582207185	5.824278615864387	12.876729402403726	5.772008623360307	12.761167204076628
0.9659682202902156	98.87128979356655	97.75634424888949	109.38660466700193	108.24420695578615	113.17313856268743	112.01752170236716	116.07190309087251	114.90285279600602	120.0048283305555	118.81180721927866	0.059071423738659874	0.05944289553121894	5.785448371771054	12.867951985863328	5.73352964480182	12.75247475130891
0.9717886647474951	98.92449646090738	97.80920967031838	109.42480925771268	108.28210484723719	113.20669942653632	112.05078139846044	116.10265728232855	114.93331230635218	120.03307235437609	118.83976857305294	0.05898809927719297	0.05935886725736276	5.74684103020445	12.859100050194684	5.695271510232487	12.743708392797998
0.9776441803106027	98.97768870167546	97.8620609451594	109.46299212392093	108.3199812218933	113.24023709870929	112.08401812694653	116.13338627666572	114.96374686478879	120.06128709352066	118.86770092052211	0.058904805603067927	0.05927487035101426	5.708455614791092	12.850173823437217	5.657233252748483	12.734868354444188
0.9835349783005937	99.03086612436768	97.91489768370631	109.50115303075634	108.35783584645237	113.27375138567915	112.1172316958902	116.16408990262171	114.99415630161987	120.08947239315351	118.89560410835912	0.058821543299816446	0.05919090540130376	5.670291150461708	12.841173533677647	5.619413906722912	12.725954862184153
0.9894612713118381	99.08402833787548	97.96771949663818	109.53929174394077	108.3956684881992	113.30724209451374	112.15042191394559	116.19476798956002	115.02454044776921	120.11762809914663	118.9234779839378	0.058738312949737824	0.059106972996110715	5.632346663480348	12.832099409006332	5.581812507860377	12.71696814200186
0.9954232732196957	99.13717495149113	98.02052599502557	109.57740802978944	108.4334789150069	113.3407090328761	112.18358859035669	116.22542036746977	115.05489913478019	120.14575405807906	118.95132239533223	0.05865511513389224	0.059023073722054765	5.594621181497132	12.82295167756456	5.544428093229726	12.70790841991402
1.0014211991882311	99.19030557491342	98.07331679033629	109.61550165521177	108.47126689533755	113.3741520090245	112.21673153495699	116.25604686696514	115.08523219481519	120.17385011723637	118.97913719131621	0.05857195043209479	0.05893920816449109	5.557113733573715	12.813730567526363	5.507259701280418	12.69877592193734
1.0074552656779823	99.24341981825414	98.1260914944418	109.6535723877128	108.50903219824359	113.40757083181254	112.24985055816983	116.28664731928542	115.11553946065551	120.2019161246102	119.00692222136273	0.058488819422908796	0.05885537690750258	5.519823350190563	12.804436307011201	5.470306371871629	12.689570874099445
1.013525690453769	99.29651729204338	98.17884971962265	109.69161999539348	108.54677459336843	113.44096531068882	112.28294547100803	116.3172215562939	115.14582076570053	120.2299519288973	119.03467733564317	0.05840572268363915	0.05877158053389339	5.4827490633615525	12.795069124273141	5.43356714638503	12.680293502529821
1.0196326925925556	99.34959760723675	98.23159107857559	109.72964424695294	108.5844938509484	113.47433525569802	112.31601608507499	116.3477694104788	115.17607594396841	120.25795737950004	119.06240238502771	0.058322660790326476	0.058687819625182776	5.445889906548473	12.785629247442557	5.397041067617465	12.670944033248816
1.0257764924913542	99.40266037521961	98.28431518441782	109.76764491168768	108.6221897418121	113.50768047747911	112.34906221256283	116.37829071495082	115.20630483009387	120.28593232652399	119.09009722108287	0.058239634317738945	0.058604094761598675	5.409244914744704	12.776116904638911	5.360727179890091	12.661522692262224
1.0319573118751795	99.45570520781462	98.33702165069472	109.80562175949412	108.65986203738298	113.54100078726707	112.38208366625426	116.40878530344479	115.23650725932958	120.3138766207791	119.11776169607289	0.058156643839369575	0.0585204065220711	5.372813124575259	12.766532324101718	5.324624529133871	12.652029705699533
1.0381753738050519	99.50873171728674	98.38971009138454	109.84357456086855	108.6975105096793	113.57429599689176	112.41508025952132	116.43925301031783	115.26668306754462	120.34179011377792	119.14539566295775	0.05807368992742678	0.058436755484226235	5.336593574213111	12.756875733917695	5.288732162798624	12.642465299548348
1.0444309026860459	99.56173951634949	98.44238012090494	109.88150308690852	108.73513493131546	113.60756591877842	112.44805180632595	116.46969367054955	115.2968320912245	120.36967265773553	119.17299897539328	0.05799077315282967	0.058353142224380504	5.300585303479238	12.747147362242686	5.253049129980354	12.632829699872673
1.05072412427539	99.61472821817084	98.49503135411881	109.91940710931354	108.77273507550278	113.64081036594733	112.48099812121973	116.5001071197415	115.32695416747063	120.39752410556876	119.2005714877302	0.05790789408520339	0.05826956731753421	5.26478735382625	12.73734743706882	5.2175744813648635	12.623123132558248
1.057055265690613	99.66769743637859	98.54766340633962	109.9572864003855	108.81031071604994	113.67402915201346	112.51391901934333	116.53049319411608	115.35704913399927	120.42534431089497	119.22811305501313	0.057825053292871235	0.058186031337365614	5.229198768407514	12.727476186431886	5.182307269338708	12.613345823552663
1.0634245554177415	99.72064678506702	98.60027589333811	109.99514073303034	108.8478616273646	113.70722209118698	112.54681431642733	116.56085173051692	115.38711682914202	120.45313312803228	119.25562353298058	0.05774225134284993	0.05810253485622607	5.19381859209534	12.717533838309464	5.147246547972827	12.603497998748935
1.0698322233195456	99.77357587880188	98.65286843134729	110.03296988075796	108.88538758445335	113.7403889982724	112.57968382879109	116.59118256640755	115.41715709184427	120.48089041199795	119.28310277806358	0.05765948880084458	0.05801907844513316	5.158645871497356	12.707520620639116	5.1123913730589265	12.593579883996426
1.0762785006438331	99.826484332627	98.70544063706907	110.07077361768387	108.92288836292353	113.77352968866924	112.6125273733436	116.62148553987168	115.44716976166575	120.50861601850853	119.3105506473858	0.05757676623124231	0.0579356626737655	5.123679655011074	12.697436761296558	5.077740802158587	12.583591705082654
1.0827636200317978	99.87937176206941	98.75799212767943	110.10855171852918	108.96036373898295	113.80664397837111	112.64534476758249	116.65176048961183	115.47715467877899	120.53630980397847	119.33796699876189	0.05749408419710698	0.05785228811045786	5.088918992763865	12.687282487957418	5.043293894545059	12.573533687642339
1.089287815526412	99.93223778314515	98.81052252083414	110.14630395862149	108.99781348944101	113.83973168396558	112.678135829594	116.68200725494893	115.50711168396901	120.56397162551926	119.36535169069701	0.05741144326017416	0.05776895532219469	5.054362936787584	12.677058028428291	5.009049711363332	12.563406057382963
1.0958513225808764	99.98508201236574	98.86303143467526	110.18403011389627	109.03523739170998	113.8727926226348	112.7109003780535	116.71222567582257	115.53704061863344	120.59160134093962	119.39270458238684	0.0573288439808463	0.05768566487460564	5.020010540920339	12.666763610308408	4.975007315550101	12.553209039830108
1.1024543780671139	100.03790406674274	98.91551848783594	110.22172996089643	109.07263522380472	113.90582661215413	112.74363823222416	116.74241559278902	115.56694132478088	120.6191988087435	119.42002553371557	0.057246286918186604	0.057602417331960566	4.9858608608792565	12.65639946113879	4.941165771902888	12.542942860480252
1.1090972202843215	100.0907035637946	98.9679832994469	110.25940327677408	109.1100067643443	113.93883347089287	112.7763492119578	116.77257684702188	115.59681364503119	120.64676388813032	119.4473144052562	0.0571637726299144	0.057519213257162985	4.951912954273212	12.645965808325855	4.907524147081858	12.532607744662528
1.115780088967567	100.14348012155115	99.02042548914122	110.29704983929001	109.14735179255158	113.97181301781306	112.80903313769348	116.80270928031031	115.62665742261387	120.67429643899314	119.47457105826874	0.05708130167240128	0.05743605321174706	4.918165880655579	12.635462879225088	4.874081509675307	12.522203917702427
1.1225032252964444	100.19623335856053	99.07284467706125	110.33466942681572	109.18467008825526	114.00476507247038	112.8416898304587	116.83281273505966	115.65647250136885	120.70179632191909	119.50179535470062	0.05699887460066436	0.05735293775587094	4.884618701531508	12.624890901108301	4.8408369301942	12.511731604801753
1.1292668719037753	100.24896289389368	99.125240483863	110.37226181833266	109.22196143188907	114.03768945501268	112.87431911186769	116.86288705428956	115.68625872574431	120.72926339818734	119.52898715718463	0.05691649196836295	0.057269867448312944	4.8512704803506494	12.614250101065409	4.807789481077634	12.501191030998598
1.1360712728843656	100.30166834715064	99.17761253072257	110.40982679343374	109.25922560449341	114.07058598618059	112.90692080412212	116.89293208163419	115.71601594079722	120.7566975297691	119.55614632903907	0.0568341543277937	0.05718684284646686	4.818120282576274	12.60354070606627	4.774938236754679	12.490582421243744
1.1429166738038161	100.35434933846565	99.2299604393412	110.44736413232316	109.29646238771505	114.1034544873064	112.93949473001005	116.92294766134081	115.74574399219173	120.78409857932606	119.58327273426599	0.05675186222988578	0.057103864506337226	4.785167175705283	12.592762943022535	4.742282273659839	12.479906000397023
1.1498033217073829	100.4070054885133	99.28228383195146	110.48487361581778	109.33367156380868	114.13629478031463	112.97204071290645	116.95293363826997	115.77544272619939	120.8114664102104	119.61036623755136	0.0566696162241965	0.05702093298253371	4.752410229268207	12.581917038689426	4.70982067024579	12.469161993194575
1.1567314651288954	100.45963641851344	99.3345823313222	110.52235502534685	109.37085291563649	114.16910668772086	113.00455857677204	116.98288985789392	115.80511198969769	120.83880088646303	119.6374267042634	0.056587416858906836	0.05693804882826875	4.719848514849218	12.571003219647537	4.677552506988832	12.45835062416154
1.1637013540997225	100.51224175023698	99.38685556076433	110.55980814295286	109.40800622666919	114.20189003263181	113.03704814615335	117.01281616629637	115.8347516301697	120.86610187281319	119.66445400045193	0.05650526468081785	0.05685521259535138	4.6874811061315995	12.56002171234286	4.645476866440731	12.44747211773938
1.1707132401577995	100.56482110601134	99.43910314413635	110.59723275129195	109.44513128098629	114.23464463874475	113.06950924618228	117.0427124101716	115.86436149570328	120.89336923467742	119.69144799284754	0.056423160235345514	0.0567724248341843	4.655307078924125	12.54897274313771	4.613592833263283	12.436526698278612
1.177767376356704	100.61737410872607	99.49132470584992	110.63462863363462	109.48222786327693	114.26737033034752	113.10194170257596	117.07257843682403	115.89394143499054	120.92060283815887	119.71840854886089	0.05634110406651757	0.056689686093758504	4.623325511149233	12.537856538187043	4.581899494201934	12.425514589911472
1.1848640172747877	100.6699003818379	99.54351987087496	110.67199557386559	109.51929575883979	114.30006693231743	113.13434534163582	117.10241409416683	115.92349129732672	120.94780255004588	119.74533553658134	0.05625909671696872	0.05660699692165057	4.591535482879408	12.526673323449359	4.550395938118527	12.414436016570107
1.1920034190243662	100.72239954937642	99.59568826474532	110.70933335648459	109.55633475358371	114.33273427012142	113.16671999024753	117.13221923072167	115.9530109326096	120.97496823781142	119.77222882477624	0.056177138727937996	0.05652435786401815	4.559936076384474	12.515423324839503	4.519081256063146	12.403291202179389
1.1991858392609598	100.77487123594965	99.64782951356446	110.74664176660704	109.59334463402858	114.3653721698156	113.19906547588087	117.16199369561804	115.98250019133908	121.00209976961243	119.79908828289037	0.056095230639263347	0.05644176946559536	4.5285263761034	12.504106767992198	4.487954541232284	12.392080370384065
1.2064115371925936	100.8273150667488	99.69994324401014	110.78392058996359	109.63032518730483	114.39798045804423	113.23138162658852	117.19173733859172	116.01195892461568	121.02919701428794	119.82591378104425	0.056013372989379126	0.05635923226969034	4.497305468680679	12.492723878338438	4.4570148889888515	12.380803744617879
1.2136807735891502	100.87973066755403	99.75202908334028	110.82116961290106	109.66727620115441	114.43055896203978	113.26366827100611	117.22145000998468	116.04138698414025	121.0562598413589	119.85270519003365	0.055931566315312625	0.05627674681818088	4.466272443037269	12.481274881280115	4.426261396954942	12.369461548263644
1.2209938107917835	100.93211766473993	99.80408665939834	110.85838862238289	109.70419746393114	114.46310750962259	113.29592523835198	117.25113156074418	116.07078422221322	121.08328812102715	119.87946238132885	0.055849811152679694	0.05619431365151091	4.4354263903178435	12.469760001931718	4.395693164949989	12.35805400447498
1.2283509127223842	100.98447568528032	99.85611560061827	110.89557740598897	109.74108876460069	114.4956259291998	113.32815235842611	117.2807818424216	116.10015049173344	121.11028172417403	119.90618522707308	0.05576810803568184	0.05611193330868726	4.404766403948088	12.458179465240391	4.365309295052612	12.346581336205418
1.2357523448931043	101.03680435675403	99.90811553603028	110.9327357519165	109.77794989274143	114.52811404976555	113.36034946161028	117.31040070717216	116.12948564619788	121.13724052235997	119.93287360008222	0.05568645749710329	0.05602960632727589	4.374291579631972	12.446533495924086	4.3351088915924265	12.335043766212038
1.2431983744159416	101.08910330734938	99.96008609526534	110.96986344897937	109.81478063854382	114.5605717008995	113.3925163788667	117.33998800775309	116.15878953969992	121.16416438782257	119.95952737384289	0.05560486006830662	0.05594733324339959	4.344001015367212	12.43482231847156	4.305091061168241	12.323441517008177
1.2506892700123766	101.1413721658701	100.01202690856107	111.0069602866093	109.8515807928115	114.59299871276721	113.42465294173832	117.36954359752386	116.18806202692932	121.19105319347648	119.98614642251228	0.05552331627923165	0.05586511459173349	4.3138938115298515	12.423046157302451	4.275254912729906	12.311774811034411
1.2582253020230734	101.19361056174036	100.06393760676688	111.04402605485578	109.88835014696143	114.62539491611935	113.45675898234803	117.39906733044481	116.21730296317118	121.21790681291212	120.01273062091701	0.05544182665839038	0.0557829509055025	4.283969070799685	12.411205236508977	4.245599557503738	12.300043870429363
1.2658067424176331	101.24581812500955	100.1158178213487	111.08106054438605	109.92508849302354	114.65776014229075	113.48883433339785	117.42855906107613	116.24651220430474	121.24472512039438	120.03927984455161	0.05536039173286491	0.05570084271647956	4.254225898225741	12.399299780008732	4.216124109065277	12.28824891714612
1.2734338648044117	101.29799448635792	100.16766718439473	111.1180635464857	109.96179562364176	114.6900942232005	113.52087882816886	117.4580186445774	116.275689606803	121.27150799086199	120.06579396957818	0.05527901202830464	0.05561879055498043	4.22466340124447	12.387330011508311	4.186827683345655	12.276390172959509
1.2811069444403917	101.35013927710122	100.21948532862005	111.15503485305841	109.99847133207355	114.72239699135075	113.55289230052021	117.48744593670624	116.30483502773143	121.29825529992613	120.0922728728248	0.055197688068923854	0.0555367949498631	4.195280689673382	12.375296154448733	4.157709398636143	12.264467859353317
1.2888262582411194	101.40225212919609	100.27127188737202	111.19197425662648	110.03511541219044	114.7546682798265	113.58487458488881	117.51684079381786	116.3339483247473	121.32496692386958	120.11871643178488	0.055116420377499135	0.05545485642852354	4.166076875734689	12.36319843205274	4.128768375600885	12.252482197603968
1.296592084790695	101.4543326752447	100.323026494635	111.2288815503305	110.07172765847776	114.78690792229463	113.61682551628833	117.54620307286342	116.36302935609837	121.35164273964537	120.14512452461548	0.05503520947536502	0.055372975516893644	4.137051074095325	12.351037067332072	4.100003737326915	12.240433408784156
1.3044047043518285	101.50638054850039	100.37474878503599	111.26575652793012	110.10830786603547	114.81911575300387	113.6487449303093	117.57553263139016	116.39207798062287	121.37828262487625	120.17149703013739	0.054954055882414886	0.055291152739440075	4.108202401874223	12.338812283109291	4.071414609325075	12.228321713799232
1.312264398875954	101.55839538287213	100.42643839384914	111.30259898380372	110.14485583057778	114.8512916067837	113.68063266311799	117.60482932753953	116.42109405774768	121.40488645785325	120.19783382783295	0.054872960117094347	0.05520938861915862	4.079529978595019	12.326524301806785	4.04300011948726	12.216147333136178
1.320171452013404	101.61037681292939	100.47809495700055	111.33940871294817	110.18137134843295	114.88343531904353	113.71248855145551	117.63409302004649	116.45007744748757	121.43145411753419	120.22413479784527	0.05479192269640365	0.055127683677576034	4.051032926302469	12.314173345741438	4.014759398193746	12.203910487194662
1.3281261491236485	101.66232447390772	100.5297181110741	111.37618551097985	110.21785421654435	114.91554672577286	113.74431243263811	117.66332356823914	116.47902801044484	121.45798548354362	120.25039982097775	0.054710944135892337	0.05504603843474361	4.022710369518791	12.301759636957286	3.986691578279533	12.191611396105145
1.3361287772855897	101.71423800171289	100.5813074933154	111.41292917413372	110.25430423246951	114.9476256635397	113.77610414455556	117.69252083203678	116.50794560780764	121.48448043617078	120.27662877869216	0.054630024949657414	0.054964453409238875	3.9945614352500343	12.289283397196414	3.9587957950370765	12.179250279692496
1.3441796253079266	101.76611703292632	100.63286274163734	111.44963949926398	110.29072119438081	114.97967196949061	113.80786352567115	117.7216846719498	116.53683010134952	121.51093885636897	120.30282155310809	0.05454916565034281	0.05488292911816069	3.9665852530188204	12.276744847949885	3.9310711862462995	12.166827357541479
1.352278983739575	101.81796120480944	100.68438349462444	111.48631628384358	110.32710490106501	115.01168548134933	113.83959041502047	117.75081494907806	116.56568135342802	121.53736062575409	120.32897802700148	0.0544683667491366	0.05480146607712902	3.938780954883441	12.264144210461382	3.9035168922018784	12.154342849014938
1.3604271448801535	101.86977015530898	100.73586939153832	111.52295932596476	110.36345515192386	115.04366603741687	113.87128465221137	117.77991152511039	116.59449922698428	121.56374562660402	120.35509808380394	0.0543876287557684	0.054720064800282534	3.911147675443317	12.251481705705373	3.8761320556995997	12.141796973177406
1.3686244027905345	101.92154352306127	100.78732007232176	111.55956842433847	110.39977174697343	115.07561347657004	113.90294607742256	117.80897426232328	116.62328358554142	121.5900937418569	120.3811816076011	0.05430695217851017	0.05463872580027664	3.8836845518535483	12.238757554401673	3.848915822075469	12.129189948856947
1.3768710533034536	101.97328094739758	100.83873517760436	111.59614337829497	110.43605448684481	115.10752763826152	113.93457453140374	117.83800302358023	116.65203429320424	121.61640485511074	120.40722848313227	0.05422633752417142	0.05455744958828209	3.8563907238249158	12.225971976953588	3.821867339191158	12.11652199457967
1.3851673940341884	102.02498206834801	100.89011434870626	111.63268398778287	110.47230317278319	115.13940836251818	113.96616985547386	117.86699767233014	116.68075121465738	121.6426788506213	120.43323859578825	0.054145785298100914	0.05447623667398344	3.82926533364207	12.21312519346975	3.7949857574485577	12.103793328566098
1.3935137243912972	102.07664652664691	100.94145722764372	111.66919005336997	110.50851760664852	115.17125548994125	113.99773189152133	117.89595807260689	116.7094342151651	121.66891561330182	120.45921183161117	0.05406529600418174	0.05439508756557793	3.802307526209006	12.200217423855065	3.768270229852533	12.091004168873042
1.4019103455874267	102.12827396373729	100.99276345713346	111.70566137624263	110.54469759091528	115.20306886170503	114.02926048200283	117.92488408902811	116.73808316057003	121.69511502872147	120.48514807729283	0.0539848701448337	0.054314002769773724	3.7755164489926756	12.187248887625174	3.741719911934524	12.078154733120755
1.410357560650181	102.17986402177516	101.04403268059713	111.74209775820565	110.58084292867191	115.23484831955622	114.06075546994244	117.9537755867938	116.76669791729165	121.72127698310406	120.51104722017354	0.053904508221008195	0.05423298279178809	3.7488912521102975	12.174219804099266	3.7153339618471364	12.065245238780335
1.4188556744330574	102.23141634363472	101.09526454216643	111.77849900168258	110.61695342362155	115.26659370581348	114.09221669893145	117.98263243168621	116.79527835232624	121.74740136332743	120.5369091482415	0.05382421073219179	0.05415202813534735	3.7224310882893406	12.161130392258201	3.689111540333215	12.052275902966358
1.4274049936264492	102.2829305729123	101.14645868668717	111.81486490971498	110.65302888008107	115.29830486336616	114.12364401312695	118.0114544900677	116.82382433324493	121.7734880569216	120.56273375013087	0.053743978176400496	0.05407113930268537	3.6961351128720707	12.147980870711763	3.663051810714933	12.039246942436876
1.4360058267687137	102.33440635393107	101.19761475972402	111.85119528596252	110.68906910298122	115.32998163567363	114.15503725725125	118.04024162888012	116.85233572819303	121.79953695206787	120.588520915121	0.05366381105018076	0.05399031679454256	3.6700024838746685	12.134771457873285	3.637153938971096	12.026158573778957
1.4446584842573071	102.38584333174587	101.24873240756534	111.88748993470304	110.72507389786688	115.36162386676492	114.18639627659154	118.0689937156443	116.88081240588917	121.82554793759796	120.61427053313558	0.05358370984861036	0.05390956111016384	3.644032361969039	12.121502371825045	3.6114170936989467	12.01301101322315
1.453363278359986	102.43724115214727	101.29981127722722	111.92374866083193	110.76104307089619	115.39323140123734	114.21772091699846	118.09771061845807	116.90925423562406	121.85152090299229	120.63998249474085	0.05350367506529444	0.053828872747301165	3.618223910480083	12.108173830296437	3.5858404461168902	11.999804476647114
1.4621205232260774	102.48859946166607	101.35085101645815	111.9599712698622	110.79697642884082	115.42480408425602	114.24901102488565	118.12639220599583	116.93766108725923	121.87745573837918	120.66565669114478	0.05342370719236711	0.05374825220220811	3.592576295397521	12.094786050685798	3.5604231700917808	11.986539179644751
1.470930534897817	102.53991790757765	101.40185127374332	111.99615756792387	110.83287377908538	115.4563417615527	114.28026644722868	118.15503834750692	116.96603283122613	121.90335233453317	120.69129301419564	0.05334380672048947	0.053667699969643226	3.5670886854413766	12.081339250205929	3.5351644421880337	11.973215337591682
1.4797936313217521	102.59119613790699	101.45281169830965	112.03230736176472	110.86873492962806	115.48784427942584	114.31148703156504	118.18364891281563	116.99436933852573	121.92921058287497	120.71689135638172	0.05326397413885027	0.053587216542867515	3.541760251987398	12.06783364560033	3.510063441593047	11.95983316541242
1.48871013236022	102.64243380143157	101.50373194012879	112.06842045874832	110.90455968907882	115.51931148473817	114.34267262599175	118.2122237723183	117.02267048072578	121.95503037546837	120.74245161082835	0.05318420993516451	0.0535068024136443	3.516590169107076	12.054269453285087	3.485119350163586	11.946392877707694
1.4976803598028874	102.69363054768714	101.55461164992293	112.10449666685545	110.94034786666072	115.55074322491747	114.37382307916613	118.2407627969841	117.05093612996163	121.98081160502086	120.76797367129853	0.05310451459567433	0.05342645807224041	3.491577613631307	12.040646889508935	3.460331352493995	11.932894688921806
1.5067046373783677	102.74478602697123	101.60545047916835	112.14053579468293	110.97609927220881	115.58213934795478	114.40493824030415	118.2692658583528	117.07916615893396	122.00655416488148	120.79345743219078	0.053024888605146855	0.053346184007423136	3.4667217650739985	12.026966170036758	3.4356986358279755	11.919338813040667
1.5157832907659001	102.79589989034743	101.65624808009969	112.17653765144335	111.01181371617001	115.61349970240376	114.43601795917964	118.29773282853397	117.10736044090794	122.03225794903975	120.81890278853813	0.0529453324468764	0.053265980706461366	3.4420218056857266	12.013227510346042	3.4112203901122484	11.905725463697308
1.5249166476071065	102.84697178964964	101.70700410571418	112.2125020469649	111.04749100960258	115.64482413737979	114.46706208612338	118.32616358020582	117.13551884971223	122.05792285212442	120.8443096360068	0.05286584660268251	0.05318584865512754	3.417476920453737	11.999431125561387	3.3868958080129232	11.8920548542701
1.5341050375178134	102.89800137748628	101.75771820977613	112.24842879169101	111.0831309641763	115.67611250255909	114.49807047202256	118.3545579866142	117.16364125973787	122.08354876940243	120.8696778708953	0.05278643155291114	0.05310578833769369	3.393086297105583	11.985577230465424	3.3627240848982183	11.87832719772996
1.5433487920999491	102.94898830724414	101.80839004682052	112.28431769667976	111.11873339217139	115.70736464817773	114.52904296831927	118.38291592157117	117.19172754593694	122.10913559677729	120.8950073901326	0.05270708777643438	0.05302580023693593	3.3688491261418676	11.971666039553384	3.3387044188839354	11.864542706804059
1.5526482449535108	102.99993223309313	101.85901927215811	112.32016857360418	111.15429810647925	115.73858042503122	114.5599794270107	118.41123725945455	117.21977758382211	122.13468323078861	120.92029809127806	0.052627815750650384	0.052945884834130444	3.3447646007953153	11.957697766891215	3.3148360107961707	11.85070159379029
1.5620037316886017	103.0508328099892	101.90960554187804	112.35598123475064	111.18982492060054	115.76975968447253	114.59087970064668	118.43952187520566	117.24779124946433	122.16019156860973	120.94554987251855	0.052548615951484606	0.05286604260905763	3.3208319170735194	11.943672626232	3.2911180641931423	11.836804070644575
1.5714155899375468	103.10168969367965	101.96014851285352	112.39175549301994	111.2253136486465	115.80090227841258	114.6217436423304	118.46776964432946	117.27576841949312	122.1856605080477	120.970762632669	0.052469488853388695	0.052786274039999415	3.297050273780769	11.92959083103051	3.267549785416122	11.822850349090004
1.580884159367074	103.15250254070612	102.01064784274462	112.42749116192573	111.26076410533729	115.83200805931816	114.65257110571646	118.49598044289257	117.30370897109435	122.21108994754118	120.99593627116991	0.05239043492934302	0.05270657960374139	3.2734188724434716	11.915452594214003	3.244130383486663	11.808840640282142
1.5904097816905756	103.20327100840873	102.06110319000256	112.46318805559424	111.29617610600178	115.86307688021122	114.68336194500988	118.52415414752203	117.33161278200934	122.23647978615925	121.02107068808628	0.05231145465085574	0.05262695977557343	3.249936917427476	11.901258128535119	3.2208590702475703	11.794775155227398
1.5999928006804371	103.2539947549305	102.1115142138742	112.49884598876461	111.3315494665779	115.89410859466868	114.71411601496622	118.55229063540496	117.35947973053445	122.26182992360087	121.04616578410723	0.05223254848796354	0.052547415029289966	3.226603615879867	11.887007646335405	3.1977350602883234	11.780654104524729
1.6096335621804478	103.30467343922058	102.1618805744052	112.53446477678753	111.36688400361118	115.92510305682052	114.74483317088945	118.58038978428662	117.38730969551877	122.2871402601928	121.07122146054375	0.05215371690923313	0.05246794583718965	3.2034181777053163	11.872701359483472	3.1747575709241573	11.766477698274684
1.6193324141182788	103.3553067210381	102.21220193244406	112.57004423562492	111.40217953425466	115.9560601213491	114.77551326863143	118.60845147246928	117.41510255636368	122.31241069688855	121.09623761932772	0.05207496038176111	0.05238855267007876	3.1803798156570338	11.858339479596907	3.1519258223006545	11.752246146399557
1.6290897065180392	103.40589426095664	102.2624779496465	112.60558418185005	111.43743587626886	115.98697964348875	114.8061561645915	118.63647557881188	117.44285819302192	122.33764113526776	121.12121416301137	0.051996279371176776	0.05230923599727004	3.1574877452803776	11.843922217911313	3.1292390373173475	11.737959658388718
1.6389057915129117	103.4564357203671	102.31270828847842	112.64108443264617	111.47265284802052	116.01786147902395	114.83676171571462	118.66446198272774	117.47057648599568	122.36283147753387	121.14615099476492	0.05191767434164096	0.05222999628658449	3.1347411849192213	11.829449785222096	3.1066964416440896	11.723618443313171
1.6487810233578566	103.50693076148195	102.36289261222029	112.67654480580666	111.50783026848265	116.04870548428897	114.86732977949102	118.69241056418414	117.49825731633605	122.38798162651383	121.17104801837625	0.0518391457558476	0.052150834004352054	3.112139355760519	11.81492239203726	3.084297263768349	11.709222709945607
1.6587157584424002	103.55737904733891	102.41303058497064	112.7119651197342	111.54296795723386	116.07951151616676	114.89786021395513	118.72032120370109	117.52590056564173	122.41309148565637	121.19590513824924	0.05176069407502706	0.052071749615413734	3.089681481776097	11.800340248359134	3.0620407349324523	11.694772666607605
1.6687103553034934	103.6077802418039	102.46312187164936	112.74734519343981	111.57806573445737	116.11027943208732	114.92835287768409	118.74819378234929	117.55350611605735	122.43816095903028	121.2207222594022	0.05168231975894401	0.05199274358312192	3.0673667897808627	11.785703563862626	3.039926089196342	11.680268521256949
1.6787651746384535	103.65813400957556	102.51316613800205	112.78268484654309	111.6131234209412	116.14100909002774	114.95880762979755	118.7760281817502	117.58107385027307	122.4631899513242	121.24549928746731	0.0516040232659019	0.05191381636934237	3.0451945094573603	11.771012547967985	3.017952563448489	11.665710481607675
1.6888805793179813	103.70844001618853	102.56316305060332	112.81798389927144	111.64814083807745	116.17170034851077	114.98922432995644	118.80382428407441	117.60860365152323	122.48817836784485	121.27023612868923	0.051525805052742374	0.051834968434455134	3.023163873267549	11.756267409553402	2.9961193973376794	11.65109875483904
1.6990569343992543	103.75869792801643	102.61311227686002	112.85324217245874	111.68311780786108	116.20235306660335	115.01960283836146	118.83158197203981	117.63609540358456	122.51312611451534	121.2949326899233	0.051447665574848485	0.05175620023735674	3.0012741165219268	11.74146835708234	2.974425833328496	11.636433547737397
1.7092946071391046	103.80890741227579	102.66301348501504	112.8884594875454	111.71805415288985	116.23296710391604	115.04994301575256	118.85930112891096	117.66354899077564	122.53803309787428	121.31958887863459	0.05136960528614422	0.05167751223546226	2.979524477391351	11.726615598734497	2.952871116715869	11.621715066783509
1.7195939670072704	103.85906813702955	102.71286634415091	112.9236356665778	111.75294969636379	116.26354232060206	115.08024472340789	118.88698163849804	117.69096429795547	122.56289922507467	121.34420460289697	0.051291624639098365	0.05159890488470492	2.9579141968924887	11.711709342293034	2.9314544956123427	11.60694351809434
1.7299553856997325	103.90917977119038	102.7626705241932	112.95877053220735	111.78780426208445	116.29407857735617	115.11050782314285	118.91462338515537	117.71834121052254	122.58772440388259	121.3687797713915	0.0512137240847247	0.05152037863954033	2.9364425188578025	11.696749795009964	2.910175220921701	11.592119107252074
1.7403792371521247	103.95924198452342	102.81242569591322	112.99386390768949	111.82261767445362	116.32457573541303	115.14073217730835	118.94222625377978	117.7456796144128	122.61250854267506	121.39331429340471	0.05113590407258554	0.05144193395294799	2.9151086899964866	11.68173716387173	2.8890325463871704	11.57724203955513
1.7508658975532332	104.00925444765082	102.86213153093277	113.0289156168841	111.85738975847408	116.35503365654743	115.17091764879105	118.96979012981058	117.77297939609981	122.63725155044033	121.4178080788287	0.05105816505079211	0.051363571276431735	2.8939119598690013	11.666671655410028	2.868025728581415	11.562312519901752
1.76141574535857	104.05921683205362	102.91178770172581	113.06392548425347	111.89212033974731	116.38545220307175	115.20106410101096	118.99731489922688	117.80024044259198	122.66195333677491	121.44226103815811	0.0509805074660079	0.05128529106002268	2.87285158089162	11.651553475792753	2.8471540268983517	11.54733075277909
1.7720291613040315	104.10912881007651	102.96139388162355	113.09889333486313	111.92680924447451	116.41583123783651	115.23117139792181	119.02480044854798	117.82746264143327	122.68661381188409	121.46667308249079	0.05090293176344949	0.05120709375228288	2.851926808330063	11.63638283070759	2.826416703554969	11.532296942241373
1.7827065284196406	104.15899005492916	103.01094974481562	113.13381899437928	111.961456299454	116.44617062422743	115.26123940400835	119.05224666483025	117.85464588069975	122.71123288657851	121.49104412352435	0.05082543838689013	0.051128979800305764	2.8311369003040454	11.621159925456595	2.8058130236004217	11.517211291953572
1.7934482320433673	104.20880024069115	103.06045496635517	113.1687022890699	111.99606133208232	116.4764702261662	115.29126798428696	119.07965343566781	117.88179004900036	122.73581047227505	121.51537407355701	0.0507480277786614	0.05105094964971852	2.810481117818199	11.60588496496348	2.7853422549233073	11.502074005180475
1.8042546598350382	104.25855904231369	103.10990922216057	113.20354304580255	112.03062417035206	116.50672990810793	115.3212570043031	119.10702064918972	117.90889503547426	122.76034648099377	121.5396628454846	0.0506707003796554	0.0509730037446857	2.7899587247147792	11.590558153704478	2.7650036682325663	11.486885284761229
1.8151262017903238	104.30826613562373	103.15931218901957	113.2383410920447	112.06514464285227	116.53694953504115	115.35120633013153	119.13434819406007	117.93596072979076	122.78484082535789	121.56391035280065	0.050593456629328605	0.05089514252791079	2.7695689877236873	11.575179695748375	2.7447965370965903	11.471645333167544
1.8260632502548164	104.35792119732612	103.2086635445916	113.27309625586217	112.09962257876681	116.56712897248593	115.38111582837423	119.16163595947563	117.96298702214716	122.80929341859162	121.58811650959403	0.05051629696570265	0.05081736644063937	2.749311176417905	11.559749794720119	2.724720137892291	11.456354352372728
1.8370661999381863	104.40752390500707	103.25796296741116	113.30780836591879	112.13405780787406	116.5972680864932	115.41098536615982	119.18888383516524	117.989973803268	122.83370417451938	121.61228123054829	0.050439221825367336	0.050739675922661195	2.7291845632735203	11.544268653928157	2.7047737498751303	11.441012544088153
1.848135447928429	104.45707393713728	103.30721013689107	113.3424772514758	112.16845016054643	116.62736674364395	115.44081481114281	119.21609171138893	118.01692096440429	122.85807300756477	121.63640443094073	0.05036223164348545	0.050662071412314276	2.709188423607884	11.528736476171616	2.6849566551099997	11.425620109494048
1.8592713937061955	104.50657097307415	103.35640473332467	113.37710274239035	112.20279946774876	116.65742481104728	115.4706040315016	119.24325947893561	118.0438283973312	122.88239983274835	121.66048602664006	0.05028532685379275	0.050584553346485844	2.6893220355941594	11.513153463729395	2.6652681384885	11.4101772492686
1.8704744391592067	104.55601469306481	103.40554643788904	113.41168466911502	112.23710556103786	116.6874421563397	115.50035289593781	119.27038702912246	118.07069599434733	122.9066845656869	121.68452593410575	0.0502085078886026	0.05050712216061668	2.6695846803022505	11.497519818611181	2.6457074877735067	11.394684163813508
1.8817449885967616	104.60540477824944	103.45463493264816	113.44622286269725	112.27136827256209	116.71741864768435	115.53006127367553	119.29747425379384	118.09752364827402	122.93092712259238	121.70852407038694	0.05013177517880849	0.05042977828870478	2.6499756416724267	11.481835742353724	2.626273993565519	11.379141053079366
1.8930834487643238	104.65474091066342	103.50366990055531	113.48071715477816	112.30558743506002	116.74735415376938	115.55972903445975	119.32452104531978	118.12431125245328	122.9551274202702	121.73248035312088	0.05005512915388794	0.050352522163305935	2.6304942065053183	11.466101436042663	2.606966949299931	11.363548116565653
1.9044902288582053	104.70402277324045	103.5526510254561	113.51516737759192	112.33976288185995	116.77724854380723	115.58935604855553	119.35152729659487	118.15105870074723	122.9792853761183	121.75639470053177	0.04997857024190394	0.050275354215539775	2.6111396644701017	11.450317100319808	2.587785651247941	11.347905553328019
1.9159657405403292	104.75325004981468	103.60157799209072	113.54957336396447	112.37389444687854	116.8071016875329	115.61894218674648	119.37849290103662	118.17776588753615	123.00340090812523	121.7802670314291	0.04990209886950981	0.050198274875091535	2.591911308119961	11.434482935423148	2.568729398537471	11.332213562025572
1.9275103979530908	104.8024224251241	103.65045048609736	113.58393494731332	112.40798196462076	116.83691345520376	115.64848732033434	119.40541775258501	118.20443270771817	123.02747393486992	121.80409726520728	0.04982571546195193	0.050121284570215266	2.5728084328702607	11.418599141157756	2.549797493134065	11.316472340891778
1.9391246177343011	104.8515395848123	103.69926819401407	113.6182519616459	112.44202527017814	116.86668371759733	115.67799132113706	119.43230174570034	118.23105905670711	123.0515043755192	121.82788532184333	0.049749420443073546	0.0500443837277384	2.5538303370067297	11.40266591683394	2.530989239840892	11.300682087687164
1.9508088190322228	104.90060121543162	103.74803080328185	113.65252424155926	112.47602419922848	116.89641234601099	115.70745406148828	119.45914477536269	118.25764483043194	123.07549214982753	121.85163112189635	0.049673214235317564	0.04996757277306479	2.5349763216781867	11.386683461329085	2.5123039462932866	11.28484299972115
1.9625634235206988	104.94960700444496	103.79673800224661	113.68675162223843	112.50997858803433	116.92609921226004	115.73687541423548	119.48594673706981	118.28418992533474	123.0994371781346	121.87533458650549	0.04959709725973065	0.04989085213017764	2.516245690921096	11.370651973149506	2.4937409229869445	11.268955273924803
1.9743888554143678	104.99855664022914	103.84538948016261	113.72093393945656	112.5438882734431	116.9557441886776	115.76625525273997	119.51270752683716	118.31069423837067	123.12333938136548	121.89899563738983	0.04952106993596729	0.049814222221644174	2.4976377516350112	11.354571650324942	2.475299483257004	11.25301910680355
1.9862855414839768	105.04744981207637	103.89398492719383	113.7550710295728	112.57775309288492	116.98534714811234	115.79559345087453	119.53942704119528	118.3371576670055	123.147198681028	121.92261419684593	0.04944513268229263	0.049737683468619794	2.4791518135752995	11.338442690408556	2.456978943260765	11.237034694357135
1.9982539110717792	105.09628621019726	103.9425240344172	113.78916272953236	112.61157288437266	117.01490796392814	115.82488988302319	119.56610517718967	118.36358010921518	123.1710149992124	121.94619018774738	0.04936928591558733	0.04966123629085016	2.460787189371331	11.32226529048421	2.4387786220004273	11.221002232141473
2.010294396107033	105.14506552572244	103.99100649382414	113.82320887686446	112.64534748650014	117.04442651000215	115.85414442407917	119.59274183237834	118.38996146348391	123.19478825858914	121.96972353354276	0.049293530051350544	0.04958488110667717	2.442543194510108	11.306039647213765	2.420697841312176	11.204921915268642
2.0224074311215867	105.19378745070541	104.03943199832361	113.8572093096823	112.67907673844184	117.07390266072431	115.88335694944456	119.61933690483163	118.41630162880357	123.21851838240843	121.99321415825514	0.049217865503704515	0.049508618333042084	2.4244191473680985	11.289765956873453	2.402735925885281	11.18879393851239
2.0345934532655616	105.24245167812468	104.08780024174412	113.89116386668181	112.71276047995178	117.10333629099607	115.91252733502891	119.64589029313063	118.4426005046722	123.24220529449883	122.01666198648059	0.04914229268539892	0.04943244838548915	2.4064143691539357	11.273444415193808	2.3848922032193514	11.172618496049836
2.0468529023231294	105.29105790188532	104.13611091883548	113.92507238714012	112.74639855136202	117.13272727622856	115.94165545724756	119.67240189636536	118.46885799109239	123.26584891926531	122.04006694338632	0.04906681200781387	0.049356371678171154	2.3885281839538948	11.257075217487	2.3671660036643516	11.15639578171249
2.059186220728381	105.33960581682197	104.18436372527181	113.95893471091539	112.77999079358257	117.16207549234244	115.97074119302142	119.69887161413445	118.49507398857091	123.28944918168894	122.06342895471056	0.04899142388096578	0.04928038862385269	2.3707599187091546	11.240658558610448	2.34955666039059	11.140125988826185
2.0715938535812968	105.38809511869997	104.23255835765272	113.99275067844489	112.81353704809925	117.19138081576556	115.99978441977463	119.72529934654297	118.52124839811626	123.3130060073246	122.08674794675997	0.04891612871351104	0.04920449963391489	2.353108903208522	11.224194632897706	2.332063509387808	11.123809310229262
2.084076248663807	105.43652550421797	104.28069451350602	114.02652013074456	112.84703715697354	117.22064312343264	116.0287850154343	119.75168499420161	118.54738112123844	123.33651932230046	122.11002384640939	0.04884092691274939	0.04912870511836038	2.335574470107531	11.207683634300338	2.3146858894915567	11.10744593837444
2.0966338564559543	105.48489667100964	104.32877189128932	114.06024290940765	112.88049096284108	117.24986229278358	116.0577428584288	119.77802845822535	118.57347205994704	123.3599890533163	122.13325658109994	0.04876581888463008	0.049053005485816224	2.3181559549202575	11.191125756358815	2.2974231423631863	11.091036065299704
2.109267130152151	105.53320831764604	104.37679019039274	114.0939188566042	112.91389830891123	117.27903820176293	116.08665782768729	119.80432964023262	118.59952111675088	123.38341512764279	122.15644607883864	0.04869080503375564	0.04897740114354122	2.300852695996582	11.17452119200243	2.280274612464382	11.07457988245369
2.1219765256775314	105.58146014363639	104.42474911113945	114.1275478150788	112.94725903896472	117.30817072881734	116.11552980263713	119.83058844234279	118.62552819465513	123.40679747311903	122.17959226819563	0.04861588576338619	0.048901892497427636	2.283664034528556	11.157870133753022	2.263239647084447	11.058077580870304
2.1347625017044103	105.62965184943116	104.472648354789	114.16112962815079	112.98057299735409	117.33725975289593	116.14435866320427	119.85680476717641	118.65149319716184	123.43013601815272	122.20269507830457	0.04854106147544538	0.048826479952007854	2.266589314578596	11.141172773735889	2.2463175963475805	11.0415293512051
2.147625519668832	105.67778313642293	104.52048762353809	114.1946641397122	113.01384002900147	117.36630515344785	116.1731442898109	119.88297851785282	118.6774160282675	123.45343069171777	122.2257544388602	0.04846633257052408	0.048751163910459465	2.2496278830312804	11.124429303523357	2.2295078131710397	11.024935383557022
2.160566043787228	105.72585370694864	104.56826662052305	114.22815119422734	113.04705997939818	117.39530681042184	116.20188656337494	119.9091095979896	118.70329659246245	123.47668142335377	122.24877028011775	0.04839169944788568	0.04867594477460941	2.2327790896151782	11.107639914251195	2.212809653289696	11.008295867592096
2.1735845410731627	105.77386326429068	104.61598504982086	114.26159063673092	113.080232694603	117.42426460426438	116.23058536530822	119.93519791170051	118.72913479472899	123.49988814316401	122.2717425328912	0.0483171625054704	0.048600822944939275	2.21604228689921	11.090804796574957	2.196222475250579	10.991610992507049
2.1866814813541975	105.82181151267926	104.66364261645157	114.29498231282767	113.11335802124172	117.4531784159191	116.25924057751591	119.96124336359529	118.75493054054076	123.52305078181506	122.29467112855255	0.04824272213990282	0.04852579882058933	2.1994168302762773	11.073924140662712	2.179745640397414	10.974880947014753
2.199857337288837	105.86969815729304	104.711239026379	114.3283260686904	113.14643580650517	117.4820481268247	116.28785208239452	119.98724585877703	118.78068373586078	123.54616927053448	122.31755599902982	0.04816837874649315	0.048450872799366204	2.1829020779714483	11.056998136198672	2.163378512877898	10.95810591935151
2.213112584383593	105.91752290426147	104.75877398651322	114.36162175105954	113.17946589814879	117.51087361891459	116.31641976283143	120.01320530284221	118.8063942871409	123.56924354111045	122.34039707680655	0.04809413271924636	0.0483760452777466	2.166497391051962	11.040026972466876	2.1471204596518874	10.941286097349803
2.2264477010101436	105.96528546066584	104.80624720471155	114.39486920724158	113.21244814449128	117.5396547746152	116.3449435022033	120.03912160187858	118.83206210132013	123.59227352589018	122.36319429492032	0.04801998445086442	0.04830131665088165	2.1502021334035817	11.023010838263872	2.1309708504750233	10.924421668372815
2.2398631684225956	106.01298553454104	104.85365838978036	114.42806828510828	113.24538239441347	117.56839147684504	116.37342318437508	120.06499466246456	118.85768708582383	123.61525915777878	122.38594758696152	0.047945934332753556	0.048226687312605376	2.1340156717160426	11.005949921804131	2.11492905787145	10.907512819205294
2.2533594707748548	106.06062283487611	104.90100725147586	114.46121883309453	113.27826849735656	117.59708360901266	116.40185869369814	120.09082439166687	118.88326914856134	123.6382003702374	122.40865688707159	0.047871982755028825	0.04815215765543634	2.1179373754985136	10.988844410869206	2.098994457167464	10.89055973619179
2.2669370951380965	106.10819707161647	104.94829350050607	114.4943207001983	113.31110630332175	117.62573105501637	116.43024991500978	120.1166106970405	118.90880819792605	123.6610970972828	122.43132212994256	0.04779813010651996	0.04807772807058677	2.1019666170914206	10.971694492825918	2.0831664264824212	10.873562605276675
2.2805965315183476	106.1557079556647	104.99551684853195	114.5273737359786	113.34389566286852	117.65433369924247	116.45859673363161	120.14235348662665	118.93430414279341	123.68394927348557	122.45394325081539	0.04772437677477748	0.048003398947966694	2.086102771620972	10.954500354469928	2.0674443467005403	10.856521611844073
2.294338272874165	106.20315519888165	105.04267700816845	114.5603777905545	113.37663642711344	117.68289142656388	116.4868990353682	120.16805266895153	118.95975689251965	123.70675683396895	122.4765201854786	0.047650723146077004	0.04792917067618945	2.0703452170264427	10.937262182131235	2.0518276014890944	10.839436940812448
2.308162815134429	106.2505385140879	105.08977369298599	114.59333271460397	113.40932844772915	117.71140412233923	116.51515670650613	120.1937081530254	118.98516635694071	123.72951971440776	122.49905287026743	0.04757716960542641	0.047855043642577075	2.054693334055628	10.919980161703279	2.0363155772975006	10.822308776667342
2.3220706572162446	106.29785761506477	105.13680661751154	114.62623835936257	113.441971576943	117.73987167241143	116.5433696338126	120.2193198483411	119.01053244637116	123.75223785102699	122.52154124206236	0.047503716536571414	0.047781018233169	2.0391465062375573	10.902654478548357	2.0209076633282166	10.805137303355878
2.336062301042938	106.34511221655517	105.18377549722958	114.65909457662205	113.47456566753569	117.76829396310627	116.57153770453405	120.24488766487266	119.03585507160234	123.77491118060055	122.54398523828776	0.04743036432200074	0.0477070948327239	2.0237041199106898	10.885285317577654	2.0056032515640254	10.787922704414086
2.3501382515621807	106.39230203426493	105.23068004858347	114.69190121872937	113.50711057284033	117.79667088123155	116.59966080639525	120.27041151307436	119.06113414390191	123.79753964045034	122.56638479691115	0.04735711334295283	0.04763327382472926	2.0083655641847145	10.867872863185767	1.990401736734384	10.770665162810474
2.3642990167642037	106.43942678486341	105.27751998897601	114.72465813858501	113.53960614674065	117.82500231407522	116.62773882759751	120.2958913038791	119.08636957501182	123.82012316844437	122.5887398564413	0.04728396397942236	0.047559555591406504	1.9931302309505554	10.8504172992034	1.9753025163245184	10.753364861029695
2.378545107700138	106.48648618598442	105.32429503677058	114.75736518964179	113.57205224367003	117.85328814940435	116.65577165681773	120.321326948697	119.11156127714733	123.84266170299598	122.61105035592735	0.04721091661016451	0.04748594051371615	1.977997514886738	10.83291880908655	1.9603049905767875	10.7360219811344
2.392877038500453	106.53347995622734	105.37100491129223	114.79002222590381	113.60444871861027	117.88152827546412	116.68375918320723	120.34671835941478	119.13670916299597	123.86515518306264	122.6333162349577	0.0471379716127038	0.04741242897136524	1.962966813453022	10.815377575796447	1.9454085624852269	10.718636704703385
2.4072953263935135	106.58040781515778	105.41764933282832	114.82262910192495	113.63679542709022	117.9097225809763	116.71170129639036	120.37206544839397	119.16181314571614	123.88760354814457	122.65553743365881	0.047065129363338655	0.047339021342813675	1.9480375268562966	10.797793781704968	1.9306126377723558	10.701209212744288
2.4218004917242455	106.62726948330801	105.46422802262917	114.85518567280732	113.66909222518417	117.93787095513768	116.73959788646297	120.39736812846955	119.18687313893545	123.91000673828334	122.67771389269345	0.04699239023714796	0.0472657180052795	1.9332090580860495	10.7801676087729	1.915916624906913	10.683739685842738
2.436393057972914	106.67406468217824	105.51074070290926	114.88769179420046	113.70133896951106	117.96597328761948	116.76744884399172	120.42262631294925	119.2118890567504	123.93236469406119	122.69984555326032	0.046919754607998264	0.04719251933474852	1.9184808128725308	10.762499238386226	1.901319935076117	10.66622830403503
2.4510735517740176	106.72079313423635	105.55718709684709	114.92014732229904	113.73353551723233	117.994029468565	116.79525406001183	120.4478399156113	119.23686081372374	123.95467735659884	122.72193235709182	0.046847222848550106	0.04711942570597679	1.903852199717221	10.744788851512567	1.8868219822134051	10.648675246931816
2.46584250293529	106.76745456291964	105.60356692858694	114.95255211384283	113.7656817260517	118.02203938858973	116.82301342602719	120.47300885070443	119.26178832488486	123.97694466755557	122.74397424645406	0.046774795330263685	0.04704643749250076	1.8893226298569061	10.727036628570204	1.8724221829588714	10.63108069359805
2.4807004444568266	106.81404869263397	105.6498799232381	114.9849060261137	113.79777745421241	118.05000293877835	116.85072683400739	120.49813303294513	119.28667150572672	123.99916656912652	122.76597116414426	0.046702472423407144	0.04697355506664131	1.8748915172786838	10.70924274949357	1.8581199566738178	10.613444822625752
2.4956479125503126	106.86057524875581	105.69612580687692	115.01720891693608	113.8298225604974	118.07792001068528	116.8783941763882	120.52321237751805	119.31151027220652	124.02134300404305	122.78792305349118	0.04663025449706184	0.04690077879951336	1.860558278710414	10.691407393725967	1.8439147254371164	10.595767812119448
2.510685446658382	106.90703395763093	105.74230430654565	115.04946064467364	113.86181690422634	118.10579049633154	116.90601534606856	120.54824680007296	119.33630454074257	124.04347391557	122.8098298583521	0.04655814191913065	0.04682810906103072	1.8463223335975272	10.673530740165006	1.8298059140161058	10.578049839645246
2.5258135894740787	106.95342454657629	105.7884151502543	115.0816610682295	113.89376034525557	118.133614288205	116.93359023641074	120.57323621672501	119.36105422821453	124.06555924750572	122.83169152311328	0.04648613505634372	0.046755546219913735	1.832183104125761	10.655612967231718	1.8157929498938756	10.560291082285403
2.54103288696045	106.999746743879	105.83445806697966	115.1138100470435	113.92565274397555	118.16139127925771	116.96111874123775	120.59818054405214	119.38575925196098	124.08759894417977	122.85350799268733	0.04641423427426568	0.04668309064369717	1.8181400151970593	10.637654252845095	1.8018752632442556	10.542491716641962
2.556343888370238	107.04600027879793	105.880432786667	115.14590744109195	113.95749396131058	118.18912136290591	116.98860075483336	120.62307969909511	119.41041952977926	124.10959295045288	122.8752792125134	0.046342439937303706	0.04661074269873597	1.8041924944373022	10.619654774462106	1.7880522869336346	10.524651918854943
2.571747146265715	107.09218488156267	105.92633904022911	115.17795311088527	113.9892838587164	118.21680443302762	117.01603617193962	120.64793359935516	119.43503497992333	124.1315412117147	122.89700512855487	0.04627075240871317	0.04653850275021376	1.79033997217266	10.60161470895764	1.7743234565082275	10.506771864482289
2.5872432165386163	107.13830028337458	105.97217655954731	115.20994691746712	114.02102229817946	118.24444038396199	117.0434248877564	120.67274216279341	119.45960552110309	124.15344367388349	122.91868568729896	0.04619917205060606	0.04646637116214925	1.7765818814273189	10.583534232693637	1.7606882101845258	10.488851728579903
2.602832658430207	107.18434621640598	106.0179450774708	115.24188872241226	114.0527091422146	118.27202911050732	117.07076679793919	120.69750530782895	119.4841310724824	124.17530028340376	122.94032083575462	0.04612769922395805	0.04639434829740444	1.7629176579380328	10.565413521580922	1.747145988860666	10.470891685741663
2.6185160345514573	107.23032241380122	106.06364432781766	115.27377838782597	114.0843442538647	118.29957050792063	117.09806179859886	120.72222295333837	119.50861155367883	124.19711098724656	122.96191052145251	0.04605633428861526	0.046322434517691025	1.7493467401241105	10.547252750970074	1.7336962360991492	10.45289191003394
2.6342939109033563	107.27622860967551	106.10927404537392	115.30561577634155	114.11592749669808	118.32706447191522	117.1253097862992	120.74689501865356	119.53304688476133	124.21887573290672	122.98345469244263	0.04598507760330256	0.04625063018357904	1.7358685690937818	10.529052095724182	1.7203383981204752	10.43485257501743
2.6501668568973313	107.32206453911597	106.15483396589444	115.33740075111997	114.14745873480804	118.35451089866052	117.15251065805674	120.77152142356154	119.55743698625011	124.24059446840327	123.00495329729438	0.0459139295256305	0.04617893565450463	1.7224825886510189	10.510811730277055	1.707071923814965	10.416773853852646
2.666135445375801	107.36782993818086	106.20032382610242	115.36913317584752	114.17893783281086	118.38190968478006	117.17966431133874	120.79610208830238	119.58178177911468	124.26226714227718	123.02640628509457	0.04584289041210306	0.04610735128877664	1.709188245239602	10.492531828371284	1.6938962646886466	10.398655918972509
2.6822002526328483	107.4135245438991	106.24574336368867	115.40081291473422	114.2103646558438	118.4092607273498	117.20677064406155	120.8206369335679	119.60608118477217	124.28389370359004	123.04781360544605	0.04577196061812609	0.04603587744358472	1.695984987988595	10.474212563280162	1.6808108749046369	10.380498942384293
2.6983618584350144	107.45914809427055	106.2910923173124	115.43243983251276	114.24173906956445	118.43656392389747	117.23382955458997	120.84512588050077	119.630335125087	124.30547410192356	123.06917520846719	0.045701140498013694	0.04596451447500786	1.6828722687046138	10.455854107938649	1.6678152112822318	10.362303095756943
2.71462084604223	107.50470032826588	106.33637042660072	115.46401379443715	114.27306094014915	118.46381917240136	117.26084094173603	120.8695688506936	119.65454352236956	124.32700828737855	123.09049104479084	0.04563043040499731	0.04589326273802128	1.6698495418336279	10.437456634619593	1.6549087332496129	10.344068550071825
2.730977802228858	107.55018098582562	106.38157743214782	115.49553466628045	114.3043301342907	118.4910263712881	117.28780470475681	120.8939657661867	119.6787062993743	124.34849621057282	123.11176106556239	0.04555983069123247	0.045822122586506524	1.6569162644536846	10.419020314977388	1.642090902846121	10.32579547574278
2.747433317304874	107.59558980785967	106.42671307551483	115.5270023143334	114.33554651919727	118.51818541943173	117.3147207433535	120.91831654946729	119.70282337929861	124.36993782264045	123.13298522243893	0.045489341707808106	0.045751094373256015	1.6440718963044674	10.400545320298988	1.62936118474272	10.307484042783472
2.763987985137163	107.6409265362475	106.47177709922967	115.55841660540324	114.36670996259089	118.5452962161526	117.34158895767031	120.94262112346844	119.72689468578211	124.39133307523097	123.1541634675884	0.04541896380475339	0.045680178449985474	1.6313158997736537	10.382031821402052	1.6167190462356302	10.28913442076373
2.780642403170963	107.68619091383745	106.51676924678668	115.58977740681219	114.39782033270622	118.5723586612161	117.36840924829323	120.966879411568	119.7509201429053	124.41268192050822	123.17529575368862	0.04534869733104678	0.04560937516733812	1.618647739850985	10.363479988449399	1.6041639571985797	10.270746778583998
2.797397172451417	107.73138268444544	106.5616892626453	115.621084586395	114.42887749828796	118.59937265483046	117.39518151624783	120.99109133758644	119.77489967518757	124.43398431114825	123.19638203392509	0.04527854263462433	0.04553868487489586	1.6060668841537336	10.344889991076343	1.591695390105997	10.252321284649952
2.8142528976452668	107.77650159285513	106.60653689223028	115.65233801249826	114.45988132859023	118.62633809764624	117.42190566299881	121.01525682578635	119.79883320758677	124.45524020033926	123.217422261991	0.04520850006238623	0.0454681079211859	1.5935728029298843	10.326261998507107	1.5793128200375577	10.233858106937987
2.831210187062679	107.82154738481695	106.6513118819307	115.6835375539784	114.49083169337456	118.65325489075471	117.44858159044826	121.03937580087107	119.82272066549781	124.47644954178001	123.23841639208557	0.045138569960207583	0.04539764465369141	1.5811649690199374	10.30759617935837	1.5670157246404415	10.215357412820595
2.848269652679189	107.86651980704714	106.69601397909913	115.71468308019999	114.52172846290817	118.68012293568623	117.4752092009342	121.06344818798317	119.84656197475094	124.49761228967854	123.25936437891284	0.04506875267294525	0.04532729541885697	1.5688428578741878	10.288892701762961	1.5548035841493402	10.196819369215518
2.865431910157798	107.91141860722738	106.74064293205139	115.74577446103444	114.55257150796282	118.70694213440937	117.50178839722969	121.0874739127036	119.87035706161127	124.51872839875139	123.28026617768101	0.04499904854444708	0.04525706056209971	1.5566059475295333	10.270151733282546	1.5426758813587185	10.178244142447511
2.882697578871184	107.95624353400318	106.78519849006481	115.77681156685779	114.58336069981237	118.73371238932883	117.52831908254066	121.11145290104977	119.89410585277663	124.53979782422196	123.30112174410057	0.044929457917559694	0.04518694042781722	1.544453718619934	10.251373440987663	1.5306321016332731	10.159631898375665
2.900067281924058	108.00099433698404	106.8296804033786	115.80779426854986	114.61409591023222	118.76043360328501	117.55480116050558	121.13538507947526	119.91780827537737	124.56082052182009	123.32193103438415	0.04485998113413789	0.045116935359395705	1.532385654355494	10.23255799142862	1.5186717328924715	10.14098280232065
2.9175416461756507	108.04567076674124	106.87408842319161	115.83872243749165	114.64477701149654	118.7871056795516	117.58123453519308	121.1592703748676	119.94146425697403	124.58179644778008	123.34269400524437	0.044790618535054054	0.045047045699219475	1.5204012405274625	10.213705550639133	1.5067942656110063	10.122297019119287
2.9351213022623317	108.0902725748081	106.91842230166262	115.86959594556484	114.67540387637771	118.81372852183539	117.60761911110166	121.18310871454804	119.9650737255573	124.60272555884073	123.36341061389389	0.0447213704602048	0.044977271788680113	1.508499965476858	10.194816284041735	1.494999192787418	10.103574712968111
2.952806884620376	108.13479951367727	106.9626817919078	115.9004146651484	114.70597637814328	118.84030203427322	117.6339547931568	121.20690002626876	119.98863660954528	124.62360781224248	123.38408081804278	0.04465223724852176	0.04490761396818495	1.496681320112657	10.175890356578748	1.4832860099663776	10.084816047623463
2.970599031508854	108.17925133680136	107.0068666480013	115.93117846911893	114.7364943905559	118.86682612143258	117.66024148671146	121.23064423821361	120.01215283778396	124.64444316572829	123.40470457589919	0.04458321923798004	0.044838072577166065	1.4849447979108845	10.15692793276321	1.47165421523232	10.066021186386934
2.9884983850326714	108.22362779859046	107.05097662497278	115.96188723084741	114.76695778787038	118.8933006883087	117.68647909754321	121.25434127899528	120.0356223395446	124.66523157754115	123.42528184616687	0.0445143167656065	0.04476864795408946	1.4732898948668662	10.137929176398757	1.4601033091671525	10.047190291879815
3.006505591165733	108.26792865441126	107.09501147880665	115.9925408241981	114.79736644483249	118.9197256403238	117.71266753185354	121.27799107765479	120.05904504452322	124.68597300642345	123.44581258804475	0.04444553016749035	0.04469934043646486	1.4617161095288793	10.118894250845187	1.4486327948793587	10.028323526265012
3.0246212997742656	108.31215366058578	107.1389709664409	116.02313912352672	114.82772023667714	118.94610088332556	117.73880669626625	121.30159356365996	120.08242088283907	124.70666741161575	123.46629676122558	0.04437685977879082	0.04463015036085442	1.450222942970413	10.09982331892752	1.4372421779812612	10.009421051196114
3.0428461646402667	108.35630257438996	107.1828548457656	116.05368200367882	114.85801903912677	118.9724263235858	117.76489649782627	121.32514866690443	120.10574978503368	124.72731475285596	123.48673432589507	0.04430830593374696	0.04456107806288243	1.4388098987883495	10.080716542928712	1.425930966582655	9.990483027759183
3.0611808434850984	108.40037515405206	107.22666287562146	116.08416933998772	114.88826272838939	118.99870186779891	117.79093684399798	121.34865631770607	120.12903168206918	124.74791499037777	123.50712524273052	0.0442398689656876	0.044492123877244064	1.4274764831016	10.061574084622407	1.4146986712894432	9.971509616563708
3.079625997993227	108.44437115875161	107.27039481579884	116.11460100827344	114.91845118115734	119.02492742308095	117.81692764266437	121.37211644680639	120.15226650532789	124.76846808491037	123.52746947290032	0.04417154920703969	0.04442328813771629	1.4162222045224553	10.042396105163789	1.4035448051813546	9.952500977589807
3.0981822938360946	108.48829034861696	107.31405042703523	116.14497688483974	114.94858427460453	119.05110289696721	117.8428688021246	121.39552898536816	120.17545418660976	124.78897399767607	123.54776697806176	0.044103346989338814	0.04435457117716564	1.4050465741729568	10.023182765238744	1.3924688838187649	9.933457270355575
3.116850400696155	108.5321324847248	107.35762947101492	116.17529684647376	114.97866188638599	119.07722819741211	117.86876023109396	121.41889386497557	120.19859465813269	124.80943269039068	123.56801772036142	0.0440352626432379	0.04428597332755921	1.3939491056789848	10.00393422506022	1.381470425248608	9.914378653920721
3.135630992291033	108.57589732909777	107.40113171036667	116.20556077044337	115.00868389463521	119.103303232787	117.89460183870163	121.44221101763203	120.2216878525304	124.82984412526164	123.58822166243316	0.04396729649851649	0.0442174949199743	1.382929315133424	9.984650644186331	1.3705489499557189	9.895265286675567
3.1545247463978408	108.61958464470284	107.44455690866207	116.23576853449553	115.03865017796255	119.12932791187886	117.92039353448939	121.46548037575933	120.24473370285128	124.85020826498699	123.60837876739723	0.04389944888409227	0.04414913628460754	1.3719867211079873	9.965332181625854	1.3597039808828413	9.876117326486565
3.1735323448776414	108.6631941954494	107.48790483041371	116.26592001685432	115.06856061545335	119.15530214388876	117.94613522841014	121.48870187219597	120.26773214255718	124.87052507275419	123.62848899885914	0.04383172012802888	0.04408089775078518	1.3611208446495766	9.945978995910991	1.348935043423353	9.856934930721764
3.192654473700048	108.70672574618776	107.53117524107377	116.29601509621955	115.09841508666639	119.18122583843083	117.97182683082681	121.51187544019663	120.29068310552249	124.89079451223954	123.64855232090893	0.04376411055754717	0.044012779646973504	1.3503312092771012	9.926591245071904	1.3382416654203553	9.837718256290827
3.211891822967991	108.75017906270719	107.57436790703204	116.32605365176488	115.12821347163215	119.20709890553084	117.99746825251106	121.53500101343062	120.31358652603288	124.91101654760698	123.66856869812017	0.04369662049903352	0.04394478230078788	1.3396173409441872	9.907169086476642	1.3276233771262014	9.818467459404928
3.2312450869426166	108.79355391173335	107.61748259561342	116.35603556313522	115.1579556508502	119.232921255624	118.0230594046409	121.55807852598006	120.33644233878337	124.93119114350635	123.68853809554805	0.04362925027805164	0.043876906039003634	1.3289787680637346	9.88771267703487	1.3170797112311448	9.799182695842319
3.2507149640683446	108.8368500609274	107.66051907507712	116.38596071044627	115.18764150528865	119.25869279955486	118.04860019880087	121.58110791234	120.3592504788785	124.95131826507368	123.70846047872985	0.04356200021935108	0.043809151187566335	1.3184150214879082	9.868222173117829	1.3066102028424211	9.77986412084283
3.2703021569980693	108.88006727888268	107.70347711461328	116.41582897428117	115.217270916381	119.28441344857453	118.07409054697901	121.60408910741579	120.38201088182954	124.9713978779287	123.72833581368232	0.043494870646879305	0.0437415180716011	1.307925634493131	9.848697730492859	1.2962143894665132	9.760511889049667
3.2900073726185273	108.92320533512363	107.74635648434209	116.44564023568991	115.24684376602536	119.31008311434039	118.09953036156675	121.62702204652291	120.40472348355473	124.99142994817505	123.74816406690206	0.04342786188378935	0.04367400701542419	1.2975101427859954	9.829139504439809	1.2858918110173363	9.741126154618541
3.3098313220758016	108.96626400010271	107.78915695531069	116.47539437618646	115.27635993658178	119.33570170891375	118.12491955535656	121.64990666538498	120.42738822037691	125.01141444239829	123.76794520536332	0.04336097425245214	0.04360661834255232	1.2871680844832554	9.809547649645538	1.2756420097971386	9.72170707112673
3.329774720800988	109.00924304519899	107.83187829949168	116.50509127774772	115.30581931087094	119.3612691447592	118.15025804154122	121.67274290013326	120.45000502902316	125.03135132766565	123.787679196518	0.04329420807446593	0.04353935237571413	1.2768990001118254	9.78992232028395	1.2654645304946825	9.702254791620362
3.349838288536016	109.05214224271504	107.87452028978026	116.53473082281089	115.33522177217186	119.38678533474251	118.17554573371179	121.69553068730468	120.472573846623	125.05124057152429	123.8073660082938	0.04322756367066668	0.04347220943685998	1.2667024325919556	9.77026366993232	1.2553589201697832	9.682769468578044
3.370022749359618	109.09496136587508	107.91708269999233	116.56431289427198	115.36456720422022	119.41225019212963	118.20078254585667	121.71826996384132	120.49509461070755	125.07108214200086	123.8270056090937	0.04316104136114033	0.043405189847173085	1.2565779272485997	9.750571851694986	1.2453247282633129	9.663251253990893
3.390328831713469	109.1377001888225	107.95956530486204	116.59383737548403	115.39385549120655	119.43766363058522	118.22596839236	121.74096066708881	120.51756725920829	125.09087600760031	123.84659796779503	0.04309464146522979	0.043338293927079774	1.2465250317773098	9.730847018068744	1.2353615065653685	9.643700299260672
3.4107572684284713	109.18035848661714	108.00196788003913	116.62330415025473	115.42308651777405	119.46302556417095	118.25110318800022	121.76360273479516	120.53999173045571	125.11062213730474	123.86614305374809	0.04302836430154919	0.04327152199626081	1.236543296256059	9.711089321011968	1.2254688092280048	9.624116755258001
3.431308796751202	109.22293603523302	108.04429020208673	116.65271310284494	115.45226016901695	119.4883359073444	118.27618684794871	121.78619610510978	120.5623679631783	125.13032050057272	123.88564083677566	0.042962210187992976	0.043204874373661606	1.2266322731279615	9.691298911959166	1.2156461927402233	9.604500772304164
3.4519841583705158	109.2654326115555	108.08653204847853	116.68206411796645	115.48137633047831	119.51359457495742	118.30121928776823	121.80874071658195	120.58469589650124	125.14997106733797	123.90509128717149	0.04289617944174641	0.043138351377504276	1.2167915171985442	9.671475941762765	1.205893215935248	9.584852500174748
3.47278409944432	109.30784799337891	108.12869319759649	116.71135708078025	115.51043488814841	119.53880148225477	118.32620042341175	121.83123650815999	120.6069754699454	125.16957380800864	123.9244943756999	0.0428302723792975	0.043071953325297486	1.2070205856066423	9.651620560638548	1.1962094399596026	9.565172088008694
3.4937093706264992	109.35018195940305	108.17077342872734	116.74059187689384	115.53943572846188	119.56395654487207	118.3511301712202	121.85368341918918	120.62920662342523	125.18912869346563	123.94385007359375	0.04276448931644718	0.04300568053384796	1.1973190378616891	9.631732918413036	1.1865944283035788	9.54545968453749
3.514760727094002	109.39243428923186	108.21277252206137	116.76976839236083	115.56837873829753	119.5890596788359	118.37600844792266	121.87608138941228	120.65138929724954	125.20863569506318	123.96315835255528	0.042698830568321036	0.04293953331927211	1.1876864358009698	9.611813164337946	1.1770477467662204	9.525715437954204
3.535938928574102	109.43460476336926	108.25469025868819	116.7988865136774	115.59726380497459	119.61411080056068	118.40083517063329	121.89843035896656	120.6735234321183	125.22809478462631	123.98241918475352	0.04263329644937893	0.042873511997006314	1.1781223435705215	9.59186144695559	1.1675689634321316	9.505939495720668
3.557244739371806	109.4766931632167	108.29652642059443	116.8279461277809	115.62609081625152	119.63910982684806	118.42561025685062	121.92073026838352	120.69560896912249	125.24750593445044	124.00163254282391	0.042567887273428646	0.04280761688181979	1.1686263276515092	9.571877914375364	1.1581576486983067	9.48613200487307
3.578678928397448	109.51869927107039	108.338280790661	116.85694712204796	115.65485966032404	119.6640566748853	118.45033362445606	121.94298105858749	120.71764584974265	125.26686911730064	124.02079839986749	0.04250260335363489	0.04274184828782381	1.159197956832486	9.551862714135495	1.1488133752491194	9.466293111887353
3.600242269194432	109.56062287011804	108.37995315265982	116.88588938429238	115.68357022582295	119.68895126224388	118.47500519171247	121.96518267089458	120.73963401584784	125.28618430641045	124.03991672944983	0.04243744500253189	0.04267620652848533	1.1498368022021168	9.53181599319214	1.1395357180490464	9.44642296267557
3.6219355399671502	109.60246374443597	108.421543291251	116.91477280276303	115.71222240181223	119.71379350687793	118.4996248772626	121.98733504701123	120.76157340969436	125.30545147548095	124.05898750560006	0.04237241253203432	0.0426106919166374	1.1405424371432673	9.511737897955754	1.130324254331299	9.426521702574973
3.643759523609069	109.64422167898583	108.46305099197963	116.94359726614191	115.7408160777869	119.73858332712287	118.52419260012769	122.00943812903328	120.78346397392461	125.3246705986799	124.07801070281009	0.04230750625344902	0.0425453047644914	1.1313144373229989	9.491628574254719	1.1211785635937304	9.406589476369845
3.6657150077309777	109.6858964596114	108.50447604127261	116.97236266354194	115.76935114367102	119.76332064169372	118.54870827970595	122.03149185944451	120.80530565156575	125.34384165064063	124.09698629603332	0.04224272647748642	0.042480045383647774	1.1221523806952973	9.471488167426287	1.1120982275997449	9.386626428353338
3.6878027846894206	109.72748787303583	108.54581822643586	117.0010688845055	115.79782748981603	119.78800536968431	118.57317183577156	122.05349618111613	120.8270983860291	125.36296460646162	124.11591426068458	0.04217807351427264	0.04241491408510867	1.1130558474683312	9.4513168221456	1.1030828303451017	9.366632702141942
3.710023651615288	109.76899570685723	108.58707733565005	117.02971581900114	115.82624500699768	119.81263743056458	118.59758318847211	122.07545103730426	120.84884212110791	125.38203944170453	124.13479457263774	0.04211354767336036	0.042349911179289795	1.1040244201158202	9.431114682538464	1.094131958070193	9.34660844083919
3.732378410442586	109.81041974954663	108.62825315796853	117.05830335742293	115.85460358641517	119.83721674418041	118.62194225832852	122.09735637165029	120.87053680097739	125.40106613239452	124.15362720822638	0.04204914926374133	0.04228503697603259	1.0950576833788546	9.41088189232687	1.0852451992618626	9.326553787130251
3.7548678679373717	109.85175979044382	108.6693454833133	117.08683139058765	115.88290311968858	119.8617432307516	118.64624896623282	122.11921212817897	120.89218237019301	125.42004465501881	124.17241214424219	0.04198487859385831	0.042220291784615074	1.086155224219965	9.390618594443367	1.0764221446083866	9.306468882903573
3.777492835726878	109.89301561975365	108.71035410247124	117.11529980973233	115.91114349885625	119.88621681086993	118.6705032334464	122.14101825129679	120.91377877368885	125.43897498652518	124.1911493579336	0.0419207359716165	0.04215567591376526	1.077316631849044	9.370324931365758	1.0676623870217554	9.286353869618324
3.8002541303288	109.93418702854329	108.75127880709145	117.14370850651315	115.93932461637368	119.91063740549863	118.69470498159939	122.16277468579186	120.93532595677742	125.45785710432226	124.2098388270059	0.04185672170439614	0.042091189671672725	1.0685414977065193	9.350001045029785	1.0589655216258507	9.266208888195251
3.823152573180761	109.97527380873785	108.79211938968096	117.17205737300237	115.96744636511066	119.93500493597008	118.71885413268846	122.18448137683181	120.95682386514771	125.47669098627757	124.22848052961949	0.04179283609906406	0.04202683336600078	1.0598294154410723	9.329647076716356	1.0503311457309792	9.246034078885714
3.8461889906699622	110.01627575311716	108.83287564360145	117.2003463016867	115.99550863834942	119.95931932398476	118.74295060907562	122.20613826996309	120.97827244486437	125.49547661071726	124.24707444438948	0.041729079461986715	0.04196260730389932	1.0511799809278273	9.309263167277095	1.0417588588525177	9.225829581500875
3.8693642141629967	110.0571926553121	108.87354736306575	117.22857518546533	116.02351132978279	119.98358049160993	118.76699433348709	122.22774531110997	120.99967164236682	125.51421395642518	124.2656205503849	0.041665452099041295	0.04189851179201703	1.0425927922315168	9.288849456865137	1.0332482626777164	9.205595535226166
3.892679080035866	110.09802430980041	108.91413434313355	117.25674391764711	116.0514543335114	120.00778836127743	118.79098522901106	122.24930244657274	121.02102140446738	125.5329030026416	124.28411882712733	0.04160195431562975	0.04183454713651378	1.0340674496087559	9.268406085069728	1.0247989610625154	9.18533207861401
3.9161344297041563	110.13877051190329	108.95463637970813	117.2848523919491	116.07933754404209	120.03194285578292	118.81492321909681	122.27080962302712	121.04232167835072	125.55154372906276	124.30256925459045	0.04153858641668903	0.04177071364307324	1.0256035555153176	9.247933190999902	1.0164105600420044	9.165039349780272
3.9397311096534064	110.17943105778133	108.9950532695323	117.31290050249406	116.10716085628566	120.05604389828407	118.83880822755316	122.29226678752298	121.06357241157258	125.57013611583992	124.3209718131992	0.04147534870670585	0.04170701161691522	1.01720071457612	9.227430913164426	1.0080826678008634	9.144717486229638
3.963469971469652	110.2200057444307	109.0353848101846	117.34088814380841	116.13492416555462	120.08009141229928	118.86264017854688	122.31367388748316	121.08477355205869	125.58868014357851	124.33932648382883	0.041412241489727976	0.04164344136280974	1.0088585335806783	9.206899389413593	0.9998148946669971	9.124366624808317
3.987351871870168	110.26049436967864	109.07563080007486	117.36881521081962	116.16262736756067	120.10408532170554	118.88641899660087	122.3350308707019	121.10592504810305	125.60717579333685	124.3576332478037	0.041349265069377056	0.04158000318508801	1.0005766214831056	9.186338757124759	0.9916068531151723	9.103986901907774
4.01137767273438	110.30089673218033	109.11579103844119	117.39668159885495	116.1902703584135	120.12802555073804	118.9101446065936	122.3563376853447	121.12702684836799	125.62562304662625	124.37589208689745	0.041286419748861616	0.04151669738765708	0.9923545893966548	9.165749153100478	0.9834581577551944	9.083578453337395
4.035548241134971	110.34121263141382	109.15586532534466	117.42448720363825	116.21785303461742	120.15191202398766	118.93381693375662	122.37759427994614	121.14807890188172	125.64402188540927	124.39410298333112	0.04122370583099025	0.04145352427401131	0.9841920505646158	9.145130713473918	0.975368425311899	9.063141414248093
4.059864449369175	110.38144186767637	109.19585346166609	117.45223192128822	116.24537529306991	120.17574466639991	118.95743590367361	122.39880060340913	121.16908115803803	125.6623722920993	124.41226591977275	0.04116112361818324	0.04139048414724666	0.9760886203712289	9.124483573861653	0.9673372746256064	9.042675919274188
4.08432717499025	110.42158424207997	109.23575524910122	117.47991564831607	116.272837031059	120.19952340327329	118.98100144227861	122.41995660500389	121.19003356659469	125.68067424955963	124.43038087933661	0.04109867341248789	0.04132757731007315	0.9680439163334995	9.103807869374577	0.9593643266539402	9.022182102537045
4.108937300839158	110.46163955654762	109.27557049015725	117.50753828162374	116.30023814626168	120.22324816025832	119.00451347585516	122.44106223436697	121.21093607767311	125.69892774110305	124.44844784558272	0.041036355515588895	0.041264804064828735	0.960057558074368	9.083103734399629	0.9514492044395411	9.00166009746681
4.133695715076422	110.50160761380769	109.31529898814719	117.53509971850052	116.32757853674045	120.24691886335476	119.02797193103355	122.46211744149912	121.23178864175578	125.71713275048995	124.46646680251493	0.04097417022882328	0.041202164713491925	0.9521291673340784	9.06237130282534	0.9435915331232536	8.981110036973405
4.15860331121418	110.54148821739116	109.3549405471871	117.56259985662221	116.35485810094258	120.27053543891178	119.05137673479085	122.48312217676576	121.25259120968683	125.73528926192903	124.4844377345817	0.04091211785319436	0.04113965955769552	0.9442583679606287	9.04161070804912	0.935790939931394	8.960532053482893
4.183660988148428	110.5812811716259	109.39449497219046	117.59003859404795	116.38207673769675	120.29409781362513	119.0747278144483	122.5040763908945	121.27334373266974	125.75339726007545	124.50236062667416	0.04085019868938203	0.04107728889874059	0.9364447858829408	9.020822082729865	0.9280470541530121	8.939926278679195
4.208869650191461	110.62098628163261	109.43396206886403	117.61741582921806	116.40923434621114	120.31760591453622	119.09802509767015	122.52498003497455	121.2940461622666	125.77145673003024	124.52023546412569	0.04078841303775956	0.041015053037609266	0.9286880491131342	9.000005558977136	0.9203595071448945	8.919292843729636
4.2342302071045115	110.66060335332003	109.47334164370322	117.64473146095172	116.43633082607094	120.34105966903016	119.12126851246204	122.54583306045538	121.31469845039672	125.78946765733951	124.538062232711	0.04072676119840553	0.04095295227497866	0.9209877877478903	8.979161268372991	0.9127279323229232	8.898631879255845
4.259743574130585	110.70013219338063	109.51263350398776	117.67198538844508	116.46336607723661	120.36445900483493	119.14445798716979	122.56663541914601	121.33530054933618	125.80743002799407	124.55584091864579	0.04066524347111731	0.04089098691123517	0.9133436339534455	8.958289341953787	0.905151965157529	8.877943515333754
4.285410672027485	110.73957260928574	109.55183745777688	117.69917751126867	116.4903400000411	120.38780385001942	119.1675934504778	122.58738706321363	121.35585241171617	125.82534382842833	124.57357150858572	0.04060386015542525	0.040829157246487655	0.9057552219419449	8.937389910031925	0.8976312431445876	8.857227881333529
4.311232427101037	110.77892440928032	109.59095331390404	117.72630772936463	116.51725249518728	120.41109413299154	119.19067483140691	122.608087945182	121.37635399052161	125.84320904551917	124.59125398962519	0.04054261155060636	0.040767463580581635	0.8982221879859935	8.91646310242868	0.8901654058208806	8.83648510612693
4.337209771238533	110.81818740237905	109.62998088197317	117.75337594304534	116.54410346374654	120.43432978249763	119.213702059314	122.62873801793137	121.39680523909108	125.86102566658622	124.60888834929776	0.04048149795569792	0.04070590621311392	0.8907441704063785	8.895509048456006	0.8827540947531816	8.815715318080038
4.363343641942354	110.85736139836085	109.66891997235315	117.78038205299053	116.57089280715574	120.4575107276203	119.23667506388972	122.64933723469674	121.41720611111481	125.8787936793903	124.62647457557448	0.04042051966951186	0.04064448544344514	0.8833208095416012	8.8745278766728	0.8753969535064243	8.794918644805875
4.389634982363801	110.89644620776377	109.70777039617262	117.80732596024458	116.59762042721476	120.48063689777673	119.25959377515682	122.66988554906645	121.43755656063361	125.89651307213269	124.64401265686314	0.04035967699064842	0.04058320157071558	0.8759517477592453	8.853519715092261	0.8680936276577995	8.774095213397231
4.416084741337141	110.93544164188037	109.74653196531574	117.8342075662147	116.62428622608459	120.50370822271752	119.28245812346913	122.69038291498158	121.45785654203824	125.9141838334547	124.66150258200808	0.04029897021751062	0.040522054893858975	0.8686366294518848	8.832484691207355	0.8608437647894789	8.75324515041575
4.442693873413836	110.97434751275257	109.78520449241663	117.86102677266841	116.65089010628469	120.52672463252507	119.30526803950974	122.71082928673472	121.47810601006793	125.93180595243685	124.6789443402891	0.040238399648317956	0.040461045711616316	0.8613751010166197	8.811422931896232	0.8536470144667874	8.732368581782794
4.469463338897009	111.01316363316647	109.8237877908545	117.88778348173112	116.67743197069079	120.54968605761202	119.3280234542896	122.73122461896887	121.49830491980956	125.94937941859828	124.696337921421	0.04017796558112157	0.040400174322551094	0.8541668108514386	8.790334563444048	0.8465030282427506	8.711465632888576
4.49639410387609	111.05188981664733	109.86228167474863	117.91447759588384	116.70391172253245	120.57259242871976	119.3507242991461	122.75156886667641	121.51845322669651	125.96690422189597	124.71368331555287	0.040117668313818224	0.040339441025063816	0.8470114093402117	8.769219711499318	0.839411459634448	8.690536428453925
4.523487140261684	111.09052587745389	109.90068595895264	117.94110901796037	116.73032926539035	120.59544367691656	119.37337050574094	122.77186198519753	121.53855088650715	125.98438035272368	124.73098051326693	0.040057508144164033	0.04027884611740574	0.839908548857693	8.748078501201235	0.8323719641307434	8.669581092675799
4.550743425820648	111.12907163057386	109.93900045905004	117.96767765114568	116.7566845031946	120.61823973359677	119.39596200605955	122.79210393022007	121.55859785536467	126.00180780191212	124.74822950557872	0.03999748536979023	0.04021838989769483	0.8328578837413261	8.726911056968675	0.8253841991686386	8.64859974907813
4.578163944211368	111.16752689171724	109.97722499134763	117.99418339897211	116.78297734022104	120.64098053047785	119.4184987324082	122.81229465777693	121.57859408973454	126.01918656072685	124.76543028393516	0.03993760028821721	0.04015807266393015	0.8258590703071604	8.705717502736661	0.8184478241423676	8.627592520690087
4.605749685019276	111.20589147731282	110.0153593728719	118.02062616531884	116.80920768109057	120.66366599960088	119.44098061741428	122.83243412424706	121.59853954642531	126.03651662086963	124.78258284021564	0.039877853196869796	0.0400978947140063	0.8189117668275685	8.684497961854504	0.8115625003861169	8.606559529933293
4.633501643792551	111.24416520450075	110.05340342136176	118.0470058544075	116.835375430765	120.68629607332694	119.46340759402287	122.85252228635224	121.61843418258574	126.05379797447569	124.79968716672951	0.03981824439309156	0.0400378563457289	0.812015633511237	8.663252556925727	0.8047278911508329	8.585500898505416
4.6614208220780515	111.28234789112824	110.09135695526425	118.07332237080098	116.86148049454557	120.70887068433687	119.4857795954964	122.87255910115742	121.63827795570488	126.0710306141143	124.81674325621665	0.03975877417416007	0.0399779578568306	0.8051703325290873	8.641981410160952	0.797943661631507	8.56441674772941
4.689508227457455	111.32043935574376	110.12921979372864	118.09957561940064	116.88752277807049	120.73138976562939	119.50809655541289	122.89254452606926	121.65807082361069	126.0882145327881	124.83375110184666	0.039699442837301896	0.03991819954498407	0.7983755279633442	8.620684642995911	0.7912094789203366	8.543307198135153
4.717764873583629	111.35843941759083	110.16699175660044	118.12576550544337	116.9135021873117	120.75385325051904	119.53035840766384	122.91247851883458	121.67781274446854	126.10534972393164	124.85071069721756	0.03964025067970767	0.03985858170781962	0.7916308858343655	8.599362376357021	0.78452501202446	8.522172369750479
4.746191780217212	111.39634789660316	110.20467266441639	118.15189193449987	116.93941862857334	120.77626107263553	119.5525650864535	122.93236103754009	121.69750367678097	126.1224361814118	124.86762203635612	0.03958119799854722	0.039799104642939793	0.7849360740729026	8.578014730563154	0.7778899318482217	8.501012382002955
4.774789973263409	111.4341646133981	110.24226233839804	118.17795481247136	116.96527200848847	120.79861316592121	119.57471652629653	122.95219204061061	121.71714357938575	126.13947389952624	124.88448511371638	0.03952228509098586	0.03973976864793371	0.7782907625164626	8.55664182527471	0.7713039111836224	8.479827353668952
4.803560484809025	111.4718893892713	110.27976060044644	118.20395404558761	116.99106223401702	120.82090946463019	119.596812662017	122.97197148680844	121.73673241145549	126.15646287300346	124.9012999241797	0.039463512254198446	0.03968057402039492	0.7716946229033965	8.535243779620941	0.7647666247062261	8.45861740298642
4.832504353159697	111.50952204619063	110.31716727313598	118.22988954040409	117.01678921244297	120.84314990332636	119.61885342874645	122.99169933523203	121.75627013249617	126.1734030970018	124.91806646305368	0.03940487978538587	0.03962152105793566	0.7651473288619854	8.51382071205444	0.7582777489612909	8.437382647523918
4.861622622877388	111.54706240679023	110.3544821797086	118.25576120379957	117.04245285137203	120.86533441688204	119.64083876192254	123.01137554531502	121.77575670234621	126.1902945671089	124.93478472607187	0.03934638798179014	0.03956261005820218	0.7586485559013454	8.49237274047482	0.7518369623633134	8.416123204304313
4.890916344818065	111.58451029436458	110.39170514406776	118.28156894297345	117.0680530587289	120.88746294047621	119.66276859728734	123.03100007682522	121.79519208117549	126.20713727934131	124.95145470939305	0.03928803714071115	0.039503841318892396	0.7521979814112001	8.47089998219235	0.7454439451844337	8.3948391897502
4.9203865761696335	111.62186553286257	110.42883599077263	118.30731266544356	117.09358974275503	120.90953540959335	119.68464287088604	123.05057288986367	121.81457622948435	126.22393123014388	124.96807640960087	0.03922982755952072	0.039445215137770384	0.7457952846361877	8.449402553807886	0.7390983795382908	8.373530719603878
4.950034380490085	111.65912794688066	110.46587454503124	118.33299227904264	117.11906281200524	120.93155176002087	119.70646151906463	123.07009394486285	121.83390910810196	126.24067641638854	124.98464982370264	0.03917175953568024	0.03938673181268356	0.7394401466815452	8.427880571347487	0.732799949380933	8.352197909025563
4.979860827745887	111.69629736165771	110.50282063269532	118.35860769191683	117.1444721753462	120.95351192784868	119.72822447846922	123.08956320258673	121.85319067818622	126.2573728353748	125.00117494912965	0.03911383336675677	0.03932839164157821	0.7331322505156095	8.406334150386101	0.7265483405117266	8.330840872691624
5.009866994350591	111.73337360306832	110.53967408025366	118.38415881252278	117.16981774195335	120.97541584946724	119.74993168604419	123.1089806241292	121.87242090122223	126.27402048482874	125.0176517837363	0.03905604935043689	0.03927019492251554	0.7268712809229783	8.384763405618287	0.7203432405353851	8.309459724463522
5.040053963203681	111.77035649761575	110.57643471482508	118.409645549624	117.19509942130756	120.99726346156493	119.77158307902974	123.12834617091224	121.89159973902058	126.29061936290165	125.0340803257988	0.03899840778454582	0.0392121419536894	0.7206569245374794	8.363168451305683	0.7141843388842517	8.28805457773342
5.070422823729659	111.8072458724272	110.61310236415373	118.4350678122901	117.22031712319414	121.01905470112843	119.79317859496196	123.1476598046867	121.91072715371796	126.3071694681712	125.05046057401624	0.03894090896706248	0.03915423303344154	0.7144888698155683	8.341549401062366	0.708071326797608	8.266625545249553
5.100974671917351	111.84404155524555	110.64967685660078	118.46042550989218	117.24547075769823	121.04078950543895	119.81471817166934	123.16692148752918	121.9298031077741	126.32367079963903	125.06679252750816	0.03888355319613574	0.039096468460278914	0.7083668070185922	8.319906367785734	0.7020038973037117	8.245172739054397
5.131710610359471	111.88074337442424	110.68615802113942	118.48571855210152	117.2705602352038	121.06246781207228	119.83620174727265	123.18613118184246	121.9488275639725	126.34012335673165	125.08307618581557	0.0388263407701013	0.03903884853289061	0.7022904282362106	8.298239463973005	0.695981745241852	8.223696270804794
5.1626317482924104	111.91735115892038	110.722545687348	118.51094684888675	117.29558546639042	121.08408955889665	119.85762926018296	123.20528885035425	121.96780048541865	126.35652713929962	125.09931154890016	0.038769271987498605	0.038981373550163755	0.6962594273359173	8.276548801266472	0.6900045672132364	8.202196251288115
5.193739201636265	111.95386473828742	110.75883968540259	118.53611031051013	117.32054636222982	121.10565468407039	119.87900064909915	123.22439445611518	121.98672183553845	126.37288214761611	125.11549861714265	0.038712347147087635	0.03892404381120182	0.6902734999835047	8.25483449076637	0.6840720616014551	8.180672790756944
5.225034093035115	111.99028394266949	110.79503984607142	118.56120884752616	117.34544283398435	121.12716312604141	119.9003158530076	123.24344796249893	122.00559157807817	126.3891883823777	125.13163739134387	0.03865556654786484	0.03886685961534038	0.6843323436346509	8.233096643030876	0.6781839285613387	8.159125998925447
5.256517551897525	112.02660860279408	110.83114600070763	118.58624237077805	117.37027479320365	121.14861482354496	119.92157481117962	123.26244933320064	122.02440967710295	126.4054458447032	125.14772787272322	0.038598930489082015	0.03880982126216561	0.6784356575169568	8.211335367948777	0.672339870004862	8.1375559848384
5.288190714437326	112.06283854996563	110.86715798124278	118.61121079139554	117.39504215172221	121.17000971560236	119.94277746317061	123.28139853223615	122.04317609699595	126.42165453613347	125.16377006291907	0.038542439270261644	0.03875292905153033	0.6725831426160767	8.189550774706731	0.6665395895870461	8.115962856853002
5.320054723714605	112.09897361605795	110.90307562017944	118.63611402079128	117.41974482165598	121.19134774151858	119.96392374881734	123.30029552394028	122.06189080245677	126.4378144586303	125.179763963987	0.03848609319121473	0.03869618328357283	0.666774501684813	8.167742971942062	0.6607827927123253	8.094346722777118
5.352110729676963	112.13501363350836	110.93889875058508	118.66095197065928	117.44438271540076	121.21262884088182	119.98501360823767	123.31914027296698	122.08055375850145	126.4539256145771	125.19570957840094	0.03842989255205897	0.03863958425873269	0.6610094392219708	8.145912067644531	0.6550691865161298	8.072707689756498
5.384359889201005	112.17095843530956	110.9746272060843	118.68572455297084	117.46895574562807	121.2338529535605	120.00604698182748	123.33793274428697	122.09916493046023	126.46998800677707	125.21160690905121	0.03837383765323532	0.038583132277770306	0.6552876614696288	8.124058169145428	0.6493984798594283	8.05104586430025
5.41680336613411	112.20680785500369	111.01026082085261	118.71043167997293	117.4934638252836	121.25502001970293	120.0270238102604	123.35667290318791	122.11772428397774	126.48600163845406	125.22745595924535	0.03831792879552542	0.03852682764178343	0.6496088764110937	8.102181383274	0.6437703833305477	8.029361352404521
5.44944233133642	112.2425617266747	111.04579942960898	118.73507326418485	117.51790686758393	121.2761299797349	120.04794403448543	123.37536071527289	122.13623178501139	126.50196651325159	125.24325673270715	0.038262166280070356	0.03847067065222525	0.6439727937458883	8.080281816095521	0.6381846092174328	8.00765425931968
5.482277962723094	112.27821988494107	111.0812428676086	118.75964921839538	117.54228478601352	121.2971827743582	120.06880759572536	123.39399614645927	122.15468739983027	126.51788263523224	125.25900923357617	0.03820655040838736	0.03841466161092242	0.6383791248881607	8.058359572991321	0.6326408715081016	7.985924689615786
5.515311445306831	112.31378216494849	111.1165909706354	118.78415945565966	117.56659749432174	121.31817834454853	120.08961443547479	123.41257916297744	122.17309109501403	126.53375000887718	125.27471346640702	0.0381510814823882	0.03835880082009422	0.6328275829719132	8.036414758837054	0.6271388858926912	7.964172747331759
5.548543971240616	112.34924840236334	111.1518435749958	118.80860388929733	117.59084490652099	121.33911663155486	120.11036449549947	123.43110973137088	122.19144283745273	126.54956863908654	125.29036943617001	0.03809575980439802	0.03830308858236897	0.627317882830539	8.014447477849899	0.6216783697464052	7.942398535880784
5.581976739860765	112.38461843336445	111.18700051751019	118.83298243288858	117.6150269368827	121.35999757689672	120.13105771783356	123.44958781849395	122.20974259434475	126.56533853117809	125.3059771482497	0.03804058567717235	0.03824752520080373	0.6218497409838619	7.992457833519438	0.6162590421158711	7.920602157948451
5.615610957730194	112.4198920946362	111.22206163550635	118.85729500027193	117.63914349993522	121.3808211223631	120.15169404477861	123.46801339151155	122.22799033319654	126.58105969088744	125.32153660844509	0.03798555940391592	0.038192110978902544	0.6164228756479133	7.970445928811387	0.6108806237273257	7.89878371568193
5.649447838681973	112.45506922336097	111.25702676681173	118.88154150554129	117.66319451046071	121.40158721001079	120.17227341890182	123.48638641789806	122.2461860218215	126.59673212436763	125.33704782296923	0.03793068128830075	0.03813684622063522	0.6110370067069653	7.948411865952949	0.6055428369611491	7.876943310508068
5.6834886038631165	112.49014965721132	111.29189574974565	118.90572186304256	117.68717988349199	121.42229578216221	120.19279578303394	123.50470686543599	122.26432962833852	126.61235583818836	125.3525107984485	0.03787595163448604	0.03808173123045549	0.6056918557203517	7.926355746600166	0.6002454058568674	7.855081043264363
5.717734481778674	112.52513323434304	111.32666842311242	118.92983598737165	117.7110995343103	121.44294678140453	120.2132610802684	123.52297470221573	122.2824211211718	126.62793083933637	125.36792554192299	0.037821370747135014	0.03802676631331995	0.6003871459124639	7.904277671768796	0.5949880561036025	7.833197014191683
5.75218670833605	112.56001979338694	111.36134462619314	118.95388379337074	117.73495337844182	121.46354015058735	120.23366925395892	123.54118989663385	122.3004604690494	126.64345713521456	125.38329206084553	0.037766938931434846	0.037971951774708516	0.5951226021466027	7.882177741681517	0.5897705150157435	7.811291322697798
5.786846526889619	112.59480917344081	111.39592419873765	118.97786519612517	117.75874133165436	121.48407583282076	120.2540202477177	123.55935241739198	122.31844764100171	126.65893473364129	125.39861036308113	0.0377126564931159	0.03791728792064136	0.5898979509449873	7.860056056058966	0.5845925115499995	7.789364067713905
5.821715188285586	112.6295012140627	111.43040698095788	119.00178011096153	117.78246330995559	121.50455377147472	120.2743140054147	123.5774622334968	122.33638260636182	126.67436364285129	125.41388045690776	0.03765852373846987	0.037862775057700346	0.584712920465563	7.837912713963306	0.5794537762847085	7.767415347512724
5.856793950907131	112.66409575526203	111.46479281351888	119.02562845344363	117.8061192295889	121.5249739101762	120.29455047117483	123.595519314258	122.35426533476321	126.68974387149412	125.42910235101496	0.037604540974369195	0.037808413493046346	0.5795672404947254	7.815747813765483	0.5743540414121071	7.7454452596794
5.892084080719833	112.69859263749252	111.49908153753182	119.04941013937032	117.82970900703137	121.54533619280846	120.31472958937728	123.61352362928831	122.37209579613989	126.70507542863491	125.44427605450444	0.03755070850828773	0.03775420353444049	0.5744606424379981	7.793561453156144	0.5692930407278709	7.723453901100584
5.927586851317345	112.73299170164317	111.53327299454503	119.07312508477145	117.85323255898959	121.56564056350824	120.33485130465256	123.63147514850115	122.38987396072419	126.72035832375288	125.45940157688865	0.03749702664831791	0.03770014549026327	0.569392859316622	7.771353729196562	0.5642705096286136	7.701441368059022
5.963303543967366	112.76729278903144	111.56736702653706	119.09677320590609	117.87668980239802	121.58588696666524	120.3549155618822	123.6493738421113	122.40759979904715	126.7355925667424	125.47447892809191	0.03744349570319278	0.03764623966953387	0.5643636257607341	7.749124738315004	0.5592861851077942	7.679407756226283
5.999235447657878	112.80149574139408	111.60136347590768	119.12035441925846	117.90008065441484	121.60607534691937	120.37492230619593	123.66721968063256	122.42527328193653	126.75077816791165	125.48950811844905	0.03739011598230384	0.03759248638193115	0.5593726779961798	7.726874576233968	0.5543398057363902	7.65735316052087
6.035383859143656	112.83560040087966	111.63526218547028	119.14386864153549	117.92340503241951	121.62620564915981	120.39487148297059	123.68501263487765	122.44289438051636	126.76591513798307	125.5044891587058	0.037336887795722584	0.037538885937812724	0.5544197538447406	7.704603338119341	0.5494311116688095	7.63527767533742
6.071750082993084	112.86960661004025	111.6690629984437	119.16731578966379	117.94666285400974	121.64627781852306	120.41476303782844	123.70275267595714	122.46046306620615	126.78100348809308	125.51942206001851	0.037283811454218975	0.03748543864823606	0.5495045926977582	7.682311118267535	0.5445598446153781	7.61318139420473
6.108335431635222	112.9035142118222	111.70276575844294	119.19069578078543	117.96985403699748	121.66629180039031	120.43459691663438	123.72043977527746	122.4779793107188	126.79604322979085	125.53430683395305	0.037230887269283	0.0374321448249781	0.5446269355340974	7.659998010480194	0.5397257478575739	7.591064410145918
6.145141225407182	112.93732304955938	111.73637030947233	119.21400853225677	117.99297849940729	121.68624754038751	120.45437306549603	123.7380739045418	122.49544308606141	126.8110343750399	125.54914349248625	0.03717811555314421	0.03737900478055663	0.5397865248999096	7.637664107896853	0.5349285662312013	7.5689268155438185
6.182168792601758	112.97103296696332	111.76987649591591	119.23725396164356	118.01603615947205	121.7061449843819	120.47409143076034	123.75565503574748	122.51285436453293	126.82597693621625	125.56393204800415	0.03712549661879234	0.037326018828250034	0.5349831048915803	7.615309502874879	0.5301680461088836	7.546768701980909
6.2194194695153895	113.00464380811549	111.80328416252952	119.26043198671888	118.03902693563039	121.72598407848129	120.49375195901283	123.77318314118601	122.53021311872394	126.84087092610913	125.57867251330283	0.037073030779998344	0.03727318728211956	0.530216421165278	7.592934287182288	0.5254439354073384	7.524590160464868
6.256894600496366	113.03815541745834	111.8365931544319	119.28354252545938	118.06195074652321	121.74576476903178	120.5133545970753	123.79065819344152	122.54751932151517	126.8557163579205	125.59336490158753	0.037020718351334386	0.03722051045702795	0.5254862209135354	7.570538551815844	0.5207559835657776	7.502391281224845
6.294595537993358	113.07156763978658	111.869803317096	119.30658549604213	118.08480751099047	121.76548700261603	120.53289929200413	123.80808016539	122.56477294607686	126.87051324526462	125.60800922647265	0.03696855964819615	0.03716798866866364	0.5207922528747986	7.548122387241165	0.5161039415575033	7.480172153984313
6.332523642604218	113.10488032023929	111.9029144963412	119.32956081684225	118.10759714806885	121.78515072605215	120.55238599108925	123.82544903019897	122.58197396586831	126.8852616021689	125.6226055019825	0.0369165549868221	0.03711562223355907	0.5161342673134186	7.525685883188999	0.5114875618655788	7.457932867717318
6.370680283125076	113.13809330429004	111.93592653832316	119.35246840642849	118.13031957698723	121.80475588639104	120.5718146418513	123.8427647613255	122.59912235463598	126.89996144307251	125.63715374254976	0.036864704684316046	0.037063411469114564	0.5115120160087372	7.503229128622479	0.5069065984739609	7.435673510615743
6.40906683659976	113.17120643773865	111.96883928952597	119.37530818356078	118.15297471716443	121.82430243091501	120.59118519204044	123.86002733251603	122.61621808641318	126.91461278282708	125.65165396301623	0.036813009058668536	0.03701135669361803	0.5069252522598617	7.480752211929939	0.5023608068759131	7.413394170329411
6.447684688369473	113.20421956670226	112.00165259675289	119.39808006718677	118.17556248820554	121.84379030713613	120.61049758963462	123.87723671780518	122.6332611355191	126.92921563669624	125.66610617863255	0.036761468428777797	0.03695945822626854	0.5023737308688396	7.4582552207539266	0.49784994405081306	7.391094933765999
6.486535232122802	113.23713253760614	112.03436630711735	119.42078397643844	118.19808280989876	121.8632194627941	120.62975178283752	123.8943928915147	122.65025147655761	126.9437700203556	125.68051040505793	0.03671008311447152	0.03690771638719626	0.49785720813883927	7.435738242093066	0.49337376846642655	7.3687758871601545
6.525619869945995	113.26994519717492	112.06698026803411	119.44341983062917	118.22053560221225	121.88258984585491	120.648947720077	123.911495828253	122.66718908441673	126.95827594989284	125.6948666583604	0.03665885343652945	0.03685613149748609	0.49337544186209925	7.41320136223294	0.4889320400657198	7.346437116062589
6.564940012373588	113.30265739242307	112.09949432720991	119.46598754924987	118.24292078529052	121.9019014045085	120.6680853500032	123.9285455029136	122.68407393426743	126.97273344180726	125.70917495501642	0.036607779716704834	0.03680470387920008	0.48892819131424403	7.390644666764274	0.48452452026390347	7.324078705329157
6.604497078439295	113.33526897064618	112.13190833263451	119.48848705196632	118.26523827945148	121.92115408716744	120.68716462148674	123.94554189067479	122.70090600156283	126.9871425130102	125.723435311911	0.03655686227774636	0.03675343385539804	0.4845152172424605	7.368068240532011	0.4801509719304704	7.301700739040825
6.644292495727218	113.36777977941094	112.16422213257081	119.51091825861486	118.28748800518237	121.94034784246442	120.70618548361651	123.96248496699796	122.71768526203681	127.00150318082412	125.7376477463371	0.036506101443421396	0.03670232175016212	0.48013628186640744	7.345472167737171	0.4758111593985177	7.279303300692845
6.684327700423376	113.40018966654674	112.19643557554659	119.53328108920013	118.30966988313752	121.95948261925139	120.72514788569879	123.97937470762767	122.73441169170414	127.01581546298371	125.75181227599673	0.03645549753853843	0.03665136788861852	0.475791148872986	7.322856531976868	0.47150484845246865	7.2568864731438225
6.724604137367524	113.43249848013588	112.22854851034444	119.55557546389123	118.33178383413426	121.9785583665972	120.74405177725481	123.9962110885902	122.75108526685885	127.03007937763532	125.76592891900012	0.03640505088896837	0.03660057259696069	0.4714795833942844	7.300221416029672	0.4672318063089733	7.234450338437455
6.76512326010531	113.46470606850387	112.26056078599225	119.57780130301812	118.35382977914955	121.99757503378576	120.76289710801896	124.01299408619265	122.76770596407339	127.04429494333688	125.7799976938658	0.03635476182166945	0.03654993620247244	0.4672013520064411	7.277566901932005	0.4629918016155443	7.2119949778862065
6.805886530940724	113.49681228020984	112.29247225175372	119.59995852706817	118.3758076393165	122.01653257031401	120.78168382793676	124.02972367702189	122.7842737601976	127.05846217905767	125.79401861952053	0.036304630664709306	0.03649945903355112	0.46295622272373294	7.254893071021797	0.4587846044462367	7.189520472093136
6.846895420988873	113.52881696403713	112.32428275711868	119.62204705668273	118.39771733592094	122.03543092589024	120.8004118871632	124.04639983794371	122.80078863235799	127.07258110417875	125.80799171529934	0.036254657747288185	0.036449141419731684	0.4587439650026681	7.232200004076731	0.45460998630233007	7.167026901111967
6.888151410229076	113.56071996898397	112.35599215179398	119.64406681265447	118.41955879039868	122.0542700504329	120.81908123606149	124.06302254610269	122.81725055795738	127.08665173849332	125.82191700094624	0.036204843399762245	0.03639898369170925	0.4545643497160654	7.209487781074131	0.4504677200916376	7.144514344206982
6.92965598755826	113.59252114425284	112.38760028569288	119.66601771592256	118.44133192433087	122.07304989406758	120.83769182520024	124.07959177892015	122.83365951467299	127.10067410220582	125.83579449661327	0.036155187953668635	0.03634898618136396	0.4504171491471425	7.186756481143675	0.44635758011713733	7.121982879794814
6.971410650844719	113.62422033924105	112.41910700892551	119.68789968756992	118.463036659441	122.09177040712567	120.85624360535185	124.09610751409369	122.85001548045607	127.11464821593252	125.84962422286094	0.03610569174174648	0.036299149221784975	0.44630213699974774	7.164006182902085	0.442279342089023	7.099432585771865
7.01341690698215	113.65581740353122	112.45051217178941	119.70971264881992	118.48467291759196	122.11043154014295	120.87473652749135	124.11256972959696	122.8663184335314	127.128574100702	125.86340620065877	0.03605635509796418	0.03624947314729321	0.44221908837471346	7.141236964176642	0.43823278310446767	7.076863539234182
7.055676271944047	113.68731218688049	112.48181562475878	119.73145652103213	118.50624062078136	122.12903324385692	120.89317054279347	124.12897840367769	122.88256835239561	127.1424517779544	125.87714045138458	0.036007178357540616	0.03619995829346813	0.43816777976394405	7.118448901983356	0.43421768163739216	7.054275816510199
7.098190270838397	113.71870453921092	112.51301721847486	119.75313122569915	118.52773969113879	122.14757546920525	120.91154560263149	124.14533351485748	122.89876521581682	127.15628126954209	125.89082699682513	0.03595816185697158	0.03615060499716995	0.43414798905223506	7.095642072719784	0.4302338175425575	7.031669493284426
7.1409604379627405	113.74999431059932	112.5441168037357	119.77473668444301	118.54917005092194	122.16605816732405	120.92986165857508	124.16163504193084	122.91490900283377	127.17006259772961	125.90446585917613	0.035909305934053566	0.03610141359656679	0.43015949549931065	7.072816551983124	0.42628097203646576	7.009044644426467
7.183988316859528	113.7811813512666	112.5751142314857	119.79627281901122	118.57053162251279	122.18448128954545	120.94811866238817	124.17788296396397	122.93099969275447	127.1837957851936	125.91805706104203	0.03586061092790883	0.03605238443115756	0.42620207974368896	7.0499724147011875	0.42235892770418104	6.986401344191108
7.227275460371831	113.8122655115683	112.60600935280596	119.81773955127386	118.59182432841469	122.20284478739657	120.9663165660279	124.19407726029465	122.9470372651563	127.19748085502368	125.93160062543706	0.035812077179009694	0.03600351784179832	0.4222755237869933	7.027109735048725	0.4184674684793208	6.9637396660291415
7.270823430699384	113.8432466419832	112.63680201890293	119.83913680321896	118.61304809124762	122.22114861259655	120.98445532164148	124.2102179105304	122.96302169988385	127.21111783072158	125.94509657578418	0.03576370502920426	0.03595481417072692	0.41837961098713095	7.004228586411045	0.4146063796397357	6.941059682623745
7.31463379945495	113.87412459310353	112.66749208109869	119.86046449694946	118.63420283374539	122.23939271705542	121.00253488156525	124.22630489454835	122.97895297704922	127.22470673620218	125.95854493591625	0.035715494821742064	0.035906273761590016	0.4145141260530636	6.981329041424033	0.41077544780455355	6.91836146593414
7.358708147721062	113.9048992156238	112.69807939081984	119.88172255467894	118.65528847875119	122.25757705287138	121.02055519832197	124.24233819249366	122.99483107703016	127.2382475957928	125.97194573007539	0.035667446901298645	0.03585789695946741	0.4106788550445799	6.958411172086926	0.4069744609287227	6.895645087246521
7.403048066107065	113.93557036033118	112.7285637995877	119.90291089872888	118.67630494921491	122.27570157233009	121.03851622461993	124.25831778477986	123.0106559804704	127.2517404342348	125.9852989829143	0.03561956161400243	0.03580968411089843	0.40687358535683416	6.935475049616798	0.40320320829141565	6.872910617079469
7.447655154806527	113.96613787809375	112.75894515900664	119.92402945152368	118.69725216818819	122.29376622790143	121.05641791334986	124.27424365208674	123.02642766827762	127.26518527668235	125.9986047194953	0.03557183930746058	0.03576163556390859	0.4030981057092049	6.912520744390349	0.39946148048557006	6.850158125143935
7.49253102365499	113.9966016198502	112.78922332075395	119.94507813558774	118.71813005882147	122.31177097223825	121.07426021758377	124.29011577536019	123.04214612162343	127.27858214870356	126.01186296529139	0.035524280330784135	0.03571375166803602	0.3993522061505246	6.889548326103977	0.3957490694192529	6.827387680423271
7.537677292188054	114.02696143659865	112.81939813656842	119.966056873541	118.73893854435956	122.32971575817406	121.09204309057236	124.30593413581097	123.05781132194181	127.29193107628024	126.02507374618588	0.03547688503461576	0.03566603277435744	0.39563567804066224	6.866557863642811	0.39206576830156337	6.804599351129582
7.583095589699846	114.05721717938602	112.84946945823982	119.98696558809554	118.75967754813827	122.34760053872124	121.10976648574359	124.32169871491412	123.07342325092885	127.30523208580846	126.03823708847312	0.035429653771155874	0.035618479235515456	0.39194831405416153	6.843549425204401	0.3884113716444517	6.781793204772839
7.628787555301809	114.08736869929676	112.87943713759772	120.00780420205163	118.78034699358041	122.36542526706909	121.12743035670039	124.3374094944081	123.08898189054176	127.3184852040988	126.05135301885869	0.03538258689418911	0.035571091405746234	0.38828990816591613	6.820523078182305	0.38478567524634855	6.758969308059022
7.674754837981857	114.11741584744182	112.90930102650032	120.02857263829378	118.80094680419182	122.38318989658168	121.14503465721883	124.35306645629399	123.10448722299793	127.3316904583767	126.06442156445961	0.03533568475911245	0.035523869640906224	0.38466025564730444	6.797478889246122	0.3811884761937563	6.736127726984705
7.720999096663877	114.14735847494747	112.93906097682333	120.04927081978687	118.82147690355768	122.40089438079613	121.16257934124616	124.36866958283447	123.11993923077429	127.3448478762827	126.07744275280486	0.03528894772296113	0.03547681429849958	0.3810591530525471	6.7744169241705094	0.37761957284237724	6.713268526644242
7.767522000267617	114.17719643294338	112.9687168404481	120.06989866957176	118.84193721533792	122.41853867341982	121.18006436289818	124.38421885655279	123.13533789660588	127.35795748587238	126.09041661183502	0.035242376144437544	0.035429925737706314	0.3774863982196166	6.751337248002528	0.3740787648202968	6.690391771411669
7.814325227768903	114.20692957255201	112.998268469251	120.09045611076185	118.86232766326394	122.43612272832921	121.19748967645796	124.39971426023243	123.1506832034857	127.37101931561726	126.10334316990347	0.035195970383938874	0.03538320431941051	0.37394179026978236	6.728239925159869	0.3705658530288929	6.667497525028011
7.861410468260233	114.2365577448771	113.02771571509184	120.11094306653932	118.88264817113472	122.45364649956781	121.21485523637396	124.41515577691638	123.16597513466398	127.38403339440553	126.11622245577676	0.03514973080358411	0.03533665040622783	0.37042512958169027	6.705125019088882	0.3670806396128228	6.644585850270232
7.908779421011744	114.2660808009912	113.05705842980144	120.13135946015001	118.9028986628118	122.4711099413432	121.23216099725681	124.43054338990528	123.18121367364638	127.3969997515411	126.1290544986339	0.03510365776724275	0.035290264362534934	0.3669362177995481	6.681992592533788	0.36362292797366536	6.621656809216802
7.956433795532517	114.29549859192518	113.08629646517124	120.15170521490066	118.92307906221653	122.48851300802623	121.24940691387886	124.44587708275809	123.19639880419456	127.40991841674554	126.1418393280684	0.035057751640564426	0.03524404655449808	0.3634748578201652	6.658842707416625	0.3601925227535503	6.598710463124007
8.004375311632296	114.32481096865521	113.11542967294018	120.1719802541535	118.94318929332462	122.50585565414764	121.26659294117043	124.46115683928969	123.21153051032377	127.42278942015703	126.15457697408686	0.03501201279100631	0.03519799735010144	0.3600408537877229	6.635675424884539	0.35678922982970107	6.575746872458694
8.052605699483543	114.35401778209216	113.14445790478406	120.19218450132344	118.9632292801634	122.52313783439728	121.28371903421932	124.47638264357154	123.22660877630366	127.43561279233231	126.16726746711117	0.03496644158786269	0.03515211711917721	0.3566340110915007	6.612490805313428	0.3534128563148897	6.552766096952837
8.101126699683881	114.38311888306872	113.17338101230281	120.2123178798729	118.98319894680657	122.54035950362098	121.30078514826758	124.49155447992977	123.24163358665618	127.44838856424579	126.17991083797763	0.03492103840229413	0.03510640623343426	0.3532541363463224	6.589288908169692	0.35006321053560896	6.529768195403449
8.149940063318896	114.41211412232748	113.20219884700853	120.23238031330794	119.0030982173704	122.55752061681886	121.3177912387098	124.50667233294472	123.2566049261553	127.46111676729063	126.19250711793792	0.034875803607356946	0.035060865066489214	0.3499010374032423	6.566069792253984	0.3467401020432135	6.506753225956345
8.199047552025359	114.44100335050949	113.2309112603139	120.25237172517454	119.02292701600996	122.5746211291436	121.3347372610914	124.52173618745061	123.27152277982657	127.47379743327966	126.20505633866004	0.034830737578033434	0.035015493993895294	0.34657452332771754	6.542833515442908	0.34344334159277423	6.483721245826018
8.248450938054788	114.46978641814083	113.25951810351899	120.27229203905327	119.04268526691392	122.59166099589729	121.35162317110557	124.53674602853363	123.28638713294522	127.48643059444467	126.21755853222764	0.034785840691261005	0.034970293393172744	0.34327440440256396	6.519580134863645	0.3401727411473985	6.460672311495728
8.298152004337403	114.49846317562162	113.28801922780012	120.29214117855642	119.06237289430153	122.60864017253068	121.36844892459244	124.55170184153265	123.30119797103688	127.49901628343852	126.23001373114207	0.03474111332596397	0.034925263643840264	0.3400004921188611	6.4963097068502975	0.33692811386526955	6.437606478637463
8.348152544546481	114.52703347321248	113.31641448419633	120.31191906732249	119.08198982241723	122.62555861463989	121.38521447753568	124.56660361203699	123.31595527987547	127.51155453333435	126.24242196832155	0.03469655586308203	0.03488040512744494	0.3367525991634466	6.4730222867874545	0.33370927409055184	6.414523801995529
8.398454363163072	114.55549716102233	113.34470372359733	120.33162562901225	119.10153597552674	122.64241627796457	121.40191978606104	124.58145132588632	123.3306590454829	127.52404537762663	126.25478327710245	0.03465216868560379	0.03483571822759374	0.3335305394216448	6.4497179293466615	0.3305160373556646	6.391424335582997
8.449059275541144	114.58385408899615	113.37288679673102	120.35126078730475	119.12101127791286	122.65921311838618	121.41856480643413	124.59624496916997	123.3453092541285	127.536488850232	126.2670976912398	0.03460795217859516	0.034791203329985226	0.33033412796385164	6.4263966882899695	0.3273482203669573	6.3683081325179955
8.49996910797308	114.61210410690133	113.40096355415011	120.37082446589206	119.1404156538705	122.67594909192486	121.43514949505779	124.61098452822546	123.35990589232756	127.5488849854892	126.2793652449074	0.0345639067292328	0.03474686082244072	0.32716318104485254	6.4030586166081775	0.32420564100448246	6.345175245158316
8.551185697755594	114.64024706431614	113.42893384622033	120.39031658847603	119.1597490277033	122.69262415473861	121.45167380847086	124.62566998963884	123.37444894684161	127.56123381816074	126.29158597269947	0.03452003272683474	0.03470269109493615	0.3240175160938179	6.37970376647354	0.32108811831244566	6.322025725025014
8.602710893256043	114.66828281061557	113.45679752310646	120.40973707876272	119.17901132371806	122.7092382631198	121.468137703345	124.64030134024286	123.38893840467662	127.57353538343256	126.30375990963024	0.03447633056289319	0.034658694539635077	0.3208969517049809	6.35633218910516	0.3179954724903382	6.298859622704185
8.654546553979111	114.69621119495882	113.48455443475983	120.42908586045844	119.19820246622083	122.72579137349364	121.48454113648299	124.65487856711668	123.40337425308273	127.58578971691503	126.31588709113508	0.0344328006311062	0.03461487155092067	0.3178013076328625	6.332943934878131	0.3149275248858885	6.275676987919724
8.706694550633951	114.72403206627577	113.51220443090465	120.44836285726477	119.21732237951193	122.74228344241541	121.50088406481599	124.66940165758459	123.41775647955302	127.59799685464345	126.32796755307079	0.03438944332740982	0.03457122252542891	0.31473040479318115	6.309539053407207	0.31188409799892725	6.252477869653376
8.759156765201672	114.75174527325456	113.53974736102572	120.46756799287486	119.23637098788225	122.75871442656918	121.51716644540238	124.68387059921633	123.43208507182361	127.61015683307947	126.3400013317172	0.034346259050012665	0.03452774786208076	0.31168406524784587	6.286117593390372	0.30886501546524414	6.229262315988308
8.811935091003267	114.779350664327	113.56718307435376	120.48670119096768	119.25534821560753	122.77508428276437	121.53338823542417	124.69828537982495	123.44636001787185	127.62226968911071	126.35198846377668	0.03430324819942731	0.03448444796211766	0.3086621122010911	6.262679602674325	0.305870102052495	6.206030374127295
8.865031432767935	114.8068480876564	113.59451141985336	120.50576237520463	119.27425398694488	122.79139296793468	121.54954939218604	124.71264598746741	123.46058130591665	127.63433546005272	126.36392898637612	0.03426041117850464	0.03444132322913314	0.3056643699949291	6.239225128239923	0.30289918365565427	6.182782090421824
8.918447706701835	114.83423739112263	113.62173224620793	120.52475146922349	119.29308822612697	122.80764043913469	121.56564987311188	124.72695241044246	123.47474892441649	127.64635418364851	126.37582293706649	0.03421774839246789	0.03439837406910805	0.3026906640945981	6.215754216063942	0.2999520872831454	6.1595175102193025
8.972185840557227	114.86151842230915	113.64884540180675	120.54366839663456	119.31185085735784	122.823826653538	121.58168963574302	124.74120463729062	123.48886286206934	127.65832589806992	126.38767035382412	0.03417526024894577	0.03435560089044467	0.2997408210969752	6.192266911431943	0.2970286410652534	6.136236678183195
9.02624777370205	114.88869102848936	113.6758507347314	120.56251308101594	119.33054180480852	122.83995156843548	121.59766863773636	124.75540265679366	123.50292310781224	127.67025064191884	126.39947127505197	0.034132947158008464	0.034313004104001954	0.2968146687153421	6.168763258679974	0.29412867423752687	6.11293963802018
9.080635457189915	114.91575505661217	113.70274809274117	120.58128544590835	119.34916099261163	122.85601514123212	121.61358683686132	124.76954645797328	123.51692965081982	127.68212845422731	126.41122573957973	0.034090809532200846	0.03427058412312965	0.2939120357689262	6.145243301180017	0.2912520171332744	6.089626432487421
9.135350853830497	114.94271035328798	113.72953732325934	120.59998541481039	119.36770834485671	122.87201732944501	121.62944419099784	124.78363603009048	123.53088248050386	127.69395937445859	126.4229337866649	0.034048847786578317	0.034228341363704784	0.2910327521867657	6.121707081478235	0.28839850118492905	6.066297103508987
9.190395938260405	114.96955676477496	113.75621827335912	120.61861291117394	119.38618378558573	122.88795809070125	121.64524065813421	124.79767136264522	123.54478158651276	127.70574344250842	126.43459545599389	0.0340070623387427	0.034186276244165974	0.2881766489911115	6.098154641142173	0.2855679589081319	6.0429516920339665
9.245772697014415	114.99629413696378	113.78279078974865	120.63716785839848	119.4045872387873	122.90383738273478	121.66097619636398	124.81165244537469	123.55862695873	127.7174806987049	126.44621078768215	0.03396545360887671	0.034144389185550954	0.2853435583017472	6.074586020880815	0.2827602239060525	6.019590238156525
9.301483128597186	115.0229223153644	113.80925471875761	120.65565017982723	119.42291862839281	122.9196551633851	121.67665076388464	124.82557926825388	123.57241858727454	127.72917118381078	126.45777982227617	0.03392402201978164	0.034102680611532446	0.2825333133246204	6.051001260548219	0.27997513085892933	5.996212781115901
9.357529243555355	115.04944114509065	113.83560990632195	120.6740597987414	119.44117787827075	122.93541139059415	121.69226431899449	124.8394518214939	123.58615646249925	127.74081493902331	126.46930260075358	0.033882767996912526	0.034061150948454515	0.2797457483461585	6.027400399030739	0.2772125155181584	5.972819359183632
9.413913064550128	115.07585047084613	113.86185619796964	120.69239663835553	119.4593649122221	122.9511060224043	121.70781682009074	124.85327009554183	123.59984057499065	127.75241200597596	126.48077916452468	0.03384169196841628	0.03401980062537009	0.27698069871894404	6.003783474152442	0.27447221469128635	5.9494100095835165
9.47063662643026	115.10215013690826	113.88799343880495	120.7106606218115	119.4774796539742	122.9667390169549	121.72330822566593	124.86703408107878	123.61347091556718	127.76396242673809	126.49220955543218	0.03380079436516729	0.033978630074078815	0.27423800086876327	5.980150522882468	0.27175406624860443	5.925984768673516
9.527701976305488	115.12833998711479	113.9140214734947	120.72885167217466	119.49552202717707	122.98231033248119	121.73873849430697	124.88074376902068	123.62704747527977	127.77546624381749	126.50359381575375	0.03376007562080625	0.03393763972916395	0.27151749229165034	5.956501581458724	0.2690579091226937	5.9025436720730795
9.585111173620431	115.1544198648483	113.93994014625292	120.7469697124284	119.51349195539778	122.9978199273116	121.75410758469225	124.89439915051716	123.64057024541073	127.78692350016105	126.51493198820253	0.033719536171777545	0.03389683002803127	0.26881901152955834	5.932836684947688	0.26638358328159484	5.879086754252057
9.642866290228868	115.18038961302032	113.96574930082505	120.76501466546809	119.53138936211462	123.01326775986435	121.76941545558856	124.90800021694999	123.65403921747242	127.79833423915497	126.52622411592759	0.03367917645736776	0.033856201410947855	0.2661423981705866	5.909155867371737	0.2637309297324464	5.855614048654388
9.700969410468568	115.20624907405642	113.9914487804728	120.7829864540963	119.54921417071223	123.02865378864544	121.78466206584879	124.9215469599328	123.66745438320675	127.80969850462623	126.53747024251514	0.033638996919743994	0.03381575432108015	0.2634874928583031	5.88545916203293	0.2610997905239856	5.832125587949122
9.75942263123647	115.23199808988126	114.01703842795938	120.80088500101812	119.5669663044768	123.04397797224682	121.79984737441022	124.93503937131103	123.68081573458512	127.82101634084434	126.54867041199046	0.03359899800399332	0.03377548920453441	0.26085413726673323	5.861746601152845	0.2584900087308597	5.808621403768484
9.818228062064373	115.25763650190197	114.04251808553288	120.8187102288346	119.58464568658974	123.05924026934264	121.81497134029075	124.94847744315997	123.69412326380662	127.83228779252133	126.55982466881765	0.03355918015816164	0.033735406510395444	0.25824217410581696	5.838018215999909	0.2559014284515797	5.78510152679155
9.877387825195074	115.28316415099363	114.06788759491168	120.83646206003873	119.60225224012355	123.07444063868799	121.8300339225878	124.96186116778546	123.70737696329861	127.84351290481423	126.57093305790244	0.03351954383329472	0.03369550669076814	0.25565144710935783	5.814274036863935	0.25333389480044843	5.761565986707865
9.936904055658934	115.30858087748204	114.09314679726727	120.8541404170086	119.619785888035	123.08957903911508	121.84503508047416	124.97519053772169	123.72057682571447	127.8546917233247	126.58199562459141	0.03348008948347704	0.03365579020081578	0.25308180102933875	5.790514092968806	0.25078725390039835	5.738014812137408
9.996778901350961	115.33388652112863	114.11829553320918	120.87174522200282	119.6372465531606	123.10465542953148	121.85997477319658	124.98846554573142	123.73372284393407	127.86582429410137	126.59301241467466	0.033440817565872846	0.03361625749880355	0.25053308163660404	5.7667384126652905	0.2482613528852653	5.714448030867061
10.05701452310831	115.35908092111407	114.14333364276854	120.88927639715476	119.6546341582108	123.11966976891736	121.87485296007286	125.00168618480517	123.74681501106265	127.87691066364056	126.60398347438638	0.033401728540768234	0.033576909046138366	0.24800513570994553	5.742947023260058	0.24575603988682815	5.690865669610503
10.117613094788254	115.38416391602193	114.16826096538179	120.90673386446704	119.67194862576449	123.13462201632275	121.8896696004891	125.01485244816033	123.75985332043015	127.88795087888786	126.61490885040632	0.03336282287161047	0.03353774530741089	0.245497811027235	5.719139951001125	0.24327116402696447	5.66726775400457
10.178576803346665	115.40913534382189	114.19307733987391	120.92411754580542	119.68918987826291	123.1495121308648	121.90442465389695	125.02796432924023	123.7728377655901	127.8989449872387	126.62578858986052	0.0333241010250521	0.0334987667504376	0.24301095636542414	5.695317221150617	0.2408065754175368	5.643654308740224
10.239907848916916	115.43399504185355	114.2177826044422	120.94142736289365	119.70635783800456	123.16434007172536	121.91911807981128	125.04102182171394	123.78576834031955	127.90989303654037	126.63662274032318	0.03328556347099228	0.03345997384630441	0.24054442149531496	5.671478857999318	0.2383621251568684	5.620025357522536
10.301608444889292	115.45874284680968	114.24237659663953	120.95866323730768	119.72345242713935	123.1791057981483	121.93374983780745	125.05402491947532	123.79864503861813	127.9207950750931	126.64741134981784	0.033247210682618974	0.03342136706940843	0.2380980571682585	5.64762488471024	0.23593766531394067	5.596380922943354
10.363680817990868	115.48337859471876	114.2668591533569	120.97582509046929	119.74047356766228	123.19380926943636	121.94831988751822	125.06697361664202	123.81146785470693	127.93165115165095	126.65815446681825	0.033209043136453446	0.03338294689750239	0.23567171511786	5.623755323438672	0.23353304893169025	5.572721026575891
10.426127208365882	115.50790212092834	114.29123011080691	120.9929128436409	119.75742118140823	123.20845044494901	121.96282818863153	125.07986790755521	123.82423678302838	127.94246131542386	126.6688521402503	0.03317106131239283	0.03334471381173848	0.23326524805327153	5.599870195364929	0.23114813001927814	5.549045689011109
10.488949869656532	115.5323132600879	114.31548930450636	121.00992641791946	119.77429519004589	123.2230292840995	121.97727470088755	125.09270778677882	123.83695181824531	127.95322561607871	126.67950441949307	0.033133265693754486	0.03330666829671231	0.23087850965225698	5.575969520588842	0.22878276354674654	5.525354929777677
10.552151069084381	115.55661184613128	114.339636569259	121.02686573423058	119.79109551507189	123.23754574635218	121.99165938407616	125.10549324909883	123.84961295524045	127.9639441037409	126.69011135438062	0.03309565676732062	0.033268810840508374	0.2285113545507329	5.552053318027902	0.22643680543330902	5.501648767225561
10.615733087532126	115.5807977122585	114.36367173913712	121.04373071332176	119.80782207780399	123.25199979121903	122.00598219803327	125.11822428952193	123.86222018911481	127.97461682899507	126.70067299520237	0.03305823502338379	0.033231141934745016	0.2261636383429959	5.528121605580964	0.22411011254791902	5.477927218682453
10.679698219625935	115.60487069091904	114.38759464746498	121.06052127575741	119.82447479937619	123.2663913782578	122.02024310263913	125.13090090327576	123.87477351518827	127.98524384288747	126.7111893927058	0.03302100095579093	0.033193662074620746	0.2238352175804721	5.504174400190095	0.221802542708474	5.454190300511982
10.744048773818252	115.62883061379348	114.41140512680037	121.07723734191215	119.84105360073207	123.28072046706883	122.03444205781508	125.14352308580793	123.88727292899819	127.99582519692729	126.72166059809736	0.03298395506199184	0.033156371758959496	0.2215259497581883	5.48021171763321	0.21951395466783197	5.4304380279209
10.808787072471103	115.65267731177538	114.43510300891661	121.09387883196483	119.85755840261865	123.29498701729223	122.04857902352073	125.15609083278511	123.89971842629897	128.00636094308788	126.73208666304411	0.03294709784308224	0.033119271490259096	0.21923569330908776	5.456233572553174	0.21724420810835454	5.40667041499546
10.87391545193992	115.67641061495308	114.45868812478417	121.110445665892	119.87398912558004	123.30919098860475	122.06265395975089	125.16860414009248	123.91211000306102	128.0168511338085	126.74246763967508	0.03291042980385383	0.03308236177473672	0.21696430759971008	5.432239978432335	0.21499316363872367	5.38288747464685
10.93943626265785	115.70003035259093	114.48216030455207	121.12693776346148	119.89034568995095	123.32333234071685	122.07666682653257	125.1810630038327	123.92444765547003	128.02729582199532	126.75280358058258	0.03287395145284034	0.03304564312237839	0.21471165292928163	5.40823094771622	0.21276068279041738	5.35908921877126
11.00535186922059	115.72353635311127	114.5055193775299	121.14335504422658	119.90662801585091	123.33741103337022	122.09061758392261	125.1934674203258	123.93673137992683	128.03769506102407	126.76309453882449	0.0328376633023651	0.033009116046986184	0.2124775905235765	5.384206491813529	0.21054662801418544	5.3352756581916765
11.071664650471687	115.74692844407556	114.52876517216872	121.15969742751943	119.92283602317765	123.35142702633479	122.10450619200452	125.20581738610834	123.94896117304644	128.04804890474102	126.77334056792564	0.03280156586859008	0.03297278106622754	0.21026198252400263	5.3601666208669485	0.2083508626683397	5.31144680251964
11.138376999588447	115.77020645216498	114.55189751604195	121.17596483244424	119.93896963160036	123.36538027940529	122.11833261088529	125.21811289793247	123.96113703165716	128.05835740746474	126.78354172187906	0.03276565967156536	0.03293663870168398	0.20806469198271316	5.336111343865923	0.20617325101341066	5.287602660166158
11.205491324168262	115.79337020316147	114.57491623582618	121.19215717787075	119.95502876055309	123.37927075239848	122.13209680069234	125.2303539527652	123.9732589527999	128.06862062398758	126.7936980551479	0.03272994523527724	0.032900689478902206	0.2058855828634023	5.312040668737609	0.20401365821339823	5.263743238498137
11.273010046315514	115.81641952192868	114.59782115728241	121.20827438242813	119.97101332922878	123.39309840515045	122.14579872157108	125.24254054778825	123.98532693372799	128.07883860957796	126.80380962266747	0.03269442308769946	0.032864933927443184	0.2037245200297093	5.287954602154059	0.2018719503248576	5.239868543652847
11.340935602728974	115.83935423239173	114.62061210523548	121.22431636449734	119.98692325657154	123.40686319751279	122.15943833368094	125.25467268039651	123.99734097190557	128.08901141998123	126.81387647984607	0.0326590937608436	0.03282937258093389	0.20158136924510472	5.263853149695933	0.19974799429564882	5.215978580657975
11.409270444789758	115.86217415751861	114.64328890355574	121.24028304220573	120.00275846127128	123.42056508935075	122.17301559719358	125.26675034819857	124.00930106500829	128.09913911142277	126.82389868256818	0.032623957790809524	0.032794005977118866	0.19945599716379547	5.2397363157360815	0.1976416579565239	5.192073353326123
11.478017038649782	115.88487911929887	114.66585137513766	121.25617433341874	120.0185188617554	123.43420404053869	122.18653047228834	125.27877354901473	124.02120721092103	128.10922174060832	126.83387628719466	0.03258901571783841	0.03275883465791215	0.1973482713243584	5.215604103410442	0.195552810014874	5.168152864243893
11.547177865320764	115.90746893872472	114.68829934188093	121.27199015573414	120.03420437618313	123.4477800109582	122.19998291915036	125.29074228087727	124.03305940773855	128.119259364727	126.84380935056585	0.03255426808636322	0.032723859169449594	0.1952580601474665	5.191456514650781	0.19348132005245589	5.144217114804633
11.616755420763786	115.92994343576954	114.71063262466895	121.28773042647414	120.0498149224375	123.4612929604938	122.21337289796625	125.30265654202898	124.04485765376363	128.12925204145202	126.85369793000227	0.032519715445063206	0.03268908006214273	0.19318523293190992	5.167293550246541	0.19142705852050312	5.120266105241171
11.686752215979308	115.95230242936869	114.73285104334975	121.30339506267951	120.06535041811969	123.47474284903112	122.22670036892235	125.31451633092365	124.05660194750777	128.1391998289442	126.86354208330793	0.03248535834691648	0.03265449789073178	0.19112965984538732	5.143115209710231	0.18938989673313245	5.096299834538513
11.75717077709787	115.97454573739729	114.75495441671373	121.31898398110108	120.08081078054036	123.48812963645216	122.2399652922	125.32632164622387	124.06829228768908	128.149102785852	126.87334186877071	0.03245119734925416	0.0326201132143413	0.18909121191995837	5.118921491284709	0.18736970685984033	5.0723183003938175
11.82801364547121	115.99667317665052	114.77694256247389	121.33449709819394	120.09619592671383	123.50145328263342	122.25316762797351	125.33807248680179	124.07992867323277	128.1589609713152	126.88309734516557	0.03241723301381453	0.032585926596534226	0.18706976105306694	5.094712392095971	0.1853663619276631	5.048321499380108
11.899283377763982	116.01868456282178	114.79881529724412	121.3499343301093	120.11150577335013	123.51471374744186	122.26630733640634	125.34976885173765	124.09151110326985	128.16877444496592	126.89280857175586	0.032383465906799185	0.032551938605367724	0.18506517998912386	5.0704879077966325	0.18337973580378275	5.024309426622494
11.970982546046038	116.0405797104809	114.8205724365174	121.36529559268698	120.1267402368474	123.52791099073131	122.27938437764738	125.36141074031885	124.10303957713607	128.17854326693032	126.902475608295	0.03234989659892905	0.03251814981344919	0.18307734232848816	5.046248032933363	0.18140970320416727	5.000282076132862
12.043113737885237	116.06235843305379	114.84221379464539	121.38058080144913	120.14189923328563	123.54104497234029	122.29239871182882	125.37299815204031	124.11451409437254	128.1882674978321	126.91209851502971	0.03231652566549885	0.03248456079799387	0.18110612251655311	5.021992760739522	0.17945613968151974	4.976239440620702
12.115679556440844	116.08402054279914	114.86373918481522	121.39578987159145	120.15698267841786	123.5541156520873	122.30535029906152	125.38453108660264	124.1259346547236	128.19794719879295	126.9216773527007	0.03228335368643629	0.032451172140882105	0.17915139583601558	4.997722083127883	0.17751892161800242	4.952181511449453
12.188682620557461	116.10556585078751	114.8851484190286	121.41092271797667	120.17199048766379	123.56712298976865	122.3182390994326	125.39600954391253	124.13730125813727	128.20758243143587	126.93121218254603	0.032250381246359656	0.03241798442871692	0.17721303840596647	4.97343599073065	0.1755979262254641	4.928108278712898
12.26212556485955	116.12699416687818	114.9064413080785	121.42597925512615	120.18692257610122	123.58006694515399	122.33106507300123	125.40743352408106	124.14861390476376	128.21717325788669	126.94070306630209	0.032217608934634365	0.032384998252883636	0.17529092717347794	4.949134472793958	0.17369303153679994	4.904019731151493
12.336011039846525	116.14830529969709	114.92761766152744	121.4409593972126	120.2017788584589	123.5929474779835	122.34382817979578	125.41880302742379	124.15987259495529	128.22671974077647	126.95015006620667	0.032185037345434285	0.032352214209609355	0.17338493991223913	4.924817517308838	0.17180411640345028	4.879915856225125
12.41034171198835	116.1694990566138	114.94867728768412	121.45586305805205	120.21655924910853	123.60576454796416	122.35652837980996	125.43011805445974	124.17107732926512	128.23622194324366	126.95955324500063	0.032152667077800554	0.032319632900022065	0.17149495521437075	4.900485110865702	0.16993106048812479	4.855796639985783
12.485120263821853	116.19057524371856	114.96961999358074	121.47069015109608	120.23126366205692	123.6185181147662	122.36916563299944	125.4413786059107	124.18222810844709	128.24567992893645	126.96891266593039	0.03212049873570134	0.0322872549302135	0.16962085248906078	4.8761372387671145	0.16807374426332444	4.831662067223078
12.560349394047481	116.2115336657992	114.99044558494978	121.48544058942406	120.24589201093825	123.63120813801991	122.38173989927847	125.4525846827009	124.19332493345497	128.2550937620152	126.97822839275027	0.032088532928093584	0.032255080911298584	0.16776251195221903	4.851773884875001	0.16623204900156452	4.807512121271429
12.63603181762671	116.23237412631707	115.01115386620003	121.50011428573441	120.2604442090055	123.64383457731128	122.3942511385158	125.46373628595576	124.20436780544135	128.26446350715423	126.98750048972441	0.03205677026898579	0.03222311145947894	0.16591981462590866	4.827395031672495	0.16440585677435138	4.783346784104651
12.712170265880024	116.25309642738391	115.03174464039338	121.51471115233731	120.27492016912291	123.65639739217923	122.40669931053164	125.47483341700178	124.21535672575759	128.2737892295449	126.99672902162958	0.032025211377498246	0.03219134719610606	0.16409264233334397	4.803000660296675	0.16259505044627076	4.759166036325041
12.78876748658549	116.27370036973726	115.05221770922037	121.5292311011458	120.28931980375727	123.6688965421113	122.41908437509346	125.48587607736548	124.22629169595254	128.28307099489737	127.00591405375725	0.03199385687792868	0.03215978874774416	0.16228087769070498	4.778590750403964	0.16079951366862133	4.7349698570797045
12.865826244077915	116.29418575271644	115.07257287297608	121.54367404366774	120.30364302496996	123.68133198654027	122.43140629191271	125.49686426877287	124.2371727177723	128.2923088694435	127.01505565191609	0.03196270739981472	0.03212843674623519	0.16048440410577314	4.754165280264715	0.15901913087793673	4.710758224129677
12.943349319348618	116.3145523742379	115.09280993053547	121.5580398909974	120.31788974440829	123.69370368484032	122.44366502064085	125.5077979931488	124.24799979315931	128.30150291993908	127.0241538824344	0.03193176357799906	0.0320972918287647	0.15870310577179225	4.729724226701364	0.15725378728791384	4.68653111378444
13.0213395101458	116.33480003077034	115.11292867932872	121.5723285538069	120.33205987329724	123.70601159632325	122.45586052086564	125.51867725261623	124.25877292425173	128.3106532136664	127.03320881216271	0.031901026052695264	0.032066354637926085	0.15693686766257997	4.705267565099348	0.15550336888691163	4.662288500916475
13.099799631075467	116.35492851730965	115.1329289153159	121.58653994233761	120.3461533224307	123.71825568023476	122.46799275210742	125.52950204949559	124.26949211338277	128.31975981843686	127.04222050847615	0.031870495469553485	0.03203562582178894	0.15518557552741186	4.6807952693379775	0.15376776243090262	4.638030358884862
13.178732513703073	116.37493762735338	115.15281043296173	121.60067396639144	120.36017000216282	123.73043589575047	122.48006167381503	125.54027238630408	124.28015736307992	128.32882280259346	127.0511890392771	0.031840172479728146	0.03200510603396567	0.15344911588522336	4.656307311772252	0.15204685543915275	4.613756659546198
13.258141006655675	116.39482715287484	115.17257302520953	121.61473053532174	120.37410982239894	123.74255220197178	122.49206724536188	125.55098826575465	124.29076867606412	128.33784223501317	127.06011447299741	0.03181005773994527	0.03197479593368105	0.15172737602460984	4.631803663389292	0.15034053619513088	4.589467373392836
13.338027975724735	116.41459688429816	115.1922164834562	121.6287095580254	120.38797269258768	123.75460455792286	122.50400942604284	125.56164969075635	124.30132605524992	128.3468181851105	127.06899687860216	0.03178015191257107	0.03194469618584014	0.1500202439943905	4.607284293568227	0.14864869373320744	4.56516246928004
13.418396303969553	116.43424661047042	115.21174059752474	121.64261094293246	120.40175852171059	123.76659292254539	122.51588817506885	125.57225666441227	124.31182950374335	128.35575072283896	127.07783632559068	0.0317504556656821	0.03191480746109823	0.1483276085974694	4.5827491701056715	0.14697121783683542	4.540841914509656
13.49924889182131	116.45377611863633	115.23114515563849	121.65643459799803	120.41546721827406	123.77851725469552	122.52770345156414	125.58280919001977	124.32227902484249	128.3646399186947	127.08663288400064	0.03172096967313444	0.03188513043593289	0.14664935939356383	4.558198259383062	0.14530799903968727	4.516505674968357
13.580588657187745	116.47318519441085	115.25042994439418	121.67018043069275	120.42909869029985	123.79037751313945	122.53945521456166	125.59330727106973	124.33267462203622	128.373485843719	127.0953866244102	0.031691694614636494	0.0318556657927144	0.1449853866874946	4.533631526130193	0.14365892861292195	4.492153714876622
13.662418535558457	116.49247362175208	115.2695947487345	121.68384834799346	120.44265284531568	123.80217365654933	122.5511434229989	125.60375091124541	124.34301629900354	128.38228856950101	127.10409761794075	0.03166263117581848	0.0318264142197786	0.1433355815250934	4.509048933436134	0.1420238985629112	4.467785996843304
13.744741480110864	116.51164118293346	115.28863935192054	121.69743825637353	120.45612959034564	123.81390564349879	122.56276803571376	125.61414011442191	124.35330405961268	128.39104816818045	127.11276593625979	0.031633780048307865	0.03179737641150075	0.14169983569331634	4.484450442902016	0.14040280163010266	4.44340248194203
13.827560461816718	116.53068765851651	115.30756353550443	121.71095006179387	120.46952883190121	123.82557343245949	122.57432901144058	125.62447488466584	124.36353790792094	128.39976471245092	127.12139165158393	0.0316051419298018	0.031768553068369454	0.14007804171512817	4.459836014531902	0.13879553128504085	4.419003129718476
13.910878469549415	116.5496128273226	115.32636707930126	121.72438366969324	120.48285047597162	123.83717698179655	122.58582630880619	125.6347552262345	124.37371784817384	128.40843827556293	127.12997483668212	0.03157671752414115	0.031739944897061195	0.13847009283585976	4.4352056065508805	0.13720198171404263	4.39458789789569
13.9946985101918	116.56841646640359	115.34504976135958	121.73773898497754	120.49609442801302	123.84871624976348	122.5972598863243	125.64498114357434	124.38384388480355	128.41706893132573	127.13851556487735	0.03154850754138732	0.03171155261051808	0.1368758830317347	4.410559175677918	0.13562204782692788	4.370156742690597
14.079023608744702	116.58709835101476	115.36361135793442	121.75101591201174	120.50926059294058	123.86019119449965	122.60862970239329	125.65515264132208	124.39391602242993	128.42565675411234	127.14701391005157	0.0315205126978983	0.031683376928023275	0.1352953069964542	4.385896676878474	0.13405562524576453	4.345709618588444
14.163856808436103	116.60565825458342	115.38205164345602	121.76421435460765	120.52234887511624	123.87160177402359	122.6199357152894	125.66526972430152	124.40393426585752	128.43420181886017	127.15546994664645	0.03149273371640494	0.03165541857527892	0.13372826013699068	4.36121806340816	0.13250261029941157	4.321246478357352
14.24920117083096	116.62409594868159	115.40037039050237	121.77733421601592	120.53535917834068	123.88294794623069	122.63117788316454	125.67533239752528	124.41389862007708	128.44270420107634	127.1638837496686	0.03146517132609103	0.03162767828448674	0.13217463857745315	4.33652328694734	0.130962900026816	4.2967672731938364
14.335059775941703	116.64241120299472	115.41856736976801	121.79037539891448	120.54829140584175	123.89422966888738	122.64235616404028	125.68534066619249	124.42380909026323	128.45116397683938	127.17225539469116	0.03143782626267157	0.03160015679442576	0.13063433914294365	4.311812297291908	0.12943639216246083	4.272271952399024
14.421435722339384	116.66060378529211	115.43664235003449	121.80333780539874	120.56114546026477	123.90544689962711	122.65347051580402	125.69529453568856	124.43366568177466	128.45958122280305	127.18058495785765	0.03141069926847206	0.03157285485053527	0.12910725936308154	4.287085042564286	0.12792298513863898	4.247760463636951
14.50833212726552	116.67867346139609	115.45459509813968	121.81622133697084	120.57392124366189	123.9165995959456	122.66452089620421	125.70519401158455	124.44346840015281	128.4679560161993	127.18887251588504	0.03138379109251279	0.03154577320499415	0.1275932974654097	4.262341469129751	0.12642257807965507	4.223232752789045
14.595752126744532	116.69661999515137	115.47242537894685	121.82902589452947	120.58661865748154	123.92768771519643	122.67550726284584	125.71503909963641	124.4532172511216	128.47628843484182	127.19711814606688	0.0313571024905876	0.031518912616806616	0.12609235237084704	4.237581521563698	0.12493507079682331	4.198688763939572
14.683698875697011	116.7144431483935	115.49013295531346	121.84175137835875	120.59923760255776	123.93871121458614	122.68642957318565	125.72482980578407	124.46291224058636	128.48457855712908	127.20532192627684	0.03133063422534867	0.03149227385188364	0.12460432368948204	4.212805142651632	0.12346036378460212	4.174128439397464
14.772175548053516	116.73214268091745	115.50771758805959	121.85439768811769	120.61177797909954	123.94967005116969	122.69728778452756	125.73456613615105	124.47255337463343	128.49282646204796	127.21348393497178	0.031304387066391735	0.031465857683129206	0.12312911171477481	4.188012273269123	0.12199835821456873	4.149551719561714
14.861185336869132	116.74971835044495	115.52517903593538	121.86696472282867	120.62423968667913	123.96056418184519	122.70808185401734	125.74424809704307	124.4821406595287	128.5010322291765	127.22160425119489	0.031278361790339874	0.031439664890526194	0.12166661742071483	4.163202852487302	0.12054895593348647	4.124958543052344
14.95073145443871	116.76716991259286	115.54251705558937	121.87945238086705	120.63662262422194	123.97139356334966	122.7188117386386	125.75387569494806	124.49167410171773	128.50919593868838	127.22968295457986	0.03125255918093051	0.03141369626122293	0.12021674245909253	4.13837681755831	0.11911205945909842	4.10034884664492
15.040817132412794	116.78449712083969	115.5597314015351	121.89186055994941	120.64892668999465	123.98215815225377	122.72947739520721	125.76344893653499	124.50115370782449	128.51731767135556	127.23772012535355	0.03122698002910348	0.03138795258962187	0.11877938915267805	4.113534103802522	0.11768757197432933	4.0757225651650515
15.131445621914246	116.80169972649274	115.57682182611822	121.90418915712242	120.66115178159407	123.99285790495706	122.74007878036674	125.77296782865325	124.51057948465069	128.52539750855226	127.24571584434004	0.031201625133088936	0.03136243467746874	0.11735446049067377	4.088674644604907	0.11627539732296555	4.0510796315575135
15.222620193655578	116.81877747865401	115.59378807948252	121.91643806875103	120.67329779593547	124.0034927776826	122.75061585058315	125.78243237833163	124.51995143917495	128.53343553225824	127.25367019296385	0.031176495298496774	0.03133714333394282	0.11594186012575847	4.063798371404118	0.11487544000635808	4.026419976784382
15.31434413805701	116.83573012418644	115.61062990953602	121.92860719050704	120.68536462924104	124.01406272647218	122.76108856213973	125.79184259277791	124.52926957855205	128.5414318250627	127.26158325325353	0.031151591338408943	0.0313120793757485	0.11454149237147249	4.038905213776161	0.11348760518023937	4.001743529948726
15.406620765365147	116.85255740767948	115.6273470619168	121.9406964173574	120.69735217702835	124.02456770718135	122.77149687113251	125.80119847937804	124.53853391011245	128.54938647016797	127.26945510784587	0.031126914073469573	0.031287243627207764	0.1131532621942597	4.0139950992161175	0.11211179864835685	3.9770502181127085
15.499453405772549	116.86925907141378	115.6439392799575	121.95270564355182	120.70926033409782	124.03500767547366	122.78184073346425	125.81050004569512	124.54774444136092	128.55729955139307	127.27728583998872	0.031102464331980106	0.03126263692035461	0.11177707521119373	3.989067953207268	0.11074792685872126	3.9523399662793963
15.592845409537835	116.88583485532592	115.66040630465027	121.96463476261093	120.72108899452097	124.04538258681579	122.7921201048396	125.81974729946863	124.55690117997617	128.5651711531774	127.2850755335453	0.031078242949991477	0.03123826009503045	0.11041283768508947	3.9641236992138147	0.1093958968995139	3.927612697443692
15.686800147106629	116.90228449697253	115.67674787461073	121.97648366731372	120.73283805162795	124.0556923964719	122.80233494075952	125.82894024861368	124.56600413380963	128.5730013605846	127.29282427299756	0.031054250771402118	0.031214113998979057	0.10906045652325247	3.9391622586881567	0.10805561649738138	3.9028683326214377
15.781321009233178	116.91860773149446	115.69296372604234	121.98825224968579	120.74450739799573	124.06593705949885	122.81248519651652	125.83807890122064	124.57505331088534	128.58079025930695	127.30053214345078	0.03103048864805314	0.031190199487944693	0.10771983927168094	3.91418355101996	0.10672699401266073	3.8781067907402758
15.87641140710273	116.93480429157947	115.70905359269901	121.99994040098618	120.75609692543495	124.07611653074018	122.82257082718854	125.84716326555376	124.58404871939867	128.58853793566865	127.3081992306368	0.03100695743982626	0.031166517425772266	0.10639089410619817	3.8891874933724466	0.10540993842914759	3.8533279885014053
15.972074772454643	116.95087390742506	115.72501720584799	122.01154801169452	120.76760652497705	124.08623076482047	122.83259178763342	125.85619335005036	124.59299036771507	128.59624447662978	127.31582562091779	0.030983658014744345	0.0311430686845049	0.10507352983529472	3.8641740008351917	0.10410435935818896	3.8285318405469297
16.06831455770623	116.96681630670099	115.74085429423245	122.02307497149856	120.77903608686194	124.09627971614022	122.8425480324837	125.86516916332037	124.60187826437006	128.6039099697908	127.32341140129085	0.030960591249071138	0.031119854144487733	0.1037676558929661	3.8391429863331723	0.10281016703140722	3.8037182593725447
16.165134236077357	116.98263121451086	115.75656458403304	122.0345211692807	120.7903855005245	124.10626333886967	122.85243951614063	125.87409071414508	124.61071241806769	128.61153450339611	127.33095665939148	0.03093775802741334	0.03109687469446852	0.1024731823372349	3.814094360699528	0.10152727229785796	3.7788871553311765
16.262537301715792	116.9983183533541	115.77214779882995	122.04588649310554	120.80165465458202	124.11618158694402	122.86226619276904	125.88295801147716	124.61949283768065	128.61911816633912	127.33846148349853	0.03091515924282385	0.031074131231703793	0.10119001984060105	3.7890280324136256	0.10025558661641298	3.7540384364838246
16.36052726982327	117.01387744308545	115.78760365956245	122.05717083020502	120.81284343681962	124.12603441405598	122.8720280162903	125.89177106443827	124.62821953224787	128.62666104816466	127.3459259625369	0.03089279579690674	0.031051624662062294	0.09991807969015554	3.7639439077429415	0.09899502205473709	3.729172008628666
16.459107676782416	117.02930820087678	115.80293188449059	122.06837406696647	120.82395173417801	124.13582177365166	122.88172494037781	125.90052988231989	124.63689251097519	128.63416323907532	127.35335018608318	0.030870668599922282	0.031029355900132546	0.09865727378382871	3.7388418907321466	0.09774549128621857	3.704287775377452
16.55828208028434	117.04461034117556	115.81813218915396	122.0794960889174	120.83497943273862	124.14554361892304	122.89135691844996	125.909234474581	124.6455117832333	128.64162482993385	127.36073424436881	0.03084877857089548	0.031007325869331324	0.09740751462402386	3.7137218830539496	0.09650690758348901	3.679385637977248
16.658054059457015	117.05978357566508	115.8332042863317	122.09053678071263	120.84592641771056	124.15519990280319	122.90092390366486	125.9178848508483	124.65407735855776	128.64904591226883	127.36807822828513	0.030827126637724144	0.030985535502012943	0.09616871531613924	3.6885837841182365	0.09527918481603592	3.6544654953795543
16.758427214994473	117.07482761322255	115.84814788600077	122.10149602611949	120.85679257341576	124.16479057795922	122.9104258489136	125.92648102091451	124.6625892466472	128.65642657827823	127.37538222938709	0.03080571373728873	0.0309639857395798	0.09494078956322483	3.6634274909374653	0.09406223744599629	3.62952724416391
16.859405169286727	117.08974215987772	115.86296269529457	122.112373708004	120.8675777832754	124.1743155967868	122.91986270681471	125.93502299473813	124.67104745736333	128.6637669208345	127.38264633989822	0.030784540815565007	0.03094267753259596	0.09372365166291274	3.6382528981921496	0.09285598052576916	3.6045707785815466
16.960991566550526	117.10452691877028	115.87764841846038	122.1231697083161	120.878281929795	124.18377491140349	122.92923442970744	125.94351078244215	124.67945200072938	128.67106703348867	127.38987065271488	0.030763608827736124	0.03092161184089981	0.0925172165012782	3.6130598980162176	0.09166032968903437	3.5795959903225594
17.063190072960847	117.11918159010649	115.89220475681603	122.13388390807458	120.88890489454947	124.19316847364209	122.93854096964513	125.95194439431275	124.68780288692905	128.6783270104745	127.39705526141016	0.030742918738307947	0.030900789633720876	0.09132139955227103	3.5878483802080154	0.09047520115370844	3.5546027687523747
17.166004376783235	117.13370587111677	115.90663140870748	122.14451618735323	120.89944655816915	124.20249623504517	122.94778227838981	125.9603238407995	124.69610012630633	128.68554694671434	127.40420026023969	0.030722471521225325	0.03088021188979604	0.09013611687214507	3.5626182320665976	0.08930051171455489	3.5295910007480416
17.26943818850684	117.14809945601033	115.92092806946357	122.15506642526462	120.90990680032375	124.21175814685742	122.9569583074045	125.9686491325131	124.70434372936364	128.69272693782239	127.41130574414503	0.030702268159988652	0.03085987959748828	0.0889612850926369	3.537369338209828	0.08813617873613566	3.5045605704981426
17.37349524097843	117.16236203593091	115.93509443135173	122.16553449994514	120.92028549970733	124.2209541600194	122.96606900784697	125.97692028022497	124.71253370676106	128.69986708010984	127.41837180875872	0.03068230964777545	0.030839793754907564	0.08779682142585443	3.5121015809745586	0.08698212015895024	3.479511359910248
17.478179289537028	117.17649329891236	115.94913018353364	122.17592028854041	120.93058253402386	124.23008422516178	122.97511433056398	125.98513729486696	124.72067006931626	128.70696747059074	127.42539855040982	0.030662596987558213	0.030819955370030665	0.08664264365063445	3.4868148399182246	0.08583825448454263	3.4544432481307012
17.583494112149474	117.19049292983094	115.96303501201756	122.1862236671879	120.94079777996956	124.2391482925967	122.98409422608272	125.9933001875288	124.72875282800177	128.71402820698486	127.43238606612715	0.030643131192229528	0.03080036546082769	0.08549867011333845	3.461508992008021	0.08470450077697933	3.4293561116646742
17.689443509546752	117.20436061036052	115.9768085996135	122.19644451100264	120.95093111321897	124.24814631231278	122.99300864460557	126.00140896945872	124.73678199394573	128.7210493877244	127.43933445364563	0.03062391328472494	0.030781025055384735	0.08436481972535148	3.4361839116099873	0.08358077866034819	3.404249824485305
17.79603130536116	117.21809601892411	115.99045062588489	122.20658269405979	120.96098240840742	124.25707823396668	123.00185753600208	126.00946365206113	124.74475757842936	128.72803111195765	127.44624381141	0.03060494429814937	0.030761935192031114	0.08324101195694311	3.4108394703616796	0.08246700831352882	3.3791242578190577
17.90326134626431	117.23169883064699	116.00396076710177	122.21663808937947	120.97095153911576	124.26594400687722	123.0106408498027	126.01746424689675	124.75267959288729	128.73497347955498	127.45311423858085	0.030586225275904474	0.030743096919469436	0.08212716683260624	3.3854755371175997	0.0813631104634851	3.353979280087515
18.011137502105942	117.24516871730697	116.01733869619095	122.22661056890865	120.9808383778525	124.2747435800167	123.01935853519045	126.02541076567996	124.76054804890482	128.74187659111266	127.45994583503818	0.030567757271817497	0.03072451129690379	0.08102320493117077	3.3600919780546974	0.0802690063871978	3.3288147570528963
18.119663666053608	117.25850534728687	116.03058408268869	122.23650000350624	120.99064279603876	124.28347690200567	123.02801054099528	126.03330322027983	124.76836295821884	128.74874054795973	127.46673870138841	0.030549541350273605	0.030706179394173656	0.07992904738023299	3.3346886565559544	0.07918461790495712	3.3036305516834545
18.228843754733095	117.27170838552318	116.04369659268922	122.2463062629243	121.00036466398952	124.29214392110359	123.03659681568516	126.041141622717	124.7761243327148	128.7555654521614	127.47349293896765	0.03053157858634679	0.030688102291886035	0.07884461585013014	3.3092654330721416	0.07810986737581516	3.278426524015231
18.338681708369887	117.28477749345649	116.05667588879543	122.25602921579203	121.0100038508977	124.30074458520279	123.04511730735979	126.04892598516415	124.78383218442706	128.76235140652565	127.48020864984821	0.030513870065937164	0.030670281081552717	0.07776983255462255	3.2838221652382344	0.07704467769656276	3.253202531279385
18.44918149093129	117.29771232897946	116.06952163006672	122.2656687295973	121.01956022481565	124.30927884181993	123.05357196374213	126.05665631994366	124.7914865255367	128.76909851460758	127.486885936843	0.030496416885905087	0.030652716865727805	0.07670462024270819	3.2583587077351694	0.07598897229513568	3.2279584277493996
18.56034709026951	117.31051254638565	116.08223347196797	122.27522467066969	121.02903365263835	124.31774663808906	123.06196073217149	126.06433263952741	124.79908736837118	128.77580688071555	127.49352490351143	0.030479220154210836	0.03063541075814536	0.0756489021989637	3.23287491231531	0.07494267512981878	3.202694064762909
18.672182518265565	117.32317779631606	116.09481106631603	122.28469690416182	121.03842400008445	124.32614792075324	123.07028355959507	126.07195495653495	124.80663472540238	128.78247660991585	127.50012565416428	0.030462280990055043	0.03061836388386336	0.0746026022368369	3.2073706276605662	0.07390571068276586	3.177409290590731
18.784691810974078	117.33570772570607	116.1072540612268	122.29408529403145	121.04773113167879	124.334482636157	123.07854039256053	126.07952328373263	124.814128609246	128.78910780803884	127.50668829386956	0.03044560052402034	0.03060157737940537	0.07356564469887417	3.18184569953155	0.07287800396147759	3.1521039506042143
18.897879028768923	117.34810197773152	116.11956210106132	122.30338970302317	121.05695491073385	124.34275073023856	123.08673117720818	126.0870376340326	124.82156903266034	128.79570058168437	127.51321292845799	0.030429179898215742	0.030585052392906296	0.0725379544480802	3.156299970476539	0.07185948048856972	3.1267778869441827
19.01174825648978	117.3603601917528	116.13173482636992	122.31260999264883	121.06609519933029	124.35095214852086	123.09485585926197	126.0944980204909	124.82895600854434	128.80225503822683	127.51969966452802	0.03041302026642389	0.03056879008426021	0.07151945686814543	3.130733279951528	0.07085006630245516	3.1014309386591776
19.126303603589555	117.3724820032602	116.14377187383754	122.32174602316948	121.07515185829891	124.35908683610442	123.1029143840224	126.10190445630708	124.83628954993743	128.8087712858219	127.52614860945229	0.030397122794247874	0.030552791625270283	0.0705100778599217	3.1051454643020406	0.06984968795472923	3.0760629417090968
19.241549204282624	117.38446704381656	116.15567287622653	122.33079765357535	121.08412474720068	124.36715473765821	123.11090669635742	126.10925695482234	124.84356967001726	128.81524943341128	127.53255987138269	0.03038148865926322	0.030537058199798135	0.06950974383300945	3.079536356475728	0.06885827250096099	3.0506737286486896
19.357489217694134	117.39631494099987	116.16743746231928	122.33976474156619	121.09301372430704	124.37515579741113	123.11883274069383	126.11655552951804	124.85079638209857	128.8216895907287	127.53893355925591	0.030366119051168795	0.030521591003920254	0.06851838170996416	3.0539057863425114	0.0678757475045586	3.0252631289295095
19.474127828010037	117.40802531834586	116.17906525686084	122.34864714353225	121.10181864658095	124.38308995914434	123.12669246100967	126.12380019401537	124.85796969963256	128.8280918683067	127.54526978280045	0.030351015171942886	0.03050639124608228	0.06753591891958877	3.028253580461751	0.06690204103131236	2.9998309687289293
19.59146924462811	117.41959779528833	116.19055588049923	122.35744471453343	121.11053936965612	124.39095716618179	123.13448580082472	126.13099096207327	124.86508963620508	128.83445637748156	127.5515686525414	0.030336178235999264	0.03049146014725806	0.06656228338761139	3.00257956182395	0.0659370816391629	2.974377070666378
19.709517702309874	117.43103198709883	116.20190894972535	122.36615730827846	121.11917574781612	124.39875736138099	123.14221270319143	126.1381278475867	124.87215620553451	128.84078323039932	127.55783027980631	0.03032160947034695	0.030476798941108593	0.0655974035419149	2.9768835501708963	0.06498079838422655	2.9489012540725525
19.828277461333414	117.44232750482702	116.21312407681319	122.37478477710529	121.12772763397479	124.40649048712528	123.14987311068691	126.14521086458635	124.8791694214717	128.84707254002282	127.56405477673223	0.030307310114750435	0.030462408874145776	0.06464120830651154	2.9511653618174023	0.06403312081295098	2.923403334865725
19.94775280764713	117.45348395523808	116.22420086975747	122.38332697195912	121.13619487965444	124.41415648531373	123.15746696540303	126.15224002723636	124.8861292979977	128.85332442013691	127.57024225627093	0.030293281421894573	0.03044829120589722	0.0636936270939259	2.925424809429387	0.06309397895762459	2.8978831253480166
20.067948053024427	117.46450094075043	116.23513893221124	122.39178374237132	121.14457733496467	124.42175529735216	123.16499420893751	126.15921534983308	124.8930358492224	128.859538985355	127.57639283219525	0.030279524657549454	0.030434447209073356	0.06275458980690019	2.8996617022021383	0.06216330333541009	2.8723404343218135
20.188867535219305	117.47537805937237	116.24593786342275	122.40015493643797	121.1528748485809	124.42928686414403	123.17245478238456	126.16613684680385	124.8998890893832	128.86571635112546	127.58250661910559	0.03026604110073943	0.03042087816973652	0.06182402683248256	2.8738758456602227	0.06124102494334238	2.8467750669406087
20.31051561812294	117.4861149046373	116.2565972581706	122.40844040079737	121.1610872677221	124.43675112608045	123.17984862632518	126.1730045327051	124.90668903284325	128.87185663373765	127.58858373243572	0.030252832043914647	0.030407585387474376	0.06090186903998074	2.8480670417156944	0.06032707525656633	2.8211868247271923
20.432896691921076	117.49671106553883	116.26711670669893	122.41663998060844	121.16921443812902	124.44414802303115	123.18717568081792	126.17981842222123	124.91343569409027	128.8779599503289	127.59462428845971	0.030239898793122316	0.03039457017557292	0.059988047776244	2.822235088548041	0.05942138622361881	2.7955755054681504
20.55601517325261	117.50716612646404	116.27749579465078	122.42475351952758	121.17725620404111	124.4514774943342	123.19443588538867	126.18657853016282	124.92012908773464	128.88402641889056	127.60062840429802	0.030227242668183642	0.030381833861195032	0.05908249486299155	2.7963797805095965	0.05852389026324545	2.769940903152019
20.679875505368887	117.51747966712628	116.28773410300089	122.4327808596858	121.18521240817388	124.45873947878628	123.201629179021	126.19328487146502	124.92676922850795	128.89005615827458	127.60659619792408	0.030214865002872602	0.03036937778555925	0.05818514259448193	2.7705009082092147	0.05763452026320692	2.744282808027492
20.804482158294064	117.52765126249707	116.29783120798771	122.44072184166583	121.19308289169571	124.46593391463287	123.2087555001463	126.19993746118634	124.93335613126156	128.89604928820077	127.61252778817106	0.030202767145095517	0.030357203304122414	0.05729592373097603	2.7445982582539727	0.05675320957254826	2.718601006308745
20.92983962898646	117.53768048273595	116.30778668104331	122.44857630447756	121.20086749420359	124.47306073955711	123.21581478663263	126.20653631450604	124.93988981096417	128.9020059292624	127.61842329473795	0.030190950457075223	0.0303453117867644	0.05641477149839602	2.7186716133182927	0.055879892001371445	2.692895280299126
21.055952441500814	117.54756689312102	116.31760008872388	122.45634408553495	121.20856605369998	124.48011989067052	123.22280697577546	126.21308144672359	124.94637028270103	128.90792620293408	127.62428283819698	0.030179416315538103	0.03033370461797598	0.05554161958610848	2.692720752176683	0.05501450181986911	2.667165408412984
21.18282514715158	117.55731005397699	116.32727099263798	122.46402502063142	121.21617840656815	124.48711130450191	123.2297320042866	126.21957287325635	124.95279756167176	128.9138102315782	127.63010654000016	0.03016816611190105	0.030322383197048833	0.05467640213925051	2.6667454493908735	0.054156973749570625	2.6414111648409744
21.31046232467717	117.56690952060237	116.33679894937372	122.47161894391466	121.22370438754706	124.4940349169864	123.23658980828324	126.22601060963751	124.9591716631883	128.91965813845152	127.63589452248574	0.030157201252464082	0.030311348938269346	0.05381905375969609	2.6407454754917126	0.05330724296453582	2.615632319753786
21.438868580405217	117.57636484319673	116.34618351042603	122.47912568786246	121.23114382970735	124.50089066345551	123.24338032327798	126.23239467151542	124.96549260267398	128.9254700477132	127.6416469088862	0.03014652315860619	0.0303006032711137	0.052969509500712775	2.6147205967718037	0.05246524508601169	2.589828639072948
21.568048548418737	117.58567556678463	116.35542422212075	122.48654508325616	121.23849656442455	124.50767847862483	123.25010348416653	126.23872507465022	124.97176039566045	128.93124608443054	127.64736382333392	0.030136133266979382	0.03029014764044803	0.052127704862868995	2.5886705752200214	0.05163091617873761	2.563999884416262
21.69800689072348	117.59484123114083	116.36452062553988	122.49387695915561	121.24576242135448	124.51439829658398	123.25675922521769	126.24500183491335	124.9779750577869	128.93698637458738	127.65304539086942	0.030126033029713083	0.030279983506728697	0.05129357579414773	2.562595168590633	0.05080419275100212	2.5381458131996624
21.828748297416116	117.60386137071255	116.37347225644388	122.50112114287258	121.25294122840617	124.52105005078447	123.26334748006133	126.25122496828477	124.98413660479738	128.94269104509064	127.65869173744787	0.030116223914613313	0.030270112346208664	0.050467058682272636	2.536494130123174	0.049985011746343844	2.512266178280697
21.960277486853503	117.6127355145412	116.38227864519344	122.50827745994387	121.26003281171546	124.52763367402834	123.2698681816767	126.2573944908512	124.9902450525389	128.9483602237776	127.66430298994636	0.030106707405372062	0.030260535651143877	0.04964809035743656	2.5103672087570885	0.0491733105470189	2.486360728260479
22.092599205822967	117.62146318618379	116.390939316671	122.5153457341053	121.26703699561874	124.53414909845712	123.27632126238181	126.26351041880481	124.99630041696037	128.95399403942432	127.66987927617221	0.03009748500177414	0.03025125493000597	0.048836608083831834	2.4842141488443303	0.04836902696575862	2.460429207138077
22.225718229713628	117.63004390363102	116.39945379019893	122.52232578726284	121.27395360262432	124.54059625553884	123.28270665382016	126.26957276844021	125.0023027141092	128.95959262175177	127.67542072486894	0.030088558219912274	0.030242271707695008	0.048032549555500736	2.4580346899711003	0.04757209924025574	2.4344713541213423
22.359639362688714	117.63847717922563	116.40782157945787	122.52921743946533	121.2807824533849	124.54697507605619	123.28902428694894	126.27558155615249	125.00825196012954	128.96515610143388	127.6809274657243	0.030079928592399746	0.03023358752575691	0.04723585289963239	2.4318285672343336	0.046782466038337134	2.4084869039797923
22.494367437858962	117.6467625195799	116.41604219240436	122.53602050887658	121.28752336667003	124.55328549009496	123.29527409202765	126.28153679843595	125.01414817126091	128.9706846101058	127.68639962937844	0.030071597668591698	0.03022520394260472	0.04644645666985525	2.405595511001593	0.04600006645000576	2.3824755867135536
22.629907317457054	117.65489942549038	116.42411513118563	122.54273481174603	121.29417615933654	124.55952742703089	123.3014559986047	126.28743851188115	125.01999136383526	128.9761782803709	127.69183734743086	0.03006356701480608	0.03021712253374265	0.0456642998406096	2.379335246678238	0.04522483998232474	2.356437127404206
22.766263893012997	117.66288739185217	116.43203989205388	122.54936016237967	121.30074064629969	124.56570081551696	123.30756993550496	126.29328671317276	125.02578155427476	128.98163724580874	127.69724075244832	0.03005583821454899	0.030209344891991823	0.04488932180862548	2.353047494903876	0.04445672656083843	2.330371246323921
22.903442085530802	117.67072590757215	116.43981596527973	122.5558963731108	121.30721664050378	124.5718055834712	123.31361583081733	126.2990814190879	125.03151875909009	128.98706164098348	127.702609977973	0.030048412868744385	0.030201872627722975	0.04412146238649939	2.3267319712576864	0.04369566652297863	2.304277658717183
23.041446845665973	117.67841445547957	116.44744283506274	122.562343254269	121.31360395289136	124.5778416580625	123.31959361188076	126.30482264649272	125.03720299487713	128.9924516014508	127.70794515852953	0.030041292595965607	0.0301947073690895	0.04336066180076159	2.3003883862802468	0.04294160061664343	2.2781560747753247
23.180283153904217	117.68595251223705	116.45491997944256	122.56870061415069	121.31990239237352	124.58380896569845	123.325503205272	126.31051041234134	125.04283427831562	128.99780726376724	127.7132464296341	0.030034479032671795	0.030187850762265954	0.04260686068977293	2.2740164454189653	0.04219446999763932	2.252006199614698
23.31995602074116	117.69333954824837	116.46224687020671	122.57496825898697	121.32611176579819	124.58970743201104	123.33134453679126	126.3161447336723	125.04841262616581	129.00312876549722	127.7185139278015	0.030027973833447703	0.030181304471688594	0.04186000009883628	2.2476158488570945	0.04145421622484946	2.225827733076585
23.460470486863187	117.7005750275662	116.46942297279854	122.58114599291297	121.33223187791906	124.59553698184338	123.33711753144904	126.32172562760685	125.0539380552666	129.0084162452221	127.72374779055403	0.030021778671245513	0.03017507018030128	0.041120021479002844	2.2211862915282836	0.0407207812594379	2.1996203697453893
23.60183162332936	117.70765840779748	116.47644774622252	122.5872336179352	121.33826253136334	124.60129753923562	123.34282211345197	126.32725311134611	125.0594105825327	129.01366984254798	127.72894815642928	0.030015895237633622	0.03016914958980439	0.04038686668121727	2.1947274628801097	0.03999410745871046	2.173383798748546
23.744044531754422	117.71458914000738	116.48332064294833	122.59323093389891	121.34420352659897	124.60698902741044	123.34845820618837	126.33272720216813	125.06483022495165	129.01888969811412	127.73411516498828	0.030010325243045758	0.030163544420906362	0.039660477957681906	2.168239047012321	0.039274137577478996	2.1471177038474707
23.887114344492932	117.72136666862278	116.49004110881451	122.59913773845591	121.3500546619025	124.61261136875963	123.35402573221477	126.3381479174263	125.07019699958231	129.02407595360214	127.73924895682485	0.030005070417036126	0.030158256413582635	0.038940797955831385	2.141720722462196	0.03856081476254758	2.1208217632483866
24.031046224824397	117.72799043133233	116.49660858292852	122.60495382702993	121.35581573332445	124.61816448482844	123.35952461324032	126.34351527454557	125.07551092355078	129.0292287517437	127.74434967357304	0.03000013250853799	0.030153287327333723	0.03822776971338726	2.115172161931696	0.037854082546857626	2.094495649325836
24.175845367139747	117.73445985898627	116.50302249756653	122.61067899278268	121.36148653465551	124.62364829630089	123.36495477011208	126.34882929101988	125.08077201404804	129.03434823632924	127.74941745791577	0.029995513286126114	0.03014863894145086	0.0375213366604612	2.088593032567587	0.037153884852330066	2.068139028884616
24.32151699712871	117.74077437549475	116.50928227807206	122.61631302657982	121.3670668573925	124.62906272298535	123.37031612280057	126.35408998441001	125.08598028832773	129.0394345522177	127.75445245359447	0.02999121453828308	0.030144313055285456	0.03682144261335907	2.0619829956121976	0.0364601659837831	2.0417515628614638
24.468066371968433	117.74693339772321	116.51538734275128	122.6218557169548	121.37255649070218	124.63440768379826	123.37560859038359	126.35929737233973	125.09113576370221	129.0444878453439	127.75945480541655	0.029987238073670187	0.030140311488521185	0.03612803177179558	2.035341706367035	0.035772870625748965	2.0153329062122793
24.61549878051318	117.7529363353877	116.52133710276837	122.62730685007391	121.37795522138637	124.63968309674934	123.3808320910313	126.36445147249367	125.0962384575404	129.049508262729	127.76442465926533	0.02998358572140199	0.030136636081451007	0.03544104871741638	2.008668814160046	0.03509194384099601	1.9888827079485054
24.763819543485244	117.7587825909471	116.52713096203802	122.6326662096993	121.3832628338451	124.6448888789252	123.38598654198998	126.36955230261391	125.10128838726426	129.05449595248842	127.76936216210832	0.02998025933132702	0.030133288695259337	0.03476043840856846	1.9819639620982343	0.03441733106603806	1.9624006108751928
24.91303401366693	117.76447155949438	116.53276831711656	122.63793357715217	121.38847911003974	124.65002494647334	123.39107185956595	126.3745998804967	125.10628557034579	129.05945106384135	127.77426746200643	0.029977260774308852	0.030130271212307536	0.03408614617836747	1.9552267870603828	0.03374897810800803	1.935886251518241
25.063147576093755	117.77000262864556	116.53824855709117	122.64310873127502	121.39360382945524	124.65509121458557	123.39608795910897	126.3795942239894	125.11123002430347	129.06437374711976	127.77914070812281	0.02997459194251653	0.030127585536424542	0.03341811773447034	1.9284569196934171	0.0330868311453969	1.909339260229899
25.214165648248784	117.77537517842794	116.5435710634681	122.64819144839424	121.39863676906292	124.66008759748216	123.40103475499646	126.38453535098793	125.11612176670003	129.0692641537785	127.78398205073292	0.02997225474971633	0.030125233593202065	0.03275629915128775	1.9016539841031772	0.03243083672049352	1.882759260795865
25.366093680258146	117.78058858116448	116.54873521005716	122.65318150227993	121.40357770328015	124.6650140083935	123.40591216061513	126.38942327943197	125.12096081513756	129.07412243640326	127.78879164123246	0.029970251131568284	0.030123217330294282	0.03210063686913145	1.8748175977962092	0.031780941737395096	1.8561458703989047
25.518937155087716	117.78564220135839	116.5537403628564	122.6580786641076	121.4084264039322	124.66987035954398	123.41072008834487	126.39425802730291	125.12574718725517	129.0789487487213	127.79356963214784	0.029968583045929875	0.030121538717721538	0.03145107769506694	1.847947371803457	0.031137093463996734	1.8294986997680098
25.672701588741027	117.79053539557485	116.55858587993397	122.6628827024179	121.41318264021201	124.6746565621344	123.4154584495412	126.39903961262003	125.13048090072559	129.0837432456108	127.79831617714561	0.02996725247316105	0.03012019974818148	0.03080756879415958	1.8210429102473427	0.03049923952272593	1.8028173527127365
25.827392530458226	117.79526751232012	116.56327111130726	122.66759338307521	121.41784617863874	124.67937252632342	123.42012715451663	126.40376805343634	125.13516197325043	129.0885060831099	127.8030314310412	0.029966261416436858	0.030119202437360767	0.030170057689076657	1.7941038103417668	0.029867327890372053	1.7761014261341188
25.983015562916506	117.79983789192013	116.56779539882153	122.67221046922698	121.42241678301727	124.68401816121018	123.42472611252343	126.40844336783574	125.13979042255784	129.09323741842726	127.8077155498096	0.02996561190206431	0.030118548824256866	0.029538492258609494	1.767129662395746	0.02924130689626736	1.7493505100319453
26.139576302431465	117.80424586639562	116.57215807602535	122.67673372126117	121.42689421439545	124.68859337481553	123.42925523173464	126.41306557392876	125.14436626639775	129.09793740995156	127.81236869059433	0.029965305979803042	0.030118240971501183	0.0289128207318754	1.740120049478719	0.028621125217057397	1.7225641871591506
26.297080399159835	117.80849075933594	116.57635846804419	122.68116289676334	121.43127823102152	124.69309807406306	123.43371441922538	126.41763468984875	125.14888952253831	129.1026062172611	127.8169910117175	0.02996534572319383	0.030118280965688526	0.0282929916884882	1.7130745474933065	0.028006731876644153	1.695742033138231
26.455533537303385	117.81257188577088	116.58039589145274	122.68549775047362	121.43556858830097	124.69753216476072	123.43810358095428	126.42215073374838	125.15336020876228	129.10724400113477	127.82158267269033	0.02996573322988935	0.03011867091771284	0.027678954055147642	1.6859927250188775	0.027398076242661773	1.6688836162429652
26.614941435314055	117.81648855203989	116.58426965414377	122.68973803424215	121.43976503875197	124.70189555158098	123.44242262174372	126.42661372379538	125.15777834286268	129.11185092356163	127.82614383422246	0.02996647062199251	0.03011941296310726	0.027070657099841355	1.6588741430241498	0.026795108020849057	1.641988497125567
26.77530984610034	117.82024005565887	116.58797905519539	122.69388349698386	121.44386733196025	124.70618813804089	123.44667144525984	126.43102367816813	125.16214394263837	129.116427147751	127.83067465823235	0.029967560046399017	0.03012050926238962	0.026468050432640666	1.631718354918121	0.026197777255674737	1.6150562288894434
26.93664455723489	117.82382568518565	116.59152338473648	122.69793388463314	121.4478752145339	124.7104098264826	123.45084995399314	126.43538061505205	125.16645702589048	129.12097283814333	127.83517530785771	0.02996900367514671	0.03012196200141516	0.025871084001892086	1.6045249063790834	0.025606034326813187	1.588086356932763
27.098951391163432	117.82724472008228	116.59490192380905	122.70188894009715	121.45178843005648	124.7145605180526	123.45495804923762	126.43968455263497	125.17071761041753	129.12548816042036	127.83964594746573	0.029970803705769163	0.030123773391732243	0.02527970808921509	1.5772933350963285	0.025019829944142202	1.5610784186392266
27.26223620541477	117.83049643057511	116.59811394422849	122.70574840320808	121.45560671903965	124.71864011268062	123.45899563106985	126.4439355091024	125.17492571401088	129.12997328151548	127.84408674266305	0.02997296236165624	0.0301259456709465	0.024693873310638992	1.5500231708465435	0.02443911514899355	1.5340319434944831
27.426504892812353	117.83358007751335	116.60115870844224	122.70951201067608	121.4593298188758	124.72264850905955	123.46296259832873	126.448133502634	125.17908135445106	129.1344283696251	127.84849786030746	0.029975481892419484	0.03012848110309001	0.024113530611202805	1.5227139352136874	0.02386384130801389	1.5069464527950913
27.59176338168682	117.83649491222378	116.60403546938457	122.71317949603919	121.46295746378829	124.72658560462283	123.46685884859293	126.45227855139782	125.183184549502	129.13885359421866	127.85287946851729	0.029978364574264844	0.03013138197899584	0.023538631261146747	1.495365141385264	0.023293960110493117	1.4798214594229648
27.758017636089992	117.8392401763641	116.60674347032993	122.71675058961421	121.46648938478214	124.73045129552311	123.47068427815962	126.4563706735463	125.18723531690692	129.14324912604985	127.85723173668283	0.02998161271037043	0.03013465061668033	0.022969126856708044	1.467976294206892	0.022729423568250695	1.452656467929046
27.925273656010095	117.84181510177328	116.60928194474371	122.72022501844596	121.46992530959356	124.7342454766101	123.4744387820222	126.46040988721126	125.19123367438324	129.14761513716755	127.86155483547708	0.029985228631271503	0.030138289361728996	0.022404969314436585	1.440546889862162	0.02217018401097448	1.425450974231353
28.09353747758831	117.84421891031941	116.61165011612991	122.72360250625576	121.47326496263832	124.7379680414076	123.47812225384753	126.46439621049873	125.19517963961769	129.15195180092692	127.8658489368666	0.029989214695249754	0.030142300587692922	0.02184611086983068	1.4130764158107922	0.02161619408337856	1.3982044654840138
28.2628151733366	117.84645081374507	116.6138471978767	122.7268827733892	121.47650806495955	124.74161888209088	123.48173458595303	126.46832966148436	125.1990732302611	129.15625929200058	127.87011421412276	0.029993573288732693	0.03014668669648758	0.021292504073755936	1.3855643505958142	0.02106740674315688	1.3709164199317456
28.43311285235687	117.84851001350944	116.61587239309875	122.73006553676262	121.47965433417433	124.74519788946276	123.48527566928304	126.47221025820757	125.20291446392311	129.1605377863898	127.87435084183258	0.02999830682669544	0.030151450118801017	0.020744101790398872	1.3580101636762265	0.020523775258311616	1.3435863067861646
28.604436660561465	117.85039570062871	116.61772489447758	122.73315050980925	121.48270348441987	124.74870495293021	123.48874539338533	126.47603801866687	125.20670335816702	129.1647874614361	127.87855899591042	0.03000341775307307	0.030156593314508016	0.020200857194026867	1.3304133153251314	0.01998525320391309	1.3162135860111448
28.77679278089485	117.85210705551239	116.61940388409816	122.73613740242374	121.48565522629805	124.75213996047968	123.49214364638631	126.47981296081386	125.21043993050391	129.16900849583251	127.8827388536088	0.030008908541176806	0.030162118773090517	0.01966272376625966	1.3027732563496102	0.019451794458916538	1.288797708122729
28.950187433556945	117.85364324779786	116.62090853328343	122.7390259209062	121.4885092668195	124.75550279865256	123.4954703149666	126.48353510254785	125.21412419838724	129.17320106963513	127.88689059353027	0.030014781694119304	0.030168029014066768	0.019129655293966152	1.2750894280616194	0.018923353205423155	1.2613381141673017
29.124626876227456	117.85500343618155	116.62223800242569	122.7418157679053	121.4912653093468	124.75879335252002	123.498725284336	126.48720446171033	125.21775617920719	129.1773653642752	127.89101439563888	0.030021039745246836	0.030174326587426203	0.018601605865967485	1.2473612620233325	0.01839988392413261	1.2338342354378256
29.30011740429177	117.856186768247	116.6233914408148	122.74450664235997	121.4939230535361	124.76201150565736	123.50190843820761	126.49082105607879	125.22133589028442	129.18150156257047	127.89511044127177	0.030027685258576835	0.030181014074072268	0.018078529871388582	1.2195881799489143	0.017881341393092498	1.2062854933574272
29.476665351068124	117.85719238029063	116.62436798646397	122.74709823944076	121.49648219527867	124.76515714011828	123.50501965877221	126.49438490336114	125.2248633488646	129.18560984873787	127.89917891315145	0.03003472082924533	0.030188094086272325	0.017560381994826457	1.1917695933734649	0.01736768068286665	1.1786912991701683
29.654277088036206	117.8580193971428	116.62516676593101	122.74959025048884	121.49894242663986	124.76823013640745	123.50805882667082	126.49789602118872	125.22833857211117	129.18969040840415	127.90321999539648	0.03004214908396082	0.03019556926811623	0.017047117213792262	1.1639049035184144	0.016858857154545603	1.1510510538391827
29.832959025067048	117.85866693198766	116.62578689413836	122.75198236295552	121.50130343579865	124.77123037345419	123.51102582096844	126.5013544271107	125.23176157709977	129.19374342861926	127.90723387353464	0.03004997268146586	0.030203442295981712	0.016538690801496614	1.1359935014115763	0.016354826461849825	1.1233641481303493
30.0127176106544	117.85913408617934	116.62622747418929	122.7542742603406	121.50356490698609	124.77415772858556	123.51392051912711	126.50476013858825	125.2351323808124	129.19776909786896	127.91122073451527	0.0300581943130074	0.030211715879008585	0.016035058316390405	1.1080347672395874	0.015855544540670508	1.0956299619247147
30.193559332147448	117.85941994905288	116.62648759717901	122.75646562212732	121.5057265204203	124.77701207749669	123.5167427969761	126.50811317298611	125.23845100012889	129.20176760608533	127.91518076671989	0.030066816702813116	0.030220392759579613	0.01553617560261955	1.0800280703188037	0.01536096760980854	1.0678478642803384
30.37549071598484	117.85952359773471	116.62656634200533	122.75855612371939	121.50778795224342	124.77979329422374	123.51949252868512	126.51141354756739	125.24171745182167	129.20573914466104	127.9191141599761	0.030075842608578235	0.03022947571381186	0.01504199878985446	1.0519727690698346	0.014871052171315569	1.0400172133558954
30.55851832793038	117.8594440969478	116.6264627751739	122.76054543637464	121.50974887445555	124.78250125111413	123.52216958673444	126.514661279486	125.24493175254811	129.20968390646112	127.92302110556935	0.030085274821960228	0.030238967552053877	0.014552484286184608	1.0238682105773478	0.014385755002535916	1.0121373559595668
30.742648773309874	117.85918049881373	116.62617595060048	122.76243322713829	121.5116089548478	124.78513581879706	123.52477384188533	126.51785638577948	125.24809391884337	129.2136020858355	127.92690179625525	0.03009511616908056	0.03024887111939468	0.014067588778573281	0.9957137305027572	0.013905033156902391	0.9842076274835563
30.92788869724955	117.85873184265165	116.62570490940985	122.76421915877502	121.51336785693455	124.7876968661535	123.52730516315019	126.52099888336187	125.25120396711311	129.21749387863238	127.93075642627265	0.030105369511037195	0.03025918929617845	0.013587269229844878	0.9675086529132386	0.013428843961037273	0.9562273517221911
31.114244784915854	117.85809715477326	116.62504867973114	122.76590288969997	121.5150252398845	124.79018426028563	123.52976341776188	126.52408878901639	125.25426191362621	129.22135948221077	127.93458519135648	0.03011603774442423	0.030269924998529252	0.013111482875274305	0.9392522899834148	0.012957145011341709	0.9281958405808837
31.30172376175672	117.85727544827385	116.62420627648893	122.76748407390788	121.51658075844975	124.79259786648532	123.53214847114232	126.52712611938748	125.25726777450672	129.2251990954537	127.93838828875015	0.030127123801862093	0.030281081178886875	0.012640187219801646	0.910943941820733	0.012489894171267224	0.9001123939160607
31.4903323937443	117.85626572282025	116.62317670119138	122.76896236090184	121.51803406289469	124.79493754820278	123.534460186871	126.5301108909734	125.26022156572641	129.22901291878134	127.94216591721919	0.030138630652535883	0.030292660826549175	0.012173340035815272	0.8825828961707884	0.012027049568700932	0.871976299189555
31.68007748761912	117.85506696443373	116.6219589417132	122.77033739561948	121.51938479892222	124.79720316701335	123.53669842665187	126.5330431201175	125.2631233030959	129.2328011541639	127.94591827706346	0.030150561302743885	0.030304666968224574	0.011710899358604365	0.8541684281844937	0.011568569592384392	0.8437868313012586
31.870965891135747	117.85367814527015	116.62055197207603	122.77160881835911	121.52063260759992	124.79939458258494	123.53886305028087	126.5359228230004	125.26597300225697	129.23656400513528	127.94964557013084	0.030162918796455294	0.03031710266859651	0.01125282348834844	0.8256998003853369	0.011114412892766268	0.8155432524945354
32.063004493309954	117.8520982233958	116.61895475222438	122.77277626470419	121.52177712528452	124.80151165264479	123.54095391561235	126.53875001563183	125.26877067867413	129.24030167680675	127.9533479998309	0.030175706215877666	0.03032997103089466	0.010799070983125603	0.7971762622255483	0.010664538375579014	0.7872448119669571
32.25620022466719	117.85032614255844	116.61716622779684	122.77383936544567	121.52281798354439	124.80355423294444	123.5429708785245	126.54152471384147	125.27151634762555	129.24401437588023	127.95702577114763	0.030188926682035502	0.03034327519747869	0.010349600657377778	0.7685970498678216	0.010218905201043071	0.7588907456411107
32.45056005749291	117.84836083195512	116.61518532989409	122.774797746504	121.5237548090815	124.80552217722548	123.5449137928848	126.54424693327053	125.27421002419452	129.24770231066216	127.9606790906536	0.030202583355357103	0.030357018350431014	0.009904371581342275	0.7399613860907266	0.00977747278153629	0.7304802759972517
32.64609100608406	117.84620120599507	116.61301097484188	122.77565102884908	121.5245872236514	124.8074153371839	123.54678251051436	126.54691668936266	125.27685172326028	129.2513656910775	127.9643081665234	0.030216679436273878	0.030371203712161024	0.009463343073775832	0.7112684796993562	0.009340200776023266	0.7020126115894527
32.84280012700226	117.8438461640576	116.61064206394924	122.77639882841795	121.52531484398108	124.80923356243285	123.54857688115091	126.5495339973538	125.27944145948788	129.25500472868274	127.96791320854673	0.0302312181658293	0.030385834546019373	0.009026474703944132	0.6825175256344664	0.008907049091419594	0.673486947103811
33.040694519328454	117.84129459024783	116.60807748326414	122.77704075603339	121.52593728168749	124.81097670046753	123.55029675241342	126.55209887226418	125.28197924732004	129.2586196366815	127.97149442814367	0.030246202826298803	0.030400914156923527	0.008593726286903802	0.6537077045068145	0.008477977877532794	0.6449024628782354
33.239781324919136	117.83854535314447	116.60531610332164	122.77757641731772	121.52645414319143	124.81264459662555	123.55194196976264	126.55461132888676	125.28446510096553	129.26221062993685	127.97505203837703	0.03026163674182065	0.030416445891994295	0.008165057881058146	0.6248381823716045	0.008052947525698073	0.6162583247278235
33.44006772866406	117.83559730554673	116.60235677889091	122.77800541260862	121.52686502963346	124.8142370940506	123.5535123764648	126.55707138177927	125.2868990343913	129.26577792498776	127.97858625396823	0.030277523279039282	0.030432433141205258	0.007740429786167624	0.5959081104956567	0.007631918665367721	0.5875536836538231
33.64156095874556	117.8324492842127	116.59919834871374	122.77832733686968	121.52716953678433	124.81575403365161	123.55500781355057	126.55947904525198	125.28928106130991	129.26932174006132	127.98209729130986	0.03029386584775876	0.030448879338041527	0.007319802537892883	0.5669166248626425	0.007214852159620477	0.5587876753561432
33.84426828689945	117.82910010959561	116.59583963524109	122.77854177960205	121.52736725495693	124.81719525406385	123.55642811977631	126.56183433335829	125.29161119517028	129.27284229508845	127.98558536848081	0.030310667901609193	0.030465787960172075	0.0069031369100116535	0.5378628462567576	0.0068017091074921154	0.5299594203825109
34.04819702867729	117.82554858557442	116.59227944436368	122.77864832475372	121.52745776891537	124.81856059160849	123.5577731315837	126.56413725988413	125.2938894491469	129.27633981171874	127.98905070526106	0.03032793293872445	0.030483162530134358	0.006490393908393344	0.5087458796733699	0.006392450837324759	0.5010680234590836
34.25335454371064	117.82179349917843	116.588516565137	122.77864655062614	121.52744065778181	124.81984988025074	123.55904268305758	126.56638783833618	125.29611583612812	129.27981451333446	127.99249352314548	0.030345664502432257	0.030501006616030335	0.006081534767929497	0.47956481405344675	0.005987038903981556	0.4721125732648943
34.45974823597649	117.81783362030777	116.58454976950179	122.77853602978023	121.52731549494241	124.82106295155786	123.56023660588438	126.56858608193119	125.29829036870522	129.28326662506575	127.99591404535897	0.030363866181958812	0.030519323832237003	0.005676520951112707	0.45031872201434453	0.005585435088050872	0.44309214216991677
34.66738555406454	117.81366770144781	116.58037781199883	122.77831632893981	121.52708184795091	124.82219963465599	123.5613547293086	126.57073200358373	125.30041305916026	129.28669637380543	127.99931249687083	0.03038254161314253	0.030538117840126944	0.005275314145706034	0.4210066595915123	0.005187601392435681	0.41400578593675164
34.87627399144595	117.80929447737918	116.57599942947895	122.7779870088941	121.52673927843098	124.82325975618679	123.56239688008961	126.57282561589503	125.30248391945474	129.29010398822436	128.00268910441014	0.03040169447916407	0.030557392348805862	0.004877876262185055	0.3916276659001596	0.004793500040534582	0.384852543422312
35.086421086743854	117.8047126648813	116.57141334080701	122.77754762439754	121.52628734197636	124.82424314026252	123.56336288245673	126.57486693114065	125.30450296121717	129.2934896987867	128.0060440964807	0.030421328511290337	0.03057715111586069	0.004484169429076701	0.36218076264776755	0.004403093471523789	0.3556314360757824
35.29783442400536	117.79992096243025	116.56661824655968	122.77699772406768	121.52572558804856	124.82514960842015	123.56425255806326	126.5768559612573	125.30647019573001	129.29685373776445	128.00937770337546	0.030441447489627436	0.03059739794812315	0.004094155992447668	0.3326649539922073	0.004016344339618172	0.3263414677894616
35.51052163297529	117.79491804989203	116.56161282871919	122.77633685028216	121.52505355987395	124.82597897957565	123.56506572594084	126.57879271783115	125.30838563391772	129.30019633925406	128.01269015719285	0.030462055243894007	0.030618136702447524	0.00370779851283487	0.30307922618158045	0.003633215511342769	0.2969816245531547
35.72449038937153	117.78970258820866	116.55639575035943	122.77556453907253	121.52427079433774	124.82673106997625	123.56580220245168	126.58067721208413	125.310249286333	129.30351773919125	128.01598169185147	0.030483155654204352	0.030639371286501047	0.0033250597604705945	0.2734225469539524	0.0032536700601895063	0.2675508738429926
35.93974841516195	117.78427321907827	116.5509656553264	122.7746803200161	121.52337682187559	124.8274056931516	123.56646180123973	126.58250945486004	125.31206116314289	129.30681817536623	128.01925254310504	0.030504752651867785	0.030661105659572162	0.002945902715680404	0.24369386550824856	0.0028776712680951277	0.2380481645850523
36.15630347884324	117.77862856463072	116.54532116791394	122.7736837161271	121.52237116636522	124.82800265986585	123.56704433318275	126.58428945661187	125.31382127411611	129.31009788744086	128.0225029485594	0.030526850220202587	0.030683343833390796	0.002570290564563038	0.21389211198766134	0.002505182619813695	0.2084724266678677
36.374163395721176	117.7727672270945	116.53946089253098	122.77257424374375	121.52125334501311	124.82852177806619	123.56754960634083	126.58601722738679	125.31552962860768	129.313357116963	128.0257331476867	0.030549452395366813	0.03070608987296668	0.00219818669546612	0.18401619701035088	0.0021361678005860085	0.17882257043311256
36.59333602819267	117.76668778845921	116.53338341336409	122.77135141241473	121.52002286824127	124.82896285283233	123.56797742590595	126.58769277681205	125.31718623554505	129.3165961073836	128.02894338184205	0.030572563267201137	0.03072934789744085	0.0018295546989293143	0.1540650114802702	0.001770590695230112	0.1490974865409953
36.813829286029524	117.76038881013054	116.52708729403287	122.77001472478275	121.51867923957077	124.82932568632432	123.56832759414965	126.58931611408026	125.31879110341318	129.31981510407238	128.03213389427938	0.03059618698009142	0.030753122080955635	0.0014643583618294542	0.1240374260378303	0.0014084153827980117	0.11929604534088867
37.03565112666392	117.75386883257849	116.52057107723833	122.76856367646565	121.51722195550289	124.82961007772884	123.56859991036943	126.59088724793394	125.32034424023888	129.32301435433402	128.03530493016706	0.03062032773384621	0.030777416653539724	0.0011025616662436732	0.09393229067427455	0.001049606135495651	0.0894170965621015
37.25880955547555	117.74712637497915	116.51383328440484	122.7669977559356	121.51565050539836	124.8298158232052	123.56879417083474	126.59240618664991	125.32184565357541	129.32619410742453	128.0384567366041	0.030644989784589443	0.03080223590201068	0.0007441287878577896	0.06374843446246814	0.0006941274161818001	0.05945946900101262
37.483312626080554	117.7401599348497	116.50687241531548	122.76531644439635	121.51396437135455	124.82994271583021	123.56891016873176	126.59387293802398	125.32329535048684	129.32935461456816	128.04158956263709	0.030670177445672374	0.030827584170894647	0.0003890240898272168	0.03348466486932011	0.0003419438741616432	0.029421969866234576
37.70916844062219	117.73296798767464	116.4996869477386	122.76351921565606	121.51216302807859	124.8299905455406	123.56894769410599	126.5952875093532	125.32469333753029	129.33249612897268	128.04470365927494	0.030695895088602355	0.030853465863362312	3.7212123061181046e-05	0.003139767562970519	-6.979656689054536e-06	-0.0006966154542169534
37.93638515006311	117.72554898652754	116.49227533704963	122.76160553600094	121.51024594276078	124.82995909907679	123.56890653380576	126.59664990742078	125.32603962074079	129.33561890584772	128.0477992795073	0.030722147143987997	0.03087988544218519	-0.00031134237616470273	-0.027287494023767067	-0.0003526781590039718	-0.03089752380765276
38.164970954479706	117.71790136168258	116.48463601584308	122.75957486406321	121.50821257494273	124.82984815992313	123.56878647142274	126.59796013847766	125.32733420561283	129.33872320242045	128.0508766783197	0.030748938102504	0.030906847430708803	-0.0006566744926317369	-0.057798379402811406	-0.0006951864385200679	-0.061182014978840016
38.39493410335793	117.71002352021986	116.47676739353803	122.75742665068812	121.50606237638438	124.82965750824795	123.56858728723175	126.59921820822524	125.32857709708287	129.34180927795256	128.05393611271046	0.030776272515874524	0.030934356413844594	-0.0009988191316665507	-0.08839417123090243	-0.0010345391236796786	-0.09155137191555696
38.626282895891045	117.70191384562283	116.46866785597585	122.75516033879813	121.50379479092823	124.82938692084268	123.56830875813003	126.60042412179752	125.32976829951146	129.34487739375763	128.05697784170792	0.03080415499787527	0.030962417039081685	-0.001337811022040114	-0.1190761758152803	-0.001370770668586374	-0.12200690118697821
38.859025681279114	117.69357069736758	116.46033576500986	122.7527753632544	121.50140925436084	124.82903617105941	123.56795065757476	126.60157788374264	125.33090781666469	129.34792781321832	128.06000212638722	0.03083259022535454	0.030991034017517752	-0.0016736847210836459	-0.14984572376852157	-0.0017039153581208666	-0.15254993371127057
39.09317085903034	117.68499241050334	116.45176945808599	122.75027115071451	121.49890519427062	124.82860502874644	123.56751275551846	126.60267949800308	125.33199565169431	129.35096080180267	128.06300922988643	0.03086158293927432	0.03102021212490991	-0.00200647461679182	-0.18070417041599285	-0.0020340073095894695	-0.18318182509028702
39.328726879264174	117.67617729522571	116.44296724781647	122.74764711948883	121.4962820299042	124.82809326018379	123.56699481834484	126.60372896789704	125.33303180711903	129.35397662708232	128.06599941742454	0.030891137945773438	0.031049956202748304	-0.002336214927822766	-0.21165289611599292	-0.002361080473463062	-0.21390395597700262
39.56570224301631	117.66712363644119	116.43392742154452	122.74490267939353	121.4935391720195	124.82750062801709	123.56639660880218	126.60472629609842	125.33401628480429	129.35697555874978	128.06897295631845	0.03092126011724826	0.031080271159345457	-0.002662939709807688	-0.24269330705647008	-0.002685168639118274	-0.244717732850404
39.80410550254544	117.6578296933218	116.42464824089953	122.74203723159962	121.49067602273477	124.82682689118892	123.5657178859352	126.60567148461573	125.33494908594142	129.35995786863546	128.07193011599986	0.030951954393457565	0.03111116197095485	-0.002986682857226697	-0.273826835622458	-0.0030063054365996322	-0.2756245883938391
40.04394526164196	117.6482936988527	116.41512794134465	122.73905016848063	121.48769197537635	124.82607180487067	123.56495840501648	126.60656453477196	125.33583021102689	129.36292383072603	128.07487116803318	0.030983225782647936	0.031142633682902703	-0.0033074781053983315	-0.30505494099270436	-0.00332452433926278	-0.3066259820916457
40.28523017593832	117.63851385936873	116.40536473171407	122.73594087345548	121.48458641432153	124.82523512039103	123.56411791747517	126.60740544718226	125.3366596598404	129.36587372118134	128.07779638613235	0.031015079362701346	0.031174691410750428	-0.0036253590348565012	-0.3363791097108333	-0.003639858667440876	-0.33772340078212437
40.52796895322162	117.6284883540833	116.395356793742	122.73270872082968	121.48135871483979	124.82431658516464	123.56319617082556	126.60819422173255	125.33743743142306	129.3688078183528	128.08070604617902	0.031047520282305875	0.03120734034147399	-0.003940359072402089	-0.3678008561437309	-0.003952341589780417	-0.3689183591413894
40.77217035374772	117.61821533460679	116.38510228158145	122.72935307563226	121.47800824292977	124.82331594261821	123.56219290859326	126.60893085755652	125.33816352405451	129.37172640280113	128.08360042623985	0.03108055376214899	0.031240585734669934	-0.004252511496133593	-0.3993217232346069	-0.0042620061283003	-0.4002124004291545
41.017843190557436	117.60769292445518	116.3745993213134	122.7258732934496	121.47453435515307	124.82223293211534	123.56110787023985	126.60961535301253	125.33883793522955	129.37462975731415	128.08647980658418	0.031114185096136757	0.03127443292378582	-0.004561849437550336	-0.43094328300867346	-0.004568885160466607	-0.4316070969834982
41.26499632979458	117.59691921854926	116.36384601044617	122.722268720256	121.470936398465	124.82106728887996	123.5599407910865	126.61024770565969	125.33946066163425	129.37751816692503	128.08934446970193	0.031148419652633937	0.03130888731737172	-0.004868405883001969	-0.4626671370715485	-0.004873011420528428	-0.46310405073381844
41.51363869102594	117.58589228270375	116.35284041740509	122.71853869224134	121.46721371004203	124.81981874391852	123.55869140223598	126.61082791223419	125.34003169912205	129.3803919189309	128.09219470032204	0.031183262875732122	0.031343954400361466	-0.0051722136791170215	-0.49449491742780083	-0.005174417504889561	-0.4947048940011882
41.763779247563185	117.57461015310481	116.34158058101035	122.71468253563347	121.46336561710443	124.81848702393917	123.557359430492	126.61135596862327	125.34055104268784	129.3832513029102	128.0950307854295	0.03121872028654257	0.031379639735377655	-0.005473305534962947	-0.526428287033923	-0.005473135874467516	-0.5264112900767941
42.0154270267867	117.56307083577849	116.33006450994587	122.71069956651901	121.45939143673694	124.8170718512711	123.55594459827833	126.61183186984046	125.34101868644291	129.38609661074193	128.09785301428423	0.031254797484513486	0.0314159489640619	-0.005771714024092489	-0.5584689404058736	-0.005769198856711455	-0.5582249338185648
42.26859111047143	117.55127230604704	116.31829018221607	122.70658909065881	121.45529047570436	124.81557294378051	123.55444662355498	126.61225560999883	125.34143462358807	129.38892813662352	128.10066167843894	0.03129150014877718	0.03145288780843311	-0.006067471588579565	-0.5906186043066555	-0.006062638649325436	-0.590147552327835
42.523280635114425	117.5392125079751	116.30625554459246	122.70235040330083	121.45106203026434	124.81399001478628	123.55286521973366	126.61262718228453	125.3417988463873	129.39174617708997	128.10345707175767	0.03132883403952123	0.031490462072275315	-0.006360610542685663	-0.6228790385648608	-0.0063534873242190315	-0.6221809057678911
42.77950479226489	117.52688935380301	116.29395851204745	122.69798278898752	121.44670538597488	124.81232277297204	123.55120009558996	126.6129465789283	125.34211134613905	129.39455103103148	128.10623949043335	0.03136680499939038	0.031528677642550976	-0.006651163075162003	-0.655252036627644	-0.0066417768296958	-0.6543267879569612
43.03727282885567	117.5143007233704	116.28139696717831	122.69348552136114	121.44221981749955	124.81057092229835	123.54945095517546	126.61321379117807	125.3423721131485	129.39734299971306	128.10900923300707	0.03140541895491514	0.03156754049084323	-0.006939161251267478	-0.6877394262046437	-0.006927538992556492	-0.6865870269466541
43.29659404753705	117.50144446352645	116.26856875961808	122.68885786296364	121.43760458840758	124.80873416191196	123.54761749772697	126.61342880926966	125.3425811366986	129.40012238679316	128.11176660038632	0.03144468191797178	0.03160705667483115	-0.007224637017856139	-0.7203430701920297	-0.007210805522873898	-0.7189634860078513
43.55747780701245	117.48831838752834	116.2554717054343	122.68409906503261	121.43285895096956	124.80681218605284	123.5456994175736	126.61359162239677	125.34273840501959	129.4028894983421	128.11451189586336	0.03148459998726958	0.03164723233979176	-0.00750762220661727	-0.7530648674182885	-0.007491608017687668	-0.7514580643364752
43.81993352237618	117.47492027442705	116.24210358651558	122.67920836729284	121.42798214594927	124.80480468395969	123.5436964040422	126.61370221868037	125.34284390525846	129.40564464286106	128.11724542513372	0.03152517934987164	0.03168807372013438	-0.00778814853541121	-0.7859067532372137	-0.007769977961885388	-0.7840726976683072
44.08397066545326	117.4612478684411	116.22846214994568	122.67418499774422	121.42297340239139	124.80271133977386	123.54160814136121	126.61376058513802	125.34289762344802	129.40838813130162	128.11996749631544	0.031566426282746037	0.03172958714096792	-0.008066247612873667	-0.8188707004446769	-0.008045946733119536	-0.8168093591884826
44.349598765141174	117.44729887831627	116.21454510736378	122.6690281724439	121.41783193740379	124.80053183244003	123.53943430856145	126.61376670765098	125.3428995444741	129.41112027708408	128.12267841996723	0.03160834715434845	0.03177177901969955	-0.008341950941797904	-0.8519587200898968	-0.008319545604933865	-0.8496700603427598
44.6168274077539	117.43307097667264	116.20035013431223	122.663737095285	121.41255695593621	124.79826583560593	123.5371745793757	126.61372057093193	125.34284965204287	129.41384139611708	128.12537850910766	0.031650948426239826	0.03181465586766639	-0.008615289921607427	-0.8851728622503288	-0.008590805749406627	-0.8826568516087718
44.88566623736761	117.41856179933761	116.18587486956999	122.65831095776973	121.40714765055331	124.79591301751894	123.53482862213536	126.61362215849064	125.34274792864677	129.41655180681647	128.12806807923383	0.03169423665473455	0.03185822429180322	-0.008886295852903459	-0.9185152169920912	-0.008859758241499094	-0.9157718234528147
45.15612495616904	117.40376894466493	116.17111691447244	122.65274893877793	121.4016032012034	124.79347304092097	123.5323960996653	126.61347145259961	125.34259435552968	129.41925183012452	128.13074744834014	0.031738218492588316	0.03190249099634328	-0.009154999939056552	-0.9519879150066117	-0.009126434060874544	-0.9490171069992357
45.42821332480542	117.38868997284013	116.15607383221722	122.64705020433138	121.39592277498252	124.79094556294139	123.52987666917669	126.61326843425891	125.34238891265176	129.42194178952985	128.1334169369379	0.031782900690716175	0.03194746278455534	-0.009421433291549874	-0.9855931287711428	-0.009390864097156282	-0.9823948751545686
45.701941162736816	117.37332240516974	116.14074314715435	122.64121390735122	121.39010552589208	124.78833023498622	123.52726998215623	126.61301308315882	125.3421315786521	129.42462201108546	128.13607686807333	0.03182829009995081	0.03199314656051977	-0.009685626932480318	-1.0193330733309267	-0.00965307915217295	-1.0159073434006132
45.97731834859046	117.35766372335745	116.12512234406276	122.63523918741231	121.384150594593	124.78562670262674	123.52457568425473	126.61270537764331	125.34182233081191	129.42729282342938	128.13872756734742	0.031874393672835344	0.032039549330938395	-0.009947611797457512	-1.0532100071613968	-0.009913109943227028	-1.0495567706748261
46.25435482051728	117.34171136876341	116.10920886741059	122.62912517049072	121.37805710815333	124.78283460548428	123.52179341517183	126.6123452946714	125.34146114501583	129.42995455780334	128.1413693629347	0.031921218465457195	0.03208667820698664	-0.010207418740151297	-1.087226233274123	-0.010170987107358087	-1.0833454604326107
46.533060576550575	117.3254627416488	116.09300012060021	122.62287096870645	121.37182417979092	124.77995357711309	123.51892280853893	126.6119328097779	125.34104799571254	129.43260754807253	128.1440025856025	0.03196877163931814	0.03213454040620267	-0.010465078535219163	-1.1213841000899265	-0.010426741204383916	-1.1172757615640876
46.813445674966815	117.3089152004038	116.07649346519713	122.61647568006025	121.3654509086103	124.77698324488047	123.5159634917992	126.61146789703314	125.3405828558744	129.43525213074506	128.14662756872997	0.03201706046324695	0.03218314325441853	-0.010720621882398973	-1.155686002508446	-0.010680402720879556	-1.1513500694672985
47.09552023464871	117.29206606075918	116.05968622014228	122.60993838816478	121.35893637933364	124.7739232298441	123.51291508608492	126.61095052900139	125.34006569695563	129.43788864499123	128.14924464832717	0.032066092315350264	0.032232494187731386	-0.010974079410317472	-1.1901343829740654	-0.0109320020740995	-1.1855708270668401
47.37929443545016	117.2749125949813	116.04257566094773	122.60325816196972	121.35227966202608	124.7707731466267	123.50977720609211	126.61038067669854	125.33949648884996	129.44051743266306	128.15185416305425	0.03211587468500957	0.03228260075451916	-0.011225481679019822	-1.2247317324035976	-0.011181569614535647	-1.2199405258033948
47.66477851856398	117.25745203104997	116.0251590188755	122.5964340554814	121.34547981181514	124.76753260328834	123.5065494599528	126.60975830954872	125.3388751998472	129.4431388383141	128.15445645424086	0.032166415174916696	0.03233347061749888	-0.011474859183749686	-1.2594805912449374	-0.011429135629327902	-1.2544617066268984
47.951982786891236	117.23968155181878	116.00743348009873	122.5894651074761	121.33853586860411	124.76420120119579	123.50323144910433	126.60908339534008	125.3382017965886	129.44575320921933	128.1570518659058	0.03221772150315704	0.03238511155582805	-0.01172224236043462	-1.2943835508267512	-0.011674730348261164	-1.289136961404438
48.24091760541319	117.22159829415632	115.98939618484363	122.58235034120571	121.33144685677763	124.76077853488758	123.49982276815443	126.60835590017781	125.33747624402011	129.44836089539356	128.15964074477483	0.032269801505336766	0.03243753146725543	-0.01196766158895457	-1.3294432543916628	-0.0119183839467496	-1.32396893393161
48.53159340156531	117.20319934807043	115.97104422651489	122.57508876409878	121.32421178490277	124.75726419193809	123.4963230047452	126.60757578843821	125.33669850534598	129.45096224961196	128.16222344030112	0.03232266313675716	0.03249073837031594	-0.012211147194506111	-1.3646623980203003	-0.012160126547001937	-1.3589603208420158
48.82402066561362	117.18448175581332	115.95237465080152	122.56767936745445	121.3168296454228	124.75365775281777	123.49273173941334	126.60674302272058	125.33586854198073	129.45355762742972	128.1648003046845	0.03237631447463435	0.03254474040657433	-0.01245272945507736	-1.400043732181075	-0.012399988225894276	-1.3941138731897809
49.11820995103327	117.16544251096587	115.93338445476232	122.56012112612787	121.30929941434277	124.7499587907491	123.48904854544605	126.60585756379669	125.33498631349853	129.45614738720056	128.1673716928895	0.032430763720371146	0.03259954584291932	-0.012692438603437495	-1.4355900627888332	-0.01263799901676066	-1.429432397482742
49.41417187488941	117.14607855750451	115.91407058589361	122.55241299821135	121.30162005091042	124.74616687156134	123.48527298873572	126.60491937056149	125.33405177758343	129.4587318900975	128.1699379626659	0.032486019201877346	0.032655163073906375	-0.012930304830689465	-1.4713042523580953	-0.012874188912689988	-1.4649187568247726
49.71191711822035	117.12638678884592	115.89442994117522	122.54455392470622	121.2937904972881	124.7422815535404	123.48140462762986	126.60392839998022	125.33306488997677	129.4613115001319	128.17249947456708	0.03254208937594012	0.03271160062415464	-0.01316635829246593	-1.507189221571025	-0.013108587873176702	-1.5005758725310443
50.01145642642306	117.10636404687165	115.87445936609595	122.53654282918781	121.2858096782177	124.73830238727547	123.47744301277757	126.60288460703505	125.33202560442331	129.46388658417234	128.17505659196908	0.03259898283065017	0.03276886715079529	-0.013400629111004037	-1.543247950346995	-0.013341225825911351	-1.536406725179404
50.3128006096408	117.08600712093211	115.85415565365892	122.52837861746373	121.27767650067885	124.7342289155033	123.47338768697372	126.60178794467086	125.33093387261712	129.46645751196516	128.17760968109025	0.032656708287879144	0.032826971445976495	-0.013633147379493948	-1.5794834792286565	-0.013572132671157533	-1.5724143559600634
50.61596054315354	117.06531274682814	115.83351554336423	122.52006017722358	121.26938985353858	124.73006067294762	123.46923818499857	126.60063836373878	125.32978964414488	129.4690246561533	128.18015911101003	0.03271527460581299	0.032885922439421296	-0.013863943167791604	-1.615898910935357	-0.013801338287407816	-1.6086018682690337
50.9209471677702	117.04427760577018	115.81253572016938	122.5115863776805	121.26094860719286	124.72579718615522	123.46499403345354	126.59943581293834	125.32859286642783	129.47158839229542	128.18270525368754	0.032774690781544234	0.03294572920104638	-0.014093046525658792	-1.6524974116509838	-0.014028872534765924	-1.6449724289923324
51.22777149022361	117.02289832331557	115.79121281342782	122.50295606920558	121.25235161320084	124.72143797332875	123.46065475059409	126.59818023875872	125.32734348466299	129.47414909888587	128.18524848398116	0.03283496595371907	0.03300640094363777	-0.01432048748731063	-1.6892822125300881	-0.014254765259266833	-1.6815292699975544
51.53644458356769	117.00117146828156	115.76954339580338	122.49416808295283	121.24359770390981	124.71698254415492	123.45621984615782	126.5968715854176	125.32604144176177	129.47670715737308	128.18778917966662	0.032896109405246815	0.03306794702558693	-0.01454629607499669	-1.7262566110948683	-0.014479046296770548	-1.7182756895563216
51.84697758757708	116.97909355163577	115.74752398216208	122.48522123047692	121.23468569207296	124.71243039962994	123.45168882118992	126.59550979479994	125.32468667828863	129.47926295218005	128.19032772145704	0.03295813056607075	0.03313037695369009	-0.01477050230516852	-1.763423972966848	-0.014701745478561179	-1.7552150540323055
52.15938170914916	116.95666102536019	115.72515102843754	122.47611430334011	121.22561437045601	124.70778103187878	123.44706116786233	126.59409480639262	125.32327913239548	129.48181687072176	128.19286449301987	0.033021039016000425	0.03319370038600998	-0.014993136192117618	-1.8007877333257056	-0.01492289263583757	-1.7923507994128158
52.47366822270851	116.93387028129273	115.70242093047398	122.46684607271254	121.21638251143764	124.70303392397295	123.44233636929135	126.59262655722021	125.3218187397576	129.4843693034256	128.19539988099726	0.033084844487608976	0.03325792713480483	-0.015214227752011311	-1.8383513984881574	-0.015142517602953376	-1.829686432811286
52.789848470613855	116.91071764994085	115.67933002284161	122.45741528896129	121.20698886659835	124.69818854974157	123.43751389934887	126.59110498177694	125.32030543350501	129.48692064374958	128.19793427502321	0.03314955686919814	0.03332306716952081	-0.015433807008861322	-1.8761185476687388	-0.015360650223527728	-1.8672255342680728
53.107933863567155	116.88719939927084	115.65587457762729	122.44782068123132	121.19743216630125	124.69324437357979	123.43259322247057	126.58953001195813	125.3187391441541	129.48947128820132	128.20046806774286	0.03321518620782927	0.03338913061985776	-0.015651903998502803	-1.9140928346605506	-0.015577320354850599	-1.904971758427564
53.42793588102576	116.86331173346869	115.63205080319726	122.43806095701555	121.18771111926225	124.68820085025138	123.42757379345852	126.58790157698888	125.317119799536	129.49202163635653	128.2030016548302	0.03328174271242575	0.033456127778901605	-0.01586854877362498	-1.9522779895305575	-0.015792557872515545	-1.9429288362480293
53.74986607161648	116.83905079167509	115.6078548429338	122.42813480171617	121.177824412111	124.68305742468803	123.42245505728032	126.58621960335206	125.3154473247244	129.49457209087802	128.20553543500654	0.033349236756946635	0.033524069106331905	-0.016083771408347047	-1.9906778204167495	-0.01600639267505244	-1.981100576769677
54.073736053552395	116.81441264669101	115.58328277394267	122.41804087819457	121.16777070894092	124.67781353178277	123.41723644886252	126.58448401471321	125.31372164196037	129.49712305753386	128.20806981005856	0.03341767888363338	0.033592965231702535	-0.01629760200452779	-2.029296215514478	-0.01621885469018025	-2.0194908691264573
54.399557515052166	116.78939330365488	115.5583306057322	122.40777782631115	121.15754865084878	124.67246859617872	123.41191739287932	126.58269473184392	125.31194267057552	129.49967494521522	128.2106051848556	0.03348707980633289	0.03366282695779946	-0.016510070695261447	-2.0681371447899437	-0.016429973878558712	-2.0581036842449976
54.727342214761876	116.76398869869095	115.53299427886365	122.39734426245481	121.14715685546413	124.6670220320537	123.40649730353704	126.58085167254373	125.31011032691382	129.50222816595536	128.21314196736822	0.0335574504138976	0.03373366526407654	-0.016721207650590486	-2.1072046619447065	-0.016639780239131596	-2.0969430768200255
55.057101982179326	116.73819469752675	115.5072696635706	122.3867387790607	121.1365939164669	124.6614732428987	123.40097558435255	126.57895475155918	125.30822452425028	129.50478313494696	128.21568056868495	0.033628801773664924	0.03380549131017044	-0.016931043083218356	-2.1465029065038834	-0.01684830381515212	-2.1360131874025683
55.38884871808102	116.71200709407978	115.48115255834793	122.37595994411693	121.12585840309389	124.6558216212916	123.39535162792689	126.57700388050122	125.30628517270846	129.50734027056035	128.2182214030302	0.03370114513501986	0.033878316439502364	-0.01713960725382435	-2.1860361058279523	-0.01705557469915675	-2.1753182443899277
55.722594394951685	116.68542160901269	115.45463868850919	122.36500630065919	121.11494885963347	124.6500665486651	123.38962481571318	126.57499896776001	125.30429217917487	129.50989999436035	128.22076488778103	0.03377449193304026	0.03395215218295969	-0.017346930476236366	-2.225808577175485	-0.01726162303862111	-2.214862566164811
56.058351057416104	116.65843388825614	115.42772370471182	122.35387636625403	121.10386380490849	124.64420739506964	123.38379451777926	126.57293991841793	125.30224544721197	129.51246273112443	128.22331144348408	0.03384885379222837	0.03402701026266876	-0.017553043122575218	-2.2658247298531933	-0.017466479040649574	-2.2546505631326
56.39613082267415	116.63103950149862	115.40040318144924	122.34256863246947	121.09260173174683	124.63824351893037	123.37786009256486	126.57082663416026	125.30014487696856	129.51502890885956	128.22586149387269	0.033924242530332126	0.03410290259585475	-0.017757975629450584	-2.306089067416906	-0.017670172978171195	-2.294686740006
56.7359458809379	116.60323394064204	115.37267261550913	122.33108156433296	121.08116110643918	124.63217426679817	123.37182088663228	126.56865901318308	125.2979903650876	129.51759895881926	128.22841546588313	0.03400067016225522	0.03417984129879471	-0.017961758504725367	-2.346606190130842	-0.01787273519701671	-2.334975698249764
57.07780849587155	116.57501261822213	115.34452742439642	122.31941359977574	121.0695403681833	124.62599897309411	123.36567623441091	126.5664369500986	125.2957818046113	129.52017331551963	128.23097378967023	0.03407814890406428	0.03425783869086557	-0.018164422331523156	-2.387380797052174	-0.01807419611972705	-2.375522138139786
57.42173100503407	116.54637086579487	115.3159629447224	122.3075631490656	121.05773792851652	124.61971695984951	123.35942545793708	126.5641603358393	125.29351908488513	129.52275241675682	128.2335368986245	0.03415669117708806	0.03433690729868816	-0.01836599777459469	-2.4284176884575572	-0.018274586251862956	-2.416330861233291
57.7677258203244	116.51730393228475	115.28697443055589	122.29552859422407	121.04575217073277	124.61332753643765	123.35306786658576	126.56182905755776	125.29120209145749	129.52533670362246	128.23610522938705	0.034236309612117544	0.03441705986037129	-0.018566515587451704	-2.4697217684733914	-0.018473936189224105	-2.457406772955437
58.115805428429454	116.48780698229662	115.25755705173803	122.28330828843072	121.03358144928673	124.60682999930025	123.34660275679688	126.55944299852523	125.28883070597787	129.52792662052	128.23867922186528	0.034317017053708244	0.0344983093298584	-0.018766006617994435	-2.5112980475023505	-0.018672276623533435	-2.498754885062226
58.465982391274686	116.45787509438898	115.22770589215867	122.2709005554122	121.02122408918257	124.60022363166638	123.34002941179415	126.5570020380262	125.2864048060916	129.53052261517956	128.24125931924755	0.03439882656458342	0.03458066888138085	-0.018964501814338064	-2.553151644751779	-0.018869638348064655	-2.540380318165262
58.818269346477535	116.42750325930893	115.19741594799457	122.25830368881753	121.00867838534919	124.59350770326586	123.33334710129827	126.55450605125178	125.28392426533284	129.53312513867425	128.2438459680189	0.034481751430148005	0.03466415191401753	-0.019162032232259207	-2.5952877910349343	-0.019066052265202416	-2.5822883045002527
59.172679007803275	116.39668637818559	115.16668212590619	122.24551595157655	120.99594260199838	124.58668147003343	123.32655508123119	126.55195490918824	125.28138895301295	129.5357346454338	128.24643961797415	0.03456580516311054	0.03474877205636601	-0.019358629041164477	-2.6377118314703694	-0.01926154939241087	-2.62448419066277
59.52922416562417	116.3654192606845	115.13549924119556	122.2325355752447	120.9830149719693	124.57974417380827	123.31965259341526	126.5493484785048	125.2787987341081	129.5383515932603	128.2490407222332	0.03465100150821846	0.034834543171330445	-0.019554323530201145	-2.6804292281558446	-0.019456160868287498	-2.666973440293077
59.887917687380885	116.3336966231184	115.10386201592074	122.2193607593299	120.96989369605527	124.5726950420239	123.31263886526317	126.54668662143645	125.27615346914186	129.54097644334166	128.25164973725404	0.03473735444711017	0.034921479361023196	-0.019749147116897348	-2.723445563347923	-0.01964991796137383	-2.7097616372229822
60.24877251804685	116.30151308651571	115.07176507696819	122.2059896706038	120.9565769423147	124.56553328739143	123.305513109461	126.5439691956645	125.27345301406577	129.54360966026547	128.25426712284613	0.03482487820328543	0.03500959497179078	-0.019943131351766397	-2.7667665420958656	-0.019842852074418715	-2.752854488124285
60.6118016805955	116.26886317464586	115.03920295408187	122.19242044239665	120.94306284536567	124.55825810757558	123.29827452364414	126.54119605419481	125.27069722013704	129.5462517120331	128.25689334218387	0.03491358724720051	0.03509890459936226	-0.02013630792720278	-2.8103979955230898	-0.0200349947535301	-2.796257825793873
60.97701827647021	116.2357413119977	115.00617007784605	122.17865117387288	120.92934950566146	124.55086868486076	123.29092229006322	126.53836704523053	125.26788593379136	129.54890307007165	128.25952886181824	0.03500349630148807	0.035189423094124817	-0.020328708684957064	-2.8543458840285894	-0.020226377695507836	-2.839977612373332
61.34443548605718	116.20214182171343	114.97266077762333	122.16467992929034	120.91543498874924	124.54336418581039	123.2834555752433	126.5354820120433	125.26501899651386	129.55156420924692	128.2621741516891	0.03509462034630777	0.03528116556653418	-0.020520365621280234	-2.8986163001900422	-0.020417032753329067	-2.884019942226587
61.71406656916102	116.16805892347544	114.93866927944626	122.15050473724138	120.90131732451107	124.53574376091797	123.27587352963474	126.532540792841	125.26209624470657	129.55423560787608	128.26482968513758	0.035186974624829004	0.03537414739265422	-0.020711310897070234	-2.943215472423617	-0.02060699194572635	-2.928391045606986
62.085924865483435	116.13348673134303	114.90418970385839	122.13612358987267	120.8869945063834	124.52800654424719	123.26817528725326	126.52954322062993	125.2591175095505	129.55691774773786	128.2674959389155	0.03528057464885378	0.03546838421984178	-0.0209015768443237	-2.9881497681890323	-0.02079628746389517	-2.973097291887825
62.46002379510434	116.09841925154238	114.86921606370956	122.12153444208879	120.8724644905604	124.52015165306616	123.26035996531394	126.52648912307623	125.25608261686683	129.55961111408524	128.27017339319772	0.0353754362045782	0.035563891972569296	-0.021091195973781396	-3.033425697522034	-0.02098495167936676	-3.0181451930548064
62.83637685896657	116.06285038020343	114.83374226189758	122.106735210733	120.85772519517428	124.51217818746947	123.2524266638531	126.52337832236078	125.25299138697159	129.56231619565463	128.27286253159076	0.0354715753584998	0.0356606868583978	-0.021280200983795794	-3.0790499167087546	-0.0211730171526483	-3.0635414074386063
63.21499763936286	116.02677390104685	114.79776208906064	122.09172377374934	120.84277449945719	124.50408522999278	123.24437446534279	126.52021063503237	125.24984363452856	129.56503348467686	128.2755638411433	0.035569008463476666	0.03575878537409971	-0.021468624767976507	-3.1250292319018627	-0.02136051664061256	-3.1092927432582655
63.59589980042612	115.99018348301671	114.76126922121558	122.07649796932228	120.82761024288065	124.49587184521631	123.23620243429413	126.51698587185503	125.24663916839675	129.56776347688591	128.2782778123543	0.03566775216493554	0.035858204311936634	-0.021656500424342084	-3.1713706030386675	-0.02154748310616128	-3.155406162619329
63.979097088622495	115.95307267785951	114.72425721734271	122.06105559499531	120.81223022427363	124.4875370793589	123.22790961685108	126.5137038376526	125.2433777914742	129.57050667152785	128.2810049391816	0.03576782340724433	0.03595896076609759	-0.02184386126268123	-3.2180811475991504	-0.02173394972541587	-3.2018887852391344
64.36460333324754	115.91543491764799	114.68671951691559	122.04539440676747	120.7966322009188	124.47907995986192	123.21949504037421	126.51036433114865	125.2400593005382	129.57326357136932	128.28374571904965	0.035869239440240896	0.03606107213930292	-0.02203074081407408	-3.2651681446732255	-0.021919949896755497	-3.248747892481333
64.75243244692527	115.87726351224752	114.64864943737386	122.0295121181662	120.78081388762507	124.47049949496206	123.21095771301344	126.50696714480195	125.23668348608032	129.57603468270503	128.28650065285657	0.035972017825934545	0.03616455614957553	-0.02221717284012925	-3.3126390392171743	-0.022105517250878393	-3.2959909316850826
65.14259842611021	115.83855164672443	114.61004017153803	122.01340639929663	120.7647729557765	124.461794673253	123.20229662326928	126.50351206463715	125.23325013213692	129.57882051536413	128.2892702449801	0.03607617644537671	0.0362694308371883	-0.022403191341680895	-3.360501446190028	-0.02229068565890202	-3.343625520254136
65.53511535159264	115.7992923786953	114.57088478496577	121.9970748758673	120.74850703235764	124.45296446323677	123.19351073954417	126.4999988700718	125.22975901611588	129.58162158271702	128.29205500328376	0.03618173350571063	0.036375714571788675	-0.0225888305679689	-3.408763154900953	-0.0224754892415433	-3.3916594500115025
65.92999738900669	115.75947863561507	114.53117621324702	121.98051512819012	120.73201369895307	124.4440078128626	123.18459900968108	126.4964273337378	125.22620990861802	129.58443840168047	128.29485543912142	0.03628870754740279	0.03648342605971182	-0.022774125027069658	-3.4574321336476714	-0.022659962379947274	-3.4401006918596977
66.32725878934137	115.71910321200242	114.49090725923705	121.9637246901546	120.7152904907214	124.43492364905401	123.17556036049038	126.49279722129775	125.22260257325323	129.58727149272207	128.2976720673412	0.036397117451661444	0.036592584351478094	-0.02295910949507629	-3.5065165342748514	-0.022844139724497836	-3.488957400320942
66.72691388945532	115.67815876660232	114.45007059022667	121.94670104817638	120.69833489534314	124.42571087722418	123.16639369726494	126.4891082912575	125.21893676645256	129.59012137986429	128.3005054062892	0.036506982448051194	0.036703208849491596	-0.023143819025989387	-3.5560246968379943	-0.0230280562048506	-3.538237918230152
67.12897711259382	115.6366378194829	114.40865873504715	121.92944164011796	120.68114435194127	124.41636838077831	123.15709790328236	126.48536029477239	125.2152122372746	129.59298859068775	128.30335597781186	0.03661832212230284	0.03681531931593597	-0.023328288962062516	-3.6059651546238456	-0.023211747040249975	-3.5879507817189733
67.53346296890952	115.59453274906538	114.3666640811089	121.91194385418156	120.6637162499736	124.40689502060306	123.14767183929415	126.48155297544879	125.21142872720651	129.59587365633317	128.30622430725762	0.03673115642433211	0.036928935880879685	-0.02351255494491511	-3.656346639167168	-0.02339524775072732	-3.6381047252762073
67.94038605598601	115.55183578908623	114.32407887137224	121.89420502777338	120.64604792809648	124.39728963454266	123.13811434300152	126.47768606913998	125.20758596995985	129.59877711150267	128.30911092347762	0.03684550567646656	0.03704407905059515	-0.023696652925622175	-3.7071780854566896	-0.023578594166991707	-3.68870868693557
68.3497610593647	115.50853902548897	114.28089520124851	121.87622244633776	120.62813667299869	124.38755103686117	123.12842422851747	126.47375930373596	125.20368369126025	129.60169949446	128.3120163588254	0.03696139058188996	0.037160769716094756	-0.023880619175827178	-3.7584686371737916	-0.023761822441571212	-3.7397718134925526
68.7616027530747	115.46463439324557	114.23710501543114	121.85799334216192	120.60997971820566	124.37767801769124	123.11860028581543	126.46977239894898	125.19972160863249	129.60464134703057	128.3149411491562	0.03707883223331349	0.037279029161896744	-0.024064490299053887	-3.810227652287722	-0.023944969060465837	-3.791303466157842
69.17592600016614	115.42011367310337	114.19270010465252	121.83951489314789	120.59157424285098	124.36766934246727	123.10864128016178	126.46572506609093	125.1956994311779	129.60760321459904	128.3178858338244	0.037197852121872495	0.037398879075021076	-0.024248303242302427	-3.8624647086689947	-0.02412807085434565	-3.8433132261452556
69.59274575324658	115.37496848825884	114.14767210236832	121.82078422155372	120.57291737041709	124.35752375134477	123.09854595153534	126.46161700784673	125.19161685934742	129.61058564610755	128.32085095568053	0.037318472146264645	0.03752034155422715	-0.02443209530747481	-3.915189609830122	-0.024311165010033164	-3.895810900405195
70.01207705502031	115.32919030095398	114.10201248136478	121.8017983927004	120.55400616744168	124.34723995860351	123.08831301403002	126.45744791804	125.18747358470715	129.61358919405163	128.32383706106737	0.03744071462213003	0.03764343911949891	-0.024615904164306812	-3.968412391117454	-0.024494289083548892	-3.948806527812849
70.43393503883172	115.28277040899472	114.05571255028848	121.78255441364487	120.53483764219044	124.33681665203488	123.077941155242	126.45321748139271	125.18326928969766	129.6166144144753	128.32684469981393	0.03756460229168493	0.03776819472178214	-0.024799767861395594	-4.02214332559015	-0.024677481011195823	-4.002310385094461
70.85833492921113	115.23569994219051	114.00876345009785	121.76304923181875	120.51540874329503	124.32625249231398	123.06742903564144	126.44892537327881	125.17900364738763	129.6196618669659	128.32987442523003	0.03769015833361296	0.03789463175298791	-0.024983724840325294	-4.076392930612201	-0.02486077912342921	-4.056332993386604
71.2852920424243	115.18796985871025	113.9611561504315	121.7432797336289	120.49571635835335	124.31554611235278	123.05677528792539	126.4445712594692	125.17467632121831	129.62273211464597	128.33292679409738	0.037817406373225546	0.03802277405626178	-0.025167813947433615	-4.131171974215249	-0.025044222156964224	-4.11088512461356
71.71482178702524	115.13957094135765	113.91288144589643	121.72324274302372	120.4757573124952	124.30469611663898	123.04597851635636	126.44015479587243	125.17028696474422	129.6258257241662	128.3360023666622	0.03794637049289503	0.03815264593653484	-0.025352074447823725	-4.186491481937992	-0.02522784926844679	-4.165977808312164
72.14693966441222	115.09049379375806	113.8639299522684	121.70293502001752	120.45552836690622	124.29370108055355	123.03503729607945	126.43567562826472	125.16583522136298	129.62894326569435	128.3391017066234	0.03807707524277481	0.03828427217136184	-0.02553654603900668	-4.2423627436874085	-0.025411700048238117	-4.221622338525776
72.58166126938723	115.04072883646145	113.81429210260893	121.68235325917924	120.43502621731605	124.28255954967365	123.02395017242509	126.43113339201602	125.16132072404105	129.632085312906	128.34222538112292	0.03820954565180787	0.038417678022050386	-0.02572126886360593	-4.298797320723679	-0.02559581453326132	-4.277830280781927
73.01900229071879	114.99026630295378	113.7639581432913	121.66149408807759	120.41424749244297	124.2712700390538	123.0127156601897	126.42652771180582	125.1567430950293	129.63525244297142	128.3453739607318	0.03834380723904051	0.03855288924510048	-0.025906283526069274	-4.355807053405442	-0.025780233223372306	-4.334613479819382
73.45897851170821	114.93909623557819	113.71291812993711	121.64035406568527	120.39318875239765	124.25983103248844	123.00133224289806	126.42185820133136	125.1521019455712	129.6384452365416	128.34854801943587	0.03847988602524284	0.03868993210395352	-0.026091631104947055	-4.413404068283853	-0.02596499709403588	-4.39198406671494
73.90160581075892	114.88720848136445	113.6611619232615	121.61892968074164	120.37184648704513	124.24824098175593	122.98979837204683	126.41712446300974	125.14739687560463	129.6416642777344	128.3517481346212	0.03861780854485211	0.038828833381069135	-0.02627735316926305	-4.4716007862043625	-0.026150147612440833	-4.449954466996132
74.34690016194996	114.8345926877608	113.6086791848217	121.59721735006802	120.35021711431983	124.23649830583904	122.97811246632475	126.41232608766815	125.14262747345175	129.6449101541163	128.35497488705545	0.0387576018582441	0.03896962039032948	-0.02646349179312324	-4.5304099300956295	-0.026335726752165556	-4.5085374084010255
74.79487763561212	114.78123829827233	113.55545937267264	121.57521341684142	120.32829697849849	124.22460139012807	122.96627291081529	126.40746265422968	125.13779331550494	129.64818345668647	128.35822886087107	0.03889929356434437	0.03911232098979426	-0.026650089572314073	-4.589844533416908	-0.026521777009634206	-4.567745929321973
75.24555439890803	114.72713454799623	113.50149173692033	121.55291414881657	120.30608234842185	124.21254858559747	122.9542780561731	126.40253372938548	125.1328939658984	129.6514847798545	128.36151064354286	0.03904291181359135	0.039256963594803636	-0.026837189640275483	-4.649917948652728	-0.02670834142043077	-4.627593387369416
75.6989467164156	114.67227045905972	113.44676531517841	121.53031573650406	120.28356941567225	124.20033820796458	122.94212621778196	126.39753886726233	125.12792897617587	129.65481472142127	128.3648208258678	0.03918848532125931	0.039403577191452106	-0.02702483568396019	-4.710643855883973	-0.026895463575044687	-4.688093467884755
76.15507095071504	114.61663483595173	113.39126892791964	121.50741429129536	120.260754292698	124.18796853682142	122.92981567488664	126.39247760907726	125.1228978849447	129.6581738825542	128.36816000194034	0.03933604338115484	0.039552191350434106	-0.027213071962023605	-4.772036272035621	-0.027083187636492312	-4.749260193199007
76.61394356297929	114.56021626075126	113.33499117372443	121.48420584353866	120.23763301088884	124.17543781474524	122.91734466970264	126.38734948278473	125.11780021752318	129.66156286776354	128.37152876912754	0.03948561587969568	0.03970283624128134	-0.027401943321081035	-4.8341095600007975	-0.027271558357625736	-4.811107931822335
77.07558111356816	114.50300308824673	113.2779204244216	121.46068634056067	120.21420151859712	124.16274424638279	122.90471140650018	126.38215400271258	125.11263548557604	129.66498228487526	128.37492772804165	0.039637233310388015	0.03985554264699934	-0.027591495214977613	-4.896878438466956	-0.02746062109952163	-4.873651408164733
77.54000026262605	114.44498344094576	113.22004482012036	121.43685164463409	120.19045567910487	124.14988599750954	122.89191405066303	126.37689066918772	125.10740318674004	129.66843274500198	128.37835748251072	0.03979092678871026	0.040010341979116106	-0.027781773722068692	-4.960357991520141	-0.027650421849131135	-4.936905712260341
78.00721777068286	114.3861452039738	113.16135226413178	121.41269753089016	120.16639126853563	124.1368611940637	122.87895072772191	126.37155896815221	125.10210280423996	129.67191486251352	128.3818186395481	0.03994672806741785	0.040167266293158664	-0.027972825564773984	-5.0245636790386925	-0.027841007238777138	-5.000886310084752
78.47725049925933	114.32647601985674	113.1018304177757	121.38821968517159	120.1420039737072	124.12366792115145	122.86581952235944	126.3661583707669	125.09673380649188	129.67542925500314	128.38531180931855	0.04010466955228474	0.040326348304566544	-0.028164698128506416	-5.089511347061489	-0.028032424565054725	-5.0656090539559955
78.95011541147531	114.2659632831888	113.04146669507348	121.36341370182816	120.11728938992658	124.11030422202667	122.85251847738924	126.36068833300541	125.09129564669719	129.67897654325424	128.3888376051042	0.0402647843182899	0.04048762140505946	-0.02835743948162417	-5.1552172386145685	-0.028224721808783215	-5.131090193382988
79.42582957266194	114.2045941351796	112.98024825732125	121.33827508144918	120.09224301872193	124.0967680970397	122.83904559270432	126.35514829523507	125.08578776242312	129.6825573512025	128.39239664326615	0.04042710612626794	0.04065111967947242	-0.02855109839617853	-5.22169800494521	-0.02841794765598138	-5.197346386285062
79.90441015097758	114.14235545808155	112.91816200754427	121.31279922853427	120.06686026551304	124.08305750255855	122.82539882419758	126.34953768178706	125.08020957517294	129.68617230589783	128.39598954320599	0.04059166944003556	0.04081687792307198	-0.028745724368434367	-5.288970716930635	-0.028612151517876327	-5.26439471039339
80.38587441802741	114.07923386949203	112.85519458482767	121.28698144909808	120.04113643721557	124.06917034985807	122.81157608265076	126.34385590051328	125.07456048994251	129.68982203746248	128.39961692732325	0.040758509444010174	0.04098493165936986	-0.028941367640797466	-5.35705287698147	-0.02880738355339929	-5.332252675183554
80.87023974948666	114.01521571653092	112.7913323585231	121.26081694820881	120.01506673977919	124.05510450397901	122.79757523259265	126.33810234233135	125.06883989476518	129.69350717904797	128.40327942097176	0.040927662061335725	0.04115531715845012	-0.029138079223571367	-5.4259624312362575	-0.02900369469048769	-5.40093823407733
81.35752362572781	113.95028706988846	112.72656142232739	121.23430082745723	119.98864627565625	124.04085778255364	122.7833940911244	126.33227638075593	125.06304716024285	129.69722836678872	128.4069776524129	0.041099163972532014	0.04132807145582406	-0.029335910917438923	-5.495717782087013	-0.029201136648822512	-5.470469796939142
81.8477436324513	113.88443371774353	112.66086758823256	121.20742808235543	119.96187004120016	124.02642795459936	122.76903042671249	126.32637737141738	125.05718163906477	129.70098623975417	128.41071225276727	0.04127305263468337	0.04150323237183401	-0.0295349153372797	-5.566337801297777	-0.02939976196368832	-5.540866243252822
82.34091746132043	113.81764115954667	112.59423638034221	121.18019359966077	119.93473292398907	124.01181273927594	122.75448195794527	126.32040465156507	125.05124266551039	129.7047814398969	128.41448385596198	0.04144936630118575	0.041680838531616214	-0.029735145936371055	-5.637841843436036	-0.029599624009890135	-5.612146935491182
82.83706291059936	113.74989459966912	112.52665302855492	121.15259215462595	119.90722970007582	123.99700980460901	122.73974635225615	126.31435753955802	125.04522955493995	129.70861461199937	128.4182930986772	0.04162814404206869	0.04186092938564794	-0.02993665702938131	-5.710249759402359	-0.02980077702498818	-5.6843317327256955
83.33619788579601	113.68117894091307	112.45810246211039	121.12461840817113	119.8793550311596	123.98201676617677	122.72482122460937	126.30823533434041	125.03914160327002	129.71248640361804	128.42214062028958	0.041809425764909876	0.04204354523089543	-0.030139503818972457	-5.783581910931389	-0.030003276135957435	-5.757441005076544
83.83834040030794	113.6114787778803	112.38856930299544	121.09626690397481	119.85110346167683	123.96683118575767	122.70970413614732	126.3020373149009	125.03297808643244	129.71639746502316	128.42602706281158	0.041993252236362515	0.04222872723257714	-0.030343742421919728	-5.857859185322013	-0.030207177385022987	-5.831495648482814
84.34350857607244	113.54077839019821	112.31803785920903	121.06753206548322	119.82246941581049	123.9514505699404	122.6943925927997	126.29576273971739	125.02673825981918	129.72034844913705	128.42995307082947	0.04217966510431523	0.042416517446569164	-0.030549429894307423	-5.933103010356717	-0.030412537755054814	-5.906517099596385
84.85172064422062	113.46906173560076	112.24649211788322	121.03840819283484	119.79344719441448	123.93587236869367	122.67888404385285	126.28941084618585	125.0204213577109	129.72434001146948	128.4339192914379	0.0423687069207044	0.042606958842468616	-0.030756624260419585	-6.009335370166809	-0.030619415198415822	-5.982527351668978
85.36299494573534	113.39631244285916	112.17391573825624	121.00888945969585	119.76403097184922	123.92009397389336	122.66317588047608	126.28298085003095	125.01402659268766	129.72837281004846	128.4379263741704	0.04256042116499856	0.04280009532733824	-0.03096538454012432	-6.086578821319563	-0.03082786866436038	-6.059548970661126
85.87734993211305	113.32251380456374	112.10029204449775	120.97896991000697	119.73421479272852	123.90411271780845	122.64726543420697	126.27647194470158	125.00755315502408	129.73244750534954	128.44197497092838	0.042754852268380106	0.042995971770152484	-0.03117577077749445	-6.1648565093455545	-0.031037958127697607	-6.137605111758603
86.39480416602983	113.24764876975145	112.02560401838177	120.94864345463633	119.70399256857262	123.88792587154192	122.6311499753916	126.26988330074745	125.00100021206612	129.7365647602212	128.4460657359057	0.04295204563864168	0.043194634026969915	-0.03138784407116191	-6.244192186055443	-0.031249744618946806	-6.2167195366819215
86.91537632201124	113.17169993637754	111.94983429180549	120.91790386793627	119.67335807436542	123.87153064342627	122.61482671157931	126.2632140651776	124.99436690758942	129.7407252398064	128.4501993255102	0.043152047685825555	0.043396128966852764	-0.031601666604288425	-6.324610227155063	-0.031463290254521326	-6.296916631330532
87.43908518710603	113.09464954362944	111.87296513915213	120.88674478420225	119.6423049450135	123.85492417737244	122.59829278587095	126.25646336080105	124.98765236113987	129.74492961146183	128.4543763982821	0.04335490584862685	0.04360050449856176	-0.03181730167658259	-6.406135650726355	-0.031678658268688764	-6.3782214242637565
87.9659496615646	113.01647946407857	111.7949784694935	120.85515969402812	119.61082667170218	123.83810355116917	122.58154527521747	126.24963028554632	124.98085566735298	129.74917854467162	128.45859761480781	0.04356066862158654	0.043807809598044506	-0.03203481373549266	-6.488794135795615	-0.031895913044650115	-6.460659605265391
88.4959887595208	112.93717119567093	111.71585581863359	120.8231419405594	119.57891659814912	123.82106577473465	122.56458118867079	126.2427139117638	124.97397589525653	129.7534727109606	128.46286363763232	0.04376938558309724	0.04401809433675199	-0.03225426841046897	-6.57261204212773	-0.032115120148958454	-6.544257545156142
89.0292216096782	112.8567058535487	111.63557834098492	120.79068471563434	119.54656791674628	123.80380778831291	122.54739746557946	126.23571328550395	124.96701208754823	129.7578127837997	128.4671751311643	0.04398110742425499	0.04423140991080134	-0.032475732546728864	-6.6576164302096	-0.03233634636522709	-6.629042315787956
89.56566745600044	112.77506416170709	111.55412680128235	120.75778105581779	119.51377366459457	123.78632646062103	122.52999097373504	126.22862742577799	124.95996325985693	129.76219943851126	128.47153276158153	0.04419588597857444	0.04444780867101988	-0.03269927423959018	-6.743835081921134	-0.032559659728306656	-6.7150417106895475
90.1053456584057	112.69222644447746	111.47148156612526	120.72442383831668	119.48052671942034	123.76861858693773	122.51235850745998	126.22145532379388	124.95282839997815	129.76663335216776	128.47593719672844	0.044413774252606376	0.04466734415389275	-0.032924962871533126	-6.8312965221230115	-0.03278512956151758	-6.802284266686911
90.6482756934654	112.60817261783932	111.38762259535102	120.69060577677966	119.4468197953763	123.75068088713792	122.4944967856412	126.21419594217161	124.94560646708977	129.771115203488	128.4803891060128	0.04463482645747647	0.044890071113448116	-0.03315286914879323	-6.9200300407428585	-0.033012826513370896	-6.8907992860004015
91.19447715510712	112.52288218055516	111.30252943323325	120.65631941697252	119.41264543871806	123.73251000366606	122.47640244970273	126.2068482141337	124.93829639094217	129.77564567272753	128.48488916029515	0.044859098041385576	0.04511604555410848	-0.03338306513970224	-7.010065715621749	-0.03324282259545441	-6.980616859087604
91.74396975532183	112.43633420512887	111.21618119950654	120.62155713232998	119.3779960233577	123.71410249945143	122.4580720615201	126.19941104267325	124.9308970710266	129.78022544156659	128.4894380317769	0.045086645723093684	0.04534532476453869	-0.03361562431300058	-7.101434435924602	-0.03347519122112885	-7.0717678880319
92.29677332487483	112.34850732858347	111.12855658021235	120.5863111193769	119.34286374628651	123.69545485575945	122.43950210127079	126.19188329969668	124.92340737571782	129.78485519299238	128.49403639388217	0.04531752752642696	0.04557796735252637	-0.033850621579532	-7.19416792681659	-0.03371000724710882	-7.16428411128436
92.85290781402206	112.25937974305536	111.03963381836442	120.55057339301543	119.30724062286417	123.67656346997809	122.4206889652198	126.18426382513996	124.91582614139045	129.7895356111765	128.49868492113472	0.04555180281583496	0.045814033280924475	-0.034088133333170845	-7.288298774456052	-0.03394734701431901	-7.258198128613003
93.41239329322968	112.16892918620539	110.94939070443348	120.51433578167577	119.27111848197174	123.65742465333882	122.40162896343956	126.17655142606019	124.90815217151062	129.79426738134853	128.50338428903186	0.04578953233303921	0.046053583904693135	-0.034328237493156166	-7.383860451958753	-0.034187288390299386	-7.353543427085242
93.97524995389855	112.07713293144205	110.85780456664655	120.47758992232421	119.23448896102212	123.63803462856757	122.38231831746026	126.16874487569865	124.90038423569916	129.79905118966423	128.50813517391177	0.04603077823480259	0.046296682009076544	-0.03457101354828751	-7.4808873462243355	-0.034429910813216225	-7.450354407905252
94.54149810909283	111.98396777795651	110.76485226110111	120.44032725532608	119.1973435008256	123.61838952746557	122.3627531578495	126.16084291251714	124.89252106876799	129.80388772306915	128.51293825281732	0.046275604131859945	0.046543391848952134	-0.034816542602214895	-7.57941478572684	-0.03467529533754998	-7.548666414215404
95.11115819427312	111.88941004056554	110.67051016168993	120.40253901915695	119.15967334030422	123.59848538841548	122.34292952171762	126.1528442392039	124.88456136972621	129.80877766915626	128.51779420335353	0.04652407512904615	0.046793779189387	-0.03506490741970936	-7.6794790690801165	-0.034923524679811635	-7.648515759639849
95.68425076803395	111.79343553936289	110.57475414983722	120.36421624496009	119.12146951105255	123.5783181538131	122.32284335014845	126.14474752165147	124.87650380075806	129.81372171601964	128.52270370354094	0.04677625786666376	0.04704791134744762	-0.0353161924749088	-7.781117494694627	-0.03517468326712958	-7.749939757970424
96.26079651284576	111.69601958917404	110.47755960404109	120.32534975094264	119.08272283173734	123.55788366741866	122.30249048554965	126.13655138790153	124.86834698616809	129.818720552101	128.52766743166202	0.04703222056312439	0.04730585723529755	-0.03557048400021756	-7.88436839129281	-0.03542885728604972	-7.8529767536783766
96.84081623580131	111.59713698881605	110.37890138922454	120.28593013660877	119.04342390233502	123.53717767162946	122.28186666892437	126.12825442706063	124.86008951129692	129.8237748660326	128.5326860661041	0.04729203305891581	0.047567687404628856	-0.035827870036712284	-7.989271149363049	-0.035686134732927144	-7.957666153382888
97.42433086936633	111.49676201015787	110.27875384588961	120.24594777682218	119.00356309819828	123.51619580466685	122.26096753705725	126.11985518818096	124.85172992140232	129.8288853464728	128.53776028519482	0.047555766861926384	0.047833474092469144	-0.03608844048690685	-8.095866253999702	-0.035946605466619985	-8.064048458665638
98.01136147213543	111.3948683869809	110.1770907790755	120.20539281569427	118.96313056394935	123.4949335976778	122.23978861961503	126.11135217910861	124.84326672050764	129.83405268193667	128.54289076703265	0.04782349519418176	0.04810329126841067	-0.0363522871683557	-8.204195318499842	-0.036210361262163815	-8.172165299700282
98.60192922959182	111.29142930363773	110.07388544711786	120.1642551602919	118.92211620719297	123.4733864717462	122.21832533615688	126.10274386529578	124.83469837021437	129.83927756061993	128.54807818931087	0.04809529304003298	0.048377214683306	-0.03661950386856461	-8.31430111919326	-0.0364774958654408	-8.282059470053355
99.1960554548718	111.18641738350864	109.96911055020965	120.12252447416081	118.88050969204555	123.45154973481297	122.19657299305351	126.09402866857846	124.8260232884801	129.84456067021748	128.5533232291361	0.04837123719584786	0.048655321919482436	-0.036890186401791425	-8.426227631371148	-0.036748105050335766	-8.393774962667521
99.79376158953411	111.07980467725315	109.86273821876026	120.08019017065719	118.83830043247303	123.42941857849978	122.17452678030978	126.08520496591561	124.81723984835781	129.84990269773493	128.55862656283983	0.04865140632125148	0.04893769244251638	-0.03716443266807801	-8.540020066644502	-0.03702228667742702	-8.50735700716541
100.39506920433367	110.97156265085637	109.75474000155324	120.03724140608284	118.79547758543302	123.40698807483425	122.1521817682891	126.07627108809035	124.8083463766978	129.8553043292936	128.56398886578364	0.048935880991969674	0.049224407654630445	-0.037442342713134735	-8.65572491126295	-0.03730014075387089	-8.622852108190273
101.00000000000001	110.8616621734691	109.6450868537016	119.99366707261834	118.75203004381525	123.38425317287367	122.12953290433602	126.067225318372	124.79934115280966	129.86076624992947	128.5694108121581	0.049224743754326554	0.049515550949754815	-0.03758264932690728	-8.71406132757222	-0.03744042147520628	-8.681083816821692
