# Supplementary material for: White matter micro- and macrostructure brain charts for the human lifespan
Source: Nature. 2026 May 13;655(8124):979–89. doi: 10.1038/s41586-026-10454-2 (PMC13391363; doi:10.1038/s41586-026-10454-2)
Supplement: Supplementary file 12 — Centiles trajectories of brain charts. SDT.T9.1–5 contain the brain charts for the global metrics; SDT.T9.6–509 contain the brain charts for the tract-specific metrics (unnormalized); and SDT.T9.510–1157 contain the brain charts for the tract-specific macrostructural metrics (normalized). Included in each table are the male and female centile trajectories for the 2.5th, 25th, 50th, 75th and 97.5th percentiles; the interquartile range normalized by the 50th centile; and the derivatives of the 50th centiles with respect to both age and log(age). Charts are sampled in logarithmically spaced intervals. Age is reported in years, while centile trajectory values are reported in metric-specific units: diffusivities in mm2 s−1, volume in mm3, surface area in mm2, average length in mm, and FA is dimensionless (unitless). [file 41586_2026_10454_MOESM12_ESM.zip › plotted_curves/SDT.T9.169-IFO_left_fa-mean_curve_metrics.csv]

ages	male_0.025th_percentile	female_0.025th_percentile	male_0.25th_percentile	female_0.25th_percentile	male_0.5th_percentile	female_0.5th_percentile	male_0.75th_percentile	female_0.75th_percentile	male_0.975th_percentile	female_0.975th_percentile	male_normalized_quantile_range	fwmale_normalized_quantile_range	male_median_centile_d_age	male_median_centile_d_log_age	female_median_centile_d_age	female_median_centile_d_log_age
0.25	0.25910685021607827	0.26216817530666275	0.2876217329338475	0.28915509504414183	0.3024260778216433	0.3031715016821036	0.31709643951659217	0.3170676857581469	0.3446372413812697	0.3431782369980612	0.0974608631472827	0.09206864945793415	0.14668092666229765	0.08469045976789123	0.14697343798057316	0.0848593496065074
0.25150637576242696	0.2593076418660221	0.2623704783268226	0.28783578119140885	0.2893699487940002	0.30264703441437774	0.3033928989067981	0.3173242750122248	0.3172956001709511	0.3448781067749863	0.34341850043232347	0.09743526440916969	0.09204451217406256	0.14638777069102105	0.08477481612594318	0.14667968172486212	0.08494386505728357
0.2530218281966045	0.25950884171705957	0.26257319206978424	0.2880502586497641	0.2895852331528062	0.30286843117696133	0.30361473713148457	0.3175525616212521	0.3175239659520636	0.3451194440787659	0.3436592349413976	0.0974096338031688	0.09202034480677447	0.14580036655632966	0.08494340317874816	0.14609107483960315	0.08511276998812889
0.25454641199404576	0.2597104492234436	0.2627763159823235	0.28826516469077984	0.28980094749882945	0.3030902674536854	0.3038370156988502	0.31778129865068133	0.31775278240885013	0.34536125252941785	0.3439004397660994	0.09738397147447762	0.09199614749285617	0.1452143171317175	0.08511173801058902	0.1455038255482748	0.08528142208145084
0.2560801821758082	0.2599124638352237	0.2629798495069789	0.2884804986918145	0.2900170912058137	0.3033125425841745	0.30405973394690644	0.3180104854026951	0.3179820488438511	0.34560353135862837	0.344142114142136	0.09735827756837817	0.091971920369175	0.1446296268125309	0.08527981883717928	0.1449179382550767	0.08544981954936759
0.25762319409447826	0.2601148849982667	0.26318379208207154	0.28869626002574095	0.29023366364299896	0.3035352559034096	0.3042828912090114	0.3182401211746756	0.3182117645548046	0.3458462797929858	0.34438425730013106	0.09733255223022937	0.09194766357267035	0.14404629992881723	0.0854476438830929	0.14433341729835547	0.08561796061270854
0.2591755034361701	0.260317712154276	0.2633881431417261	0.2889124480609679	0.29045066417514365	0.3037584067417511	0.3045064868138929	0.31847020525922815	0.31844192883467104	0.34608949705400777	0.3446268684656507	0.09730679560546165	0.09192337724035082	0.14346434074472825	0.08561521138159378	0.14375026695086035	0.08578584350119911
0.2607371662225343	0.26052094474081217	0.2635929021158901	0.28912906216146206	0.2906680921625461	0.3039819944249611	0.3047305200856717	0.3187007369442051	0.3186725409716564	0.34633318235816474	0.3448699468592292	0.09728100783957087	0.09189906150928762	0.14288375345911675	0.08578251957464289	0.1431684914197291	0.0859534664532049
0.2623082388127803	0.2607245821913123	0.26379806843035475	0.28934610168676944	0.2908859469610669	0.3042060182742267	0.3049549903438835	0.3189317155127296	0.3189036002492363	0.34657733491690723	0.34511349169639394	0.09725518907811408	0.0918747165166086	0.1423045422055651	0.08594956671303322	0.14258809484648793	0.08612082771580276
0.2638887779057103	0.2609286239351101	0.2640036415067744	0.2895635659920379	0.29110422792215035	0.3044304776061827	0.3051798969035023	0.3191631402432193	0.3191351059461792	0.3468219539366905	0.3453575021876912	0.09722933946670073	0.0918503423994937	0.14172671105225731	0.08611635105614823	0.1420090813074637	0.08628792554491582
0.26547884054176485	0.2611330693974559	0.264209620762687	0.2897814544280379	0.29132293439284634	0.30465537173293356	0.30540523907496325	0.3193950104094098	0.31936705733657067	0.3470670386190003	0.34560197753871125	0.0972034591509902	0.09182593929516956	0.14115026400250485	0.08628287087209685	0.14143145481368435	0.08645475820502213
0.2670784841050822	0.26133791799953604	0.2644160056115336	0.2899997663411849	0.2915420657158323	0.3048806999620772	0.3056310161641844	0.31962732528037857	0.3195994536898363	0.34731258816037847	0.34584691695011416	0.09717754827668303	0.09180150734090287	0.14057520499434872	0.08644912443758557	0.14085521931095002	0.08662132396926836
0.26868776632556873	0.26154316915849246	0.2646227954626786	0.29021850107356006	0.2917616212294344	0.30510646159672583	0.3058572274725903	0.3198600841205675	0.31983229427076537	0.34755860175244707	0.346092319617654	0.09715160698951751	0.09177704667399617	0.14000153790114211	0.08661511003791134	0.1402803786802167	0.08678762111951244
0.2703067452809827	0.2617488222874431	0.2648299897214293	0.2904376579629328	0.29198160026764947	0.3053326559355303	0.30608387229713374	0.3200932861898077	0.3200655783395346	0.3478050785819352	0.34633818473220485	0.09712563543526298	0.09175255743178241	0.13942926653163568	0.08678082596711079	0.1397069367376531	0.08695364794625249
0.2719354793990299	0.26195487679550067	0.2650375877890565	0.2906572363427813	0.2922020021601669	0.30555928227270096	0.30631094993031904	0.3203269307433417	0.3202993051517313	0.34805201783070316	0.3465845114797858	0.09709963375971417	0.09172803975161865	0.13885839462979277	0.08694627052761916	0.13913489723461225	0.08711940274847052
0.27357402745947257	0.2621613320877925	0.2652455890628128	0.2908772355423143	0.29242282623238897	0.3057863398980309	0.3065384596602232	0.3205610170318472	0.32053347395837617	0.34829941867576786	0.34683129904158533	0.09707360210868604	0.09170349377088254	0.13828892587537212	0.08711144203059717	0.13856426385777354	0.08728488383375321
0.2752224485962505	0.2623681875654805	0.2654539929359539	0.2910976548864928	0.29264407180545376	0.3060138280969181	0.30676640077051953	0.32079554430146073	0.32076808400594753	0.34854728028932774	0.3470785465939869	0.09704754062800805	0.09167891962696491	0.137720863883672	0.08727633879556151	0.13799504022976805	0.08745008951832034
0.27688080229961526	0.26257544262577964	0.26566279879775695	0.29131849369605034	0.29286573819625517	0.3062417461503869	0.30699477254049906	0.32103051179379943	0.32100313453640333	0.34879560183878733	0.3473262533085932	0.09702144946351741	0.09165431745726632	0.1371542122059708	0.08744095915059091	0.13742722990855327	0.08761501812671213
0.2785491484182772	0.2627830966619781	0.26587200603354044	0.2915397512875149	0.293087824717465	0.30647009333511127	0.30722357424509267	0.32126591874598576	0.3212386247872051	0.34904438248678293	0.34757441835225117	0.09699532876105668	0.09162968739919147	0.13658897432971173	0.08760530143229062	0.1368608363883368	0.0877796679920877
0.28022754716156506	0.26299114906345605	0.26608161402468455	0.29176142697322993	0.2933103306775539	0.30669886892343595	0.3074528051548938	0.32150176439066924	0.3214745539913405	0.34929362139120645	0.3478230408870768	0.09696917866646473	0.09160502959014326	0.1360251536782897	0.08776936398553659	0.1362958630993063	0.08794403745609713
0.2819160591015993	0.2631995992157052	0.266291622148649	0.29198352006137507	0.2935332553808123	0.30692807218339857	0.3076824645361801	0.3217380479560499	0.3217109213773461	0.34954331770523045	0.34807212007047916	0.09694299932557358	0.09158034416751877	0.1354627536116908	0.0879331451637313	0.13573231340785696	0.08810812486866126
0.28361474517547763	0.263408446500348	0.26650202977899373	0.2922060298559874	0.29375659812737187	0.3071577023787519	0.3079125516509349	0.3219747686659008	0.32194772616933026	0.34979347057733284	0.3483216550551855	0.09691679088420174	0.09155563126870277	0.1349017774264496	0.08809664332864742	0.13517019061681879	0.08827192858817767
0.2853236666874746	0.26361769029515636	0.26671283628539777	0.2924289556569822	0.29398035821322605	0.30738775876898533	0.30814306575687	0.32221192573959123	0.3221849675869962	0.350044079151321	0.3485716449892649	0.09689055348815041	0.09153089103106438	0.13434222835577714	0.08825985685032833	0.1346094979656982	0.08843544698138572
0.2870428853112538	0.263827329974071	0.26692404103367784	0.2926522967601735	0.2942045349302512	0.30761824060934656	0.3083740061074464	0.32244951839210867	0.3224226448456642	0.3502951425663564	0.34882208901615314	0.09686428728319632	0.09150612359195072	0.13378410956975983	0.08842278410712368	0.1340502386306639	0.0885986784233097
0.28877246309209376	0.26403736490721996	0.2671356433858086	0.29287605245729514	0.2944291275662273	0.3078491471508632	0.3086053719518969	0.3226875458340816	0.3226607571562941	0.3505466599569783	0.3490729862746767	0.09683799241508753	0.09148132908868269	0.13322742417568634	0.08858542348567511	0.1334924157250441	0.088761621297337
0.2905124624491269	0.2642477944609382	0.2673476426999405	0.2931002220360212	0.2946541354048586	0.30808047764036456	0.308837162535247	0.32292600727180215	0.32289930372550796	0.3507986304531289	0.3493243358990765	0.09681166902953796	0.09145650765854907	0.13267217521817543	0.08874777338090212	0.13293603229909934	0.0889242739949836
0.29226294617759224	0.2644586179977856	0.26756003833041975	0.2933248047799867	0.2948795577257943	0.3083122313205029	0.3090693770983364	0.3231649019072483	0.3231382837556124	0.3510510531801766	0.3495761370190321	0.09678531727222209	0.0914316594388031	0.13211836567926127	0.08890983219581017	0.13238109134066178	0.0890866349160504
0.294023977451102	0.26466983487656587	0.26777282962780646	0.2935497999688074	0.295105393804649	0.3085444074297745	0.3093020148778408	0.3234042289381057	0.3233776964446204	0.3513039272589396	0.3498283887596856	0.09675893728877014	0.09140678456665585	0.13156599847863504	0.08907159834158307	0.13182759577514958	0.08924870246856642
0.29579561982392083	0.26488144445234546	0.2679860159388938	0.2937752068781009	0.2953316429130234	0.30877700520254114	0.3095350751062931	0.3236439875577903	0.32361754098627427	0.3515572518057109	0.3500810902416651	0.09673252922476233	0.09138188317927337	0.13101507647404276	0.0892330702376114	0.13127554846555256	0.08941047506856847
0.29757793723326015	0.26509344607647184	0.2681995966067268	0.2940010247795066	0.29555830431852403	0.30901002386905163	0.3097685570121039	0.32388417695547017	0.3238578165700666	0.3518110259322809	0.3503342405811086	0.09670609322572349	0.09135695541376983	0.1304656024612285	0.08939424631130066	0.13072495221301494	0.08957195114027883
0.29937099400158496	0.26530583909659183	0.2684135709706205	0.29422725294070573	0.2957853772847842	0.3092434626554618	0.31000245981958363	0.3241247963160875	0.3240985223812631	0.3520652487459616	0.35058783888968736	0.0966796294371195	0.09133200140720384	0.1299175791742897	0.08955512499806417	0.13017580975682108	0.0897331291159773
0.3011748548389356	0.2655186228566701	0.268627938366179	0.29445389062544136	0.2960128610714836	0.30947732078385665	0.3102367827489626	0.3243658448203804	0.3243396576009236	0.3523199193496096	0.3508418842746293	0.09665313800435141	0.09130702129657352	0.12937100928586176	0.08971570474139412	0.12962812377453758	0.08989400743583076
0.30298958484526295	0.26573179669700714	0.26884269812531325	0.29468093709353843	0.2962407549343684	0.3097115974722701	0.3104715250164122	0.3246073216449041	0.32458122140592427	0.3525750368416498	0.35109637583874165	0.0966266190727491	0.09128201521881184	0.12882589540734557	0.0898759839926555	0.12908189688253913	0.09005458454810622
0.30481524951277783	0.26594535995425805	0.2690578495762601	0.29490839160092375	0.2964690581252714	0.30994629193470635	0.31070668583406563	0.3248492259620534	0.32482321296897926	0.35283060031609853	0.35135131268043535	0.09660007278756871	0.09125698331078243	0.12828224008906375	0.0900359612111643	0.1285371316360937	0.09021485890906433
0.3066519147283146	0.26615931196144993	0.2692733920436004	0.2951362533996453	0.29669776989213187	0.31018140338116024	0.31094226441003914	0.3250915569400834	0.32506563145866185	0.35308660886258647	0.35160669389374727	0.0965734992939862	0.09123192570927355	0.12774004582067278	0.09019563486412352	0.12799383052941948	0.09037482898270355
0.3084996467757088	0.26637365204799984	0.26948932484827615	0.2953645217378921	0.2969268894790147	0.3104169310176376	0.31117825994845116	0.32533431374313104	0.32530847603942553	0.3533430615663817	0.35186251856836254	0.09654689873709259	0.09120684255099457	0.12719931503113457	0.0903550034265237	0.12745199599598322	0.09053449324088092
0.31035851233818973	0.26658837953973347	0.26970564730761015	0.2955931958600141	0.2971564161261307	0.31065287404617603	0.3114146716494441	0.3255774955312366	0.32555174587162605	0.3535999575084128	0.3521187857896384	0.09652027126188954	0.09118173397257164	0.12666005008918546	0.09051406538116424	0.12691163040906872	0.09069385016339027
0.3122285785007863	0.26680349375890183	0.26992235873532266	0.29582227500654074	0.2973863490698557	0.3108892316648646	0.3116514987092039	0.3258211014603644	0.3257954401115418	0.353857295765291	0.3523754946386263	0.09649361701328435	0.09115660011054233	0.12612225330346405	0.0906728192185966	0.12637273608144994	0.09085289823757137
0.3141099127527488	0.26701899402419943	0.2701394584415497	0.2960517584142007	0.29761668754274995	0.3111260030678645	0.31188874031998004	0.32606513068242393	0.3260395579113948	0.3541150754093331	0.352632644192094	0.09646693613608544	0.09113144110135103	0.1255859269225965	0.0908312634369608	0.1258353152659737	0.09101163595858708
0.31600258298998396	0.2672348796507819	0.27035694573286045	0.29628164531594114	0.29784743077357706	0.31136318744542824	0.31212639567010614	0.3263095823452904	0.3262840984193718	0.3543732955085837	0.3528902335225484	0.09644022877499661	0.09110625708134636	0.1250510731358787	0.0909893965421702	0.12529937015602854	0.09117006182930254
0.3179066575175057	0.26745114995028335	0.2705748199122757	0.2965119349409465	0.2980785779873241	0.3116007839839209	0.31236446394401984	0.32655445559282625	0.3265290607796451	0.35463195512683793	0.3531482616982578	0.09641349507461437	0.09108104818677364	0.12451769407314828	0.09114721704773388	0.12476490288534592	0.0913281743601928
0.3198222050518999	0.2676678042308335	0.2707930802792845	0.2967426265146578	0.2983101284052197	0.31183879186583846	0.31260294432228225	0.3267997495649009	0.326774444132393	0.35489105332366283	0.35340672778327376	0.09638673517942066	0.0910558145537734	0.12398579180498359	0.09130472347456475	0.1242319155283127	0.09148597206914388
0.32174929472380437	0.267884841797075	0.2710117261298617	0.29697371925879085	0.29854208124475307	0.31207721026982815	0.31284183598159754	0.32704546339741125	0.3270202476138196	0.35515058915441994	0.3536656308374526	0.09635994923378025	0.0910305563183746	0.12345536834328641	0.09146191435120699	0.12370041010039756	0.09164345348165881
0.32368799608040405	0.2681022619501809	0.27123075675648545	0.2972052123913555	0.2987744357196928	0.312316038370708	0.3130811380948328	0.3272915962223028	0.32726647035617634	0.3554105616702872	0.353924969916478	0.09633313738193568	0.09100527361649378	0.12292642564136713	0.09161878821358016	0.12317038855863416	0.09180061713079368
0.3256383790879404	0.2683200639878709	0.27145017144815425	0.2974371051266737	0.2990071910401061	0.3125552753394856	0.3133208498310377	0.32753814716758867	0.3275131114877813	0.35567096991827973	0.35418474407188194	0.09630629976800217	0.09097996658392628	0.1223989655940727	0.09177534360501483	0.12264185280126583	0.09195746155686635
0.32760051413423674	0.2685382472044288	0.271669969490404	0.29766939667539843	0.2992403464123764	0.31279492034337814	0.3135609703554628	0.3277851153573706	0.32776017013303915	0.3559318129412727	0.35444495235106643	0.0962794365359639	0.09095463535634477	0.12187299003845453	0.09193157907630933	0.12211480466847036	0.09211398530760562
0.3295744720312385	0.26875681089071957	0.2718901501653251	0.29790208624453196	0.29947390103922233	0.31303497254583135	0.31380149882957986	0.32803249991185857	0.3280076454124619	0.3561930897780221	0.3547055937973252	0.09625254782966852	0.09092928006929551	0.12134850075339898	0.09208749318531773	0.12158924594253051	0.09227018693809441
0.33156032401756863	0.26897575433420456	0.2721107127515787	0.298135173037443	0.2997078541197157	0.3132754311065372	0.3140424344110999	0.3282802999473897	0.32825553644268757	0.35645479946318526	0.3549666674498638	0.09622563379282394	0.090903900858192	0.12082549946048005	0.0922430844972979	0.12106517834803299	0.09242606501062767
0.33355814176109866	0.26919507681896	0.2723316565244141	0.29836865625388653	0.2999422048492997	0.31351629518145513	0.3142837762539927	0.3285285145764497	0.32850384233650065	0.35671694102734364	0.3552281723438221	0.09619869456899341	0.09087849785831294	0.12030398782417251	0.09239835158479792	0.12054260355226631	0.09258161809471943
0.33556799736153503	0.26941477762569177	0.27255298075568485	0.2986025350900201	0.30017695241980696	0.3137575639228286	0.31452552350850504	0.3287771429076905	0.3287525622028513	0.3569795134970222	0.35549010751029364	0.09617173030159076	0.0908530712047973	0.11978396745158193	0.09255329302719417	0.12002152316533454	0.09273684476704602
0.3375899633530214	0.26963485603175247	0.27277468471386535	0.2988368087384224	0.3004120960194774	0.3139992364792043	0.31476767532117983	0.3290261840459504	0.32900169514687433	0.3572425158947106	0.35575247197634735	0.09614474113387667	0.09082762103263922	0.1192654398932973	0.09270790741116741	0.11950193874056936	0.09289174361135366
0.3396241127067558	0.26985531131115753	0.27299676766406716	0.29907147638811077	0.3006476348329757	0.31424131199545097	0.31501023083487395	0.32927563709227337	0.32925124026990876	0.3575059472388845	0.3560152647650479	0.09611772720895412	0.09080214747668586	0.1187484066436042	0.09286219333041856	0.11898385177467219	0.09304631321842294
0.3416705188336247	0.27007614273460084	0.27321922886805505	0.2993065372245584	0.3008835680414091	0.3144837896127773	0.3152531891887769	0.32952550114392753	0.32950119666951677	0.35776980654402507	0.3562784848954758	0.09609068866976457	0.09077665067163253	0.11823286914055586	0.09301614938559055	0.11846726370828264	0.09320055218611856
0.343729255586852	0.27029734956947116	0.2734420675842633	0.29954199042971236	0.301119894822345	0.31472666846875014	0.3154965495184293	0.32977577529442476	0.3297515634395027	0.35803409282063986	0.3565421313827479	0.0960636256590832	0.0907511307520185	0.11771882876630002	0.09316977418421146	0.11795217592589324	0.09335445911912643
0.34580039726466444	0.27051893107986785	0.27366528306781157	0.2997778351820103	0.30135661434982797	0.3149699476973124	0.31574031095574	0.3300264586335389	0.3300023396699313	0.35829880507528306	0.356806203238037	0.09603653831951514	0.09072558785222345	0.11720628684741996	0.09332306634067322	0.11743858975628996	0.09350803262896079
0.3478840186129729	0.2707408865266157	0.2738888745705203	0.3000140706563971	0.30159372579439675	0.3152136264288008	0.3159844726290045	0.33027755024732397	0.33025352444714673	0.3585639423105745	0.35707069946859255	0.09600942679349124	0.0907000221064637	0.11669524465536085	0.09347602447618897	0.11692650647313485	0.09366127133414892
0.34998019482807	0.27096321516728183	0.27411284134092706	0.3002506960243431	0.3018312283231018	0.3154577037899638	0.316229033662923	0.33052904921813364	0.3305051168537907	0.35882950352522086	0.3573356190777594	0.0959822912232642	0.09067443364878756	0.11618570340633028	0.09362864721870068	0.11641592729468186	0.09381417385984037
0.352089001559344	0.2711859162561896	0.2743371826243016	0.30048771045385947	0.30206912109952155	0.31570217890397867	0.31647399317861713	0.3307809546246383	0.3307571159688211	0.35909548771403377	0.3576009610649982	0.0959551317509043	0.09064882261307373	0.1156776642621935	0.0937809332029218	0.11590685338451578	0.09396673883782114
0.3542105149120084	0.2714089890444353	0.27456189766266137	0.3007251131095161	0.30230740328377986	0.3159470508904698	0.31671935029364795	0.3310332655418442	0.3310095208675296	0.3593618938679511	0.3578667244259044	0.09592794851829492	0.09062318913302402	0.11517112833018928	0.09393288107006015	0.11539928585177961	0.09411896490669136
0.35634481144984936	0.27163243277990196	0.27478698569478677	0.3009629031524569	0.3025460740325619	0.31619231886552457	0.31696510412203316	0.3312859810411106	0.3312623306215599	0.3596287209740539	0.358132908152227	0.09590074166713086	0.09059753334216283	0.11466609666339878	0.09408448946791736	0.11489322575127403	0.09427085071148866
0.35849196819798806	0.27185624670727493	0.27501244595623625	0.30120107974041693	0.3027851324991307	0.3164379819417113	0.3172112537742637	0.3315391001901676	0.33151554429892516	0.3598959680155877	0.35839951123188857	0.0958735113389106	0.09057185537383179	0.1141625702613851	0.09423575705091025	0.11438867408408271	0.09442239490387294
0.36065206264566085	0.27208043006805727	0.27523827767936165	0.3014396420277388	0.3030245778333439	0.3166840392280963	0.3174577983573216	0.3317926220531346	0.33176916096402626	0.3601636339719804	0.35866653264900344	0.09584625767493636	0.09054615536118678	0.11366055007003695	0.09438668247980075	0.11388563179752964	0.09457359614189187
0.3628251727490157	0.27230498210058324	0.27546448009332214	0.3016785891653877	0.30326440918166914	0.31693048983025973	0.31770473697469553	0.3320465456905364	0.3320231796776686	0.36043171781886085	0.3589339713838963	0.09581898081630776	0.09052043343719494	0.11316003698208021	0.0945372644217457	0.11338409978569075	0.09472445308999511
0.3650113769339257	0.27252990204003386	0.27569105242410014	0.3019179203009685	0.3035046256872007	0.31717733285031324	0.31795206872639875	0.33230087015932164	0.33227759949707936	0.3607002185280778	0.35920182641312126	0.09579168090391851	0.09049468973462822	0.1126610318374901	0.09468750155031813	0.11288407888984864	0.09487496441911958
0.36721075409881926	0.27275518911845087	0.27591799389451516	0.30215763457874045	0.30374522648967495	0.31742456738691566	0.3181997927089849	0.3325555945128795	0.33253241947592543	0.36096913506771866	0.3594700967094799	0.09576435807845442	0.0904689243860643	0.11216353542356217	0.09483739254527279	0.11238556989832205	0.09502512880627734
0.3694233836175272	0.27298084256475125	0.27614530372423807	0.3023977311396336	0.3039862107254861	0.31767219253528955	0.3184479080155637	0.33281071780105626	0.3327876386643292	0.36123846640212676	0.359738781242039	0.09573701248038621	0.0904431375238787	0.11166754847528182	0.09498693609249642	0.11188857354720483	0.09517494493475454
0.37164934534214805	0.2732068616047409	0.2763729811298058	0.3026382091212634	0.30422757752770163	0.31792020738723686	0.3186964137358185	0.3330662390701723	0.33304325610888624	0.36150821149191975	0.3600078789761493	0.09570964424996935	0.09041732928024473	0.11117307167594959	0.09513613088419959	0.11139309052065016	0.0953244114940972
0.3738887196059291	0.27343324546112946	0.2766010253246353	0.3028790676579471	0.3044693260260777	0.318168611031156	0.31894530895602086	0.33332215736303944	0.33329927085268135	0.3617783692940085	0.3602773888734626	0.09568225352723835	0.09039149978712811	0.11068010565709585	0.09528497561861826	0.11089912145097003	0.09547352717983415
0.3761415872261661	0.2736599933535433	0.2768294355190377	0.30312030588071753	0.3047114553470743	0.31841740255205647	0.3191945927590475	0.33357847171897625	0.3335556819353054	0.362048938761613	0.3605473098919498	0.09565484045200472	0.09036564917628455	0.11018865099887876	0.09543346899985039	0.11040666691908996	0.095622290693548
0.3784080295071193	0.2738871044985397	0.27705821092023175	0.3033619229173392	0.3049539646138702	0.3186665810315746	0.3194442642243949	0.33383518117382455	0.33381248839287103	0.36231991884428094	0.3608176409859179	0.09562740516385036	0.09033977757925572	0.10969870823058159	0.0955816097381259	0.10991572745486167	0.09577070074278993
0.3806881282429484	0.2741145781096205	0.277287350732358	0.3036039178923225	0.3051968529463784	0.31891614554798986	0.31969432242819584	0.3340922847599665	0.33406968925802966	0.36259130848790516	0.3610883811060279	0.09559994780212899	0.09031388512736627	0.10921027783089698	0.0957293965495083	0.10942630353743255	0.09591875604107969
0.38298196572066395	0.2743424133972451	0.27751685415649213	0.3038462899269384	0.30544011946125976	0.3191660951762391	0.3199447664432339	0.33434978150633915	0.3343272835599863	0.3628631066347399	0.3613595291993113	0.09557246850595812	0.09028797195172075	0.10872336022794116	0.09587682815582355	0.10893839559534513	0.09606645530760005
0.3852896247230969	0.27457060956884394	0.27774672039065795	0.304089038139233	0.3056837632719385	0.3194164289879323	0.3201955953389585	0.33460767043845074	0.33458527032451596	0.3631353122234183	0.36163108420918677	0.09554496741421763	0.09026203818319971	0.10823795580003548	0.09602390328473831	0.10845200400714816	0.0962137972674526
0.38761118853188686	0.2747991658288319	0.2779769486298415	0.30433216164404203	0.30592778348861605	0.3196671460513673	0.320446808181501	0.3348659505783968	0.3348436485739792	0.3634079241889694	0.36190304507547744	0.09551744466554687	0.09023608395245805	0.10775406487582018	0.09617062066959647	0.10796712910169504	0.09636078065148013
0.3899467409304866	0.2750280813786208	0.27820753806600357	0.3045756595530047	0.30617217921828555	0.3199182454315447	0.32069840403368827	0.3351246209448746	0.3351024173273373	0.3636809414628339	0.36217541073442716	0.09548990039834006	0.09021010938991995	0.1072716877343538	0.09631697904931258	0.10748377115815799	0.09650740419598947
0.39229636620718694	0.2752573554166324	0.27843848788809245	0.3048195309745776	0.30641694956474563	0.32016972619018186	0.3209503819550578	0.3353836805531988	0.33536157560016755	0.363954362972881	0.36244818011871643	0.095462334750744	0.09018411462577723	0.10679082460582379	0.09646297716838603	0.10700193040668182	0.09665366664300024
0.3946601491581577	0.27548698713831116	0.27866979728205743	0.3050637750140492	0.3066620936286148	0.3204215873857284	0.3212027410018723	0.3356431284153165	0.3356211224046781	0.3642281876434245	0.362721352157479	0.09543474786065345	0.09015809978998442	0.10631147567177379	0.09660861377690821	0.10652160702854019	0.09679956673995349
0.3970381750905084	0.27571697573613674	0.27890146543086053	0.30530839077355265	0.3069076105073442	0.32067382807337963	0.3214554802271335	0.3359029635398223	0.33588105674972296	0.36450241439523906	0.3629949257763173	0.09540713986571023	0.0901320650122584	0.10583364106516058	0.09675388763021431	0.10604280115667564	0.09694510323983252
0.39943052982536675	0.275947320399636	0.27913349151448996	0.3055533773520797	0.30715349929523234	0.32092644730509057	0.3217085986805971	0.33616318493197195	0.336141377640817	0.36477704214557494	0.36326889989731875	0.09537951090329694	0.09010601042207379	0.10535732087112137	0.09689879748919594	0.1055655128758275	0.09709027490099231
0.4018372997009759	0.2761780203153959	0.27936587470997193	0.3057987338454943	0.3073997590834379	0.32117944412959076	0.32196209540878595	0.33642379159369873	0.33640208408015004	0.36505206980817523	0.3635432734390708	0.09535186111053774	0.09007993614865971	0.10488251512691704	0.09704334211990329	0.10508974222273082	0.09723508048686824
0.40425857157581063	0.2764090746670749	0.2795986141913822	0.30604445934654495	0.3076463889599923	0.3214328175923966	0.3222159694550035	0.33668478252362544	0.33666317506660043	0.3653274962932893	0.3638180453166759	0.09532419062429073	0.09005384232099717	0.10440922382245788	0.09718752029367295	0.104615489186898	0.09737951876643791
0.4066944328317112	0.2766404826354152	0.2798317091298597	0.30629055294487856	0.3078933880098144	0.32168656673582646	0.3224702198593491	0.33694615671708045	0.3369246495957513	0.36560332050768973	0.3640932144417681	0.09529649958114882	0.09002772906781707	0.10393744690071571	0.09733133078700007	0.1041427537106614	0.09752358851373799
0.4091449713770379	0.2768722433982542	0.28006515869361653	0.30653701372705267	0.30814075531472146	0.32194069059901254	0.3227248456587291	0.33720791316611043	0.33718650665990163	0.36587954135468603	0.36436877972252596	0.0952687881174342	0.09000159651759534	0.10346718425786605	0.0974747723814886	0.10367153568940068	0.09766728850781448
0.411610275649843	0.27710435613053674	0.28029896204795124	0.30678384077654847	0.3083884899534434	0.3221951882179156	0.3229798458868719	0.33747005085949483	0.33744874524808277	0.3661561577341404	0.36464474006368897	0.09524105636919647	0.08997544479855285	0.10299843574367173	0.09761784386369499	0.10320183497209712	0.09781061753282927
0.41409043462106226	0.27733682000432536	0.2805331183552592	0.30703103317378283	0.3086365910016341	0.3224500586253361	0.32323521957433976	0.3377325687827587	0.33771136434606985	0.3664331685424812	0.36492109436657105	0.09521330447220933	0.08994927403865081	0.10253120116188086	0.09776054402516365	0.10273365136168877	0.09795357437791097
0.41658553779772634	0.277569634188813	0.2807676267750447	0.3072785899961212	0.30888505753188505	0.32270530085092913	0.3234909657485427	0.337995465918187	0.3379743629363964	0.3667105726727185	0.3651978415290753	0.09518553256196816	0.0899230843655867	0.10206548027072415	0.09790287166245548	0.10226698461529793	0.09809615783714776
0.41909567522619073	0.2778027978503328	0.28100248646393183	0.30752651031788913	0.30913388861373614	0.3229609139212156	0.3237470834337505	0.33825874124483707	0.33823773999836704	0.36698836901445775	0.3654749804457083	0.09515774077368656	0.08989687590679567	0.10160127278274445	0.09804482557670013	0.10180183444444424	0.09823836670933161
0.4216209374953856	0.27803631015236985	0.2812376965756758	0.30777479321038476	0.3093830833136889	0.32321689685959504	0.32400357165110544	0.33852239373855164	0.338501494508071	0.3672665564539134	0.3657525100075938	0.0951299292422933	0.08987064878944438	0.1011385783657417	0.09818640457396555	0.10133820051573394	0.0983801997980791
0.42416141574008476	0.2782701702555718	0.2814732562611736	0.3080234377418901	0.3096326406952174	0.32347324868635835	0.32426042941863453	0.33878642237197215	0.33876562543839395	0.3675451338739233	0.3660304291024861	0.09510209810243077	0.08984440314042938	0.10067739664275877	0.09832760746497371	0.10087608245085278	0.09852165591166795
0.4267172016441951	0.2785043773177595	0.28170916466847457	0.3082724429776833	0.3098825598187806	0.3237299684186994	0.3245176557512616	0.33905082611455106	0.3390301317590315	0.3678241001539621	0.3663087366147844	0.09507424748845071	0.08981813908637419	0.1002177271924225	0.09846843306498698	0.10041547982715571	0.09866273386303703
0.42928838744406506	0.2787389304939371	0.2819454209427914	0.308521807980049	0.31013283974183337	0.32398705507072717	0.3247752496608197	0.339315603932564	0.3392950124365014	0.3681034541701542	0.36658743142554556	0.09504637753441293	0.0897918567536278	0.09975956954946241	0.09860888019387914	0.099956392177873	0.09880343246967982
0.43187506593181346	0.27897382893630307	0.2821820242265105	0.30877153180829114	0.31038347951883805	0.3242445076534777	0.3250332101560623	0.33958075478912264	0.33956026643415566	0.36838319479528786	0.3668665124124973	0.09501848837408072	0.0897655562682613	0.09930292320493095	0.09874894767595777	0.0994988189924868	0.09894375055348803
0.4344773304586784	0.2792090717942597	0.2824189736592019	0.30902161351874247	0.31063447820127543	0.32450232517492517	0.3252915362426751	0.3398462776441863	0.33982589271219255	0.3686633208988269	0.3671459784500509	0.09499058014092066	0.08973923775606518	0.09884778760650192	0.09888863433990025	0.099042759717058	0.09908368694083691
0.4370952749383861	0.2794446582144234	0.2826562683776296	0.30927205216477643	0.310885834837656	0.32476050663999373	0.3255502269232876	0.340112171454574	0.3400918902276688	0.3689438313469249	0.3674258284093151	0.0949626529680985	0.0897129013425472	0.0983941621589608	0.09902793901879647	0.09858821375468096	0.09922324046244313
0.4397289938505404	0.27968058734063433	0.2828939075157612	0.3095228467968176	0.31113754847353015	0.3250190510505686	0.3258092811974843	0.3403784351739759	0.34035825793451097	0.3692247250024364	0.36770606115810656	0.0949347069884763	0.08968654715293127	0.09794204622448888	0.09916686054994273	0.09813518046567538	0.0993624099532795
0.4423785822440318	0.2799168583139665	0.2831318902047784	0.3097739964623524	0.3113896181514995	0.325277957405507	0.32606869806181554	0.34064506775296527	0.34062499478352704	0.36950600072493034	0.3679866755609642	0.09490674233461059	0.08966017531215195	0.09749143912292624	0.09930539777484881	0.09768365916798416	0.0995011942524826
0.4450441357404687	0.28015347027273685	0.2833702155730858	0.3100255002059391	0.31164204291122705	0.3255372247006492	0.3263284765098085	0.3409120681390092	0.3408920997224179	0.3697876573707017	0.36826767047916037	0.0948787591387502	0.08963378594485513	0.09704234013216961	0.09944354953910306	0.09723364913752874	0.09963959220335994
0.44772575053762753	0.2803904223525145	0.2836088827463202	0.31027735706921844	0.3118948217894467	0.3257968519288287	0.3265886155319778	0.34117943527648004	0.3411595716957878	0.37006969379278326	0.3685490447707122	0.09485075753283291	0.08960737917539456	0.09659474848859162	0.09958131469238651	0.09678514960860696	0.09977760265327618
0.4504235234129248	0.2806277136861303	0.28384789084736106	0.31052956609092347	0.3121479538199749	0.32605683807988334	0.32684911411583634	0.34144716810666653	0.3414274096451564	0.3703521088409581	0.368830797290395	0.09482273764848417	0.08958095512782929	0.0961486633872326	0.0997186920882811	0.09633815977409199	0.09991522445347556
0.4531375517269096	0.2808653434036855	0.284087238996338	0.3107821263068892	0.31240143803371856	0.32631718214066474	0.3271099712459045	0.34171526556778364	0.34169561250896757	0.37063490136176985	0.3691129268897513	0.09479469961701312	0.08955451392592112	0.0957040839822696	0.0998556805843478	0.09589267878595109	0.10005245645923821
0.4558679334267773	0.281103310632561	0.28432692631064094	0.3110350367500627	0.3126552734586867	0.3265778830950495	0.32737118590372205	0.34198372659498427	0.34196417922260247	0.3709180701985359	0.36939543241710465	0.09476664356941168	0.08952805569313403	0.09526100938742132	0.09999227904202712	0.09544870575558662	0.10018929752977357
0.45861476704990445	0.2813416144974255	0.2845669519049286	0.3112882964505123	0.3129094591199988	0.3268389399239482	0.3276327570678567	0.34225255012036865	0.342233108718388	0.37120161419135644	0.36967831271756935	0.0947385696363517	0.0895015805526306	0.09481943867602638	0.10012848632638338	0.09500623975389288	0.10032574652778692
0.4613781517274047	0.28158025412024423	0.2848073148911365	0.3115419044354368	0.3131639940398941	0.32710035160531536	0.3278946837139139	0.34252173507299477	0.3425023999256071	0.37148553217712676	0.3699615666330611	0.09471047794818259	0.0894750886272697	0.09437937088166848	0.10026430130623254	0.09456527981200225	0.10046180231986312
0.4641581871877068	0.2818192286202876	0.2850480143784862	0.3117958597291748	0.31341887723774164	0.32736211711415925	0.32815696481454726	0.34279128037888873	0.3427720517705097	0.3717698229895478	0.3702451930023088	0.09468236863492997	0.0894485800396055	0.09394080499838253	0.10039972285409249	0.09412582492134902	0.10059746377623213
0.4669549737601532	0.28205853711413903	0.285289049473493	0.31205016135321384	0.31367410773004817	0.327624235422551	0.32841959933946696	0.3430611849610539	0.3430420631763212	0.3720544854591362	0.37052919066086354	0.09465424182629176	0.0894220549118848	0.09350373998103834	0.10053474984592015	0.09368787403413847	0.1007327297705416
0.46976861237862133	0.2822981787157029	0.28553041927997413	0.3123048083261986	0.3139296845304679	0.32788670549963367	0.3286825862554495	0.3433314477394806	0.34331243306325315	0.3723395184132348	0.3708135584411102	0.09462609765163733	0.089395513366045	0.09306817474566742	0.1006693811611683	0.0932514260637447	0.10086759918008426
0.4725992045851658	0.28253815253621267	0.28577212289905696	0.3125597996639399	0.31418560664981066	0.3281495263116314	0.3289459245263467	0.3436020676311555	0.34358316034851194	0.3726249206760226	0.3710982951722767	0.09459793624000531	0.08936895552371164	0.092634108169797	0.10080361568268614	0.09281647988488118	0.1010020708854924
0.4754468525336833	0.2827784576842383	0.2860141594291866	0.31281513437942304	0.3144418730960503	0.32841269682185814	0.3292096131130942	0.34387304355007126	0.34385424394630804	0.37291069106852504	0.3713833996804443	0.09456975772010132	0.08934238150619743	0.09220153909291184	0.10093745229674767	0.09238303433409811	0.10113614377070945
0.47831165899359906	0.28301909326569435	0.28625652796613327	0.3130708114828162	0.31469848287433305	0.3286762159907265	0.32947365097372033	0.3441443744072347	0.3441256827678651	0.37319682840862345	0.3716688707885566	0.09454156222029547	0.08931579143449997	0.09177046631658214	0.101070889892803	0.09195108821003828	0.10126981672299706
0.4811937273535759	0.28326005838384627	0.28649922760300006	0.313326829981478	0.3149554349869859	0.32894008277575554	0.3297380370633544	0.344416059110676	0.3443974757214287	0.37348333151106433	0.3719547073164299	0.0945133498686207	0.0892891854292986	0.09134088860500356	0.10120392736346417	0.09152064027383489	0.10140308863272907
0.4840931616252451	0.2835013521393186	0.28674225743022996	0.3135831888799657	0.315212728433524	0.32920429613157964	0.33000277033423486	0.3446880965654574	0.3446696217122749	0.3737701991874685	0.3722409080807614	0.09448512079277167	0.08926256361095464	0.09091280468521035	0.10133656360451937	0.09109168924944555	0.10153595839348384
0.4870100664469608	0.28374297363010126	0.28698561653561294	0.313839887180043	0.31547036221065844	0.32946885500995604	0.3302678497357176	0.3449604856736811	0.3449421196427185	0.3740574302463407	0.37252747189513885	0.09445687512010098	0.08923592609950841	0.09048621324754436	0.10146879751475524	0.09066423382402888	0.10166842490188799
0.4899445470875755	0.283984921951557	0.2872293040042931	0.3140969238806874	0.3157283353123044	0.32973375835977314	0.3305332742142838	0.3452332253344981	0.3452149684121217	0.37434502349307797	0.37281439757004925	0.09442861297761877	0.0892092730146775	0.09006111294595343	0.10160062799603509	0.09023827264821449	0.10180048705750266
0.49289670945023945	0.2842271961964277	0.2874733189187751	0.3143542979780972	0.31598664672958754	0.32999900512705793	0.33079904271354715	0.3455063144441157	0.3454881669169012	0.3746329777299786	0.37310168391288717	0.09440033449199095	0.08918260447585478	0.08963750239827561	0.10173205395300755	0.08981380433654351	0.10193214376283777
0.4958666600762229	0.284469795454841	0.2877176603589312	0.3146120084656995	0.31624529545085245	0.33026459425498345	0.33106515417426224	0.3457797518958056	0.34576171405053724	0.3749212917562503	0.37338932972796385	0.09437203978953565	0.08915592060210686	0.08921538018653763	0.10186307429314923	0.08939082746767468	0.10206339392322406
0.4988545061487607	0.2847127188143166	0.287962327402007	0.31487005433415627	0.3165042804616682	0.33053052468387584	0.33133160753433083	0.3460535365799111	0.34603560870357986	0.37520996436801807	0.37367733381651425	0.09434372899622259	0.08912922151217281	0.08879474485751615	0.10199368792677177	0.08896934058482486	0.10219423644667813
0.5018603554969207	0.28495596535977225	0.2882073191226282	0.3151284345713713	0.316763600744836	0.33079679535122214	0.33159840172880944	0.34632766738385495	0.34630984976365725	0.37549899435833306	0.37396569497670584	0.09431540223767283	0.08910250732446233	0.08837559492291547	0.10212389376679454	0.08854934219618116	0.10232467024400194
0.5048843165994948	0.28519953417353033	0.2884526345928067	0.3153871481624974	0.31702325528039604	0.33106340519167626	0.33186553568991656	0.34660214319214633	0.3465844361154827	0.3757883805171795	0.3742544120036465	0.09428705963915379	0.08907577815705321	0.08795792885967302	0.1022536907287872	0.0881308307751496	0.10245469422867615
0.5079264985889148	0.28544342433532305	0.2886982728819461	0.31564619408994227	0.31728324304563327	0.33133035313706655	0.3321330083470391	0.34687696288638786	0.3468593666408614	0.3760781216314832	0.37454348368939105	0.09425870132557967	0.08904903412769097	0.08754174511049939	0.10238307773090582	0.08771380476058965	0.10258430731651202
0.5109870112551897	0.2856876349222987	0.28894423305684774	0.3159055713333749	0.31754356301508396	0.33159763811640197	0.3324008186267384	0.34715212534528267	0.3471346402186977	0.3763682164851179	0.37483290882294995	0.09423032742150954	0.08902227535378712	0.08712704208397781	0.10251205369365834	0.08729826255740392	0.10271350842595695
0.5140659650498691	0.2859321650090265	0.2891905141817164	0.3161652788697314	0.3178042141605422	0.3318652590558781	0.3326689654527579	0.34742762944464056	0.3474102557250013	0.37665866385891317	0.3751226861902952	0.09420193805114546	0.0889955019524158	0.08671381815499757	0.10264061754000409	0.08688420253669449	0.10284229647782439
0.5171634710900281	0.2861770136675026	0.28943711531816496	0.3164253156732212	0.3180651954510647	0.33213321487888386	0.3329374477460277	0.34770347405738483	0.3476862120328936	0.376949462530661	0.37541281457436804	0.09417353333833106	0.0889687140403158	0.0863020716652656	0.1027687681952969	0.08647162303621059	0.10297067039525132
0.5202796411622786	0.28642217996715486	0.2896840355252208	0.31668568071533276	0.318326505852978	0.3324015045060074	0.3332062644246721	0.34797965805355857	0.34796250801261486	0.3772406112751228	0.3757032927550856	0.0941451134065497	0.08894191173388537	0.08589180092339177	0.10289650458705069	0.08606052236061146	0.10309862910366974
0.5234145877268029	0.28666766297484797	0.2899312738593299	0.3169463729648388	0.31858814432988275	0.33267012685504144	0.3334754144040142	0.34825618030033045	0.34823914253152904	0.3775321088640358	0.3759941195093471	0.09411667837892362	0.08891509514918343	0.08548300420527966	0.10302382564493939	0.08565089878182164	0.10322617153060776
0.5265684239214125	0.2869134617548884	0.2901788293743621	0.3172073913878019	0.3188501098426599	0.33293908084098917	0.3337448965965822	0.3485330396620004	0.3485161144541303	0.3778239540661194	0.3762852936110402	0.09408822837821051	0.08888826440192585	0.08507567975463814	0.10315073030086808	0.08524275053938624	0.10335329660575354
0.5297412635656308	0.2871595753690287	0.2904267011216158	0.3174687349475794	0.319112401349475	0.3332083653760699	0.33401470991211424	0.34881023500000563	0.34879342264204855	0.378116145647081	0.37657681383104735	0.09405976352680463	0.08886141960748736	0.08466982578313775	0.10327721748866736	0.08483607584079778	0.10348000326079898
0.5329332211648017	0.28740600287647255	0.29067488814982234	0.3177304026048287	0.31937501780578437	0.3334779793697238	0.33428485325756424	0.3490877651729264	0.34907106595405496	0.37840868236962294	0.37686867893725157	0.09403128394673424	0.08883456088089635	0.0842654404707659	0.10340328614412897	0.08443087286193673	0.1036062904295676
0.5361444119142209	0.2876527433338787	0.29092338950515106	0.31799239331751167	0.31963795816433915	0.333747921728617	0.33455532553710693	0.34936562903649016	0.3493490432460672	0.3787015629934466	0.37716088769454237	0.09400278975965952	0.0888076883368358	0.08386252196628163	0.10352893520504125	0.08402713974720655	0.10373215704754557
0.5393749517032939	0.28789979579536523	0.29117220423121226	0.31825470604089967	0.31990122137518956	0.334018191356647	0.3348261256521417	0.34964382544357775	0.3496273533711541	0.3789947862752594	0.37745343886482013	0.0939742810868718	0.08878080208964237	0.08346106838743594	0.10365416361091206	0.08362487460994572	0.10385760205214467
0.5426249571197181	0.2881471593125137	0.29142133136906273	0.3185173397275776	0.3201648063856905	0.33428878715494653	0.3350972525012987	0.34992235324422777	0.3499059951795414	0.37928835096877933	0.3777463312070033	0.09394575804929281	0.08875390225330373	0.0830610778213412	0.10377897030301142	0.0832240755330318	0.10398262438265249
0.5458945454536906	0.28839483293437285	0.29167076995720853	0.3187802933274486	0.32042871214050517	0.3345597080218885	0.3353687049804425	0.3502012112856416	0.3501849675186159	0.37958225582474026	0.37803956347703177	0.09391722076747286	0.08872698894145771	0.08266254832484066	0.10390335422435726	0.08282474056863265	0.10410722297980612
0.5491838347021408	0.2886428157074621	0.2919205190316089	0.3190435657877375	0.32069293758160855	0.33483095285309045	0.33564048198267604	0.3504803984121869	0.3504642692329293	0.3798764995908965	0.37833313442787214	0.0938886693615884	0.08870006226739172	0.08226547792476424	0.10402731431955203	0.08242686773913022	0.10423139678611903
0.5524929435729888	0.2888911066757759	0.2921705776256807	0.31930715605299564	0.3209574816482928	0.33510252054141804	0.335912582398346	0.3507599134654038	0.3507438991642041	0.3801710810120282	0.3786270428095234	0.0938601039514433	0.08867312234404111	0.08186986461829804	0.10415084953460507	0.08203045503717732	0.1043551447455684
0.55582199148943	0.2891397048807855	0.2924209447703002	0.31957106306510324	0.3212223432771695	0.33537440997698914	0.33618500511504495	0.3510397552840065	0.35102385615133613	0.3804659988299448	0.37892128736901975	0.09383152465646498	0.08864616928398804	0.08147570637336798	0.10427395881714574	0.081635500425989	0.10447846580365194
0.5591710985942444	0.28938860936144406	0.2926716194938079	0.3198352857632746	0.3214875214021744	0.33564662004717843	0.33645774901761727	0.3513199227038899	0.3513041390303996	0.3807612517834905	0.37921586685043635	0.09380293159570575	0.08861920319946014	0.08108300112893119	0.10439664111618185	0.08124200183982566	0.10460135890726008
0.5625403857541326	0.2896378191541879	0.2929226008220105	0.3200998230840599	0.32175301495456987	0.3359191496366195	0.3367308129881604	0.35160041455813085	0.3515847466346497	0.38105683860854717	0.379510779994892	0.09377432488783903	0.08859222420232969	0.08069174679524593	0.104518895381986	0.08084995718412813	0.10472382300453376
0.565929974564078	0.28988733329294075	0.29317388777818426	0.32036467396134954	0.3220188228629487	0.3361919976272096	0.33700419590603	0.3518812296769936	0.35186567779452765	0.3813527580380392	0.3798060255405543	0.09374570465116051	0.08856523240411356	0.08030194125429091	0.10464072056612395	0.08045936433613576	0.10484585704497817
0.569339987351735	0.2901371508091153	0.29342547938307767	0.3206298373263765	0.3222849440532369	0.33646516289811157	0.3372778966478422	0.35216236688793173	0.35214693133766234	0.38164900880193625	0.3801016022226423	0.09371707100358533	0.08853822791596952	0.07991358235997836	0.1047621156212557	0.08007022114484386	0.10496745997916435
0.5727705471818436	0.2903872707316165	0.2936773746549138	0.3208953121077194	0.3225513774486965	0.33673864432575773	0.3375519140874768	0.3524438250155925	0.3524285060888747	0.3819455896272575	0.3803975087734304	0.09368842406264904	0.0885112108486979	0.07952666793865149	0.10488307950126341	0.07968252543167864	0.10508863075888542
0.5762217778606706	0.29063769208684376	0.293929572609393	0.321161097231305	0.32281812196992854	0.3370124407838523	0.33782624709608033	0.35272560288181876	0.3527104008701804	0.38224249923807435	0.38069374392225175	0.09365976394550407	0.08848418131273939	0.07914119578930467	0.10500361116105239	0.07929627499056124	0.10520936833688666
0.5796938039404782	0.2908884138986929	0.2941820722596947	0.32142719162041106	0.3230851765348748	0.3372865511433743	0.33810089454206804	0.3530076993056524	0.3529926145007921	0.38253973635551397	0.3809903063955003	0.09363109076892026	0.0884571394181748	0.07875716368384644	0.10512370955645167	0.0789114675884548	0.10532967166697915
0.5831867507240184	0.2911394351885583	0.29443487261648016	0.3216935941956682	0.32335254005882125	0.3375609742725795	0.33837585529112746	0.35329011310333686	0.35327514579712277	0.3828372996977614	0.3812871949166354	0.09360240464928445	0.08843008527472239	0.07837456936754705	0.10524337364421399	0.07852810096547813	0.10544953970379822
0.5867007442690553	0.29139075497533473	0.2946879726878932	0.321960303875062	0.32362021145439895	0.3378357090370032	0.3386511282062191	0.3535728430883189	0.35355799357278717	0.383135187980063	0.38158440820618206	0.09357370570259736	0.08840301899173895	0.07799341055930142	0.10536260238193051	0.07814617283537473	0.10556897140284605
0.5902359113929144	0.2916423722754193	0.29494137147956356	0.3222273195739356	0.3238881896315872	0.33811075429946197	0.33892671214758047	0.3538558880712518	0.35384115663860555	0.3834333999147284	0.3818819449817361	0.09354499404447528	0.08837594067821886	0.07761368495188492	0.10548139472787454	0.07776568088577562	0.1056879657204064
0.5937923796770596	0.2918942861027126	0.29519506799460676	0.3224946402049906	0.32415647349771426	0.3383861089200555	0.33920260597272595	0.3541392468599964	0.35412463380260367	0.38373193421113283	0.3821798039579641	0.09351626979014661	0.08834885044279124	0.07723539021244363	0.10559974964118624	0.07738662277848363	0.10580652161338833
0.597370277471697	0.2921464954686206	0.2954490612336267	0.32276226467828933	0.3244250619574596	0.3386617717561689	0.3394788085364499	0.354422918259624	0.3544084238700162	0.3840307895757195	0.38247798384660625	0.09348753305445368	0.08832174839372117	0.07685852398268622	0.10571766608150313	0.07700899614994228	0.10592463803939722
0.6009697339004076	0.29239899938205516	0.29570335019471655	0.3230301919012559	0.32469395391285544	0.33893774166247354	0.33975531869082803	0.3547069010724168	0.354692525643288	0.3843299647120008	0.382776483356479	0.09345878395184949	0.08829463463890849	0.0764830838791255	0.10583514300896013	0.07663279861133532	0.10604231395657848
0.6045908788648067	0.2926517968494357	0.2959579338734593	0.32329842077867743	0.3249631482632872	0.3392140174909284	0.3400321352852179	0.35499119409787	0.3549769379220749	0.3846294583205605	0.383075301193475	0.09343002259639854	0.08826750928588625	0.07610906749359714	0.10595217938428902	0.07625802774906276	0.10615954832351804
0.6082338430492322	0.2929048868746899	0.29621281126292964	0.32356695021270565	0.32523264390549556	0.339490598090782	0.3403092571662613	0.3552757961326934	0.3552616595032458	0.38492926909905495	0.38337443606056604	0.09340124910177508	0.08824037244182067	0.07573647239345149	0.1060687741686479	0.07588468112498958	0.10627634009919973
0.611898757925461	0.29315826845925447	0.29646798135369395	0.32383577910285727	0.3255024397335767	0.3397674823085726	0.34058668317788393	0.35556070597081174	0.3555466891808832	0.38522939574221443	0.3836738866578034	0.09337246358126257	0.08821322421351052	0.07536529612185916	0.10618492632339382	0.07551275627685072	0.10639268824307635
0.6155857557574533	0.29341194060207526	0.29672344313381127	0.3241049063460144	0.3257725346389835	0.34004466898812924	0.3408644121612978	0.35584592240336577	0.3558320257462847	0.3855298369418439	0.3839736516823198	0.09334366614775372	0.08818606470738576	0.07499553619815202	0.10630063481032437	0.07514225071840741	0.10650859171475702
0.6192949696061266	0.29366590229960854	0.29697919558883334	0.3243743308364263	0.3260429275105255	0.3403221569705727	0.3411424429550001	0.3561314442187139	0.3561176679879626	0.38583059138682463	0.38427372982832864	0.09331485691374951	0.08815889402950741	0.07462719011818564	0.10641589859136502	0.07477316193983086	0.10662404947409243
0.6230265333341571	0.2939201525458206	0.2972352377018055	0.32464405146570857	0.3263136172343701	0.3405999450943155	0.3414207743947751	0.35641727020243086	0.35640361469164566	0.38613165776311376	0.3845741197871265	0.09328603599135626	0.08813171228556638	0.07426025535450975	0.1065307166286118	0.07440548740814279	0.10673906048117487
0.6267805816108112	0.294174690332188	0.2974915684532661	0.3249140671228439	0.3265846026940421	0.3408780321950626	0.34169940531369386	0.3567033991373102	0.35668986464027896	0.38643303475374563	0.3848748202470924	0.09325720349228997	0.08810451958088429	0.07389472935680885	0.10664508788416072	0.07403922456731493	0.10685362369598295
0.6305572499168048	0.2944295146476977	0.29774818682124676	0.3251843766941821	0.3268558827704239	0.34115641710581074	0.34197833454211396	0.35698982980336247	0.3569764166140236	0.38673472103883166	0.3851758298936885	0.09322835952786962	0.08807731602041126	0.07353060955213664	0.10675901132019305	0.07367437083861716	0.10696773807859472
0.634356674549194	0.2946846244788463	0.29800509178127244	0.32545497906343995	0.32712745634175566	0.3414350986568495	0.34225756090768	0.35727656097781674	0.35726326939025715	0.38703671529556055	0.3854771474094596	0.09319950420902169	0.08805010170872536	0.0731678933452855	0.10687248589883325	0.07331092362113623	0.10708140258914511
0.6381789926262927	0.29494001880964055	0.29826228230636065	0.3257258731117008	0.3273993222836349	0.3417140756757602	0.34253708323532367	0.3575635914351194	0.357550421743574	0.38733901619819805	0.38577877147403444	0.09317063764627657	0.0880228767500342	0.07280657811902103	0.10698551058199257	0.0729488802917615	0.10719461618742798
0.642024342092622	0.2951956966215959	0.2985197573670209	0.3259970577174143	0.32767147946901554	0.3419933469874156	0.3428169003472617	0.35785091994693435	0.35783787244578324	0.38764162241808675	0.38608070076412343	0.09314175994976946	0.08799564124817123	0.07244666123444432	0.10709808433156809	0.0725882382056966	0.1073073778331235
0.6458928617238878	0.2954516568937365	0.29877751593125446	0.32626853175639553	0.3279439267682082	0.34227291141398	0.3430970110629976	0.35813854528214223	0.35812562026591016	0.38794453262364553	0.3863829339535197	0.09311287122923916	0.08796839530659784	0.0720881400311697	0.10721020610888843	0.07222899469672228	0.10741968648569866
0.6497846911319898	0.29570789860259356	0.2990355569645526	0.32654029410182406	0.32821666304887837	0.34255276777490684	0.3433774141993185	0.3584264662068392	0.3584136639701937	0.3882477454803688	0.3866854697130974	0.09308397159402816	0.08794113902840166	0.07173101182781494	0.10732187487516853	0.07187114707750197	0.10753154110420837
0.6536999707700591	0.2959644207222054	0.2992938794298971	0.3268123436242438	0.3284896871760464	0.3428329148869397	0.3436581085702963	0.35871468148433705	0.35870200232208727	0.38855125965082543	0.38698830671081164	0.09305506115308126	0.08791387251629733	0.07137527392219312	0.10743308959128228	0.07151469263980914	0.1076429406474233
0.6576388419375281	0.2962212222241156	0.2995524822877575	0.327084679191561	0.3287629980120856	0.34311335156410994	0.34393909298728487	0.3590031898751612	0.35899063408225573	0.38885507379465867	0.3872914436116966	0.09302614001494589	0.08788659587262342	0.07102092359158263	0.10754384921742144	0.0711596286549323	0.10775388407353148
0.661601446785229	0.29647830207737147	0.2998113644960906	0.327357299669043	0.3290365944167214	0.34339407661773563	0.34422036625892	0.35929199013704954	0.3592795580085756	0.38915918656858306	0.3875948790778647	0.09299720828777161	0.08785930919934487	0.07066795809306115	0.10765415271345091	0.07080595237384557	0.10786437034019514
0.6655879283205246	0.2967356592485233	0.300070525010339	0.3276302039193174	0.32931047524702944	0.34367508885642045	0.3445019271911169	0.3595810810249517	0.35956877285613303	0.38946359662638486	0.38789861176850526	0.09296826607931019	0.08783201259805264	0.07031637466384666	0.1077639990385677	0.07045366102764916	0.10797439840460754
0.6695984304124688	0.29699329270162217	0.3003299627834292	0.3279033908023701	0.3295846393574348	0.3439563870860518	0.3447837745870697	0.3598704612910262	0.3598582773772221	0.3897683026189192	0.3882026403398825	0.09293931349691292	0.0878047061699597	0.06996617052144671	0.10787338715122985	0.070102751827811	0.10808396722320879
0.6736330977969988	0.2972512013982183	0.3005896767657701	0.32817685917554285	0.329859085599709	0.34423797010979845	0.34506590724724856	0.3601601296846396	0.360148070321343	0.39007330319410854	0.3885069634453338	0.09291035064753421	0.08777739001590545	0.06961734286417709	0.10798231600928432	0.06975322196629463	0.10819307575160053
0.6776920760821589	0.2975093842973595	0.3008496659052507	0.3284506078935326	0.3301338128229691	0.34451983672811004	0.345348323969398	0.36045008495236447	0.36043815043520044	0.390378596996941	0.38881157973526786	0.0928813776377277	0.08775006423635245	0.0692698888711405	0.10809078456971122	0.06940506861607076	0.10830172294475915
0.6817755117533548	0.29776784035558806	0.3011099291472381	0.3287246358083878	0.3304088198736746	0.34480198573871274	0.34563102354853503	0.3607403258379759	0.36072851646270054	0.3906841826694671	0.389116487857162	0.09285239457364738	0.08772272893138691	0.0689238057028092	0.10819879178865222	0.06905828893138732	0.10840990775680837
0.6858835521786408	0.29802656852694004	0.30137046543457585	0.3289989417695077	0.33068410559562617	0.3450844159366094	0.345914004776947	0.3610308510824514	0.3610191671449497	0.3909900588507991	0.3894216864555606	0.09282340156104826	0.08769538420071846	0.06857909050123823	0.10830633662143896	0.06871288004790443	0.10851762914086294
0.6900163456140378	0.29828556776294163	0.3016312737075806	0.3292735246236391	0.3309596688299625	0.34536712611407505	0.34619726644418813	0.36132165942396666	0.36131010122025126	0.39129622417710697	0.38972717417207164	0.09279439870528386	0.08766803014368024	0.06823574039015767	0.10841341802212412	0.06836883908309943	0.10862488604902865
0.6941740412088835	0.29854483701260676	0.30189235290404015	0.3295483832148731	0.33123550841515764	0.34565011506065507	0.34648080733707803	0.36161274959789275	0.36160131742410273	0.39160267728161563	0.3900329496453644	0.09276538611130777	0.08764066685922763	0.06789375247552698	0.10852003494409246	0.06802616313655108	0.10873167743250178
0.6983567890112157	0.29880437522243536	0.30215370195921076	0.32982351638464386	0.3315116231870187	0.345933381563163	0.3467646262396982	0.361904120336795	0.3618928144891937	0.39190941679460317	0.3903390115111666	0.0927363638836734	0.0876132944459399	0.0675531238456486	0.1086261863393645	0.06768484929010299	0.10883800224117124
0.702564739973187	0.2990641813364093	0.30241531980581376	0.33009892297172405	0.3317880119786825	0.346216924405676	0.34704872193338887	0.362195770370428	0.36218459114540164	0.39221644134339656	0.3906453584022608	0.0927073321265335	0.08758591300201737	0.06721385157145932	0.10873187115879546	0.06734489460831128	0.10894385942388851
0.7067980459565127	0.29932425429599013	0.3026772053740335	0.33037460181222317	0.33206467362061265	0.3465007423695332	0.3473330931967466	0.3624876984257335	0.36247664611978997	0.39252374955236913	0.39095198894848154	0.09267829094363844	0.08755852262528431	0.06687593270690684	0.10883708835211792	0.0670062961386293	0.10904924792821191
0.7110568597379514	0.2995845930401157	0.3029393575915131	0.3306505517395831	0.3323416069405961	0.34678483423333134	0.3476177388056199	0.36277990322683634	0.36276897813660375	0.39283134004293596	0.39125890177671163	0.09264924043833847	0.08753112341318675	0.06653936428909901	0.10894183686762915	0.06666905091168474	0.10915416670040656
0.7153413350148182	0.29984519650519725	0.30320177538335213	0.33092677158457556	0.33261881076374006	0.3470691987729221	0.34790265753310723	0.36307238349504206	0.36306158591726645	0.39313921143355185	0.39156609551087873	0.092620180713583	0.08750371546279259	0.06620414333870173	0.10904611565239009	0.0663331559416136	0.10925861468543019
0.7196516264105322	0.3001060636251152	0.30346445767210234	0.3312032601752982	0.33289628391246806	0.3473538347614077	0.34818784814955167	0.36336513794883174	0.36335446818037603	0.393447362339706	0.39187356877195084	0.09259111187191887	0.08747629887079157	0.06587026686009523	0.10914992365196952	0.06599860822617387	0.10936259082657784
0.7239878894801961	0.3003671933312163	0.30372740337776466	0.3314800163371707	0.33317402520651623	0.3476387409691377	0.34847330942253785	0.3636581653038591	0.36364762364170156	0.3937557913739187	0.39218132017793306	0.09256203401549264	0.08744887373349694	0.06553773184175071	0.10925325981038725	0.06566540474727844	0.10946609406592245
0.7283502807162107	0.3006285845523096	0.3039906114177851	0.33175703889293107	0.33345203346292973	0.3479239161637047	0.34875904011688874	0.363951464272946	0.36394105101417845	0.3940644971457368	0.39248934834386306	0.0925329472460492	0.08742144014684218	0.06520653525637243	0.10935612307015674	0.06533354247108036	0.10956912334394531
0.7327389575539218	0.30089023621466277	0.3042540807070513	0.3320343266626316	0.3337303074960586	0.34820935910994016	0.34904503899466033	0.36424503356607846	0.3642347490079052	0.3943734782617297	0.39279765188180665	0.09250385166493173	0.0873939982063841	0.06487667406140218	0.10945851237225668	0.06500301834821443	0.10967167759928032
0.7371540783773028	0.30115214724199774	0.3045178101578877	0.3323118784636349	0.33400884611755305	0.34849506856991047	0.3493313048151374	0.3645388718904021	0.36452871633013756	0.3946827333254845	0.393106229400853	0.09247474737308158	0.08736654800730016	0.06454814519897667	0.10956042665588939	0.06467382931421639	0.10977375576912607
0.74159580252467	0.3014143165554868	0.3047817986800522	0.332589693110609	0.33428764813635964	0.3487810433029121	0.3496178363348302	0.3648329779502177	0.3648229516852853	0.39499226093760115	0.39341507950711024	0.09244563447103918	0.08733908964439067	0.06422094559642488	0.10966186485852347	0.06434597228970063	0.10987535678880533
0.746064290294433	0.30167674307374825	0.3050460451807312	0.3328677694155232	0.3345667123587166	0.34906728206546705	0.3499046323074682	0.3651273504469763	0.3651174537749069	0.3953020596956877	0.39372420080370063	0.09241651305894336	0.08731162321207782	0.06389507216642443	0.10976282591586539	0.06401944418057326	0.10997647959192136
0.7505597029508803	0.30193942571284205	0.30531054856453566	0.33314610618764334	0.3348460375881493	0.34935378361131847	0.35019169148399704	0.3654219880792745	0.36541222129770484	0.39561212819435543	0.3940335918907552	0.09238738323653146	0.08728414880440519	0.06357052180732836	0.10986330876175998	0.06369424187845141	0.11007712311018736
0.7550822027299987	0.30220236338626494	0.3055753077334961	0.33342470223352705	0.33512562262546497	0.34964054669142514	0.350479012612572	0.36571688954284937	0.36570725294952033	0.39592246502521294	0.39434325136540854	0.09235824510313946	0.08725666651503905	0.06324729140337126	0.10996331232813361	0.06337036226074133	0.11017728627332701
0.7596319528453285	0.30246555500494604	0.30584032158705815	0.3337035563570188	0.33540546626874834	0.3499275700539568	0.3507665944385541	0.36601205353057326	0.36600254742332855	0.39623306877686143	0.39465317782179354	0.09232909875770194	0.08722917643726784	0.06292537782491792	0.11006283554485208	0.06304780219102213	0.11027696800920239
0.7642091174938536	0.30272899947724197	0.306105589022077	0.3339826673592448	0.33568556731335586	0.35021485244428874	0.3510544357045042	0.36630747873244845	0.3662981034092324	0.396543938034889	0.39496336985103536	0.0922999442987524	0.08720167866400151	0.0626047779288399	0.11016187733994798	0.06272655851924469	0.11037616724351551
0.7688138618619275	0.3029926957089314	0.3063711089328132	0.33426203403860727	0.3359659245519109	0.35050239260499666	0.35134253515017744	0.36660316383560143	0.366593919594458	0.3968550713818641	0.3952738260412463	0.09227078182442375	0.08717417328777315	0.06228548855860794	0.11026043663910912	0.062406628082044335	0.11047488289993623
0.7734463521312342	0.3032566426032103	0.3066368802109272	0.33454165519077966	0.33624653677429817	0.35079018927585054	0.35163089151251853	0.3668991075242773	0.3668899946633483	0.39716646739733036	0.39558454497751944	0.09224161143244725	0.08714666040073787	0.0619675065446188	0.11035851236596272	0.06208800770292555	0.11057311389993174
0.7781067554847866	0.3035208390606868	0.30690290174547336	0.33482152960870093	0.3365274027676579	0.3510782411938095	0.35191950352565493	0.3671953084798342	0.36718632729735745	0.39747812465780047	0.3958955252419224	0.09221243322015406	0.08711914009467367	0.06165082870445815	0.1104561034419902	0.06177069419256043	0.11067085916278074
0.7827952401129585	0.30378528397937504	0.3071691724228957	0.3351016560825696	0.3368085213163809	0.35136654709301557	0.35220836992089216	0.3674917653807369	0.367482916175045	0.3977900417367492	0.39620676541349165	0.09218324728447426	0.08709161246098088	0.06133545184321321	0.1105532087862997	0.06145468434906576	0.11076811760548821
0.7875119752195561	0.3040499762546906	0.30743569112702107	0.33538203339983785	0.3370898912021013	0.3516551057047881	0.3524974894267066	0.36778847690255084	0.3677797599720693	0.3981022172046079	0.3965182640682253	0.09215405372193847	0.08706407759068369	0.061021372753522485	0.11064982731569728	0.06113997495811674	0.11086488814264328
0.792257131027923	0.3043149147794439	0.3077024567390545	0.33566266034520587	0.33737151120369196	0.35194391575761685	0.3527868607687401	0.36808544171793545	0.3680768573611814	0.3984146496287569	0.3968300197790772	0.09212485262867591	0.08703653557442859	0.06070858821607317	0.11074595794461572	0.060826562793359074	0.1109611696865187
0.7970308787870847	0.304580098443835	0.3079694681375724	0.33594353570061575	0.3376533800972572	0.35223297597715686	0.3530764826697933	0.3683826584966387	0.36837420701221846	0.39872733757351975	0.3971420311159497	0.09209564410041697	0.08700898650248592	0.06039709499966506	0.110841599585072	0.06051444461661504	0.1110569611468577
0.8018333907779276	0.30484552613544696	0.30823672419851694	0.3362246582452445	0.3379354966561272	0.35252228508622063	0.35336635384981924	0.3686801259054891	0.3686718075920974	0.3990402796001552	0.39745429664568666	0.09206642823249195	0.08698143046474967	0.0600868898615019	0.11093675114642565	0.06020361717803269	0.11115226143101609
0.8066648403194178	0.3051111967392407	0.30850422379519027	0.3365060267554984	0.3382178596508513	0.35281184180477243	0.35365647302591685	0.36897784260838984	0.36896965776480767	0.399353474266851	0.39776681493206706	0.09203720511983166	0.08695386755073693	0.059777969547461396	0.11103141153564877	0.059894077216469555	0.11124706944372065
0.8115254017748545	0.3053771091375476	0.3087719657982476	0.33678764000500583	0.33850046784919124	0.3531016448499213	0.35394683891232426	0.3692758072663115	0.36926775619140506	0.39966692012871613	0.39807958453579695	0.09200797485696816	0.08692629784959076	0.05947033079234387	0.11112557965697079	0.05958582145958502	0.11134138408691285
0.8164152505581643	0.30564326221006405	0.3090399490756909	0.3370694967646109	0.33878332001611433	0.35339169293591366	0.35423745022041087	0.369574018537285	0.36956610153000324	0.3999806157377734	0.39839260401450194	0.09197873753803455	0.08689872145007675	0.0591639703200002	0.11121925441193525	0.059278846624174264	0.1114352042600757
0.8213345631402307	0.3059096548338444	0.3093081724928627	0.33735159580236623	0.339066414913787	0.35368198477412705	0.35452830565867216	0.36987247507639426	0.369864692435768	0.4002945596429518	0.3987058719227207	0.09194949325676548	0.08687113844058644	0.05885888484378654	0.11131243469949936	0.05897314941645959	0.11152852885992104
0.8262835170552626	0.3061762858832946	0.3095766349124392	0.3376339358835267	0.3393497513015676	0.35397251907306254	0.3548194039327205	0.37017117553576917	0.370163527560909	0.4006087503900792	0.39901938681189586	0.09192024210649684	0.08684354890913516	0.05855507106658564	0.11140511941570708	0.05866872653211175	0.11162135678016227
0.8312622909072027	0.30644315423016527	0.3098453351944232	0.33791651577054116	0.33963332793599865	0.3542632945383373	0.35511074374527907	0.37047011856457773	0.37046260555467225	0.400923186521874	0.39933314723036706	0.09189098418016806	0.0868159529433653	0.058252525681083966	0.11149730745371755	0.05836557465676151	0.11171368691191219
0.8362710643761712	0.30671025874354463	0.31011427219613735	0.3381993342230457	0.3399171435708004	0.35455430987267694	0.3554023237961739	0.3707693028090181	0.37076192506333283	0.4012378665779368	0.39964715172336246	0.09186171957032056	0.08678835063054392	0.05795124537014118	0.11158899770391884	0.058063690466013895	0.11180551814321404
0.8413100182249524	0.30697759828985205	0.3103834447722174	0.3384823899978568	0.3402011969568627	0.3548455637759086	0.35569414278232614	0.37106872691231135	0.37106148473018635	0.40155278909474285	0.3999613988329906	0.0918324483690979	0.0867607420575638	0.05765122680683277	0.11168018905362942	0.057763070625789226	0.11189684935922628
0.8463793343055166	0.3072451717328302	0.31065285177460433	0.3387656818489626	0.3404854868422378	0.355137054944952	0.3559861993977444	0.3713683895146931	0.37136128319554185	0.40186795260563335	0.40027588709823214	0.09180317066824824	0.08673312731094512	0.057352466654798206	0.11177088038716931	0.05746371179252918	0.11198767944208043
0.8514791955655843	0.3075129779335379	0.31092249205253747	0.33904920852751597	0.3407700119721323	0.3554287820738127	0.356278492333517	0.37166828925340534	0.3716613190967129	0.4021833556408065	0.4005906150549311	0.09177388655912311	0.08670550647683455	0.05705496156845413	0.11186107058586003	0.057165610613381546	0.11207800727082429
0.8566097860552276	0.3077810157503432	0.3111923644525468	0.33933296878182656	0.3410547710888995	0.3557207438535732	0.35657102027780324	0.37196842476268815	0.3719615910680095	0.40249899672730954	0.40090558123578635	0.09174459613267721	0.08667787964100573	0.05675870819318618	0.11195075852786829	0.056868763726441784	0.11216783172125133
0.861771290933513	0.3080492840389152	0.31146246781844517	0.33961696135735264	0.34133976293203117	0.3560129389723853	0.3568637819158256	0.37226879467377166	0.3722620977407297	0.40281487438902935	0.4012207841703426	0.0917152994794712	0.08665024688885992	0.05646370316557636	0.11203994308819176	0.056573167761072796	0.11225715166621342
0.8669638964751838	0.3083177816522166	0.31173280099132133	0.3399011849966928	0.34162498623814963	0.3563053661154613	0.3571567759298617	0.37256939761486724	0.3725628377431513	0.40313098714668366	0.40153622238498193	0.09168599668967164	0.08662260830542727	0.056169943113637544	0.11212862313855965	0.05627881933803991	0.11234596597526547
0.8721877900773816	0.3085865074404961	0.31200336280953134	0.34018563843957833	0.3419104397409996	0.3565980239650657	0.3574500009992355	0.37287023221115795	0.3728638097005228	0.40344733351781187	0.4018518944029139	0.09165668785304762	0.08659496397536558	0.05587742465699108	0.11221679754740421	0.05598571506963168	0.11243427351442392
0.877443160266411	0.3088554602512798	0.31227415210869036	0.3404703204228641	0.342196122171439	0.35689091120050626	0.35774345580030775	0.3731712970847914	0.37316501223505416	0.4037639120167654	0.4021677987441667	0.09162737305897774	0.08656731398296202	0.05558614440720078	0.11230446517990345	0.05569385156007911	0.11252207314669249
0.8827301967045416	0.30912463892936415	0.31254516772166524	0.3407552296805205	0.3424820322574312	0.35718402649812603	0.35803713900646905	0.37347259085486895	0.3734664439659083	0.40408072115469895	0.40248393392557735	0.09159805239644465	0.08653965841213268	0.05529609896789367	0.11239162489788157	0.05540322540573328	0.11260936373157904
0.8880490901968541	0.3093940423168068	0.31281640847856634	0.3410403649436245	0.3427681687240362	0.35747736853129375	0.3583310492881295	0.3737741121374378	0.37376810350919243	0.40439775943956036	0.402800298460783	0.09156872595403966	0.08651199734642467	0.055007284934902145	0.11247827555955325	0.055113833195065354	0.11269614412501028
0.8934000326981257	0.3096636692529188	0.31308787320673803	0.3413257249403513	0.3430545302934012	0.35777093597039467	0.35862518531270976	0.3740758595454813	0.37406998947794745	0.40471502537608056	0.40311689086020985	0.09153939381996094	0.08648433086901507	0.054719698896668945	0.11256441601979361	0.05482567150915685	0.11278241317953075
0.8987832173197573	0.3099335185742563	0.3133595607307516	0.3416113083959648	0.34334111568475273	0.35806472748282236	0.3589195457446327	0.3743778316889093	0.37437210048213976	0.40503251746576474	0.4034337096310645	0.091510056082015	0.0864566590627116	0.05443333743431822	0.11265004512982557	0.0545387369217849	0.11286816974420333
0.904198838336744	0.3102035891146112	0.31363146987239593	0.34189711403280887	0.3436279236143866	0.3583587417329677	0.35921412924531326	0.3746800271745487	0.37467443512865056	0.405350234206881	0.403750753277323	0.09148071282761706	0.08642898200995258	0.05414819712189001	0.11273516173736198	0.05425302599959991	0.11295341266432501
0.9096470911946843	0.3104738797050037	0.31390359945066837	0.34218314057029836	0.3439149527956588	0.35865297738221186	0.35950893447314913	0.3749824446061341	0.3749769920212674	0.40566817409445116	0.4040680202997213	0.09145136414379172	0.08640129979281091	0.05386427452661735	0.11281976468654875	0.05396853530240264	0.1130381407816401
0.915128172516836	0.3107443891736724	0.3141759482817669	0.34246938672490956	0.3442022019389767	0.3589474330889141	0.35980396008351145	0.3752850825842977	0.3752797697606731	0.40598633562023995	0.4043855091957446	0.09142201011717346	0.08637361249298985	0.053581566208933396	0.11290385281753856	0.05368526138332186	0.11312235293414119
0.9206422801112097	0.3110151163460658	0.31444851517908035	0.34275585121017027	0.34448966975178924	0.3592421075084037	0.3600992047287348	0.37558793970655874	0.3755827669444369	0.40630471727274425	0.404703218459617	0.09139265083400734	0.0863459201918268	0.05330006872297588	0.11298742496701664	0.05340320078902039	0.11320604795615452
0.9261896129777101	0.3112860600448335	0.31472129895317935	0.34304253273665153	0.34477735493857714	0.3595369992929699	0.3603946670581075	0.3758910145673146	0.3758859821670029	0.40662331753718317	0.40502114658229066	0.09136328638014912	0.08631822297029174	0.05301977861658003	0.11307047996785968	0.053122350059908285	0.11328922467814095
0.931770371315315	0.31155721908981665	0.3149942984118078	0.34332943001195665	0.3450652562008436	0.35983210709185187	0.3606903457178618	0.3761943057578296	0.37618941401968187	0.40694213489548703	0.40533929205143554	0.0913339168410665	0.08629052090899077	0.05274069243149526	0.11315301664892274	0.0528427057303027	0.11337188192665337
0.9373847565293029	0.31182859229803883	0.31526751235987255	0.34361654174071177	0.34535337223710405	0.3601274295512278	0.3609862393511628	0.37649781186622466	0.3764930610906385	0.40726116782628574	0.40565765335142784	0.09130454230183976	0.08626281408816298	0.05246280670358061	0.11323503383520972	0.05256426432865524	0.11345401852437931
0.9430329712385201	0.31210017848369676	0.31554093959943463	0.3439038666245564	0.34564170174287656	0.36042296531420576	0.36128234659809977	0.37680153147746764	0.3767969219648829	0.407580414804899	0.4059762289633398	0.09127516284716224	0.086235102587684	0.052186117963177736	0.11331653034797284	0.05228702237780425	0.11353563329015515
0.9487152192826929	0.3123719764581506	0.31581457892969955	0.34419140336213294	0.34593024341067125	0.3607187130208132	0.36157866609567424	0.3771054631733616	0.3771009952242585	0.407899874303324	0.4062950173649276	0.09124577856133989	0.0862073864870651	0.051910622735071854	0.11339750500427215	0.052010976395084896	0.11361672503863929
0.9544317057297852	0.31264398502991453	0.3160884291470073	0.3444791506490761	0.3462189959299804	0.3610146713079858	0.36187519647779065	0.3774096055325345	0.3774052794474323	0.4082195447902245	0.40661401703062094	0.09121638952829443	0.08617966586545506	0.051636317538747534	0.11347795661708915	0.051736122892549474	0.11369729258061056
0.9601826368833979	0.31291620300464673	0.31636248904482295	0.34476710717800346	0.3465079579872682	0.3613108388095572	0.36217193637524503	0.3777139571304286	0.3777097732098832	0.4085394247309197	0.40693322643151086	0.09118699583156166	0.0861519408016388	0.05136319888870844	0.1135578839955258	0.05146245837715924	0.11377733472254192
0.9659682202902156	0.3131886291851399	0.3166367574137265	0.3450552716385044	0.3467971282659599	0.3616072141562487	0.3624688844157142	0.37801851653928886	0.3780144750838913	0.40885951258737213	0.40725264403533845	0.09115759755429324	0.08612421137403996	0.051091263294537725	0.11363728594437816	0.05118997935102598	0.11385685026695569
0.9717886647474951	0.3134612623713108	0.31691123304140273	0.34534364271712986	0.3470865054464315	0.3619037959756577	0.36276603922374556	0.3783232823281521	0.378319383638527	0.409179806818176	0.4075722683064833	0.09112819477925704	0.08609647766072122	0.05082050726107923	0.1137161612642501	0.050918682311543506	0.11393583801216778
0.9776441803106027	0.31373410136019075	0.3171859147126315	0.3456322190973813	0.347376088205999	0.3622005828922469	0.36306339942074556	0.37862825306283576	0.37862449743963916	0.4095003058785456	0.4078920977059517	0.091098787588839	0.08606873973938392	0.050550927288725234	0.11379450875162433	0.050648563751565234	0.11401429675206032
0.9835349783005937	0.314007144945915	0.31746080120927694	0.3459209994597003	0.3476658752189075	0.3624975735273337	0.36336096362496834	0.3789334273059263	0.3789298150498438	0.409821008220303	0.40821213069136386	0.09106937606504206	0.08604099768736959	0.050282519873558584	0.11387232719866347	0.050379620159652916	0.11409222527646534
0.9894612713118381	0.3142803919197126	0.31773589131027746	0.3462099824814575	0.3479558651563203	0.36279476649907844	0.3636587304515054	0.37923880361676754	0.3792353350285128	0.41014191229186614	0.40853236571694307	0.0910399602894876	0.0860132515816602	0.05001528150746637	0.11394961539311055	0.05011184802020452	0.11416962237071004
0.9954232732196957	0.3145538410698958	0.31801118379163495	0.3464991668369416	0.3482460566863078	0.3630921604224731	0.363956698512273	0.3795443805514494	0.3795410559317623	0.41046301653823636	0.4088528012335023	0.09101054034341666	0.08598550149888003	0.04974920867842769	0.11402637211844535	0.04984524381363187	0.11424648681573046
1.0014211991882311	0.31482749118185	0.3182866774264046	0.34678855119734814	0.3485364484738361	0.3633897539093301	0.3642548664160016	0.37985015666279587	0.37984697631244024	0.4107843194009863	0.4091734356884326	0.09098111630769033	0.08595774751529497	0.049484297870595384	0.11410259615364282	0.049579804016616436	0.11432281738818517
1.0074552656779823	0.3151013410380224	0.31856237098468376	0.34707813423076794	0.34882703918075614	0.36368754556827015	0.364553232768224	0.38015613050035274	0.38015309472011527	0.4111058193182464	0.40949426752569	0.09095168826279071	0.08592998970681366	0.04922054556458022	0.11417828627330096	0.04931552510220527	0.11439861286015685
1.013525690453769	0.3153753894179118	0.3188382632336012	0.3473679146021766	0.34911782746579195	0.3639855340047114	0.36485179617126323	0.38046230061037645	0.38045940970106396	0.411427514724694	0.40981529518578336	0.09092225628882133	0.08590222814898822	0.04895794823756461	0.11425344124744186	0.04905240354000995	0.11447387199915227
1.0196326925925556	0.3156496350980577	0.3191143529373066	0.34765789097342203	0.3494088119845293	0.3642837178208569	0.3651505552242213	0.3807686655358209	0.3807659197982594	0.4117494040515388	0.4101365171057613	0.09089282046550783	0.08587446291701584	0.04869650236346246	0.11432805984154015	0.04879043579646947	0.11454859356831548
1.0257764924913542	0.31592407685202906	0.31939063885695895	0.3479480620032134	0.34969999138940383	0.36458209561568283	0.3654495085229671	0.38107522381632614	0.3810726235513582	0.41207148572651114	0.41045793171919975	0.09086338087220036	0.08584669408573771	0.04843620441308971	0.1144021408163951	0.048529618334825386	0.11462277632591622
1.0319573118751795	0.31619871345041334	0.3196671197507156	0.34823842634710916	0.34999136432968947	0.36488066598492624	0.36574865466012346	0.3813819739882047	0.3813795194966884	0.4123937581738479	0.410779537456188	0.09083393758787091	0.08581892172964185	0.04817705085447699	0.1144756829284006	0.048269947615530384	0.114696419025762
1.0381753738050519	0.31647354366080566	0.31994379437372134	0.3485289826575057	0.3502829294514864	0.3651794275210741	0.3660479922250565	0.38168891458443105	0.38168660616723693	0.41271621981428075	0.41110133274331656	0.09080449069111848	0.08579114592286208	0.04791903815283405	0.1145486849290478	0.04801142009624826	0.11476952041688548
1.0444309026860459	0.3167485662477969	0.32022066147809647	0.3488197295836244	0.3505746853977094	0.3654783788133487	0.3663475198038617	0.38199604413462646	0.3819938820926373	0.41303886906502113	0.4114233160036636	0.09077504026016636	0.08576336673918075	0.04766216277079138	0.11462114556509562	0.04775403223207064	0.11484207924358714
1.05072412427539	0.317023779972963	0.3204977198129256	0.34911066577150074	0.3508666308080754	0.3657775184476976	0.3666472359793528	0.38230336116504865	0.3823013457991557	0.41336170433974856	0.4117454856567811	0.0907455863728654	0.08573558425202613	0.04740642116868088	0.11469306357864184	0.04749778047573017	0.11491409424532151
1.057055265690613	0.31729918359485276	0.32077496812424633	0.3494017898639714	0.35115876431909104	0.36607684500677967	0.36694713933104794	0.3826108641985771	0.3826089958096797	0.4136847240485957	0.4120678401186818	0.0907161291066925	0.08570779853447852	0.04715180980454292	0.11476443770682465	0.047242661277735465	0.11498556415681094
1.0634245554177415	0.317574775868977	0.32105240515503736	0.3496931005006621	0.35145108456404134	0.3663763570699528	0.3672472284351587	0.382918551754701	0.3829168306437041	0.41400792659813546	0.41239037780182586	0.0906866685387538	0.0856800096592651	0.04689832513436443	0.1148352666820216	0.04698867108651328	0.11505648770793186
1.0698322233195456	0.31785055554779623	0.32133002964520657	0.34998459631797546	0.35174359017297613	0.3666760532132613	0.3675475018645756	0.38322642234950605	0.3832248488173183	0.41433131039136706	0.4127130971151062	0.09065720474578391	0.08565221769876577	0.04664596361224582	0.1149055492317359	0.046735806348571884	0.11512686362351587
1.0762785006438331	0.31812652138070907	0.3216078403315792	0.350276275949078	0.35203627977269814	0.366975932009423	0.36784795818885635	0.38353447449566097	0.38353304884319284	0.414654873827702	0.4130359964638353	0.09062773780414836	0.08562442272501071	0.04639472169058578	0.11497528407844015	0.046484063508739126	0.11519669062350602
1.0827636200317978	0.31840267211404094	0.32188583594788633	0.35056813802388853	0.3523291519867505	0.3672759920278165	0.36814859597421234	0.38384270670240445	0.3838414292305664	0.4149786153029504	0.4133590742497314	0.09059826778984177	0.08559662480968208	0.04614459582012387	0.1150444699395905	0.04623343901018728	0.1152659674228147
1.089287815526412	0.31867900649103065	0.3221640152247521	0.35086018116906414	0.35262220543540324	0.36757623183446725	0.36844941378349566	0.3841511174755314	0.3841499884852319	0.4153025332093061	0.4136823288709034	0.09056879477849192	0.08556882402411609	0.045895582450235395	0.11511310552771192	0.045983929294742154	0.11533469273143737
1.0958513225808764	0.31895552325182	0.32244237688968186	0.35115240400798836	0.3529154387356411	0.36787664999203556	0.3687504101761862	0.3844597053173797	0.38445872510952334	0.4156266259353335	0.41400575872183776	0.09053931884535876	0.08554102043930233	0.045647678029020256	0.11518118955015666	0.045735530802900826	0.11540286525405463
1.1024543780671139	0.31923222113344024	0.3227209196670502	0.35144480516075793	0.3532088505011506	0.36817724505980226	0.36905158370837765	0.38476846872681647	0.38476763760230204	0.4159508918659522	0.4143293621933838	0.0905098400653355	0.08551321412588496	0.04540087900349121	0.11524872070931735	0.04548823997408036	0.11547048369038748
1.1090972202843215	0.3195090988698008	0.322999642278088	0.35173738324416987	0.3535024393423065	0.36847801559365645	0.36935293293276467	0.38507740619922426	0.3850767244589425	0.41627532938242306	0.4146531376727386	0.09048035851294994	0.08548540515416347	0.045155181819648504	0.11531569770222916	0.045242053246767	0.11553754673502681
1.115780088967567	0.3197861551916757	0.3232785434408701	0.35203013687170776	0.35379620386615884	0.36877896014608014	0.3696544563986294	0.38538651622648684	0.38538598417131914	0.41659993686233343	0.4149770835434332	0.09045087426236575	0.08545759359409531	0.04491058292271788	0.11538211922082553	0.0449969670585908	0.11560405307723443
1.1225032252964444	0.32006338882669244	0.3235576218703033	0.3523230646535298	0.35409014267642	0.3690800772661372	0.36995615265182724	0.3856957972969759	0.3856954152277916	0.41692471267958253	0.415301198185318	0.09042138738738151	0.08542977951529272	0.04466707875730691	0.1154479839518956	0.044752977846552966	0.11567000140107098
1.1292668719037753	0.3203407984993185	0.323836876278113	0.35261616519645433	0.35438425437345095	0.36938136549945716	0.3702580202347737	0.3860052478955363	0.38600501611319155	0.41724965520436624	0.41562547997454735	0.09039189796143368	0.08540196298702851	0.04442466576742632	0.11551329057679993	0.04451008204715379	0.11573539038538172
1.1360712728843656	0.32061838293084893	0.3241163053728304	0.35290943710394673	0.35467853755424766	0.36968282338822306	0.3705600576864303	0.38631486650347246	0.3863147853088075	0.41757476280316314	0.4159499272835649	0.09036240605759754	0.08537414407823347	0.044183340396827475	0.1155780377716269	0.04426827609653472	0.11580021870356916
1.1429166738038161	0.32089614083939366	0.3243959078597806	0.3532028789761062	0.35497299081242795	0.36998444947115694	0.37086226354229074	0.3866246515985336	0.3866247212923709	0.4179000338387182	0.41627453848108886	0.09033291174858656	0.0853463228574983	0.04394309908898819	0.11564222420723524	0.04402755643058853	0.11586448502374935
1.1498033217073829	0.3211740709398643	0.32467568244106826	0.35349648940965167	0.35526761273821755	0.3702862422835057	0.37116463633436636	0.38693460165489935	0.3869348225380421	0.41822546667002863	0.41659931193209637	0.09030341510675446	0.08531849939307508	0.04370393828731878	0.11570584854892729	0.043787919485183124	0.11592818800860982
1.1567314651288954	0.32145217194396175	0.32495562781556586	0.3537902669979085	0.35556240191843663	0.3705882003570274	0.37146717459117307	0.38724471514316544	0.3872450875163954	0.418551059652328	0.41692424599780886	0.09027391620409576	0.0852906737528771	0.043465854435321916	0.1157689094567047	0.043549361696253897	0.11599132631545217
1.1637013540997225	0.3217304425601626	0.3252357426788994	0.35408421033079424	0.3558573569364851	0.37089032221997636	0.37176987683771584	0.38755499053032894	0.387555514694404	0.4188768111370711	0.4172493390356762	0.09024441511224729	0.08526284600448064	0.043228843976667264	0.11583140558491323	0.04331187949989612	0.1160538985959505
1.1707132401577995	0.32200888149370643	0.3255160257234361	0.3543783179948054	0.35615247637232994	0.3711926063970897	0.3720727415954752	0.387865426279774	0.38786610253542647	0.4192027194719187	0.41757458939936154	0.09021491190248866	0.0852350162151255	0.0429929033554437	0.11589333558266901	0.04307546933265627	0.11611590349646406
1.177767376356704	0.32228748744658225	0.32579647563827085	0.35467258857300266	0.3564477588024901	0.3714950514095723	0.3723757673823929	0.3881760208512561	0.3881768494991909	0.41952878300072177	0.41789999543872575	0.09018540664574284	0.08520718445171595	0.04275802901615222	0.11595469809324754	0.042840127631485814	0.11617733965768196
1.1848640172747877	0.322566259117515	0.326077091109212	0.3549670206449969	0.3567432028000224	0.3717976557750822	0.3726789527128564	0.3884867727008878	0.3884877540417802	0.41985500006350496	0.4182255554998114	0.09015589941257866	0.08517935078082206	0.042524217403997255	0.11601549175462367	0.042605850833993486	0.11623820571462318
1.1920034190243662	0.32284519520195326	0.3263578708187694	0.3552616127869358	0.3570388069345082	0.37210041800771715	0.37298229609768513	0.3887976802811239	0.3887988146156174	0.4201813689964528	0.41855126792482755	0.09012639027320997	0.08515151526867958	0.042291464964879566	0.11607571519891735	0.04237263537854119	0.1162985002968071
1.1991858392609598	0.323124294392054	0.326638813446139	0.35555636357148834	0.3573345697720378	0.37240333661799785	0.3732857960441155	0.3891087420407457	0.3891100296694503	0.4205078881318917	0.4188771310521337	0.09009687929749821	0.08512367798119276	0.04205976814559875	0.11613536705272054	0.04214047770441809	0.1163582220280972
1.2064115371925936	0.32340355537667037	0.32691991766719075	0.35585127156783136	0.3576304898751971	0.3727064101128552	0.3735894510557861	0.38941995642484617	0.38942139764833583	0.4208345557982754	0.41920314321622343	0.09006736655495202	0.0850958389839321	0.04182912339403089	0.11619444593695505	0.04190937425191521	0.11641736952657311
1.2136807735891502	0.32368297684133773	0.32720118215445404	0.35614633534163476	0.3579265658030524	0.3730096369956143	0.3738932596327226	0.38973132187481463	0.3897329169936259	0.4211613703201679	0.41952930274770917	0.09003785211472902	0.08506799834213932	0.04159952715914628	0.11625295046668782	0.041679321462492425	0.11647594140460171
1.2209938107917835	0.32396255746825936	0.32748260557710374	0.35644155345504663	0.3582227961111359	0.3733130157659794	0.374197220271323	0.39004283682832114	0.3900445861429507	0.421488330018228	0.41985560797330496	0.09000833604563713	0.08504015612072542	0.04137097589120842	0.1163108792513583	0.04145031577887792	0.11653393626879449
1.2283509127223842	0.32424229593629317	0.3277641866009466	0.35673692446667915	0.3585191793514311	0.37361654492001944	0.3745013314643421	0.39035449971930125	0.3903564035302037	0.42181543320919257	0.42018205721581126	0.0899788184161348	0.08501231238427229	0.04114346604192676	0.11636823089453685	0.04122235364521387	0.11659135271987964
1.2357523448931043	0.32452219092093765	0.3280459238884072	0.3570324469315934	0.3588157140723581	0.3739202229501525	0.3748055917008768	0.3906663089779403	0.3906683675855262	0.4221426782058605	0.42050864879409766	0.08994929929433272	0.08498446719703397	0.04091699406452065	0.1164250039939958	0.040995431507241165	0.11664818935285837
1.2431983744159416	0.3248022410943176	0.32832781609851347	0.357328119401285	0.3591123988187584	0.3742240483451303	0.3751099994663505	0.3909782630306577	0.3909804767352917	0.42247006331707554	0.4208353810230871	0.0899197787479939	0.0849566206229382	0.04069155641386146	0.11648119714156735	0.04076954581228165	0.11670444475677755
1.2506892700123766	0.3250824451251705	0.32860986188688307	0.35762394042366846	0.3594092321318801	0.3745280195900235	0.37541455324249773	0.391290360300091	0.39129272940208953	0.42279758684771057	0.42116225221373893	0.08989025684453579	0.08492877272558588	0.040467149546625336	0.11653680892331408	0.040544693009504584	0.11676011751477233
1.2582253020230734	0.3253628016788316	0.3288920599057087	0.35791990854306266	0.35970621254936297	0.37483213516620567	0.37571925150734875	0.3916025992050806	0.39160512400470976	0.4231252470986504	0.4214892606730327	0.0898607336510318	0.08490092356825339	0.040243769921374906	0.11659183791918792	0.04032086954997993	0.11681520620402353
1.2658067424176331	0.3256433094172203	0.32917440880374366	0.35821602230017585	0.3600033386052229	0.37513639355133793	0.376024092735214	0.39191497816065285	0.3919176589581265	0.42345304236677483	0.4218164047039506	0.08983120923420951	0.08487307321389337	0.04002141399872272	0.11664628270332855	0.0400980718868027	0.11686970939584285
1.2734338648044117	0.3259239669988258	0.3294569072262878	0.35851228023209025	0.3603006088298371	0.3754407932193536	0.3763290753966685	0.3922274955780049	0.39223033267348223	0.4237809709449425	0.4221436826054615	0.08980168366045489	0.0848452217251343	0.039800078241391645	0.11670014184377919	0.039876296475213735	0.11692362565534609
1.2811069444403917	0.3262047730786922	0.3297395538151725	0.3588086808722467	0.36059802174992855	0.3757453326404418	0.3766341979585358	0.3925401498644879	0.39254314355807174	0.42410903112197307	0.42247109267250327	0.08977215699581152	0.08481736916428409	0.03957975911439249	0.11675341390255767	0.03965553977271341	0.11697695354165205
1.2888262582411194	0.32648572630840444	0.3300223472087466	0.3591052227504295	0.36089557588855065	0.3760500102810326	0.3769394588838724	0.39285293942359145	0.3928560900153253	0.4244372211826308	0.42279863319596667	0.0897426293059834	0.0847895155933278	0.039360453085102165	0.1168060974356564	0.03943579823921439	0.11702969160791099
1.296592084790695	0.32676682533607315	0.3303052860418614	0.3594019043927508	0.36119326976507166	0.37635482460378034	0.37724485663195223	0.3931658626549262	0.39316917044479344	0.4247655394076068	0.4231263024626772	0.08971310065633267	0.08476166107393247	0.03914215662340226	0.11685819099292871	0.03921706833710559	0.11708183840100617
1.3044047043518285	0.3270480688063207	0.3305883689458556	0.3596987243216353	0.36149110189515893	0.37665977406754814	0.3775503896582494	0.39347891795420875	0.393482383242129	0.4250939840735024	0.42345409875537826	0.0896835711118849	0.08473380566744448	0.03892486620176783	0.11690969311810306	0.03899934653140136	0.11713339246176702
1.312264398875954	0.32732945536026603	0.3308715945485411	0.3599956810558044	0.36178907079076394	0.3769648571273916	0.37785605641442377	0.3937921037132442	0.3937957267990721	0.42542255345281177	0.4237820203527147	0.089654040737327	0.08470594943489274	0.03870857829538821	0.1169606023487404	0.03878262928984455	0.11718435232485547
1.320171452013404	0.32761098363550983	0.3311549614741876	0.36029277311026053	0.3620871749601057	0.3772700722345428	0.3781618553483036	0.3941054183199099	0.39410919950343287	0.4257512458139035	0.4241100655292139	0.08962450959700986	0.08467809243698975	0.0384932893822878	0.11701091721614887	0.03856691308298821	0.11723471651863804
1.3281261491236485	0.3278926522661197	0.33143846834350776	0.3605899989962719	0.3623854129076555	0.3775754178363939	0.3784677849038696	0.3944188601581388	0.3944227997390744	0.42608005942100485	0.4244382325552694	0.08959497775494797	0.08465023473413025	0.03827899594342199	0.11706063624546914	0.03835219438435544	0.11728448356528531
1.3361287772855897	0.3281744598826152	0.3317221137736422	0.3608873572213558	0.3626837831341208	0.3778808923764811	0.37877384352123894	0.3947324276079027	0.39473652588589686	0.4264089925341824	0.42476651969712315	0.08956544527482284	0.08462237638639576	0.0380656944628015	0.11710975795557488	0.0381384696705247	0.11733365198075774
1.3441796253079266	0.32845640511195273	0.332005896378144	0.36118484628926323	0.3629822841364293	0.3781864942944681	0.37908002963664844	0.3950461190451955	0.39505037631982015	0.42673804340932564	0.4250949252168477	0.08953591221998211	0.08459451745355301	0.03785338142758832	0.1171582808591154	0.03792573542119726	0.11738222027459244
1.352278983739575	0.3287384865775106	0.332289814766964	0.361482464699963	0.36328091440771276	0.3784922220261299	0.3793863416824381	0.3953599328420161	0.395364349412767	0.4270672102981283	0.4254234473723284	0.08950637865344117	0.08456665799505607	0.03764205332817383	0.11720620346221722	0.037713988119360664	0.11743018694998852
1.3604271448801535	0.3290207028990733	0.33257386754643486	0.3617802109496249	0.363579672437291	0.37879807400333554	0.37969277808703455	0.39567386736635124	0.39567844353264575	0.427396491448071	0.4257520844172456	0.08947684463788445	0.0845387980700464	0.03743170665834228	0.11725352426483937	0.03750322425139885	0.11747755050392072
1.3686244027905345	0.3293030526928172	0.3328580533192565	0.362078083530605	0.36387855671065583	0.3791040486540327	0.3799993372749351	0.3959879209821591	0.39599265704333414	0.4277258851024036	0.42608083460105733	0.0894473102356656	0.08451093773735527	0.03722233791533114	0.11730024176048914	0.037293440307138326	0.11752430942686942
1.3768710533034536	0.3295855345712937	0.3331423706844796	0.36237608093142737	0.3641775657094543	0.3794101444022295	0.3803060176666896	0.3963020920493516	0.3963069883046609	0.42805538950012617	0.4264096961689802	0.08941777550881122	0.08448307705550338	0.03701394359992349	0.11734635443623631	0.037084632779958326	0.11757046220282064
1.3851673940341884	0.32986814714341556	0.333426818237491	0.3626742016367696	0.3644766979114726	0.3797163596679791	0.38061281767888483	0.3966163789237771	0.39662143567238956	0.4283850028759719	0.4267386673619724	0.0893882405190186	0.08445521608270383	0.03680652021659725	0.11739186077276997	0.03687679816695777	0.11761600730947919
1.3935137243912972	0.3301508890144401	0.33371139456999754	0.3629724441274457	0.36477595179062	0.38002269286736223	0.38091973572412735	0.39693077995720366	0.39693599749820074	0.42871472346038864	0.427067746416715	0.08935870532765862	0.0844273548768603	0.03660006427357487	0.11743675924425645	0.036669932969008556	0.11766094321798448
1.4019103455874267	0.33043375878595427	0.333996098270011	0.3632708068803896	0.36507532581691166	0.38032914241246996	0.38122677021102636	0.39724529349730103	0.3972506721296746	0.42904454947952025	0.42739693156559394	0.08932916999577654	0.08439949349557063	0.03639457228292642	0.11748104831835349	0.0364640336907911	0.11770526839288209
1.410357560650181	0.3307167550558585	0.33428092792183145	0.3635692883686382	0.36537481845645237	0.3806357067113875	0.38153391954417654	0.3975599178876235	0.39756545791027353	0.4293744791551886	0.4277262210366815	0.08929963458409403	0.08437163199612695	0.036190040760718745	0.11752472645632395	0.03625909684100037	0.11774898129228006
1.4188556744330574	0.3309998764183517	0.33456588210603205	0.363867887061316	0.36567442817142	0.3809423841681766	0.38184118212414137	0.3978746514675924	0.39788035317932474	0.42970451070487536	0.4280556130537182	0.08927009915300795	0.08434377043551632	0.035986466227019065	0.11756779211262369	0.036055118932392105	0.11779208036767841
1.4274049936264492	0.3312831214639151	0.3348509593994433	0.3641666014236171	0.3659741534200483	0.3812491731828581	0.38214855634743566	0.39818949257247827	0.3981953562720022	0.4300346423417028	0.4283851058360941	0.08924056376259414	0.08431590887042249	0.03578384520607614	0.11761024373535633	0.03585209648186094	0.11783456406396908
1.4360058267687137	0.331566488779296	0.3351361583751366	0.3644654299167892	0.36627399265661087	0.38155607215139575	0.3824560406065083	0.39850443953338344	0.39851046551930974	0.4303648722744159	0.42871469759883035	0.08921102847260692	0.08428804735722692	0.03558217422635224	0.11765207976591796	0.035650026010539904	0.11787643081939336
1.4446584842573071	0.33184997694749274	0.3354214776024088	0.36476437099811687	0.36657394433140383	0.3818630794656777	0.38276363328972485	0.3988194906772241	0.39882567924806234	0.43069519870736367	0.4290443865525608	0.08918149334247998	0.08426018595200822	0.035381449820661715	0.11769329863905398	0.035448904043935414	0.11791767906565553
1.453363278359986	0.33213358454773806	0.33570691564676525	0.365063423120904	0.36687400689072835	0.3821701935135003	0.3830713327813508	0.39913464432671253	0.3991409957808688	0.4310256198404798	0.4293741709035129	0.08915195843132896	0.08423232471054624	0.03518166852620652	0.11773389878280227	0.03524872711196636	0.1179583072276813
1.4621205232260774	0.3324173101554831	0.3359924710699048	0.3653625847344574	0.36717417877687475	0.3824774126785493	0.3833791374615331	0.39944989880033904	0.399456413436114	0.4313561338692644	0.429704048853489	0.08912242379795153	0.08420446368832034	0.03498282688471832	0.11777387861867794	0.035049491749049366	0.11799831372371727
1.470930534897817	0.332701152342382	0.3362781424297026	0.3656618542840697	0.3674744584281046	0.38278473534038426	0.3836870457062837	0.3997652524123545	0.39977193052794047	0.43168673898476545	0.4300340185998482	0.08909288950082861	0.08417660294051182	0.03478492144253309	0.11781323656134646	0.03485119449422314	0.11803769696524569
1.4797936313217521	0.3329851096762746	0.3365639282801943	0.36596123021100213	0.36777484427863383	0.38309215987441886	0.3839950558874606	0.40008070347275143	0.40008754536623053	0.43201743337355863	0.43036407833548634	0.08906335559812546	0.08414874252200465	0.034587948750619546	0.11785197101866629	0.03465383189121951	0.11807645535695599
1.48871013236022	0.33326918072117107	0.3368498271715598	0.36626071095246754	0.36807533475861565	0.38339968465190494	0.3843031663727515	0.40039625028724685	0.40040325625658835	0.43234821521772987	0.43069422624881815	0.08903382214769305	0.0841208824873863	0.03439190536476033	0.11789008039183102	0.03445740048855228	0.1181145872969438
1.4976803598028874	0.3335533640372354	0.3371358376501066	0.36656029494161296	0.3683759282941229	0.38370730803991365	0.3846113755256557	0.4007118911572635	0.4007190615003216	0.4326790826948549	0.43102446052375704	0.08900428920706945	0.0840930228909499	0.03419678784556979	0.11792756307525565	0.034261896839588246	0.11815209117628456
1.5067046373783677	0.3338376581807688	0.33742195825825294	0.3668599806075026	0.36867662330713113	0.38401502840131885	0.3849196817054657	0.40102762437991174	0.4010349593944231	0.43301003397798127	0.4313547793396971	0.08897475683347975	0.0840651637866936	0.034002592758589856	0.1179644174564487	0.034067317502628924	0.11818896537931778
1.5157832907659001	0.3341220617041935	0.3377081875345124	0.3671597663750997	0.36897741821550106	0.38432284409477774	0.38522808326725	0.40134344824797097	0.40135094823155254	0.43334106723560784	0.4316851808714932	0.08894522508383919	0.08403730522832238	0.03380931667437892	0.11800064191609749	0.033873659041017135	0.11822520828347649
1.5249166476071065	0.33440657315603634	0.3379945240134763	0.36745965066525077	0.36927831143296064	0.38463075347471465	0.38553657856183476	0.4016593610498721	0.4016670263000184	0.4336721806316668	0.432015663289442	0.08891569401475224	0.08400944726925058	0.033616956168597056	0.11803623482808234	0.033680918023186734	0.11826081825931567
1.5341050375178134	0.334691191080912	0.3382809662257972	0.36775963189466626	0.3695793013690883	0.3849387548913017	0.38584516593578616	0.401975361069678	0.4019831918837588	0.43400337232550346	0.4323462247592625	0.08888616368251498	0.08398158996259993	0.033425507822066436	0.11807119455929183	0.033489091022772755	0.11829579367055487
1.5433487920999491	0.33497591401950655	0.33856751269817265	0.3680597084759043	0.3698803864292949	0.38524684669044174	0.38615384373139205	0.4022914465870659	0.40229944326232403	0.4343346404718571	0.43267686344207684	0.08885663414311577	0.08395373336120354	0.033234968220853034	0.11810551946973646	0.033298174618661136	0.11833013287386507
1.5526482449535108	0.3352607405085605	0.3388541619533278	0.3683598788173522	0.37018156501480576	0.3855550272137494	0.386462610286644	0.40260761587730814	0.40261577871085674	0.4346659832208412	0.4330075774943904	0.08882710545223728	0.08392587751760547	0.03304533395638032	0.11813920791247767	0.03310816539510597	0.11836383421908181
1.5620037316886017	0.33554566908085276	0.3391409125099993	0.36866014132320996	0.37048283552264394	0.3858632947985339	0.3867714639352192	0.40292386721125406	0.4029321965000745	0.43499739871792487	0.43333836506807333	0.08879757766525528	0.08389802248406192	0.03285660162544346	0.11817225823364197	0.032919059941722395	0.11839689604892101
1.5714155899375468	0.335830698265183	0.33942776288291754	0.36896049439347106	0.3707841963456114	0.3861716477777798	0.3870804030064615	0.4032401988553109	0.4032486948962499	0.4353288851039116	0.4336692243103395	0.08876805083724303	0.08387016831254207	0.03266876783035144	0.11820466877230729	0.032730854853674884	0.1184293166991921
1.580884159367074	0.33611582658635536	0.3397147115827904	0.3692609364239059	0.37108564587227166	0.38648008448012994	0.38738942582536445	0.4035566090714254	0.4035652721611928	0.4356604405149209	0.43400015336372805	0.08873852502296978	0.08384231505472996	0.03248182917893061	0.11823643786061666	0.0325435467316737	0.11846109449869857
1.5904097816905756	0.3364010525651615	0.340001757116286	0.3695614658060434	0.3713871824869318	0.3867886032298658	0.38769853071255156	0.4038730961170646	0.40388192655223126	0.4359920630823684	0.4343311503660832	0.0887090002769034	0.08381446276202627	0.03229578228464547	0.11826756382355086	0.032357132182045945	0.11849222776901058
1.5999928006804371	0.33668637471836355	0.34028889798601547	0.36986208092715334	0.3716888045696248	0.3870972023468902	0.3880077159842586	0.4041896582451975	0.404198656322192	0.4363237509329454	0.4346622134505344	0.08867947665321048	0.08378661148554616	0.03211062376668039	0.11829804497919838	0.032171607816849246	0.1185227148248913
1.6096335621804478	0.336971791558677	0.340576132690516	0.370162780170228	0.3719905104960907	0.38740588014670824	0.3883169799523151	0.4045062937042755	0.4045154597193822	0.4366555021885994	0.43499334074547674	0.08864995420575905	0.0837587612761242	0.03192635024993251	0.11832787963840019	0.03198697025393216	0.11855255397387054
1.6193324141182788	0.33725730159475376	0.3408634597242339	0.3704635619139647	0.37229229863775964	0.3877146349404088	0.3886263209241259	0.4048230007382134	0.4048323349875703	0.4369873149665143	0.435324530374551	0.088620432988117	0.08373091218431312	0.03174295836520713	0.11835706610501973	0.03180321611697323	0.11858174351625905
1.6290897065180392	0.33754290333116516	0.34115087757750673	0.3707644245327473	0.37259416736173295	0.38802346503464674	0.3889357372026518	0.40513977758637165	0.40514928036596665	0.43731918737909037	0.4356557804566235	0.08859091305355705	0.08370306426038479	0.0315604447491431	0.11838560267571552	0.03162034203556985	0.11861028174546107
1.6389057915129117	0.3378285952683846	0.3414383847365467	0.37106536639662857	0.3728961150307651	0.38833236873162286	0.389245227086392	0.4054566224835353	0.40546629408920487	0.43765111753392366	0.4359870891057664	0.08856139445505402	0.08367521755433348	0.03137880604437626	0.11841348764001225	0.03143834464531281	0.11863816694753382
1.6487810233578566	0.3381143759027702	0.3417259796834228	0.3713663858713111	0.3731981400032456	0.38864134432906644	0.38955478886936434	0.40577353365989577	0.40578337438732215	0.43798310353378694	0.4363184544312374	0.08853187724528813	0.0836473721158743	0.03119803889962114	0.1184407192803576	0.03125722058784319	0.1186653974014007
1.6587157584424002	0.3384002437265482	0.34201366089604407	0.37166748131813043	0.37350024063318094	0.38895039012021665	0.38986442084108763	0.40609050934103263	0.4061005194857407	0.43831514347660877	0.43664987453746	0.0885023614766468	0.08361952799444594	0.031018139969646086	0.11846729587192328	0.03107696651092695	0.11869197137889387
1.6687103553034934	0.3386861972277946	0.34230142684814113	0.37196865109403543	0.3738024152701755	0.3892595043938024	0.39017412128656187	0.40640754774789206	0.4064177276052476	0.43864723545545314	0.4369813475240027	0.08847284720122289	0.08359168523921119	0.030839105915376308	0.11849321568260507	0.030897579068490444	0.11871788714445586
1.6787651746384535	0.3389722348904185	0.34258927600924965	0.37226989355157064	0.3741046622594139	0.3895686854340248	0.39048388848625	0.40672464709676964	0.406734996961976	0.43897937755849986	0.43731287148555903	0.0884433344708197	0.08356384389905784	0.030660933404035973	0.11851847697332119	0.030719054920723465	0.11874314295535271
1.6888805793179813	0.3392583551941449	0.34287720684469286	0.37257120703885804	0.3744069799416425	0.3898779315205382	0.3907937207160584	0.4070418055992899	0.4070523257673862	0.4393115678690241	0.43764444451192813	0.08841382333694867	0.08353600402260054	0.030483619109062943	0.1185430779974439	0.030541390734093454	0.11876773706163135
1.6990569343992543	0.33954455661449606	0.34316521781556253	0.37287258989957817	0.37470936665315013	0.39018724092843	0.3911036162473186	0.40735902146238695	0.40736971222824464	0.4396438044653753	0.43797606468799266	0.08838431385083258	0.08350816565818042	0.030307159710275755	0.11856701700125427	0.03036458318148405	0.11879166770602012
1.7092946071391046	0.33983083762277544	0.34345330737870317	0.373174040472952	0.3750118207257504	0.3904966119282035	0.39141357334676785	0.4076762928882854	0.40768715454660637	0.43997608542095773	0.4383077300936998	0.08835480606340562	0.08348032885386852	0.03013155189392691	0.11859029222372897	0.030188628942156015	0.1188149331239714
1.7195939670072704	0.34011719668604906	0.3437414739866935	0.373475557093722	0.375314340486763	0.3908060427857572	0.3917235902765301	0.40799361807448037	0.4080046509197942	0.4403084088042095	0.43863943880404077	0.08832530002531573	0.08345249365746417	0.029956792352713535	0.11861290189646922	0.030013524701885785	0.1188375315435195
1.7299553856997325	0.34040363226712833	0.34402971608782823	0.3737771380921339	0.37561692425899423	0.391115531762367	0.3920336652940968	0.40831099521371833	0.40832219954037924	0.4406407726785818	0.43897118888902925	0.08829579578692467	0.08342466011649811	0.029782877785894613	0.1186348442438998	0.029839267153004556	0.1188594611855649
1.7403792371521247	0.34069014282455234	0.34431803212610135	0.3740787817939181	0.37591957036071977	0.39142507711466634	0.3923437966523082	0.40862842249397713	0.40863979859616195	0.4409731751025191	0.4393029784136825	0.08826629339830935	0.08339682827823217	0.02960980489927323	0.11865611748292793	0.02966585299441249	0.1188807202634905
1.7508658975532332	0.3409767268125699	0.3446064205411873	0.3743804865202707	0.3762222771056643	0.391734677094627	0.3926539825993333	0.4089458980984465	0.4089574462701514	0.4413056141294376	0.4396348054379989	0.08823679290926341	0.08336899818966124	0.029437570405320912	0.11867671982315642	0.029493278931667533	0.11890130698321855
1.76141574535857	0.34126338268112233	0.34489487976842376	0.37468225058783516	0.37652504280298404	0.3920443299495403	0.3929642213786512	0.40926342020550843	0.4092751407405467	0.44163808780770547	0.43996666801693896	0.08820729436929793	0.0833411698975145	0.029266171023195398	0.11869664946691216	0.02932154167707779	0.1189212195435374
1.7720291613040315	0.341550108875825	0.3451834082387935	0.37498407230868286	0.3768278657572471	0.3923540339219976	0.39327451122903206	0.409580986988717	0.4095928801807165	0.44197059418062123	0.44029856420040353	0.08817779782764308	0.08331334344825612	0.029095603478825893	0.11871590460894765	0.029150637949697966	0.11894045613566107
1.7827065284196406	0.3418369038379498	0.3454720043789062	0.3752859499902949	0.37713074426841475	0.3926637872498707	0.39358485038451657	0.40989859661677874	0.40991066275917865	0.4423031312863936	0.44063049203321353	0.08814830333324869	0.08328551888808533	0.0289258645049415	0.11873448343682469	0.028980564475393322	0.11895901494337124
1.7934482320433673	0.3421237660044074	0.345760666610981	0.3755878819355436	0.37743367663182326	0.39297358816629346	0.39389523707439805	0.4102162472535333	0.410228486639582	0.44263569715812057	0.4409624495550894	0.08811881093478502	0.08325769626293941	0.02875695084111385	0.11875238413047384	0.028811317986935592	0.11897689414308843
1.8042546598350382	0.34241069380772904	0.34604939335282775	0.3758898664426721	0.37773666113816357	0.3932834348996408	0.3942056695232019	0.41053393705793245	0.4105463499806847	0.44296828982376824	0.44129443480062985	0.08808932068064587	0.08322987561849365	0.028588859233817487	0.11876960486245025	0.028642895223963905	0.11899409190370136
1.8151262017903238	0.34269768567604864	0.3463381830178294	0.37619190180527706	0.3780396960734633	0.3935933256735107	0.39451614595066636	0.4108516641840215	0.4108642509363351	0.4433009073061504	0.4416264457992907	0.08805983261894806	0.08320205700016252	0.028421586436529367	0.11878614379787678	0.028475292933137553	0.1190106063865386
1.8260632502548164	0.3429847400330848	0.3466270340149237	0.37649398631228886	0.37834277971906727	0.3939032587067041	0.3948266645717232	0.4111694267809178	0.4111821876554518	0.44363354762290735	0.4419584805753651	0.08803034679753145	0.08317424045310139	0.028255129209671992	0.1188019990943161	0.028308507868139543	0.11902643574566696
1.8370661999381863	0.34327185529812276	0.3469159447485852	0.37679611824795256	0.378645910351619	0.39421323221320503	0.3951372235964783	0.4114872229927919	0.4115001582820033	0.44396620878648463	0.4422905371479617	0.08800086326396346	0.08314642602220568	0.028089484320801716	0.11881716890199812	0.028142536789726336	0.11904157812752203
1.848135447928429	0.34355902988599635	0.34720491361880684	0.3770982958918091	0.3789490862430407	0.3945232444021623	0.39544782123019157	0.4118050509588471	0.4118181609549884	0.4442988888041126	0.4426226135309836	0.08797138206553742	0.08311861375211502	0.02792464854451282	0.11883165136349305	0.027977376465745607	0.11905603167093659
1.8592713937061955	0.34384626220706943	0.34749393902108144	0.37740051751867587	0.3792523056605144	0.39483329347786794	0.39575845567325735	0.4121229088132989	0.412136193808415	0.44463158567778466	0.4429547077331078	0.08794190324927437	0.08309080368721147	0.027760618662576064	0.11884544461382518	0.027813023671235726	0.11906979450726851
1.8704744391592067	0.3441335506672184	0.3477830193463839	0.37770278139862795	0.379555566866463	0.3951433776397394	0.3960691251211851	0.4124407946853555	0.4124542549712811	0.4449642974042369	0.44328681775776385	0.08791242686192485	0.0830629958716223	0.027597391463967114	0.11885854678057228	0.027649475188454176	0.11908286476031549
1.8817449885967616	0.34442089366781337	0.34807215298115257	0.3780050857969785	0.37985886811853115	0.3954534950822984	0.39637982776457925	0.4127587066991971	0.4127723425675541	0.445297021974926	0.4436189416031126	0.08788295294996949	0.08303519034922013	0.02743496374490917	0.11887095598375197	0.02748672780691308	0.1190952405463861
1.8930834487643238	0.3447082896057003	0.34836133830727123	0.37830742897426006	0.3801622076695651	0.3957636439951527	0.39669056178911993	0.4130766429739562	0.4130904547161505	0.4456297573760093	0.44395107726202565	0.0878534815596199	0.0830073871636251	0.02727333230890494	0.11888267033579325	0.027324778323428944	0.11910691997410083
1.9044902288582053	0.3449957368731827	0.3486505737020501	0.3786098091862046	0.38046558376759465	0.3960738225629747	0.39700132537554267	0.4133946016236968	0.4134085895309158	0.4459625015883223	0.4442832227220636	0.08782401273682124	0.08297958635820366	0.027112493966768625	0.11889368794146549	0.027163623542151072	0.11911790114444898
1.9159657405403292	0.34528323385800264	0.34893985753820767	0.3789122246837248	0.3807689946558121	0.39638402896548286	0.39731211669961836	0.413712580757394	0.4137267451206038	0.4462952525873582	0.4446153759654545	0.08779454652725066	0.0829517879760735	0.02695244553672893	0.11890400689809155	0.027003260274636176	0.11912818215087384
1.9275103979530908	0.34557077894332333	0.3492291881838524	0.3792146737128947	0.3810724385725547	0.3966942613774214	0.3976229339321343	0.4140305784789145	0.41404491958885686	0.4466280083432464	0.4449475349690737	0.08776508297632113	0.08292399206010052	0.026793183844382895	0.11891362529522098	0.0268436853398768	0.11913776107930119
1.9391246177343011	0.34585837050771023	0.349518564002464	0.37951715451492957	0.3813759137512839	0.39700451796854036	0.39793377523887385	0.41434859288699544	0.41436311103418505	0.44696076682073127	0.4452796977044218	0.08773562212918191	0.08289619865290257	0.02663470572282023	0.11892254121485735	0.02668489556432263	0.11914663600776976
1.9508088190322228	0.3461460069251124	0.3498079833528748	0.3798196653261675	0.38167941842056635	0.39731479690357563	0.39824463878059535	0.4146666220752239	0.41468131754994536	0.44729352597915006	0.44561186213760273	0.087706164030718	0.08286840779684852	0.026477008012623315	0.11893075273142983	0.026526887781937347	0.11915480500681497
1.9625634235206988	0.34643368656484463	0.3500974445892514	0.3801222043780495	0.38198295080405437	0.3976250963422296	0.39855552271301437	0.41498466413201734	0.4149995372243227	0.44762628377241276	0.44594402622930424	0.08767670872555358	0.08284061953406277	0.02632008756189208	0.11893825791159429	0.026369658834262566	0.11916226613941205
1.9743888554143678	0.34672140779156835	0.35038694606107595	0.38042476989709995	0.38228650912046647	0.39793541443915015	0.3988664251867817	0.4153027171406021	0.4153177681403076	0.4479590381489796	0.44627618793477464	0.08764725625805152	0.08281283390642163	0.026163941226304388	0.11894505481438955	0.026213205570385867	0.11916901746054975
1.9862855414839768	0.3470091689652734	0.35067648611312724	0.3807273601049071	0.38259009158356755	0.39824574934391177	0.3991773443474642	0.4156207791789935	0.41563600837567655	0.4482917870518401	0.44660834520380205	0.08761780667231577	0.08278505095555763	0.026008565869148015	0.11895114149116637	0.02605752484704027	0.1191750570177561
1.9982539110717792	0.3472969684412593	0.3509660630854622	0.38102997321810367	0.38289369640214943	0.3985560992009944	0.39948827833552464	0.41593884831997485	0.41595425600297176	0.4486245284184913	0.44694049598069296	0.08758836001219095	0.08275727072286017	0.025853958361377494	0.11895651598561585	0.025902613528661078	0.11918038285085686
2.010294396107033	0.34758480457011687	0.35125567531339763	0.3813326074483474	0.3831973217800114	0.39886646214976434	0.3997992252863015	0.41625692263107766	0.41627250908948005	0.44895726018091686	0.4472726382042513	0.08755891632126507	0.08272949324947552	0.025700115581614114	0.11896117633372683	0.025748468487339693	0.11918499299193286
2.0224074311215867	0.34787267569770935	0.3515453211274906	0.3816352610023011	0.38350096591594024	0.3991768363244536	0.40011018332998904	0.41657500017456006	0.41659076569721215	0.44928998026556427	0.4476047698077558	0.08752947564286946	0.0827017185763084	0.025547034416195658	0.11896512056380004	0.02559508660292309	0.11918888546526318
2.0345934532655616	0.34816058016515394	0.3518349988535203	0.38193793208161325	0.3838046270036906	0.39948721985413993	0.4004211505916167	0.4168930790073868	0.4169090238828828	0.44962268659332455	0.44793688871893916	0.08750003802008065	0.08267394674402416	0.0253947117592368	0.11896834669636291	0.02544246476300671	0.11919205828739621
2.0468529023231294	0.34844851630880297	0.3521247068124689	0.38224061888289823	0.38410830323196554	0.3997976108627267	0.400732125191029	0.4172111571812085	0.417227281697889	0.44995537707950994	0.4482689928599664	0.08747060349572133	0.0826461777930472	0.025243144512597127	0.11897085274418373	0.02529059986302684	0.11919450946726329
2.059186220728381	0.348736482460225	0.3524144433205028	0.38254331959771676	0.3844119927843963	0.40010800746892217	0.4010431052428659	0.4175292327423405	0.41754553718829013	0.4502880496338322	0.44860108014741296	0.08744117211236073	0.08261841176356498	0.025092329585998385	0.11897263671230007	0.025139488806228627	0.11919623700592297
2.0715938535812968	0.3490244769461867	0.3527042066889541	0.38284603241255627	0.384715693839523	0.40041840778622023	0.4013540888565416	0.417847303731743	0.41786378839478683	0.45062070216038175	0.44893314849224364	0.08741174391231683	0.08259064869552674	0.024942263897010264	0.11897369659814672	0.024989128503751346	0.11919723889666045
2.084076248663807	0.3493124980886333	0.352993995224301	0.3831487555088105	0.3850194045707746	0.4007288099228796	0.4016650741362251	0.41816536818499933	0.41818203335270077	0.4509533325576047	0.4492651957997904	0.08738231893765708	0.08256288862864643	0.02479294437106816	0.11897403039121457	0.02483951587461597	0.11919751312507287
2.0966338564559543	0.3496005442046703	0.3532838072281494	0.3834514870627607	0.38532312314644884	0.40103921198190345	0.40197605918081936	0.4184834241322961	0.41850027009195256	0.45128593871828215	0.44959721996973045	0.08735289723019947	0.08253513160240165	0.02464436794150693	0.1189736360732212	0.024690647845774905	0.11919705766887034
2.109267130152151	0.34988861360654433	0.35357364099721406	0.3837542252455554	0.3856268477296931	0.40134961206101916	0.4022870420839411	0.41880146959840153	0.41881849663704296	0.4516185185295081	0.44992921889606585	0.0873234788315124	0.08250737765603725	0.024496531549649703	0.1189725116181819	0.02454252135216528	0.11919587049800384
2.1219765256775314	0.3501767046016247	0.35386349482329904	0.38405696822319024	0.3859305764784835	0.40166000825265824	0.40259802093390074	0.4191195026026457	0.41913671100703015	0.4519510698726676	0.4502611904671003	0.08729406378291932	0.0824796268285643	0.024349432144777694	0.11897065499233861	0.024395133336687636	0.11919394957462259
2.1347625017044103	0.35046481549238395	0.3541533669932792	0.3843597141564885	0.3862343075456059	0.4019703986439361	0.4029089938136814	0.41943752115889826	0.41945491121550965	0.45228359062341505	0.4505931325654179	0.08726465212549532	0.08245187915876129	0.024203066684153285	0.11896806415401784	0.024248480750284074	0.11919129285308827
2.147625519668832	0.35075294457637934	0.35444325578908104	0.3846624612010814	0.38653803907863543	0.4022807813166308	0.40321995880091915	0.4197555232755489	0.41977309527059403	0.4526160786516526	0.4509250430678616	0.0872352439000712	0.0824241346851773	0.024057432133103518	0.11896473705387223	0.024102560551940044	0.11918789827981868
2.160566043787228	0.35104109014623397	0.35473315948766343	0.3849652075073878	0.38684176921991675	0.4025911543471642	0.403530913967882	0.42007350695548606	0.42009126117489076	0.4529485318215079	0.4512569198455114	0.08720583914723458	0.08239639344612992	0.023912525464982792	0.11896067163459634	0.02395736970869322	0.11918376379347251
2.1735845410731627	0.35132925048961733	0.35502307636099917	0.3852679512205945	0.38714549610654414	0.4029015158065797	0.40384185738144973	0.4203914701960754	0.42040940692548223	0.4532809479913123	0.45158876076366217	0.08717643790732878	0.08236865547970822	0.023768343661249247	0.11895586583116824	0.023812905195729428	0.11917888732493509
2.1866814813541975	0.35161742388922723	0.35531300467605514	0.3855706904806364	0.3874492178703412	0.4032118637605235	0.4041527871030939	0.42070941098914	0.4207275305139048	0.45361332501357976	0.4519205636818024	0.08714704022045655	0.08234092082377445	0.023624883711462985	0.1189503175707074	0.023669163996329345	0.11917326679719054
2.199857337288837	0.3519056086227696	0.35560294269477344	0.3858734234221763	0.38775293263784105	0.4035221962692229	0.40446370118885633	0.4210273273209383	0.42104562992612715	0.4539456607349836	0.45225232645359137	0.08711764612647957	0.08231318951596285	0.02348214261331094	0.11894402477241783	0.02352614310192891	0.1191669001253075
2.213112584383593	0.3521938029629404	0.3558928886740524	0.386176148174585	0.38805663853026623	0.40383251138746656	0.40477459768932933	0.4213452171721436	0.4213637031425297	0.45427795299633594	0.4525840469268385	0.08708825566501957	0.08228546159368216	0.023340117372654845	0.11893698534771602	0.0233838395121424	0.11915978521652448
2.2264477010101436	0.35248200517740635	0.3561828408657275	0.3864788628619217	0.38836033366350875	0.40414280716458373	0.405085474649635	0.4216630785178237	0.4216817481378838	0.4546101996325647	0.4529157229434805	0.08705886887546051	0.0822577370941164	0.02319880500353655	0.11892919720020245	0.023242250234790873	0.11915191997023555
2.2398631684225956	0.3527702135287857	0.3564727975165518	0.38678156560291316	0.38866401614811	0.40445308164442384	0.40539633010940457	0.4219809093274187	0.42199976288133084	0.45494239847269263	0.45324735233956	0.0870294857969488	0.08223001605422643	0.02305820252819757	0.11892065822553377	0.023101372285932342	0.11914330227799041
2.2533594707748548	0.3530584262746292	0.3567627568681773	0.3870842545109346	0.38896768408924054	0.4047633328653359	0.40570716210275826	0.42229870756472077	0.4223177453363604	0.4552745473398145	0.4535789329452036	0.08700010646839389	0.08220229851074924	0.022918306977112834	0.11891136631152222	0.022961202689836924	0.11913393002328121
2.2669370951380965	0.35334664166740115	0.3570527171571349	0.3873869276939888	0.38927133558667965	0.40507355886014795	0.4060179686582836	0.42261647118785284	0.4226356934607897	0.45560664405107554	0.45391046258459916	0.08697073092847087	0.08217458450020097	0.02277911538899957	0.118901319338093	0.022821738479068543	0.11912380108188358
2.2805965315183476	0.35363485795446004	0.357342676614816	0.38768958325468683	0.3895749687347962	0.4053837576561464	0.40632874779901645	0.42293419814924793	0.42295360520674324	0.45593868641764956	0.4542419390759755	0.08694135921562056	0.08214687405887713	0.022640624810852827	0.11889051517731275	0.022682976694484935	0.11911291332170038
2.294338272874165	0.3539230733780397	0.3576326334674529	0.3879922192902273	0.3898785816225274	0.405693927275056	0.4066394975424191	0.42325188639562744	0.4232714785206303	0.4562706722447168	0.4545733602315784	0.08691199136805039	0.08211916722285309	0.022502832297975672	0.11887895169344631	0.022544914385234094	0.11910126460254844
2.308162815134429	0.35421128617523	0.3579225859360994	0.38829483389237684	0.3901821723333594	0.4060040657330186	0.40695021590036023	0.4235695338679808	0.423589311343125	0.45660259933144176	0.45490472385765046	0.08688262742373619	0.08209146402798612	0.02236573491394722	0.11886662674262993	0.022407548608811112	0.11908885277649972
2.3220706572162446	0.3544994945779576	0.358212532236612	0.3885974251474495	0.3904857389453068	0.4063141710405726	0.4072609008790939	0.4238871385015436	0.42390710160914463	0.45693446547095157	0.45523602775440797	0.08685326742042238	0.08206376450991508	0.02222932973070435	0.11885353817329758	0.022270876431042197	0.1190756756875686
2.336062301042938	0.3547876968129666	0.35850247057962964	0.38889999113628665	0.3907892795308924	0.40662424120263296	0.40757155047923926	0.42420469822577717	0.424224847247829	0.45726626845031376	0.4555672697160192	0.08682391139562466	0.08203606870406366	0.022093613828536363	0.11883968382596777	0.022134894926150395	0.11906173117202457
2.3501382515621807	0.35507589110180027	0.3587923991705556	0.38920252993423754	0.39109279215712694	0.4069342742184698	0.4078821626957597	0.4245222109643472	0.42454254618251835	0.4575980060505141	0.4558984475305827	0.08679455938662885	0.08200837664563837	0.02195858429607611	0.11882506153317252	0.02199960117672184	0.11904701705812215
2.3642990167642037	0.3553640756607804	0.35908231620953723	0.3895050396111382	0.3913962748854895	0.40724426808168834	0.4081927355179425	0.42483967463510247	0.4248601963307336	0.4579296760464346	0.45622955898010487	0.08676521143049354	0.08198068836963203	0.02182423823037105	0.11880966911955682	0.02186499227375549	0.11903153116612941
2.378545107700138	0.35565224870098916	0.35937221989144713	0.3898075182312919	0.39169972577190665	0.4075542207802078	0.40850326692937733	0.42515708715005407	0.4251777956041541	0.4582612762068318	0.4565606018404783	0.08673586756405118	0.0819530039108235	0.02169057273685482	0.11879350440189285	0.02173106531666491	0.11901527130849843
2.392877038500453	0.3559404084282498	0.3596621084058635	0.3901099638534489	0.39200314286673205	0.40786413029624147	0.4088137549079366	0.425474446415354	0.42549534190859695	0.4585928042943146	0.45689157388145957	0.08670652782390789	0.0819253233037798	0.021557584929382756	0.11877656518903734	0.02159781741331024	0.11899823528970899
2.4072953263935135	0.3562285530431066	0.35995197993705114	0.39041237453078576	0.39230652421472706	0.40817399460627496	0.40912419742575395	0.4257917503312737	0.42581283314399576	0.4589242580653212	0.45722247286664713	0.08667719224644609	0.08189764658285527	0.02142527193023014	0.11875884928178948	0.02146524567998931	0.11898042090621175
2.4218004917242455	0.35651668074080634	0.36024183266394133	0.39071474831088604	0.39260986785503943	0.4084838116810463	0.40943459244920377	0.4261089967921839	0.4261302672043794	0.4592556352700988	0.4575532965534592	0.08664786086782432	0.08186997378219493	0.021293630870159674	0.11874035447321774	0.021333347241489165	0.1189618259466414
2.436393057972914	0.356804789711279	0.3605316647601135	0.39101708323571926	0.3929131718211842	0.4087935794855254	0.40974493793888084	0.4264261836865324	0.426447641977851	0.45958693365268016	0.45788404269311234	0.08661853372397915	0.08184230493573288	0.02116265888835578	0.11872107854834724	0.021202119231062966	0.11894244819171718
2.4510735517740176	0.3570928781391182	0.36082147439377493	0.39131937734162153	0.3932164341410222	0.4091032959788926	0.41005523184957915	0.4267433088968235	0.42676495534656644	0.45991815095086214	0.4582147090305985	0.08658921085062496	0.08181464007719544	0.021032353132508064	0.11870101928427346	0.02107155879046907	0.1189222854140155
2.46584250293529	0.35738094420356187	0.3611112597277418	0.3916216286592742	0.3935196528367408	0.40941295911451875	0.4103654721302712	0.4270603702995967	0.42708220518671364	0.4602492848961833	0.4585452933046637	0.08655989228325765	0.08178697924010128	0.020902710758784693	0.11868017445019063	0.020941663069963923	0.11890133537835368
2.4807004444568266	0.35766898607847314	0.3614010189194196	0.3919238352136848	0.3938228259248329	0.4097225668399438	0.4106756567240875	0.42737736576540514	0.42739938936849103	0.4605803332139018	0.45887579324778577	0.0865305780571518	0.08175932245776266	0.020773728931859026	0.11865854180733493	0.020812429228337592	0.11887959584153407
2.4956479125503126	0.3579570019323211	0.3616907501207837	0.3922259950241661	0.39412595141607704	0.4100321170968568	0.4109857835682957	0.42769429315879526	0.4277165057560863	0.4609112936229739	0.4592062065861518	0.08650126820736562	0.0817316697632859	0.020645404824939817	0.11863611910908389	0.020683854432926196	0.11885706455240097
2.510685446658382	0.3582449899281611	0.3619804514783604	0.39252810610431615	0.3944290273155173	0.41034160782107487	0.4112958505942799	0.4280111503382849	0.4280335522076555	0.4612421638360312	0.4595365310396372	0.08647196276873965	0.08170402118957219	0.02051773561973924	0.11861290410078595	0.02055593585957638	0.11883373925181218
2.5258135894740787	0.3585329482236159	0.36227012113320645	0.3928301664619982	0.3947320516224421	0.41065103694252236	0.41160585572751957	0.42832793515634227	0.42835052657530154	0.46157294155935874	0.4598667643217823	0.08644266177589754	0.08167637676932037	0.020390718506515526	0.11858889451983146	0.02042867069273946	0.11880961767273845
2.54103288696045	0.35882087497085613	0.3625597572208907	0.39313217409931966	0.39503502233036525	0.41096040238521014	0.4119157968875696	0.42864464545936476	0.42866742670505315	0.46190362449287314	0.4601969041397715	0.08641336526324936	0.08164873653502465	0.020264350684087162	0.11856408809572372	0.020302056125403922	0.11878469754020671
2.556343888370238	0.35910876831658073	0.36284935787147393	0.39343412701261304	0.39533793742700407	0.4112697020672152	0.41222567198803833	0.4289612790876581	0.4289842504368439	0.46223421033010026	0.4605269481944103	0.08638407326499026	0.0816211005189802	0.020138629359822247	0.11853848255006483	0.020176089359139837	0.11875897657120049
2.571747146265715	0.3593966264019978	0.36313892120948965	0.39373602319241485	0.39564079489426035	0.4115789339006595	0.4125354789365681	0.42927783387541446	0.4293009956044903	0.462564696758153	0.4608568941801038	0.08635478581510232	0.08159346875327925	0.020013551749679337	0.11851207559647037	0.020050767604130826	0.11873245247481634
2.5872432165386163	0.3596844473628057	0.3634284453539251	0.3940378606234458	0.39594359270819973	0.4118880957916901	0.41284521563481363	0.4295943076506923	0.4296176600356715	0.4628950814577103	0.4611867397848347	0.08632550294735619	0.08156584126981498	0.019889115078168373	0.11848486494059784	0.01992608807912788	0.1187051229521785
2.602832658430207	0.35997222932917267	0.36371792841820055	0.39433963728458993	0.39624632883903094	0.41219718564045704	0.41315487997842143	0.4299106982353942	0.4299342415519074	0.4632253621029929	0.46151648269014073	0.08629622469531234	0.08153821810028226	0.019765316578400416	0.11845684828014669	0.019802048011513307	0.11867698569646734
2.6185160345514573	0.3602599704257187	0.36400736851015125	0.3946413511488754	0.39654900125108605	0.41250620134109384	0.4134644698570094	0.43022700344524606	0.43025073796853774	0.463555536361744	0.4618461205710932	0.08626695109231958	0.08151059927617708	0.01964215349210008	0.11842802330500035	0.019678644637272313	0.11864803839287674
2.6342939109033563	0.3605476687714949	0.364296763732007	0.394943000183453	0.3968516079027996	0.4128151407816964	0.4137739831541453	0.43054322108977605	0.43056714709470084	0.46388560189520467	0.46217565109627445	0.08623768217151954	0.08148298482879968	0.019519623069570002	0.11839838769695632	0.019555875201010764	0.1186182787186425
2.6501668568973313	0.3608353224799654	0.3645861121803731	0.39524458234957727	0.397154146746689	0.4131240018443021	0.4140834177473272	0.4308593489722932	0.4308834667333125	0.4642155563580935	0.46250507192775664	0.08620841796584461	0.08145537478925345	0.019397722569744147	0.1183679391299961	0.019433736955983605	0.1185877043431276
2.666135445375801	0.361122929658987	0.364875411946211	0.3955460956025849	0.3974566157293334	0.41343278240486947	0.41439277150796144	0.4311753848898667	0.4311996946810448	0.4645453973985838	0.4628343807210787	0.08617915850802187	0.08142776918844766	0.019276449260159367	0.11833667527004366	0.019312227164045126	0.11855631292762325
2.6822002526328483	0.3614104884107904	0.36516466111481816	0.3958475378918755	0.3977590127913541	0.4137414803332571	0.4147020423013428	0.4314913266333038	0.4315158287283049	0.46487512265828196	0.46316357512522494	0.08614990383057133	0.08140016805709734	0.019155800416983837	0.11830459377513591	0.01919134309575199	0.11852410212561892
2.6983618584350144	0.3616979968319604	0.36545385776580963	0.3961489071608908	0.39806133586739406	0.4140500934932028	0.41501122798663354	0.43180717198712965	0.43183186665921364	0.4652047297722049	0.46349265278260315	0.08612065396580867	0.08137257142572354	0.019035773325024152	0.11827169229546541	0.01907108203025487	0.1184910695825323
2.71462084604223	0.3619854530134172	0.36574299997309745	0.3964502013470948	0.3983635828860971	0.41435861974230415	0.4153203264168422	0.4321229187295659	0.4321478062515849	0.4655342163687586	0.4638216113290223	0.08609140894584617	0.08134497932465697	0.018916365277723557	0.11823796847326662	0.01895144125538728	0.11845721293592248
2.730977802228858	0.36227285504039636	0.3660320858048722	0.39675141838195305	0.39866575177008834	0.4146670569319961	0.4156293354388039	0.4324385646325091	0.43246364527690406	0.46586358006971595	0.4641504483936707	0.08606216880259344	0.08131739178403596	0.018797573577144178	0.1182034199426738	0.018832418067640688	0.11842252981531942
2.747433317304874	0.3625602009924297	0.3663211133235828	0.39705255619091323	0.3989678404359536	0.4149754029075312	0.4159382528931584	0.4327541074615099	0.43277938150030665	0.4661928184901943	0.46447916159909397	0.08603293356775658	0.08128980883380822	0.018679395534020315	0.11816804433010475	0.018714009772152096	0.11838701784236605
2.763987985137163	0.3628474889433262	0.36661008058591743	0.39735361269338393	0.3992698467942188	0.4152836555079593	0.4162470766143302	0.4330695449757522	0.4330950126805579	0.46652192923863445	0.46480774856117313	0.08600370327284339	0.08126223050373395	0.018561828467728247	0.118131839254076	0.018596213682755547	0.11835067463080406
2.780642403170963	0.3631347169611521	0.36689898564278406	0.3976545858027152	0.3995717687493304	0.4155918125661059	0.4165558044305077	0.43338487492803135	0.43341053657003115	0.4668509099167776	0.465136206889103	0.08597447794916016	0.08123465682338345	0.01844486970627024	0.11809480232490444	0.018479027121934166	0.11831349778640288
2.797397172451417	0.36342188310821244	0.3671878265392909	0.3979554734261781	0.39987360419963464	0.415899871908552	0.4168644341636225	0.43370009506473395	0.4337259509146865	0.467179758119644	0.46546453418536954	0.08594525762781523	0.08120708782213974	0.01832851658635093	0.11805693114531834	0.01836244742085924	0.11827548490698803
2.8142528976452668	0.3637089854410307	0.3674766013147268	0.3982562734649445	0.40017535103735713	0.416207831355614	0.4171729636293285	0.4340152031258159	0.4340412534540504	0.4675084714355113	0.4657927280457287	0.0859160423397185	0.0811795235292003	0.018212766453315155	0.11801822331003109	0.018246471919376006	0.11823663358246961
2.831210187062679	0.36399602201033016	0.3677653080025424	0.39855698381406696	0.40047700714858336	0.4165156887213223	0.4174813906369815	0.4343301968447819	0.4343564419211943	0.46783704744589183	0.46612078605918406	0.08588683211558377	0.08115196397357656	0.0180976166611444	0.11797867640571269	0.01813109796601431	0.11819694139497017
2.848269652679189	0.36428299086101446	0.36805394463033	0.3988576023624582	0.4007785704132375	0.4168234418134004	0.41778971298961864	0.43464507394866414	0.4346715140427128	0.46816548372551137	0.46644870580796516	0.0858576269859288	0.08112440918409472	0.017983064572520746	0.11793828801137352	0.018016322917972616	0.11815640591846943
2.865431910157798	0.36456989003214796	0.36834250921980444	0.3991581269928718	0.401080038705063	0.4171310884332459	0.4180979284839371	0.43495983215800127	0.4349864675387039	0.4684937778422869	0.46677648486750567	0.0858284269810757	0.08109685918939818	0.017869107558780684	0.1178970556979948	0.01790214414113045	0.11811502471913116
2.882697578871184	0.36485671755693705	0.368630999786784	0.39945855558188137	0.40138140989160187	0.4174386263759083	0.4184060349102744	0.43527446918681784	0.43530130012274715	0.4688219273573052	0.4671041208064215	0.08579923213115363	0.08106931401794736	0.017755742999895574	0.1178549770285855	0.017788559010083915	0.11807279535537418
2.900067281924058	0.36514347146271037	0.3689194143411703	0.39975888599986	0.4016826818341746	0.41774605343006843	0.4187140300525873	0.4355889827426021	0.4356160095018825	0.4691499298248001	0.4674316111864888	0.08577004246609875	0.08104177369802043	0.01764296828453915	0.11781204955840963	0.017675564908079977	0.11802971537747453
2.9175416461756507	0.3654301497708992	0.36920775088692975	0.40005911611096134	0.4019838523878602	0.41805336737801946	0.41902191168843095	0.4359033705262865	0.4359305933765902	0.4694777827921319	0.4677589535626225	0.0857408580156549	0.08101423825771549	0.017530780810060875	0.11776827083494368	0.017563159227064418	0.1179857823279633
2.9351213022623317	0.36571675049701957	0.36949600742207334	0.4003592437730988	0.4022849194014759	0.418360565995645	0.41932967758893885	0.4362176302322258	0.43624504944076853	0.4698054837997645	0.4680861454828543	0.08571167880937496	0.08098670772494927	0.017419177982437972	0.11772363839753552	0.017451339367669405	0.11794099374141354
2.952806884620376	0.3660032716506511	0.36978418193863793	0.4006592668379251	0.4025858807175568	0.41866764705239856	0.41963732551880184	0.436531759548176	0.43655937538171385	0.47013303038124404	0.4684131844883113	0.08568250487662188	0.08095918212746038	0.017308157216326947	0.11767814977781654	0.017340102739213492	0.11789534714466754
2.970599031508854	0.36628971123541937	0.3700722724226665	0.4009591831508129	0.402886734172336	0.4189746083112838	0.4199448532362483	0.4368457561552743	0.43687356888009954	0.4704604200631775	0.4687400681131937	0.08565333624657014	0.08093166149280931	0.01719771593506536	0.11763180249958793	0.01722944675969451	0.1178488400565243
2.9884983850326714	0.36657606724897585	0.370360276854189	0.4012589905508347	0.4031874775957245	0.41928144752883356	0.4202522584930225	0.43715961772801737	0.43718762760995405	0.47078765036521064	0.4690667938847534	0.08562417294820522	0.08090414584837759	0.01708785157064341	0.11758459407876387	0.01711936885578247	0.11780146998792418
3.006505591165733	0.3668623376829786	0.3706481932072028	0.401558686870742	0.4034881088112905	0.41958816245508956	0.4205595390343648	0.4374733419342404	0.4375015492386418	0.47111471880000566	0.46939335932327253	0.08559501501032589	0.08087663522137353	0.01697856156370925	0.11753652202335729	0.01700986646284619	0.11775323444209107
3.0246212997742656	0.3671485205230737	0.3709360194496538	0.401858269936946	0.4037886256362405	0.4198947508335815	0.4208666925989912	0.4377869264350969	0.43781533142684026	0.47144162287322083	0.46971976194204146	0.08556586246154492	0.08084912963882594	0.016869843363577885	0.11748758383366464	0.01690093702493023	0.11770413091429077
3.0428461646402667	0.36743461374887526	0.3712237535434167	0.4021577375694977	0.4040890258813979	0.42020121040130765	0.4211737169190726	0.43810036888503734	0.4381289718285209	0.4717683600834879	0.4700459992473372	0.08553671533028931	0.0808216291275927	0.01676169442822406	0.11743777700212377	0.01679257799474776	0.11765415689202996
3.0611808434850984	0.367720615333947	0.37151139344427575	0.4024570875820674	0.40438930735118406	0.42050753888871334	0.4214806097202147	0.4384136669317884	0.43844246809092696	0.4720949279223907	0.47037206873840215	0.08550757364480181	0.08079413371435501	0.016654112224268047	0.11738709901327127	0.016684786833694787	0.11760330985487144
3.079625997993227	0.36800652324578265	0.37179893710190604	0.40275631778192517	0.4046894678435976	0.42081373401967115	0.4217873687214372	0.4387268182163327	0.4387558178545536	0.4724213238744442	0.47069796790742224	0.0854784374331425	0.08076664342562274	0.01654709422699341	0.11733554734394147	0.016577561011823505	0.11755158727466153
3.0981822938360946	0.3682923354457867	0.37208638245985315	0.40305542596992033	0.4049895051501945	0.42111979351146067	0.42209399163515343	0.4390398203728871	0.4390690187531267	0.47274754541707126	0.47102369423950535	0.08544930672318883	0.0807391582877342	0.016440637920325685	0.11728311946313852	0.016470898007865387	0.11749898661537372
3.116850400696155	0.3685780498892556	0.3723737274555152	0.40335440994046223	0.4052894170560684	0.42142571507474774	0.42240047616715026	0.43935267102888226	0.4393820684135817	0.47307359002058325	0.47134924521266	0.08542018154263571	0.08071167832685466	0.016334740796821734	0.11722981283196532	0.016364795309220526	0.11744550533320819
3.135630992291033	0.3688636645253583	0.3726609700201229	0.40365326748149993	0.4055892013398304	0.42173149641356406	0.42270682001656784	0.4396653678049426	0.439694964456044	0.4733994551481566	0.47167461829777385	0.08539106191899876	0.08068420356898155	0.016229400357708812	0.11717562490395039	0.016259250411929216	0.11739114087660596
3.1545247463978408	0.3691491772971177	0.3729481080787201	0.4039519963745025	0.4058888557735892	0.42203713522528796	0.42301302087587866	0.43997790831486505	0.440007704493807	0.4737251382558133	0.4719998109585923	0.08536194787961375	0.08065673403994113	0.016124614112833058	0.11712055312476366	0.01615426082069682	0.11733589068609263
3.1735323448776414	0.369434586141391	0.3732351395501455	0.4042505943944392	0.40618837812293124	0.42234262920062277	0.4233190764308679	0.4402902901655981	0.44032028613331203	0.4740506367923974	0.4723248206516966	0.08533283945163676	0.08062926976539142	0.01602037958067193	0.11706459493225907	0.01604982404888844	0.11727975219456255
3.192654473700048	0.3697198889888509	0.3735220623470125	0.4045490593097592	0.4064877661469005	0.42264797602357757	0.4236249843606128	0.4406025109572218	0.44063270697412793	0.47437594819955525	0.47264964482648303	0.08530373666204744	0.08060181077082405	0.015916694288321764	0.11700774775657408	0.015945937618491612	0.1172227228270799
3.211891822967991	0.3700050837639665	0.37380887437569127	0.4048473888823724	0.40678701759797947	0.42295317337144617	0.4239307423374626	0.4409145682829267	0.4409449646089302	0.4747010699117131	0.47297428092514204	0.08527463953764765	0.08057435708156281	0.015813555771512	0.11695000902012964	0.01584259906014651	0.11716480000096396
3.2312450869426166	0.37029016838498446	0.37409557353628814	0.40514558086762953	0.4070861302220681	0.42325821891478793	0.42423634802701804	0.44122645972899355	0.4412570566234798	0.4750259993560567	0.4732987263826352	0.08524554810506342	0.0805469087227658	0.0157109615745874	0.11689137613768708	0.015739805913126403	0.1171059811258175
3.2507149640683446	0.37057514076390985	0.3743821577226278	0.40544363301430186	0.4073851017584649	0.4235631103174069	0.42454179908811185	0.44153818287477264	0.44156898059660354	0.47535073395250904	0.47362297862667585	0.08521646239074618	0.08051946571942602	0.015608909250493852	0.11683184651613487	0.015637555725339425	0.11704626360352677
3.2703021569980693	0.3708599988064873	0.3746686248222337	0.40574154306456234	0.4076839299398473	0.4238678452363317	0.42484709317278796	0.4418497352926635	0.4418807341001734	0.4756752711137097	0.4739470350777069	0.085187382420973	0.08049202809637221	0.015507396360774806	0.11677141755475873	0.01553584605329661	0.11698564482821894
3.2900073726185273	0.37114474041218176	0.37495497271630895	0.4060393087539652	0.40798261249225104	0.42417242132179583	0.4251522279262815	0.44216111454809387	0.4421923146990857	0.4759996082449936	0.47427089314887966	0.08515830822184706	0.08046459587827069	0.015406420475587268	0.11671008664519888	0.015434674462127873	0.11692412218633308
3.3098313220758016	0.37142936347416	0.37524119927971755	0.40633692781142655	0.4082811471350509	0.4244768362172175	0.42545720098699885	0.44247231819950006	0.44250371995124027	0.47632374274436956	0.4745945502460329	0.08512923981930064	0.08043716908962394	0.01530597917366272	0.11664785117133647	0.01533403852558024	0.11686169305660599
3.329774720800988	0.37171386587927163	0.37552730238096527	0.40663439795920514	0.4085795315809418	0.42478108755917954	0.42576200998649766	0.4427833437983059	0.44281494740752153	0.4766476720024996	0.47491800376767196	0.0851001772390928	0.08040974775477375	0.015206070042323105	0.1165847085094498	0.015233935825994749	0.1167983548101148
3.349838288536016	0.37199824550803007	0.3758132798821807	0.40693171691288194	0.4088777635359175	0.42508517297740944	0.42606665254946674	0.44309418888890295	0.4431259946117762	0.4769713934026774	0.47524125110494697	0.08507112050681387	0.08038233189790059	0.015106690677447077	0.11652065602807227	0.01513436395429757	0.11673410481033386
3.370022749359618	0.3722825002345938	0.3760991296390963	0.4072288823813415	0.4091758406992525	0.4253890900947592	0.4263711262937059	0.44340485100862953	0.44343685910079467	0.47729490432080757	0.4755642896416326	0.08504206964788293	0.08035492154302552	0.015007838683501973	0.11645569108824816	0.015035320510015993	0.11666894041294995
3.390328831713469	0.37256662792674755	0.3763848495010296	0.40752589206675155	0.4094737607634817	0.4256928365271862	0.4266754288301064	0.44371532768775085	0.44374753840428927	0.47761820212538453	0.4758871167541066	0.08501302468755102	0.08032751671400959	0.014909511673492304	0.11638981104327684	0.014936803101235796	0.11660285896617495
3.4107572684284713	0.3728506264458837	0.3766704373108643	0.40782274366454435	0.40977152141438083	0.4259964098837321	0.42697955776263086	0.4440256164494389	0.44405803004487526	0.4779412841774714	0.4762097298113293	0.08498398565090125	0.0803001174345569	0.014811707268986396	0.11632301323888328	0.014838809344617232	0.11653585781040476
3.431308796751202	0.37313449364698303	0.3769558909050314	0.40811943486339636	0.41006912033094745	0.4262998077665042	0.42728351068829307	0.4443357148097519	0.44436833153804983	0.4782641478306795	0.47653212617482216	0.0849549525628503	0.08027272372821322	0.014714423100082641	0.11625529501321807	0.014741336865382593	0.11646793427867408
3.4519841583705158	0.3734182273785967	0.37724120811349043	0.4084159633452096	0.41036655518538107	0.42660302777065484	0.42758728519713907	0.44464562027761445	0.4446784403921719	0.4785867904311473	0.47685430319864736	0.08492592544814807	0.08024533561836704	0.014617656805420154	0.11618665369685743	0.014644383297305552	0.11639908569623003
3.47278409944432	0.37370182548282715	0.3775263867597105	0.40871232678509195	0.4106638236430636	0.4269060674843622	0.4278908788722261	0.4449553303547969	0.44498835410844256	0.4789092093175192	0.4771762582293868	0.08489690433137857	0.08021795312825244	0.014521406032159234	0.11611708661287423	0.014547946282675639	0.11632930938074537
3.4937093706264992	0.37398528579530965	0.37781142466065193	0.40900852285133776	0.4109609233625403	0.4272089244888104	0.4281942892896038	0.44526484253589604	0.4452980701808846	0.47923140182092555	0.47749798860612136	0.08486788923696259	0.08019057628094794	0.01442566843596893	0.11604659107663906	0.014452023472344422	0.11625860264240373
3.514760727094002	0.37426860614519314	0.37809631962674706	0.4093045492054085	0.41125785199550013	0.42751159635816954	0.4284975140182941	0.4455741543083145	0.44560758609632206	0.4795533652649611	0.4778194916604104	0.08483888018915701	0.08016320509937758	0.014330441681012829	0.11597516439606181	0.014356612525682877	0.11618696278397067
3.535938928574102	0.3745517843551225	0.3783810694618822	0.40960040350191357	0.41155460718675685	0.4278140806595763	0.42880055062027234	0.44588326315224086	0.4459168993343614	0.47987509696566505	0.47814076471627104	0.084809877212056	0.08013583960631233	0.014235723439957937	0.1159028038716059	0.014261711110561848	0.11611438710052369
3.557244739371806	0.37483481824121934	0.3786656719633784	0.4098960833885913	0.4118511865742292	0.4281163749531145	0.4291033966504463	0.44619216654063004	0.44622600736737056	0.48019659423150013	0.47846180509015734	0.08478088032959202	0.08010847982437104	0.014141511393962247	0.11582950679620296	0.014167316903336058	0.11604087287949483
3.578678928397448	0.3751177056130639	0.37895012492197316	0.41019158650628934	0.41214758778892213	0.4284184767917957	0.4294060496566373	0.44650086193918287	0.44653490766045884	0.48051785436333183	0.4787826100909402	0.08475188956553627	0.08008112577601917	0.014047803232640987	0.11575527045529554	0.014073427588876086	0.11596641740109703
3.600242269194432	0.37540044427367636	0.3792344261218015	0.41048691048894587	0.4124438084549069	0.428720383721539	0.4297085071795611	0.4468093468063268	0.44684359767145804	0.4808388746544084	0.4791031770198861	0.08472290494350028	0.08005377748357348	0.013954596654070173	0.11568009212682284	0.013980040860534615	0.11589101793799728
3.6219355399671502	0.3756830320194983	0.37951857334037836	0.4107820529635703	0.41273984618930304	0.4290220932811523	0.430010766752808	0.44711761859319554	0.44715207485090225	0.48115965239033986	0.4794235031706377	0.08469392648693587	0.0800264349691995	0.01386188936478483	0.11560396908133441	0.013887154420114456	0.11581467175530236
3.643759523609069	0.3759654666403747	0.37980256434857895	0.4110770115502243	0.4130356986022584	0.4293236030023126	0.4303128259028232	0.4474256747436102	0.4474603366420075	0.48148018484907806	0.4797435858291927	0.08466495421913742	0.0799990982549127	0.013769679079759456	0.11552689858200438	0.013794765977880985	0.11573737611077206
3.6657150077309777	0.37624774591953514	0.3800863969106211	0.4113717838620028	0.41333136329693015	0.42962491040954703	0.430614682148888	0.44773351269405853	0.4477683804806531	0.48180046930089615	0.4800634222738839	0.08463598816324064	0.07997176736258171	0.013677963522383152	0.11544887788444669	0.013702873252546155	0.11565912825469127
3.6878027846894206	0.3765298676335757	0.3803700687840464	0.411666367505015	0.4136268378694661	0.4299260130202124	0.43091633300309945	0.4480411298736759	0.4480762037953608	0.48212050300836795	0.48038300977535847	0.08460702834222496	0.07994444231392575	0.013586740424466726	0.1153699042369567	0.013611473971257837	0.11557992542995521
3.710023651615288	0.3768118295524405	0.3806535777197021	0.41196076007836513	0.4139221199089855	0.4302269083444775	0.4312177759703525	0.44834852370422557	0.4483838040072762	0.48244028322634847	0.48070234559655844	0.08457807477891455	0.0799171231305178	0.013496007526242693	0.11528997488062487	0.01352056586958561	0.11549976487216895
3.732378410442586	0.37709362943940405	0.3809369214617229	0.4122549591741347	0.41421720699756015	0.4305275938853033	0.43151900854831965	0.4486556916000795	0.44869117853014895	0.4827598072019533	0.4810214269927001	0.08454912749597725	0.07988980983378523	0.013405762576301328	0.11520908704889621	0.013430146691499445	0.1154186438093916
3.7548678679373717	0.3773752650510523	0.38122009774751203	0.4125489623773619	0.41451209671019545	0.43082806713842275	0.4318200282274319	0.44896263096819833	0.4489983247703126	0.48307907217453827	0.4813402512112536	0.08452018651592848	0.07986250244500902	0.013316003331635073	0.11512723796808189	0.013340214189382138	0.11533655946253418
3.777492835726878	0.3776567341372648	0.381503104307724	0.41284276726602465	0.414806786614812	0.4311283255923236	0.4321208324908605	0.449269339208112	0.44930524012666634	0.48339807537568025	0.48165881549192424	0.08449125186112791	0.0798352009853262	0.013226727557606566	0.1150444248572029	0.013250766123988456	0.11525350904508969
3.8002541303288	0.3779380344411967	0.38178593886624546	0.4131363714110205	0.4151012742722263	0.43142836672822793	0.4324214188144964	0.4495758137119011	0.4496119219906544	0.4837168140291561	0.48197711706663054	0.08446232355378497	0.07980790547572934	0.013137933027907778	0.11496064492787639	0.013161800264436252	0.11516948976314723
3.823152573180761	0.37821916369926045	0.3820685991401776	0.4134297723761487	0.4153955572361321	0.43172818802007357	0.43272178466693245	0.4498820518641766	0.44991836774624727	0.4840352853509236	0.4822951531594862	0.08443340161595621	0.07978061593706802	0.01304961752459377	0.11487589538451459	0.013073314388222457	0.1150844988156905
3.8461889906699622	0.37850011964110825	0.38235108283981817	0.4137229677180915	0.4156896330530821	0.43202778693449545	0.43302192750944407	0.4501880510420615	0.45022457476992334	0.4843534865491014	0.48261292098677894	0.0844044860695473	0.07975333239005095	0.012961778838038285	0.114790173424268	0.012985306281187547	0.11499853339451249
3.8693642141629967	0.3787808999896131	0.38263338766864274	0.41401595498639526	0.4159834992624691	0.432327160930806	0.43332184479597047	0.4504938086151707	0.45053054043064766	0.48467141482394865	0.4829304177569518	0.084375576936314	0.07972605485524288	0.012874414766926634	0.11470347623708221	0.012897773737485352	0.11491159068386025
3.892679080035866	0.37906150246085224	0.38291551132328716	0.4143087317234523	0.4162771533965072	0.43262630746097736	0.433621533973095	0.45079932194559275	0.4508362620898546	0.48498906736784636	0.4832476406705824	0.08434667423786264	0.07969878335306954	0.012787523118252153	0.11461580100574054	0.012810714559588376	0.11482366786097487
3.9161344297041563	0.37934192476408823	0.38319745149353024	0.41460129546448216	0.4165705929802139	0.4329252239696219	0.4339209924800275	0.45110458838787026	0.45114173710142824	0.4853064413652769	0.4835645869203642	0.0843177779956511	0.07967151790381645	0.012701101707289553	0.11452714490572191	0.012724126558298465	0.11473476209592093
3.9397311096534064	0.37962216460175147	0.3834792058622743	0.41489364373751353	0.416863815531391	0.4332239078939736	0.43422021774858494	0.4514096052889812	0.45144696281168273	0.48562353399280483	0.4838812536910865	0.08428888823098964	0.07964425852762913	0.012615148357577155	0.1144375051054709	0.01263800755268818	0.11464487055160077
3.963469971469652	0.37990221966942234	0.38376077210552884	0.41518577406336565	0.4171568185606068	0.4335223566638694	0.4345192072031731	0.4517143699883198	0.45175193655934454	0.4859403424190571	0.484197638159615	0.08426000496504159	0.07961700524451541	0.012529660900924	0.11434687876619876	0.012552355370099022	0.11455399038358394
3.987351871870168	0.38018208765581357	0.38404214789239155	0.4154776839556299	0.4174495995711769	0.4338205677017309	0.4348179582607668	0.45201887981767735	0.45205665567553177	0.4862568638047038	0.48451373749487187	0.08423112821882388	0.07958975807434457	0.01244463717737787	0.11425526304213918	0.012467167846143212	0.11446211874053347
4.01137767273438	0.38046176624275274	0.3843233308850316	0.415769370920652	0.4177421560591473	0.4341185384225458	0.4351164683308936	0.45232313210122443	0.4523611174837377	0.48657309530243914	0.484829548857818	0.08420225801320906	0.0795625170368493	0.01236007503522174	0.11416265508043466	0.012382442824682371	0.11436925276395016
4.035548241134971	0.3807412531051642	0.38460431873867124	0.41606083245751374	0.41803448551327477	0.4344162662338493	0.4354147348156128	0.45262712415549106	0.45266531929981013	0.48688903405696166	0.48514506940143176	0.08417339436892408	0.07953528215162643	0.012275972330934692	0.11406905202090911	0.012298178157802653	0.11427538958817252
4.059864449369175	0.38102054591105206	0.38488510910156837	0.41635206605801434	0.41832658541500944	0.43471374853570527	0.43571275510949903	0.4529308532893485	0.45296925843193325	0.487204677204955	0.4854602962706911	0.08414453730655305	0.07950805343813667	0.012192326929213237	0.11397445099669312	0.0122143717058254	0.11418052634074627
4.08432717499025	0.381299642321482	0.3851656996149991	0.4166430692066532	0.4186184532384771	0.4350109827206891	0.43601052659962297	0.45323431680399057	0.4532729321806095	0.48752002187506893	0.4857752266025542	0.08411568684653593	0.07948083091570565	0.012109136702930456	0.11387884913371238	0.012131021337234316	0.11408466014185592
4.108937300839158	0.3815785399905645	0.3854460879132396	0.4169338393806113	0.41891008645045974	0.43530796617386813	0.43630804666553247	0.4535375119929152	0.45357633783864026	0.48783506518790093	0.48608985752593953	0.08408684300917177	0.07945361460352617	0.012026399533127119	0.11378224355095767	0.012048124928728754	0.11398778810485055
4.133695715076422	0.3818572365654372	0.3857262716235497	0.4172243740497337	0.41920148251037925	0.4356046962727846	0.4366053126792359	0.4538404361419063	0.4538794726911079	0.48814980425597565	0.4864041861617084	0.08405800581461781	0.07942640452065636	0.011944113308999249	0.11368463136047069	0.011965680365182862	0.11388990733620119
4.15860331121418	0.3821357296862471	0.3860062483661545	0.4175146706765113	0.4194926388702785	0.4359011703874365	0.43690232200518264	0.45414308652901436	0.4541823340153573	0.488464236183728	0.48671820962264495	0.08402917528289054	0.07939920068602269	0.011862275927878585	0.113586009667344	0.011883685539601174	0.11379101493531607
4.183660988148428	0.38241401698613425	0.3862860157542277	0.41780472671606367	0.4197835529748039	0.4361973858802605	0.43719907200024577	0.4544454604245395	0.45448491908097727	0.48877835806748243	0.48703192501343756	0.08400035143386662	0.07937200311841891	0.011780885295225474	0.11348637556980634	0.011802138353152358	0.11369110799469695
4.208869650191461	0.3826920960912134	0.38656557139387354	0.4180945396161204	0.42007422226118724	0.4364933401061133	0.4374955600137035	0.454747555091012	0.4547872251497826	0.4890921669954354	0.48734532943066056	0.08397153428728393	0.07934481183650882	0.011699939324588016	0.11338572615910891	0.01172103671510527	0.11359018359996753
4.2342302071045115	0.3829699646205578	0.3868449128841104	0.4183841068170044	0.42036464415922875	0.43678903041225375	0.43779178338722163	0.45504936778317484	0.45508924947579565	0.48940566004763664	0.4876584199627547	0.08394272386274158	0.07931762685882435	0.011619435937630485	0.11328405851978118	0.011640378542848495	0.11348823882988768
4.259743574130585	0.38324762018618147	0.3871240378168531	0.41867342575161365	0.4206548160912784	0.4370844541383256	0.4380877394548355	0.45535089574796533	0.4553909893052285	0.4897188342959699	0.4879711936900096	0.08391392017970112	0.0792904482037694	0.011539373064060499	0.11318136972943194	0.011560161761865473	0.1133852707564671
4.285410672027485	0.38352506039302253	0.3874029437768961	0.4189624938454042	0.4209447354722198	0.4373796086163389	0.4383834255429327	0.45565213622449746	0.45569244187646446	0.4900316868041354	0.48828364768454496	0.0838851232574876	0.07926327588961662	0.011459748641669876	0.11307765685897664	0.011480384305707858	0.11328127644485164
4.311232427101037	0.3838022828389259	0.3876816283418962	0.41925130851637216	0.42123439970945104	0.4376744911706531	0.43867883897023446	0.45595308644404353	0.4559936044200409	0.49034421462763034	0.48859577901029166	0.08385633311529009	0.0792361099345126	0.011380560616274238	0.11297291697245271	0.011401044115975978	0.1131762529532665
4.337209771238533	0.38407928511462675	0.38796008908235535	0.4195398671750368	0.42152380620286845	0.4379690991179589	0.43897397704777846	0.45625374363001653	0.45629447415863045	0.49065641481373123	0.4889075847229738	0.08382754977216224	0.07920895035647528	0.01130180694171301	0.11286714712724688	0.01132213914231528	0.11307019733341406
4.363343641942354	0.3843560648037334	0.38823832356160465	0.4198281672244233	0.421812952344849	0.438263429767261	0.43926883707890146	0.4565541049979524	0.4565950483070237	0.49096828440147655	0.4892190618700907	0.08379877324702259	0.07918179717339505	0.011223485579842318	0.11276034437400995	0.011243667342403896	0.1129631066301755
4.389634982363801	0.3846326194827106	0.38851632933578656	0.4201162060600449	0.4221018355202327	0.43855748041986053	0.43956341635922164	0.45685416775549215	0.45689532407211203	0.4912798204216465	0.4895302074908986	0.08377000355865671	0.07915465040303818	0.01114559450049235	0.11265250575668517	0.01116562668192067	0.11285497788175292
4.416084741337141	0.38490894672086273	0.38879410395383834	0.4204039810698864	0.4223904531063061	0.43885124836933753	0.4398577121766212	0.4571539291023644	0.4571952986528687	0.4915910198967468	0.4898410186163925	0.08374124072571673	0.07912751006304286	0.011068131681481574	0.11254362831262199	0.011088015134523843	0.11274580811966928
4.442693873413836	0.38518504408031734	0.38907164495747554	0.4206914896343869	0.42267880247278405	0.43914473090153405	0.4401517218112286	0.45745338623036796	0.45749496924033234	0.4919018798409899	0.4901514922692881	0.08371248476672236	0.07910037617092448	0.010991095108586535	0.11243370907266126	0.011010830681865258	0.11263559436892479
4.469463338897009	0.3854609091160086	0.38934894988117563	0.42097872912642276	0.422966880981794	0.4394379252945372	0.4404454425354025	0.45775253632335433	0.4577943330175894	0.4922123972602774	0.4904616254640048	0.08368373570006185	0.07907324874407347	0.010914482775490342	0.11232274506070894	0.010934071313538851	0.11252433364782632
4.49639410387609	0.38573653937566027	0.38962601625216053	0.42126569691129034	0.4232546859878581	0.4397308288186598	0.44073887161371345	0.4580513765572098	0.4580933871597562	0.492522569152182	0.4907714152066468	0.08365499354399247	0.07904612779975666	0.010838292683825301	0.11221073329448927	0.01085773502706644	0.11241202296811537
4.523487140261684	0.3860119323997702	0.3899028415903811	0.4215523903466901	0.4235422148378766	0.44002343873642735	0.441032006302927	0.4583499040998394	0.45839212883396246	0.4928323925059304	0.4910808584949859	0.08362625831664132	0.07901901335511895	0.010762522843126732	0.11209767078510424	0.010781819827901273	0.11229865933502481
4.550743425820648	0.38628708572159304	0.39017942340849987	0.421838806782709	0.423829464871111	0.440315752302557	0.4413248438519872	0.4586481161111487	0.45869055519933327	0.49314186430238516	0.4913899523184444	0.0835975300360062	0.07899190542718251	0.010687171270793883	0.11198355453704778	0.010706323729390732	0.11218423974736424
4.578163944211368	0.3865619968671244	0.3904557592118754	0.4221249435618038	0.42411643341916777	0.4406077667639433	0.4416173815019993	0.45894600974302674	0.4589886634069726	0.49345098151402716	0.4916986936580768	0.08356880871995594	0.07896480403284792	0.010612235992118357	0.11186838154857526	0.010631244752778102	0.11206876119733522
4.605749685019276	0.3868366633550847	0.3907318464985457	0.42241079801878517	0.42440311780598083	0.4408994793596406	0.44190961648621296	0.4592435821393299	0.459286450599946	0.493759741104939	0.49200707948655303	0.08354009438623161	0.07893770918889582	0.010537715040220164	0.11175214881127715	0.010556580927159942	0.1119522206708723
4.633501643792551	0.3871110826969027	0.39100768275921177	0.42269636748080053	0.4246895153477959	0.44119088732084577	0.4422015460300059	0.4595408304358643	0.45958391391326414	0.49406814003078686	0.492315106768141	0.0835113870524472	0.07891062091198668	0.010463606456051266	0.11163485331050538	0.010482330289481645	0.11183461514738724
4.6614208220780515	0.3873852523966999	0.391283265477222	0.422981649267318	0.4249756233531537	0.44148198787088255	0.4424931673508666	0.4598377517603688	0.459881050473865	0.49437617523880406	0.49262277245868946	0.08348268673608908	0.07888353921866034	0.010389908288393812	0.11151649202531644	0.010408490884521449	0.11171594159999643
4.689508227457455	0.3876591699512741	0.3915585921285557	0.4232666406901097	0.4252614391228732	0.4417727782251847	0.44278447765837825	0.4601343432324992	0.4601778574005985	0.4946838436677734	0.49293007350561086	0.08345399345451952	0.07885646412534007	0.010316618593802396	0.1113970619283009	0.010335060764860238	0.11159619699540713
4.717764873583629	0.38793283285008356	0.3918336601818073	0.4235513390532358	0.42554695995003583	0.4420632555912789	0.443075474154202	0.46043060196381047	0.4604743318042085	0.4949911422480103	0.49323700684786426	0.08342530722497411	0.07882939564832923	0.010243735436615609	0.11127655998582497	0.010262037990877992	0.1114753782941591
4.746191780217212	0.38820623857523157	0.39210846709817043	0.42383574165302845	0.42583218311996907	0.4423534171687696	0.443366154032061	0.46072652505774153	0.46077047078731725	0.49529806790134656	0.4935435694159391	0.08339662806456465	0.07880233380381514	0.01017125688893028	0.11115498315807315	0.010189420630730694	0.11135348245048249
4.774789973263409	0.38847938460144993	0.39238301033142237	0.42411984577807527	0.4261171059102307	0.4426432601493217	0.44365651447772375	0.46102210960959733	0.4610662714444087	0.4956046175411127	0.49384975813183757	0.08336795599027853	0.07877527860786726	0.010099181030588156	0.11103232839899135	0.01011720676032013	0.11123050641234045
4.803560484809025	0.3887522683960844	0.39265728732790767	0.4244036487092038	0.4264017255905918	0.4429327817166454	0.4439465526689878	0.46131735270653407	0.46136173086181165	0.495910788072122	0.4941555699090583	0.083339291018981	0.07874823007644	0.010027505949132376	0.11090859265630115	0.010045394463285895	0.11110644712158546
4.832504353159697	0.3890248874190779	0.3929312955265233	0.42468714771946514	0.42668603942302225	0.44322197904647886	0.44423626577566433	0.4616122514275419	0.46165684611768454	0.4962165763906535	0.49446100165258067	0.08331063316741473	0.07872118822537164	0.009956229739816358	0.11078377287158503	0.009973981830985856	0.11098130151385988
4.861622622877388	0.38929723912295594	0.3932050323587026	0.4249703400741189	0.42697004466167354	0.4435108493065736	0.44452565095956126	0.46190680284342917	0.46195161428199816	0.496521979384436	0.49476605025884673	0.08328198245219978	0.07869415307038582	0.00988535050557715	0.11065786598041427	0.009902966962469506	0.11085506651870958
4.890916344818065	0.3895693209528106	0.3934784952483997	0.4252532230306166	0.42725373855286364	0.4437993896566776	0.44481470537446804	0.46220100401680664	0.4622460324165203	0.4968269939326317	0.4950707126157464	0.08325333888983669	0.07866712462709237	0.009814866357014118	0.11053086891227792	0.00983234796448329	0.1107277390597261
4.9203865761696335	0.3898411303462855	0.3937516816120748	0.42553579383858664	0.42753711833506164	0.4440875972485204	0.44510342616614	0.4624948520020708	0.46254009757479997	0.49713161690581953	0.49537498560260035	0.08322470249670387	0.0786401029109874	0.009744775412360518	0.11040277859056857	0.009762122951410213	0.11059931605429085
4.950034380490085	0.3901126647335602	0.39402458885867814	0.4258180497398185	0.42782018123887167	0.4443754692257964	0.44539181047228166	0.4627883438453891	0.46283380680215114	0.49743584516597933	0.49567886609014444	0.08319607328906176	0.07861308793745433	0.009675075797480837	0.11027359193269604	0.009692290045280494	0.1104697944138735
4.979860827745887	0.39038392153733575	0.3942972143896351	0.4260999879682476	0.4281029244870177	0.44466300272415044	0.44567985542253225	0.46308147658468357	0.463127157135637	0.4977396755664765	0.49598235094051346	0.08316745128305102	0.07858607972176387	0.009605765645850362	0.11014330585034315	0.009622847375749366	0.1103391710440178
5.009866994350591	0.39065489817281907	0.3945695555988312	0.42638160574993994	0.4283853452943281	0.4449501948711617	0.44596755813844957	0.4633742472496154	0.4634201456040549	0.4980431049520452	0.4962854370072253	0.08313883649469335	0.07855907827907599	0.009536843098513437	0.11001191724896842	0.00955379308007398	0.11020744284434159
5.040053963203681	0.3909255920477078	0.3948416098725969	0.42666290030307624	0.42866744086772035	0.44523704278632814	0.4462549157334952	0.4636666528615697	0.46371276922792015	0.49834613015877305	0.4965881211351653	0.08311022893989481	0.07853208362443895	0.009468306304087015	0.10987942302836018	0.009485125303084985	0.1100746067086078
5.070422823729659	0.3911960005621761	0.3951133745896928	0.42694386883793806	0.42894920840618633	0.44552354358105206	0.44654192531301856	0.4639586904336397	0.4640050250194514	0.49864874801408576	0.4968904001605712	0.08308162863444206	0.07850509577279113	0.009400153418738455	0.10974582008246614	0.009416842197176756	0.10994065952465348
5.100974671917351	0.39146612110885887	0.39538484712129446	0.4272245085568913	0.42923064510077635	0.44580969435862394	0.44682858397424197	0.4642503569706115	0.4642969099825543	0.49895095533673095	0.49719227091101564	0.08305303559400705	0.0784781147389608	0.009332382606152656	0.10961110529940754	0.009348941922284304	0.10980559817453184
5.131710610359471	0.391735951072838	0.395656024830978	0.4275048166543725	0.42951174813458515	0.4460954922142083	0.44711488880624567	0.46454164946894966	0.4645884211128076	0.49925274893676347	0.4974937302053937	0.08302444983414588	0.07845114053766777	0.00926499203752762	0.10947527556159287	0.009281422645872617	0.10966941953472542
5.1626317482924104	0.39200548783162736	0.3959269050747054	0.4277847903168735	0.42979251468273644	0.44638093423482833	0.44740083688995325	0.46483256491678115	0.46487955539744724	0.4995541256155302	0.4977947748539054	0.08299587137029889	0.07842417318352296	0.009197979891542474	0.10933832774573204	0.009214282542902907	0.1095321204758477
5.193739201636265	0.39227472875515806	0.39619748520080994	0.42806442672292655	0.43007294191236844	0.44666601749935114	0.4476864252981161	0.4651231002938812	0.46517030981535157	0.49985508216565383	0.49809540165804134	0.08296730021779303	0.07839721269102956	0.009131344354346815	0.10920025872287908	0.009147519795817516	0.10939369786285624
5.225034093035115	0.39254367120576444	0.3964677625499816	0.4283437230430904	0.43035302698261935	0.44695073907847316	0.4479716510952992	0.4654132525716582	0.46546068133702684	0.5001556153710197	0.4983956074105681	0.08293873639184067	0.07837025907458342	0.009065083619533176	0.10906106535850313	0.009081132594518593	0.10925414855513793
5.256517551897525	0.3928123125381694	0.39673773445525273	0.4286226764399348	0.43063276704461234	0.4472350960347055	0.4482565113378661	0.4657030187131388	0.4657506669245918	0.500455722006759	0.49869538889551257	0.08291017990754143	0.07834331234847348	0.008999195888122813	0.1089207445124174	0.009015119136353889	0.10911346940643796
5.288190714437326	0.3930806500994705	0.39700739824198383	0.42890128406802697	0.43091215924144166	0.44751908542235935	0.44854100307396483	0.4659923956729541	0.46604026353176425	0.5007553988392357	0.4989947428881475	0.08288163077988348	0.07831637252688342	0.008933679368531067	0.10877929303892131	0.008949477626094549	0.10897165726505875
5.320054723714605	0.39334868122912536	0.39727675122784967	0.429179543073917	0.43119120070815803	0.44780270428753144	0.4488251233435135	0.4662813803973239	0.4663294681038455	0.5010546426260306	0.49929366615497756	0.08285308902374129	0.07828943962389112	0.00886853227658424	0.10863670778699941	0.008884206275911133	0.10882870897376051
5.352110729676963	0.39361640325893843	0.3975457907228247	0.4294574505961238	0.4314698885717547	0.4480859496680911	0.4491088691781856	0.4665699698240442	0.4666182775777066	0.5013534501159278	0.49959215545372376	0.08282455465387974	0.07826251365346917	0.008803752835455647	0.1084929856000798	0.008819303305349635	0.10868462136986068
5.384359889201005	0.3938838135130461	0.3978145140291693	0.42973500376512075	0.4317482199511531	0.44836881859366406	0.44939223760139635	0.4668581608824715	0.466906688881774	0.5016518180488999	0.49989020753330976	0.08279602768495317	0.07823559462948691	0.008739339275660285	0.1083481233160768	0.008754766941324377	0.10853939128523393
5.41680336613411	0.3941509093079035	0.3980829184414164	0.430012199703322	0.43202619195718905	0.4486513080856201	0.44967522562828827	0.4671459504935089	0.46719469893601545	0.5019497431560942	0.5001878191338478	0.08276750813150492	0.07820868256570906	0.00867528983505128	0.10820211776777455	0.00869059541808781	0.10839301554649694
5.44944233133642	0.39441768795227083	0.3983510012463569	0.43028903552506875	0.4323038016925989	0.4489334151570583	0.4499578302657178	0.467433335569593	0.4674823046519262	0.5022472221598179	0.5004849869866238	0.0827389960079701	0.07818177747579812	0.008611602758771042	0.10805496578252871	0.008626786977210976	0.10824549097499414
5.482277962723094	0.3946841467471994	0.39861875972302657	0.43056550833661533	0.4325810462520056	0.4492151368127938	0.45024004851224114	0.4677203130146794	0.4677695029325148	0.5025442517735248	0.5007817078140847	0.0827104913286749	0.07815487937331385	0.008548276299261026	0.10790666418250794	0.008563339867555975	0.10809681438652774
5.515311445306831	0.39495028298601825	0.3988861911426925	0.4308416152361156	0.43285792272190526	0.44949647004934373	0.45052187735809995	0.46800687972422905	0.46805629067228927	0.5028408287018016	0.5010779783298229	0.08268199410783722	0.07812798827171355	0.008485308716220885	0.10775720978470815	0.00850025234527596	0.10794698259203983
5.548543971240616	0.39521609395432106	0.3991532927688396	0.43111735331360973	0.43313442818065395	0.4497774118549143	0.45080331378520966	0.46829303258519517	0.46834266475724484	0.5031369496403535	0.501373795238565	0.08265350435956814	0.07810110418435445	0.008422698276584484	0.10760659940086725	0.008437522673782283	0.10779599239714344
5.581976739860765	0.3954815769299522	0.3994200618571573	0.4313927196510106	0.4334105596984538	0.45005795920938646	0.45108435476714404	0.46857876847600916	0.4686286220648487	0.5034326112759919	0.5016691552361556	0.08262502209787158	0.07807422712449183	0.008360443254508354	0.10745482983760724	0.00837514912370807	0.10764384060232146
5.615610957730194	0.39574672918299425	0.399686495655526	0.43166771132209053	0.43368631433733984	0.45033810908430344	0.4513649972691232	0.46886408426656767	0.46891415946402765	0.5037278102866196	0.5019640550095459	0.0825965473366456	0.07804735710528181	0.008298541931366366	0.10730189789667577	0.008313129972915334	0.10749052400305459
5.649447838681973	0.3960115479757548	0.3999525914040049	0.4319423253924687	0.43396168915116734	0.45061785844285773	0.45164523824799996	0.4691489768182197	0.4691992738151551	0.5040225433412188	0.5022584912367797	0.08256808008968236	0.07802049413978027	0.008236992595695547	0.10714780037464777	0.008251463506457668	0.10733603938976444
5.6834886038631165	0.396276030562753	0.400218346334818	0.4322165589195974	0.4342366811855982	0.45089720423987717	0.45192507465224685	0.469433442983753	0.4694839619700376	0.5043168070998372	0.5025524605869806	0.08253962037066924	0.07799363824094498	0.008175793543190757	0.10699253406312437	0.008190148016559817	0.10718038354789883
5.717734481778674	0.3965401741907072	0.40048375767234173	0.43249040895274954	0.4345112874780884	0.4511761434218129	0.4522045034219432	0.46971747960738125	0.4697682207719016	0.5046105982135755	0.5028459597203381	0.08251116819318932	0.07796678942163393	0.008114943076697578	0.10683609574891761	0.008129181802604357	0.10702355325803126
5.75218670833605	0.3968039760985223	0.40074882263309247	0.43276387253300624	0.43478550505787533	0.45145467292672625	0.4524835214887627	0.47000108352473213	0.47005204705538195	0.5049039133245748	0.5031389852880963	0.08248272357072203	0.07793994769460892	0.008054439506175903	0.10667848221392262	0.008068563171111265	0.10686554529594616
5.786846526889619	0.39706743351727686	0.40101353842571347	0.43303694669324383	0.43505933094596494	0.45173278968427666	0.45276212577596064	0.4702842515628338	0.4703354376465078	0.5051967490660034	0.5034315339325408	0.08245428651664347	0.0779131130725331	0.007994281148674176	0.10651969023521701	0.008008290435694398	0.1067063564323405
5.821715188285586	0.39733054367021053	0.4012779022509624	0.43330962845812115	0.4353327621551194	0.45201049061570814	0.4530403131983606	0.4705669805401025	0.4706183893626911	0.5054891020620447	0.503723602286985	0.08242585704422714	0.07788628556797363	0.00793446632832051	0.1063597165851462	0.007948361917071267	0.10654598343346322
5.856793950907131	0.3975933037727122	0.40154191130169914	0.433581914844068	0.43560579568984464	0.4522877726338382	0.4533180806623437	0.47084926726633114	0.4709008990127138	0.5057809689278852	0.5040151869757592	0.08239743516664541	0.07785946519340116	0.007874993376301376	0.10619855803135181	0.007888775943030168	0.10638442306071738
5.892084080719833	0.39785571103230727	0.4018055627628737	0.43385380285927205	0.43587842854637826	0.4525646326430446	0.453595425065835	0.47113110854267565	0.47118296339671584	0.5060723462697012	0.5043062846141982	0.08236902089696801	0.0778326519611909	0.007815860630829619	0.1060362113368285	0.007829530848396438	0.10622167207078803
5.927586851317345	0.39811776264864573	0.4020688538115134	0.43412528950366747	0.4361506577126771	0.45284106753925407	0.45387234329829196	0.4714125011616441	0.47146457930618296	0.5063632306846485	0.5045968918086283	0.08234061424816436	0.07780584588362333	0.007757066437137361	0.10587267326000926	0.007770624975033336	0.10605772721589801
5.963303543967366	0.39837945581349005	0.4023317816167119	0.4343963717689226	0.436422480168406	0.45311707420993014	0.45414883224069286	0.4716934419070849	0.47174574352393506	0.5066536187608487	0.504887005156357	0.08231221523310439	0.07777904697288351	0.007698609147433366	0.1057079405546375	0.007712056671804746	0.10589258524369427
5.999235447657878	0.3986407877107035	0.40259434333961613	0.43466704663842815	0.43669389288492505	0.4533926495340606	0.45442488876552434	0.47197392755417383	0.47202645282411426	0.506943507077379	0.5051766212456597	0.08228382386455749	0.0777522552410641	0.007640487120916362	0.10554200997020757	0.00765382429455741	0.10572624289724786
6.035383859143656	0.39890175551623813	0.4028565361334157	0.4349373110872858	0.4369648928252788	0.45366779038214766	0.45470050973677	0.47225395486940386	0.4723067039721729	0.50723289220426	0.5054657366557692	0.08225544015519451	0.07772547070016214	0.007582698723721748	0.10537487825170899	0.007595926206098724	0.10555869691525288
6.071750082993084	0.39916235639812364	0.4031183571433301	0.43520716208229643	0.43723547694418385	0.4539424936161948	0.45497569200989924	0.4725335206105731	0.472586493724863	0.5075217707024446	0.5057543479568639	0.08222706411758804	0.07769869336208403	0.00752524232891183	0.10520654213961222	0.00753836077618697	0.10538994403204072
6.108335431635222	0.39942258751645515	0.40337980350659836	0.43547659658194876	0.43750564218801846	0.454216756089696	0.4552504324318554	0.47281262152677306	0.4728658188302241	0.5078101391238062	0.5060424517100571	0.08219869576421218	0.07767192323864198	0.00746811631645361	0.10503699837020974	0.007481126381492231	0.10521998097758001
6.145141225407182	0.3996824460233824	0.4036408723524667	0.4357456115364082	0.4377753854948102	0.45449057464762477	0.4555247278410449	0.47309125435837807	0.4731446760275728	0.5080979940111285	0.5063300444673848	0.0821703351074435	0.07764516034155823	0.007411319073203693	0.10486624367553077	0.00742422140558574	0.10504880447760456
6.182168792601758	0.39994192906309817	0.40390156080217793	0.4360142038875055	0.43804470379422566	0.4547639461264228	0.4557985750673261	0.4733694158370346	0.47342306204749074	0.5083853318980941	0.5066171227717958	0.08214198215956307	0.07761840468246162	0.007354848992875418	0.10469427478331284	0.00736764423891767	0.10487641125365599
6.2194194695153895	0.400201033771828	0.4041618659689601	0.4362823705687264	0.43831359400755904	0.4550368673539891	0.4560719709319983	0.47364710268565	0.4737009736118153	0.508672149309274	0.5069036831571412	0.08211363693275497	0.07759165627289255	0.007298704476033535	0.10452108841730023	0.007311393278792266	0.10470279802306948
6.256894600496366	0.40045975727781763	0.40442178495801556	0.4365501085052	0.4385820530477218	0.4553093351496699	0.4563449122477911	0.4739243116183815	0.47397840743362746	0.5089584427601167	0.5071897221481627	0.08208529943910729	0.07756491512429915	0.007242883930057786	0.10434668129708768	0.007255466929350085	0.10452796149914434
6.294595537993358	0.400718096701324	0.40468131486651	0.4368174146136889	0.43885007781923113	0.4555813463242471	0.45661739581885386	0.4742010393406266	0.4742553602172419	0.5092442087569391	0.5074752362604831	0.08205696969061359	0.07753818124804102	0.007187385769124255	0.10417105013816297	0.007199863601541345	0.10435189839108716
6.332523642604218	0.40097604915460316	0.404940452783562	0.43708428580257797	0.4391176652182003	0.4558528976799285	0.456889418440745	0.4744772825490117	0.474531828658197	0.5095294437969147	0.507760222000596	0.08202864769917245	0.07751145465538867	0.007132208414179608	0.10399419165210588	0.007144581713117049	0.10417460540425338
6.370680283125076	0.40123361174190036	0.40519919579023245	0.4373507189718642	0.439384812132328	0.45612398601033677	0.45716097690042223	0.4747530379313829	0.47480780944324413	0.5098141443680639	0.5080446758658559	0.0820003334765891	0.07748473535752351	0.007077350292944651	0.10381610254657403	0.007089619688587234	0.10399607923996257
6.40906683659976	0.4014907815594394	0.4054575409595137	0.437616711013147	0.43965151544088776	0.4563946081005006	0.4574320679762317	0.47502830216679565	0.47508329925033743	0.5100983069492455	0.5083285943444673	0.08197202703457539	0.07745802336553875	0.007022809839869026	0.10363677952550177	0.007034975959214762	0.10381631659573998
6.447684688369473	0.4017475556954128	0.40571548535632	0.43788225880961756	0.4399177720147186	0.456664760726844	0.4577026884378988	0.4753030719255044	0.47535829474862473	0.5103819280101458	0.5086119739154766	0.0819437283847489	0.07743131869044005	0.006968585496099244	0.10345621928885862	0.006980648962986891	0.10363531416525973
6.486535232122802	0.4020039312299709	0.4059730260374768	0.43814735923604897	0.4401835787162144	0.45693444065717587	0.4579728350465174	0.47557734386895384	0.47563279259843744	0.5106650040112694	0.5088948110487617	0.08191543753863688	0.07740462134314667	0.006914675709490226	0.10327441853297614	0.006926637144604619	0.10345306863861481
6.525619869945995	0.40225990523521243	0.4062301600517108	0.43841200915878664	0.44044893239931443	0.4572036446506818	0.4582425045545418	0.4758511146497684	0.4759067894512807	0.5109475314039298	0.5091771022050224	0.0818871545076734	0.07737793133449042	0.006861078934563558	0.10309137395060475	0.006872938955445385	0.10326957670213233
6.564940012373588	0.4025154747751747	0.40648688443964076	0.43867620543573893	0.440713829909494	0.4574723694579136	0.4585116937057753	0.476124380911744	0.4761802819498245	0.511229506630241	0.5094588438357723	0.08185887930320182	0.07735124867521731	0.006807793632489734	0.10290708223077161	0.006819552853546185	0.10308483503851562
6.604497078439295	0.4027706369058234	0.4067431962337668	0.4389399449163673	0.4409782680837545	0.4577406118207803	0.45878039923536235	0.4763971392898378	0.47645326672789423	0.5115109261231077	0.5097400323833289	0.0818306119364741	0.07732457337598773	0.006754818271056173	0.10272154005903644	0.00676647730359381	0.10289884032697216
6.644292495727218	0.40302538867504345	0.4069990924584616	0.4392032244416771	0.44124224375061466	0.45800836847253884	0.45904861786977874	0.47666938641016	0.47672574041046206	0.5117917863062169	0.5100206642808051	0.081802352418653	0.07729790544737733	0.006702151324669003	0.10253474411747732	0.0067137107768893145	0.10271158924332724
6.684327700423376	0.40327972712262966	0.4072545701299609	0.43946604084420876	0.44150575373010137	0.45827563613778577	0.4593163463268232	0.47694111888996493	0.47699769961363775	0.51207208359403	0.5103007359521012	0.08177410076081126	0.07727124489987636	0.0066497912743095355	0.10234669108483274	0.006661251751330255	0.10252307845985342
6.724604137367524	0.403533649280277	0.4075096262563537	0.4397283909480286	0.4417687948337399	0.45854241153244724	0.4595835813156076	0.47721233333764196	0.4772691409446598	0.5123518143917734	0.5105802438118955	0.08174585697393208	0.07724459174389199	0.006597736607525384	0.1021573776364022	0.006609098711388484	0.10233330464552637
6.76512326010531	0.4037871521715722	0.407764257837574	0.43999027156872006	0.4420313638645464	0.45880869136377195	0.4598503195365495	0.4774830263527075	0.47754006100188773	0.5126309750954307	0.5108591842656371	0.08171762106891055	0.07721794598974735	0.006545985818397604	0.10196680044425932	0.006557250148091498	0.10214226446606745
6.805886530940724	0.40404023281198387	0.40801846186539137	0.44025167951337507	0.4422934576170184	0.45907447233032084	0.4601165576813625	0.47775319452579645	0.47781045637479275	0.512909562091735	0.5111375537095372	0.0816893930565533	0.07719130764768177	0.006494537407532697	0.10177495617728027	0.006505704559000236	0.10194995458400058
6.846895420988873	0.4042928882088547	0.4082722353234021	0.4405126115805859	0.4425550728771266	0.45933975112196096	0.46038229243304923	0.4780228344386546	0.4780803236439509	0.5131875717581617	0.5114153485305617	0.08166117294757978	0.07716467672785345	0.00644338988203863	0.10158184150130012	0.006454460448191313	0.10175637165880858
6.888151410229076	0.4045451153613922	0.40852557518702104	0.44077306456043647	0.4428162064223069	0.4596045244198556	0.4606475204658927	0.4782919426641299	0.4783496593810342	0.5134650004629192	0.5116925651064237	0.08163296075262166	0.07713805324033705	0.006392541755483094	0.10138745307889963	0.006403516326220604	0.10156151234673416
6.92965598755826	0.4047969112606601	0.4087784784234726	0.4410330352344943	0.44307685502145155	0.4598687888964572	0.4609122384454476	0.4785605157661654	0.478618460148803	0.5137418445649432	0.5119691998055754	0.08160475648222494	0.0771114371951268	0.006341991547904158	0.10119178756978897	0.006352870710114367	0.10136537330102158
6.971410650844719	0.40504827288957074	0.40903094199178275	0.44129252037580285	0.44333701543490206	0.4601325412154995	0.46117644302853383	0.4788285502997917	0.4788867225010986	0.5140181004138887	0.5122452489872017	0.0815765601468494	0.0770848286021344	0.006291737785764084	0.10099484163076511	0.0063025221233452555	0.1011679511720871
7.01341690698215	0.405299197222876	0.4092829628427708	0.4415515167488738	0.44359668441444094	0.4603957780319902	0.4614401308632281	0.4790960428111193	0.47915444298283616	0.5142937643501237	0.5125207090012128	0.08154837175686863	0.07705822747119195	0.006241779001935122	0.10079661191569755	0.006252469095813673	0.10096924260751905
7.055676271944047	0.4055496812271601	0.40953453791904165	0.4418100211096788	0.4438558587032843	0.460658495992203	0.46170329858885734	0.4793629898373315	0.4794216181299973	0.5145688327047211	0.5127955761882376	0.08152019132257206	0.07703163381205115	0.006192113735681737	0.10059709507569892	0.006202710163820235	0.10076924425199252
7.098190270838397	0.40579972186083113	0.4097856641549773	0.4420680302056431	0.44411453503607434	0.460920691733671	0.46196594283599024	0.4796293879066775	0.4796882444696226	0.514843301799454	0.5130698468796167	0.0814920188541634	0.07700504763438339	0.0061427405326348605	0.10039628775915332	0.006153243870040903	0.10056795274749675
7.1409604379627405	0.4060493160741138	0.4100363384767301	0.44232554077563735	0.44437271013887203	0.4611823618851794	0.46222806022643165	0.479895233538466	0.479954318519806	0.515117167946788	0.5133435173973966	0.08146385436176418	0.07697846894778225	0.006093657944768793	0.10019418661180168	0.006104068763517212	0.10036536473339197
7.183988316859528	0.4062984608090417	0.4102865578022148	0.442582549549971	0.44463038072915073	0.4614435030667589	0.4624896473732148	0.48016052324305786	0.4802198367896867	0.5153904274498751	0.513616584054323	0.08143569785541069	0.07695189776175984	0.006044864530386107	0.09999078827682695	0.006055183399626962	0.1001614768465231
7.227275460371831	0.40654715299945005	0.410536319041101	0.44283905325038564	0.44488754351578835	0.4617041118896788	0.46275070088059533	0.48042525352186044	0.4804847957794445	0.515663076602549	0.5138890431538353	0.08140754934505712	0.07692533408575293	0.005996358854090111	0.09978608939493938	0.006006586340062903	0.0999562857211771
7.270823430699384	0.4067953895709686	0.41078561909480665	0.4430950485900481	0.44514419519906157	0.4619641849564411	0.4630112173440444	0.48068942086732114	0.4807491919802919	0.5159351116893178	0.5141608909900607	0.08137940884057457	0.07689877792911821	0.005948139486766202	0.09958008660439077	0.005958276152812303	0.09974978798919665
7.31463379945495	0.40704316744101443	0.4110344548564904	0.4433505322735436	0.4454003324706383	0.4622237188607734	0.46327119335024247	0.4809530217629213	0.48101302187446937	0.5162065289853598	0.5144321238478081	0.08135127635175292	0.07687222930113666	0.005900205005553438	0.09937277654101706	0.005910251412128531	0.09954198028002281
7.358708147721062	0.40729048351878505	0.4112828232110455	0.44360550099687013	0.44565595201357294	0.4624827101876239	0.46353062547707347	0.4812160526831705	0.48127628193523897	0.5164773247565172	0.5147027380025637	0.08132315188829921	0.07684568821101084	0.005852553993837439	0.09916415583852256	0.005862510698526613	0.09933285922092239
7.403048066107065	0.40753733470525216	0.41153072103509236	0.4438599514474317	0.4459110505022987	0.4627411555131547	0.46378951029361903	0.4814785100936013	0.48153896862687856	0.516747495259292	0.5149727297204854	0.08129503545984085	0.07681915466786715	0.005805185041216632	0.09895422112835206	0.005815052598746817	0.09912242143701633
7.447655154806527	0.4077837178931552	0.41177814519697303	0.4441138803040334	0.44616562460262255	0.46299905140473696	0.46404784436015273	0.4817403904507639	0.4818010784046776	0.5170170367408404	0.5152420952583979	0.0812669270759234	0.07679262868075731	0.005758096743477381	0.09874296903976187	0.005767875705728898	0.09891066355109501
7.49253102365499	0.40802962996699405	0.41202509255674424	0.444367284236874	0.4464196709717196	0.46325639442094435	0.4643056242281342	0.4820016902022198	0.48206260771493037	0.5172859454389684	0.5155108308637881	0.08123882674601306	0.07676611025865543	0.005711287702588663	0.09853039619997617	0.00572097861861387	0.0986975821841014
7.537677292188054	0.40827506780302436	0.41227155996617165	0.4446201599075422	0.44667318625812685	0.46351318111154893	0.464562846440205	0.48226240578653873	0.48232355299493196	0.517554217582128	0.515778932774801	0.08121073447949592	0.07673959941046157	0.0056647565266656486	0.09831649923434327	0.0056743599426933855	0.09848317395490369
7.583095589699846	0.4085200282692503	0.4125175442687237	0.44487250396900996	0.4469261671017383	0.46376940801751554	0.46481950753018225	0.4825225336332926	0.48258391067297346	0.5178218493894119	0.5160463972202346	0.08118265028567968	0.07671309614500153	0.0056185018299572675	0.09810127476629305	0.005628018289404402	0.09826743548042316
7.628787555301809	0.40876450822541976	0.41276304229956634	0.4451243130656283	0.4471786101338004	0.46402507167099727	0.4650756040230546	0.48278207016305136	0.4828436771683373	0.5180888370705508	0.5163132204195371	0.08115457417379197	0.07668660047102567	0.005572522232819566	0.09788471941736532	0.00558195227631586	0.09805036337597528
7.674754837981857	0.4090085045230183	0.4130080508855571	0.44537558383312137	0.4474305119769059	0.46428016859533044	0.465331132434978	0.48304101178737885	0.48310284889129307	0.5183551768259086	0.5165793985828026	0.0811265061529839	0.07666011239721156	0.005526816361688169	0.09766682980742303	0.005536160527081613	0.09783195425492863
7.720999096663877	0.4092520140052636	0.41325256684523964	0.4456263128985828	0.44768186924499	0.46453469530503033	0.4655860892732696	0.4832993549088284	0.4833614222430929	0.5186208648464795	0.5168449279107666	0.08109844623232747	0.07663363193216302	0.005481382849072958	0.09744760255466645	0.005490641671434204	0.09761220472901755
7.767522000267617	0.40949503350710087	0.4134965869888392	0.4458764968804703	0.44793267854332536	0.4647886483057873	0.4658404710364055	0.48355709592093943	0.4836193936159681	0.518885897313885	0.5171098045948047	0.08107039442081815	0.07660715908441076	0.005436220333526975	0.09722703427577528	0.005445394345176879	0.0973911114085837
7.814325227768903	0.4097375598551973	0.41374010811825707	0.4461261323886019	0.4481829364685186	0.46504202409446244	0.46609427421401584	0.4838142312082332	0.4838767593931257	0.5191502704003707	0.5173740248169282	0.08104235072737395	0.07658069386241295	0.005391327459623341	0.09700512158583763	0.005400417190140949	0.09716867090240555
7.861410468260233	0.40997958986793703	0.4139831270270659	0.4463752160241511	0.44843263960850477	0.46529481915908383	0.46634749528688113	0.48407075714620973	0.4841335159487442	0.5194139802688026	0.5176375847497813	0.08101431516083693	0.07655423627455632	0.00534670287793837	0.09678186109869102	0.005355708854166252	0.09694487981775524
7.908779421011744	0.4102211203554177	0.4142256405005057	0.44662374437964397	0.4486817845425449	0.46554702997884356	0.46660013072692863	0.484326670101345	0.4843896596479713	0.5196770230726664	0.5179004805566391	0.08098628772997309	0.07652778632915544	0.005302345245021378	0.09655724942665245	0.005311267991086055	0.09671973476066853
7.956433795532517	0.41046214811944426	0.4144676453154783	0.4468717140389543	0.4489303678412213	0.4657986530240928	0.46685217699722875	0.48458196643108703	0.48464518684692004	0.5199393949560637	0.5181627083914048	0.08095826844347316	0.07650134403445383	0.005258253223383136	0.09633128318087358	0.005267093260707512	0.0964932323358596
8.004375311632296	0.41070266995352606	0.4147091382405443	0.4471191215773008	0.44917838606643445	0.46604968475634073	0.4671036305519926	0.4848366424838537	0.48490009389266636	0.5202010920537105	0.5184242643986078	0.08093025730995247	0.07647490939862386	0.0052144254814798785	0.09610395897153978	0.005223183328782355	0.09626536914703365
8.052605699483543	0.4109426826428727	0.4149501160359186	0.44736596356124403	0.4494258357713999	0.4663001216282505	0.4673544878365687	0.48509069459903087	0.4851543771232472	0.5204621104909355	0.5186851447134019	0.08090225433795235	0.0764484824297684	0.005170860693672452	0.09587527340751478	0.005179536866995349	0.09603614179665954
8.101126699683881	0.4111821829643891	0.4151905754534665	0.44761223654868243	0.4496727135006448	0.4665499600836366	0.46760474528743995	0.4853441191069686	0.48540803286765727	0.5207224463836786	0.5189453454615638	0.0808742595359394	0.07642206313591987	0.005127557540217431	0.09564522309678125	0.0051361525529349805	0.09580554688638188
8.149940063318896	0.41142116768667314	0.41543051323670027	0.4478579370888504	0.4499190157900053	0.4667991965574623	0.46785439933222206	0.4855969123289804	0.485661057445847	0.5209820958384894	0.5192048627594912	0.08084627291230645	0.07639565152504067	0.00508451470724669	0.09541380464636973	0.005093029070075694	0.09557358101687896
8.199047552025359	0.41165963357001145	0.41566992612077586	0.4481030617223146	0.45016473916662425	0.467047827475838	0.4681034463896607	0.48584907057734067	0.48591344716872176	0.5212410549525259	0.5194636927142022	0.08081829447537421	0.07636924760502492	0.005041730886740758	0.09518101466261442	0.005050165107749471	0.09534024078797643
8.248450938054788	0.4118975773663764	0.4159088108324895	0.44834760698097287	0.45040988014894795	0.46729584925601875	0.4683518828696293	0.48610059015528356	0.4861651983381391	0.5214993198135542	0.5197218314233346	0.08079032423338915	0.07634285138369779	0.004999204776511945	0.09494684975096845	0.005007559361144054	0.09510552279884621
8.298152004337403	0.412134995819423	0.4161471640902749	0.4485915693880507	0.4506544352467248	0.4675432583064023	0.4685997051731282	0.48635146735700163	0.486416307246908	0.5217568864999482	0.519979274975145	0.08076236219452688	0.07631646286881599	0.004956935080183911	0.09471130651644444	0.0049652105312461	0.09486942364796391
8.348152544546481	0.412371885664486	0.41638498260420026	0.4488349454581004	0.45089840096100303	0.4677900510265288	0.4688469096922816	0.4866016984676442	0.48666677017878757	0.5220137510806886	0.5202360194485077	0.08073440836688937	0.07629008206806866	0.004914920507166798	0.09447438156340127	0.004923117324866055	0.09463193993330776
8.398454363163072	0.41260824362857756	0.4166222630759661	0.4490777316969983	0.4511417737841288	0.46803622380707743	0.4690934928103383	0.4868512797633172	0.48691658340848615	0.5222699096153629	0.5204920609129168	0.0807064627585087	0.07626370898907708	0.004873159772627034	0.09423607149570046	0.004881278454578641	0.09439306825251492
8.449059275541144	0.4128440664303844	0.41685900219890254	0.4493199246019439	0.45138455019974516	0.4682817730298674	0.4693394509016689	0.4871002075110821	0.48716574320166117	0.5225253581541665	0.5207473954284838	0.08067852537734475	0.07623734363939612	0.004831651597491771	0.09399637291693352	0.004839692638714865	0.09415280520261149
8.49996910797308	0.41307935078026586	0.4170951966579674	0.4495615206614587	0.45162672668279025	0.4685266950678556	0.46958478033176565	0.48734847796895575	0.4874142458149176	0.5227800927379023	0.52100201904594	0.08065059623128719	0.07621098602651297	0.004790394708396484	0.09375528243026565	0.004798358601348696	0.0939111473805383
8.551185697755594	0.4133140933802516	0.4173308431297441	0.4498025163553841	0.4518682996994966	0.4687709862851365	0.469829477457242	0.4875960873859101	0.48766208749580947	0.5230341093979819	0.521255927806636	0.08062267532815592	0.0761846361578502	0.004749387837692076	0.09351279663893308	0.004757275072263312	0.09366809138302301
8.602710893256043	0.4135482909240406	0.41756593828244026	0.450042908154882	0.45210926570739035	0.4690146430369429	0.4700735386258321	0.4878430320018728	0.48790926448283817	0.5232874041564267	0.5215091177425436	0.08059476267570044	0.07615829404076242	0.004708629723413793	0.09326891214594468	0.004716440786938669	0.09342363380666541
8.654546553979111	0.4137819400969985	0.41780047877588566	0.45028269252243314	0.4523496211552903	0.4692576616696437	0.4703169601763904	0.48808930804772654	0.48815577300545454	0.5235399730258691	0.5217615848762559	0.08056685828160047	0.07613195968254106	0.004668119109236812	0.09302362555423827	0.004675854486522191	0.09317777124817894
8.706694550633951	0.41401503757615704	0.4180344612615319	0.450521865911837	0.4525893624833083	0.4695000385207459	0.4705597384388927	0.48833491174531146	0.4884016092840582	0.5237918120095539	0.5220133252209905	0.08053896215346869	0.0761056330904105	0.004627854744500226	0.09277693346703586	0.004635514917818995	0.09293050030422023
8.759156765201672	0.4142475800302127	0.41826788238245033	0.4507604247682121	0.4528284861228484	0.46974176991889416	0.4708018697344351	0.48857983930742394	0.4886467695299992	0.5240429171013407	0.5222643347805894	0.0805110742988467	0.07607931427153171	0.004587835384143979	0.09252883248758792	0.0045954208332563695	0.09268181757174432
8.811935091003267	0.4144795641195259	0.4185007387733319	0.45099836552799544	0.4530669884966072	0.4699828521838712	0.47104335037523626	0.48882408693781965	0.4888912499455785	0.524293284285705	0.5225146095495222	0.08048319472521025	0.07605300323300059	0.00454805978871331	0.09227931921950017	0.004555570990884661	0.09243171964818941
8.865031432767935	0.4147109864961199	0.41873302706048654	0.4512356846189432	0.45330486601857484	0.4702232816265995	0.4712841766646376	0.48906765083121323	0.4891350467240505	0.5245429095377419	0.5227641455128886	0.08045532343996546	0.07602669998185015	0.0045085267243294425	0.09202839026684728	0.004515964154327534	0.09218020313102215
8.918447706701835	0.41494184380368093	0.4189647438618426	0.45147237846013144	0.4535421150940349	0.4704630545491417	0.47152434489710376	0.4893105271732817	0.4893781560496235	0.5247917888231678	0.5230129386464205	0.08042746045045272	0.0760004045250489	0.004469234962669155	0.09177604223404501	0.004476599092776645	0.09192726461833445
8.972185840557227	0.4151721326775576	0.4191958857869465	0.45170844346195704	0.4537787321195654	0.4707021672447024	0.4717638513582248	0.48955271214066537	0.48962057409746185	0.5250399180983241	0.5232609849164844	0.08039960576394446	0.0759741168695027	0.004430183280939914	0.09152227172620542	0.004437474580979206	0.09167290070894296
9.02624777370205	0.415401849744761	0.4194264494369636	0.45194387602613784	0.4540147134830403	0.47094061599762976	0.4720026923247182	0.48979420190097	0.48986229703368894	0.5252872933101798	0.523508280280086	0.08037175938764787	0.07594783702205454	0.00439137046187188	0.09126707534916534	0.004398589399205122	0.09141710800233227
9.080635457189915	0.4156309916239651	0.419656431404678	0.45217867254571575	0.4542500555636309	0.4711783970834175	0.4722408640644302	0.4900349926127698	0.49010332101538917	0.5255339103963358	0.5237548206848729	0.08034392132870204	0.07592156498948516	0.004352795293677936	0.09101044970938688	0.00435994233322301	0.09115988309861223
9.135350853830497	0.4158595549255068	0.41988582827449267	0.45241282940505656	0.45448475473180655	0.47141550676870664	0.4724783628363376	0.49027508042560997	0.4903436421906101	0.5257797652850278	0.5240006020691376	0.0803160915941825	0.07589530077851367	0.004314456570048364	0.09075239141429847	0.004321532174289544	0.09090122259890165
9.190395938260405	0.416087536251387	0.42011463662243137	0.45264634297985273	0.4547188073493381	0.4716519413112883	0.47271518489055137	0.49051446148000954	0.49058325669836644	0.5260248538951309	0.5242456203618232	0.08028827019109842	0.07586904439579636	0.00427635309012242	0.09049289707238017	0.004283357719121028	0.09064112310528571
9.245772697014415	0.4163149321952715	0.4203428530161387	0.4528792096371255	0.45495220976929845	0.47188769696010674	0.47295132646831817	0.4907531319074649	0.490822160668643	0.5262691721361645	0.5244898714825263	0.08026045712639382	0.07584279584793038	0.004238483658476788	0.090231963293121	0.004245417769880078	0.0903795812209296
9.301483128597186	0.41654173934249206	0.4205704740148821	0.45311142573522684	0.4551849583360663	0.4721227699552614	0.47318678380202434	0.49099108783045337	0.4910603502223977	0.5265127159082965	0.5247333513415027	0.0802326524069492	0.07581655514144961	0.004200847085086501	0.08996958668721788	0.004207711134147196	0.09011659355030588
9.357529243555355	0.4167679542700478	0.420797496169553	0.45334298762384245	0.45541704938532807	0.4723571565280112	0.47342155311519857	0.49122832536243694	0.4912978214715665	0.5267554811023479	0.5249760558396712	0.08020485603957997	0.07579032228282913	0.004163442185330268	0.08970576386670359	0.004170236624904788	0.0898521566989956
9.413913064550128	0.41699357354660715	0.4210239160226683	0.45357389164399436	0.4556484792440807	0.47259085290077724	0.4736556306225153	0.4914648406078666	0.4915345705190664	0.5269974635997992	0.5252179808686201	0.08017706803103875	0.07576409727848353	0.004126267779938075	0.08944049144488986	0.004132993060506962	0.08958626727404351
9.47063662643026	0.4172185937325093	0.4212497301083733	0.45380413412804427	0.45587924423063525	0.47282385528714693	0.473889012529799	0.4917006296621865	0.49177059345880025	0.5272386592727947	0.5254591223106118	0.08014928838801415	0.07573788013476698	0.004089322695004505	0.08917376603677951	0.004095979264686633	0.0893189218842565
9.527701976305488	0.4174430113797666	0.42147493495244326	0.4540337113996969	0.45610934065462094	0.4730561598918784	0.4741216950340286	0.4919356886118387	0.4920058863756625	0.52747906398415	0.5256994760385891	0.08012151711713182	0.07571167085797498	0.0040526057619425515	0.08890558425885331	0.004059194066495131	0.08905011713969202
9.585111173620431	0.4176668230320673	0.4216995270722859	0.45426261977400384	0.4563387648169871	0.4732877629109038	0.47435367432334014	0.49217001353426876	0.4922404453455421	0.5277186735873567	0.525939037916181	0.08009375422495546	0.07568546945434405	0.004016115817469412	0.08863594272929731	0.004022636300306637	0.08877984965228336
9.642866290228868	0.41789002522477736	0.42192350297694464	0.45449085555736696	0.456567513010009	0.4735186605313351	0.47458494657703365	0.4924036004979301	0.49247426643532954	0.5279574839265897	0.5261778037977096	0.0800659997179863	0.07565927593005156	0.003979851703600268	0.08836483806827289	0.003986304805803975	0.08850811603591069
9.700969410468568	0.4181126144849443	0.4221468591671012	0.45471841504754323	0.45679558151729116	0.4737488489314686	0.4748155079655764	0.49263644556228997	0.49270734570292163	0.5281954908367145	0.5264157695281967	0.08003825360266335	0.07563309029121693	0.003943812267605651	0.08809226689766092	0.003950198427933316	0.08823491290624474
9.75942263123647	0.41833458733129963	0.42236959213507913	0.45494529453364907	0.45702296661377234	0.4739783242807894	0.47504535465060915	0.4928685447778358	0.4929396791972275	0.5284326901432929	0.5266529309433703	0.08001051588536492	0.0756069125439012	0.003907996362007005	0.08781822584155918	0.003914316016902397	0.08796023688101684
9.818228062064373	0.41855594027426246	0.42259169836484733	0.45517149029616477	0.4572496645657298	0.4742070827399782	0.4752744827849506	0.49309989418608063	0.4931712629581747	0.528669077662592	0.5268892838696733	0.07998278657240793	0.07558074269410862	0.0038724028445473735	0.08754271152618287	0.0038786564281538816	0.0876840845802036
9.877387825195074	0.41877666981594375	0.42281317433202364	0.45539699860694016	0.4574756716307851	0.4744351204609157	0.47550288851260436	0.4933304898195699	0.4934020930167157	0.5289046492015912	0.5271248241242696	0.07995506567004818	0.07555458074778507	0.0038370305781749714	0.08726572057986459	0.003843218522347591	0.08740645262591329
9.936904055658934	0.4189967724501491	0.4230340165038792	0.4556218157291991	0.45770098405790904	0.4746624335866895	0.4757305679687637	0.49356032770188824	0.4936321653948347	0.5291394005579907	0.5273595475150534	0.0799273531844822	0.07552842671082019	0.0038018784310311915	0.08698724963359439	0.003808001165342745	0.08712733764286895
9.996778901350961	0.4192162446623841	0.4232542213393426	0.45584593791754596	0.45792559808742755	0.4748890182516008	0.4759575172798197	0.4937894038476668	0.4938614761055548	0.5293733275202192	0.5275934498406571	0.079899649121846	0.07550228058904725	0.003766945276409306	0.0867072953205934	0.0037730032281668713	0.08684673625815265
10.05701452310831	0.41943508292985804	0.4234737852890046	0.4560693614179711	0.45814950995102743	0.4751148705811695	0.47618373256336616	0.4940177142625897	0.494090021152945	0.5296064258674439	0.5278265268904601	0.07987195348821532	0.07547614238824278	0.0037322299927535774	0.08642585427678284	0.0037382235870007108	0.0865646451013049
10.117613094788254	0.4196532837214887	0.4236927047951226	0.45629208246785674	0.4583727158717627	0.47533998669214284	0.476409209928207	0.4942452549434031	0.4943177965321281	0.5298386913695782	0.5280587744445969	0.07984426628960839	0.07545001211412805	0.0036977314636330583	0.08614292314084082	0.0037036611231666683	0.08628106080483633
10.178576803346665	0.419870843497908	0.42391097629162666	0.4565140972959843	0.4585952120640611	0.47556436269250174	0.4766339454743646	0.494472021877922	0.4945447982292886	0.5300701197872922	0.5282901882739681	0.07981658753198283	0.07542388977236829	0.003663448577715389	0.08585849855418815	0.003669314723099948	0.08599598000407127
10.239907848916916	0.42008775871146614	0.42412859620412363	0.45673540212254	0.4588169947337313	0.47578799468146815	0.47685793529308595	0.49469801104503897	0.4947710222216809	0.5303007068720221	0.5285207641402485	0.07978891722123903	0.07539777536857302	0.003629380228758805	0.0855725771612299	0.00363518327832546	0.08570939933707677
10.301608444889292	0.42030402580623827	0.4243455609499041	0.4569559931591229	0.4590380600779691	0.47601087874951376	0.477081175466851	0.49492321841473297	0.49499646447763845	0.5305304483659798	0.5287504977958982	0.07976125536321867	0.0753716689082985	0.0035955253155797173	0.08528515560949756	0.0036012656854476077	0.08542131544524523
10.363680817990868	0.4205196412180295	0.42456186693794773	0.457175866608752	0.4592584042853661	0.47623301097836734	0.47730366206938174	0.49514763994807837	0.49522112095658216	0.5307593400021644	0.5289793849841722	0.07973360196370603	0.07534557039704523	0.0035618827420442756	0.08499623054963479	0.003567560846124529	0.08513172497306698
10.426127208365882	0.42073460137438146	0.4247775105689292	0.4573950186658735	0.45947802353591605	0.47645438744102375	0.47752539116564896	0.4953712715972534	0.49544498760902955	0.5309873775043721	0.5292074214391316	0.07970595702842734	0.07531947984026029	0.0035284514170310644	0.0847057986355253	0.003534067667041896	0.08484062456825825
10.488949869656532	0.4209489026945781	0.42499248823522523	0.4576134455163688	0.45969691400102414	0.4766750042017516	0.4777463588118823	0.4955941093055504	0.49566806037660427	0.5312145565872065	0.529434602885654	0.07967832056305266	0.07529339724333546	0.003495230254434656	0.0844138565245629	0.003500785059907585	0.08454801088205954
10.552151069084381	0.421162541589653	0.4252067963209214	0.4578311433375634	0.4599150718435143	0.4768948573161043	0.4779665610555792	0.49581614900738613	0.4958903351920468	0.5314408729560928	0.5296609250394455	0.07965069257319499	0.07526732261161082	0.0034622181731331914	0.08412040087777939	0.0034677119414210367	0.08425388056922145
10.615733087532126	0.4213755144623959	0.42542043120181866	0.4580481082982348	0.46013249321763827	0.4771139428309277	0.4781859939355137	0.49603738662831065	0.4961118079792235	0.5316663223072867	0.5298863836070518	0.07962307306441038	0.07524125595037243	0.0034294140969581832	0.08382542835957452	0.003434847233255489	0.08395823028818938
10.679698219625935	0.42158781770735987	0.4256333892454415	0.45826433655862125	0.4603491742690848	0.4773322567843702	0.478404653481747	0.4962578180850193	0.49633247465313823	0.531890900327888	0.5301109742858708	0.07959546204220007	0.07521519726485343	0.0033968169546936267	0.0835289356383555	0.0034021898620388846	0.08366105670120305
10.744048773818252	0.42179944771086914	0.42584566681104474	0.4584798242704318	0.46056511113498805	0.4775497952058933	0.4786225357156368	0.49647743928536253	0.4965523311199423	0.5321146026958526	0.5303346927641646	0.079567859512008	0.07518914656023483	0.0033644256800502426	0.08323091938638072	0.0033697387593334405	0.08336235647429646
10.808787072471103	0.42201040085102615	0.42605726024962226	0.4586945675768545	0.4607802999439383	0.4777665541162815	0.47883963664984774	0.49669624612835767	0.49677137327694604	0.532337425080006	0.5305575347210723	0.07954026547922419	0.07516310384164426	0.0033322392116366117	0.0829313762799444	0.0033374928616174415	0.08306212627776688
10.87391545193992	0.42222067349772063	0.4262681659039146	0.4589085626125671	0.4609947368159904	0.4779825295276531	0.4790559522883632	0.4969142345042005	0.4969895970126305	0.5325593631400554	0.5307794958266231	0.07951267994918354	0.07513706911415922	0.00330025649295429	0.08263030299947616	0.0033054511102723616	0.08276036278604693
10.93943626265785	0.4224302620126371	0.4264783801084182	0.45912180550374704	0.4612084178626756	0.4781977174434712	0.47927147862649505	0.4971314002942769	0.4972069982066594	0.5327804125266044	0.5310005717417503	0.07948510292716535	0.07511104238280407	0.003268476472364501	0.08232769622964042	0.0032736124515393428	0.08245706267754827
11.00535186922059	0.42263916274926416	0.4266878991893933	0.4593342923680814	0.4614213391870102	0.4784121138585549	0.4794862116508948	0.497347739371175	0.4974235727298907	0.533000568881166	0.5312207581183039	0.07945753441839579	0.07508502365255297	0.003236898103077479	0.0820235526596349	0.0032419758365214157	0.08215222263532951
11.071664650471687	0.4228473720529028	0.42689671946487395	0.4595460193147781	0.4616334968835079	0.47862571475909127	0.47970014733956634	0.4975632475986981	0.4976393164443896	0.5332198278361777	0.5314400505990663	0.07942997442804621	0.07505901292832866	0.0032055203431289314	0.08171786898294897	0.003210540221169289	0.0818458393470678
11.138376999588447	0.42305488626067606	0.42710483724467674	0.45975698244457663	0.4618448870381901	0.4788385161226464	0.4799132816618778	0.49777792083187716	0.4978542252034415	0.5334381850150153	0.531658444817765	0.07940242296123504	0.07503301021500329	0.003174342155361831	0.0814106418979037	0.003179304566241381	0.08153790950503037
11.205491324168262	0.4232617017015385	0.4273122488304111	0.4599671778497596	0.4620555057285977	0.4790505139181791	0.48012561057857334	0.4979917549169841	0.49806829485156534	0.5336556360320084	0.5318759363990898	0.0793748800230262	0.0750070155173988	0.003143362507411762	0.0811018681077087	0.0031482678372913853	0.0812284298062167
11.273010046315514	0.42346781469628636	0.427518950515489	0.46017660161416457	0.4622653490238026	0.47926170410605295	0.48033713004178596	0.4982047456915463	0.4982815212245265	0.5338721764924562	0.5320925209587059	0.07934734561843217	0.07498102884028711	0.0031125803716762768	0.08079154432023472	0.0031174290046580566	0.08091739695261424
11.340935602728974	0.4236732215575669	0.42772493858513544	0.46038524981319556	0.46247441298442027	0.4794720826380485	0.4805478359950509	0.498416888984359	0.49849390014935163	0.5340878019926423	0.5323081941032708	0.07931981975241163	0.07495505018839024	0.0030819947253020175	0.08047966724852529	0.0030867870434332367	0.08060480765124112
11.409270444789758	0.42387791858988966	0.4279302093163988	0.46059311851383605	0.4626826936626215	0.479681645457378	0.48075772437331854	0.4986281806155006	0.4987054274443421	0.5343025081198512	0.53252295143045	0.079292302429871	0.07492907956638091	0.0030516045501727262	0.0801662336108393	0.0030563409334547487	0.08029065861435924
11.478017038649782	0.424081902089637	0.42813475897816244	0.46080020377466113	0.46289018710214586	0.4798903884986979	0.48096679110296864	0.4988386163963477	0.49891609891908956	0.5345162904523856	0.5327367885289336	0.07926479365566574	0.07490311697888312	0.003021408832875494	0.07985124013065104	0.0030260896592761988	0.07997494655953119
11.547177865320764	0.4242851683450748	0.42833858383115514	0.4610065016458508	0.4630968893383144	0.4800983076881237	0.481175032101824	0.49904819212958895	0.49912591037449017	0.5347291445595818	0.5329497009784525	0.07923729343459883	0.07487716243047185	0.002991406564693211	0.07953468353693438	0.002996032210152322	0.07965766820967701
11.616755420763786	0.42448771363636445	0.4285416801279635	0.4612120081692032	0.46330279639804317	0.4803053989432438	0.48138244327916463	0.4992569036092411	0.49933485760276	0.5349410660018284	0.5331616843497963	0.07920980177142149	0.07485121592567304	0.002961596741578365	0.0792165605642623	0.0029661675800221055	0.07933882029348638
11.686752215979308	0.42468953423557415	0.42874404411304334	0.46141671937814854	0.4635079042998572	0.4805116581731344	0.48158902053574354	0.49946474662066487	0.49954293638745145	0.535152050330583	0.53337273420483	0.07918231867083471	0.07482527746896529	0.002931978364139276	0.07889686795283524	0.0029364947674883624	0.07901839954529066
11.75717077709787	0.4248906264066913	0.4289456720227319	0.46162063129776276	0.4637122090539045	0.48071708127837465	0.4817947597638007	0.4996717169405808	0.4997501425034687	0.5353620930883907	0.5335828460965131	0.07915484413748834	0.07479934706477877	0.0029025504376152256	0.07857560244876538	0.0029070127757955255	0.07869640270529032
11.82801364547121	0.42509098640563414	0.4291465600852609	0.46182373994478215	0.46391570666197024	0.4809216641510619	0.4819996568470795	0.4998778103370858	0.49995647171708474	0.5355711898089024	0.5337920155689169	0.0791273781759819	0.07477342471749703	0.0028733119718662437	0.07825276080416188	0.0028777206128109967	0.07837282651959754
11.899283377763982	0.4252906104802655	0.429346704520769	0.46202604132761826	0.46411839311749215	0.48112540267482795	0.4822037076608412	0.5000830225696702	0.5001619197859569	0.535779336016894	0.5340002381572432	0.07909992079086502	0.07474751043145453	0.0028442619813424663	0.07792833977720193	0.0028486172910082708	0.07804766774047778
11.970982546046038	0.42548949487040477	0.4295461015413149	0.4622275314463724	0.46432026440557533	0.4813282927248543	0.4824069080718826	0.5002873493892342	0.5003664824591461	0.5359865272282848	0.5342075093878446	0.07907247198663697	0.0747216042109404	0.00281539948507481	0.07760233613228706	0.0028197018274531693	0.07772092312667667
12.043113737885237	0.42568763580784175	0.4297447473508912	0.46242820629285153	0.46452131650300765	0.4815303301678895	0.48260925393855203	0.5004907865381067	0.5005701554771324	0.5361927589501577	0.5344138247782423	0.07904503176774844	0.07469570606019627	0.0027867235066527662	0.0772747466403132	0.0027909732437807477	0.07739258944320682
12.115679556440844	0.42588502951635027	0.42994263814543826	0.4626280618505841	0.46472154537827604	0.4817315108622656	0.48281074111076633	0.5006933297500619	0.5007729345718344	0.5363980266807794	0.5346191798371477	0.07901760013859925	0.07466981598341746	0.0027582330742070837	0.07694556807872743	0.0027624305661624327	0.07706266346151835
12.188682620557461	0.426081672211702	0.43013977011285814	0.46282709409483563	0.46492094699158243	0.481931830657916	0.48301136543002726	0.5008949747503392	0.5009748154666271	0.5366023259096206	0.5348235700644811	0.07899017710354313	0.07464393398475373	0.0027299272203884506	0.07661479723161335	0.0027340728253126834	0.07673114195996789
12.26212556485955	0.4262775601016811	0.43033613943302923	0.46302529899262584	0.4651195172948603	0.48213128539639216	0.4832111227294412	0.5010957172556603	0.5011757938763601	0.5368056521173765	0.535026990951394	0.07896276266688274	0.07461806006830769	0.002701804982346623	0.07628243088979048	0.0027058990564539087	0.07639802172367638
12.336011039846525	0.4264726893860984	0.43053174227782137	0.4632226725027451	0.46531725223179193	0.48232987091088203	0.4834100088337349	0.5012955529742493	0.5013758655073778	0.5370080007759885	0.5352294379802889	0.07893535683287332	0.07459219423813777	0.002673865401718878	0.07594846585118376	0.0026779082992995917	0.07606329954472812
12.41034171198835	0.4266670562568067	0.4307265748111108	0.46341921057577184	0.4655141477378255	0.4825275830262285	0.48360801955927546	0.5014944776058522	0.5015750260575378	0.537209367348666	0.5354309066248414	0.0789079596057221	0.07456633649825635	0.0026461075246095866	0.07561289892075251	0.002650099598041855	0.07572697222232705
12.485120263821853	0.4268606568977159	0.43092063318879564	0.4636149091540898	0.4657101997401927	0.4827244175589481	0.4838051507140883	0.5016924868417567	0.5017732712162314	0.5374097472899075	0.5356313923500223	0.07888057098958959	0.07454048685263111	0.0026185304015662325	0.07527572691070361	0.0026224720013221514	0.07538903656292462
12.560349394047481	0.42705348748480915	0.4311139135588122	0.4638097641719065	0.46590540415792686	0.48292037031724994	0.4840013980978765	0.5018895763648119	0.5019705966644038	0.5376091360455245	0.5358308906121196	0.07885319098858729	0.07451464530518506	0.0025911330875652006	0.0749369466407046	0.002595024562227266	0.07504948938051825
12.63603181762671	0.427245544186158	0.4313064120611506	0.4640037715552711	0.4660997569018816	0.4831154371010555	0.48419675750204116	0.5020857418494499	0.5021669980745747	0.5378075290526633	0.5360293968587616	0.0788258196067806	0.0744888118597965	0.002563914641994902	0.0745965549379548	0.0025677563382591195	0.07470832749660872
12.712170265880024	0.42743682316193987	0.4314981248278722	0.4641969272220934	0.46629325387474935	0.4833096137020182	0.4843912247096998	0.5022809789617063	0.5023624711108592	0.5380049217398287	0.5362269065289399	0.07879845684818809	0.0744629865202997	0.002536874128634903	0.0742545486373416	0.002540666391319224	0.07436554774034221
12.78876748658549	0.4276273205644537	0.4316890479831259	0.4643892270821623	0.4664858909710804	0.48350289590354406	0.48458479549570815	0.502475283359242	0.5025570114289896	0.5382013095269079	0.5364234150530328	0.0787711027167821	0.07443716929048518	0.0025100106156332735	0.0739109245815257	0.002513753787691364	0.07402114694876616
12.865826244077915	0.42781703253813763	0.4318791776431654	0.4645806670371662	0.46667766407730293	0.48369527948081176	0.48477746562667956	0.5026686506913645	0.5027506146763371	0.5383966878251945	0.53661891785283	0.07874375721648778	0.07441136017409981	0.002483323175497709	0.07356567962125382	0.0024870175980260534	0.07367512196707082
12.943349319348618	0.4280059552195862	0.43206850991636775	0.46477124298071204	0.4668685690717428	0.4838867602007944	0.48496923086100785	0.502861076599051	0.5029432764919342	0.5385910520374131	0.5368134103415566	0.07871642035118534	0.07438555917484665	0.002456810885074656	0.0732188106154581	0.0024604568973169982	0.07332746964837611
13.0213395101458	0.4281940847375684	0.43225704090325007	0.46496095079834565	0.46705860182464304	0.4840773338222807	0.4851600869488864	0.5030525567149706	0.5031349925064968	0.5387843975577443	0.5370068879238978	0.07868909212470902	0.07435976629638663	0.0024304728255244434	0.07287031443127034	0.002434070764885554	0.07297818685438529
13.099799631075467	0.42838141721304546	0.4324447666964887	0.4651497863675726	0.46724775819818604	0.4842669960958963	0.48535002963233276	0.5032430866635077	0.5033257583424485	0.5389767197718507	0.537199345996025	0.07866177254084797	0.0743339815423369	0.002404308082307516	0.0725201879442352	0.002407858284364739	0.07262727045507233
13.178732513703073	0.4285679487591893	0.4326316833809382	0.4653377455578787	0.4674360340465132	0.4844557427641269	0.48553905464520863	0.5034326620607847	0.5035155696139431	0.5391680140569017	0.537390779945621	0.07863446160334564	0.07430820491627349	0.002378315745169779	0.07216842803863699	0.002381818543673919	0.07227471732907986
13.258141006655675	0.4287536754814018	0.43281778703365	0.465524824230752	0.46762342521574757	0.48464356956134025	0.485727157713244	0.5036212785146876	0.5037044219268881	0.5393582757816011	0.5375811851519059	0.0786071593159019	0.07428243642172773	0.0023524949081217272	0.07181503160747127	0.0023559506350081527	0.071920524363847
13.338027975724735	0.42893859347733376	0.43300307372389174	0.46571101823970384	0.46780992754401485	0.4848304722138097	0.48591433455405925	0.5038089316248883	0.5038923108789709	0.5395475003062131	0.5377705569856648	0.07857986568217042	0.07425667606219137	0.0023268446694184597	0.07145999555264382	0.0023302536548204245	0.07156468845579411
13.418396303969553	0.4291226988369042	0.43318753951316763	0.4658963234302916	0.4679955368614661	0.48501644643973724	0.4861005808771902	0.5039956169828709	0.504079232059682	0.5397356829825899	0.537958890809274	0.07855258070576188	0.07423092384111374	0.002301364131540584	0.07110331678502746	0.0023047267038007746	0.07120720651049339
13.49924889182131	0.4293059876423211	0.4333711804552383	0.46608073564014046	0.4681802489903002	0.4852014879492772	0.4862858923841104	0.5041813301719567	0.5042651810503401	0.5399228191541993	0.5381461819767289	0.07852530439024377	0.07420517976190218	0.0022760524011853356	0.07074499222485997	0.002279368886849653	0.07084807544252669
13.580588657187745	0.42948845596810087	0.4335539925961416	0.46626425069896743	0.46836405974478723	0.48538559244456153	0.48647026476825594	0.5043660667673288	0.5044501534241188	0.5401089041561525	0.538332425833672	0.07849803673913773	0.07417944382792281	0.002250908589242595	0.07038501880175829	0.002254179313079252	0.07048729217605398
13.662418535558457	0.4296700998810896	0.4337359719742134	0.46644686442860356	0.4685469649312915	0.4855687556197234	0.48665369371505085	0.5045498223360594	0.5046341447460717	0.5402939333152337	0.5385176177174215	0.07847077775592387	0.07415371604250116	0.0022259318107731296	0.07002339345484643	0.002229157095781531	0.07012485364481336
13.744741480110864	0.42985091544048404	0.4339171146201091	0.46662857264301855	0.4687289603482959	0.485750973160923	0.4868361749019316	0.5047325924371354	0.5048171505731597	0.5404779019499278	0.5387017529569996	0.07844352744403767	0.0741279964089221	0.0022011211849961576	0.0696601131329544	0.0022043013524144506	0.06976075679226312
13.827560461816718	0.4300308986978528	0.43409741655682543	0.46680937114834414	0.4689100417864256	0.4859322407463725	0.4870177039983729	0.5049143726214864	0.5049991664542769	0.540660805370451	0.5388848268731627	0.07841628580687406	0.07410228493043011	0.0021764758352733615	0.06929517479474612	0.002179611204586429	0.06939499857172393
13.910878469549415	0.43021004569715865	0.43427687379972235	0.4669892557428994	0.46909020502847343	0.48611255404636267	0.48719827666591403	0.5050951584320106	0.5051801879302787	0.5408426388787804	0.539066834778431	0.07838905284778318	0.0740765816102286	0.002151994889084463	0.06892857540897523	0.002155085778032362	0.06902757594659192
13.9946985101918	0.4303883524747802	0.4344554823565457	0.46716822221721527	0.46926944584942426	0.48629190872328854	0.48737788855818465	0.5052749454036033	0.5053602105340096	0.541023397768684	0.5392477719771182	0.0783618285700732	0.0740508864514823	0.0021276774780165653	0.06856031195457035	0.0021307242026029627	0.06865848589046664
14.079023608744702	0.4305658150595352	0.4346332382274501	0.4673462663540599	0.4694477600164811	0.4864703004316771	0.4875565353209323	0.5054537290631859	0.5055392297903308	0.5412030773257528	0.5394276337653628	0.07833461297701155	0.0740251994573156	0.002103522737749053	0.06819038142089084	0.0021065256122447806	0.06828772538732153
14.163856808436103	0.43074242947270286	0.43481013740502217	0.4675233839284647	0.4696251432890907	0.4866477248182139	0.4877342125920491	0.5056315049297333	0.5057172412161497	0.541381672827431	0.5396064154311595	0.07830740607182288	0.07399952063081362	0.0020795298080216185	0.06781878080772685	0.0020824891449824356	0.06791529143175978
14.24920117083096	0.4309181917280477	0.43498617587430466	0.46769957070775026	0.46980159141897027	0.48682417752177076	0.4879109160016005	0.5058082685143036	0.5058942403204484	0.5415591795430481	0.5397841122543907	0.07828020785769033	0.07397384997502233	0.002055697832628489	0.06744550712549824	0.002058613942903076	0.06754118102905693
14.335059775941703	0.431093097831843	0.43516134961281977	0.46787482245155326	0.46997710015013383	0.4869996541734337	0.4880866411718523	0.5059840153200676	0.5060702226043132	0.541735592733852	0.5399607195068584	0.07825301833775568	0.07394818749294806	0.002032025959405992	0.06707055739563828	0.0020348991521306203	0.06716539119528875
14.421435722339384	0.4312671437828955	0.43533565459059403	0.4680491349118533	0.4701516652189194	0.48717415039653267	0.4882613837172997	0.5061587408423395	0.5062451835609652	0.5419109076530407	0.5401362324523171	0.07822583751512079	0.07392253318755942	0.0020085133402014677	0.06669392865056523	0.0020113439228217622	0.06678791895768654
14.50833212726552	0.4314403255725694	0.4355090867701836	0.4682225038330006	0.4703252823540173	0.4873476618066687	0.48843513924469684	0.5063324405686058	0.5064191186757904	0.5420851195457966	0.5403106463465072	0.07819866539284526	0.07389688706178592	0.001985159130863501	0.06631561793383867	0.0019879474091393234	0.06640876135467977
14.595752126744532	0.4316126391848116	0.4356816421066986	0.4683949249517438	0.47049794727649724	0.4875201840117449	0.48860790335308524	0.5065051099785581	0.5065920234263704	0.5422582236493196	0.5404839564371882	0.07817150197394951	0.07387124911851937	0.001961962491227709	0.06593562230040106	0.001964708769238488	0.06602791543605235
14.683698875697011	0.4317840805961773	0.43585331654782994	0.46856639399725813	0.4706696556998379	0.4876917126119955	0.48877967163382524	0.5066767445441233	0.506763893282515	0.5424302151928617	0.540656157964173	0.07814434726141324	0.07384561936061358	0.0019389225850932057	0.06555393881681937	0.001941627165249482	0.06564537826329797
14.772175548053516	0.4319546457758555	0.43602410603387465	0.4687369066911746	0.47084040332995475	0.4878622432000167	0.48895043967062496	0.5068473397294954	0.5069347237062918	0.5426010893977616	0.5408272461593626	0.07811720125817564	0.07381999779088345	0.0019160385802101665	0.0651705645612708	0.0019187017632589232	0.06526114690944951
14.861185336869132	0.4321243306856955	0.4361940064977625	0.4689064587476091	0.47101018586523036	0.4880317713607968	0.48912020303957204	0.5070168909911689	0.5071045101520608	0.5427708414774801	0.540997216246781	0.07809006396713691	0.07379438441210792	0.0018933096482585121	0.06478549662382704	0.00189593173329472	0.06487521845957644
14.95073145443871	0.43229313128023283	0.43636301386508336	0.4690750458731916	0.4711789989965437	0.48820029267174797	0.48928895730916455	0.5071853937779706	0.5072732480665061	0.542939466637636	0.5411660634426111	0.07806293539115775	0.0737687792270278	0.0018707349648359184	0.06439873210665326	0.0018733162493047573	0.06448759001081328
15.040817132412794	0.4324610435067175	0.436531124054114	0.4692426637670968	0.47134683840730046	0.48836780270273783	0.489456698040343	0.5073528435310932	0.5074409328886693	0.5431069600760418	0.5413337829552302	0.0780358155330595	0.07374318223834754	0.0018483137094396085	0.06401026812420696	0.0018508544891533418	0.06409825867264374
15.131445621914246	0.43262806330514003	0.4366983329758463	0.4694093081210743	0.47151369977346397	0.48853429701612167	0.48962342078652277	0.5075192356841292	0.5076075600499833	0.5432733169827406	0.5415003699852474	0.07800870439562453	0.07371759344873408	0.0018260450654450366	0.06362010180323807	0.0018285456345807916	0.0637072215667871
15.222620193655578	0.43279418660826063	0.43686463653401525	0.46957497461948017	0.4716795787635862	0.4886997711667746	0.48978912109362555	0.5076845656631046	0.5077731249743065	0.5434385325400445	0.5416658197255397	0.07798160198159594	0.07369201286081822	0.0018039282200970064	0.06322823028312996	0.0018063888712109843	0.06331447582770977
15.31434413805701	0.4329594093416365	0.4370300306251277	0.46973965893930775	0.4718444710388392	0.48886422070212543	0.48995379450011456	0.5078488288865148	0.5079376230779572	0.5436026019225704	0.5418301273612912	0.07795450829367968	0.07366644047719395	0.0017819623644843574	0.06283465071614103	0.0017843833885189397	0.0629200186027532
15.406620765365147	0.43312372742365113	0.43719451113849117	0.46990335675021966	0.4720083722530476	0.48902764116218955	0.49011743653702616	0.5080120207653581	0.5081010497697497	0.54376552029728	0.541993288070029	0.07792742333454204	0.07364087630041999	0.0017601466935288634	0.062439360267319444	0.0017625283798192726	0.06252384705207703
15.499453405772549	0.4332871367655431	0.4373580739562435	0.4700660637145805	0.47217127805272063	0.4891900280796032	0.49028004272800557	0.5081741367031728	0.5082634004510289	0.5439272828235175	0.5421552970216635	0.07790034710681223	0.0736153203330188	0.0017384804059683567	0.06204235611487263	0.0017408230422533144	0.06212595834915646
15.592845409537835	0.43344963327143576	0.43752071495338285	0.47022777548748923	0.4723331840770855	0.4893513769796577	0.49044160858934027	0.5083351720960727	0.508424670515707	0.5440878846530495	0.5423161493785273	0.07787327961308178	0.07358977257747676	0.0017169627043380764	0.06164363545039464	0.0017192665767638005	0.0617263496806828
15.686800147106629	0.4336112128383676	0.43768242999779783	0.47038848771681285	0.4724940859581207	0.4895116833803351	0.49060212962999566	0.5084951223327838	0.5085848553503	0.5442473209301046	0.5424758402954144	0.0778462208559041	0.07356423303624536	0.0016955927949569016	0.06124319547903667	0.0016978581880842114	0.06132501824696135
15.781321009233178	0.4337718713563221	0.4378432149502986	0.4705481960432199	0.4726539793205898	0.4896709427923432	0.4907616013516504	0.5086539827946818	0.5087439503339649	0.5444055867914139	0.5426343649196202	0.07781917083779576	0.07353870171174051	0.0016743698879055913	0.06084103341940761	0.0016765970847236744	0.06092196126195404
15.87641140710273	0.4339316047082587	0.4380030656646477	0.47070689610021466	0.4728128597820761	0.48982915071915073	0.49092001924873263	0.5088117488558289	0.5089019508385378	0.5445626773662516	0.5427917183909836	0.07779212956123578	0.07351317860634364	0.0016532931970165698	0.060437146504128236	0.0016554824789452027	0.06051717595352102
15.972074772454643	0.4340904087701445	0.43816197798759193	0.4708645835141718	0.472970722953017	0.4899863026570255	0.491077378808456	0.5089684158830132	0.5090588522285711	0.5447185877764769	0.5429478958419259	0.07776509702866705	0.07348766372240122	0.0016323619398574962	0.06003153197991651	0.0016345135867537053	0.060110659563619606
16.06831455770623	0.43424827941098565	0.4383199477588945	0.47102125390437166	0.47312756443673987	0.49014239409506966	0.49123367551085706	0.5091239792357863	0.5092146498613727	0.5448733131365749	0.5431028923974951	0.07773807324249563	0.07346215706222528	0.0016115753377059505	0.059624187107587545	0.0016136896278795554	0.0597024093485885
16.165134236077357	0.43440521249285985	0.43847697081136766	0.4711769028830356	0.47328337982949753	0.4902974205152579	0.4913889048288331	0.509278434266503	0.5093693390870448	0.5450268485537008	0.5432567031754062	0.07771105820509143	0.07343665862809264	0.0015909326155445491	0.05921510916247996	0.0015930098257568304	0.05929242257900569
16.262537301715792	0.43456120387094865	0.43863304297090533	0.4713315260553626	0.4734381647205045	0.4904513773924753	0.4915430622281788	0.5094317763203605	0.5095229152485247	0.5451791891277212	0.5434093232860849	0.07768405191878755	0.07341116842224764	0.0015704330020400725	0.058804295434583764	0.0015724734075139857	0.05888069654022843
16.36052726982327	0.43471624939357073	0.43878816005651705	0.4714851190195653	0.47359191469197387	0.49060426019455544	0.4916961431676262	0.5095840007354392	0.5096753736816231	0.5453303299512586	0.5435607478327112	0.07765705438588179	0.07338568644689947	0.0015500757295234813	0.058391743228483506	0.0015520796039560913	0.05846722853247854
16.459107676782416	0.4348703449022154	0.4389423178803615	0.4716376773669069	0.47374462531915446	0.49075606438231917	0.4918481430988829	0.5097351028427428	0.5098267097150663	0.5454802661097354	0.5437109719112628	0.07763006560863693	0.07336021270422433	0.0015298600339814783	0.057977449863997776	0.001531827649544848	0.058052015870927676
16.55828208028434	0.4350234862315766	0.43909551224778104	0.47178919668173985	0.47389629217036877	0.49090678540961474	0.49199905746667144	0.50988507796624	0.5099769186705367	0.545628992681418	0.5438599906105597	0.0776030855892791	0.07333474719636451	0.0015097851550360808	0.057561412676037094	0.001511716782385264	0.05763505588599571
16.658054059457015	0.4351756692095875	0.4392477389573368	0.4719396725415423	0.47404691080705086	0.49105641872335676	0.4921488817087695	0.5100339214229058	0.510125995862715	0.5457765047374625	0.5440077990123093	0.07757611433000011	0.07330928992542962	0.0014898503359268567	0.05714362901490233	0.0014917462442127771	0.05721634592359237
16.758427214994473	0.43532688965745536	0.4393989938008434	0.4720891005169579	0.4741964767837853	0.4912049597635672	0.4922976112560507	0.5101816285227638	0.5102739365993215	0.5459227973419609	0.5441543921911521	0.07754915183295602	0.07328384089349531	0.0014700548234989341	0.05672409624648367	0.001471915280370606	0.05679588334510299
16.859405169286727	0.43547714338969656	0.4395492725634055	0.472237476171834	0.47434498564834615	0.49135240396341595	0.49244524153252467	0.5103281945689293	0.5104207361811601	0.546067865551986	0.5442997652147071	0.07752219810026899	0.07325840010260566	0.00145039786818435	0.05630281175236007	0.0014522231398008678	0.05637366552792855
16.960991566550526	0.43562642621417275	0.439698571023453	0.47238479506326136	0.47449243294173704	0.49149874674926225	0.49259176795537996	0.5104736148576522	0.5105663899021606	0.5462117044176394	0.5444439131436194	0.07749525313402643	0.07323296755477093	0.0014308787239922793	0.05587977293022561	0.001432669075024151	0.0559496898652867
17.063190072960847	0.4357747339321274	0.4398468849527787	0.47253105274161455	0.4746388141982308	0.49164398354069716	0.4927371859350243	0.510617884678361	0.5107108930494232	0.5463543089820988	0.5445868310316069	0.07746831693628099	0.07320754325197025	0.001411496648482835	0.055454977193861055	0.0014132523421213072	0.055523953766552836
17.166004376783235	0.4359220623382221	0.43999421011657514	0.47267624475059195	0.4747841249454106	0.491788109750585	0.4928814908751286	0.5107609993137072	0.5108542409032623	0.5464956742816655	0.5447285139255083	0.0774413895090516	0.07318212719614987	0.001392250902756409	0.05502842197334701	0.001393972200723681	0.05509645465770063
17.26943818850684	0.436068407220574	0.4401405422734721	0.472820366627257	0.47492836070421124	0.4919311207851071	0.493024678172669	0.5109029540396103	0.5109964287372514	0.5466357953458132	0.5448689568653307	0.07741447085432329	0.07315671938922343	0.0013731407514456784	0.05460010471544763	0.0013748279140002317	0.05466718998125941
17.37349524097843	0.43621376436079384	0.44028587717557477	0.4729634139020797	0.47507151698896055	0.4920730120438051	0.49316674321797166	0.5110437441253031	0.5111374518182694	0.5467746671972372	0.5450081548843	0.0773875609740479	0.0731313198330738	0.001354165462689405	0.05417002288371009	0.0013558187486322204	0.05423615719654151
17.478179289537028	0.4363581295340237	0.44043021056850284	0.47310538209897857	0.47521358930742164	0.49221377891962503	0.4933076813947556	0.5111833648333773	0.5112773054065456	0.5469122848519045	0.5451461030089093	0.07736065987014279	0.07310592852955189	0.0013353243081151156	0.05373817395849301	0.0013369439747976664	0.05380335377971335
17.583494112149474	0.4365014985089755	0.44057353819142875	0.473246266735363	0.4753545731608359	0.49235341679896116	0.4934474880801777	0.5113218114198308	0.5114159847557066	0.5470486433191023	0.545282796258969	0.07733376754449309	0.07308054548047728	0.0013166165628382132	0.0533045554374354	0.0013182028661709033	0.053368777224449104
17.689443509546752	0.43664386704797137	0.44071585577711797	0.473386063322177	0.47549446404396606	0.49249192106170236	0.49358615864487876	0.511459079134114	0.5115534851128234	0.5471837376014919	0.5454182296476577	0.07730688399894999	0.0730551706876383	0.0012980415054317795	0.05286916483555615	0.0012995946998892727	0.052932425041646525
17.79603130536116	0.43678523090698174	0.4408571590519689	0.4735247673639416	0.47563325744513985	0.49262928708127623	0.49372368845302783	0.5115951632191782	0.5116898017184588	0.5473175626951566	0.5455523981815736	0.07728000923533308	0.07302980415279246	0.0012795984179176934	0.052431999685410347	0.0012811187565446858	0.05249429475969691
17.90326134626431	0.4369255858356665	0.4409974437360532	0.4736623743588001	0.4757709488462947	0.49276551022469645	0.4938600728623689	0.5117300589115229	0.5118249298067159	0.5474501135896567	0.5456852968607858	0.07725314325542852	0.07300444587766647	0.0012612865857524191	0.05199305753743033	0.0012627743201734098	0.05205438392516726
18.011137502105942	0.4370649275774152	0.44113670554315754	0.4737988797985621	0.4759075337230224	0.49290058585260893	0.4939953072242688	0.5118637614412453	0.5119588646052867	0.5475813852680802	0.5458169206788874	0.07722628606099019	0.072979095863956	0.001243105297809688	0.05155233595995412	0.00124456067823564	0.05161269010244496
18.119663666053608	0.43720325186938874	0.4412749401808238	0.47393427916874886	0.476043007544614	0.49303450931933906	0.4941293868837628	0.5119962660320893	0.5120916013355012	0.5477113727070972	0.5459472646230474	0.07719943765373956	0.07295375411332741	0.0012250538463614014	0.051109832539523836	0.001226477121595071	0.05116921087412152
18.228843754733095	0.4373405544425602	0.4414121433503928	0.47406856794863855	0.47617736577410646	0.49316727597293913	0.4942623071796036	0.5121275679014952	0.5122231352123774	0.5478400708770126	0.5460763236740659	0.07717259803536715	0.07292842062741539	0.0012071315270696381	0.05066554488111308	0.0012085229445166767	0.05072394384140466
18.338681708369887	0.4374768310217574	0.4415483107470457	0.4742017416113128	0.4763106038683285	0.49329888115523757	0.4943940634443097	0.5122576622606503	0.5123534614446718	0.5479674747418213	0.5462040928064265	0.07714576720753107	0.07290309540782589	0.0011893376389737753	0.05021947060841114	0.0011906974446391771	0.050276886623990436
18.44918149093129	0.4376120773257056	0.44168343805984733	0.47433379562370354	0.4764427172779478	0.493429320201887	0.4945246510042133	0.5123865443145396	0.5124825752349301	0.5480935792592627	0.5463305669883521	0.07711894517185706	0.07287777845613459	0.0011716714844589582	0.04977160736378039	0.0011729999229657118	0.049828036860517955
18.56034709026951	0.4377462890670704	0.44181752097179017	0.4744647254466399	0.4765737014475184	0.49355858844241385	0.4946540651795115	0.512514209261998	0.5126104717795393	0.5482183793808769	0.5464557411818604	0.07709213192994106	0.07285246977388743	0.0011541323692627614	0.049321952808782044	0.00115542968385407	0.049377392208896254
18.672182518265565	0.4378794619525017	0.44195055515983794	0.4745945265348966	0.47670355181552887	0.4936866812002687	0.49478230128431544	0.5126406522957617	0.5127371462687794	0.54834187005206	0.546579610342819	0.0770653274833464	0.07282716936260147	0.0011367196024423265	0.04887050462411935	0.0011379860349904902	0.04892495034617639
18.784691810974078	0.4380115916826773	0.4420825362949705	0.47472319433724136	0.47683226381445093	0.49381359379287604	0.4949093546267011	0.5127658686025216	0.5128625938868759	0.5484640462121216	0.5467021694210034	0.07703853183360676	0.07280187722376327	0.001119432496370809	0.048417260510007054	0.0011206682873772245	0.04847070896875039
18.897879028768923	0.4381426739523481	0.44221346004222867	0.4748507242964846	0.47695983287078814	0.4939393215316861	0.4950352205087596	0.5128898533629759	0.5129868098120539	0.548584902794342	0.546823413360152	0.07701174498222461	0.0727765933588321	0.0011022703667196154	0.04796221818645563	0.00110347575532721	0.04801466579303337
19.01174825648978	0.43827270445038313	0.4423433220607604	0.47497711184952895	0.477086254405126	0.4940638597222265	0.495159894226651	0.5130126017518845	0.5131097892165908	0.54870443472603	0.5469433370980268	0.07698496693067144	0.07275131776923688	0.0010852325324415268	0.047505375393271265	0.0010864077564427532	0.04755681855542093
19.126303603589555	0.438401678859815	0.4424721180038661	0.4751023524274184	0.4772115238321822	0.49418720366415386	0.4952833710706551	0.5131341089381228	0.513231527266872	0.5488226369285821	0.547061935566469	0.07695819768038867	0.07272605045637882	0.0010683183157556009	0.047046729890425354	0.0010694636115946565	0.04709716501226069
19.241549204282624	0.4385295928578864	0.44259984351904624	0.4752264414553898	0.47733563656085704	0.4943093486513072	0.4954056463252246	0.513254370084738	0.5133520191234451	0.5489395043175411	0.54717920369146	0.07693143723278763	0.07270079142163019	0.0010515270421356249	0.04658627945821081	0.0010526426449182225	0.04663570294040653
19.357489217694134	0.4386564421160968	0.44272649424804805	0.4753493743529232	0.47745858799428526	0.4944302899717609	0.49552671526903896	0.513373380349003	0.5134712599410758	0.5490550318026566	0.5472951363931801	0.07690468558924975	0.07267554066633518	0.0010348580402959051	0.046124021897583134	0.0010359441837941574	0.04617243013737493
19.474127828010037	0.43878222230024944	0.4428520658269133	0.4754711465337943	0.47758037352988764	0.4945500229078794	0.4956465731750583	0.5134911348824746	0.5135892448688041	0.5491692142879447	0.5474097285860692	0.07687794275112651	0.07265029819180938	0.001018310642172171	0.04565995503014619	0.0010193675588321405	0.045707344421401785
19.59146924462811	0.4389069290704994	0.4429765538860264	0.47559175340612564	0.47770098855942356	0.49466854273637023	0.49576521531057777	0.513607628831048	0.5137059690500012	0.5492820466717505	0.5475229751788875	0.07685120871973998	0.07262506399934074	0.001001884182910029	0.04519407669864961	0.001002912103858833	0.045240443631925586
19.709517702309874	0.439030558081402	0.4430999540501637	0.4757111903724408	0.4778204284690438	0.49478584472834136	0.4958826369372836	0.513722857335017	0.513821427622427	0.5493935238468083	0.5476348710747774	0.0768244834963826	0.07259983809018981	0.0009855780008543036	0.04472638476705981	0.0009865771559041114	0.04477172562957321
19.828277461333414	0.43915310498196114	0.44322226193854264	0.4758294528297162	0.4779386886393447	0.49490192414935447	0.495998833311308	0.5138368155291292	0.5139356157182879	0.5495036407003051	0.5477454111713249	0.07679776708231766	0.07257462046558927	0.0009693914375250579	0.044256877120716354	0.0009703620551819725	0.04430118829648677
19.94775280764713	0.4392745654156797	0.44334347316487116	0.4759465361694364	0.4780557644454217	0.4950167762594833	0.49611379968328606	0.5139494985426469	0.5140485284642956	0.5496123921139434	0.5478545903606239	0.07677105947877964	0.07254941112674415	0.0009533238376122632	0.04378555166675824	0.0009542661450816503	0.04382882953660783
20.067948053024427	0.439394935020608	0.44346358333739877	0.47606243577764745	0.47817165125692457	0.49513039631336914	0.49622753129841274	0.5140609014994051	0.5141601609817261	0.5497197729640049	0.5479624035293377	0.0767443606869741	0.0725242100748324	0.0009373745489562602	0.04331240633412392	0.0009382887721516298	0.04335464727579108
20.188867535219305	0.4395142094293957	0.4435825880589673	0.47617714703501285	0.4782863444381127	0.49524277956027885	0.49634002339650046	0.5141710195178717	0.5142705083864803	0.5498257781214142	0.5480688455587651	0.07671767070807822	0.0724990173110051	0.000921542922538876	0.04283743907407711	0.000922429286082771	0.04287863946211701
20.31051561812294	0.4396323842693419	0.4437004829270622	0.476290665316869	0.4783998393479106	0.49535392124416344	0.4964512712120371	0.514279847711208	0.5143795657891432	0.5499304024518054	0.5481739113249036	0.07669098954324001	0.0724738328363863	0.000905828312461221	0.04236064786007887	0.0009066870396985394	0.04240080406603397
20.432896691921076	0.439749455162447	0.4438172635338649	0.4764029859932807	0.47851213133996484	0.49546381660371525	0.496561269974245	0.5143873811873296	0.5144873282950463	0.5500336408155854	0.5482775956985155	0.07666431719357994	0.07244865665207309	0.0008902300759370263	0.041882030688213945	0.0008910613889354657	0.04192113908071349
20.55601517325261	0.439865417725465	0.4439329254663056	0.4765141044290993	0.47862321576270117	0.4955724608724292	0.4966700149071405	0.5144936150489685	0.5145937910043289	0.5501354880680026	0.5483798935451943	0.07663765366018983	0.07242348875913705	0.0008747475732762133	0.04140158557758866	0.0008755516928355966	0.041439642522234976
20.679875505368887	0.4399802675699561	0.4440474643061157	0.4766240159840192	0.47873308795938185	0.4956798492786611	0.49677750122959397	0.5145985443937354	0.5146989490119998	0.5502359390592128	0.5484807997254308	0.07661099894413442	0.07239832915862202	0.0008593801678671298	0.040919310570131984	0.0008601573135256224	0.040956312429671016
20.804482158294064	0.44009400030233947	0.44416087562988227	0.4767327160126357	0.4788417432681639	0.4957859770456888	0.49688372415538945	0.5147021643141819	0.5148027974080007	0.5503349886343459	0.5485803090946806	0.07658435304645002	0.07237317785154655	0.0008441272261692223	0.04043520373117815	0.0008448776162082172	0.04047114686555631
20.92983962898646	0.44020661152394736	0.4442731550091024	0.4768401998645046	0.47894917702215883	0.49589083939177303	0.49698867889328774	0.514804469897865	0.5149053312772707	0.5504326316335758	0.5486784165034324	0.07655771596814505	0.07234803483890276	0.0008289881176939407	0.039949263149665626	0.000829711969146274	0.03998414391600136
21.055952441500814	0.4403180968310798	0.44438429801023727	0.47694646288419995	0.4790553845494906	0.49599443153021966	0.4970923606470863	0.514905456227411	0.5150065456998086	0.5505288628921884	0.5487751167972764	0.07653108771020209	0.07232290012165725	0.0008139622149934134	0.0394614869382508	0.000814659743646029	0.03949530169090565
21.18282514715158	0.4404284518150591	0.44449430019476877	0.4770515004113755	0.4791603611733572	0.4960967486694415	0.4971947646156833	0.5150051183805804	0.5151064357507397	0.5506236772406515	0.5488704048169742	0.07650446827357477	0.07229777370075027	0.0007990488936473472	0.03897187323357798	0.0007997203140519549	0.03900461832429869
21.31046232467717	0.44053767206228495	0.4446031571192539	0.4771553077808236	0.47926410221209004	0.4961977860130214	0.4972958859931398	0.5151034514303331	0.51520499650038	0.5507170695046851	0.548964275398528	0.07647785765919085	0.07227265557709793	0.0007842475322430431	0.03848042019653519	0.0007848930577196711	0.03851209197442529
21.438868580405217	0.4406457531542913	0.4447108643353833	0.47725788032253713	0.4793666029792165	0.4962975387597756	0.4973957199687436	0.5152004504448947	0.5153022230143031	0.5508090345053324	0.5490567233732522	0.07645125586795028	0.07224754575158938	0.0007695575123707332	0.03798712601255261	0.0007701773550150559	0.03801772082414345
21.568048548418737	0.4407526906678024	0.4448174173900368	0.47735921336177084	0.4794678587835205	0.49639600210381857	0.49749426172707384	0.5152961104878242	0.5153981103534062	0.5508995670590309	0.549147743567844	0.07642466290072791	0.0722224442250896	0.0007549782186060394	0.037491988891744654	0.0007555725892918197	0.0375215030810665
21.69800689072348	0.44085848017479023	0.4449228118253419	0.47745930221910315	0.4795678649291061	0.4964931712346272	0.49759150644806577	0.5153904266180793	0.5154926535739784	0.5509886619776857	0.5492373308044566	0.07639807875837047	0.07219735099843766	0.000740509038493764	0.036995007069265284	0.0007410781468830674	0.037023436977804636
21.828748297416116	0.4409631172425322	0.44502704317873204	0.47755814221049997	0.47966661671545985	0.49658904133710674	0.4976874493070764	0.5154833938900869	0.5155858477277688	0.5510763140687419	0.5493254799007704	0.07637150344169916	0.07217226607244938	0.0007261493625372317	0.0364961788053364	0.0007266934170868655	0.03652352077232024
21.960277486853503	0.44106659743366916	0.44513010698300526	0.47765572864737704	0.479764109437515	0.49668360759165625	0.497782085474951	0.5155750073538102	0.5156776878620539	0.5511625181352584	0.549412185670068	0.07634493695150932	0.07214718944791379	0.0007118985841856329	0.03599550238583049	0.0007124177921506991	0.036021752748041536
22.092599205822967	0.4411689163062649	0.44523199876638414	0.4777520568366647	0.47986033838571573	0.4967768651742363	0.49787541011808967	0.5156652620548187	0.5157681690197088	0.5512472689759822	0.5494974429213075	0.07631837928856955	0.07212212112559682	0.0006977560998182586	0.03549297612219959	0.0006982506672565947	0.035518131214089976
22.225718229713628	0.4412700694138655	0.445332714052575	0.47784712208087254	0.4799552988460816	0.4968688092564354	0.49796741839851455	0.5157541530343581	0.5158572862392761	0.5513305613854239	0.5495812464591973	0.07629183045362312	0.07209706110624033	0.0006837213087305116	0.0349885983517737	0.0006841914405126825	0.03501265450567814
22.359639362688714	0.44137005230555876	0.44543224836082984	0.47794091967815394	0.48004898610027436	0.49695943500553846	0.4980581054739388	0.515841675329421	0.5159450345550367	0.5514123901539325	0.5496635910842717	0.07626529044738775	0.07207200939056023	0.0006697936131243587	0.034482367438243955	0.0006702395129383198	0.034505320984280274
22.494367437858962	0.44146886052603607	0.4455305972060062	0.478033444922373	0.4801413954256627	0.49704873758459545	0.498147466497835	0.5159278239728184	0.5160314089970818	0.5514927500677735	0.5497444715929675	0.07623875927055546	0.07204696597924996	0.0006559724180918991	0.03397428177164841	0.0006563942884467711	0.03399612903771754
22.629907317457054	0.4415664896156528	0.44562775609863015	0.478124693103171	0.4802325220953902	0.4971367121524908	0.49823549661950406	0.5160125939932522	0.5161164045913842	0.5515716359092047	0.5498238827777008	0.07621223692379309	0.07202193087297844	0.0006422571316035963	0.033464339768769946	0.0006426551738376585	0.03348507708081172
22.766263893012997	0.44166293511049004	0.4457237205449583	0.47821465950603254	0.4803223613784424	0.4972233538640129	0.4983221909841467	0.5160959804153862	0.5162000163598718	0.5516490424565544	0.5499018194269444	0.07618572340774227	0.0719969040723911	0.0006286471644934011	0.032952539873221554	0.0006290215787787545	0.032972163555172074
22.903442085530802	0.4417581925424182	0.44581848604704055	0.4783033394123547	0.4804109085397152	0.4973086578699255	0.49840754473293264	0.5161779782599217	0.5162822393205	0.5517249644843005	0.5499782763253057	0.0761592187230197	0.07197188557810887	0.0006151419304476491	0.03243888055591526	0.0006154929157984323	0.032457386929792165
23.041446845665973	0.44185225743915885	0.44591204810278456	0.4783907280995147	0.48049815884008307	0.49739261931703793	0.4984915530030736	0.5162585825436702	0.516363068487327	0.5517993967631492	0.5500532482536075	0.07613272287021715	0.07194687539073073	0.0006017408459912943	0.03192336031520426	0.0006020686002663478	0.0319407457010783
23.180283153904217	0.4419451253243489	0.4460044022060192	0.47847682084093934	0.48058410753646896	0.49747523334827837	0.49857421092789367	0.5163377882796283	0.5164424988705872	0.5518723340601156	0.5501267299889654	0.07610623584990167	0.07192187351083087	0.0005884433304759185	0.03140597767716713	0.0005887480503832254	0.031422238393219004
23.31995602074116	0.442036791717605	0.4460955438465601	0.47856161290617455	0.4806687498819145	0.49755649510276534	0.4986555136369037	0.5164155904770538	0.5165205254767681	0.5519437711386042	0.5501987163048703	0.07607975766261649	0.07189687993896138	0.0005752488060619676	0.030886731195678863	0.0005755306871704224	0.030901863558469245
23.460470486863187	0.44212725213458837	0.44618546851027424	0.47864509956095586	0.48075208112565004	0.49763639971588114	0.4987354562558736	0.5164919841415406	0.5165971433086851	0.5520137027584898	0.5502692019712679	0.07605328830887963	0.07187189467565135	0.0005621566977100922	0.030365619452851433	0.0005624159344510549	0.03037961977723569
23.60183162332936	0.4422165020870701	0.4462741716791473	0.4787272760672795	0.4808340965131665	0.4977149423193458	0.4988140339069068	0.5165669642750969	0.5166723473655587	0.5520821236762009	0.5503381817546426	0.07602682778918561	0.07184691772140603	0.0005491664331718216	0.02984264105948853	0.0005494032188442244	0.02985550565861672
23.744044531754422	0.4423045370829975	0.4463616488313493	0.47880813768347413	0.4809147912862873	0.49779211804129286	0.4988912417085154	0.5166405258762216	0.5167461326430927	0.5521490286448019	0.5504056504180979	0.07600037610400483	0.07182194907670954	0.0005362774429702455	0.029317794654986074	0.0005364919697479209	0.029329519840445073
23.887114344492932	0.4423913526265608	0.446447895441303	0.4788876796642731	0.4809941606832415	0.4978679220063427	0.49896707477569524	0.5167126639399827	0.5168184941335515	0.5522144124140762	0.5504716027214421	0.07597393325378321	0.0717969887420215	0.0005234891603869141	0.028791078907659085	0.0005236816193239235	0.02880166098954362
24.031046224824397	0.4424769442182603	0.44653290697975034	0.47896589726088756	0.4810721999387358	0.49794234933568	0.49904152822000164	0.516783373458097	0.5168894268258395	0.5522782697306122	0.55053603342127	0.07594749923894378	0.0717720367177814	0.0005108010214551761	0.028262492515025883	0.0005109716024906952	0.028271927801981178
24.175845367139747	0.44256130735497445	0.44661667891382295	0.4790427857210797	0.4811489042840303	0.498015395147129	0.4991145971496269	0.516852649419008	0.5169589257055802	0.5523405953378864	0.55059893727105	0.0759210740598854	0.07174709300440403	0.0004982124649410835	0.027732034204220213	0.0004983613569067291	0.02774031900356988
24.32151699712871	0.44264443753002886	0.44669920670710994	0.47911834028923833	0.4812242689470114	0.49808705455523256	0.49918627666947735	0.5169204868079684	0.5170269857551973	0.5524013839763513	0.5506603090212082	0.07589465771698396	0.07172215760228465	0.0004857229323382839	0.02719970273221861	0.00048585032295989095	0.027206833349822546
24.468066371968433	0.44272633023326485	0.4467804858197281	0.4791925562064518	0.4812982891522686	0.4981573226713288	0.4992565618812518	0.516986880607119	0.5170936019539946	0.55246063038352	0.5507201434192152	0.07586825021059233	0.07169723051179426	0.0004733318678478149	0.026665496885840412	0.000473437943754762	0.02667146962643585
24.61549878051318	0.44280698095110976	0.44686051170839325	0.47926542871058586	0.4813709601211697	0.49822619460363027	0.4993254478835203	0.5170518257955719	0.5171587692782389	0.5525183292940554	0.5507784352096733	0.07584185154104031	0.07167231173328376	0.0004610387183667797	0.0261294154822167	0.0004611236650964301	0.026134226649290326
24.763819543485244	0.4428863851666474	0.44693927982648995	0.4793369530363585	0.4814422770719375	0.49829366545730297	0.4993929297718029	0.5171153173494911	0.5172224827012413	0.5525744754398569	0.5508351791344037	0.07581546170863321	0.07164740126708144	0.00044884293348257387	0.02559145736921664	0.0004489069354842723	0.02559510326511827
24.91303401366693	0.44296453835968913	0.4470167856241445	0.4794071244154178	0.4815122352197277	0.4983597303345475	0.499459002638652	0.5171773502421785	0.517284737193441	0.5526290635501505	0.5508903699325367	0.0757890807136557	0.07162249911349379	0.00043674396545312355	0.025051621425390636	0.00043678720609641175	0.02505409835151795
25.063147576093755	0.4430414360068453	0.4470930245482965	0.4794759380764188	0.4815808297767061	0.4984243843346782	0.4995236615737309	0.5172379194441546	0.5173455277224894	0.5526820883515767	0.5509440023405986	0.07576270855636894	0.07159760527280727	0.0004247412691975594	0.024509906560368222	0.0004247639307735085	0.024511210816996254
25.214165648248784	0.4431170735815984	0.4471679920427728	0.4795433892451029	0.4816480559521279	0.49848762255420626	0.4995869016638967	0.5172970199232453	0.5174048492533336	0.5527335445682827	0.5509960710926036	0.07573634523701132	0.0715727197452858	0.0004128343022820058	0.023966311715156507	0.00041283656601343033	0.023966439601736056
25.366093680258146	0.44319144655437537	0.44724168354836025	0.47960947314437596	0.48171390895241706	0.49854944008692004	0.49964871799328253	0.5173546466446657	0.5174626967483029	0.5527834269220122	0.5510465709201441	0.07570999075579947	0.07154784253117304	0.00040102252491180934	0.023420835862438594	0.00040100457095482156	0.02341978367759623
25.518937155087716	0.4432645503926218	0.447314094502881	0.47967418499438885	0.4817783839812462	0.4986098320239703	0.4997091056433806	0.5174107945711073	0.5175190651671937	0.5528317301321983	0.5510954965524821	0.07568364511292723	0.07152297363069056	0.0003893053999142193	0.02287347800680095	0.00038926740736466847	0.02287124204828217
25.672701588741027	0.44333638056087604	0.4473852203412666	0.479737520012617	0.4818414762396174	0.4986687934539515	0.4997680596931256	0.5174654586628237	0.5175739494673575	0.5528784489160551	0.5511428427166417	0.07565730830856691	0.07149811304404094	0.0003776823927290618	0.022324237184960793	0.0003776245396287514	0.022320813749885815
25.827392530458226	0.4434069325208441	0.4474550564956344	0.47979947341394225	0.4819031809259435	0.4987263194629876	0.49982557521897975	0.5175186338777189	0.5176273446037867	0.5529235779886718	0.5511886041375024	0.07563098034286907	0.07147326077140412	0.00036615297139563907	0.021773112466078715	0.00036607543473721194	0.021768497850885637
25.983015562916506	0.4434762017314757	0.44752359839536354	0.47986004041073455	0.48196349323613086	0.4987824051348164	0.49988164729501744	0.5175703151714348	0.5176792455292044	0.5529671120631068	0.5512327755378924	0.07560466121596153	0.07144841681294017	0.00035471660654096127	0.02122010295207133	0.0003546195622714521	0.02121429345264403
26.139576302431465	0.44354418364904025	0.4475908414671723	0.47991921621293376	0.4820224083636615	0.4988370455508755	0.49993627099301163	0.5176204974974404	0.517729647194153	0.5530090458504823	0.5512753516386844	0.07557835092795165	0.07142358116878995	0.0003433727713682	0.020665207777838646	0.00034325639439658495	0.020658199689492562
26.297080399159835	0.44361087372720387	0.44765678113519525	0.4799769960281341	0.4820799214996771	0.4988902357903886	0.49998944138251983	0.517669175807122	0.5177785445470827	0.5530493740600808	0.5513163271588895	0.07555204947892484	0.07139875383907193	0.00033212094164403183	0.020108426111548283	0.0003319854058436711	0.020100215729186743
26.455533537303385	0.44367626741710703	0.44772141282106176	0.48003337506166666	0.4821360278330632	0.4989419709304527	0.5000411535309721	0.5177163450498724	0.5178259325344438	0.5530880913994407	0.5513556968157546	0.0755257568689453	0.07137393482388636	0.00032096059568487156	0.019549757154834424	0.0003208060739037233	0.019540340773176013
26.614941435314055	0.443740360167443	0.4477847319439752	0.4800883485166851	0.4821907225505338	0.49899224604612596	0.5000914025037593	0.517762000173183	0.5178718061007758	0.5531251925744545	0.5513934553248593	0.07549947309805571	0.07134912412331212	0.0003098912143499888	0.018989200143295193	0.0003097178784117194	0.01897857405663217
26.77530984610034	0.4438031474245365	0.4478467339207924	0.4801419115942504	0.48224400083671753	0.4990410562105165	0.5001401833643206	0.5178061361227355	0.517916160188801	0.5531606722894656	0.5514295974002128	0.07547319816627825	0.07132432173740895	0.0002989122810259648	0.018426754346563712	0.00029872030173461184	0.018414914848989383
26.93664455723489	0.4438646246324238	0.4479074141661042	0.4801940594934172	0.482295857874244	0.49908839649487136	0.5001874911742348	0.5178487478424945	0.5179589897395167	0.553194525247369	0.5514641177543539	0.07544693207361354	0.07129952766621636	0.00028802328161470214	0.01786241906862074	0.00028781282876200187	0.017849362454143147
27.098951391163432	0.4439247872329325	0.4479667680923163	0.48024478741131976	0.4823462888438306	0.4991342619686672	0.5002333209933089	0.5178898302748005	0.5180002896922881	0.5532267461497092	0.5514970110984484	0.07542067482004249	0.07127474190975455	0.00027722370452365475	0.017296193648235203	0.00027699494689170656	0.017281916210720283
27.26223620541477	0.44398363066576274	0.44802479110973054	0.48029409054326083	0.48239528892437017	0.49917864769970044	0.5002776678796702	0.5179293783604648	0.5180400549849427	0.5532573296967818	0.5515282721423913	0.07539442640552386	0.07124996446802415	0.0002665130406538374	0.01672807745900684	0.0002662661460219873	0.016712575492306314
27.426504892812353	0.4440411503685691	0.44808147862662845	0.4803419640827984	0.48244285329302017	0.4992215487541793	0.5003205268898577	0.5179673870388641	0.5180782805538655	0.553286270587734	0.5515578955949065	0.07536818682999762	0.07122519534100637	0.0002558907833851709	0.016158069909778305	0.00025562591853534045	0.016141339707928637
27.59176338168682	0.44409734177704263	0.44813682604935307	0.48038840322183524	0.4824889771252916	0.49926296019681554	0.5003618930789148	0.5180038512480359	0.518114961334095	0.5533135635206676	0.551585876163649	0.07534195609338261	0.07120043452866343	0.0002453564285676002	0.015586170444834124	0.0002450737592905039	0.015568208302170206
27.758017636089992	0.4441522003249936	0.4481908287823934	0.4804334031507084	0.48253365559513867	0.49930287709091775	0.5004017615004822	0.5180387659247747	0.5181500922594183	0.5533392031927405	0.551612208555307	0.07531573419557674	0.07117568203093813	0.0002349094745124347	0.015012378544497551	0.00023460916560802403	0.014993180755396907
27.925273656010095	0.4442057214444362	0.4482434822284688	0.48047695905828	0.48257688387505027	0.49934129449848597	0.5004401272068919	0.5180721260047305	0.5181836682624702	0.5533631843002722	0.5516368874757057	0.07528952113645897	0.07115093784775452	0.0002245494219754729	0.014436693724988459	0.00022423163726092987	0.014416256584155462
28.09353747758831	0.4442579005656715	0.4482947817886136	0.4805190661320267	0.4826186571361406	0.49937820748030437	0.5004769852492622	0.5181039264225048	0.5182156842748292	0.5533855015388457	0.5516599076299115	0.07526331691588772	0.07112620197901717	0.00021427577414678822	0.013859115538906508	0.00021394067646185455	0.013837435341528703
28.2628151733366	0.44430873311737396	0.4483447228622636	0.48055971955813404	0.48265897054824164	0.49941361109603855	0.5005123306775928	0.5181341621117517	0.518246135227118	0.5534061496034156	0.5516812637223363	0.075237121533702	0.07110147442461319	0.00020408803664184738	0.013279643575557998	0.00020373578785148894	0.013256716617220832
28.43311285235687	0.44435821452667607	0.4483933008473421	0.4805989145215863	0.4826978192799961	0.49944750040432967	0.5005461585408612	0.5181628280052748	0.5182750160491018	0.5534251231884124	0.5517009504568438	0.07521093498972058	0.07107675518440996	0.00019398571748907578	0.012698277461183238	0.00019361647848969987	0.012674100038040592
28.604436660561465	0.44440634021925574	0.4484405111403476	0.48063664620626184	0.4827351984989516	0.49947987046289316	0.5005784638871198	0.5181899190351299	0.5183023216697894	0.5534424169878497	0.5517189625368567	0.07518475728374308	0.07105204425825677	0.00018396832711720101	0.012115016859340244	0.00018358225784398385	0.012089585268270753
28.77679278089485	0.4444531056194227	0.4484863491364412	0.48067290979502575	0.48277110337165385	0.4995107163286143	0.5006092417635941	0.5182154301327244	0.5183280470175335	0.5534580256954325	0.5517352946654622	0.0751585884155496	0.07102734164598377	0.00017403537834370653	0.011529861470890523	0.00017363263777325777	0.011503172009511786
28.950187433556945	0.4444985061502066	0.44853081022953556	0.4807077004698251	0.48280552906374274	0.49954003305764805	0.50063848721678	0.5182393562289199	0.5183521870201342	0.5534719440046647	0.5517499415455228	0.07513242838490104	0.07100264734740519	0.00016418638636750416	0.010942811034780675	0.00016376713251964325	0.01091486000136399
29.124626876227456	0.4445425372334458	0.4485738898123841	0.4807410134117842	0.48283847074004804	0.49956781570551717	0.5006661952925437	0.5182616922541347	0.518374736604939	0.5534841666089598	0.5517628978797827	0.0751062771915394	0.07097796136231416	0.0001544208687538351	0.010353865327942913	0.00015398525870025104	0.010324649021683285
29.30011740429177	0.44458519428987653	0.4486155832766711	0.4807728438013015	0.4828699235646855	0.49959405932721285	0.5006923610362223	0.5182824331384468	0.518395690698949	0.55349468820175	0.5517741583709798	0.07508013483518654	0.07095328369048831	0.00014473834542316766	0.009763024165650336	0.00014428653529274804	0.009732538886808584
29.476665351068124	0.44462647273922257	0.4486558860131023	0.48080318681814516	0.48289988270115486	0.4996187589772939	0.5007169794927235	0.5183015738116988	0.5184150442289206	0.5535035034765976	0.5517837177219546	0.0750540013155468	0.07092861433168525	0.00013513833864564617	0.009170287402113786	0.0001346704836260315	0.009138529451902855
29.654277088036206	0.44466636800028664	0.44869479341149693	0.4808320376415526	0.48292834331243795	0.49964190970999073	0.5007400457066286	0.518319109203603	0.5184327921214733	0.5535106071273072	0.5517915706357639	0.07502787663230498	0.07090395328564665	0.00012562037302155105	0.008575654930311316	0.00012513662736512998	0.008542620611038387
29.832959025067048	0.44470487549104076	0.4487323008608789	0.480859391450327	0.4829553005610966	0.4996635065793039	0.5007615547222928	0.5183350342438459	0.5184489293031926	0.5535159938480376	0.5517977118157906	0.07500176078512731	0.07087930055209558	0.00011618397547485948	0.007979126682513993	0.00011568449250609625	0.007944812297836279
30.0127176106544	0.44474199062871916	0.4487684037495708	0.4808852434229381	0.4829807496093738	0.4996835446391102	0.5007815015839506	0.5183493438621959	0.5184634507007391	0.5535196583334161	0.5518021359658593	0.07497565377366137	0.07085465613073762	0.00010682867524591799	0.007380702630840119	0.00010631360736201856	0.007345104485594334
30.193559332147448	0.44477770882991113	0.4488030974652865	0.48090958873762135	0.48300468561929266	0.4997020189432648	0.5007998813358184	0.5183620329886109	0.5184763512409539	0.5535215952786525	0.5518048377903478	0.07494955559753676	0.07083002002126122	9.755400387367885e-05	0.006780382787070494	9.702350255058612e-05	0.006743497187486014
30.37549071598484	0.4448120255106539	0.44883637739522636	0.4809324225724786	0.48302710375275865	0.4997189245457058	0.5008166890221991	0.5183730965533455	0.5184876258509687	0.5535217993796543	0.5518058119943051	0.07492346625636445	0.0708053922233376	8.83594951888167e-05	0.006178167203188423	8.78137109867616e-05	0.006139990456986766
30.55851832793038	0.4448449360865277	0.4488682389261718	0.4809537401055803	0.4830479991716607	0.49973425650055997	0.5008319196875883	0.518382529487061	0.5184972694583133	0.5535202653331429	0.551805053283564	0.07489738574973749	0.07078077273662063	7.924468530151607e-05	0.005574055971777625	7.86837678703467e-05	0.005534584388300345
30.742648773309874	0.4448764359727499	0.4488986774445813	0.48097353651506686	0.4830673670379745	0.49974800986224827	0.5008455683767803	0.5183903267209343	0.5185052769910262	0.5535169878367702	0.5518025563648599	0.07487131407723088	0.07075616156074722	7.02091125928117e-05	0.00496804922617855	6.963321067354755e-05	0.004927279116273553
30.92788869724955	0.4449065205842714	0.4489276883366866	0.4809918069792522	0.4830852025138653	0.4997601796855931	0.5008576301349744	0.5183964831867689	0.5185116433777643	0.5535119615892367	0.5517983159459464	0.0748452512384011	0.07073155869533647	6.12523177001556e-05	0.004360147140772597	6.066157913187098e-05	0.0043180748170783545
31.114244784915854	0.44493518533587306	0.44895526698859073	0.4810085466767277	0.4831015007617928	0.4997707610259256	0.5008681000078842	0.5184009938171066	0.5185163635479165	0.5535051812904097	0.5517923267357154	0.07481919723278717	0.07070696413999264	5.237384351231e-05	0.0037503499314084365	5.176841523701903e-05	0.003706971708439255
31.30172376175672	0.4449624256422624	0.4489814087863651	0.48102375078646603	0.48311625694461596	0.49977974893919447	0.500876973041845	0.5184038535453396	0.5185194324317134	0.5534966416414434	0.5517845834443148	0.07479315205991147	0.07068237789430125	4.357323515224998e-05	0.003138657855615179	4.295326321757109e-05	0.0030939700496901423
31.4903323937443	0.4449882369181718	0.4490061091161488	0.4810374144879273	0.48312946622569847	0.49978713848207446	0.5008842442839236	0.5184050573058231	0.5185208449603419	0.5534863373448986	0.5517750807832688	0.07476711571927741	0.0706577999578322	3.485003997161229e-05	0.0025250712128723762	3.421566953631938e-05	0.002479070142342721
31.68007748761912	0.44501261457845714	0.44902936336424776	0.4810495329611646	0.48314112376901525	0.499792924712077	0.5008899087820288	0.5184046000339894	0.5185205960660585	0.5534742631048637	0.5517638134655993	0.07474108821037122	0.0706332303301388	2.620380753803886e-05	0.0019095903450931928	2.5555182876724203e-05	0.0018622723303991506
31.870965891135747	0.44503555403819706	0.4490511669172354	0.4810601013869313	0.4831512247392604	0.4997971026876609	0.5008939615850222	0.518402476666463	0.5185186806823046	0.5534604136270777	0.5517507762059466	0.07471506953266224	0.07060866901075794	1.7634089626072935e-05	0.0012922156367380921	1.697135413358808e-05	0.0012435770005225777
32.063004493309954	0.44505705071279317	0.449071515162053	0.4810691149467882	0.48315976430195495	0.49979966746834387	0.5008963977428301	0.5183986821411757	0.5185150937438214	0.5534447836190515	0.5517359637206929	0.07468905968560258	0.07058411599921026	9.14044020339233e-06	0.0006729475151558972	8.463736399511035e-06	0.0006229845823639835
32.25620022466719	0.4450771000180707	0.44909040348611207	0.4810765688232126	0.4831667376235557	0.49980061411481447	0.5008972123065561	0.5183932113974826	0.5185098301867667	0.5534273677901936	0.5517193707280851	0.07466305866862667	0.07055957129499948	7.224154254803494e-07	5.1786451052748816e-05	3.188495711903272e-08	4.955488037694522e-07
32.45056005749291	0.4450956973703808	0.4491078272773961	0.48108245819970713	0.48317213987156454	0.49979993768904657	0.5008964003285943	0.5183860593762806	0.5185028849488318	0.5534081608519337	0.551700991948359	0.0746370664811529	0.07053503489761523	-7.6204263792511995e-06	-0.0005712670413942078	-8.324642731372123e-06	-0.0006238895834087543
32.64609100608406	0.4451128381867018	0.4491237819245644	0.48108677826090984	0.4831759662146398	0.4997976332544117	0.5008939568627442	0.5183772210201244	0.5184942529693594	0.5533871575178472	0.5516808221038647	0.07461108312258179	0.07051050680652855	-1.588852471701152e-05	-0.001196212404224184	-1.660628703215039e-05	-0.0012501702536411585
32.84280012700226	0.445128517884743	0.44913826281705566	0.481089524192705	0.4831782118227069	0.49979369587579514	0.5008898769643254	0.5183666912733471	0.5184839291894633	0.5533643525037836	0.5516588559191926	0.07458510859229793	0.07048598702119692	-2.4082316939066928e-05	-0.0018230490350958917	-2.4813486158015152e-05	-0.0018783458571647316
33.040694519328454	0.44514273188304854	0.4491512653451926	0.4810906911823349	0.4831788718670705	0.49978812061971145	0.500884155690293	0.5183544650821792	0.5184719085521473	0.5533397405279923	0.5516350881213005	0.07455914288966924	0.07046147554106151	-3.220223825461943e-05	-0.002451776287443863	-3.29466761688213e-05	-0.0025084157444865696
33.239781324919136	0.44515547560110136	0.44916278490028816	0.4810902744185118	0.4831779415205277	0.49978090255441976	0.5008767880993557	0.5183405373948682	0.5184581860024255	0.553313316311251	0.5516095134396406	0.074533186014046	0.07043697236554623	-4.0248721737023985e-05	-0.003082393469739486	-4.100629098879871e-05	-0.0031403792213353654
33.44006772866406	0.4451667444594297	0.44917281687475047	0.48108826909153185	0.4831754159574808	0.4997720367500429	0.5008677692520911	0.5183249031618019	0.5184427564874446	0.5532850745769955	0.5515821266062888	0.07450723796476366	0.07041247749406186	-4.8222198335112765e-05	-0.003714899845306263	-4.899276241299155e-05	-0.0037742355482066614
33.64156095874556	0.44517653387971184	0.44918135666219117	0.48108467039338815	0.483171290354053	0.4997615182786839	0.5008570942110666	0.5183075573356286	0.5184256149566053	0.553255010051448	0.5515529223560741	0.07448129874114022	0.07038799092600212	-5.6123096887183976e-05	-0.004349294632248757	-5.690652011813846e-05	-0.004409983940021789
33.84426828689945	0.445184839284884	0.449188399657532	0.48107947351788627	0.48316555988820253	0.4997493422145457	0.5008447580409566	0.5182884948713813	0.5184067563616856	0.5532231174637493	0.5515218954267086	0.07445536834247786	0.07036351266074599	-6.395184412477661e-05	-0.0049855770027562585	-6.474799167399681e-05	-0.005047623565928916
34.04819702867729	0.4451916560992473	0.44919394125711454	0.4810726736607595	0.4831582197398397	0.49973550363405056	0.5008307558086634	0.5182677107266014	0.5183861756569653	0.5531893915460897	0.5514890405589193	0.0744294467680633	0.07033904269765745	-7.170886468599313e-05	-0.005623746083088577	-7.251760255067019e-05	-0.005687153548990409
34.25335454371064	0.44519697974857675	0.4491979768588081	0.48106426601978564	0.4831492650909427	0.499719997615961	0.5008150825834379	0.5182451998614627	0.5183638677993494	0.5531538270338421	0.5514543524965801	0.07440353401716554	0.07031458103608493	-7.939458112748987e-05	-0.006263800953036025	-8.02157761319311e-05	-0.006328572965671242
34.45974823597649	0.4452008056602297	0.449200501862121	0.48105424579490313	0.48313869112567626	0.4997028192415005	0.5007977334370008	0.5182209572388979	0.5183398277484951	0.5531164186656944	0.5514178259868445	0.07437763008904012	0.07029012767536225	-8.700941392847383e-05	-0.006905740645748892	-8.784293372254837e-05	-0.006971880845711098
34.66738555406454	0.4452031292632562	0.4492015116683106	0.4810426081883307	0.48312649303050936	0.49968396359447675	0.500778703443666	0.5181949778247246	0.5183140504669371	0.5530771611837851	0.5513794557802799	0.07435173498292454	0.07026568261480813	-9.455378150535765e-05	-0.007549564147325327	-9.539949455894536e-05	-0.007617076171811732
34.87627399144595	0.44520394598851004	0.4492010016804953	0.4810293484046847	0.4831126659943353	0.4996634257614038	0.5007579876804626	0.5181672565877722	0.5182865309202156	0.5530360493338375	0.5513392366310025	0.0743258486980421	0.07024124585372568	-0.0001020281002228618	-0.008195270396697651	-0.00010288587581874786	-0.008264157879054324
35.086421086743854	0.44520325126875887	0.4491989673037669	0.4810144616510994	0.4830972052085911	0.4996412008316259	0.500735581227261	0.5181377885000107	0.5182572640770049	0.5529930778652964	0.5512971632968126	0.07429997123360024	0.0702168173914053	-0.00010943278439690118	-0.008842858284950239	-0.00011030249263077607	-0.0089131248549279
35.29783442400536	0.44520104053879817	0.44919540394530344	0.4809979431373475	0.48308010586737876	0.4996172838974434	0.5007114791668955	0.5181065685366792	0.5182262449092407	0.5529482415314646	0.5512532305393318	0.07427410258879082	0.07019239722712085	-0.00011676824630990623	-0.009492326655305305	-0.00011764975808747913	-0.00956397593900249
35.51052163297529	0.4451973092355628	0.4491903070144833	0.48097978807596115	0.4830613631675871	0.49959167005423666	0.5006856765852915	0.518073591676416	0.5181934683922521	0.5529015350896412	0.5512074331241398	0.07424824276279038	0.07016798536013302	-0.00012403489622214714	-0.010143674302753425	-0.000124928083249376	-0.01021670992221857
35.72449038937153	0.44519205279824153	0.44918367192300007	0.48095999168235415	0.48304097230901377	0.49956435440059366	0.5006581685715922	0.5180388529013887	0.5181589295048901	0.5528529533012606	0.5511597658209134	0.07422239175475992	0.07014358178968683	-0.0001312331423737323	-0.01079689997354194	-0.00013213787715660175	-0.010871325546801813
35.93974841516195	0.4451852666683915	0.44917549408497803	0.4809385491749446	0.4830189284944898	0.49953533203843675	0.500628950218286	0.5180023471974269	0.5181226232296614	0.5528024909320313	0.5511102234035659	0.07419654956384626	0.0701191865150139	-0.00013836339100103956	-0.011452002365118119	-0.000139279546840676	-0.01152782150607834
36.15630347884324	0.4451769462900534	0.449165768917088	0.4809154557752791	0.48299522693000246	0.4995045980731509	0.5005980166213344	0.5179640695541532	0.5180845445528595	0.5527501427520773	0.5510588006503867	0.07417071618917996	0.07009479953533153	-0.0001454260463447099	-0.01210898012557493	-0.000146353497335161	-0.01218619644403418
36.374163395721176	0.4451670871098674	0.4491544918386648	0.48089070670815665	0.48296986282482085	0.4994721476137125	0.5005653628803014	0.5179240149651176	0.5180446884646979	0.5526959035360798	0.5510054923441825	0.07414489162987771	0.07007042084984283	-0.00015242151065741893	-0.012767831853494727	-0.00015336013167832618	-0.012846448954860534
36.59333602819267	0.44515568457719057	0.4491416582718253	0.48086429720175455	0.48294283139162264	0.4994379757728189	0.500530984098484	0.5178821784279314	0.5180030499594456	0.5526397680634184	0.5509502932724205	0.07411907588504099	0.07004605045773654	-0.00015935018421453506	-0.013428556097593969	-0.00016029985092802512	-0.013508577582797443
36.813829286029524	0.44514273414421424	0.4491272636415861	0.48083622248775443	0.48291412784661875	0.49940207766701955	0.5004948753830423	0.5178385549444016	0.5179596240355604	0.5525817311183162	0.5508931982273695	0.07409326895375623	0.07002168835818826	-0.0001662124653241115	-0.014091151356282694	-0.00016717305417213169	-0.01417258082169326
37.03565112666392	0.44512823126608203	0.4491113033759844	0.4808064778014689	0.48288374740968326	0.499364448416847	0.5004570318451322	0.5177931395206673	0.5179144056958265	0.5525217874899823	0.5508342020062457	0.07406747083509556	0.06999733455035864	-0.00017300875033354757	-0.014755616077394507	-0.00017398013853475724	-0.014838457114890957
37.25880955547555	0.44511217140101017	0.44909377290619695	0.4807750583819701	0.4828516853044797	0.4993250831469498	0.5004174486000368	0.517745927167337	0.5178673899474898	0.5524599319727582	0.5507732994113553	0.07404168152811687	0.0699729890333955	-0.00017973943364291145	-0.015421948657916573	-0.00018072149918735292	-0.0155062048546597
37.483312626080554	0.4450945500104066	0.44907466766666154	0.48074195947221776	0.48281793675859147	0.499283976986225	0.5003761207673009	0.5176969128996252	0.517818571802397	0.5523961593662634	0.5507104852502425	0.07401590103186301	0.06994865180643284	-0.0001864049077118235	-0.016090147443762248	-0.00018739752935470477	-0.016175822381825355
37.70916844062219	0.4450753625589919	0.4490539830951991	0.4807071763191889	0.4827824970036518	0.4992411250679522	0.500333043470865	0.5176460917374913	0.5177679462771332	0.5523304644755423	0.5506457543358342	0.07399012934536316	0.06992432286859072	-0.00019300556306989236	-0.01676021072918843	-0.00019400862033136512	-0.01684730798579892
37.93638515006311	0.44505460451492157	0.4490317146331359	0.48067070417400826	0.48274536127547346	0.4991965225299289	0.5002882118391998	0.5175934587057793	0.5177155083931614	0.5522628421112126	0.5505791014865884	0.0739643664676318	0.06990000221897665	-0.00019954178832315428	-0.017432136756539762	-0.0002005551614834289	-0.01752065990393703
38.164970954479706	0.4450322713499077	0.44900785772542706	0.4806325382920793	0.4827065248141824	0.49915016451460625	0.5002416210054436	0.5175390088343577	0.5176612531769634	0.5521932870896129	0.5505105215266428	0.07393861239766934	0.06987568985668356	-0.0002060139701656194	-0.018105923715978633	-0.00020703754026119014	-0.018195876321172477
38.39493410335793	0.44500835853934273	0.4489824078207809	0.4805926739332166	0.4826659828643486	0.4991020461692253	0.5001932661075374	0.517482737158261	0.5176051756601805	0.5521217942329548	0.5504400092859635	0.07391286713446266	0.06985138578079192	-0.00021242249339059605	-0.018781569745328852	-0.00021345614220891207	-0.01887295536998579
38.626282895891045	0.44498286156242267	0.4489553603717838	0.4805511063617778	0.48262373067512016	0.4990521626459541	0.5001431422883647	0.5174246387178308	0.5175472708797555	0.5520483583694702	0.550367559600496	0.07388713067698396	0.06982708999036855	-0.0002187677408944655	-0.019459072929350896	-0.00021981135097082216	-0.019551895129737318
38.859025681279114	0.44495577590227325	0.4489267108350261	0.48050783084679893	0.4825797635003575	0.4990005091020273	0.5000912446958883	0.5173647085588606	0.5174875338780763	0.5519729743335668	0.5502931673123155	0.07386140302419174	0.06980280248446803	-0.00022505009368867235	-0.020138431299699278	-0.00022610354830465695	-0.020232693626695664
39.09317085903034	0.4449270970460742	0.44889645467122863	0.480462842662127	0.4825340765987683	0.49894708069988386	0.5000375684832904	0.5173029417327375	0.517425959703119	0.5518956369659772	0.5502168272697798	0.0738356841750313	0.069778523262131	-0.00023126993091082682	-0.020819642834567276	-0.00023233311408765722	-0.02091534883334134
39.328726879264174	0.4448968204851862	0.44886458734537027	0.48041613708655684	0.4824866652340436	0.49889187260730805	0.49998210880911353	0.5172393332965883	0.5173625434085928	0.5518163411139142	0.5501385343276822	0.0738099741284342	0.06975425232238525	-0.00023742762982914556	-0.021502705458203764	-0.00023850042632433954	-0.021599858668153615
39.56570224301631	0.44486494171527846	0.4488311043268163	0.4803677094039666	0.4824375246749947	0.4988348799975701	0.4999248608374011	0.5171738783134245	0.5172972800540865	0.5517350816312253	0.5500582833474054	0.07378427288331806	0.06972998966424641	-0.000243523565853776	-0.022187617040714258	-0.0002446058611595969	-0.02228622099548261
39.80410550254544	0.4448314562364562	0.448796001089447	0.48031755490345523	0.48238665019569005	0.4987760980495681	0.4998658197378395	0.5171065718522889	0.5172301647052137	0.5516518533785468	0.5499760691970761	0.07375858043858713	0.06970573528671695	-0.00024955811254767646	-0.022874375397805125	-0.00025064979288424993	-0.02297443362495244
40.04394526164196	0.4447963595533893	0.4487592731117881	0.48026566887947997	0.4823340370755947	0.49871552194796975	0.4998049806859015	0.5170374089884026	0.5171611924337609	0.5515666512234609	0.5498918867517213	0.07373289679313196	0.06968148918878635	-0.00025553164163061304	-0.023562978290144088	-0.0002566325939441505	-0.023664494311262274
40.28523017593832	0.44475964717544314	0.44872091587714075	0.4802120466319956	0.48227968059970877	0.498653146883358	0.49974233886298935	0.5169663848033142	0.5170903583178361	0.5514794700406533	0.5498057308934247	0.07370722194583078	0.06965725136943246	-0.0002614445229918161	-0.024253423423289178	-0.00026255463495172826	-0.02435640075377421
40.52796895322162	0.44472131461680725	0.4486809248737139	0.4801566834665935	0.4822235760587083	0.49858896805237296	0.49967788945658054	0.5168934943850481	0.5170176574420172	0.5513903047120698	0.5497175965114848	0.07368155589554806	0.0696330218276195	-0.000267297124698862	-0.0249457084475182	-0.0002684162846913196	-0.025050150596314325
40.77217035374772	0.44468135739662823	0.4486392955947557	0.4800995746946427	0.48216571874908554	0.49852298065785833	0.49961162766037187	0.5168187328282545	0.5169430848975027	0.5512991501270772	0.5496274785025728	0.0736558986411352	0.06960880056230058	-0.00027308981300389057	-0.02563983095689082	-0.00027421791013071406	-0.025745741426703717
41.017843190557436	0.44463977103914043	0.44859602353868727	0.48004071563343076	0.4821061039732919	0.49845517990900834	0.4995435486744274	0.516742095234361	0.5168666357822627	0.5512060011826214	0.5495353717708933	0.07363025018143049	0.06958458757241523	-0.00027882295235204246	-0.026335788489404877	-0.00027995987642714937	-0.026443170776360603
41.26499632979458	0.4445965510738005	0.4485511042092362	0.4799801016063064	0.4820447270398794	0.49838556102151343	0.499473647705325	0.5166635767117239	0.5167883052011899	0.5511108527833904	0.5494412712283439	0.07360461051525938	0.06956038285689144	-0.00028449690539433803	-0.027033578526683755	-0.0002856425469373036	-0.027142436120143998
41.51363869102594	0.4445516930354191	0.44850453311557187	0.47991772794282167	0.4819815832636452	0.4983141192177087	0.4994019199663048	0.516583172375781	0.5167080882662539	0.5510136998419742	0.5493451717946765	0.07357897964143485	0.06953618641464523	-0.0002901120329927842	-0.02773319849340794	-0.0002912662832271762	-0.02784353487595581
41.763779247563185	0.4445051924642968	0.44845630577244033	0.4798535899788769	0.48191666796577615	0.49824084972672233	0.49932836067741804	0.5165008773492051	0.516625980096654	0.5509145372790287	0.5492470683976609	0.07355335755875643	0.06951199824458022	-0.00029566869422981146	-0.02843464575705923	-0.0002968314450815246	-0.028546464404527683
42.0154270267867	0.4444570449063591	0.448406417700301	0.4797876830568651	0.48184997647399286	0.49816574778462613	0.4992529650656766	0.5164166867620594	0.5165419758189728	0.5508133600234396	0.5491469559732465	0.07352774426601143	0.06948781834558795	-0.00030116724641571224	-0.029137917627551246	-0.00030233839050564093	-0.0292512220086536
42.26859111047143	0.4444072459132923	0.4483548644254642	0.47972000252581676	0.4817815041226975	0.4980888086345851	0.4991757283652057	0.5163305957519516	0.516456070567334	0.5507101630124859	0.5490448294657274	0.07350213976197492	0.06946364671654867	-0.00030660804509863304	-0.029843011356945226	-0.000307787475741228	-0.029957804933260945
42.523280635114425	0.4443557910426805	0.44830164148022866	0.47965054374154753	0.4817112462531197	0.4980100275270094	0.49909664581739294	0.5162425994641913	0.5163682594835567	0.550604941192007	0.5489406838279082	0.07347654404540917	0.06943948335633006	-0.00031199144407345614	-0.030549924139194218	-0.00031317905527394885	-0.03066621036512629
42.77950479226489	0.444302675858144	0.4482467444030209	0.4795793020668048	0.48163919821346524	0.4979293997197063	0.4990157126710431	0.5161526930519463	0.516278537717314	0.5504976895165681	0.5488345140212689	0.0734509571150636	0.06941532826378843	-0.0003173177953881279	-0.031258653109617285	-0.00031851348183642436	-0.03137643543205115
43.03727282885567	0.4442478959294767	0.44819016873853446	0.4795062728714161	0.4815653553590638	0.4978469204780337	0.49893292418253066	0.5160608716764021	0.5161869004262902	0.5503884029496284	0.5487263150161326	0.07342537896967648	0.06939118143776858	-0.0003225874493542058	-0.03196919534465792	-0.0003237911064243315	-0.032088477203117804
43.29659404753705	0.4441914468327869	0.4481319100378704	0.4794314515324382	0.4814897130525196	0.4977625850750539	0.4988482756159541	0.5159671305069196	0.5160933427763407	0.5502770764637095	0.5486160817918334	0.07339980960797285	0.0693670428771036	-0.00032780075455352	-0.032681547861585614	-0.00032901227829751356	-0.03280233268785082
43.55747780701245	0.4441333241506364	0.44807196385867953	0.4793548334343065	0.4814122666638615	0.4976763887916886	0.49876176224329194	0.5158714647211949	0.5159978599416517	0.5501637050405641	0.5485038093368859	0.07337424902866573	0.06934291258061526	-0.0003329580578474989	-0.03339570761806954	-0.00033417734499319174	-0.033517998836146035
43.81993352237618	0.4440735234721822	0.4480103257653034	0.4792764139689869	0.48133301157069436	0.4975883269168749	0.49867337934455797	0.515773869505422	0.5159004471049011	0.5500482836713475	0.5483894926491543	0.07334869723045623	0.06931879054711367	-0.000338059704385385	-0.034111671511922736	-0.0003392866523342919	-0.03423547253812842
44.08397066545326	0.4440120403933182	0.44794699132891774	0.4791961885361263	0.4812519431583508	0.4974983947477217	0.4985831222079583	0.515674340054453	0.51580109945742	0.5499308073567878	0.5482731267360232	0.07332315421203434	0.06929467677539801	-0.00034310603761167346	-0.03482943638073266	-0.0003443405444334413	-0.0349547506232426
44.349598765141174	0.4439488705168179	0.4478819561276769	0.4791141525432055	0.48116905682004574	0.49740658758966755	0.49849098613005044	0.5155728715719604	0.5156998121993563	0.549811271107359	0.5481547066145708	0.07329761997207666	0.0692705712642554	-0.0003480973992748826	-0.03554899900143482	-0.00034933936370429297	-0.035675829860295494
44.6168274077539	0.4438840094524781	0.44781521574685734	0.47903030140569297	0.48108434795702837	0.49731290075663925	0.49839696641590076	0.5154694592706023	0.5155965805398374	0.5496896699434533	0.5480342273117395	0.07327209450924914	0.06924647401246287	-0.00035303412943576973	-0.03627035609008544	-0.0003542834508705184	-0.03639870695717207
44.88566623736761	0.4438174528172629	0.44774676577900435	0.47894463054719855	0.48099781197873864	0.4972173295712108	0.498301058379245	0.5153640983721856	0.5154913996971349	0.5495659988955559	0.5479116838645115	0.07324657782220573	0.06922238501878514	-0.00035791656647532477	-0.03699350430156301	-0.00035917314497080355	-0.03712337856026693
45.15612495616904	0.44374919623544923	0.4476766018240773	0.4788571353996286	0.48090944430296206	0.49711986936476393	0.49820325734264864	0.5152567841078315	0.5153842648988309	0.5494402530044203	0.5477870713200824	0.07322106990958852	0.06919830428197736	-0.0003627450471023197	-0.03771844022897142	-0.00036400878337095044	-0.03784984125429958
45.42821332480542	0.4436792353387728	0.44760471948959774	0.4787678114033425	0.4808192403559866	0.4970205154776496	0.4981035586376682	0.5151475117181427	0.5152751713819835	0.5493124273212437	0.5476603847360372	0.0731955707700281	0.06917423180078291	-0.00036751990636374465	-0.03844516040369683	-0.000368790701769095	-0.03857809156200176
45.701941162736816	0.44360756576657495	0.4475311143907965	0.47867665400730874	0.48072719557276	0.4969192632593487	0.49800195760501353	0.5150362764533692	0.5151641143932938	0.549182516907844	0.5475316191805264	0.0731700804021436	0.06915016757393386	-0.00037224147764869375	-0.03917366129475397	-0.0003735192342022575	-0.03930812594347799
45.97731834859046	0.44353418316595006	0.44745578215076326	0.478583658669263	0.48063330539704846	0.49681610806863696	0.49789844959471224	0.5149230735735781	0.5150510891892754	0.5490505168368383	0.5474007697324442	0.07314459880454342	0.0691261116001525	-0.00037691009269924525	-0.03990393930844505	-0.0003781947130589991	-0.040039940796262385
46.25435482051728	0.44345908319189437	0.4473787184005958	0.4784888208558668	0.48053756528159514	0.49671104527374704	0.4977930299662718	0.5148078983488209	0.5149360910364222	0.5489164221918208	0.5472678314816061	0.07311912597582354	0.0691020638781499	-0.00038152608161845514	-0.04063599078827451	-0.0003828174690844177	-0.04077353245482129
46.533060576550575	0.44338226150745524	0.44729991877955044	0.4783921360428668	0.48043997068828087	0.49660407025253417	0.49768569408884644	0.5146907460593045	0.5148191152113789	0.5487802280675441	0.5471327995289287	0.07309366191456929	0.0690780244066262	-0.00038608977287624135	-0.04136981201429535	-0.0003873878313871426	-0.041508897190055905
46.813445674966815	0.4433037137838814	0.44721937893519365	0.4782935997152552	0.4803405170882847	0.4964951783926416	0.497576437341402	0.5145716119955622	0.514700157001112	0.5486419295700987	0.5469956689866102	0.07306820661935494	0.0690539931842717	-0.00039060149331937577	-0.0421053992030096	-0.0003919061274498814	-0.04224603120920278
47.09552023464871	0.4432234357007735	0.4471370945235542	0.47819320736743065	0.48023919996224584	0.49638436509166683	0.4974652551128834	0.5144504914586244	0.5145792117030817	0.548501521817095	0.5468564349783117	0.07304276008874327	0.06902997020976583	-0.0003950615681785896	-0.04284274850691361	-0.0003963726831355263	-0.04298493065532227
47.37929443545016	0.4431414229462368	0.4470530612092757	0.47809095450336075	0.4801360148004264	0.49627162575732914	0.4973521428023817	0.5143273797601928	0.514456274625414	0.5483589999378466	0.5467150926393384	0.0730173223212871	0.0690059554817771	-0.0003994703210756789	-0.04358185601425646	-0.00040078782269536983	-0.043725591607113756
47.66477851856398	0.44305767121703243	0.44696727466577096	0.4779868366367444	0.48003095710287463	0.4961569558076378	0.49723709581930337	0.5142022722228121	0.5143313410870752	0.548214359073553	0.5465716371168243	0.07299189331552694	0.06898194899896488	-0.00040382807403216425	-0.04432271774851415	-0.00040515186877576603	-0.04446801007830459
47.951982786891236	0.44297217621873247	0.44687973057537644	0.47788084929117636	0.47992402237958987	0.4960403506710613	0.4971201095835396	0.5140751641800464	0.5142044064180463	0.548067594377485	0.5464260635699154	0.07296647306999332	0.06895795075997774	-0.00040813514747573	-0.045065329668148024	-0.00040946514242834464	-0.04521218201763588
48.24091760541319	0.4428849336658735	0.4467904246295078	0.4777729880003113	0.47981520615068746	0.4959218057866976	0.4970011795256362	0.5139460509766534	0.5140754659594975	0.5479187010151697	0.5462783671699548	0.07294106158320561	0.06893396076345293	-0.00041239186025021635	-0.045809687666391596	-0.0004137279631157842	-0.04595810330826566
48.53159340156531	0.4427959392821111	0.44669935252881604	0.477663248308029	0.4797045039465649	0.49580131660444426	0.496880301086966	0.5138149279687606	0.5139445150639661	0.5477676741645771	0.5461285431006692	0.0729156588536731	0.06890997900801946	-0.0004165985296200603	-0.046555787570639495	-0.0004179406487196946	-0.04670576976766938
48.82402066561362	0.44270518880037724	0.44660650998334483	0.477551625768602	0.4795919113080689	0.49567887858517173	0.49675746971989926	0.5136817905240437	0.5138115490955324	0.5476145090163076	0.5459765865583549	0.07289026487989349	0.06888600549229493	-0.0004207554712809536	-0.04730362514233377	-0.0004221035155490549	-0.04745517714702885
49.11820995103327	0.4426126779630358	0.4465118927126888	0.47743811594686164	0.4794774237866638	0.4955544872008944	0.49663268088797896	0.5135466340219038	0.5136765634299993	0.5474592007737806	0.5458224927520671	0.07286487966035514	0.06886204021488779	-0.0004248629993659492	-0.04805319607662284	-0.00042621687834565325	-0.04820632113094803
49.41417187488941	0.4425184025220412	0.446415496446152	0.4773227144183668	0.47936103694459953	0.4954281379349453	0.496505930066093	0.5134094538536462	0.51353955345507	0.5473017446534232	0.5456662569038073	0.07283950319353472	0.06883808317439576	-0.00042892142645301057	-0.04880449600180725	-0.0004302810502958554	-0.04895919733741039
49.71191711822035	0.442422358239096	0.44631731692290755	0.47720541676957273	0.4792427463550817	0.4952998262821502	0.49637721274064966	0.5132702454226613	0.5134005145705286	0.5471421358848608	0.5455078742487144	0.07281413547789951	0.06881413436940725	-0.00043293106357245037	-0.049557520479226014	-0.0004342963430334912	-0.04971380131703995
50.01145642642306	0.4423245408858109	0.4462173498921584	0.4770862185980011	0.47912254760244233	0.49516954774900307	0.4962465244097536	0.5131290041446047	0.513259442188422	0.5469803697111091	0.5453473400352546	0.07278877651190573	0.06879019379850136	-0.00043689222021414675	-0.05031226500268815	-0.00043826306664951353	-0.05047012855290234
50.3128006096408	0.44222494624386466	0.4461155911132987	0.47696511551241055	0.47900043628231104	0.49503729785384276	0.4961138605833823	0.5129857254475797	0.51311633173324	0.5468164413887643	0.5451846495254132	0.07276342629400027	0.06876626146024614	-0.00044080520433653625	-0.051068724998486914	-0.00044218152969910385	-0.0512281744602916
50.61596054315354	0.44212357010516495	0.44601203635607584	0.4768421031329683	0.47887640800178716	0.4949030721270291	0.4959792167835635	0.5128404047723187	0.5129711786420993	0.5466503461881987	0.5450197979948879	0.07273808482261869	0.068742337353201	-0.00044467032237160975	-0.05182689582457556	-0.0004460520392105538	-0.05198793438627547
50.9209471677702	0.44202040827200995	0.4459066814007536	0.4767171770914228	0.4787504583796131	0.49476686611112264	0.49584258854455354	0.5126930375723685	0.512823978364927	0.5464820793937524	0.544852780733281	0.07271275209618759	0.06871842147591611	-0.00044848787923446043	-0.052586772770695234	-0.0004498749006900393	-0.052749403609311685
51.22777149022361	0.4419154565572517	0.4457995220382757	0.4765903330312773	0.4786225830463483	0.4946286753610614	0.495703971413017	0.5125436193142734	0.5126747263646447	0.5463116363039302	0.5446835930442956	0.07268742811312238	0.06869451382693165	-0.0004522581783300561	-0.053348351057834975	-0.0004536504181302803	-0.05351257733893533
51.53644458356769	0.44180871078445866	0.44569055407043107	0.4764615666079633	0.4784927776445443	0.4944884954443428	0.4955633609482067	0.5123921454777612	0.5125234181173542	0.5461390122315962	0.5445122302459299	0.07266211287182943	0.06867061440477767	-0.0004559815215590124	-0.054111625837748534	-0.0004573788940186452	-0.054277450715559894
51.84697758757708	0.4417001667880808	0.44557977331001897	0.47633087348901626	0.47836103782892003	0.49434632194120287	0.4954207527221446	0.5122386115559296	0.5123700491125242	0.5459642025041714	0.5443386876706741	0.07263680637070508	0.06864672320797587	-0.00045965820932625245	-0.054876592192783846	-0.00046106062934236913	-0.055044018809937256
52.15938170914916	0.4415898204136141	0.4454671755810152	0.47619824935425176	0.47822735926653903	0.49420215044479915	0.4952761423198043	0.5120830130554331	0.5122146148531772	0.5457872024638315	0.5441629606657074	0.07261150860813503	0.0686228402350386	-0.0004632885405484455	-0.05564324513562724	-0.0004646959235973247	-0.055812276622802415
52.47366822270851	0.4414776675177671	0.4453527567187399	0.47606368989594156	0.4780917376369866	0.49405597656139155	0.4951295253392936	0.5119253454966717	0.5120571108560779	0.5456080074677052	0.5439850445930968	0.07258621958249693	0.06859896548446807	-0.00046687281266022396	-0.056411579608692364	-0.00046828507479557135	-0.056582219084859275
52.789848470613855	0.4413637039686271	0.44523651257002533	0.47592719081899204	0.47795416863254825	0.4939077959105278	0.4949808973920378	0.511765604413979	0.5118975326519224	0.5454266128880746	0.5438049348299963	0.07256093929215718	0.06857509895475848	-0.0004704113216215111	-0.05718159048403493	-0.00047182837947057354	-0.057353841055970634
53.107933863567155	0.44124792564582777	0.4451184389933842	0.475788747841122	0.4778146479583887	0.49375760412522546	0.4948302541029656	0.5116037853558126	0.5117358757855279	0.5452430141125748	0.5436226267688461	0.0725356677354731	0.06855124064439444	-0.0004739043619267358	-0.057953272562969005	-0.00047532613268685964	-0.05812713732528607
53.42793588102576	0.4411303284407185	0.44499853185918015	0.4756483566930433	0.4776731713327325	0.4936053968521589	0.49467759111069276	0.5114398838849457	0.5115721358160238	0.5450572065443973	0.5434381158175752	0.07251040491079232	0.06852739055185095	-0.00047735222660727494	-0.0587266205754986	-0.00047877862804523996	-0.05890210261055984
53.74986607161648	0.44101090825653233	0.44487678704979794	0.4755060131186395	0.47752973448704467	0.49345116975184433	0.4945229040677104	0.5112738955786577	0.5114063083170437	0.5448691856024904	0.543251397399802	0.07248515081645417	0.06850354867559508	-0.00048075520724355503	-0.05950162918026081	-0.00048218615768991224	-0.059678731557838205
54.073736053552395	0.4408896610085568	0.4447532004598148	0.4753617128751483	0.4773843331662122	0.49329491849882723	0.4943661886405711	0.5111058160289266	0.5112383888769175	0.5446789467217639	0.5430624669550383	0.07245990545078618	0.06847971501408424	-0.00048411359396915987	-0.06027829296417053	-0.00048554901231667724	-0.060457018741388424
54.399557515052166	0.44076658262430524	0.44462776799617265	0.4752154517333431	0.4772369631287276	0.49313663878186936	0.49420744051007737	0.5109356408426243	0.5110683730988659	0.5444864853532935	0.5428713199388934	0.07243466881210875	0.06845588956576712	-0.0004874276754784912	-0.06105660644193733	-0.000488867481179267	-0.06123695866313028
54.727342214761876	0.44064166904368735	0.44450048557835103	0.4750672254777157	0.47708762014687167	0.49297632630413823	0.49404665537147074	0.5107633656417095	0.5108962566011943	0.5442917969645256	0.5426779518232772	0.07240944089873269	0.06843207232908423	-0.00049069773903343	-0.0618365640556533	-0.0004921418520963394	-0.06201854575228083
55.057101982179326	0.4405149162191829	0.44437134913854126	0.47491702990666046	0.4769363000068982	0.4928139767833966	0.4938838289346219	0.5105889860634231	0.5107220350174883	0.5440948770394839	0.5424823580966079	0.07238422170895789	0.06840826330246676	-0.0004939240704707748	-0.06261816017476463	-0.0004953724114578062	-0.06280177436516965
55.38884871808102	0.4403863201160143	0.44424035462182065	0.4747648608326582	0.4767829985092195	0.4926495859521922	0.493718956924221	0.5104124977604853	0.5105457039968098	0.5438957210789765	0.5422845342640183	0.07235901124107795	0.06838446248433672	-0.0004971069542094586	-0.06340138909556003	-0.0004985594442326047	-0.06358663878475568
55.722594394951685	0.44025587671232147	0.44410749798632876	0.4746107140824624	0.47662771146859206	0.49248314955804967	0.49355203507997003	0.5102338964012914	0.5103672592038949	0.5436943246008044	0.5420844758475626	0.07233380949337433	0.06836066987310882	-0.0005002466732557664	-0.0641862450407018	-0.0005017032339762473	-0.0643731332204851
56.058351057416104	0.4401235819993362	0.4439727752034424	0.47445458549728514	0.4764704347143039	0.4923146633636626	0.4933830591567742	0.5100531776701114	0.5101866963193515	0.5434906831399693	0.5418821783864253	0.07230861646412165	0.06833688546718866	-0.0005033435092116623	-0.06497272215918315	-0.0005048040628354844	-0.06516125180775134
56.39613082267415	0.4399894319815586	0.44383618225795457	0.4742964709329841	0.47631116409036234	0.4921441231470863	0.49321202492493704	0.5098703372672878	0.5100040110398579	0.5432847922488855	0.5416776374371313	0.072283432151585	0.06831310926497255	-0.0005063977422817834	-0.06576081452578819	-0.000507862211555965	-0.06595098860753978
56.7359458809379	0.4398534226769333	0.44369771514825057	0.47413636626025046	0.47614989545568254	0.4919715247019319	0.4930389281703532	0.5096853709094353	0.5098191990783637	0.5430766474975887	0.5414708485737555	0.07225825655402059	0.0682893412648501	-0.0005094096512786583	-0.06655051614075091	-0.0005108779594908963	-0.06674233760635673
57.07780849587155	0.4397155501170272	0.44355736988648836	0.4739742673647987	0.4759866246842773	0.49179686383756127	0.49286376469470455	0.5094982743296422	0.5096322561642894	0.5428662444739496	0.5412618073881345	0.07223308966967505	0.06826558146520117	-0.0005123795136308118	-0.067341820929542	-0.0005138515846050407	-0.06753529271568937
57.42173100503407	0.4395758103472077	0.4434151424987773	0.473810170147555	0.4758213476654476	0.4916201363792825	0.49268653031565557	0.5093090432776718	0.5094431780437287	0.5426535787838856	0.5410505094900789	0.07220793149678797	0.06824182986439721	-0.0005153076053884265	-0.06813472274251353	-0.000516783363482709	-0.06832984777166473
57.7677258203244	0.4394341994268216	0.4432710290253586	0.47364407052484847	0.4756540603039731	0.4914413381685461	0.49250722086705107	0.5091176735201637	0.5092519604796515	0.5424386460515745	0.5408369505075861	0.07218278203358848	0.06821808646080317	-0.0005181942012313367	-0.06892921535447272	-0.0005196735713343115	-0.06912599653477969
58.115805428429454	0.4392907134293754	0.4431250255207871	0.47347596442860274	0.4754847585203055	0.4912604650631432	0.49232583219911313	0.5089241608408389	0.5090585992521058	0.5422214419196695	0.5406211260870547	0.07215764127829809	0.06819435125277354	-0.0005210395744740248	-0.06972529246442605	-0.0005225224820040175	-0.0699237326897304
58.465982391274686	0.4391453484427158	0.44297712805411266	0.4733058478065275	0.47531343825075995	0.49107751293740265	0.49214236017863966	0.5087285010407028	0.5088630901584236	0.5420019620495142	0.5404030318934989	0.07213250922912971	0.06817062423865657	-0.0005238439970732811	-0.07052294769522405	-0.00052533036797342	-0.07072304984463074
58.818269346477535	0.4389981005692111	0.4428273327090638	0.4731337166223125	0.47514009544771063	0.49089247768239136	0.4919568006892056	0.5085306899382506	0.5086654290134253	0.5417802021213594	0.5401826636107658	0.07210738588428724	0.06814690541679148	-0.0005266077396348656	-0.07132217459329127	-0.0005280975003711941	-0.07152394153106911
59.172679007803275	0.43884896592593414	0.44267563558423056	0.4729595668558205	0.47496472607978363	0.49070535520611314	0.4917691496313607	0.5083307233696732	0.5084656116496252	0.5415561578345801	0.5399600169417502	0.07208227124196677	0.0681231947855096	-0.0005293310714192812	-0.07212296662818574	-0.0005308241489793142	-0.07232640120386691
59.52922416562417	0.4386979406448444	0.44252203279324975	0.4727833945032828	0.4747873261320538	0.4905161414337103	0.4915794029228327	0.5081285971890642	0.5082636339174399	0.5413298249078936	0.5397350876086138	0.07205716530035557	0.06809949234313449	-0.0005320142603483236	-0.07292531719238582	-0.000533510582236163	-0.07313042224025423
59.887917687380885	0.4385450208729732	0.4423665204649896	0.4726051955774943	0.4746078916062405	0.49032483230766466	0.49138755649872873	0.5079243072686273	0.5080594916853948	0.5411011990795792	0.539507871353003	0.0720320680576325	0.06807579808798192	-0.0005346575730124092	-0.07372921960083545	-0.0005361570672481886	-0.07393599794006889
60.24877251804685	0.43839020277260743	0.4422090947437365	0.4724249661080103	0.4744264185209046	0.490131423788001	0.49119360631173786	0.5077178494988852	0.5078531808403327	0.5408702761076972	0.5392783639362688	0.0720069795119692	0.06805211201835895	-0.0005372612746766814	-0.07453466709085887	-0.0005387638697922359	-0.07474312152511686
60.6118016805955	0.43823348252147576	0.44204975178938155	0.47224270214134373	0.4742429029116469	0.4899359118524888	0.49099754833233583	0.5075092197888885	0.507644697287625	0.5406370517703105	0.5390465611396873	0.07198189966152742	0.06802843413256675	-0.0005398256292868941	-0.07534165282149274	-0.0005413312543237625	-0.07555178613890234
60.97701827647021	0.43807485631293475	0.44188848777760825	0.4720583997411629	0.4740573408313065	0.48973829249684875	0.4907993785489886	0.5072984140664268	0.5074340369513796	0.5404015218657068	0.53881245876468	0.07195682850446224	0.06800476442889707	-0.0005423508994754078	-0.07615016987340084	-0.0005438594839831667	-0.0763619848464856
61.34443548605718	0.43791432035615596	0.4417252989000811	0.47187205498849066	0.47386972835016106	0.48953856173495525	0.4905990929683584	0.5070854282782388	0.5072211957746541	0.5401636822126195	0.5385760526330374	0.07193176603891982	0.06798110290563471	-0.0005448373465699596	-0.07696021124858987	-0.0005463488206011169	-0.07717371063378664
61.71406656916102	0.43775187087631395	0.44156018136463526	0.4716836639819044	0.4736800615561268	0.48933671559904435	0.4903966876155105	0.5068702583902253	0.5070061697196672	0.5399235286504535	0.5383373385871411	0.0719067122630386	0.06795744956105677	-0.0005472852305958842	-0.07777176986976997	-0.0005487995247065447	-0.07798695640768472
62.085924865483435	0.43758750411477515	0.44139313139546604	0.47149322283773615	0.4734883365549598	0.4891327501399197	0.4901921585341188	0.5066529003876618	0.506788954768011	0.5396810570395082	0.5380963124901876	0.07188166717494984	0.06793380439343231	-0.0005496948102865495	-0.07858483858053944	-0.0005512118555316414	-0.07880171499544986
62.46002379510434	0.43742121632928727	0.4412241452333203	0.4713007276902742	0.4732945494704585	0.4889266614271594	0.48998550178667577	0.5064333502754111	0.5065695469208665	0.5394362632612031	0.5378529702264142	0.07185663077277495	0.06791016740102425	-0.0005520663430876871	-0.07939941014457474	-0.0005535860710182972	-0.07961797914441604
62.83637685896657	0.43725300379416954	0.44105321913568796	0.47110617469196514	0.4730986964446665	0.4887184455493259	0.48977671345469986	0.5062116040781399	0.5063479421992164	0.5391891432183039	0.5376073077013234	0.07183160305462959	0.06788653858208629	-0.0005544000851619435	-0.08021547724547418	-0.0005559224278247621	-0.08043574152172539
63.21499763936286	0.4370828628005042	0.4408803493769947	0.47090956001361745	0.47290077363807637	0.48850809861417427	0.48956578963894587	0.5059876578405326	0.5061241366440621	0.5389396928351509	0.5373593208419103	0.07180658401862024	0.06786291793486612	-0.0005566962913994278	-0.08103303248675786	-0.0005582211813313087	-0.0812549947141008
63.59589980042612	0.4369107896563276	0.44070553224879483	0.47071087984460447	0.4727007772298336	0.4882956167488617	0.4893527264596148	0.505761507627508	0.5058981263166387	0.5386879080578844	0.5371090055968897	0.0717815736628467	0.0678393054576038	-0.0005589552154188215	-0.08185206839095827	-0.0005604825856468931	-0.08207573122732015
63.979097088622495	0.4367367806868239	0.44052876405996577	0.47051013039306977	0.4724987034179433	0.48808099610016037	0.4891375200565661	0.5055331495244365	0.5056699072986333	0.538433784854676	0.5368563579369245	0.07175657198539968	0.06781570114853157	-0.000561177109577371	-0.08267257739977651	-0.0005627068936149282	-0.0828979434860031
64.36460333324754	0.4365608322345179	0.4403500411369026	0.4703073078861322	0.4722945484194753	0.4878642328346666	0.4889201665895289	0.5053025796373584	0.5054394756924027	0.5381773192159567	0.5366013738548553	0.0717315789843643	0.0677921050058752	-0.000563362224976105	-0.08349455187372712	-0.0005648943568206111	-0.08372162383348325
64.75243244692527	0.436382940659469	0.44016935982371397	0.4701024085700921	0.47208830847077154	0.4876453231390154	0.4887006622383151	0.5050697940932011	0.5052068276211917	0.5379185071546483	0.5363440493659292	0.07170659465781576	0.06776851702785279	-0.0005655108114630547	-0.0843179840913848	-0.0005670452255941427	-0.08454676453105492
65.14259842611021	0.43620310233946696	0.4399867164824184	0.4698954287106388	0.4718799798276541	0.48742426322009313	0.48847900320303417	0.5048347890400012	0.504971959229354	0.5376573447063945	0.5360843805080323	0.07168161900382423	0.06774493721267555	-0.0005676231176442448	-0.08514286624972556	-0.0005691597490193878	-0.08537335775804422
65.53511535159264	0.4360213136702271	0.4398021074931411	0.46968636459305796	0.4716695587656334	0.4872010493052508	0.4882551857043061	0.5045975606471225	0.5047348666825711	0.5373938279297928	0.5358223633419201	0.0716566520204501	0.06772136555854724	-0.0005696993908848036	-0.08596919046330243	-0.0005712381749399809	-0.08620139561148221
65.92999738900669	0.4358375710655871	0.4396155292543126	0.46947521252244057	0.47145704158011775	0.48697567764252114	0.488029205983478	0.5043581051054786	0.504495546168075	0.5371279529066284	0.535557993951451	0.07163169370574782	0.06769780206366535	-0.0005717398773186222	-0.0867969487641318	-0.000573280749963434	-0.08703087010553645
66.32725878934137	0.4356518709577041	0.43942697818286686	0.4692619688238922	0.4712424245866241	0.48674814450083176	0.4878010603028397	0.5041164186277551	0.50425399389487	0.5368597157421078	0.5352912684438191	0.07160674405776471	0.0676742467262197	-0.0005737448218526842	-0.08762613310160816	-0.0005752877194672434	-0.08786177317134047
66.72691388945532	0.43546420979725287	0.4392364507144412	0.46904662984274326	0.4710257041209881	0.48651844617022344	0.4875707449458416	0.503872497448631	0.5040102060939554	0.5365891125650931	0.5350221829497891	0.07158180307453932	0.06765069954439364	-0.0005757144681726167	-0.0884567353415946	-0.0005772593276077709	-0.08869409665682326
67.12897711259382	0.43527458405362457	0.43904394330357605	0.46882919194475986	0.47080687653957654	0.4862865789620673	0.48733825621731086	0.5036263378250044	0.5037641790185493	0.5363161395283383	0.5347507336239308	0.0715568707541051	0.06762716051636351	-0.0005776490587490191	-0.08928874726673541	-0.0005791958173224643	-0.08952783232622608
67.53346296890952	0.4350829902151264	0.4388494524239164	0.4686096515163562	0.4705859382194997	0.4860525392092823	0.48710359044367185	0.5033779360362148	0.5035159089443135	0.5360407928087254	0.5344769166448553	0.07153194709448533	0.06760362964029894	-0.0005795488348443456	-0.09012216057588773	-0.0005810974303380734	-0.09036297185983244
67.94038605598601	0.43488942478918197	0.4386529745684134	0.4683880049648062	0.47036288555882466	0.4858163232665548	0.48686674397316376	0.503127288384271	0.5032653921695787	0.535763068607502	0.5342007282154521	0.07150703209369988	0.06758010691436259	-0.0005814140365166809	-0.09095696688375199	-0.0005829644071749795	-0.09119950685369815
68.3497610593647	0.4346938843025321	0.43845450624952687	0.4681642487184575	0.47013771497678986	0.485577927510558	0.48662771317606274	0.5028743911940744	0.5030126250155708	0.5354829631505191	0.5339221645631262	0.07148212574975861	0.0675565923367104	-0.000583244902627511	-0.09179315772074403	-0.0005847969871537462	-0.09203742881925336
68.7616027530747	0.43449636530143687	0.43825404399942824	0.46793837922694564	0.46991042291401913	0.48533734834017245	0.4863864944449011	0.5026192408136482	0.5027576038266378	0.5352004726884706	0.5336412219400368	0.07145722806066584	0.06753308590549213	-0.0005850416708462758	-0.09263072453251198	-0.000586595408402002	-0.09287672918325995
69.17592600016614	0.43429686435187825	0.43805158437020525	0.4677103929614085	0.4696810058327381	0.4850945821767077	0.48614308419469	0.5023618336143635	0.5025003249704778	0.5349155934971318	0.5333578966233363	0.07143233902441803	0.06750958761885067	-0.0005868045776563635	-0.09346965867986512	-0.0005883599078582158	-0.09371739928729994
69.59274575324658	0.434095378039763	0.43784712393406583	0.46748028641470174	0.46944946021699024	0.4848496254641235	0.4858974788631413	0.5021021659911684	0.5022407848383668	0.5346283218776015	0.5330721849154106	0.07140745863900543	0.0674860974749214	-0.0005885338583614397	-0.09430995143821974	-0.0005900907212781359	-0.09455943038734915
70.01207705502031	0.4338919029711271	0.4376406592835444	0.4672480561016163	0.46921578257285435	0.4846024746692541	0.485649674910892	0.501840234362818	0.5019789798453896	0.5343386541565426	0.5327840831441202	0.0713825869024115	0.06746261547183523	-0.0005902297470899986	-0.09515159399755646	-0.0005917880832408962	-0.09540281365384828
70.43393503883172	0.4336864357723404	0.43743218703170755	0.4670136985590942	0.46897996942866216	0.48435312628202987	0.48539966882172686	0.5015760351721026	0.5017149064306685	0.5340465866864239	0.532493587663041	0.07135772381261225	0.06743914160771491	-0.0005918924768023581	-0.09599457746190865	-0.0005934522271545672	-0.09624754017107762
70.85833492921113	0.43347897309031197	0.43722170381236103	0.4667772103464475	0.4687420173352172	0.4841015768157038	0.4851474571028046	0.5013095648860801	0.5014485610575947	0.5337521158457643	0.5322006948517078	0.07133286936757703	0.06741567588067741	-0.000593522279294767	-0.0968388928492061	-0.0005950833852613746	-0.09709360093714281
71.2852920424243	0.4332695115926961	0.43700920628025747	0.466538588045576	0.4685019228660142	0.4838478228070747	0.4848930362848819	0.5010408199963072	0.5011799402140602	0.533455238039375	0.5319054011158564	0.07130802356526947	0.06739221828883342	-0.0005951193852068437	-0.09768453109100506	-0.0005966817886445819	-0.09794098686350594
71.71482178702524	0.43305804796810016	0.436794691111305	0.4662978282611876	0.4682596826174591	0.4835918608167145	0.4846364029225412	0.500769797019071	0.5009090404126896	0.5331559496986052	0.5316077028876686	0.07128318640364495	0.06736876883028696	-0.0005966840240246851	-0.09853148303196235	-0.0005982476672311554	-0.09878968877460181
72.14693966441222	0.43284457892629097	0.4365781550027758	0.4660549276210175	0.46801529320909063	0.4833336874291944	0.48437755359441703	0.5004964924956232	0.5006358581910744	0.5328542472815873	0.5313075966260166	0.07125835788065402	0.06734532750313581	-0.000598216424089304	-0.09937973942996337	-0.0005997812498007571	-0.09963969740782375
72.58166126938723	0.4326291011984038	0.4363595946735166	0.46580988277604957	0.46776875128380085	0.4830732992533115	0.48411648490342407	0.500220902992413	0.5003603901120058	0.5325501272734818	0.5310050788167084	0.07123353799423948	0.06732189430547207	-0.0005997168126006258	-0.10022929095553934	-0.000601282763989408	-0.1004910034130404
73.01900229071879	0.4324116115371517	0.43613900686415863	0.46556269040073806	0.46752005350805853	0.482810692922318	0.4838531934769856	0.4999430251013218	0.5000826327637103	0.5322435861867264	0.5307001459727346	0.0712087267423371	0.0672984692353811	-0.0006011854156220409	-0.1010801281916116	-0.0006027524362952619	-0.1013435973524679
73.45897851170821	0.43219210671703456	0.43591638833732904	0.4653133471932291	0.4672691965721315	0.4825458650941491	0.4835876759672625	0.49966285543989947	0.49980258276008444	0.5319346205612813	0.5303927946345153	0.07118392412287788	0.06727505229094247	-0.0006026224580871764	-0.10193224163315051	-0.0006041904920845997	-0.10219746970024346
73.90160581075892	0.43197058353455037	0.43569173587786286	0.4650618498755848	0.46701617719031124	0.482278812451654	0.4833199290513836	0.4993803906515995	0.4995202367409314	0.5316232269648794	0.5300830213701474	0.07115913013378534	0.06725164347022923	-0.0006040281638054479	-0.10278562168717542	-0.0006055971555963824	-0.10305261084216966
74.34690016194996	0.43174703880840504	0.43546504629301586	0.464808195194006	0.46676099210113664	0.4820095317028243	0.4830499494316769	0.4990956274060158	0.499235591372198	0.5313094019932741	0.5297708227756546	0.07113434477297682	0.06722824277130905	-0.0006054027554670549	-0.10364025867229998	-0.0006069726499473571	-0.10390901107538753
74.79487763561212	0.431521469379726	0.4352363164126771	0.4645523799190574	0.4665036380676198	0.4817380195810259	0.48277773383590017	0.4988085623991208	0.498948643346212	0.5309931422704901	0.5294561954752348	0.0711095680383634	0.06720485019224287	-0.0006067464546483103	-0.10449614281837682	-0.0006083171971400514	-0.10476666060849027
75.24555439890803	0.43129387211227327	0.43500554308958406	0.4642944008458921	0.4662441118774716	0.4814642728452312	0.48250327901747303	0.49851919235350295	0.4986593893819209	0.5306744444490735	0.5291391361215124	0.07108479992784965	0.0671814657310866	-0.0006080594818161922	-0.10535326426629865	-0.0006096310180649933	-0.10562554956062797
75.6989467164156	0.4310642438926532	0.43477272319953586	0.46403425479447774	0.46598241034332866	0.4811882882802506	0.4822265817557112	0.49822751401860654	0.49836782622513043	0.5303533052103436	0.5288196413957872	0.0710600404393346	0.06715808938588902	-0.0006093420563362262	-0.10621161306788451	-0.000610914332507484	-0.10648566796170655
76.15507095071504	0.43083258163053245	0.43453785364161013	0.46377193860982324	0.4657185303029801	0.480910062696966	0.4819476388560581	0.49793352417097064	0.4980739506487448	0.5300297212646443	0.5284977080082872	0.07103528957071024	0.06713472115469418	-0.0006105943964745952	-0.10707117918533982	-0.0006121673591537036	-0.10734700575201828
76.61394356297929	0.4305988822588522	0.4343009313383779	0.4635074491622057	0.4654524686195964	0.4806295929325648	0.48166644715032086	0.49763721961446994	0.49777775945300734	0.5297036893515981	0.5281733326984205	0.07101054731986269	0.06711136103553984	-0.0006118167194054669	-0.1079319524911142	-0.0006133903155934872	-0.10820955278171596
77.07558111356816	0.4303631427340435	0.43406195323612107	0.46324078334739793	0.4651842221819576	0.4803468758507741	0.48138300349690455	0.4973385971805557	0.4974792494657412	0.5293752062403577	0.5278465122350279	0.07098581368467287	0.06708800902645756	-0.0006130092412158783	-0.1087939227678163	-0.0006145834183285404	-0.1090732988109977
77.54000026262605	0.43012536003624324	0.4338209163050489	0.4629719380868978	0.46491378790468235	0.4800619083420957	0.48109730478104734	0.49703765372849706	0.49717841754259173	0.5290442687298628	0.5275172434166375	0.07096108866301425	0.06706466512547471	-0.0006141721769100661	-0.10965707970757421	-0.0006157468827758805	-0.10993823350952425
78.00721777068286	0.4298855311695104	0.4335778175395171	0.4627009103281568	0.46464116272845885	0.4797746873240428	0.4808093479150578	0.49673438614562443	0.49687526056726844	0.5287108736490925	0.5271855230717183	0.0709363722527554	0.06704132933061076	-0.0006153057404156836	-0.11052141291203554	-0.0006168809232730554	-0.11080434645619164
78.47725049925933	0.42964365316204334	0.4333326539582455	0.4624276970448105	0.4643663436202748	0.47948520974137576	0.4805191298385515	0.496428791347572	0.49656977545178926	0.5283750178573225	0.5268513480589355	0.07091166445175852	0.06701800163988149	-0.0006164101445890191	-0.11138691189219685	-0.0006179857530840271	-0.1116716271389464
78.95011541147531	0.42939972306639745	0.4330854226045376	0.4621522952369084	0.4640893275736488	0.47919347256633904	0.4802266475186884	0.49612086627852137	0.4962619591367231	0.5280366982443812	0.5265147152674065	0.07088696525788009	0.06699468205129598	-0.0006174856012194363	-0.1122535660679631	-0.0006190615844043901	-0.11254006495467195
79.42582957266194	0.42915373795970396	0.43283612054650095	0.4618747019311456	0.46381011160886293	0.4788994727988998	0.479931897950411	0.4958106079114462	0.4959518085914356	0.5276959117309058	0.526175621616957	0.07086227466897009	0.06697137056285792	-0.0006185323210343707	-0.11312136476782086	-0.0006201086283656454	-0.11340964920852059
79.90441015097758	0.4289056949438887	0.4325847448772675	0.46159491418109466	0.4635286927731952	0.47860320746698626	0.47963487815668476	0.49549801324835807	0.49563932081433426	0.5273526552686016	0.5258340640583788	0.070837592682874	0.06694806717256564	-0.0006195505137049362	-0.11399029722879561	-0.0006211270950404191	-0.11428036911409833
80.38587441802741	0.4286555911458913	0.4323312927152143	0.46131292906743776	0.46324506814115196	0.4783046736267265	0.4793355851887355	0.49518307932055095	0.4953244928331134	0.5270069258404984	0.5254900395736869	0.07081291929743043	0.06692477187841245	-0.000620540387852031	-0.11486035259621019	-0.0006221171934491232	-0.11515221379303853
80.87023974948666	0.42840342371788664	0.4320757612041859	0.4610287436982001	0.46295923481470347	0.4780038683626883	0.47903401612629154	0.4948658031888485	0.495007321705002	0.5266587204612109	0.5251435451763783	0.07078825451047246	0.06690148467838543	-0.0006215021510489471	-0.11573151992338637	-0.0006230791315620654	-0.11602517227464659
81.35752362572781	0.4281491898375047	0.43181814751371655	0.4607423552089833	0.4626711899235171	0.47770078878811945	0.47873016807782376	0.4945461819438509	0.49468780451700983	0.5263080361771976	0.5247945779116908	0.07076359831982823	0.06687820557046666	-0.0006224360098279202	-0.11660378817114747	-0.0006240131163077756	-0.11689923349597109
81.8477436324513	0.42789288670805276	0.43155844883925354	0.46045376076320044	0.46238093062519314	0.4773954320451897	0.4784240381807869	0.49422421270618283	0.49436593838617593	0.5259548700670221	0.5244431348568637	0.07073895072331929	0.06685493455263276	-0.0006233421696847374	-0.11747714620796046	-0.0006249193535754483	-0.11777438630113579
82.34091746132043	0.42763451155873705	0.4312966624023801	0.4601629575523099	0.4620884541055006	0.477087795305231	0.47811562360186255	0.49389989262674083	0.4940417204598169	0.5255992192416125	0.5240892131213967	0.0707143117187618	0.06683167162285523	-0.0006242208350846212	-0.11835158280965175	-0.0006257980482208825	-0.11865061944151023
82.83706291059936	0.4273740616448858	0.43103278545104046	0.459869942796052	0.46179375757861313	0.47677787576898056	0.4778049215372009	0.4935732188869436	0.49371514791577586	0.5252410808445238	0.5237328098473122	0.07068968130396705	0.06680841677910052	-0.0006250722094652272	-0.11922708665888138	-0.0006266494040716442	-0.1195279215752123
83.33619788579601	0.42711153424817233	0.4307668152597644	0.4595747137426846	0.4614968382873469	0.4764656706668243	0.47749192921266526	0.4932441886989806	0.49338621796267235	0.5248804520522009	0.5233739222094165	0.07066505947674014	0.06678517001932942	-0.000625896495243361	-0.12010364634521409	-0.0006274736239317846	-0.12040628126706565
83.83834040030794	0.426846926676839	0.430498749129892	0.45927726766921984	0.4611976935033972	0.47615117725903866	0.4771766438840743	0.49291279930606247	0.4930549278401518	0.5245173300742393	0.5230125474155616	0.07064044623488146	0.06676193134149722	-0.0006266938938191968	-0.12098125036479246	-0.0006282709095871142	-0.12128568698825859
84.34350857607244	0.42658023626592195	0.4302285843898011	0.45897760188166203	0.46089632052757723	0.47583439283603646	0.4768590628374484	0.49257904798267177	0.4927212748191378	0.5241517121536504	0.522648682706909	0.07061584157618502	0.06673870074355502	-0.0006274646055804411	-0.12185988711999585	-0.0006290414618077556	-0.12216612711594621
84.85172064422062	0.4263114603774754	0.42995631839513254	0.4586757137152446	0.46059271669005725	0.47551531471861014	0.47653918338925405	0.4922429320348141	0.4923852562020826	0.5237835955671245	0.5222823253581923	0.07059124549844026	0.0667154782234478	-0.0006282088299090494	-0.12273954491952566	-0.0006297854803572478	-0.12304758993346354
85.36299494573534	0.42604059640079806	0.42968194852901737	0.45837160053466985	0.4602868793506024	0.4751939402581778	0.4762170028866489	0.49190444880027046	0.4920468693232192	0.5234129776252955	0.5219134726779818	0.07056665799943042	0.06669226377911679	-0.0006289267651834463	-0.12362021197779427	-0.0006305031639935454	-0.12393006362975711
85.87734993211305	0.4257676417526589	0.4294054722023057	0.4580652597343466	0.4599788058988146	0.4748702668370287	0.47589251870772936	0.49156359564884927	0.4917061115488143	0.5230398556730066	0.5215421220089487	0.07054207907693454	0.0666690574084966	-0.0006296186087851874	-0.12450187641491084	-0.0006311947104755689	-0.12481353629928549
86.39480416602983	0.4254925938775237	0.42912688685379324	0.45775668873863085	0.4596684937543712	0.4745442918685699	0.475565728261776	0.49122036998263974	0.491362980277421	0.5226642270895748	0.5211682707281303	0.07051750872872582	0.0666458591095183	-0.000630284557103622	-0.12538452625662444	-0.0006318603165679781	-0.12569799594184872
86.91537632201124	0.42521545024778257	0.4288461899504515	0.45744588500206557	0.4593559403672673	0.4742160127975722	0.475236628989502	0.49087476923626505	0.4910174729401331	0.5222860892890587	0.5207919162471965	0.07049294695257205	0.0666226688801069	-0.0006309248055399452	-0.12626814943381248	-0.000632500178045059	-0.12658343046214782
87.43908518710603	0.4249362083639777	0.4285633789876567	0.45713284600962145	0.4590411432180566	0.47388542710041903	0.4749052183633008	0.49052679087713724	0.4906695870008393	0.5219054397205244	0.520413056012715	0.07046839374623652	0.06659948671818348	-0.0006315395485117503	-0.1271527337824523	-0.0006331144896959406	-0.12746982766994108
87.9659496615646	0.4246548657550315	0.42827845148941884	0.4568175692769379	0.4587240998180937	0.4735525322853531	0.4745714938874944	0.4901764324057109	0.4903193199564774	0.5215222758683125	0.5200316875064189	0.07044384910747692	0.06657631262166344	-0.0006321289794589124	-0.12803826704340793	-0.0006337034453300916	-0.12835717527961776
88.4959887595208	0.4243714199784752	0.4279914050086131	0.456500052350565	0.4584048077097765	0.4732173258927254	0.474235453098582	0.489823691355739	0.48996666933728994	0.5211365952523068	0.5196478082454736	0.07041931303404599	0.06655314658845743	-0.0006326932908464755	-0.12892473686210337	-0.0006342672377799285	-0.12924546090992806
89.0292216096782	0.42408586862067893	0.4277022371272103	0.45618029280820593	0.45808326446678965	0.47287980549524467	0.47389709356549087	0.4894685652945285	0.489611632707081	0.5207483954282028	0.5192614157827455	0.07039478552369118	0.0665299886164722	-0.000633232674171369	-0.1298121307885367	-0.0006348060589081994	-0.13013467208408258
89.56566745600044	0.42379820929708073	0.4274109454565078	0.45585828825895935	0.4577594676943476	0.4725399686982258	0.47355641288982375	0.48911105182319653	0.4892542076634706	0.5203576739877755	0.5188725077070689	0.07037026657415535	0.06650683870360863	-0.0006337473199649613	-0.13070043627693906	-0.0006353200996100927	-0.13102479622921237
90.1053456584057	0.4235084396524175	0.4271175276373626	0.4555340363435631	0.45743341502944	0.47219781313984116	0.47321340870611306	0.4887511485769275	0.488894391838154	0.5199644285591508	0.518481081643517	0.07034575618317644	0.06648369684776335	-0.000634237417798833	-0.13158964068553303	-0.0006358095498186223	-0.1319158206762694
90.6482756934654	0.4232165573609552	0.4268219813404221	0.45520753473463726	0.4571051041410742	0.47185333649137023	0.47286807868206826	0.48838885322522907	0.48853218289715644	0.5195686568070729	0.5180871352536692	0.07032125434848686	0.06646056304682849	-0.0006347031562899952	-0.13247973127658952	-0.0006362745985111218	-0.13280773266016865
91.19447715510712	0.42292256012672086	0.42652430426635823	0.45487878113692937	0.4567745327305225	0.4715065364574505	0.47252042051882964	0.4880241634721915	0.4881675785410934	0.5191703564331767	0.5176906662358826	0.07029676106781448	0.0664374372986911	-0.0006351447231031648	-0.13337069521594458	-0.0006367154337100778	-0.13370051931913451
91.74396975532183	0.42262644568373364	0.42622449414610025	0.45454777328755813	0.4564416985315664	0.4711574107763298	0.47217043195121944	0.487657077056745	0.4878005765054277	0.5187695251762581	0.5172916723255616	0.070272276338883	0.06641431960123459	-0.0006355623049574821	-0.1342625195730136	-0.000637132242491012	-0.13459416769471488
92.29677332487483	0.422328211796238	0.4259225487410686	0.45421450895625987	0.45610659931074327	0.4708059572201173	0.47181811074799457	0.48728759175291836	0.4874311745607279	0.5183661608125453	0.5168901512954288	0.07024780015940991	0.06639120995233597	-0.000635956087630285	-0.13515519132062082	-0.0006375252109852569	-0.1354886647317386
92.85290781402206	0.4220278562589351	0.42561846584340907	0.4538789859456326	0.45576923286759224	0.47045217359503644	0.4714634547120992	0.48691570537009804	0.48705937051292897	0.5179602611559707	0.5164861009557966	0.07022333252710901	0.0663681083498702	-0.000636326255960773	-0.13604869733462976	-0.0006378945243850631	-0.13638399727798856
93.41239329322968	0.42172537689721706	0.42531224327622763	0.4535412020913832	0.45542959703490216	0.47009605774167773	0.4711064616809182	0.48654141575328824	0.48668516220359037	0.5175518240584429	0.5160795191548386	0.07019887343968956	0.06634501479170478	-0.0006366729938559468	-0.13694302439407124	-0.0006382403669474845	-0.1372801520840028
93.97524995389855	0.4214207715674001	0.4250038788938253	0.45320115526257376	0.45508768967895746	0.46973760753525146	0.4707471295265311	0.48616472078336975	0.4863085475101574	0.5171408474101196	0.5156704037788619	0.07017442289485464	0.06632192927570542	-0.000636996484293606	-0.13783815918071696	-0.0006385629219989308	-0.13817711580294656
94.54149810909283	0.4211140381569584	0.4246933705819341	0.45285884336186816	0.45474350869978747	0.46937682088584237	0.47038545615596616	0.48578561837736195	0.48592952434622144	0.5167273291396809	0.5152587527525799	0.07014998089030465	0.06629885179973251	-0.0006372969093276781	-0.13873408827902267	-0.0006388623719406628	-0.1390748749905839
95.11115819427312	0.42080517458475913	0.4243807162579527	0.4525142643257799	0.4543970520314139	0.4690136957386628	0.470021439511455	0.4854041064886822	0.48554809066178045	0.5163112672146026	0.5148445640393852	0.0701255474237339	0.06627578236164133	-0.0006375744500923819	-0.13963079817601454	-0.0006391388982517898	-0.13997341610495084
95.68425076803395	0.42049417880129664	0.424065913871183	0.4521674161249197	0.45404831764209946	0.4686482300743079	0.4696550775706873	0.48502018310740785	0.48516424444350087	0.51589265964143	0.5144278356416226	0.07010112249283244	0.06625272095928353	-0.000637829286806002	-0.1405282752610333	-0.0006393926814942108	-0.14087272550628427
96.26079651284576	0.42018104878892776	0.42374896140306695	0.45181829676424334	0.45369730353459714	0.46828042190901015	0.4692863683470668	0.4846338462605379	0.48477798371497904	0.5154715044660526	0.5140085656008638	0.0700767060952867	0.06622966759050582	-0.0006380615987760518	-0.1414265058256916	-0.000639623901316666	-0.1417727894567662
96.84081623580131	0.41986578256210805	0.42342985686742357	0.45146690428330083	0.4533440077463994	0.4679102692948949	0.4689153098899668	0.4842450940122542	0.48438930653700396	0.5150477997739785	0.5135867519981806	0.07005229822877705	0.06620662225315166	-0.0006382715644032144	-0.14232547606358992	-0.0006398327364596224	-0.14267359412053793
97.42433086936633	0.4195483781676273	0.4231085983106866	0.45111323675648485	0.4529884283499883	0.46753777032023597	0.4685419002849863	0.48385392446418485	0.4839982110078193	0.5146215436906098	0.5131623929544203	0.07002789889098061	0.06618358494505952	-0.0006384593611857836	-0.1432251720704869	-0.000640019364758937	-0.14357512556347274
98.01136147213543	0.419228833684846	0.4227851838121428	0.4507572922932804	0.4526305634530854	0.46716292310971114	0.46816613765420695	0.48346033575566644	0.4836046952633863	0.514192734381517	0.5127354866304802	0.0700035080795697	0.06616055566406376	-0.0006386251657234943	-0.1441255798436174	-0.0006401839631507977	-0.1444773697530053
98.60192922959182	0.41890714722593225	0.42245961148416944	0.4503990690385144	0.4522704111989022	0.46678572582466005	0.46778802015644894	0.48306432606400734	0.48320875747764697	0.5137613700527169	0.5123060312275826	0.06997912579221216	0.06613753440799447	-0.000638769153721519	-0.1450266852819624	-0.000640326707674943	-0.14538031255801798
99.1960554548718	0.41858331693609924	0.42213187947247427	0.45003856517260565	0.45190796976639175	0.46640617666333944	0.4674075459875299	0.4826658936047508	0.48281039586278834	0.5133274489509466	0.511874024987551	0.0699547520265714	0.0661145211746775	-0.00063889149999663	-0.145928474186249	-0.0006404477734801572	-0.14628393974875564
99.79376158953411	0.41825734099384176	0.42180198595633317	0.44967577891181504	0.4515432373704987	0.4660242738611805	0.4670247133805208	0.4822650366319392	0.4824096086695057	0.5128909693639405	0.5114394661930859	0.06993038678030722	0.0660915159619355	-0.0006389923784785312	-0.14683093225832522	-0.0006405473348276569	-0.14718823699672612
100.39506920433367	0.417929217611175	0.42146992914883064	0.4493107085084968	0.45117621226241217	0.4656400156910473	0.46663952060600494	0.48186175343837734	0.4820063941872671	0.5124519296207078	0.5110023531680408	0.06990603005107317	0.06606851876758547	-0.0006390719622162422	-0.14773404510144417	-0.0006406255650949766	-0.14809318987434494
101.00000000000001	0.41759894503387246	0.42113570729709887	0.4489433522513488	0.45080689272981656	0.46525340046349317	0.4662519659723361	0.4814560423558983	0.4816007507445778	0.5120103280918088	0.5105626842776984	0.06988168183652137	0.06604552958944163	-0.0006391065396633571	-0.1481857634100235	-0.0006406594546768766	-0.14854582841093944
