# Supplementary material for: White matter micro- and macrostructure brain charts for the human lifespan
Source: Nature. 2026 May 13;655(8124):979–89. doi: 10.1038/s41586-026-10454-2 (PMC13391363; doi:10.1038/s41586-026-10454-2)
Supplement: Supplementary file 12 — Centiles trajectories of brain charts. SDT.T9.1–5 contain the brain charts for the global metrics; SDT.T9.6–509 contain the brain charts for the tract-specific metrics (unnormalized); and SDT.T9.510–1157 contain the brain charts for the tract-specific macrostructural metrics (normalized). Included in each table are the male and female centile trajectories for the 2.5th, 25th, 50th, 75th and 97.5th percentiles; the interquartile range normalized by the 50th centile; and the derivatives of the 50th centiles with respect to both age and log(age). Charts are sampled in logarithmically spaced intervals. Age is reported in years, while centile trajectory values are reported in metric-specific units: diffusivities in mm2 s−1, volume in mm3, surface area in mm2, average length in mm, and FA is dimensionless (unitless). [file 41586_2026_10454_MOESM12_ESM.zip › plotted_curves/SDT.T9.17-AF_right_rd-mean_curve_metrics.csv]

ages	male_0.025th_percentile	female_0.025th_percentile	male_0.25th_percentile	female_0.25th_percentile	male_0.5th_percentile	female_0.5th_percentile	male_0.75th_percentile	female_0.75th_percentile	male_0.975th_percentile	female_0.975th_percentile	male_normalized_quantile_range	fwmale_normalized_quantile_range	male_median_centile_d_age	male_median_centile_d_log_age	female_median_centile_d_age	female_median_centile_d_log_age
0.25	0.0008594330510055703	0.0008624765810435255	0.000960703967204326	0.0009596680746032393	0.0010218816304157952	0.001018030874603486	0.0010896080603178429	0.0010823496575883178	0.00124036214365646	0.0012244867157207415	0.12614385979427664	0.12050870562531997	-0.0006384242978283988	-0.00036861266519376166	-0.0006353539697959964	-0.0003668399228296432
0.25150637576242696	0.0008587744966990358	0.0008618104094743945	0.0009598618839252626	0.0009588251432066945	0.001020919923527402	0.0010170737927828236	0.0010885065928172124	0.0010812601270845732	0.00123892341720409	0.0012230810379800638	0.12600861823468648	0.12037964673426832	-0.0006366156204309914	-0.00036866945401414775	-0.000633554947925552	-0.00036689699620304217
0.2530218281966045	0.0008581155046978332	0.0008611438030475012	0.0009590194329099294	0.0009579818458761512	0.0010199579203160395	0.0010161164131543996	0.0010874049350308853	0.0010801703982795986	0.0012374848429129762	0.0012216754766587613	0.12587333218724842	0.12025054493916608	-0.0006329948367268523	-0.0003687814023478342	-0.0006299534859946498	-0.00036700952143589594
0.25454641199404576	0.0008574560805103759	0.0008604767673507524	0.000958176621487814	0.0009571381899536121	0.0010189956292834003	0.0010151587441792427	0.0010863030968066348	0.0010790804809117818	0.0012360464337448965	0.0012202700444270379	0.1257380028302227	0.12012140136443407	-0.000629389033371841	-0.0003688900948505547	-0.0006263669092918533	-0.00036711880639006544
0.2560801821758082	0.0008567962296430802	0.0008598093079697847	0.0009573334569794301	0.0009562941827720284	0.0010180330589166554	0.0010142007943040358	0.0010852010879703624	0.0010779903846982399	0.0012346082026187715	0.0012188647539143824	0.12560263133989305	0.11999221713262584	-0.0006257982036047549	-0.0003689955371392051	-0.0006227952112293211	-0.00036722485661547233
0.25762319409447826	0.000856135957600179	0.0008591414304877723	0.0009564899466960754	0.0009554498316550604	0.001017070217688188	0.0010132425719608484	0.0010840989183258018	0.001076900119334521	0.0012331701624103155	0.0012174596177092223	0.12546721889053347	0.11986299336438998	-0.0006222223400726978	-0.00036909773493667974	-0.0006192383846294058	-0.0003673276777665935
0.2591755034361701	0.0008554752698835243	0.0008584731404852294	0.0009556460979395856	0.000954605143916825	0.0010161071140553071	0.0010122840855668583	0.001082996597654207	0.001075809694494296	0.0012317323259516796	0.0012160546483585715	0.1253317666543665	0.11973373117843573	-0.0006186614348384634	-0.0003691966940717606	-0.0006156964217323146	-0.00036742727560312716
0.2607371662225343	0.0008548141719923953	0.0008578044435398142	0.0009548019180020882	0.0009537601268616535	0.0010151437564599815	0.001011325343524081	0.001081894135714053	0.001074719119829062	0.0012302947060311043	0.0012146498583676837	0.12519627580152973	0.1196044316914999	-0.0006151154793784253	-0.0003692924204748982	-0.0006121693141971085	-0.00036752365598724523
0.2623082388127803	0.0008541526694233137	0.0008571353452261433	0.0009539574141657693	0.0009529147877838566	0.0010141801533285757	0.0010103663542191056	0.0010807915422407456	0.0010736284049678525	0.001228857315392588	0.0012132452601997248	0.12506074750003937	0.11947509601830847	-0.000611584464592918	-0.0003693849201797661	-0.0006086570531079194	-0.0003676168248832046
0.2638887779057103	0.0008534907676698501	0.0008564658511155942	0.0009531125937026287	0.0009520691339674793	0.0010132163130715743	0.0010094071260228262	0.0010796888269463205	0.0010725375595169403	0.0012274201667355428	0.0012118408662754314	0.12492518291575354	0.11934572527154597	-0.0006080683808096232	-0.0003694741993217343	-0.0006051596289793348	-0.00036770678835645887
0.26547884054176485	0.0008528284722224411	0.0008557959667761205	0.0009522674638742495	0.0009512231726860694	0.0010122522440833277	0.0010084476672901827	0.0010785859995191608	0.0010714465930595557	0.001225983272714473	0.0012104366889727903	0.124789583212337	0.11921632056182024	-0.0006045672177868444	-0.0003695602641362872	-0.0006016770317598952	-0.0003677935525727427
0.2670784841050822	0.0008521657885681973	0.0008551256977720586	0.0009514220319315565	0.0009503769112024368	0.0010112879547417841	0.0010074879863598964	0.001077483069623702	0.001070355515155593	0.0012245466459386417	0.0012090327406267117	0.12465394955122654	0.1190868829976273	-0.0006010809647180593	-0.00036964312095738583	-0.0005982092508368675	-0.0003678771237961842
0.26868776632556873	0.0008515027221907279	0.0008544550496639493	0.0009505763051145957	0.0009495303567684326	0.0010103234534082433	0.001006528091554221	0.0010763800469001633	0.0010692643353413462	0.0012231102989717687	0.0012076290335287234	0.12451828309159706	0.11895741368532245	-0.0005976096102387474	-0.000369722776217829	-0.0005947562750410751	-0.0003679575083888609
0.2703067452809827	0.0008508392785699481	0.0008537840280083419	0.0009497302906522928	0.0009486835166247049	0.0010093587484270871	0.0010055679911786808	0.0010752769409642538	0.0010681730631292138	0.0012216742443316997	0.0012062255799266436	0.12438258499032576	0.11882791372908436	-0.0005941531424307755	-0.00036979923644814283	-0.0005913180926524486	-0.00036803471281007805
0.2719354793990299	0.0008501754631819035	0.0008531126383576181	0.0009488839957622347	0.0009478363980004845	0.0010083938481255394	0.0010046076935218246	0.0010741737614069098	0.0010670817080074384	0.0012202384944901142	0.0012048223920242932	0.12424685640196138	0.11869838423088215	-0.0005907115488230086	-0.000369872508272695	-0.0005878946914019134	-0.00036810874361359325
0.27357402745947257	0.0008495112814985903	0.0008524408862598091	0.000948037427650443	0.0009469890081133522	0.001007428760813416	0.0010036472068549796	0.0010730705177940177	0.0010659902794398323	0.0012188030618722175	0.0012034194819811866	0.12411109847868618	0.11856882629044674	-0.0005872848164036326	-0.0003699425984134419	-0.0005844860584821032	-0.00036817960745016975
0.2752224485962505	0.0008488467389877666	0.0008517687772584048	0.0009471905935111423	0.0009461413541690132	0.001006463494782866	0.001002686539431991	0.0010719672196661395	0.0010648987868655051	0.0012173679588564391	0.0012020168619122319	0.12397531237028762	0.1184392410052363	-0.0005838729316188784	-0.0003700095136849879	-0.0005810921805451952	-0.0003682473110622475
0.27688080229961526	0.0008481818411127894	0.0008510963168921895	0.0009463435005265563	0.0009452934433610862	0.0010054980583081466	0.0010017256994890042	0.0010708638765382634	0.0010638072396986146	0.0012159331977741584	0.0012006145438874566	0.12383949922412127	0.1183096294704071	-0.000580475880378406	-0.0003700732609936419	-0.0005777130437102374	-0.0003683118612844982
0.2785491484182772	0.000847516593332426	0.0008504235106950497	0.0009454961558666708	0.0009444452828708737	0.0010045324596453693	0.001000764695244201	0.0010697604978995297	0.0010627156473280918	0.0012144987909094023	0.0011992125399317088	0.12370366018508548	0.11817999277878051	-0.0005770936480632427	-0.00037013384733911026	-0.0005743486335710868	-0.00036837326504465806
0.28022754716156506	0.0008468510011006857	0.0008497503641958048	0.0009446485666890327	0.0009435968798671523	0.001003566707032268	0.0009998035348975781	0.0010686570932129781	0.0010616240191173968	0.0012130647504985763	0.0011978108620243875	0.12356779639557945	0.11805033202081593	-0.0005737262195296688	-0.000370191279811416	-0.0005709989351978528	-0.00036843152936014145
0.2819160591015993	0.0008461850698666401	0.0008490768829180265	0.0009438007401385225	0.0009427482415059527	0.001002600808687958	0.0009988422266307005	0.0010675536719152929	0.0010605323644042558	0.0012116310887301843	0.0011964095220991608	0.12343190899548372	0.1179206482845775	-0.0005703735791105502	-0.00037024556558917787	-0.0005676639331408939	-0.0003684866613370974
0.28361474517547763	0.0008455188050742629	0.000848403072379873	0.0009429526833471582	0.0009418993749303578	0.0010016347728127155	0.0009978807786064853	0.0010664502434165586	0.001059440692500426	0.001210197817744571	0.0011950085320437118	0.12329599912211901	0.11779094265570644	-0.0005670357106248303	-0.0003702967119399436	-0.0005643436114383116	-0.00036853866817004866
0.2853236666874746	0.0008448522121622436	0.000847728938093905	0.0009421044034338699	0.0009410502872702795	0.0010006686075877337	0.0009969191989689567	0.0010653468171000012	0.0010583490126914326	0.0012087649496336406	0.0011936079036994564	0.12316006791022069	0.11766121621738944	-0.0005637125973804724	-0.0003703447262191073	-0.0005610379536205023	-0.0003685875571414199
0.2870428853112538	0.0008441852965638309	0.0008470544855669249	0.0009412559075043046	0.0009402009856422627	0.0009997023211749088	0.0009959574958430318	0.0010642434023217565	0.0010572573342363441	0.0012073324964406167	0.0011922076488613033	0.12302411649190714	0.11753147005033454	-0.0005604042221793448	-0.0003703896158678832	-0.0005577469427133219	-0.0003686333356189009
0.28877246309209376	0.000843518063706656	0.000846379720299798	0.0009404072026506116	0.0009393514771492712	0.0009987359217166055	0.0009949956773342907	0.0010631400084106229	0.0010561656663675184	0.0012059004701597768	0.0011908077792773862	0.12288814599665228	0.11740170523273633	-0.0005571105673213839	-0.00037043138841216794	-0.0005544705612440248	-0.00036867601105533554
0.2905124624491269	0.0008428505190125745	0.000845704647787294	0.0009395582959512501	0.000938501768880493	0.0009977694173354502	0.0009940337515287616	0.0010620366446678327	0.0010550740182903816	0.0012044688827362174	0.0011894083066488327	0.12275215755125252	0.11727192284025344	-0.0005538316146108668	-0.00037047005146256806	-0.0005512087912459274	-0.00036871559098730633
0.29226294617759224	0.0008421826678974943	0.0008450292735179121	0.000938709194470779	0.0009376518679111329	0.0009968028161340958	0.000993071726492699	0.001060933320366812	0.0010539823991831867	0.0012030377460656018	0.001188009242629507	0.12261615227980129	0.11714212394597769	-0.0005505673453621296	-0.00037050561271312343	-0.0005479616142639587	-0.0003687520830345792
0.294023977451102	0.0008415145157712145	0.000844353602973718	0.0009378599052596634	0.0009368017813022166	0.000995836126195021	0.000992109610272371	0.0010598300447529554	0.001052890818196788	0.0012016070719939272	0.0011866105988257802	0.1224801313036576	0.11701230962040637	-0.000547317740401343	-0.00037053807993886467	-0.0005447290113592684	-0.0003687854948988267
0.29579561982392083	0.0008408460680372639	0.0008436776416301815	0.0009370104353540784	0.0009359515161003934	0.000994869355580309	0.0009911474108938454	0.0010587268270434004	0.0010517992844544194	0.0012001768723172964	0.0011852123867962972	0.12234409574141991	0.11688248093141981	-0.0005440827800742842	-0.0003705674609960352	-0.0005415109631130011	-0.00036881583436165766
0.29757793723326015	0.0008401773300927409	0.000843001394956014	0.0009361607917757151	0.0009351010793377458	0.0009939025123314445	0.0009901851363627856	0.001057623676426806	0.0010507078070514703	0.0011987471587816885	0.001183814618051751	0.12220804670889666	0.11675263894424714	-0.0005408624442499455	-0.00037059376382042597	-0.0005383074496327911	-0.00036884310928458897
0.29937099400158496	0.0008395083073281516	0.0008423248684130045	0.0009353109815315877	0.0009342504780315919	0.000992935604469102	0.0009892227946642382	0.0010565206020631327	0.0010496163950552675	0.0011973179430827406	0.0011824173040546585	0.12207198531908088	0.11662278472144699	-0.000537656712326473	-0.0003706169964268202	-0.0005351184505559825	-0.00036886732760715857
0.3011748548389356	0.0008388390051272572	0.0008416480674558676	0.0009344610116138492	0.0009333997191843037	0.0009919686399929458	0.0009882603937624384	0.0010554176130834329	0.0010485250575048679	0.001195889236865536	0.0011810204562191491	0.12193591268212249	0.1164929193228788	-0.0005344655632351092	-0.00037063716690730053	-0.0005319439450569563	-0.00036888849734709184
0.30298958484526295	0.0008381694288669099	0.0008409709975320754	0.0009336108889995953	0.0009325488097831113	0.0009910016268814253	0.0009872979416005961	0.0010543147185896288	0.0010474338034108367	0.0011944610517243832	0.0011796240859107453	0.12179982990530032	0.11636304380567755	-0.0005312889754459094	-0.00037065428343036055	-0.0005287839118506832	-0.0003689066265984142
0.30481524951277783	0.0008374995839169063	0.0008402936640817095	0.0009327606206506904	0.0009316977567999249	0.0009900345730915817	0.0009863354461007129	0.001053211927654317	0.0010463426417550495	0.0011930333992026241	0.0011782282044461628	0.12166373809299727	0.11623315922422849	-0.000528126926972905	-0.0003706683542404887	-0.0005256383291968314	-0.00036892172352970265
0.3066519147283146	0.0008368294756398261	0.0008396160725373001	0.0009319102135135751	0.0009308465671911474	0.0009890674865588455	0.0009853729151633743	0.0010521092493205528	0.0010452515814904806	0.001191606290792424	0.0011768328230931044	0.12152763834667449	0.1161032666301417	-0.0005249793953772675	-0.0003706793876555037	-0.0005225071749060395	-0.0003689337963841133
0.3084996467757088	0.0008361591093908914	0.0008389382283236817	0.0009310596745190978	0.0009299952478975011	0.0009881003751968551	0.0009844103566675696	0.0010510066926016643	0.001044160631541016	0.0011901797379345901	0.0011754379530700728	0.12139153176484722	0.11597336707223203	-0.0005218463577747467	-0.0003706873920668319	-0.0005193904263441351	-0.0003689428534775496
0.31035851233818973	0.0008354884905178023	0.0008382601368578287	0.0009302090105823235	0.0009291438058438403	0.0009871332468972549	0.0009834477784704922	0.001049904266481036	0.001043069800801239	0.0011887537520183652	0.0011740436055461643	0.12125541944305604	0.11584346159648888	-0.0005187277908396681	-0.0003706923759385916	-0.0005162880604376308	-0.0003689489031982185
0.3122285785007863	0.0008348176243606004	0.0008375818035487164	0.0009293582286023709	0.0009282922479389841	0.000986166109529518	0.0009824851884073617	0.0010488019799119327	0.0010419790981362528	0.0011873283443812614	0.0011726497916408976	0.12111930247384614	0.11571355124605852	-0.0005156236708086515	-0.0003706943478048452	-0.00051320005367822	-0.0003689519540052977
0.3141099127527488	0.000834146516251514	0.0008369032337971654	0.0009285073354622296	0.000927440581075537	0.0009851989709407575	0.000981522594291232	0.0010476998418172988	0.001040888532381478	0.0011859035263088668	0.0011712565224240225	0.12098318194674262	0.11558363706121615	-0.0005125339734889933	-0.0003706933162710979	-0.0005101263821292168	-0.0003689520144281033
0.31600258298998396	0.0008334751715148135	0.0008362244329956957	0.0009276563380285928	0.0009265888121297204	0.0009842318389555438	0.0009805600039128164	0.0010465978610895716	0.0010397981123424736	0.0011844793090346791	0.001169863808915345	0.12084705894822334	0.11545372007934657	-0.0005094586742597773	-0.0003706892900108838	-0.0005070670214274986	-0.00036894909306431356
0.3179066575175057	0.0008328035954666695	0.0008355454065283836	0.000926805243151689	0.0009257369479612045	0.0009832647213757317	0.0009795974250403066	0.0010454960465905055	0.0010387078467947513	0.0011830557037399356	0.0011684716620845594	0.12071093456170233	0.11532380133491936	-0.0005063977480772586	-0.0003706822777644614	-0.0005040219467903895	-0.000368943198578886
0.3198222050518999	0.0008321317934150094	0.000834866159770716	0.0009259540576651183	0.0009248849954129404	0.0009822976259802846	0.0009786348654192022	0.0010443944071509856	0.0010376177444835978	0.0011816327215534517	0.0011670800928510806	0.12057480986749777	0.11519388185946954	-0.0005033511694840231	-0.00037067228834078425	-0.0005009911330207673	-0.00036893433970400236
0.32174929472380437	0.0008314597706593729	0.0008341866980894458	0.000925102788385681	0.0009240329613109962	0.0009813305605250924	0.0009776723327721306	0.0010432929515708511	0.0010365278141238948	0.0011802103735514557	0.001165689112083878	0.12043868594281697	0.11506396268157278	-0.0005003189126099317	-0.0003706593306140038	-0.0004979745545125036	-0.0003689225252378747
0.32368799608040405	0.0008307875324907744	0.0008335070268424528	0.0009242514421132203	0.000923180852464394	0.0009803635327428138	0.0009767098347986825	0.0010421916886187254	0.0010354380643999483	0.0011787886707574416	0.0011642987306013223	0.12030256386173155	0.11493404482682676	-0.0004973009511767268	-0.00037064341352155417	-0.0004949721852525735	-0.000368907764041998
0.3256383790879404	0.0008301150841915669	0.0008328271513786059	0.0009234000256304653	0.000922328675664953	0.0009793965503427028	0.0009757473791752462	0.0010410906270318465	0.0010343485039653213	0.0011773676241420181	0.0011629089591710356	0.12016644469515421	0.11480412931782971	-0.0004942972585064431	-0.0003706245460658175	-0.0004919839988298536	-0.0003688900650424265
0.32760051413423674	0.0008294424310352996	0.0008321470770376195	0.0009225485457028673	0.0009214764376871276	0.0009784296210104443	0.0009747849735548366	0.001039989775515897	0.0010332591414426613	0.0011759472446227636	0.001161519808509737	0.12003032951081938	0.11467421717415853	-0.0004913078075239052	-0.0003706027373114318	-0.0004890099684377314	-0.00036886943722766463
0.3295744720312385	0.0008287695782865864	0.000831466809149923	0.0009216970090784477	0.0009206241452878562	0.000977462752407993	0.00097382262556694	0.0010388891427448438	0.001032169985423543	0.0011745275430640864	0.0011601312892831049	0.11989421937326171	0.11454430941235019	-0.0004883325707618624	-0.00037057799638404165	-0.00048605006687854613	-0.00036884588964639087
0.33156032401756863	0.0008280965312009718	0.0008307863530365216	0.0009208454224876473	0.0009197718052064065	0.0009764959521734166	0.0009728603428173551	0.0010377887373607805	0.0010310810444683057	0.0011731085302770956	0.0011587434121056394	0.11975811534379527	0.11441440704587988	-0.00048537152036673414	-0.00037055033246979896	-0.0004831042665704166	-0.00036881943140865125
0.33355814176109866	0.0008274232950247979	0.0008301057140088656	0.000919993792643172	0.0009189194241642251	0.0009755292279207361	0.0009718981328880326	0.0010366885679737679	0.0010299923271059003	0.0011716902170194664	0.0011573561875405263	0.11962201848049346	0.11428451108514608	-0.00048242462810219044	-0.0003705197548137251	-0.0004801725395505163	-0.00036879007168322264
0.33556799736153503	0.0008267498749950739	0.0008294248973687182	0.0009191421262398486	0.000918067008864789	0.0009745625872397793	0.0009709360033369289	0.001035588643161684	0.0010289038418337328	0.0011702726139953194	0.001155969626099512	0.11948592983816753	0.11415462253744631	-0.0004794918653560354	-0.0003704862727196834	-0.00047725485748101315	-0.0003687578196970853
0.3375899633530214	0.0008260762763393447	0.0008287439084080215	0.0009182904299544726	0.0009172145659934592	0.0009735960376960198	0.0009699739616978479	0.0010344889714700711	0.0010278155971175152	0.0011688557318550977	0.001154583738242775	0.1193498504683505	0.11402474240696044	-0.0004765732031447034	-0.00037044989554907426	-0.000474351191654121	-0.00036872268473489567
0.3396241127067558	0.0008254025042755658	0.0008280627524087724	0.0009174387104456697	0.0009163621022173363	0.0009726295868304374	0.000969012015480299	0.0010333895614119946	0.0010267276013911212	0.0011674395811954545	0.00115319853437881	0.11921378141927647	0.11389487169473472	-0.00047366861211622924	-0.00037041063271844865	-0.00047146151299612415	-0.0003686846761372098
0.3416705188336247	0.0008247285640119744	0.0008273814346428922	0.0009165869743537504	0.0009155096241851189	0.0009716632421593708	0.0009680501721693477	0.0010322904214678935	0.0010256398630564397	0.00116602417255914	0.0011518140248643115	0.11907772373585951	0.11376501139866028	-0.00047077806255657606	-0.0003703684936994245	-0.0004685857920713743	-0.00036864380329854063
0.343729255586852	0.0008240544607469708	0.000826699960372106	0.000915735228300579	0.0009146571385269697	0.0009706970111743768	0.0009670884392254825	0.0010311915600854536	0.0010245523904832434	0.0011646095164349055	0.0011504302200040708	0.1189416784596795	0.11363516251345754	-0.00046790152439543653	-0.0003703234880182149	-0.00046572399909022844	-0.00036860007566874575
0.34580039726466444	0.000823380199668984	0.0008260183348478086	0.0009148834788894214	0.0009138046518543658	0.0009697309013420865	0.0009661268240844599	0.0010300929856794532	0.001023465192009038	0.0011631956232573848	0.0011490471300508551	0.11880564662896106	0.11350532603065959	-0.00046503896721089566	-0.00037027562525476787	-0.0004628761039121576	-0.00036855350275094567
0.3478840186129729	0.0008227057859563592	0.0008253365633109515	0.0009140317327048233	0.0009129521707599759	0.0009687649201040691	0.0009651653341571817	0.0010289947066316456	0.0010223782759389412	0.0011617825034070143	0.0011476647652053206	0.11866962927855863	0.11337550293859262	-0.0004621903602317068	-0.0003702249150393522	-0.00046004207604852243	-0.00036850409409847074
0.34998019482807	0.0008220312247772359	0.0008246546509919184	0.0009131799963124736	0.0009120997018175226	0.0009677990748767046	0.0009642039768295546	0.0010278967312906241	0.001021291650545549	0.0011603701672099366	0.001146283135615912	0.11853362743993653	0.11324569422236327	-0.00045935567234506314	-0.00037017136705377873	-0.0004572218846715381	-0.0003684518593170816
0.352089001559344	0.0008213565212894247	0.0008239726031104034	0.0009123282762590706	0.000911247251581651	0.0009668333730510431	0.000963242759462358	0.0010267990679716935	0.0010202053240688054	0.0011589586249379092	0.0011449022513787667	0.11839764214115461	0.1131159008638385	-0.0004565348721016216	-0.0003701149910308177	-0.00045441549861663377	-0.0003683968080624156
0.3542105149120084	0.0008206816806402937	0.0008232904248752943	0.0009114765790721957	0.0009103948265878007	0.0009658678219926791	0.000962281689391116	0.0010257017249567482	0.0010191193047158814	0.0011575478868082246	0.0011435221225376292	0.11826167440685097	0.11298612384163324	-0.0004537279277177231	-0.0003700557967507567	-0.0004516228863869487	-0.0003683389500382106
0.35634481144984936	0.0008200067079666534	0.0008226081214845595	0.0009106249112601914	0.0009095424333520819	0.000964902429041629	0.0009613207739259736	0.0010246047104941574	0.0010180336006610571	0.0011561379629836366	0.001142142759083771	0.11812572525822557	0.11285636413109446	-0.000450934807081943	-0.00036999379404198396	-0.0004488440161592999	-0.0003682782949964436
0.35849196819798806	0.000819331608394639	0.0008219256981251272	0.0009097732793120306	0.0009086900783711491	0.0009639372015122035	0.0009603600203515694	0.0010235080327986393	0.0010169482200455978	0.0011547288635722806	0.0011407641709559064	0.11798979571302365	0.1127266227042828	-0.00044815547776100306	-0.0003699289927805993	-0.00044607885578906714	-0.0003682148527365259
0.36065206264566085	0.0008186563870396005	0.0008212431599727762	0.0009089216896971979	0.0009078377681220797	0.0009629721466928851	0.0009593994359269157	0.0010224117000511544	0.0010158631709776455	0.0011533205986276067	0.0011393863680401212	0.11785388678552418	0.11259690052996332	-0.0004453899070022693	-0.0003698614028877778	-0.0004433273728133569	-0.00036814863310263846
0.3628251727490157	0.0008179810490059902	0.000820560512192022	0.0009080701488655724	0.0009069855090622566	0.0009620072718462168	0.0009584390278852839	0.001021315720398794	0.0010147784615321058	0.0011519131781483176	0.001138009360169802	0.11771799948652022	0.11246719857358625	-0.00044263806173927556	-0.0003697910343291866	-0.0004405895344572197	-0.0003680796459841762
0.3650113769339257	0.0008173055993872539	0.0008198777599360086	0.0009072186632473068	0.0009061333076292487	0.0009610425842086798	0.0009574788034340835	0.0010202201019546726	0.0010136940997505402	0.0011505066120783066	0.0011366331571255703	0.11758213482330855	0.11233751779727659	-0.0004398999085986066	-0.0003697178971157622	-0.000437865307639701	-0.00036800790131583105
0.36721075409881926	0.0008166300432657182	0.0008191949083463934	0.0009063672392527104	0.0009052811702406924	0.0009600780909905803	0.0009565187697547472	0.0010191248527978182	0.0010126100936410554	0.001149100910306595	0.0011352577686352143	0.11744629379967192	0.11220785915981792	-0.0004371754139013695	-0.00036964200129999125	-0.0004351546589747568	-0.0003679334090732067
0.3694233836175272	0.0008159543857124917	0.0008185119625532495	0.0009055158832721442	0.0009044291032941883	0.000959113799375946	0.000955558934002632	0.0010180299809730833	0.0010115264511782133	0.0011476960826672955	0.0011338832043736441	0.11731047741586784	0.11207822361663984	-0.0004344645436694661	-0.00036956335697604925	-0.0004324575547785814	-0.00036785617927412306
0.37164934534214805	0.0008152786317873527	0.0008178289276749522	0.0009046646016759011	0.0009035771131671806	0.0009581497165224119	0.0009545993033068976	0.0010169354944910363	0.0010104431803029232	0.0011462921389395508	0.0011325094739628283	0.1171746866686143	0.11194861211980771	-0.00043176726363164386	-0.00036948197428018914	-0.0004297739610754914	-0.00036777622197881055
0.3738887196059291	0.0008146027865386471	0.0008171458088180758	0.0009038134008141014	0.0009027252062168506	0.0009571858495611149	0.000953639884770407	0.0010158414013278706	0.001009360288922346	0.0011448890888474958	0.0011311365869717436	0.11703892255107608	0.11181902561800706	-0.0004290835392262715	-0.000369397863387827	-0.000427103843599258	-0.00036769354728569126
0.3761415872261661	0.0008139268550031877	0.0008164626110772943	0.0009029622870165848	0.000901873388780015	0.0009562222055965945	0.0009526806854696266	0.0010147477094253142	0.0010082777849098057	0.0011434869420602204	0.001129764552916338	0.11690318605285432	0.11168946505652977	-0.0004264133356059463	-0.00036931103451268155	-0.00042444716780021263	-0.00036760816533285
0.3784080295071193	0.000813250842206153	0.0008157793395352776	0.0009021112665928086	0.000901021667173017	0.0009552587917066932	0.0009517217124545191	0.0010136544266905398	0.0010071956761046985	0.0011420857081917333	0.001128393381259483	0.11676747815997056	0.11155993137726729	-0.0004237566176441554	-0.00036922149790730163	-0.00042180389884990954	-0.0003675200862967576
0.3806881282429484	0.0008125747531609839	0.000815095999262589	0.0009012603458317408	0.0009001700476916211	0.0009542956149424527	0.0009507629727484501	0.001012561560996077	0.0010061139703124017	0.0011406853968009278	0.001127023081410936	0.11663179985485736	0.11143042551869646	-0.0004211133499383568	-0.0003691292638609289	-0.000419174001643402	-0.00036742932038963394
0.38298196572066395	0.0008118985928692939	0.0008144125953175951	0.0009004095310017649	0.0008993185366109233	0.0009533326823280262	0.000949804473348095	0.0010114691201797358	0.0010050326753041992	0.001139286017391564	0.0011256536627273145	0.11649615211634703	0.1113009484158668	-0.0004184834968148643	-0.0003690343426986098	-0.00041655744080751345	-0.0003673358778611968
0.3852896247230969	0.0008112223663207616	0.0008137291327463575	0.0008995588283505749	0.0008984671401852396	0.0009523700008605799	0.000948846221223337	0.0010103771120445178	0.0010039517988171878	0.0011378875794122352	0.0011242851345120552	0.11636053591965866	0.11117150100039183	-0.00041586702233409323	-0.000368936744780779	-0.00041395418070294676	-0.00036723976899596944
0.38761118853188686	0.000810546078493045	0.0008130456165825469	0.0008987082441050858	0.0008976158646480196	0.000951407577510206	0.0009478882233171869	0.0010092855443585458	0.0010028713485542098	0.0011364900922563575	0.0011229175060153986	0.11622495223638668	0.11104208420043757	-0.00041326389029366917	-0.0003688364805010669	-0.0004113641854286143	-0.00036714100411183725
0.3899467409304866	0.0008098697343516841	0.0008123620518473454	0.0008978577844713367	0.0008967647162117493	0.0009504454192198371	0.0009469304865456892	0.001008194424854992	0.0010017913321837746	0.0011350935652621548	0.0011215507864343645	0.11608940203449439	0.11091269894071339	-0.00041067406423470065	-0.00036873356028668813	-0.0004087874188269669	-0.00036703959355977034
0.39229636620718694	0.0008091933388500108	0.0008116784435493565	0.0008970074556344016	0.0008959137010678615	0.0009494835329051567	0.0009459730177978436	0.001007103761232002	0.001000711757339989	0.0011336980077126463	0.0011201849849127362	0.11595388627829714	0.1107833461424616	-0.0004080975074466642	-0.0003686279945979143	-0.0004062238444900168	-0.0003669355477244063
0.3946601491581577	0.0008085168969290514	0.0008109947966845067	0.0008961572637582905	0.000895062825386638	0.0009485219254545156	0.0009450158239355078	0.0010060135611526261	0.0009996326316224775	0.0011323034288356364	0.0011188201105410374	0.11581840592846014	0.11065402672344649	-0.0004055341829699022	-0.0003685197939251872	-0.00040367342576169696	-0.00036682887702096934
0.3970381750905084	0.0008078404135174482	0.0008103111162359671	0.0008953072149858732	0.0008942120953171335	0.0009475606037288583	0.0009440589117933353	0.0010049238322447614	0.0009985539625963309	0.0011309098378037199	0.001117456172356538	0.11568296194198326	0.11052474159794691	-0.0004029840536007301	-0.0003684089687888692	-0.000401136125741941	-0.0003667195918940491
0.39943052982536675	0.000807163893531364	0.0008096274071740592	0.0008944573154387879	0.0008933615169870824	0.0009465995745616408	0.0009431022881786837	0.0010038345821010825	0.0009974757577920343	0.0011295172437342789	0.0011160931793432363	0.11554755527219196	0.11039549167674793	-0.0004004470818981254	-0.00036829552974013136	-0.0003986119072945937	-0.0003666077028198489
0.4018372997009759	0.000806487341874396	0.0008089436744561654	0.0008936075712173544	0.0008925110965028141	0.0009456388447587518	0.0009421459598715422	0.0010027458182789838	0.0009963980247054026	0.0011281256556894838	0.0011147311404318572	0.11541218686873257	0.110266277867129	-0.000397923230185504	-0.00036817948735753947	-0.00039610073304749416	-0.0003664932203011062
0.40425857157581063	0.000805810763437497	0.0008082599230266533	0.000892757988400501	0.0008916608399491789	0.0009446784210984482	0.0009411899336244651	0.0010016575483005297	0.0009953207707975363	0.001126735082676314	0.0011133700644998632	0.1152768576775609	0.11013710107286144	-0.0003954124605562992	-0.0003680608522472484	-0.0003936025654001918	-0.0003663761548693134
0.4066944328317112	0.0008051341630988829	0.0008075761578167815	0.0008919085730456732	0.0008908107533894579	0.0009437183103312764	0.0009402342161624886	0.0010005697796523865	0.000994244003494748	0.0011253455336465534	0.0011120099603714444	0.1151415686409323	0.11000796219419327	-0.00039291473487820805	-0.00036793963504208604	-0.0003911173665271106	-0.0003662565170827192
0.4091449713770379	0.0008044575457239607	0.0008068923837446279	0.0008910593311887686	0.0008899608428652977	0.0009427585191800112	0.0009392788141830745	0.0009994825197857905	0.0009931677301885289	0.0011239570174968257	0.0011106508368175433	0.11500632069739954	0.1098788621278486	-0.0003904300147987705	-0.00036781584640116494	-0.00038864509838151817	-0.00036613431752469117
0.411610275649843	0.0008037809161652371	0.0008062086057149976	0.0008902102688440489	0.0008891111143966199	0.00094179905433958	0.0009383237343560344	0.00099839577611648	0.0009920919582354806	0.0011225695430685948	0.0011092927025558505	0.1148711147817983	0.1097498017670157	-0.00038795826174789494	-0.0003676894970078004	-0.00038618572270077145	-0.00036600956680415964
0.41409043462106226	0.0008031042792622493	0.0008055248286193552	0.0008893613920040765	0.000888261573981563	0.000940839922477012	0.0009373689833234738	0.0009973095560246665	0.000991016694957285	0.001121183119148206	0.0011079355662508361	0.11473595182524525	0.1096207820013419	-0.0003854994369429654	-0.00036756059756920534	-0.000383739201010147	-0.0003658822755538138
0.41658553779772634	0.0008024276398414801	0.0008048410573357384	0.0008885127066396344	0.0008874122275963981	0.0009398811302313651	0.0009364145676997226	0.0009962238668549813	0.000989941947640647	0.0011197977544669005	0.0011065794365137567	0.11460083275512961	0.10949180371692682	-0.00038305350139389294	-0.00036742915881601834	-0.0003813054946276151	-0.0003657524544298796
0.41909567522619073	0.0008017510027162871	0.0008041572967286875	0.0008876642186996646	0.0008865630811954688	0.000938922684213676	0.0009354604940712825	0.0009951387159164435	0.000988867723537263	0.0011184134577008535	0.0011052243219026872	0.11446575849510557	0.109362867796316	-0.00038062041590650186	-0.0003672951915005829	-0.0003788845646673644	-0.0003656201141102877
0.4216209374953856	0.0008010743726868207	0.0008034735516491649	0.0008868159341111898	0.0008857141407111148	0.0009379645910068971	0.0009345067689967663	0.0009940541104824139	0.0009877940298637718	0.0011170302374712024	0.0011038702309225372	0.11433072996508838	0.10923397511849404	-0.0003782001410873037	-0.0003671587063967252	-0.0003764763720452702	-0.0003654852652952012
0.42416141574008476	0.0008003977545399578	0.0008027898269344858	0.0008859678587792574	0.0008848654120536121	0.000937006857165847	0.0009335533990068423	0.0009929700577905672	0.0009867208738017273	0.0011156481023440888	0.0011025171720250907	0.11419574808124454	0.10910512655888115	-0.00037579263734791035	-0.0003670197142989773	-0.0003740808774818083	-0.000365347918704656
0.4267172016441951	0.0007997211530492251	0.0008021061274082455	0.0008851199985868707	0.0008840169011111084	0.0009360494892171532	0.0009326003906041863	0.0009918865650428593	0.00098564826249756	0.0011142670608306998	0.001101165153609033	0.11406081375599136	0.10897632298932397	-0.0003733978649084757	-0.00036687822602066156	-0.00037169804150635755	-0.00036520808507781166
0.42928838744406506	0.0007990445729747316	0.0008014224578802487	0.0008842723593949281	0.0008831686137495597	0.0009350924936592102	0.0009316477502634298	0.0009908036394054966	0.0009845762030625494	0.0011128871213873122	0.001099814184019991	0.11392592789798753	0.10884756527809579	-0.0003710157838030803	-0.00036673425239441837	-0.00036932782446352785	-0.0003650657751742281
0.43187506593181346	0.0007983680190630932	0.0008007388231464364	0.0008834249470421596	0.0008823205558126679	0.0009341358769621211	0.0009306954844311056	0.000989721288008907	0.0009835047025727884	0.0011115082924153343	0.001098464271550565	0.11379109141213041	0.10871885428988626	-0.0003686463538834228	-0.0003665878042707904	-0.00036697018651510316	-0.00036492099977089576
0.4344773304586784	0.000797691496047371	0.0008000552279888231	0.0008825777673450717	0.000881472733121828	0.0009331796455676622	0.0009297435995256111	0.0009886395179477191	0.0009824337680691653	0.0011101305822613654	0.00109711542444038	0.11365630519955147	0.10859019088580046	-0.00036628953482215065	-0.00036643889251655737	-0.00036462508764434354	-0.0003647737696613196
0.4370952749383861	0.0007970150086470025	0.0007993716771754283	0.0008817308260978916	0.0008806251514760681	0.0009322238058892344	0.0009287921019371589	0.0009875583362807404	0.0009813634065573358	0.0011087539992172468	0.0010957676508761293	0.11352157015760979	0.10846157592335291	-0.00036394528611852217	-0.00036628752801518005	-0.0003622924876607869	-0.00036462409565549136
0.4397289938505404	0.0007963385615677353	0.0007986881754602117	0.0008808841290725115	0.0008797778166519969	0.0009312683643118238	0.0009278409980277396	0.0009864777500309375	0.0009802936250077057	0.0011073785515201197	0.0010944209589916231	0.11338688717989048	0.10833301025646601	-0.00036161356710209813	-0.0003661337216660787	-0.00035997234620482876	-0.00036447198857961216
0.4423785822440318	0.0007956621595015612	0.0007980047275830056	0.0008800376820184308	0.0008789307344037464	0.000930313327191959	0.0009268902941310754	0.0009853977661854166	0.0009792244303554044	0.0011060042473524838	0.0010930753568678365	0.11325225715620213	0.1082044947354634	-0.0003592943369351842	-0.00036597748438146893	-0.0003576646227503588	-0.000364317459273622
0.4450441357404687	0.0007949858071266616	0.0007973213382694631	0.0008791914906627181	0.000878083910462932	0.0009293587008576859	0.0009259399965525942	0.0009843183916954173	0.0009781558295002823	0.0011046310948422697	0.0010917308525329788	0.11311768097256714	0.10807603020706769	-0.0003569875546189649	-0.0003658188270879714	-0.0003553692766099237	-0.00036416051859156084
0.44772575053762753	0.0007943095091073348	0.0007966380122309822	0.000878345560709947	0.0008772373505385901	0.0009284044916085181	0.0009249901115693815	0.000983239633476291	0.0009770878293068825	0.0011032591020628936	0.0010903874539625338	0.11298315951122621	0.10794761751439844	-0.0003546931789978891	-0.00036565776072630674	-0.00035308626693925094	-0.0003640011774014851
0.4504235234129248	0.0007936332700939445	0.0007959547541646578	0.0008774998978421573	0.000876391060317139	0.0009274507057154134	0.0009240406454301566	0.0009821614984074983	0.0009760204366044386	0.0011018882770333388	0.001089045169079335	0.11284869365063183	0.10781925749696908	-0.0003524111687612519	-0.0003654942962476593	-0.00035081555273883125	-0.00036383944658208156
0.4531375517269096	0.0007929570947228584	0.0007952715687532194	0.0008766545077188106	0.0008755450454623347	0.0009264973494207421	0.0009230916043552399	0.0009810839933326024	0.0009749536581868669	0.0011005186277182235	0.001087704005753627	0.11271428426544598	0.1076909509906842	-0.0003501414824492177	-0.0003653284446150651	-0.00034855709286071845	-0.0003636753370244994
0.4558679334267773	0.0007922809876163897	0.000794588460664972	0.0008758093959767412	0.000874699311615221	0.0009255444289382571	0.000922142994536521	0.0009800071250592596	0.0009738875008127522	0.0010991501620278784	0.001086363971803129	0.11257993222653759	0.1075626988278366	-0.0003478840784557069	-0.000365160216801691	-0.0003463108460110831	-0.00036350885963051804
0.45861476704990445	0.0007916049533827425	0.0007939054345537445	0.0008749645682301169	0.0008738538643940946	0.000924591950453071	0.000921194822137435	0.000978930900359222	0.0009728219712053511	0.001097782887818427	0.0010850250749931103	0.11244563840098254	0.10743450183710569	-0.0003456389150330308	-0.000364989623790557	-0.0003440767707538206	-0.0003633400253112151
0.4613781517274047	0.000790928996615958	0.0007932224950588326	0.0008741200300704022	0.0008730087093944613	0.0009236399201216277	0.0009202470932929375	0.0009778553259683382	0.0009717570760525881	0.001096416812891868	0.0010836873230364642	0.11231140365205938	0.1073063608435574	-0.0003434059502958331	-0.00036481667657384254	-0.00034185482551510327	-0.00036316884498707735
0.4641581871877068	0.0007902531218958575	0.000792539646804946	0.0008732757870663125	0.0008721638521889974	0.0009226883440716823	0.000919299814109481	0.0009767804085865518	0.0009706928220070545	0.0010950519449961602	0.00108235072359378	0.11217722883925166	0.10717827666864198	-0.0003411851422243928	-0.0003646413861514153	-0.0003396449685870717	-0.00036299532958666836
0.4669549737601532	0.0007895773337879951	0.0007918568944021586	0.0008724318447637846	0.000871319298327518	0.0009217372284022821	0.0009183529906649959	0.0009757061548779102	0.0009696292156860141	0.001093688291825311	0.0010810152842734278	0.11204311481824256	0.10705025013019029	-0.00033897644866856536	-0.00036446376353055365	-0.0003374471581317484	-0.0003628194900465176
0.46976861237862133	0.0007889016368436021	0.0007911742424458553	0.0008715882086859383	0.0008704750533369351	0.0009207865791837461	0.0009174066290088681	0.0009746325714705704	0.0009685662636714048	0.0010923258610194676	0.0010796810126316343	0.11190906244091692	0.10692228204241754	-0.00033677982735216827	-0.0003642838197252807	-0.0003352613521849235	-0.0003626413373099546
0.4725992045851658	0.000788226035599539	0.0007904916955166835	0.0008707448843330407	0.0008696311227212293	0.0009198364024576509	0.0009164607351619258	0.0009735596649568069	0.0009675039725098486	0.0010909646601650089	0.0010783479161725724	0.11177507255536098	0.10679437321592018	-0.0003345952358763393	-0.0003641015657553648	-0.0003330875086594576	-0.00036246088232610996
0.4754468525336833	0.0007875505345782498	0.0007898092581805077	0.0008699018771824812	0.0008687875119614193	0.0009188867042368144	0.000915515315116423	0.0009724874418930274	0.0009664423487126615	0.0010896046967946466	0.0010770160023484481	0.11164114600586056	0.10666652445767522	-0.0003324226317230339	-0.0003639170126453761	-0.0003309255853488624	-0.00036227813604880477
0.47831165899359906	0.0007868751382877132	0.0007891269349883619	0.0008690591926887394	0.0008679442265155311	0.0009179374905052873	0.0009145703748360307	0.0009714159087997861	0.0009653813987558661	0.0010882459783875238	0.0010756852785595928	0.1115072836329013	0.10653873657104196	-0.00033026197225907716	-0.00036373017142399267	-0.00032877553993168607	-0.0003620931094367452
0.4811937273535759	0.0007861998512213947	0.0007884447304764024	0.0008682168362833519	0.0008671012718185681	0.0009169887672183401	0.0009136259202558206	0.0009703450721617956	0.0009643211290802009	0.0010868885123693133	0.0010743557521545504	0.11137348627317087	0.10641101035575995	-0.00032811321474038313	-0.0003635410531241112	-0.0003266373299757319	-0.00036190581345321715
0.4840931616252451	0.0007855246778582049	0.0007877626491658658	0.0008673748133748933	0.0008662586532824883	0.0009160405403024536	0.0009126819572822574	0.0009692749384279513	0.0009632615460911424	0.0010855323061123268	0.0010730274304301783	0.11123975475955807	0.10628334660795195	-0.00032597631631559043	-0.00036334966878204256	-0.00032451091294080636	-0.000361716259064504
0.4870100664469608	0.000784849622662452	0.0007870806955630229	0.000866533129348942	0.0008654163762961733	0.0009150928156553118	0.0009117384917931915	0.0009682055140113439	0.0009622026561589155	0.0010841773669356153	0.00107170032063174	0.1111060899211549	0.10615574612012336	-0.0003238512340282551	-0.00036315602943487457	-0.000322396246181772	-0.000361524457238277
0.4899445470875755	0.0007841746900838073	0.0007863988741591429	0.0008656917895680697	0.0008645744462254156	0.0009141455991458036	0.0009107955296378579	0.0009671368052892916	0.0009611444656185245	0.0010828237021050914	0.001070374429953014	0.1109724925832539	0.10602820968116321	-0.00032173792482126373	-0.00036296014612116623	-0.0003202932869524888	-0.0003613304189435673
0.49289670945023945	0.0007834998845572576	0.0007857171894304503	0.0008648507993718105	0.0008637328684128906	0.0009131988966140144	0.0009098530766368709	0.0009660688186033611	0.0009600869807697686	0.0010814713188336328	0.0010690497655363933	0.1108389635673562	0.10590073807634512	-0.00031963634554174614	-0.0003627620298811973	-0.0003182019924113655	-0.00036113415515204306
0.4958666600762229	0.0007828252105030661	0.0007850356458380828	0.0008640101640766403	0.0008628916481781355	0.0009122527138712248	0.0009089111385822158	0.0009650015602593886	0.000959030207877265	0.0010801202242811962	0.0010677263344729849	0.11070550369116736	0.10577333208732959	-0.0003175464529431571	-0.0003625616917547203	-0.0003161223196226637	-0.00036093567683470607
0.4988545061487607	0.0007821506723267386	0.0007843542478280593	0.0008631698889759663	0.0008620507908175361	0.0009113070566999155	0.0009079697212372601	0.0009639350365275199	0.000957974153170482	0.001078770425554944	0.00106640414380273	0.11057211376860279	0.10564599249216637	-0.00031546820368880124	-0.0003623591427805162	-0.0003140542255600509	-0.00036073499496167005
0.5018603554969207	0.000781476274418981	0.0007836729998312381	0.0008623299793401025	0.0008612103016043061	0.0009103619308537662	0.0009070288303367476	0.0009628692536422304	0.0009569188228437615	0.0010774219297093547	0.0010650832005145042	0.11043879460978662	0.10551872006529515	-0.0003134015543561075	-0.00036215439399642224	-0.00031199766711137444	-0.00036053212050252137
0.5048843165994948	0.0007808020211556666	0.0007829919062632856	0.0008614904404162588	0.000860370185788477	0.0009094173420576628	0.0009060884715868066	0.0009618042178023663	0.0009558642230563546	0.001076074743746352	0.0010637635115462386	0.11030554702105844	0.105391515577548	-0.0003113464614399597	-0.0003619474564382774	-0.00030995260108138134	-0.000360327064424959
0.5079264985889148	0.0007801279168977978	0.0007823109715246379	0.0008606512774285237	0.0008595304485968769	0.0009084732960077003	0.0009051486506649515	0.0009607399351711737	0.0009548103599324471	0.0010747288746154255	0.0010624450837850266	0.11017237180497348	0.10526437979615219	-0.00030930288135513906	-0.0003617383411385622	-0.00030791898419491037	-0.0003601198376937398
0.5109870112551897	0.000779453965991478	0.0007816302000004735	0.0008598124955778583	0.0008586910952331289	0.0009075297983711972	0.0009042093732200965	0.0009596764118763412	0.0009537572395612041	0.0010733843292137619	0.0010611279240672507	0.11003926976030447	0.10513731348473296	-0.00030727077044112594	-0.0003615270591268427	-0.00030589677310091656	-0.0003599104512710949
0.5140659650498691	0.0007787801727678731	0.0007809495960606751	0.0008589741000420783	0.0008578521308776309	0.0009065868547866964	0.000903270644872556	0.000958613654010033	0.0009527048679967969	0.0010720411143863716	0.001059812039178697	0.10990624168204824	0.10501031740331711	-0.0003052500849650419	-0.0003613136214287438	-0.00030388592437569084	-0.00035969891611523086
0.5171634710900281	0.0007781065415431833	0.0007802691640598043	0.0008581360959758512	0.0008570135606875541	0.0009056444708639849	0.0009023324712140641	0.0009575516676289332	0.0009516532512584478	0.0010706992369262209	0.0010584974358546781	0.10977328836142461	0.1048833923083345	-0.00030324078112403674	-0.0003610980390645613	-0.00030188639452527477	-0.00035948524317935826
0.5202796411622786	0.0007774330766186121	0.0007795889083370675	0.0008572984885106832	0.000856175389796831	0.0009047026521841021	0.0009013948578077814	0.0009564904587542881	0.0009506023953304651	0.0010693587035743664	0.0010571841207801585	0.10964041058588586	0.10475653895262209	-0.00030124281505042316	-0.00036088032305003903	-0.00029989813999045656	-0.00035926944341249656
0.5234145877268029	0.0007767597822803378	0.0007789088332162923	0.0008564612827549185	0.0008553376233161529	0.0009037614042993548	0.0009004578101883103	0.0009554300333719497	0.0009495523061622919	0.001068019521020094	0.0010558721005898824	0.10950760913911468	0.10462975808543008	-0.00029925614281339774	-0.00036066048439445386	-0.0002979211171486029	-0.00035905152775733695
0.5265684239214125	0.0007760866627994834	0.0007782289430058961	0.0008556244837937304	0.0008545002663329624	0.0009028207327333364	0.0008995213338617129	0.0009543703974324235	0.0009485029896685427	0.0010666816959010504	0.001054561381868498	0.1093748848010333	0.10450305045242173	-0.0002972807204223715	-0.0003604385340997829	-0.0002959552823172118	-0.0003588315071497705
0.5297412635656308	0.0007754137224320951	0.000777549241998865	0.0008547880966891224	0.0008536633239114557	0.0009018806429809455	0.000898585434305528	0.0009533115568509171	0.0009474544517290575	0.0010653452348033947	0.0010532519711506968	0.10924223834780351	0.10437641679568103	-0.000295316503831744	-0.0003602144831619525	-0.0002940005917577426	-0.00035860939251949886
0.5329332211648017	0.0007747409654191084	0.0007768697344727221	0.00085395212647992	0.0008528268010925737	0.000900941140508399	0.0008976501169687871	0.0009522535175073871	0.0009464066981889386	0.0010640101442619288	0.0010519438749213366	0.10910967055183633	0.10424985785371306	-0.00029336344894279054	-0.00035998834256850687	-0.00029205700167866944	-0.00035838519478853526
0.5361444119142209	0.000774068395986331	0.0007761904246895104	0.0008531165781817782	0.0008519907028940094	0.0009000022307532625	0.0008967153872720378	0.000951196285246595	0.0009453597348586111	0.001062676430760251	0.0010506370996155845	0.10897718218179123	0.104123374361453	-0.000291421511606188	-0.00035976012329769214	-0.00029012446823750704	-0.0003581589248697614
0.5393749517032939	0.0007733960183444159	0.0007755113168957671	0.0008522814567871779	0.0008511550343102044	0.0008990639191244691	0.0008957812506073685	0.0009501398658781593	0.0009443135675138678	0.0010613441007309007	0.0010493316516190497	0.10884477400258523	0.10399696705026913	-0.000289490647627344	-0.00035952983631976076	-0.000288202947545696	-0.0003579305936682875
0.5426249571197181	0.0007727238366888381	0.0007748324153225008	0.0008514467672654275	0.0008503198003123534	0.0008981262110023415	0.0008948477123384242	0.0009490842651766098	0.0009432682018959222	0.0010600131605555032	0.0010480275372679246	0.10871244677539849	0.10387063664796688	-0.0002875708127679233	-0.0003592974925952508	-0.00028629239567040665	-0.00035770021207928715
0.5458945454536906	0.0007720518551998747	0.0007741537241851732	0.00085061251456267	0.0008494850058484082	0.0008971891117386209	0.0008939147778004424	0.0009480294888814451	0.0009422236437114644	0.001058683616564925	0.001046724762849123	0.10858020125767608	0.10374438387879428	-0.00028566196274848465	-0.0003590631030729874	-0.000284392768637981	-0.00035746779098766446
0.5491838347021408	0.0007713800780425864	0.0007734752476836806	0.0008497787036018892	0.0008486506558430856	0.0008962526266564993	0.000892982452300271	0.0009469755426971953	0.0009411798986327194	0.0010573554750394286	0.00104542333460043	0.10844803820313716	0.10361820946344899	-0.0002837640532532826	-0.00035882667869230334	-0.00028250402243720774	-0.0003572333412680817
0.5524929435729888	0.0007707085093667937	0.000772796990002332	0.0008489453392829099	0.0008478167551978706	0.0008953167610506365	0.0008920507411164038	0.0009459224322934738	0.0009401369722974992	0.0010560287422088175	0.0010441232587106357	0.10831595836177937	0.10349211411907976	-0.00028187703993187707	-0.000358588230380652	-0.0002806261130214316	-0.00035699687378309974
0.55582199148943	0.0007700371533070643	0.0007721189553098366	0.0008481124264824145	0.0008469833087910277	0.0008943815201872057	0.0008911196494990076	0.0009448701633050513	0.0009390948703092704	0.0010547034242526056	0.0010428245413196947	0.10818396247988683	0.10336609855929932	-0.0002800008784027419	-0.0003583477690533021	-0.0002787589963139103	-0.0003567583993856205
0.5591710985942444	0.0007693660139826888	0.0007714411477592811	0.0008472799700539437	0.000846150321477606	0.0008934469093039108	0.0008901891826699467	0.0009438187413319071	0.0009380535982372051	0.0010533795273001611	0.0010415271885188615	0.1080520513000345	0.10324016349418379	-0.0002781355242556516	-0.0003581053056125605	-0.00027690262820731504	-0.00035651792891386314
0.5625403857541326	0.0007686950954976754	0.0007707635714881254	0.0008464479748279182	0.0008453177980894608	0.000892512933610037	0.0008892593458228336	0.0009427681719393077	0.000937013161616259	0.0010520570574308846	0.001040231206350856	0.10792022556109467	0.1031143096302826	-0.0002762809330554561	-0.0003578608509479386	-0.00027505696456880946	-0.0003562754731935569
0.565929974564078	0.0007680244019407227	0.000770086230618175	0.0008456164456116375	0.0008444857434352511	0.0008915795982864667	0.0008883301441230443	0.0009417184606578598	0.0009359735659472173	0.00105073602067435	0.0010389366008099977	0.10778848599824557	0.10298853767062299	-0.0002744370603451063	-0.0003576144159361805	-0.00027322196124390796	-0.0003560310430389402
0.569339987351735	0.0007673539373852128	0.0007694091292555775	0.0008447853871893017	0.0008436541623004643	0.0008906469084857307	0.0008874015827077633	0.0009406696129835884	0.0009349348166967731	0.001049416423010485	0.0010376433778423748	0.10765683334297775	0.10286284831471745	-0.00027260386164634776	-0.00035736601143732116	-0.0002713975740561425	-0.0003557846492476535
0.5727705471818436	0.0007666837058891998	0.0007687322714908104	0.000843954804322027	0.0008428230594474296	0.0008897148693320441	0.0008864736666860245	0.0009396216343780077	0.0009338969192975952	0.0010480982703697302	0.0010363515433459945	0.10752526832310086	0.10273724225857073	-0.00027078129246521643	-0.00035711564829815634	-0.00026958375881244723	-0.0003555363026037095
0.5762217778606706	0.0007660137114953932	0.0007680556613986651	0.0008431247017478572	0.0008419924396153297	0.000888783485921339	0.0008855464011387411	0.0009385745302681867	0.00093285987914839	0.0010467815686332055	0.0010350611031709365	0.10739379166275065	0.10261172019468677	-0.00026896930829461985	-0.0003568633373509378	-0.0002677804713062393	-0.0003552860138773817
0.5796938039404782	0.0007653439582311456	0.0007673793030382382	0.0008422950841817783	0.0008411623075202182	0.000887852763321308	0.0008846197911187483	0.0009375283060468225	0.0009318237016139743	0.0010454663236328752	0.0010337720631195134	0.1072624040823985	0.10248628281207656	-0.0002671678646145592	-0.00035660908940979286	-0.0002659876673173356	-0.0003550337938210135
0.5831867507240184	0.0007646744501084537	0.0007667032004529301	0.0008414659563157493	0.0008403326678550491	0.0008869227065714555	0.000883693841650854	0.0009364829670723257	0.000930788392025355	0.0010441525411517322	0.0010324844289464397	0.10713110629885693	0.1023609307962619	-0.00026537691689776377	-0.00035635291527391644	-0.00026420530261800357	-0.00035477965317254334
0.5867007442690553	0.000764005191123933	0.0007660273576704235	0.0008406373228187046	0.000839503525289679	0.0008859933206831242	0.0008827685577318627	0.0009354385186688794	0.0009297539556797891	0.0010428402269239481	0.001031198206358978	0.10699989902528897	0.10223566482928961	-0.0002635964206114533	-0.0003560948257257668	-0.00026243333297380766	-0.000354523602652812
0.5902359113929144	0.0007633361852588245	0.0007653517787026902	0.0008398091883365903	0.0008386748844709049	0.0008850646106395557	0.0008818439443306415	0.0009343949661265336	0.0009287203978408726	0.0010415293866350697	0.001029913401017119	0.10686878297121687	0.10211048558973349	-0.00026182633121907273	-0.00035583483152912265	-0.0002606717141461906	-0.0003542656529646748
0.5937923796770596	0.0007626674364789774	0.0007646764675459745	0.0008389815574923742	0.0008378467500224746	0.0008841365813959274	0.0008809200063881472	0.0009333523147012708	0.0009276877237386045	0.0010402200259221742	0.001028630018533732	0.10673775884252909	0.10198539375270416	-0.0002600666041843447	-0.00035557294343085966	-0.000258920401896387	-0.00035400581479455573
0.597370277471697	0.0007619989487348504	0.0007640014281807963	0.0008381544348860788	0.0008370191265451184	0.0008832092378794041	0.0008799967488174857	0.0009323105696150975	0.0009266559385694743	0.0010389121503740606	0.0010273480644747443	0.10660682734149012	0.10186038998985764	-0.00025831719497328154	-0.00035530917215909064	-0.00025717935198713016	-0.0003537440988103102
0.6009697339004076	0.0007613307259614991	0.0007633266645719391	0.0008373278250947964	0.0008361920186165667	0.0008822825849891838	0.0008790741765039488	0.0009312697360561149	0.0009256250474965335	0.0010376057655314152	0.001026067544359298	0.10647598916674769	0.10173547496940394	-0.0002565780590564476	-0.00035504352842274933	-0.00025544852018519193	-0.0003534805156609755
0.6045908788648067	0.0007606627720785807	0.0007626521806684562	0.000836501732672724	0.0008353654307915835	0.0008813566275965531	0.0008781522943050765	0.000930229819178614	0.0009245950556494842	0.0010363008768870029	0.0010247884636599295	0.10634524501334394	0.10161064935611461	-0.00025484915191228974	-0.0003547760229115904	-0.0002537278622639777	-0.0003532150759760211
0.6082338430492322	0.0007599950909903408	0.0007619779804036583	0.0008356761621511804	0.0008345393676019849	0.00088043137054493	0.0008772311070506954	0.0009291908241031489	0.0009235659681247501	0.0010349974898858358	0.0010235108278027298	0.10621459557272354	0.10148591381133079	-0.0002531304290296632	-0.0003545066662960783	-0.0002520173340070375	-0.0003529477903666811
0.611898757925461	0.0007593276865856184	0.0007613040676951204	0.0008348511180386412	0.0008337138335566745	0.0008795068186499233	0.0008763106195429769	0.000928152755916629	0.00092253778998557	0.0010336956099253633	0.0010222346421675265	0.10608404153274148	0.10136126899297418	-0.000251421845908692	-0.00035423546922463967	-0.0002503168912089404	-0.0003526786694228734
0.6155857557574533	0.0007586605627378445	0.0007606304464446793	0.0008340266048207667	0.0008328888331416699	0.0008785829766993877	0.0008753908365564895	0.000927115619672408	0.0009215105262620789	0.0010323952423556563	0.0010209599120880534	0.10595358357767523	0.10123671555555543	-0.0002497233580654873	-0.0003539624423259946	-0.00024862648967870216	-0.0003524077237138934
0.6192949696061266	0.0007579937233050353	0.0007599571205384321	0.0008332026269604279	0.0008320643708201324	0.0008776598494534719	0.0008744717628382544	0.000926079420390367	0.0009204841819513906	0.001031096392479586	0.0010196866428521234	0.10582322238823434	0.10111225415018085	-0.00024803492103406266	-0.00035368759620824086	-0.000246946085242547	-0.00035213496378891374
0.6230265333341571	0.0007573271721297967	0.0007592840938467378	0.0008323791888977399	0.0008312404510323972	0.0008767374416446773	0.0008735534031077941	0.0009250441630570024	0.0009194587620176856	0.0010297990655530104	0.0010184148397018057	0.10569295864156525	0.10098788542456454	-0.00024635649036755525	-0.0003534109414564113	-0.0002452756337459894	-0.00035186040017567977
0.6267805816108112	0.0007566609130393281	0.0007586113702242239	0.0008315562950500972	0.0008304170781960108	0.0008758157579779197	0.0008726357620571967	0.0009240098526255286	0.0009184342713923042	0.0010285032667849683	0.001017144507833607	0.10556279301126968	0.10086361002303769	-0.0002446880216417924	-0.00035313248863427793	-0.00024361509105556844	-0.0003515840433794548
0.6305572499168048	0.0007559949498454169	0.0007579389535097834	0.0008307339498121992	0.0008295942567057582	0.0008748948031305801	0.0008717188443511687	0.0009229764940159538	0.0009174107149738274	0.0010272090013378572	0.0010158756523986417	0.10543272616740781	0.10073942858655546	-0.00024302947045717893	-0.00035285224828221495	-0.00024196441306190142	-0.0003513059038829647
0.634356674549194	0.000755329286344451	0.0007572668475265856	0.0008299121575560945	0.0008287719909337038	0.0008739745817525741	0.0008708026546270988	0.0009219440921151884	0.0009163880976281778	0.0010259162743276363	0.0010146082785028221	0.10530275877651153	0.10061534175271156	-0.00024138079244094557	-0.0003525702309177259	-0.0002403235556820288	-0.00035102599214681396
0.6381789926262927	0.0007546639263174143	0.0007565950560820757	0.0008290909226312079	0.0008279502852292228	0.0008730550984664025	0.0008698871974951108	0.0009209126517771296	0.0009153664241887016	0.0010246250908240032	0.0010133423912070327	0.10517289150159555	0.10049135015574259	-0.000239741943250521	-0.00035228644703583223	-0.00023869247486199563	-0.00035074431860876443
0.642024342092622	0.0007539988735298955	0.0007559235829679832	0.00082827024936438	0.0008271291439190378	0.0008721363578672182	0.0008689724775381291	0.0009198821778227595	0.0009143456994562667	0.001023335455850594	0.0010120779955273117	0.10504312500216535	0.10036745442654357	-0.00023811287857415653	-0.0003520009071064367	-0.0002370711265777814	-0.0003504608936817921
0.6458928617238878	0.0007533341317320937	0.0007552524319603283	0.0008274501420599056	0.0008263085713072605	0.0008712183645228904	0.0008680584993119431	0.0009188526750402442	0.000913325928199357	0.0010220473743851753	0.0010108150964350388	0.10491345993423117	0.10024365519267403	-0.00023649355413399298	-0.000351713621575267	-0.00023545946683900532	-0.00035017572775564165
0.6497846911319898	0.0007526697046588226	0.0007545816068194301	0.0008266306049995693	0.0008254885716754267	0.0008703011229740665	0.0008671452673452637	0.0009178241481850313	0.0009123071151541651	0.0010207608513598376	0.0010095536988571168	0.10478389695031964	0.10011995307836995	-0.00023488392568846161	-0.00035142460086354244	-0.00023385745169036964	-0.00034988883119524417
0.6536999707700591	0.0007520055960295217	0.0007539111112899156	0.0008258116424426908	0.0008246691492825391	0.0008693846377342374	0.0008662327861397958	0.0009167966019799468	0.0009112892650246924	0.001019475891661191	0.0010082938076761583	0.10465443669947755	0.09999634870455508	-0.00023328394903489313	-0.00035113385536797437	-0.00023226503721462954	-0.00034960021434149446
0.6576388419375281	0.0007513418095482567	0.0007532409491007228	0.0008249932586261529	0.0008238503083651005	0.0008684689132898012	0.0008653210601702921	0.0009157700411152923	0.000910272382482839	0.0010181925001305553	0.0010070354277306665	0.10452507982729353	0.09987284268885231	-0.00023169358001021156	-0.00035084139545885074	-0.00023068217953386982	-0.0003493098875097522
0.661601446785229	0.0007506783489037373	0.0007525711239651212	0.0008241754577644593	0.000823032053137168	0.0008675539541001366	0.0008644100938846321	0.0009147444702489565	0.0009092564721685114	0.0010169106815641697	0.0010057785638152336	0.10439582697590172	0.09974943564558993	-0.00023011277449420942	-0.00035054723148061906	-0.00022910883481126743	-0.0003490178609885375
0.6655879283205246	0.0007500152177693225	0.0007519016395807151	0.0008233582440497632	0.0008222143877903846	0.0008666397645976647	0.000863499891703883	0.0009137198940065077	0.0009082415386897178	0.0010156304407133794	0.0010045232206807202	0.1042666787839982	0.09962612818582053	-0.0002285414884118514	-0.000350251373752164	-0.00022754495925488005	-0.0003487241450419454
0.6695984304124688	0.0007493524198030272	0.0007512324996294563	0.0008225416216519161	0.0008213973164940279	0.0008657263491879203	0.0008625904580223669	0.000912696316981299	0.000907227586622664	0.0010143517822848373	0.001003269403034445	0.10413763588684918	0.09950292091732196	-0.00022697967773427363	-0.0003499538325647811	-0.00022599050911860374	-0.00034842874990750894
0.6736330977969988	0.0007486899586475409	0.0007505637077776581	0.000821725594718513	0.0008205808433950526	0.0008648137122496248	0.0008616817972077314	0.0009116737437345758	0.0009062146205118626	0.0010130747109407087	0.0010020171155403807	0.10400869891630446	0.09937981444461885	-0.00022542729848164245	-0.00034965461818295407	-0.00022444544070375494	-0.00034813168579519993
0.6776920760821589	0.0007480278379302362	0.0007498952676760107	0.0008209101673749364	0.0008197649726181396	0.0008639018581347532	0.0008607739136010233	0.0009106521787955801	0.0009052026448702337	0.0010117992312988692	0.0010007663628193433	0.10387986850081014	0.09925680936898752	-0.00022388430672556914	-0.0003493537408444103	-0.00022290971036209584	-0.000347832962888206
0.6817755117533548	0.0007473660612631788	0.0007492271829595884	0.000820095343724399	0.0008189497082657362	0.0008629907911686068	0.0008598668115167543	0.0009096316266616531	0.0009041916641792037	0.001010525347933103	0.000999517149449179	0.1037511452654203	0.09913390628847	-0.00022235065859006753	-0.0003490512107584276	-0.00022138327449762463	-0.00034753259134281955
0.6858835521786408	0.000746704632243144	0.0007485594572478705	0.0008192811278479942	0.0008181350544181081	0.0008620805156498883	0.0008589604952429763	0.0009086120917983445	0.0009031816828888124	0.0010092530653733084	0.0009982694799649627	0.10362252983180721	0.09901110579788296	-0.00022082631025401034	-0.00034874703810625074	-0.00021986608956793552	-0.00034723058128688367
0.6900163456140378	0.0007460435544516326	0.0007478920941447557	0.0008184675238047447	0.0008173210151333864	0.0008611710358507736	0.0008580549690413537	0.0009075935786395256	0.0009021727054178222	0.0010079823881057057	0.0009970233588591925	0.1034940228182789	0.09888840848883468	-0.00021931121795315534	-0.000348441233040675	-0.00021835811208678613	-0.000346926942820347
0.6941740412088835	0.0007453828314548804	0.000747225097238576	0.0008176545356316464	0.0008165075944476145	0.0008602623560169888	0.0008571502371472372	0.0009065760915874881	0.0009011647361538178	0.0010067133205730315	0.0009957787905819791	0.10336562483978515	0.09876581494973247	-0.00021780533798194945	-0.000348133805685491	-0.00021685929862565179	-0.00034662168601440335
0.6983567890112157	0.0007447224668038786	0.0007465584701021156	0.0008168421673437213	0.0008156947963748004	0.0008593544803678834	0.0008562463037697397	0.0009055596350130624	0.0009001577794533173	0.0010054458671747513	0.0009945357795412453	0.10323733650793543	0.09864332576579572	-0.00021630862669566597	-0.00034782476613567925	-0.00021536960581565456	-0.00034631482091135313
0.702564739973187	0.0007440624640343902	0.0007458922162926302	0.000816030422934069	0.000814882624906968	0.0008584474130965083	0.0008553431730918118	0.0009045442132557275	0.0008991518396418819	0.0010041800322672658	0.0009932943301029231	0.10310915843100994	0.09852094151906966	-0.00021482104051220863	-0.00034751412445707675	-0.000213888990349978	-0.00034600635752499165
0.7067980459565127	0.0007434028266669612	0.0007452263393518594	0.0008152193063739113	0.0008140710840142018	0.0008575411583696899	0.0008544408492703144	0.000903529830623715	0.0008981469210142169	0.0010029158201641068	0.0009920544465911439	0.10298109121397135	0.0983986627884366	-0.0002133425359132357	-0.0003472018906845731	-0.00021241740898492179	-0.00034569630583919375
0.7110568597379514	0.0007427435582069474	0.0007445608428060542	0.0008144088216126525	0.0008132601776447097	0.0008566357203281169	0.0008535393364361023	0.000902516491394133	0.000897143027834292	0.0010016532351361592	0.0009908161332884452	0.10285313545848014	0.09827649014962765	-0.00021187306944667195	-0.0003468880748233316	-0.0002109548185416088	-0.00034538467580724763
0.7153413350148182	0.0007420846621445255	0.000743895730165991	0.0008135989725779262	0.0008124499097248678	0.0008557311030864095	0.0008526386386941006	0.000901504199813071	0.000896140164335444	0.0010003922814118573	0.0009895793944359624	0.10272529176290594	0.0981544241752356	-0.0002104125977289012	-0.0003465726868486507	-0.00020950117590864958	-0.00034507147735310384
0.7196516264105322	0.0007414261419547166	0.0007432310049269943	0.0008127897631756511	0.0008116402841592777	0.0008548273107332049	0.000851738760123381	0.0009004929600957181	0.0008951383347204928	0.000999132963177399	0.0009883442342336313	0.10259756072234284	0.09803246543473002	-0.00020896107744561299	-0.0003462557367046315	-0.00020805643804358565	-0.0003447567203705981
0.7239878894801961	0.000740768001097403	0.0007425666705689564	0.0008119811972900836	0.0008108313048308196	0.000853924347331235	0.0008508397047772426	0.0008994827764264743	0.0008941375431618489	0.000997875284576951	0.0009871106568403848	0.10246994292861993	0.09791061449446532	-0.00020751846535400909	-0.0003459372343044831	-0.00020662056197422174	-0.0003444404147223967
0.7283502807162107	0.0007401102430173506	0.0007419027305563612	0.0008111732787838742	0.0008100229756007076	0.0008530222169174108	0.0008499414766832941	0.0008984736529590702	0.0008931377938016301	0.0009966192497128604	0.0009858786663743536	0.10234243897031853	0.09778887191769889	-0.0002060847182842468	-0.0003456171895294957	-0.00020519350480031895	-0.00034412257023969106
0.7327389575539218	0.0007394528711442311	0.0007412391883383068	0.0008103660114981237	0.0008092153003085494	0.0008521209235029034	0.0008490440798435355	0.0008974655938166823	0.0008921390907517763	0.000995364862645867	0.0009846482669130707	0.10221504943278373	0.09766723826460039	-0.00020465979314138183	-0.00034529561222990113	-0.00020377522369550982	-0.0003438031967225308
0.7371540783773028	0.0007387958888926413	0.0007405760473485276	0.0008095593992524385	0.0008084082827723978	0.0008512204710732259	0.0008481475182344392	0.0008964586030920469	0.0008911414380941591	0.0009941121273953084	0.0009834194624936687	0.10208777489813566	0.09754571409226567	-0.00020324364690679775	-0.000344972512223346	-0.0002023656759092829	-0.00034348230393962953
0.74159580252467	0.0007381392996621286	0.0007399133110054197	0.0008087534458449887	0.0008076019267888136	0.0008503208635883202	0.000847251795807032	0.000895452684847586	0.0008901448398807026	0.0009928610479393396	0.0009821922571130856	0.10196061594529149	0.09742429995473126	-0.00020183623664030148	-0.0003446478992959745	-0.00020096481876807903	-0.00034315990162767096
0.746064290294433	0.0007374831068372097	0.000739250982712062	0.0008079481550525638	0.000806796236132918	0.0008494221049826362	0.0008463569164869806	0.0008944478431155137	0.0008891493001334934	0.0009916116282151337	0.0009809666547282603	0.10183357314996898	0.09730299640298637	-0.00020043751948117805	-0.00034432178320104034	-0.00019957260967712331	-0.00034283599949117005
0.7505597029508803	0.0007368273137874003	0.0007385890658562463	0.0008071435306306354	0.0008059912145584575	0.0008485241991652233	0.0008454628841746739	0.000893444081897968	0.0008881548228449021	0.0009903638721191043	0.0009797426592563446	0.10170664708470882	0.09718180398498656	-0.00019904745264993917	-0.00034399417365901797	-0.0001981890061217989	-0.00034251060720191795
0.7550822027299987	0.000736171923867234	0.0007379275638105003	0.0008063395763134125	0.0008051868657978602	0.0008476271500198104	0.0008445697027453114	0.0008924414051671233	0.0008871614119776994	0.0009891177835071137	0.0009785202745749009	0.10157983831888641	0.09706072324566847	-0.00019766599344987756	-0.00034366508035715837	-0.00019681396566915976	-0.0003421837343987044
0.7596319528453285	0.0007355169404162927	0.0007372664799321152	0.0008055362958139053	0.0008043831935622973	0.0008467309614048988	0.0008436773760489867	0.0008914398168653135	0.0008861690714651731	0.0009878733661946855	0.0009772995045221086	0.10145314741872294	0.09693975472696223	-0.00019629309926899596	-0.0003433345129499332	-0.00019544744597053965	-0.00034185539068870563
0.7642091174938536	0.0007348623667592238	0.0007366058175631682	0.0008047336928239795	0.0008035802015417405	0.0008458356371538404	0.0008427859079107695	0.0008904393209051502	0.0008851778052112431	0.0009866306239572162	0.0009760803528969631	0.10132657494730582	0.096818898967805	-0.00019492872758086754	-0.0003430024810580079	-0.00019408940476135783	-0.0003415255856447641
0.7688138618619275	0.0007342082062057775	0.0007359455800305587	0.000803931771014426	0.000802777893405032	0.0008449411810749363	0.0008418953021308024	0.0008894399211696507	0.0008841876170905891	0.0009853895605301968	0.0009748628234594908	0.1012001214645982	0.09669815650415485	-0.0001935728359458433	-0.0003426689942671035	-0.00019273979986279832	-0.0003411943288050556
0.7734463521312342	0.0007335544620508274	0.0007352857706460323	0.0008031305340350201	0.0008019762727999415	0.00084404759695152	0.0008410055624843853	0.0008884416215123578	0.0008831985109487667	0.0009841501796094222	0.0009736469199309488	0.10107378752745591	0.09657752786900642	-0.0001922253820139802	-0.00034233406213052264	-0.00019139858918518216	-0.0003408616296762812
0.7781067554847866	0.0007329011375743963	0.0007346263927062057	0.0008023299855145785	0.0008011753433532265	0.0008431548885420441	0.0008401166927220546	0.0008874444257574593	0.0008822104906023232	0.0009829124848512037	0.0009724326459940273	0.10094757368964301	0.09645701359240401	-0.00019088632352533275	-0.00034199769416679016	-0.00019006573072742616	-0.000340527497730031
0.7827952401129585	0.0007322482360416884	0.0007339674494926027	0.0008015301290610309	0.0008003751086707023	0.0008422630595801744	0.0008392286965696879	0.0008864483376999167	0.0008812235598389257	0.0009816764798725873	0.0009712200052930609	0.10082148050184374	0.09633661420145438	-0.0001895556183111602	-0.00034165989985929235	-0.0001887411825788332	-0.00034019194240342276
0.7875119752195561	0.0007315957607031142	0.0007333089442716794	0.0008007309682614773	0.0007995755723373011	0.0008413721137748792	0.0008383415777285791	0.000885453361105586	0.0008802377224174764	0.0009804421682515674	0.0009700090014342314	0.10069550851168015	0.09621633022034178	-0.00018823322429598055	-0.00034132068865697085	-0.00018742490292111835	-0.0003398549730996292
0.792257131027923	0.0007309437147943249	0.0007326508802948596	0.0007999325066822578	0.000798776737917141	0.0008404820548105204	0.0008374553398755396	0.0008844594997113473	0.0008792529820682414	0.0009792095535273067	0.0009687996379857794	0.1005696582637274	0.09609616217034397	-0.0001869190994988057	-0.0003409800699740728	-0.00018611685002907497	-0.00033951659918685095
0.7970308787870847	0.0007302921015362347	0.0007319932607985596	0.0007991347478690124	0.000797978608953587	0.0008395928863469422	0.0008365699866629808	0.0008834667572252219	0.000878269342492966	0.0009779786392003433	0.0009675919184782042	0.10044393029952525	0.09597611056984391	-0.00018561320203407117	-0.000340638053189124	-0.00018481698227230947	-0.0003391768299983722
0.8018333907779276	0.0007296409241350587	0.000731336089004227	0.0007983376953467528	0.0007971811889693229	0.0008387046120195701	0.000835685521719013	0.0008824751373265099	0.000877286807365006	0.0009767494287328182	0.0009663858464044785	0.10031832515759898	0.09585617593434559	-0.0001843154901133015	-0.000340294647645345	-0.00018352525811642095	-0.00033883567483253274
0.8066648403194178	0.0007289901857823363	0.0007306793681183657	0.0007975413526199216	0.0007963844814664101	0.0008378172354394953	0.0008348019486475289	0.0008814846436659036	0.0008763053803294431	0.0009755219255486812	0.0009651814252202497	0.10019284337346891	0.09573635877649032	-0.00018302592204642865	-0.00033994986265056815	-0.00018224163612429178	-0.00033849314295222865
0.8115254017748545	0.0007283398896549701	0.0007300231013325762	0.0007967457231724664	0.0007955884899263646	0.0008369307601935755	0.0008339192710283056	0.0008804952798656256	0.0008753250650032166	0.0009742961330339155	0.0009639786583440528	0.10006748547966926	0.09561665960606575	-0.00018174445624241642	-0.00033960370747573854	-0.000180966074956726	-0.0003381492435837463
0.8164152505581643	0.0007276900389152526	0.0007293672918235841	0.000795950810467903	0.0007947932178102173	0.0008360451898445257	0.0008330374924170927	0.000879507049519551	0.0008743458649752455	0.0009730720545367522	0.0009627775491575181	0.09994225200576351	0.09549707893002866	-0.00018047105121193896	-0.0003392561913574399	-0.00017969853337569675	-0.0003378039859200932
0.8213345631402307	0.0007270406367108972	0.000728711942753271	0.0007951566179493799	0.0007939986685585805	0.0008351605279310081	0.0008321566163456987	0.0008785199561933321	0.000873367783806548	0.000971849693367881	0.0009615781010055707	0.09981714347835985	0.09537761725251433	-0.00017920566556722806	-0.0003389073234951745	-0.0001784389702430833	-0.0003374573791163904
0.8262835170552626	0.0007263916861750772	0.0007280570572687182	0.0007943631490397553	0.0007932048455917272	0.0008342767779677343	0.0008312766463221016	0.0008775340034245342	0.0008723908250303777	0.000970629052800679	0.0009603803171966534	0.09969216042112529	0.09525827507485111	-0.00017794825802300296	-0.000338557113050586	-0.00017718734452246143	-0.00033710943229070534
0.8312622909072027	0.0007257431904264562	0.0007274026385022353	0.000793570407141663	0.0007924117523096521	0.0008333939434455612	0.0008303975858305324	0.0008765491947227618	0.0008714149921523435	0.0009694101360714219	0.0009591842010029279	0.09956730335480188	0.09513905289557814	-0.000176698787399579	-0.00033820556915098443	-0.00017594361528248947	-0.00033676015452796526
0.8362710643761712	0.000725095152569217	0.0007267486895713915	0.0007927783956375735	0.0007916193920921392	0.0008325120278315745	0.000829519438331564	0.0008755655335697805	0.0008704402886505322	0.0009681929463794958	0.0009579897556604772	0.09944257279722525	0.09501995121045954	-0.00017545721262214597	-0.00033785270088565467	-0.00017470774169475733	-0.0003364095548737678
0.8413100182249524	0.0007244475756931057	0.0007260952135790636	0.0007919871178898791	0.0007908277682988434	0.0008316310345692035	0.0008286422072622279	0.0008745830234196607	0.0008694667179756485	0.0009669774868876299	0.0009567969843695305	0.09931796926333732	0.09490097051249939	-0.00017422349272222526	-0.00033749851730610625	-0.00017347968303692285	-0.00033605764233743396
0.8463793343055166	0.0007238004628734577	0.0007254422136134591	0.0007911965772409509	0.0007900368842693483	0.000830750967078303	0.0008277658960360859	0.0008736016676988925	0.0008684942835511259	0.0009657637607220976	0.0009556058902946559	0.09919349326520191	0.09478211129195549	-0.00017299758684009847	-0.0003371430274287379	-0.0001722593986940718	-0.0003357044258932018
0.8514791955655843	0.000723153817171238	0.0007247896927481619	0.0007904067770132168	0.0007892467433232464	0.0008298718287552552	0.0008268905080433426	0.0008726214698065276	0.0008675229887732676	0.0009645517709729457	0.0009544164765649811	0.09906914531202564	0.09466337403635815	-0.00017177945422407193	-0.0003367862402307853	-0.00017104684815784366	-0.0003353499144755634
0.8566097860552276	0.0007225076416330757	0.0007241376540421667	0.0007896177205092318	0.0007884573487602093	0.0008289936229730713	0.0008260160466509397	0.0008716424331143045	0.0008665528370113691	0.0009633415206942077	0.0009532287462743979	0.0989449259101685	0.09454475923052089	-0.00017056905423247504	-0.0003364281646523748	-0.00016984199102976216	-0.0003349941169838999
0.861771290933513	0.0007218619392912997	0.0007234861005399146	0.0007888294110117488	0.0007876687038600546	0.0008281163530814847	0.0008251425152026447	0.0008706645609667798	0.0008655838316078445	0.0009621330129041225	0.0009520427024817717	0.09882083556316221	0.09442626735656072	-0.00016936634633468728	-0.0003360688095959685	-0.0001686447870208191	-0.0003346370422791234
0.8669638964751838	0.0007212167131639769	0.0007228350352713368	0.0007880418517837935	0.0007868808118828295	0.0008272400224070537	0.0008242699170191638	0.0008696878566814635	0.0008646159758783638	0.0009609262505853552	0.000950858348211155	0.0986968747717274	0.09430789889390925	-0.00016817129011202636	-0.0003357081839261422	-0.0001674551959528342	-0.0003342786991846203
0.8721877900773816	0.0007205719662549471	0.0007221844612518865	0.000787255046068733	0.0007860936760688711	0.0008263646342532559	0.0008233982553982239	0.0008687123235489446	0.000863649273111971	0.0009597212366852075	0.0009496756864519902	0.09857304403378836	0.09418965431933224	-0.00016698384525905274	-0.00033534629647002934	-0.00016627317776010675	-0.0003339190964869454
0.877443160266411	0.0007199277015538621	0.0007215343814825833	0.0007864689970903526	0.0007853072996388907	0.0008254901919005905	0.000822527533614683	0.0008677379648330288	0.0008626837265712221	0.0009585179741158455	0.0009484947201593256	0.09844934384449121	0.0940715341069406	-0.00016580397158404148	-0.00033498315601609985	-0.00016509869248927667	-0.00033355824293387903
0.8827301967045416	0.0007192839220362228	0.0007208847989500494	0.0007856837080529271	0.0007845216857940406	0.0008246166986066768	0.0008216577549206225	0.0008667647837708674	0.0008617193394923104	0.0009573164657545092	0.0009473154522540206	0.09832577469621942	0.09395353872821119	-0.00016463162900996753	-0.00033461877131404916	-0.00016393170030108706	-0.00033319614723553714
0.8880490901968541	0.0007186406306634199	0.0007202357166265518	0.0007848991821412988	0.0007837368377159929	0.0008237441576063578	0.0008207889225454511	0.0008657927835730925	0.0008607561150851999	0.0009561167144437369	0.0009461378856229596	0.09820233707860812	0.09383566865199999	-0.00016346677757597683	-0.00033425315107585285	-0.00016277216147093931	-0.0003328328180635942
0.8934000326981257	0.0007179978303827697	0.0007195871374700419	0.0007841154225209473	0.0007829527585670141	0.0008228725721117946	0.0008199210396960014	0.000864821967423949	0.0008597940565337537	0.0009549187229915795	0.0009449620231192585	0.09807903147856649	0.09371792434455609	-0.00016230937743806628	-0.00033388630397498953	-0.00016162003639022537	-0.0003324682640521437
0.8987832173197573	0.0007173555241275539	0.0007189390644241941	0.000783332432338065	0.0007821694514900369	0.000822001945312572	0.00081905410955663	0.0008638523384814249	0.0008588331669958634	0.0009537224941718184	0.0009437878675624737	0.09795585838028846	0.09360030626954069	-0.0001611593888695001	-0.0003335182386454416	-0.00016047528556668855	-0.0003321024937961159
0.904198838336744	0.0007167137148170623	0.0007182915004184512	0.0007825502147196374	0.0007813869196087401	0.0008211322803757986	0.0008181881352893207	0.0008628838998773923	0.0008578734496035841	0.0009525280307241853	0.000942615421738816	0.09783281826527324	0.09348281488804218	-0.00016001677226216982	-0.00033314896368261127	-0.00015933786962546437	-0.0003317355158519997
0.9096470911946843	0.0007160724053566292	0.0007176444483680625	0.0007817687727735131	0.0007806051660276225	0.0008202635804462092	0.0008173231200337833	0.0008619166547177324	0.0008569149074632619	0.0009513353353545782	0.0009414446884013557	0.09770991161233836	0.0933654506585905	-0.00015888148812764902	-0.00033277848764329265	-0.00015820774931044057	-0.0003313673387380367
0.915128172516836	0.0007154315986376759	0.0007169979111741275	0.0007809881095884817	0.0007798241938320785	0.0008193958486462629	0.0008164590669075528	0.0008609506060824767	0.000855957543655668	0.000950144410735281	0.0009402756702702351	0.09758713889764317	0.09324821403717726	-0.00015775349709755415	-0.00033240681904492253	-0.00015708488548443755	-0.0003309979709334998
0.9206422801112097	0.0007147912975377502	0.0007163518917236367	0.0007802082282343517	0.0007790440060884776	0.0008185290880762505	0.0008155959790060947	0.0008599857570259361	0.0008550013612361279	0.0009489552595051775	0.0009391083700328755	0.09746450059469695	0.0931311054772656	-0.0001566327599245021	-0.000332033966365608	-0.00015596923912999938	-0.00033062742087797137
0.9261896129777101	0.00071415150492057	0.0007157063928895172	0.0007794291317620251	0.0007782646058442402	0.0008176633018143929	0.0008147338594029064	0.0008590221105768394	0.0008540463632346567	0.0009477678842699733	0.0009379427903441898	0.09734199717438424	0.09301412542981166	-0.000155519237483151	-0.0003316599380444596	-0.00015486077135110077	-0.0003302556969734527
0.931770371315315	0.0007135122236360606	0.000715061417530671	0.0007786508232035748	0.0007774859961279121	0.0008167984929169455	0.0008138727111496118	0.0008580596697384631	0.0008530925526560858	0.0009465822876024074	0.0009367789338267865	0.09721962910497538	0.09289727434327891	-0.00015441289077047782	-0.0003312847424805365	-0.00015375944337267522	-0.0003298828075814775
0.9373847565293029	0.000712873456520403	0.0007144169684920255	0.000777873305572326	0.0007767081799492498	0.0008159346644183034	0.0008130125372760782	0.0008570984374887745	0.0008521399324802038	0.0009453984720424779	0.0009356168030711876	0.09709739685214837	0.09278055266365376	-0.00015331368090720776	-0.0003309083880340402	-0.00015266521654230814	-0.0003295087610248326
0.9430329712385201	0.0007122352063960683	0.0007137730486045682	0.0007770965818629254	0.0007759311602992882	0.0008150718193310982	0.0008121533407905011	0.0008561384167805545	0.000851188505661878	0.0009442164400976463	0.0009344564006360247	0.09697530087900241	0.09266396083446375	-0.0001522215691378559	-0.0003305308830247877	-0.00015157805233075028	-0.00032913356558730844
0.9487152192826929	0.0007115974760718689	0.0007131296606854012	0.0007763206550514296	0.0007751549401504313	0.0008142099606463125	0.0008112951246795232	0.0008551796105415466	0.0008502382751311993	0.0009430361942430691	0.0009332977290482629	0.09685334164607803	0.09254749929679089	-0.0001511365168320039	-0.00033015223573340524	-0.00015049791233211207	-0.00032875722951233866
0.9544317057297852	0.000710960268342994	0.0007124868075377757	0.0007755455280953758	0.0007743795224565189	0.0008133490913333702	0.0008104378919083262	0.0008542220216745809	0.0008492892437936036	0.0009418577369218011	0.0009321407908033969	0.09673151961137157	0.09243116848929155	-0.00015005848548491074	-0.0003297724544005787	-0.00014942475826565382	-0.0003283797610049155
0.9601826368833979	0.000710323585991058	0.0007118444919511446	0.0007747712039338636	0.0007736049101529142	0.0008124892143402535	0.0008095816454207391	0.000853265653057716	0.0008483414145300132	0.0009406810705450197	0.0009309855883656663	0.09660983523035489	0.09231496884821115	-0.00014898743671772074	-0.0003293915472265818	-0.00014835855197516123	-0.000328001168229175
0.9659682202902156	0.0007096874317841415	0.0007112027167012038	0.0007739976854876343	0.0007728311061565801	0.0008116303325935977	0.0008087263881393431	0.0008523105075443719	0.0008473947901969661	0.0009395061974922388	0.0009298321241682618	0.09648828895599028	0.0921989008073998	-0.00014792333227893473	-0.00032900952237252534	-0.00014729925543080502	-0.0003276214593105897
0.9717886647474951	0.0007090518084768363	0.0007105614845499377	0.0007732249756591484	0.0007720581133661579	0.0008107724489988006	0.0008078721229655691	0.0008513565879634675	0.0008464493736267498	0.0009383331201115231	0.0009286804006135343	0.09636688123875144	0.09208296479833154	-0.00014686613404424342	-0.0003286263879584417	-0.00014624683072911315	-0.00032724064233424777
0.9776441803106027	0.0007084167188102908	0.0007099207982456677	0.0007724530773326672	0.0007712859346620505	0.0008099155664401274	0.00080701885277981	0.0008504038971195556	0.0008455051676275357	0.000937161840719707	0.0009275304200732024	0.0962456125266373	0.09196716125011706	-0.00014581580401776262	-0.00032824215206470053	-0.0001452012400933872	-0.00032685872534485294
0.9835349783005937	0.0007077821655122519	0.0007092806605230953	0.0007716819933743319	0.0007705145729064991	0.0008090596877808122	0.0008061665804415199	0.0008494524377929592	0.0008445621749835118	0.0009359923616026076	0.0009263821848885598	0.096124483265191	0.09185149058952367	-0.00014477230433228294	-0.0003278568227309542	-0.00014416244587521498	-0.00032647571634791817
0.9894612713118381	0.0007071481512971133	0.0007086410741033509	0.0007709117266322434	0.0007697440309436653	0.0008082048158631696	0.0008053153087893187	0.000848502212739907	0.0008436203984550169	0.0009348246850152403	0.0009252356973706836	0.09600349389751688	0.09173595324099154	-0.00014373559725021356	-0.0003274704079572477	-0.00014313041055452613	-0.00032609162330923813
0.9954232732196957	0.0007065146788659565	0.0007080020416940373	0.0007701422799365413	0.0007689743115997112	0.0008073509535086903	0.0008044650406410958	0.0008475532246926685	0.0008426798407786724	0.000933658813182032	0.0009240909598006392	0.09588264486429929	0.09162054962664842	-0.0001427056451638875	-0.0003270829157026034	-0.00014210509673985572	-0.00032570645415336275
1.0014211991882311	0.0007058817509066024	0.0007073635659892825	0.0007693736560994895	0.0007682054176828825	0.0008064981035181579	0.0008036157787941205	0.0008466054763596952	0.0008417405046675211	0.0009324947482970405	0.0009229479744296928	0.0957619366038186	0.09150528016632889	-0.00014168241059588083	-0.00032669435388510415	-0.00014108646716919082	-0.00032532021676445755
1.0074552656779823	0.0007052493700936519	0.0007067256496697822	0.000768605857915551	0.0007674373519835883	0.0008056462686717474	0.0008027675260251426	0.000845658970425753	0.0008408023928111572	0.0009313324925241655	0.0009218067434795134	0.0956413695519721	0.09139014527758951	-0.00014066585620049754	-0.0003263047303834199	-0.00014007448471095585	-0.0003249329189874972
1.013525690453769	0.0007046175390885337	0.0007060882954028478	0.0007678388881614727	0.0007666701172744808	0.0008047954517291313	0.0008019202850904968	0.0008447137095520558	0.0008398655078758591	0.0009301720479973599	0.0009206672691423795	0.09552094414228458	0.0912751453757254	-0.00013965594476338106	-0.0003259140530350313	-0.0001390691123643456	-0.0003245445686274051
1.0196326925925556	0.0007039862605395502	0.0007054515058424555	0.0007670727495963647	0.000765903716310538	0.0008039456554295889	0.000801074058726207	0.0008437696963764077	0.0008389298525047256	0.000929013416820848	0.0009195295535813861	0.09540066080593455	0.09116028087378962	-0.00013865263920204152	-0.00032552232963614647	-0.00013807031325895058	-0.0003241551734471382
1.0257764924913542	0.000703355537081928	0.000704815283629297	0.0007663074449617845	0.0007651381518291498	0.0008030968824921122	0.0008002288496481007	0.0008428269335133384	0.000837995429317813	0.0009278566010693384	0.0009183935989306543	0.09528051997176758	0.09104555218260633	-0.00013765590256725746	-0.0003251295679431998	-0.00013707805065640843	-0.00032376474116999066
1.0319573118751795	0.0007027253713378577	0.0007041796313908213	0.0007655429769818146	0.0007643734265501921	0.0008022491356155076	0.0007993846605519021	0.0008418854235542352	0.0008370622409122623	0.0009267016027882321	0.0009172594072955298	0.0951605220663137	0.09093095971079204	-0.00013666569804254847	-0.00032473577567140866	-0.000136092287950626	-0.0003233732794793165
1.0381753738050519	0.000702095765916548	0.0007035445517412913	0.0007647793483631496	0.0007636095431761168	0.0008014024174785091	0.0007985414941133468	0.0008409451690674852	0.0008361302898624397	0.0009255484239938422	0.0009161269807527944	0.0950406675138064	0.09081650386476876	-0.0001356819889449662	-0.0003243409604945513	-0.00013511298866758503	-0.000322980796016864
1.0444309026860459	0.0007014667234142703	0.0007029100472818272	0.0007640165617951749	0.0007628465043920303	0.0008005567307398818	0.0007976993529882846	0.0008400061725986093	0.0008351995787200682	0.0009243970666736008	0.0009149963213508685	0.09492095673620041	0.09070218504878307	-0.00013470473872591315	-0.0003239451300463547	-0.00013414011646666057	-0.0003225872983843303
1.05072412427539	0.0007008382464144057	0.0007022761206004578	0.0007632546199500496	0.0007620843128657775	0.0007997120780385268	0.0007968582398127855	0.000839068436670398	0.0008342701100143614	0.0009232475327862732	0.0009138674311100163	0.09480139015318956	0.09058800366492199	-0.00013373391097126763	-0.0003235482919194399	-0.00013317363514037117	-0.0003221927941423064
1.057055265690613	0.0007002103374874952	0.0007016427742721709	0.0007624935254827899	0.0007613229712480237	0.0007988684619935911	0.0007960181572032486	0.0008381319637830508	0.0008333418862521597	0.0009220998242621704	0.00091274031202255	0.09468196818222577	0.09047396011313259	-0.00013276946940163348	-0.00032315045366515527	-0.00013221350861549602	-0.0003217972908115263
1.0634245554177415	0.0006995829991912844	0.0007010100108589595	0.0007617332810313498	0.0007605624821723365	0.000798025885204573	0.0007951791077565007	0.000837196756414307	0.0008324149099180596	0.0009209539430033539	0.0009116149660530312	0.0945626912385332	0.09036005479123548	-0.0001318113778729993	-0.00032275162279374325	-0.0001312597009529154	-0.0003214007958715348
1.0698322233195456	0.0006989562340707772	0.0007003778329098774	0.0007609738892167083	0.0007598028482552753	0.0007971843502514313	0.0007943410940499126	0.000836262817019592	0.0008314891834745573	0.0009198098908838581	0.0009104913951384824	0.09444355973513238	0.0902462880949447	-0.00013085960037731437	-0.0003223518067750619	-0.00013031217634804082	-0.0003210033167606874
1.0762785006438331	0.0006983300446582781	0.0006997462429610824	0.0007602153526429454	0.0007590440720964648	0.0007963438596946866	0.0007935041186414982	0.0008353301480321408	0.000830564709362171	0.0009186676697498865	0.0009093696011885783	0.09432457408285155	0.0901326604178836	-0.00012991410104226664	-0.0003219510130370862	-0.00012937089913151595	-0.00032060486087720497
1.0827636200317978	0.0006977044334734491	0.000699115243535895	0.0007594576738973346	0.000758286156278689	0.0007955044160755388	0.0007926681840700244	0.0008343987518631498	0.0008296414899995881	0.0009175272814200367	0.000908249586085863	0.09420573469035158	0.09001917215160427	-0.00012897484413218474	-0.00032154924896704573	-0.00012843583376918877	-0.0003202054355776196
1.089287815526412	0.0006970794030233502	0.0006984848371448413	0.0007587008555504168	0.0007575291033679665	0.000794666021915962	0.0007918332928551186	0.0008334686309018981	0.0008287195277837868	0.0009163887276854953	0.0009071313516859383	0.09408704196413742	0.0899058236856	-0.00012804179404826005	-0.0003211465219110643	-0.00012750694486298592	-0.00031980504817866184
1.0958513225808764	0.000696454955802495	0.0006978550262857076	0.0007579449001560908	0.0007567729159136382	0.0007938286797188238	0.0007909994474973692	0.0008325397875158941	0.0008277988250901785	0.0009152520103102564	0.0009060148998176762	0.09396849630858002	0.08979261540732815	-0.00012711491532858138	-0.00032074283917374324	-0.00012658419715071145	-0.00031940370595551215
1.1024543780671139	0.0006958310942928979	0.0006972258134435924	0.0007571898102516931	0.0007560175964484532	0.0007929923919679837	0.0007901666504784424	0.0008316122240510091	0.0008268793842727398	0.0009141171310313286	0.0009049002322834158	0.093850098125936	0.08967954770222215	-0.00012619417264896765	-0.00032033820801907753	-0.0001256675555064285	-0.00031900141614218946
1.1090972202843215	0.0006952078209641245	0.0006965972010909551	0.0007564355883580837	0.0007552631474886468	0.0007921571611284057	0.0007893349042611792	0.000830685942831612	0.0008259612076641453	0.0009129840915589404	0.0009037873508591662	0.09373184781636104	0.08956662095371568	-0.0001252795308228638	-0.0003199326356694565	-0.00012475698494127802	-0.0003185981859324116
1.115780088967567	0.0006945851382733405	0.0006959691916876692	0.0007556822369797285	0.0007545095715340321	0.0007913229896462628	0.0007885042112897091	0.0008297609461607066	0.0008250442975759023	0.0009118528935767497	0.0009026762572948065	0.09361374577793159	0.08945383554325065	-0.00012437095480151428	-0.00031952612930546964	-0.00012385245060302086	-0.0003181940224781521
1.1225032252964444	0.0006939630486653664	0.0006953417876810752	0.0007549297586047868	0.0007537568710680813	0.0007904898799490509	0.0007876745739895545	0.000828837236320071	0.0008241286562984886	0.0009107235387420551	0.0009015669533142911	0.09349579240666261	0.08934119185030397	-0.0001234684096750316	-0.00031911869606793264	-0.00012295391777718961	-0.00031778893289158283
1.1292668719037753	0.0006933415545727166	0.0006947149915060254	0.0007541781557051864	0.0007530050485580036	0.0007896578344456826	0.0007868459947677331	0.0008279148155703833	0.0008232142861014745	0.0009095960286859897	0.0009004594406158361	0.09337798809652531	0.0892286902523991	-0.00012257186067168857	-0.00031871034305508417	-0.0001220613518864086	-0.0003173829242427706
1.1360712728843656	0.0006927206584156669	0.0006940888055849489	0.0007534274307367227	0.0007522541064548449	0.0007888268555266148	0.0007860184760128763	0.0008269936861513735	0.0008223011892336746	0.0009084703650137466	0.0008993537208721396	0.09326033323946417	0.08911633112512517	-0.00012168127315854288	-0.0003183010773241679	-0.00012117471849118489	-0.0003169760035610647
1.1429166738038161	0.0006921003626022888	0.0006934632323278896	0.0007526775861391267	0.0007515040471935555	0.0007879969455639362	0.0007851920200953233	0.0008260738502819436	0.0008213893679232631	0.0009073465493047666	0.0008982497957305615	0.0931428282254194	0.08900411484215465	-0.00012079661264211006	-0.00031789090589173785	-0.00012029398329042179	-0.0003165681778354301
1.1498033217073829	0.0006914806695285121	0.0006928382741325694	0.0007519286243361631	0.000750754873193089	0.000787168106911491	0.0007843666293672362	0.0008251553101603145	0.0008204788243779221	0.0009062245831129563	0.0008971476668133356	0.09302547344233927	0.0888920417752611	-0.00011991784476778067	-0.0003174798357322428	-0.00011941911212078743	-0.0003161594540128376
1.1567314651288954	0.0006908615815781686	0.0006922139333844342	0.0007511805477357043	0.0007500065868564764	0.0007863403419049755	0.0007835423061627056	0.0008242380679641547	0.000819569560784963	0.0009051044679668846	0.000896047335717759	0.09290826927620484	0.0887801122943342	-0.00011904493532089583	-0.00031706787377996926	-0.00011855007095770698	-0.0003157498389998181
1.1637013540997225	0.0006902431011230479	0.0006915902124567101	0.0007504333587298227	0.0007492591905709187	0.0007855136528620509	0.000782719052797855	0.0008233221258507197	0.0008186615793114706	0.0009039862053699918	0.0008949488040163961	0.09279121611104263	0.08866832676740238	-0.00011817785022598393	-0.0003166550269264601	-0.00011768682591541124	-0.00031533933966237937
1.1707132401577995	0.0006896252305229472	0.0006909671137104549	0.0007496870596948723	0.0007485126867078681	0.0007846880420824536	0.0007818968715709494	0.000822407485956987	0.0008177548821044278	0.0009028697968007931	0.0008938520732572738	0.09267431432894632	0.08855668556064382	-0.00011731655554776677	-0.0003162413020230681	-0.00011682934324662442	-0.0003149279628243129
1.177767376356704	0.0006890079721257224	0.0006903446394946121	0.0007489416529915716	0.0007477670776231145	0.0007838635118480945	0.0007810757647625047	0.0008214941503997892	0.0008168494712908538	0.0009017552437130789	0.0008927571449640759	0.09255756431009589	0.08844518903840859	-0.0001164610174909167	-0.000315826705879263	-0.00011597758934318164	-0.0003145157152687206
1.1848640172747877	0.0006883913282673422	0.0006897227921460638	0.0007481971409650942	0.0007470223656568708	0.0007830400644231782	0.0007802557346353921	0.0008205821212759532	0.0008159453489779373	0.0009006425475361227	0.0008916640206363465	0.0924409664327724	0.08833383756323639	-0.00011561120240033418	-0.00031541124526365816	-0.00011513153073650084	-0.00031410260373890275
1.1920034190243662	0.0006877753012719355	0.000689101573989682	0.0007474535259451459	0.0007462785531338555	0.0007822177020542976	0.0007794367834349416	0.000819671400662428	0.0008150425172531633	0.0008995317096748761	0.0008905727017496761	0.09232452107337911	0.08822263149587097	-0.00011476707676158493	-0.0003149949269039831	-0.00011429113409703456	-0.0003136886349359158
1.1991858392609598	0.0006871598934518478	0.0006884809873383855	0.0007467108102460556	0.0007455356423633815	0.0007813964269705518	0.0007786189133890579	0.000818761990616428	0.000814140978184454	0.000898422731510178	0.0008894831897559054	0.09220822860646087	0.0881115711952812	-0.00011392860720011583	-0.00031457775748536254	-0.00011345636623457528	-0.0003132738155197379
1.2064115371925936	0.0006865451071076933	0.0006878610344931923	0.0007459689961668589	0.0007447936356394417	0.0007805762413836506	0.0007778021267083195	0.000817853893175563	0.0008132407338202962	0.0008973156143989525	0.0008883954860833169	0.09209208940472084	0.08800065701867463	-0.0001130957604824831	-0.0003141597436528698	-0.00011262719409886601	-0.00031285815211018475
1.2136807735891502	0.0006859309445284018	0.0006872417177432709	0.0007452280859913812	0.0007440525352407894	0.0007797571474880196	0.000776986425586089	0.0008169471103579714	0.0008123417861898739	0.0008962103596744063	0.0008873095921368275	0.09197610383903801	0.08788988932151956	-0.00011226850351591516	-0.00031374089201030575	-0.00011180358477927421	-0.0003124416512859385
1.2209938107917835	0.0006853174079912786	0.0006866230393659982	0.0007444880819883261	0.0007433123434310293	0.0007789391474609102	0.0007761718121986178	0.0008160416441624578	0.0008114441373032026	0.000895106968646235	0.0008862255092981864	0.09186027227848695	0.08777926845756001	-0.00011144680334838897	-0.0003133212091198656	-0.00011098550550488889	-0.0003120243195841865
1.2283509127223842	0.0006847044997620518	0.0006860050016270109	0.0007437489864113569	0.0007425730624586997	0.000778122243462506	0.0007753582887051569	0.0008151374965686266	0.0008105477891512602	0.0008940054426008186	0.0008851432389261658	0.09174459509035937	0.08766879477883417	-0.00011063062716867161	-0.00031290070150225	-0.00011017292364483983	-0.00031160616350167647
1.2357523448931043	0.0006840922220949288	0.0006853876067802614	0.000743010801499186	0.0007418346945573618	0.0007773064376360344	0.0007745458572480584	0.0008142346695370153	0.0008096527437061202	0.0008929057828014237	0.000884062782356756	0.0916290726401768	0.08755846863569083	-0.0001098199423067922	-0.0003124793756377475	-0.00010936580670826979	-0.00031118718949438295
1.2431983744159416	0.0006834805772326445	0.000684770857068069	0.0007422735294756553	0.0007410972419456781	0.0007764917321078642	0.0007737345199528861	0.0008133331650092269	0.0008087590029210803	0.0008918079904883957	0.0008829841409033531	0.09151370529171407	0.08744829037681064	-0.00010901471623387532	-0.0003120572379654851	-0.00010856412234422352	-0.0003107674039766195
1.2506892700123766	0.0006828695674065187	0.0006841547547211783	0.0007415371725498252	0.0007403607068275065	0.0007756781289876237	0.000772924278928522	0.0008124329849080659	0.0008078665687307978	0.0008907120668793642	0.0008819073158569574	0.09139849340701447	0.08733826034921857	-0.0001082149165617663	-0.00031163429488240135	-0.00010776783834202941	-0.00031034681332245406
1.2582253020230734	0.0006822591948365078	0.0006835393019588117	0.0007408017329160598	0.0007396250913919807	0.0007748656303683029	0.0007721151362672703	0.0008115341311376716	0.0008069754430514199	0.0008896180131694366	0.0008808323084863601	0.09128343734641046	0.08722837889830672	-0.00010742051104408595	-0.0003112105527460496	-0.000106976922631348	-0.00030992542386554245
1.2658067424176331	0.000681649461731255	0.0006829245009887219	0.0007400672127541069	0.0007388903978135943	0.0007740542383263564	0.0007713070940449641	0.000810636605583648	0.0008060856277807115	0.0008885258305313919	0.0008797591200383334	0.09116853746854317	0.08711864636784995	-0.00010663146757528691	-0.0003107860178716837	-0.00010619134328170715	-0.0003095032418976018
1.2734338648044117	0.0006810403702881498	0.0006823103540072519	0.000739333614229192	0.0007381566282522929	0.0007732439549218212	0.0007705001543210776	0.0008097404101132021	0.0008051971247981922	0.0008874355201158843	0.0008786877517378265	0.09105379413037701	0.08700906310002199	-0.00010584775419096581	-0.0003103606965334793	-0.00010541106850316118	-0.00030908027367046453
1.2811069444403917	0.0006804319226933746	0.0006816968631993842	0.0007386009394920957	0.0007374237848535537	0.0007724347821984133	0.0007696943191388219	0.0008088455465752728	0.0008043099359652616	0.0008863470830516317	0.0008776182047881485	0.09093920768722387	0.0868996294354152	-0.0001050693390682797	-0.0003099345949653942	-0.0001046360666460619	-0.00030865652539527333
1.2888262582411194	0.0006798241211219633	0.0006810840307387992	0.0007378691906792434	0.0007366918697484739	0.0007716267221836412	0.0007688895905252619	0.0008079520168006634	0.0008034240631253328	0.0008852605204456134	0.0008765504803711607	0.09082477849275529	0.08679034571305778	-0.00010429619052543943	-0.0003095077193597806	-0.00010386630620073944	-0.00030823200324153754
1.296592084790695	0.0006792169677378524	0.0006804718587879299	0.0007371383699127904	0.000735960885053855	0.0007708197768889092	0.0007680859704914156	0.0008070598226021784	0.0008025395081039645	0.0008841758333832664	0.0008754845796474668	0.09071050689902714	0.08668121227043507	-0.00010352827702225093	-0.0003090800758693002	-0.00010310175579826553	-0.00030780671333963117
1.3044047043518285	0.0006786104646939337	0.000679860349498013	0.0007364084793007013	0.0007352308328722888	0.0007700139483096219	0.0007672834610323604	0.0008061689657747472	0.0008016562727089832	0.0008830930229286734	0.0008744205037565949	0.09059639325649631	0.08657222944349748	-0.00010276556715908824	-0.00030865167060348253	-0.00010234238420936403	-0.00030738066177726786
1.312264398875954	0.000678004614132113	0.0006792495050091529	0.0007356795209368475	0.0007345017152922456	0.0007692092384253031	0.0007664820641273482	0.0008052794480955687	0.0008007743587306266	0.0008820120901247648	0.0008733582538171956	0.09048243791403698	0.08646339756669114	-0.00010200802967806621	-0.0003082225096327218	-0.00010158816034545881	-0.00030695385460313696
1.320171452013404	0.0006773994181833561	0.0006786393274503654	0.0007349514969010781	0.0007337735343881532	0.0007684056491996832	0.000765681781739895	0.000804391271324228	0.0007998937679416591	0.0008809330359935009	0.000872297830927215	0.09036864121896217	0.08635471697296734	-0.00010125563346249922	-0.00030779259898675027	-0.00010083905325817405	-0.0003065262978251826
1.3281261491236485	0.0006767948789677514	0.0006780298189396436	0.0007342244092593174	0.0007330462922204916	0.0007676031825808227	0.0007648826158179029	0.0008035044372028417	0.0007990145020975122	0.000879855861536074	0.0008712392361640949	0.0902550035170413	0.08624618799380035	-0.00010050834753654037	-0.00030736194465341704	-0.00010009503213899429	-0.00030609799741002086
1.3361287772855897	0.0006761909985945555	0.0006774209815840048	0.000733498260063639	0.0007323199908358689	0.000766801840501207	0.0007640845682937544	0.0008026189474561778	0.0007981365629364059	0.0008787805677330892	0.0008701824705849451	0.09014152515252083	0.08613781095920997	-9.976614106561865e-05	-0.000306930552580742	-9.935606631987504e-05	-0.0003056689592848827
1.3441796253079266	0.0006755877791622549	0.0006768128174795529	0.0007327730513523628	0.0007315946322671138	0.0007660016248778607	0.0007632876410844237	0.0008017348037917958	0.0007972599521794856	0.0008777071555447659	0.0008691275352267424	0.0900282064681377	0.08602958619777894	-9.90289833561267e-05	-0.0003064984286756389	-9.862212527267378e-05	-0.00030523918933592076
1.352278983739575	0.0006749852227586142	0.0006762053287115286	0.0007320487851501287	0.0007308702185333589	0.0007652025376124465	0.0007624918360915791	0.0008008520079001717	0.0007963846715309421	0.00087663562591112	0.0008680744311065032	0.0899150478051471	0.08592151403666247	-9.829684385544851e-05	-0.00030606557880477614	-9.789317860914304e-05	-0.00030480869340873684
1.3604271448801535	0.0006743833314607332	0.0006755985173543683	0.0007313254634679907	0.0007301467516401243	0.0007644045805913773	0.0007616971552016924	0.00079997056145483	0.0007955107226781479	0.0008755659797521558	0.0008670231592214734	0.08980204950333034	0.08581359480161867	-9.756969215172356e-05	-0.0003056320087936326	-9.716919608104835e-05	-0.0003043774773090757
1.3686244027905345	0.0006737821073351013	0.0006749923854717585	0.0007306030883034954	0.0007294242335794057	0.0007636077556859178	0.0007609036002861382	0.0007990904661124738	0.0007946381072917814	0.0008744982179680562	0.0008659737205493132	0.08968921190102241	0.08570582881701705	-9.684749797391617e-05	-0.00030519772442769155	-9.645014757998088e-05	-0.00030394554680213126
1.3768710533034536	0.0006731815524376509	0.0006743869351166915	0.0007298816616407726	0.0007287026663297592	0.0007628120647522931	0.0007601111732013051	0.0007982117235131179	0.0007937668270259569	0.0008734323414393703	0.000864926116048276	0.08957653533512738	0.0855982164058604	-9.613023119180858e-05	-0.00030476273145202404	-9.573600313724645e-05	-0.00030351290761293503
1.3851673940341884	0.000672581668813811	0.0006737821683315203	0.0007291611854506148	0.0007279820518563839	0.0007620175096317903	0.0007593198757886951	0.0007973343352802119	0.0007928968835183494	0.000872368351027198	0.0008638803466573903	0.08946402014113644	0.08549075788980144	-9.541786181562623e-05	-0.000304327035571067	-9.502673292377528e-05	-0.000303079565426273
1.3935137243912972	0.0006719824584985636	0.000673178087148017	0.0007284416616905668	0.0007272623921112107	0.0007612240921508682	0.0007585297098750333	0.0007964583030207765	0.0007920282783903271	0.0008713062475733819	0.0008628364132966464	0.08935166665314814	0.08538345358916334	-9.471035999598226e-05	-0.00030389064244870645	-9.432230725011509e-05	-0.0003026455258872407
1.4019103455874267	0.0006713839235164972	0.0006725746935874253	0.000727723092305007	0.0007265436890329852	0.0007604318141212601	0.0007577406772723656	0.0007955836283255284	0.0007911610132470739	0.0008702460319006896	0.0008617943168671723	0.08923947520388763	0.08527630382295326	-9.400769602414122e-05	-0.0003034535577094155	-9.362269656618821e-05	-0.0003022107946006325
1.410357560650181	0.0006707860658818599	0.0006719719896605186	0.0007270054792252349	0.0007258259445473527	0.0007596406773400768	0.0007569527797781717	0.0007947103127690088	0.0007902950896777178	0.0008691877048130006	0.0008607540582514158	0.0891274461247206	0.08516930890888345	-9.330984033111e-05	-0.0003030157869359784	-9.292787146079201e-05	-0.0003017753771301368
1.4188556744330574	0.0006701888875986188	0.0006713699773676571	0.0007262888243695555	0.0007251091605669482	0.0007588506835899203	0.0007561660191754664	0.0007938383579097188	0.0007894305092554637	0.0008681312670954955	0.0008597156383133277	0.08901557974568128	0.08506246916338864	-9.261676348821385e-05	-0.000302577335671822	-9.22378026623899e-05	-0.0003013392790009728
1.4274049936264492	0.000669592390660507	0.0006707686586988392	0.0007255731296433606	0.0007243933389914714	0.000758061834638976	0.0007553803972328984	0.0007929677652902372	0.0007885672735377082	0.0008670767195148313	0.0008586790578985342	0.08890387639548306	0.08495578490164435	-9.19284362068673e-05	-0.00030213820942082137	-9.155246103838971e-05	-0.0003009025056985304
1.4360058267687137	0.0006689965770510838	0.0006701680356337608	0.0007248583969392173	0.0007236784817077809	0.0007572741322411268	0.0007545959157048603	0.0007920985364373561	0.0007877053840661755	0.0008660240628193329	0.0008576443178345203	0.08879233640154054	0.08484925643758322	-9.1244829337922e-05	-0.0003016984136456069	-9.087181759465102e-05	-0.00030046506266701023
1.4446584842573071	0.0006684014487437901	0.0006695681101418731	0.0007241446281369528	0.000722964590589976	0.0007564875781360544	0.0007538125763315929	0.0007912306728622088	0.0007868448423670406	0.0008649732977391751	0.0008566114189308086	0.08868096008998917	0.08474288408391377	-9.056591387211765e-05	-0.00030125795376981235	-9.019584347606802e-05	-0.0003000269553119772
1.453363278359986	0.000667807007701998	0.0006689688841824337	0.0007234318251037344	0.0007222516674994794	0.000755702174049341	0.0007530303808392827	0.0007903641760603912	0.000785985649951053	0.0008639244249865611	0.000855580361979133	0.08856974778570194	0.08463666815213952	-8.989166093944373e-05	-0.00030081683517665936	-8.952450996589645e-05	-0.00029958818899886164
1.4621205232260774	0.0006672132558790697	0.0006683703597045665	0.0007227199896941578	0.0007215397142851231	0.000754917921692579	0.0007522493309401739	0.0007894990475120958	0.0007851278083136654	0.0008628774452559086	0.000854551147753617	0.0884586998123115	0.08453060895257801	-8.922204180911164e-05	-0.00030037506320901297	-8.88577884857189e-05	-0.0002991487690531536
1.470930534897817	0.0006666201952184114	0.0006677725386473163	0.0007220091237503315	0.0007208287327832356	0.0007541348227634713	0.0007514694283326641	0.0007886352886822349	0.0007842713189351565	0.0008618323592240293	0.0008535237770109528	0.08834781649222447	0.08442470679437382	-8.85570278895062e-05	-0.0002999326431706306	-8.819565059541012e-05	-0.000298708700761513
1.4797936313217521	0.0006660278276535271	0.0006671754229397058	0.0007212992291019591	0.000720118724817724	0.0007533528789459358	0.0007506906747014127	0.0007877729010205689	0.0007834161832807579	0.000860789167550309	0.0008524982504905728	0.08823709814664457	0.08431896198552141	-8.789659072798439e-05	-0.00029948958032577355	-8.753806799278313e-05	-0.00029826798937085397
1.48871013236022	0.0006654361551080736	0.0006665790145007896	0.0007205903075664231	0.0007194096922001562	0.0007525720919102063	0.0007499130717174385	0.0007869118859618291	0.0007825624028007735	0.0008597478708768878	0.0008514745689148244	0.08812654509558834	0.08421337483288034	-8.724070201049372e-05	-0.00029904587989851295	-8.688501251323533e-05	-0.00029782664008787263
1.4976803598028874	0.0006648451794959169	0.0006659833152397137	0.0007198823609488722	0.000718701636729851	0.0007517924633129415	0.0007491366210382324	0.0007860522449258506	0.0007817099789307135	0.0008587084698288413	0.0008504527329891499	0.08801615765790743	0.08410794564219663	-8.658933356136406e-05	-0.00029860154707314623	-8.62364561299428e-05	-0.00029738465808074044
1.5067046373783677	0.0006642549027211842	0.0006653883270557678	0.0007191753910423009	0.0007179945601939559	0.0007510139947973241	0.0007483613243078461	0.00078519397931769	0.0007808589130914074	0.0008576709650143543	0.0008494327434022527	0.08790593615130364	0.08400267471811737	-8.594245734325212e-05	-0.00029815658699466896	-8.55923709534509e-05	-0.0002969420484781604
1.5157832907659001	0.0006636653266783222	0.0006647940518384456	0.000718469399627637	0.0007172884643675372	0.0007502366879931661	0.0007475871831570086	0.0007843370905277572	0.0007800092066891363	0.0008566353570249056	0.0008484146008262771	0.08779588089235148	0.08389756236420984	-8.530004545683617e-05	-0.00029771100476846946	-8.49527292312302e-05	-0.0002964988163689508
1.5249166476071065	0.000663076453252149	0.0006642004914674972	0.0007177643884738234	0.0007165833510136605	0.00074946054451701	0.0007468141992032186	0.0007834815799319376	0.0007791608611157518	0.0008556016464354391	0.0008473983059169767	0.0876859921965147	0.0837926088829801	-8.466207014085764e-05	-0.0002972648054613003	-8.43175033480234e-05	-0.00029605496680390475
1.5341050375178134	0.0006624882843179092	0.0006636076478129873	0.0007170603593379029	0.0007158792218834744	0.0007486855659722299	0.0007460423740508502	0.0007826274488917162	0.0007783138777487988	0.0008545698338045431	0.0008463838593138866	0.08757627037816466	0.08368781457589008	-8.402850377137172e-05	-0.00029681799409980725	-8.36866658250543e-05	-0.0002956105047937918
1.5433487920999491	0.0006619008217413315	0.0006630155227353512	0.0007163573139650998	0.0007151760787162965	0.0007479117539491396	0.0007452717092912558	0.000781774698754305	0.0007774682579516431	0.0008535399196746271	0.000845371261640497	0.08746671575060413	0.08358317974337942	-8.339931886181678e-05	-0.00029637057567136194	-8.306018932006942e-05	-0.00029516543531071804
1.5526482449535108	0.0006613140673786794	0.0006624241180854492	0.0007156552540889055	0.0007144739232396946	0.0007471391100250889	0.000744502206502865	0.0007809233308527624	0.0007766240030735857	0.000852511904572094	0.0008443605135044197	0.08735732862607772	0.08347870468487581	-8.277448806282006e-05	-0.00029592255512450594	-8.243804662699805e-05	-0.0002947197632876819
1.5620037316886017	0.0006607280230768104	0.0006618334357046267	0.0007149541814311615	0.0007137727571695746	0.0007463676357645703	0.0007437338672512901	0.0007800733465061243	0.0007757811144499953	0.0008514857890075193	0.0008433516154975642	0.0872481093158005	0.08337438969882151	-8.215398416182296e-05	-0.00029547393736847893	-8.182021067568157e-05	-0.000294273493618491
1.5714155899375468	0.000660142690673227	0.0006612434774247656	0.0007142540977021411	0.0007130725822102586	0.0007455973327193169	0.0007429666930894252	0.0007792247470195205	0.0007749395934024206	0.0008504615734758223	0.0008423445681963016	0.08713905812997035	0.08327023508268573	-8.153778008300472e-05	-0.0002950247272741624	-8.120665453201226e-05	-0.00029382663115920526
1.580884159367074	0.0006595580719961334	0.0006606542450683427	0.0007135550046006326	0.0007123734000545712	0.0007448282024284057	0.0007422006855575432	0.0007783775336843001	0.0007740994412387168	0.0008494392584564365	0.0008413393721616347	0.087030175377789	0.08316624113298528	-8.092584888663712e-05	-0.00029457492967230325	-8.059735139708674e-05	-0.00029337918072641633
1.5904097816905756	0.0006589741688644916	0.0006600657404484878	0.0007128569038140276	0.0007116752123839239	0.0007440602464183626	0.0007414358461834058	0.000777531707778158	0.0007732606592531675	0.0008484188444134904	0.0008403360279393693	0.08692146136747862	0.08306240814530227	-8.03181637691816e-05	-0.00029412454935556775	-7.999227460708108e-05	-0.0002929311470974416
1.5999928006804371	0.000658390983088073	0.0006594779653690356	0.0007121597970183942	0.000710978020868395	0.0007432934662032569	0.0007406721764823576	0.0007766872705652526	0.0007724232487266023	0.0008474003317959718	0.0008393345360602763	0.08681291640630819	0.08295873641430199	-7.971469806294235e-05	-0.00029367359107765334	-7.939139763340347e-05	-0.0002924825350121285
1.6096335621804478	0.0006578085164675163	0.0006588909216245852	0.0007114636858785691	0.0007102818271668169	0.0007425278632848093	0.000739909677957428	0.0007758442232963314	0.000771587210926522	0.0008463837210379032	0.0008383348970402648	0.08670454080060307	0.08285522623375176	-7.911542523569154e-05	-0.00029322205955351066	-7.879469408200723e-05	-0.00029203334917149437
1.6193324141182788	0.0006572267707943802	0.0006583046110005545	0.0007107685720482345	0.000709586632926855	0.0007417634391524868	0.0007391483520994318	0.0007750025672088499	0.0007707525471072135	0.0008453690125585111	0.0008373371113805429	0.08659633485576874	0.08275187789653662	-7.852031889046818e-05	-0.00029276995945973217	-7.820213769305778e-05	-0.0002915835942374767
1.6290897065180392	0.0006566457478511993	0.0006577190352732372	0.0007100744571700038	0.0007088924397850934	0.000741000195283608	0.0007383882003870726	0.0007741623035270979	0.0007699192585098746	0.0008443562067623966	0.0008363411795677871	0.08648829887631182	0.0826486916946807	-7.792935276534907e-05	-0.0002923172954344688	-7.761370234126569e-05	-0.0002911332748352924
1.6389057915129117	0.0006560654494115366	0.0006571341962098553	0.0007093813428754981	0.0007081992493671123	0.0007402381331434378	0.000737629224287031	0.0007733234334623129	0.0007690873463627284	0.0008433453040397025	0.0008353471020743018	0.08638043316585613	0.08254566791936507	-7.734250073276883e-05	-0.00029186407207643095	-7.702936203468624e-05	-0.000290682395550107
1.6487810233578566	0.0006554858772400445	0.0006565500955686231	0.0007086892307854405	0.0007075070632875815	0.000739477254185299	0.0007368714252540845	0.0007724859582128119	0.0007682568118811516	0.0008423363047662895	0.0008343548793581954	0.08627273802715925	0.08244280686094287	-7.675973679978354e-05	-0.00029141029394708085	-7.6449090914886e-05	-0.0002902309609293108
1.6587157584424002	0.0006549070330925095	0.0006559667350987936	0.0007079981225097243	0.00070681588315033	0.0007387175598506549	0.0007361148047311865	0.0007716498789641013	0.0007674276562677823	0.000841329209303893	0.0008333645118635292	0.08616521376213843	0.08234010880896014	-7.618103510754343e-05	-0.00029095596556952263	-7.587286325706766e-05	-0.00028977897548343456
1.6687103553034934	0.0006543289187159161	0.0006553841165407208	0.0007073080196475035	0.0007061257105484369	0.0007379590515692266	0.0007353593641495781	0.0007708151968890046	0.0007665998807126469	0.0008403240180003001	0.0008323760000204911	0.08605786067188523	0.08223757405217332	-7.560636993053649e-05	-0.0002905010914272532	-7.530065346877945e-05	-0.0002893264436830967
1.6787651746384535	0.0006537515358484985	0.0006548022416259157	0.0007066189237872755	0.0007054365470643122	0.0007372017307590827	0.0007346051049288854	0.0007699819131477808	0.0007657734863932785	0.0008393207311895143	0.0008313893442455578	0.08595067905668316	0.08213520287856878	-7.50357156769979e-05	-0.0002900456759671044	-7.473243609062291e-05	-0.0002888733699627777
1.6888805793179813	0.0006531748862197908	0.0006542211120770953	0.000705930836506955	0.0007047483942697726	0.0007364455988267411	0.0007338520284772103	0.0007691500288882386	0.0007649484744748257	0.000838319349191915	0.0008304045449416467	0.08584366921602965	0.08203299557537799	-7.446904688829942e-05	-0.000289589723597522	-7.416818579532303e-05	-0.00028841975871840564
1.6990569343992543	0.0006525989715506884	0.0006536407296082479	0.0007052437593739647	0.0007040612537261343	0.0007356906571672666	0.000733100136191241	0.0007683195452458646	0.0007641248461101833	0.0008373198723144334	0.0008294216024982908	0.08573683144865463	0.08193095242909686	-7.390633823845666e-05	-0.00028913323868901	-7.360787738722174e-05	-0.00028796561430702305
1.7092946071391046	0.0006520237935534984	0.0006530610959246825	0.0007045576939453099	0.0007033751269842851	0.0007349369071643723	0.0007323494294563444	0.0007674904633439365	0.0007633026024401013	0.0008363223008507104	0.000828440517291791	0.08563016605254159	0.081829073725507	-7.33475645338863e-05	-0.00028867622557368633	-7.305148580274978e-05	-0.0002875109410497845
1.7195939670072704	0.0006514493539319948	0.0006524822127230859	0.0007038726417676649	0.0007026900155847704	0.0007341843501905183	0.0007315999096466612	0.0007666627842936414	0.0007624817445933033	0.0008353266350812616	0.000827461289685377	0.08552367332493906	0.08172735974968937	-7.279270071326033e-05	-0.0002882186885465321	-7.249898610953154e-05	-0.00028705574322979155
1.7299553856997325	0.000650875654381474	0.0006519040816915798	0.0007031886043774494	0.0007020059210578735	0.0007334329876070064	0.0007308515781252091	0.0007658365091941982	0.0007616622736866062	0.000834332875273644	0.0008264839200293692	0.08541735356239147	0.08162581078604772	-7.224172184690236e-05	-0.00028776063186439216	-7.195035350590628e-05	-0.00028660002509170446
1.7403792371521247	0.0006503026965888084	0.000651326704509775	0.0007025055833009143	0.0007013228449236994	0.0007326828207640843	0.0007301044362439802	0.0007650116391329705	0.0007608441908250325	0.0008333410216826147	0.0008255084086613366	0.085311207060746	0.08152442711831823	-7.169460313660725e-05	-0.0002873020597465581	-7.140556332096287e-05	-0.0002861437908432407
1.7508658975532332	0.0006497304822325005	0.000650750082848828	0.0007018235800542196	0.0007006407886922518	0.0007319338510010378	0.0007293584853440361	0.0007641881751855886	0.0007600274971019303	0.0008323510745502976	0.000824534755906254	0.08520523411518051	0.08142320902959808	-7.115131991525941e-05	-0.0002868429763748792	-7.086459101418585e-05	-0.00028568704465534167
1.76141574535857	0.0006491590129827391	0.0006501742183714968	0.0007011425961435166	0.0006999597538635165	0.0007311860796462937	0.0007286137267556054	0.000763366118416066	0.0007592121935990874	0.0008313630341063426	0.0008235629620766617	0.08509943502022038	0.08132215680235949	-7.061184764659001e-05	-0.0002863833858941789	-7.03274121749628e-05	-0.00028522979066150644
1.7720291613040315	0.0006485882905014497	0.0006495991127321929	0.0007004626330650253	0.0006992797419275429	0.0007304395080175105	0.0007278701617981812	0.0007625454698769106	0.0007583982813868448	0.0008303769005680834	0.0008225930274728188	0.08499381006975461	0.08122127071846352	-7.007616192459404e-05	-0.00028592329241150516	-6.979400252218881e-05	-0.00028477203295779185
1.7827065284196406	0.0006480183164423526	0.0006490247675770421	0.0006997836923051192	0.0006986007543645221	0.0007296941374216843	0.0007271277917806187	0.0007617262306092509	0.0007575857615242149	0.0008293926741407036	0.0008216249523828636	0.08488835955706137	0.08112055105918589	-6.954423847318342e-05	-0.00028546269999610296	-6.926433790390568e-05	-0.0002843137756028957
1.7934482320433673	0.0006474490924510163	0.0006484511845439374	0.0006991057753404048	0.000697922792644872	0.0007289499691552401	0.000726386618001233	0.0007609084016429445	0.0007567746350589959	0.0008284103550173958	0.0008206587370829685	0.08478308377481795	0.08101999810522953	-6.901605314609677e-05	-0.0002850016126808852	-6.873839429703821e-05	-0.0002838550226186287
1.8042546598350382	0.0006468806201649114	0.0006478783652625945	0.0006984288836377997	0.0006972458582293129	0.0007282070045041309	0.0007256466417478935	0.0007600919839966998	0.0007559649030278857	0.0008274299433795165	0.0008196943818374939	0.08467798301513085	0.08091961213674732	-6.849158192626104e-05	-0.00028454003446096165	-6.821614780722768e-05	-0.00028339577799052496
1.8151262017903238	0.0006463129012134635	0.0006473063113546062	0.0006977530186546133	0.0006965699525689511	0.0007274652447439348	0.0007249078642981188	0.0007592769786781858	0.0007551565664565951	0.000826451439396748	0.0008187318868991437	0.0845730575695458	0.08081939343335663	-6.79708009257568e-05	-0.00028407796929574847	-6.769757466811022e-05	-0.00028293604566700936
1.8260632502548164	0.0006457459372181075	0.0006467350244334987	0.0006970781818386281	0.0006958950771053567	0.000726724691139945	0.0007241702869191755	0.0007584633866841506	0.0007543496263599608	0.0008254748432272545	0.000817771252509118	0.08446830772907045	0.08071934227415802	-6.745368638499949e-05	-0.00028361542110660887	-6.718265124113637e-05	-0.000282475829559925
1.8370661999381863	0.000645179729792343	0.0006461645061047856	0.0006964043746281763	0.0006952212332706443	0.0007259853449472777	0.0007234339108681705	0.0007576512090005365	0.0007535440837420631	0.0008245001550178391	0.0008168124788972679	0.0843637337841965	0.08061945893775882	-6.694021467253813e-05	-0.0002831523937779634	-6.66713540150854e-05	-0.0002820151335440335
1.848135447928429	0.000644614280541788	0.000645594757966026	0.0006957315984522234	0.0006945484224875541	0.0007252472074109573	0.0007226987373921518	0.0007568404466025935	0.0007527399395963345	0.0008235273749041027	0.0008158555662822481	0.08425933602491362	0.08051974370228421	-6.643036228490273e-05	-0.00028268889115831697	-6.616365960575993e-05	-0.0002815539614576257
1.8592713937061955	0.0006440495910642328	0.0006450257816068773	0.0006950598547304456	0.0006938766461695306	0.0007245102797660189	0.0007219647677281981	0.0007560311004549953	0.0007519371949056775	0.0008225565030105993	0.0008149005148716701	0.08415511474073274	0.08042019684540234	-6.59241058458479e-05	-0.00028222491705875985	-6.565954475561131e-05	-0.00028109231710260474
1.8704744391592067	0.0006434856629496914	0.0006444575786091494	0.0006943891448733086	0.0006932059057208026	0.0007237745632376003	0.0007212320031035191	0.0007552231715119502	0.0007511358506425699	0.0008215875394509879	0.0008139473248622501	0.08405107022070227	0.08032081864433376	-6.54214221063043e-05	-0.0002817604752544389	-6.515898633343425e-05	-0.00028063020424493046
1.8817449885967616	0.0006429224977804583	0.0006438901505468605	0.0006937194702821458	0.000692536202536459	0.0007230400590410382	0.0007205004447355432	0.0007544166607173168	0.0007503359077691832	0.0008206204843281904	0.0008129959964399638	0.08394720275343143	0.08022160937588227	-6.492228794373334e-05	-0.0002812955694836139	-6.466196133382562e-05	-0.000280167626613842
1.8930834487643238	0.0006423600971311622	0.0006433234989862947	0.0006930508323492408	0.0006918675380025364	0.0007223067683819642	0.0007197700938320203	0.0007536115690047184	0.0007495373672374929	0.0008196553377345469	0.0008120465297801964	0.08384351262710633	0.08012256931643993	-6.442668036196059e-05	-0.0002808302034486565	-6.416844687686524e-05	-0.00027970458790257946
1.9044902288582053	0.0006417984625688157	0.0006427576254860511	0.000692383232457902	0.0006911999134960866	0.0007215746924563959	0.0007190409515911084	0.0007528078972976499	0.0007487402299893867	0.0008186920997519638	0.0008110989250478886	0.0837400001295075	0.08002369874201705	-6.39345764905791e-05	-0.0002803643808154399	-6.367842020783138e-05	-0.0002792410917685506
1.9159657405403292	0.0006412375956528748	0.0006421925315971039	0.0006917166719825441	0.0006905333303852655	0.0007208438324508368	0.0007183130192014724	0.0007520056465095991	0.0007479444969567817	0.0008177307704520728	0.000810153182397691	0.08363666554803582	0.07992499792825487	-6.344595358460242e-05	-0.0002798981052133942	-6.319185869648261e-05	-0.00027877714183235924
1.9275103979530908	0.0006406774979352873	0.0006416282188628547	0.0006910511522887646	0.0006898677900294072	0.000720114189542366	0.0007175862978423785	0.0007512048175441522	0.0007471501690617298	0.0008167713498963792	0.0008092093019741101	0.08353350916972668	0.07982646715044302	-6.296078902413502e-05	-0.0002794313802362003	-6.270873983700576e-05	-0.0002783127416791098
1.9391246177343011	0.0006401181709605487	0.0006410646888191871	0.0006903866747334244	0.0006892032937791022	0.0007193857648987352	0.0007168607886837841	0.0007504054112951072	0.0007463572472165302	0.0008158138381364144	0.0008082672839116561	0.08343053128126802	0.079728106683541	-6.247906031388653e-05	-0.00027896420944126255	-6.22290412475128e-05	-0.0002778478948584906
1.9508088190322228	0.0006395596162657556	0.0006405019429945215	0.0006897232406647234	0.0006885398429762772	0.0007186585596784611	0.0007161364928864336	0.000749607428646588	0.00074556573232384	0.0008148582352138862	0.0008073271283349902	0.08332773216902561	0.07962991680219562	-6.200074508291853e-05	-0.0002784965963506525	-6.175274066963499e-05	-0.0002773826048843575
1.9625634235206988	0.0006390018353806567	0.0006399399829098684	0.0006890608514222783	0.0006878774389542713	0.0007179325750309173	0.0007154134116019495	0.00074881087047315	0.0007447756252767831	0.0008139045411608312	0.0008063888353590721	0.08322511211905739	0.07953189778076104	-6.152582108391938e-05	-0.0002780285444497488	-6.127981596787749e-05	-0.0002769168752339568
1.9743888554143678	0.0006384448298277121	0.0006393788100788879	0.0006883995083372055	0.00068721608303792	0.0007172078120964338	0.0007146915459729312	0.0007480157376398999	0.0007439869269590618	0.0008129527559997648	0.0008054524050893097	0.08312267141713535	0.07943404989331154	-6.105426619313487e-05	-0.000277560057188847	-6.081024512974084e-05	-0.0002764507093505064
1.9862855414839768	0.0006378886011221373	0.0006388184260079351	0.0006877392127321898	0.000686555776543623	0.0007164842720063807	0.000713970897133035	0.0007472220310025959	0.000743199638245062	0.0008120028797438249	0.0008045178376216964	0.0830204103487653	0.07933637341366943	-6.0586058409840826e-05	-0.0002770911379826879	-6.034400626484665e-05	-0.00027598411064100326
1.9982539110717792	0.0006373331507719638	0.0006382588321961225	0.0006870799659215706	0.0006858965207794301	0.00071576195588327	0.0007132514662070827	0.0007464297514077642	0.0007424137599999659	0.0008110549123969279	0.0008035851330429644	0.08291832919920182	0.07923886861541594	-6.0121175855826214e-05	-0.0002766217902103185	-5.988107760449002e-05	-0.0002755170824763342
2.010294396107033	0.0006367784802780888	0.0006377000301353695	0.0006864217692114132	0.0006852383170451166	0.0007150408648408398	0.0007125332543111412	0.0007456388996928078	0.0007416292930798582	0.0008101088539539118	0.0008026542914307254	0.08281642825347574	0.0791415357719113	-5.9659596774938595e-05	-0.0002761520172147869	-5.942143750167772e-05	-0.00027504962819338563
2.0224074311215867	0.0006362245911343303	0.0006371420213104598	0.0006857646238995903	0.0006845811666322599	0.0007143209999841581	0.0007118162625526206	0.0007448494766861165	0.0007408462383318372	0.0008091647044006865	0.0008017253128536163	0.08271470779640608	0.07904437515631768	-5.920129953287251e-05	-0.0002756818223042523	-5.896506443032676e-05	-0.0002745817510931836
2.0345934532655616	0.0006356714848274764	0.0006365848071990917	0.000685108531275855	0.0006839250708243161	0.0007136023624097016	0.000711100492030363	0.0007440614832071723	0.0007400645965941179	0.000808222463714377	0.0008007981973714406	0.08261316811262247	0.07894738704161201	-5.8746262616787837e-05	-0.0002752112087523184	-5.851193698503884e-05	-0.0002741134544421986
2.0468529023231294	0.00063511916283734	0.0006360283892719336	0.0006844534926219181	0.0006832700308966963	0.0007128849532054562	0.0007103859438347342	0.0007432749200666617	0.0007392843686961422	0.0008072821318634718	0.0007998729450353113	0.08251180948658769	0.07885057170060958	-5.82944646344459e-05	-0.0002747401797960902	-5.806203388046896e-05	-0.0002736447414712906
2.059186220728381	0.000634567626636815	0.0006354727689926804	0.0006837995092115305	0.0006826160481168495	0.0007121687734510073	0.0007096726190477178	0.0007424897880665874	0.0007385055554586891	0.0008063437088079721	0.000798949555887798	0.08241063220261288	0.07875392940597815	-5.784588431426152e-05	-0.00027426873863861667	-5.761533395099924e-05	-0.0002731756153762366
2.0715938535812968	0.0006340168776919222	0.0006349179478181029	0.0006831465823105501	0.0006819631237443309	0.0007114538242176283	0.000708960518743004	0.0007417060880003665	0.000737728157693975	0.0008054071944995283	0.0007980280299630622	0.0823096365448779	0.07865746043025942	-5.7400500504681956e-05	-0.0002737968884477804	-5.717181615051345e-05	-0.00027270607931889623
2.084076248663807	0.0006334669174618661	0.0006343639271981041	0.0006824947131770251	0.000681311259030883	0.0007107401065683736	0.0007082496439860779	0.0007409238206529476	0.0007369521762057663	0.0008044725888815922	0.0007971083672870012	0.08220882279745331	0.07856116504589024	-5.695829217358672e-05	-0.0002733246323559091	-5.673145955171349e-05	-0.00027223613642593514
2.0966338564559543	0.0006329177473990876	0.0006338107085757729	0.000681843903061269	0.0006806604552205124	0.0007100276215581727	0.0007075399958343148	0.0007401429868009158	0.000736177611789482	0.0008035398918895575	0.0007961905678773906	0.08210819124431812	0.07846504352521455	-5.6519238408121036e-05	-0.00027285197346083034	-5.6294243345605954e-05	-0.000271765789788575
2.109267130152151	0.0006323693689493152	0.0006332582933874369	0.0006811941532059358	0.0006800107135495647	0.0007093163702339151	0.00070683157533707	0.0007393635872125973	0.0007354044652323023	0.0008026091034509049	0.0007952746317440233	0.08200774216937734	0.07836909614050803	-5.6083318414269084e-05	-0.00027237891482653764	-5.586014684156107e-05	-0.00027129504246520275
2.1219765256775314	0.0006318217835516157	0.0006327066830627139	0.0006805454648460918	0.0006793620352467983	0.0007086063536345432	0.0007061243835357599	0.0007385856226481679	0.00073463273731327	0.0008016802234853405	0.0007943605588888448	0.08190747585648903	0.07827332316399566	-5.565051151614625e-05	-0.0002719054594812753	-5.542914946635169e-05	-0.0002708238974786503
2.1347625017044103	0.0006312749926384499	0.0006321558790245701	0.0006798978392092988	0.000678714421533465	0.0007078975727911448	0.000705418421463967	0.0007378090938597611	0.0007338624288034012	0.0008007532519049438	0.0007934483493060994	0.08180739258947592	0.07817772486786856	-5.522079715579442e-05	-0.00027143161041925934	-5.500123076385144e-05	-0.00027035235781711076
2.147625519668832	0.0006307289976357218	0.0006316058826893676	0.0006792512775156839	0.0006780678736233814	0.0007071900287270382	0.0007047136901475153	0.0007370340015915702	0.0007330935404657856	0.000799828188614305	0.0007925380029824642	0.08170749265214729	0.07808230152430538	-5.479415489264422e-05	-0.00027095737060031655	-5.457637039484042e-05	-0.0002698804264353871
2.160566043787228	0.0006301837999628339	0.0006310566954669237	0.0006786057809780179	0.0006774223927230091	0.0007064837224578674	0.0007040101906045689	0.0007362603465799615	0.0007323260730556953	0.0007989050335106702	0.0007916295198971889	0.08160777632832433	0.07798705340548794	-5.4370564403105615e-05	-0.0002704827429497181	-5.4154548136262776e-05	-0.00026940810625344924
2.1735845410731627	0.0006296394010327336	0.0006305083187605565	0.0006779613508017864	0.000676777980031522	0.0007057786549916865	0.000703307923845716	0.0007354881295535692	0.0007315600273206831	0.0007979837864840751	0.00079072290002223	0.0815082439018511	0.07789198078362407	-5.3950005480120355e-05	-0.0002700077303587345	-5.373574388095603e-05	-0.00026893540015740514
2.1866814813541975	0.0006290958022519711	0.0006299607539671457	0.0006773179881852695	0.000676134636740891	0.000705074827329053	0.0007026068908740608	0.0007347173512334102	0.000730795404000694	0.000797064447417493	0.0007898181433223929	0.08140889565662061	0.07779708393096403	-5.353245803271442e-05	-0.00026953233568438595	-5.3319937637161946e-05	-0.0002684623109993345
2.199857337288837	0.0006285530050207482	0.0006294140024771793	0.0006766756943196133	0.0006754923640359517	0.0007043722404631131	0.0007019070926853092	0.0007339480123329839	0.0007300322038281634	0.0007961470161869682	0.0007889152497554634	0.08130973187659278	0.07770236311982082	-5.311790208542208e-05	-0.0002690565617489704	-5.290710952807545e-05	-0.00026798884159728864
2.213112584383593	0.0006280110107329713	0.0006288680656748121	0.0006760344703889073	0.0006748511630944854	0.0007036708953796971	0.000701208530267861	0.000733180113558381	0.0007292704275281254	0.000795231492661761	0.00078801421927235	0.08121075284581454	0.0776078186225885	-5.2706317778122846e-05	-0.0002685804113418122	-5.249723979141793e-05	-0.0002675149947355959
2.2264477010101436	0.0006274698207763001	0.0006283229449379112	0.0006753943175702542	0.0006742110350872861	0.0007029707930573974	0.0007005112046028937	0.0007324136556083803	0.0007285100758183067	0.0007943178767044764	0.0007871150518172081	0.08111195884843891	0.07751345071175798	-5.229768536547247e-05	-0.0002681038872182351	-5.209030877905904e-05	-0.00026704077316516694
2.2398631684225956	0.0006269294365322018	0.0006277786416381148	0.0006747552370338479	0.0006735719811782412	0.0007022719344676664	0.0006998151166644527	0.0007316486391745597	0.0007277511494092404	0.0007934061681712111	0.0007862177473275862	0.08101335016874615	0.07741925965994395	-5.189198521621946e-05	-0.0002676269920992014	-5.168629695639915e-05	-0.0002665661796028007
2.2533594707748548	0.0006263898593760027	0.0006272351571408824	0.000674117229943047	0.0006729340025244032	0.0007015743205748991	0.0006991202674195393	0.0007308850649413984	0.0007269936490043621	0.0007924963669116871	0.0007853223057345554	0.08091492709116471	0.07732524573989764	-5.1489197812993465e-05	-0.00026714972867181164	-5.1285184902029324e-05	-0.000266091216731823
2.2669370951380965	0.0006258510906769385	0.0006266924928055472	0.0006734802974544479	0.000672297100276066	0.0007008779523365262	0.0006984266578281976	0.0007301229335863771	0.0007262375753001128	0.0007915884727693875	0.0007844287269628421	0.08081668990028708	0.07723140922452501	-5.108930375189932e-05	-0.00026667209959033156	-5.088695330729767e-05	-0.0002656158872021974
2.2805965315183476	0.0006253131317982055	0.0006261506499853688	0.0006728444407179593	0.0006716612755768342	0.000700182830703093	0.0006977342888436011	0.000729362245780084	0.0007254829289860431	0.0007906824855816956	0.0007835370109309638	0.08071863888089338	0.07713775038691437	-5.069228374194115e-05	-0.00026619410747522054	-5.049158297578196e-05	-0.0002651401936301645
2.294338272874165	0.0006247759840970123	0.000625609630027585	0.0006722096608768748	0.0006710265295637026	0.0006994889566183566	0.0006970431614121425	0.0007286030021863176	0.0007247297107449108	0.0007897784051800271	0.0007826471575513599	0.08062077431797281	0.07704426950034296	-5.0298118604484576e-05	-0.00026571575491299293	-5.009905482300167e-05	-0.0002646641385994075
2.308162815134429	0.00062423964892463	0.0006250694342734638	0.0006715759590679469	0.0006703928633671256	0.0006987963310193665	0.000696353276473514	0.0007278452034621863	0.0007239779212527861	0.0007888762313899674	0.0007817591667305254	0.08052309649673868	0.07695096683830792	-4.990678927299999e-05	-0.0002652370444571617	-4.970934987571715e-05	-0.00026418772465960916
2.3220706572162446	0.0006237041276264448	0.0006245300640583566	0.0006709433364214606	0.0006697602781110924	0.0006981049548365545	0.0006956646349608036	0.0007270888502582132	0.0007232275611791498	0.0007879759640314071	0.000780873038369142	0.0804256057026523	0.07685784267453816	-4.9518276792521326e-05	-0.00026475797862823836	-4.9322449271683305e-05	-0.00026371095432775604
2.336062301042938	0.0006231694215420075	0.000623991520711749	0.0006703117940613047	0.0006691287749132007	0.000697414828993819	0.0006949772378005703	0.0007263339432184374	0.0007224786311869964	0.0007870776029186735	0.00077998877236221	0.08032830222144473	0.07676489728301697	-4.913256231921584e-05	-0.00026427855991356664	-4.893833425916039e-05	-0.0002632338300880277
2.3501382515621807	0.0006226355320050831	0.0006234538055573124	0.0006696813331050466	0.0006684983548847274	0.0006967259544086125	0.0006942910859129396	0.0007255804829805132	0.0007217311319329311	0.0007861811478606653	0.0007791063685991778	0.0802311863391315	0.07667213093800089	-4.874962711970757e-05	-0.00026379879076640633	-4.855698619626869e-05	-0.00026275635439063083
2.3642990167642037	0.0006221024603437058	0.0006229169199129578	0.0006690519546640051	0.0006678690191307048	0.0006960383319920327	0.000693606180211685	0.0007248284701758159	0.0007209850640672727	0.0007852865986609878	0.0007782258269640738	0.080134258342038	0.07657954391403657	-4.836945257090733e-05	-0.00026331867360779304	-4.8178386550835894e-05	-0.0002622785296541308
2.378545107700138	0.0006215702078802257	0.0006223808650908859	0.0006684236598433216	0.0006672407687499919	0.0006953519626488988	0.0006929225216043127	0.0007240779054295381	0.0007202404282341542	0.0007843939551180837	0.0007773471473356376	0.08003751851681737	0.07648713648598557	-4.799202015958598e-05	-0.0002628382108263161	-4.7802516899807246e-05	-0.000261800358264036
2.392877038500453	0.0006210387759313586	0.0006218456423976358	0.000667796449742031	0.0006666136048353445	0.0006946668472778451	0.0006922401109921482	0.0007233287893607902	0.0007194972250716164	0.0007835032170253623	0.0007764703295874424	0.07994096715047073	0.07639490892903746	-4.761731148159032e-05	-0.000262357404776814	-4.7429358928621074e-05	-0.00026132184257246505
2.4072953263935135	0.000620508165808241	0.0006213112531341436	0.0006671703254531392	0.0006659875284734928	0.0006939829867714031	0.0006915589492704242	0.000722581122582707	0.0007187554552117147	0.000782614384171338	0.000775595373588034	0.07984460453037026	0.07630286151873343	-4.724530824155859e-05	-0.00026187625778154033	-4.705889443091388e-05	-0.0002608429848990901
2.4218004917242455	0.000619978378816477	0.0006207776985957879	0.0006665452880636915	0.0006653625407452095	0.0006933003820160899	0.0006908790373283628	0.0007218349057025406	0.0007180151192806143	0.0007817274563397577	0.0007747222792010536	0.0797484309442742	0.07621099453098601	-4.6875992252538856e-05	-0.00026139477213030227	-4.66911053081942e-05	-0.0002603637875318032
2.436393057972914	0.000619449416256188	0.0006202449800724426	0.0006659213386548421	0.0006647386427253842	0.0006926190338924888	0.000690200376049258	0.0007210901393217621	0.0007172762178986875	0.0007808424333097282	0.000773851046285364	0.07965244668035434	0.07611930824209487	-4.650934543551713e-05	-0.00026091295008054405	-4.632597356919385e-05	-0.00025988425272571725
2.4510735517740176	0.0006189212794220642	0.0006197130988485274	0.0006652984783019298	0.000664115835483092	0.000691938943275337	0.0006895229663105649	0.0007203468240361619	0.0007165387516806133	0.000779959314855852	0.0007729816746951808	0.079556652027211	0.07602780292877122	-4.614534981869228e-05	-0.0002604307938565975	-4.5963481329347466e-05	-0.00025940438270324884
2.46584250293529	0.000618393969603416	0.0006191820562030619	0.0006646767080745503	0.0006634941200816709	0.0006912601110336123	0.0006888468089839812	0.0007196049604359506	0.0007158027212354778	0.0007790781007483559	0.0007721141642802002	0.07946104727389579	0.07593647886815327	-4.578398753736154e-05	-0.0002599483056507368	-4.560361081049763e-05	-0.0002589241796546182
2.4807004444568266	0.0006178674880842212	0.0006186518534097137	0.0006640560290366229	0.0006628734975787879	0.0006905825380306121	0.0006881719049355332	0.0007188645491058537	0.0007150681271668682	0.0007781987907532174	0.0007712485148857222	0.07936563270993284	0.07584533633782947	-4.542524083333069e-05	-0.0002594654876232061	-4.524634434039873e-05	-0.00025844364573818224
2.4956479125503126	0.000617341836143175	0.000618122491736848	0.0006634364422464648	0.0006622539690265122	0.0006899062251240417	0.0006874982550256564	0.0007181255906252115	0.0007143349700729721	0.0007773213846322953	0.0007703847263527773	0.07927040862533725	0.07575437561585718	-4.5069092054251386e-05	-0.000258982341901276	-4.489166435213757e-05	-0.0002579627830795739
2.510685446658382	0.0006168170150537441	0.0006175939724475846	0.0006628179487568651	0.0006616355354713908	0.0006892311731660992	0.0006868258601092856	0.0007173880855680826	0.000713603250546676	0.0007764458821434614	0.0007695227985182577	0.0791753753106384	0.07566359698077803	-4.471552365344772e-05	-0.0002584988705802982	-4.453955338383844e-05	-0.0002574815937727848
2.5258135894740787	0.0006162930260842091	0.0006170662967998402	0.0006622005496151473	0.0006610181979545114	0.000688557383003556	0.00068615472103593	0.000716652034503332	0.0007128729691756588	0.0007755722830407209	0.0007686627312150335	0.07908053305689916	0.07557300071164576	-4.436451818934026e-05	-0.00025801507572398297	-4.41899940782399e-05	-0.00025700007988066487
2.54103288696045	0.0006157698704977195	0.0006165394660463846	0.0006615842458632478	0.000660401957511579	0.0006878848554778417	0.0006854848386497603	0.000715917437994737	0.0007121441265424907	0.0007747005870743463	0.0007678045242720849	0.07898588215573725	0.07548258708804015	-4.401605832491176e-05	-0.0002575309593634556	-4.3842969181931424e-05	-0.00025651824343286833
2.556343888370238	0.0006152475495523426	0.0006160134814348908	0.0006609690385377841	0.0006597868151729866	0.0006872135914251297	0.0006848162137896951	0.000715184296601082	0.0007114167232247317	0.0007738307939910027	0.0007669481775146251	0.0788914228993454	0.0753923563900905	-4.367012682737759e-05	-0.00025704652349831103	-4.349846154511408e-05	-0.0002560360864275746
2.571747146265715	0.00061472606450111	0.0006154883442079824	0.0006603549286701238	0.0006591727719638838	0.0006865435916764154	0.0006841488472894787	0.0007144526108762537	0.0007106907597950219	0.0007729629035338726	0.0007660936907642208	0.0787971555805119	0.07530230889848975	-4.332670656751955e-05	-0.00025656177009580894	-4.315645412114946e-05	-0.0002555536108315437
2.5872432165386163	0.0006142054165920707	0.0006149640556032885	0.000659741917286457	0.000658559828904249	0.0006858748570576071	0.0006834827399777671	0.0007137223813693445	0.0007099662368211855	0.0007720969154427869	0.0007652410638389228	0.07870308049264682	0.0752124448945246	-4.298578051950899e-05	-0.00025607670109212277	-4.281692996610867e-05	-0.0002550708185801165
2.602832658430207	0.0006136856070683341	0.0006144406168534865	0.0006591300054078623	0.0006579479870089554	0.0006852073883895976	0.0006828178926782059	0.0007129936086247364	0.000709243154866315	0.0007712328294543407	0.0007643902965533791	0.07860919792979261	0.07512276466008429	-4.2647331760150425e-05	-0.00025559131839114624	-4.247987223812699e-05	-0.0002545877115763262
2.6185160345514573	0.0006131666371681292	0.0006139180291863626	0.0006585191940503848	0.0006573372472878504	0.0006845411864883604	0.0006821543062095214	0.0007122662931822153	0.0007085215144888813	0.0007703706453020331	0.0007635413887189706	0.07851550818665662	0.07503326847768939	-4.231134346849297e-05	-0.0002551056238649374	-4.214526419706391e-05	-0.00025410429169189785
2.6342939109033563	0.0006126485081248437	0.000613396293824853	0.0006579094842250979	0.000656727610745816	0.0006838762521650201	0.0006814919813855925	0.0007115404355770508	0.0007078013162428164	0.0007695103627163798	0.0007626943401439229	0.07842201155862284	0.07494395663050747	-4.197779892569156e-05	-0.00025461961935535626	-4.1813089204277565e-05	-0.00025362056076824735
2.6501668568973313	0.0006121312211670757	0.0006128754119870951	0.0006573008769381745	0.0006561190783828418	0.0006832125862259393	0.000680830919015537	0.0007108160363400993	0.0007070825606776114	0.0007686519814250408	0.0007618491506334295	0.07832870834177995	0.07485482940237405	-4.164668151397308e-05	-0.0002541333066714002	-4.1483330721694966e-05	-0.00025313652061420555
2.666135445375801	0.0006116147775186862	0.0006123553848864824	0.0006566933731909605	0.000655511651194098	0.0006825501894728033	0.0006801711199037951	0.0007100930959979007	0.0007063652483384164	0.0007677955011529486	0.0007610058199897815	0.07823559883293812	0.07476588707781538	-4.131797471653917e-05	-0.00025364668759095266	-4.1155972311648914e-05	-0.0002526521730076281
2.6822002526328483	0.0006110991783988435	0.0006118362137317083	0.0006560869739800406	0.0006549053301700002	0.0006818890627026979	0.0006795125848502081	0.0007093716150727719	0.0007056493797661278	0.0007669409216224276	0.0007601643480124794	0.07814268332965374	0.07467712994206517	-4.099166211702157e-05	-0.00025315976386067196	-4.083099763634371e-05	-0.00025216751969531215
2.6983618584350144	0.0006105844250220741	0.0006113178997268201	0.0006554816802973087	0.0006543001162962822	0.0006812292067081943	0.0006788553146501013	0.0007086515940829014	0.0007049349554974884	0.00076608824255332	0.0007593247344983606	0.0780499621302469	0.07458855828108911	-4.066772739911781e-05	-0.0002526725371964911	-4.050839045741453e-05	-0.00025168256239294085
2.71462084604223	0.0006100705185983089	0.0006108004440712646	0.0006548774931300349	0.0006536960105540639	0.0006805706222774245	0.0006781993100943639	0.000707933033542444	0.0007042219760651744	0.0007652374636631048	0.0007584869792417139	0.07795743553382743	0.07450017238159744	-4.0346154345907714e-05	-0.0002521850092824518	-4.0188134635490286e-05	-0.00025119730278527763
2.730977802228858	0.0006095574603329344	0.0006102838479599405	0.0006542744134609389	0.0006530930139199183	0.0006799133101941721	0.0006775445719695297	0.0007072159339616171	0.0007035104419978967	0.0007643885846670257	0.0007576510820344063	0.0778651038403101	0.07441197253107915	-4.00269268395273e-05	-0.0002516971817718705	-3.987021412963157e-05	-0.0002507117425259442
2.747433317304874	0.0006090452514268391	0.0006097681125832473	0.0006536724422682534	0.0006524911273659466	0.0006792572712379429	0.0006768911010578594	0.0007065002958467954	0.0007028003538204889	0.0007635416052782088	0.0007568170426659975	0.07777296735044666	0.07432395901780656	-3.9710028860790586e-05	-0.00025120905628739365	-3.955461299695942e-05	-0.00025022588323761474
2.763987985137163	0.0006085338930764616	0.0006092532391271318	0.0006530715805257967	0.0006518903518598388	0.0006786025061840532	0.0006762388981374198	0.0007057861197006005	0.0007020917120540022	0.0007626965252077866	0.0007559848609238608	0.07768102636583302	0.07423613213086992	-3.939544448844021e-05	-0.00025072063441972103	-3.9241315392218173e-05	-0.0002497397265127377
2.780642403170963	0.0006080233864738397	0.00060873922877314	0.0006524718292030388	0.0006512906883649484	0.0006779490158037081	0.0006755879639821626	0.0007050734060220002	0.0007013845172157972	0.0007618533441650184	0.0007551545365933032	0.0775892811889435	0.0741484921601881	-3.908315789892883e-05	-0.00025023191772913234	-3.8930305567147494e-05	-0.000249253273912009
2.797397172451417	0.0006075137328066585	0.0006082260826984671	0.0006518731892651711	0.0006506921378403593	0.000677296800864083	0.0006749382993620103	0.0007043621553064011	0.0007006787698196409	0.0007610120618574128	0.0007543260694576842	0.07749773212314831	0.07406103939653717	-3.877315336597853e-05	-0.0002497429077457092	-3.8621567870170126e-05	-0.0002487665269659267
2.8142528976452668	0.0006070049332582961	0.0006077138020760015	0.0006512756616731736	0.0006500947012409539	0.000676645862128399	0.0006742899050429288	0.0007036523680457387	0.0006999744703757918	0.0007601726779908453	0.0007534994592985314	0.07740637947273248	0.07397377413156186	-3.84654152599459e-05	-0.0002492536059682249	-3.831508674602413e-05	-0.00024827948717498494
2.831210187062679	0.000606496989007874	0.0006072023880743785	0.0006506792473838833	0.0006494983795174796	0.0006759962003560104	0.000673642781787011	0.000702944044728574	0.0006992716193910986	0.0007593351922696815	0.0007526747058956611	0.07731522354292181	0.07388669665780831	-3.815992804741611e-05	-0.0002487640138647551	-3.8010846734992665e-05	-0.000247792156008092
2.848269652679189	0.0006059899012303035	0.0006066918418580263	0.0006500839473500609	0.00064890317361662	0.0006753478163024787	0.0006729969303525585	0.0007022371858401853	0.00069857021736909	0.0007584996043968968	0.0007518518090272953	0.07722426463990482	0.07379980726873628	-3.785667629083514e-05	-0.00024827413287292766	-3.770883247278603e-05	-0.00024730453490448556
2.865431910157798	0.000605483671096333	0.0006061821645872154	0.0006494897625204619	0.0006483090844810601	0.0006747007107196561	0.0006723523514941533	0.0007015317918626597	0.0006978702648100638	0.0007576659140741929	0.0007510307684701783	0.07713350307084783	0.07371310625874224	-3.755564464787142e-05	-0.00024778396439956163	-3.7409028689781854e-05	-0.0002468166252723447
2.882697578871184	0.0006049782997725975	0.0006056733574181087	0.0006488966938399005	0.0006477161130495585	0.0006740548843557635	0.0006717090459627501	0.0007008278632749893	0.0006971717622111848	0.000756834121002123	0.0007502115839996954	0.07704293914392835	0.07362659392318031	-3.7256817871113984e-05	-0.0002472935098210838	-3.711142021079958e-05	-0.00024632842848981706
2.900067281924058	0.0006044737884216631	0.0006051654215028061	0.0006483047422493187	0.0006471242602570082	0.0006734103379554709	0.0006710670145057393	0.0007001254005531606	0.0006964747100665697	0.0007560042248802037	0.0007493942553899876	0.07695257316835039	0.07354027055838752	-3.696018080762836e-05	-0.00024680277048419463	-3.6815991954583516e-05	-0.0002458399459051852
2.9175416461756507	0.0006039701382020759	0.0006046583579893962	0.0006477139086858529	0.0006465335270345094	0.0006727670722599724	0.0006704262578670402	0.0006994244041702445	0.0006957791088673809	0.0007551762254070382	0.0007485787824140677	0.07686240545436435	0.07345413646169865	-3.666571839830782e-05	-0.0002463117477043697	-3.6522728933174875e-05	-0.00024535117883559
2.9351213022623317	0.0006034673502684093	0.0006041521680220026	0.0006471241940829024	0.000645943914309435	0.0006721250880070736	0.0006697867767871706	0.0006987248745964946	0.0006950849591019191	0.0007543501222804346	0.0007477651648439397	0.07677243631329693	0.07336819193147347	-3.6373415677550675e-05	-0.0002458204427669419	-3.6231616251779925e-05	-0.0002448621285690844
2.952806884620376	0.000602965425771311	0.0006036468527408335	0.0006465355993701947	0.0006453554230054984	0.0006714843859312617	0.000669148572003329	0.0006980268122994328	0.0006943922612557113	0.0007535259151975203	0.0007469534024507094	0.0766826660575681	0.07328243726711416	-3.60832577728544e-05	-0.0002453288569276568	-3.5942639107933855e-05	-0.0002443727963624409
2.970599031508854	0.0006024643658575494	0.0006031424132822287	0.0006459481254738539	0.0006447680540428213	0.0006708449667637901	0.0006685116442494748	0.0006973302177439442	0.0006937010158116019	0.0007527036038548636	0.0007461434950047053	0.07659309500071478	0.073196872769085	-3.5795229904191095e-05	-0.00024483699141147897	-3.5655782791400165e-05	-0.00024388318344348292
2.9884983850326714	0.0006019641716700606	0.0006026388507787072	0.0006453617733164658	0.0006441818083379976	0.000670206831232754	0.0006678759942564	0.0006966350913923657	0.0006930112232498453	0.000751883187948588	0.0007453354422755888	0.0765037234574134	0.07311149873894379	-3.550931738367444e-05	-0.0002443448474133969	-3.5371032683521875e-05	-0.00024339329100989127
3.006505591165733	0.0006014648443479975	0.0006021361663590165	0.0006447765438171483	0.000643596686804164	0.0006695699800631712	0.0006672416227518148	0.0006959414337045823	0.000692322884048194	0.0007510646671744935	0.0007445292440324732	0.07641455174350373	0.07302631547935387	-3.522550561505314e-05	-0.0002438524260985897	-3.5088374256662946e-05	-0.00024290312022851035
3.0246212997742656	0.0006009663850267711	0.0006016343611481779	0.0006441924378916111	0.0006430126903510647	0.0006689344139770576	0.0006666085304604225	0.0006952492451381092	0.0006916359986819862	0.0007502480412281658	0.0007437249000440334	0.0763255801760099	0.07294132329410434	-3.494378009325991e-05	-0.00024335972860184407	-3.480779307403134e-05	-0.00024241267223715224
3.0428461646402667	0.0006004687948381051	0.0006011334362675377	0.0006436094564522307	0.000642429819885119	0.0006683001336935093	0.000665976718103996	0.000694558526148193	0.0006909505676242437	0.0007494333098051023	0.0007429224100786272	0.07623680907316442	0.07285652248814482	-3.466412640396738e-05	-0.00024286675602830377	-3.452927478908574e-05	-0.00024192194814404155
3.0611808434850984	0.0005999720749100737	0.000600633392834811	0.0006430276004081081	0.0006418480763094862	0.0006676671399287754	0.0006653461864014558	0.0006938692771878937	0.0006902665913457512	0.0007486204726008197	0.000742121773904401	0.07614823875443263	0.0727719133675928	-3.438653022322033e-05	-0.00024237350945385816	-3.4252805145022075e-05	-0.0002414309490271216
3.079625997993227	0.0005994762263671558	0.0006001342319641312	0.000642446870665142	0.0006412674605241334	0.000667035433396338	0.0006647169360689504	0.0006931814987081794	0.0006895840703151528	0.0007478095293109753	0.0007413229912894102	0.07605986954053168	0.07268749623976418	-3.411097731670712e-05	-0.0002418799899234214	-3.3978369974364125e-05	-0.0002409396759346094
3.0981822938360946	0.0005989812503302756	0.0005996359547660976	0.0006418672681260906	0.0006406879734259025	0.0006664050148069945	0.0006640889678199308	0.0006924951911580151	0.0006889030049990395	0.0007470004796314813	0.0007405260620017296	0.07597170175345608	0.07260327141319206	-3.383745353959314e-05	-0.0002413861984527088	-3.3705955198640863e-05	-0.00024044812988577302
3.116850400696155	0.0005984871479168515	0.0005991385623478208	0.0006412887936906384	0.0006401096159085725	0.0006657758848689266	0.0006634622823652268	0.0006918103549844527	0.0006882233958620366	0.0007461933232586174	0.0007397309858095669	0.07588373571650256	0.07251923919765202	-3.356594483596223e-05	-0.00024089213602795922	-3.34355468276544e-05	-0.00023995631186923827
3.135630992291033	0.0005979939202408447	0.0005986420558129736	0.0006407114482554641	0.0006395323888629328	0.0006651480442877855	0.0006628368804131307	0.0006911269906327232	0.0006875452433668963	0.0007453880598891523	0.000738937762481377	0.0757959717542914	0.07243539990417888	-3.3296437238348325e-05	-0.00024039780360554652	-3.3167130959351615e-05	-0.00023946422284512603
3.1545247463978408	0.0005975015684127981	0.000598146436261832	0.0006401352327143022	0.0006389562931768387	0.0006645214937667623	0.0006622127626694625	0.0006904450985463206	0.0006868685479745805	0.0007445846892204498	0.0007381463917859714	0.0757084101927882	0.07235175384509583	-3.302891686730175e-05	-0.0002399032021123959	-3.290069377925864e-05	-0.0002389718637443028
3.1735323448776414	0.0005970100935398894	0.0005976517047913279	0.0006395601479580118	0.0006383813297352858	0.0006638962340066722	0.0006615899298376575	0.0006897646791670971	0.000686193310144355	0.0007437832109505911	0.0007373568734926348	0.07562105135933142	0.07226830133403239	-3.276336993090698e-05	-0.0002394083324456231	-3.2636221559811246e-05	-0.00023847923546682637
3.192654473700048	0.0005965194967259744	0.0005971578624950939	0.0006389861948746426	0.0006378074994204739	0.0006632722657060246	0.0006609683826188388	0.0006890857329353508	0.000685519530333876	0.0007429836247784857	0.0007365692073712348	0.07553389558265257	0.07218504268594672	-3.249978272438017e-05	-0.00023891319547300616	-3.23737006601571e-05	-0.00023798633888388876
3.211891822967991	0.000596029779071633	0.0005966649104635108	0.0006384133743494979	0.0006372348031118708	0.0006626495895611068	0.000660348121711896	0.0006884082602899139	0.0006848472089992791	0.0007421859304039865	0.0007357833931923364	0.07544694319290103	0.07210197821715184	-3.223814162961816e-05	-0.00023841779203304103	-3.211311752582269e-05	-0.00023749317483859333
3.2312450869426166	0.0005955409416742119	0.0005961728497837498	0.0006378416872651985	0.0006366632416862751	0.0006620282062660531	0.000659729147813553	0.0006877322616682397	0.0006841763465952622	0.0007413901275280003	0.0007349994307273081	0.07536019452166877	0.07201910824533532	-3.197843311473006e-05	-0.00023792212293480275	-3.18544586879084e-05	-0.00023699974414342906
3.2507149640683446	0.0005950529856278772	0.0005956816815398286	0.000637271134501754	0.0006360928160178901	0.0006614081165129289	0.0006591114616184597	0.0006870577375064988	0.0006835069435751834	0.0007405962158526092	0.0007342173197484417	0.07527364990201413	0.07193643308958267	-3.172064373352726e-05	-0.00023742618895761236	-3.15977107628769e-05	-0.00023650604758199134
3.2703021569980693	0.0005945659120236525	0.0005951914068126475	0.0006367017169366206	0.0006355235269783795	0.0006607893209918021	0.0006584950638192515	0.0006863846882396585	0.0006828390003911389	0.000739804195081175	0.0007334370600290566	0.075187309668484	0.07185395307040135	-3.1464760125266694e-05	-0.00023692999085220268	-3.134286045209517e-05	-0.00023601208590887102
3.2900073726185273	0.0005940797219494695	0.0005947020266800432	0.0006361334354447709	0.0006349553754369393	0.0006601718203908208	0.0006578799551066404	0.0006857131143015785	0.0006821725174940575	0.0007390140649184586	0.0007326586513436152	0.07510117415714061	0.0717716685097426	-3.1210769013967354e-05	-0.0002364335293394415	-3.108989454133487e-05	-0.00023551785984940454
3.3098313220758016	0.0005935944164902112	0.0005942135422168321	0.0006355662908987572	0.0006343883622603591	0.0006595556153962913	0.0006572661361694774	0.0006850430161250954	0.0006815074953337845	0.0007382258250707322	0.000731882093467832	0.07501524370558245	0.07168957973102642	-3.09586572081362e-05	-0.0002359368051113031	-3.083879990040811e-05	-0.0002350233701002291
3.329774720800988	0.0005931099967277566	0.0005937259544948566	0.000635000284168775	0.0006338224883130886	0.0006589407066927511	0.0006566536076948392	0.0006843743941421124	0.0006808439343591702	0.000737439475245889	0.0007311073861787855	0.07492951865297243	0.07160768705916179	-3.070841160030327e-05	-0.00023543981883081266	-3.058956348266084e-05	-0.00023452861732867203
3.349838288536016	0.000592626463741027	0.0005932392645830305	0.0006344354161227288	0.0006332577544573	0.0006583270949630469	0.0006560423703680947	0.0006837072487836863	0.000680181835018155	0.0007366550151535577	0.0007303345292550251	0.07484399934005952	0.07152599082057243	-3.0460019166417968e-05	-0.00023494257113085282	-3.0342172324452493e-05	-0.00023403360217241764
3.370022749359618	0.0005921438186060341	0.0005927534735473909	0.0006338716876262997	0.0006326941615529605	0.0006577147808884135	0.0006554324248729934	0.0006830415804801198	0.0006795211977578645	0.00073587244450522	0.0007295635224766913	0.07475868610920298	0.07144449134321963	-3.021346696571378e-05	-0.00023444506261677267	-3.0096613544895734e-05	-0.00023353832524092288
3.390328831713469	0.0005916620623959164	0.0005922685824511344	0.0006333090995430004	0.000632131710457883	0.0006571037651485394	0.0006548237718917243	0.0006823773896610412	0.0006788620230246845	0.0007350917630143119	0.0007287943656256115	0.0746735793044023	0.07136318895662873	-2.9968742139979687e-05	-0.00023394729386377877	-2.985287434538117e-05	-0.00023304278711472337
3.4107572684284713	0.0005911811961809953	0.000591784592354673	0.0006327476527342534	0.0006315704020278069	0.0006564940484216576	0.0006542164121050069	0.0006817146767555024	0.0006782043112643586	0.0007343129703963482	0.0007280270584854254	0.07458867927131321	0.07128208399190486	-2.972583191326178e-05	-0.00023344926541846167	-2.9610942009056923e-05	-0.00023254698834543341
3.431308796751202	0.0005907012210288085	0.0005913015043156703	0.0006321873480594394	0.0006310102371164481	0.0006558856313846045	0.0006536103461921524	0.0006810534421920553	0.0006775480629220654	0.0007335360663690217	0.0007272616008416796	0.07450398635728193	0.0712011767817638	-2.9484723591415712e-05	-0.00023295097779851837	-2.9370803900502507e-05	-0.00023205092945607908
3.4519841583705158	0.000590222138004167	0.0005908193193890979	0.0006316281863759778	0.000630451216575574	0.0006552785147129121	0.0006530055748311511	0.0006803936863988512	0.0006768932784425171	0.0007327610506523293	0.0007264979924819527	0.07441950091136194	0.07112046766055828	-2.9245404561575872e-05	-0.00023245243149214168	-2.913244746506269e-05	-0.00023155461093982144
3.47278409944432	0.0005897439481691884	0.0005903380386272712	0.0006310701685393769	0.0006298933412550611	0.0006546726990808692	0.0006524020986987411	0.0006797354098037185	0.0006762399582700328	0.000731987922968671	0.000725736233195953	0.07433522328434568	0.07103995696429105	-2.9007862291929865e-05	-0.00023195362695963007	-2.8895860228722592e-05	-0.00023105803326194108
3.4937093706264992	0.0005892666525833497	0.0005898576630799025	0.0006305132954033068	0.0006293366120029638	0.0006540681851616059	0.0006517999184704845	0.0006790786128342556	0.0006755881028486364	0.0007312166830429693	0.0007249763227756347	0.07425115382878526	0.07095964503065058	-2.8772084331012485e-05	-0.000231454564631417	-2.8661029797498808e-05	-0.00023056119685879728
3.514760727094002	0.0005887902523035274	0.0005893781937941413	0.0006299575678196584	0.0006287810296655754	0.0006534649736271652	0.0006511990348208425	0.0006784232959179155	0.0006749377126221348	0.000730447330602777	0.000724218261015304	0.07416729289902127	0.0708795321990274	-2.8538058307537445e-05	-0.00023095524491001385	-2.8427943857109797e-05	-0.00023006410213850803
3.535938928574102	0.0005883147483840426	0.0005888996318146218	0.00062940298663861	0.0006282265950874904	0.0006528630651485769	0.0006505994484232477	0.000677769459482094	0.000674288788034208	0.0007296798653783883	0.0007234620477117289	0.07408364085120493	0.07079961881054621	-2.830577192976247e-05	-0.00023045566816851104	-2.819659017236527e-05	-0.00022956674947954836
3.557244739371806	0.0005878401418767089	0.0005884219781835117	0.0006288495527086902	0.0006276733091116777	0.0006522624603959369	0.0006500011599501868	0.0006771171039542187	0.0006736413295284967	0.0007289142871029551	0.0007227076826642528	0.07400019804332912	0.07071990520807965	-2.8075212985164896e-05	-0.0002299558347515912	-2.7966956586907704e-05	-0.000229069139232152
3.578678928397448	0.0005873664338308708	0.0005879452339405501	0.0006282972668768408	0.0006271211725795307	0.0006516631600384769	0.0006494041700732645	0.0006764662297618308	0.0006729953375486836	0.0007281505955125899	0.0007219551656748946	0.0739169648352469	0.07064039173628572	-2.7846369339971574e-05	-0.00022945574497496013	-2.7739031022773475e-05	-0.00022857127171831138
3.600242269194432	0.0005868936252934536	0.0005874694001230994	0.0006277461299884823	0.000626570186330945	0.0006510651647446449	0.0006488084794632874	0.0006758168373326775	0.0006723508125385846	0.0007273887903464836	0.0007212044965484671	0.07383394158870259	0.07056107874161975	-2.7619228938706095e-05	-0.00022895539912545781	-2.7512801479914056e-05	-0.0002280731472312364
3.6219355399671502	0.0005864217173090039	0.0005869944777661878	0.0006271961428875745	0.0006260203512043707	0.0006504684751821765	0.0006482140887903304	0.000675168927094796	0.000671707754942231	0.0007266288713470131	0.0007204556750926791	0.07375112866735896	0.07048196657237146	-2.739377980391297e-05	-0.00022845479746204378	-2.7288256035795308e-05	-0.0002275747660356181
3.643759523609069	0.0005859507109197342	0.0005865204679025526	0.0006266473064166817	0.0006254716680368831	0.0006498730920181681	0.0006476209987238186	0.000674522499476599	0.0006710661652039563	0.0007258708382598511	0.0007197087011182456	0.07366852643681834	0.07040305557867987	-2.7170010035547018e-05	-0.00022795394021449256	-2.7065382844866648e-05	-0.00022707612836690705
3.6657150077309777	0.0005854806071655703	0.0005860473715626912	0.0006260996214170393	0.0006249241376642454	0.0006492790159191562	0.0006470292099325987	0.0006738775549069669	0.0006704260437684855	0.000725114690834082	0.0007189635744390021	0.07358613526465257	0.0703243461125659	-2.694790781057957e-05	-0.00022745282758365737	-2.6844170138396253e-05	-0.00022657723443325617
3.6878027846894206	0.0005850114070841895	0.0005855751897748973	0.0006255530887286096	0.0006243777609209674	0.0006486862475511896	0.0006464387230850096	0.000673234093815326	0.0006697873910810133	0.0007243604288223049	0.000718220294872003	0.07350395552042874	0.07024583852795337	-2.6727461382655e-05	-0.000226951459742053	-2.662460622375809e-05	-0.0002260780844132032
3.710023651615288	0.0005845431117110691	0.0005851039235653143	0.000625007709190152	0.0006238325386403771	0.0006480947875799043	0.0006458495388489661	0.0006725921166317431	0.0006691502075872981	0.0007236080519807512	0.0007174788622376393	0.07342198757573605	0.07016753318069437	-2.6508659081618882e-05	-0.0002264498368335227	-2.6406679484204665e-05	-0.0002255786784572944
3.732378410442586	0.0005840757220795305	0.0005846335739579759	0.0006244634836392853	0.0006232884716546777	0.0006475046366705986	0.0006452616578920218	0.0006719516237870093	0.0006685144937337437	0.0007228575600693917	0.0007167392763597441	0.07334023180421233	0.07008943042860005	-2.6291489313184924e-05	-0.00022594795897394604	-2.6190378378464566e-05	-0.0002250790166882649
3.7548678679373717	0.0005836092392207773	0.0005841641419748491	0.0006239204129125451	0.0006227455607950124	0.0006469157954883037	0.0006446750808814511	0.0006713126157127216	0.000667880249967483	0.0007221089528520453	0.000716001537065697	0.07325868858157027	0.07001153063145983	-2.6075940558397195e-05	-0.00022544582625041998	-2.5975691440140516e-05	-0.00022457909919940122
3.777492835726878	0.0005831436641639456	0.0005836956286358833	0.0006233784978454537	0.0006222038068915294	0.0006463282646978638	0.0006440898084843209	0.0006706750928413771	0.0006672474767364659	0.0007213622300964931	0.0007152656441865379	0.07317735828562733	0.06993383415106932	-2.5862001373212068e-05	-0.00022494343872105083	-2.576260727747172e-05	-0.00022407892605619262
3.8002541303288	0.0005826789979361429	0.0005832280349590514	0.0006228377392725788	0.0006216632107734424	0.0006457420449640065	0.0006435058413675636	0.0006700390556064535	0.0006666161744895455	0.0007206173915745856	0.0007145315975570722	0.07309624129633008	0.06985634135126131	-2.564966038805759e-05	-0.00022444079641485704	-2.5551114572796088e-05	-0.0002235784972951238
3.823152573180761	0.0005822152415624977	0.0005827613619603985	0.0006222981380276031	0.0006211237732691009	0.0006451571369514249	0.0006429231801980557	0.0006694045044425011	0.0006659863436765647	0.0007198744370623588	0.0007137993970159844	0.07301533799577996	0.06977905259792257	-2.5438906307639203e-05	-0.000223937899333726	-2.534120208221198e-05	-0.00022307781292456308
3.8461889906699622	0.0005817523960661944	0.0005822956106540807	0.0006217596949433768	0.0006205854952060428	0.0006445735413248365	0.0006423418256426863	0.0006687714397852224	0.0006653579847484356	0.0007191333663401348	0.0007130690424059371	0.07293464876826805	0.06970196825902818	-2.5229727910384622e-05	-0.00022343474745110947	-2.5132858635253802e-05	-0.00022257687292516481
3.8693642141629967	0.0005812904624685233	0.0005818307820524139	0.0006212224108519891	0.0006200483774110645	0.0006439912587490728	0.0006417617783684326	0.0006681398620715635	0.0006647310981572318	0.0007183941791926403	0.0007123405335736873	0.07285417400029577	0.06962508870466749	-2.502211404786965e-05	-0.0002229313407107747	-2.49260731343022e-05	-0.0002220756772487592
3.892679080035866	0.0005808294417889212	0.000581366877165916	0.0006206862865848278	0.0006195124207102824	0.0006434102898891454	0.0006411830390424351	0.0006675097717397967	0.0006641056843562683	0.0007176568754091133	0.0007116138703701895	0.07277391408060359	0.06954841430706436	-2.481605364466552e-05	-0.00022242767902887206	-2.4720834554204166e-05	-0.00022157422581826902
3.9161344297041563	0.0005803693350450163	0.0005809038970033534	0.0006201513229726419	0.000618977625929198	0.0006428306354103228	0.0006406056083320731	0.0006668811692296108	0.0006634817438001931	0.0007169214547834146	0.0007108890526507092	0.0726938694002052	0.06947194544061099	-2.4611535697788983e-05	-0.00022192376229296373	-2.4517131941991996e-05	-0.00022107251852904186
3.9397311096534064	0.00057991014325267	0.0005804418425717822	0.0006196175208456074	0.0006184439938927563	0.0006422522959782033	0.0006400294869050334	0.0006662540549821944	0.0006628592769450656	0.000716187917114137	0.0007101660802749261	0.07261404035240658	0.06939568248189108	-2.4408549276320676e-05	-0.0002214195903619265	-2.4314954416387174e-05	-0.00022057055524778157
3.963469971469652	0.0005794518674260202	0.0005799807148765951	0.0006190848810333843	0.0006179115254254132	0.0006416752722587918	0.0006394546754293905	0.0006656284294403218	0.000662238284248447	0.000715456262204716	0.0007094449531070447	0.07253442733284288	0.06931962580970832	-2.4207083520959294e-05	-0.00022091516306603498	-2.4114291167384033e-05	-0.0002200683358128952
3.987351871870168	0.0005789945085775261	0.0005795205149215654	0.0006185534043651873	0.0006173802213511968	0.0006410995649185723	0.0006388811745736748	0.0006650042930484424	0.0006616187661694848	0.0007147264898635418	0.000708725671015904	0.07245503073949978	0.069243775805115	-2.4007127643776993e-05	-0.00022041048020789156	-2.3915131455930563e-05	-0.0002195658600346595
4.01137767273438	0.000578538067718009	0.0005790612437088886	0.0006180230916698412	0.0006168500824937703	0.0006405251746245797	0.0006383089850069504	0.0006643816462527642	0.0006610007231689958	0.0007139985999040669	0.0007080082338750824	0.07237585097274964	0.0691681328514352	-2.3808670927633058e-05	-0.0002199055415613993	-2.3717464613388917e-05	-0.00021906312769455483
4.035548241134971	0.0005780825458566965	0.0005786029022392288	0.0006174939437758469	0.0006163211096764947	0.0006399521020444778	0.0006377381073988882	0.0006637604895013394	0.0006603841557095534	0.0007132725921449174	0.0007072926415630089	0.07229688843537381	0.06909269733429682	-2.3611702725790523e-05	-0.0002194003468714012	-2.3521280041238768e-05	-0.0002185601385459729
4.059864449369175	0.0005776279440012655	0.0005781454915117622	0.0006169659615114451	0.0006157933037224932	0.000639380347846633	0.0006371685424198389	0.0006631408232441537	0.000659769064255574	0.0007125484664100048	0.0007065788939630706	0.07221814353259488	0.06901746964165809	-2.341621246161954e-05	-0.00021889489585491528	-2.3326567210725166e-05	-0.0002180568923144527
4.08432717499025	0.0005771742631578849	0.0005776890125242209	0.0006164391457046769	0.0006152666654547125	0.0006388099127001853	0.0006366002907409055	0.0006625226479332097	0.0006591554492733993	0.000711826222528635	0.0007058669909637204	0.07213961667210586	0.06894245016383348	-2.3222189628139406e-05	-0.0002183891882004546	-2.3133315662336382e-05	-0.0002175533886967368
4.108937300839158	0.0005767215043312587	0.0005772334662729364	0.0006159134971834489	0.0006147411956959867	0.0006382407972751269	0.0006360333530340214	0.0006619059640226161	0.0006585433112313851	0.0007111058603356195	0.0007051569324585876	0.07206130826409907	0.06886763929352531	-2.302962378760917e-05	-0.00021788322356809664	-2.2941515005446556e-05	-0.0002170496273612016
4.133695715076422	0.0005762696685246673	0.0005767788537528834	0.0006153890167755912	0.0006142168952690985	0.0006376730022423714	0.0006354677299720198	0.0006612907719686698	0.0006579326505999838	0.0007103873796713854	0.000704448718346584	0.07198321872129686	0.06879303742585022	-2.2838504571092225e-05	-0.0002173770015889559	-2.2751154917939262e-05	-0.00021654560794780175
4.15860331121418	0.0005758187567400142	0.0005763251759577259	0.0006148657053089269	0.0006136937649968465	0.0006371065282738355	0.0006349034222287127	0.0006606770722299485	0.0006573234678518337	0.0007096707803820884	0.0007037423485320154	0.07190534845898082	0.0687186449583672	-2.2648821678215164e-05	-0.00021687052186664113	-2.2562225145853626e-05	-0.00021604133006858373
4.183660988148428	0.0005753687699778628	0.0005758724338798566	0.0006143435636113284	0.0006131718057021013	0.0006365413760425014	0.0006343404304789579	0.0006600648652673893	0.0006567157634618392	0.0007089560623197189	0.0007030378229246869	0.07182769789501965	0.06864446229110777	-2.246056487659881e-05	-0.00021636378397579814	-2.237471550292809e-05	-0.00021553679330701958
4.208869650191461	0.0005749197092374858	0.0005754206285104459	0.0006138225925107852	0.0006126510182078763	0.0006359775462225054	0.0006337787553987405	0.0006594541515443839	0.0006561095379072635	0.0007082432253422203	0.0007023351414400164	0.07175026744990437	0.06857048982660431	-2.2273724001495646e-05	-0.00021585678746201264	-2.2188615870236128e-05	-0.00021503199721822908
4.2342302071045115	0.000574471575516901	0.0005749697608394799	0.000613302792835462	0.0006121314033373828	0.0006354150394892008	0.00063321839766524	0.0006588449315268563	0.0006555047916678056	0.0007075322693135909	0.0007016343039991377	0.07167305754677261	0.06849672796991722	-2.2088288955553897e-05	-0.00021534953184364214	-2.2003916195815e-05	-0.00021452694132918781
4.259743574130585	0.0005740243698129193	0.0005745198318558082	0.0006127841654137641	0.0006116129619140982	0.000634853856519237	0.0006326593579569096	0.000658237205683357	0.0006549015252256938	0.0007068231941040027	0.0007009353105290154	0.07159606861144677	0.06842317712866905	-2.1904249708220788e-05	-0.0002148420166095122	-2.182060649420607e-05	-0.00021402162513783907
4.285410672027485	0.0005735780931211847	0.0005740708425471874	0.0006122667110744003	0.0006110956947618282	0.0006342939979906347	0.0006321016369535484	0.0006576309744851453	0.0006542997390657679	0.0007061159995899098	0.0007002381609625512	0.07151930107245763	0.06834983771306802	-2.1721596295470186e-05	-0.00021433424122034583	-2.1638676846137336e-05	-0.00021351604811409297
4.311232427101037	0.000573132746436218	0.0005736227939003224	0.0006117504306464453	0.0006105796027047685	0.000633735464582857	0.0006315452353363758	0.0006570262384062775	0.0006536994336755656	0.0007054106856541599	0.0006995428552386938	0.0714427553610781	0.06827671013594223	-2.154031881945566e-05	-0.0002138262051088191	-2.1458117398207716e-05	-0.00021301020970006246
4.337209771238533	0.000572688330751456	0.0005731756869009098	0.0006112353249593991	0.0006100646865675659	0.0006331782569768851	0.0006309901537881019	0.0006564229979236911	0.000653100609545406	0.0007047072521861033	0.0006988493933025464	0.07136643191135603	0.06820379481276712	-2.1360407447938018e-05	-0.0002133179076778957	-2.1278918362316324e-05	-0.00021250410930855057
4.363343641942354	0.0005722448470593005	0.000572729522533686	0.0006107213948432571	0.000609550947175388	0.0006326223758552973	0.0006304363929930099	0.0006558212535172987	0.0006525032671684819	0.0007040056990817113	0.0006981577751054819	0.07129033116014465	0.06813109216169598	-2.1181852414091026e-05	-0.00021280934830253395	-2.1101070015428283e-05	-0.00021199774632423007
4.389634982363801	0.0005718022963511531	0.0005722843017824638	0.0006102086411285636	0.0006090383853539776	0.0006320678219023364	0.000629883953637021	0.0006552210056700663	0.0006519074070409386	0.0007033060262436814	0.0006974680006052455	0.07121445354713488	0.06805860260359138	-2.100464401613711e-05	-0.00021230052632999208	-2.092456269916186e-05	-0.00021149112010342141
4.416084741337141	0.0005713606796174629	0.0005718400256301818	0.0006096970646464833	0.0006085270019297216	0.0006315145958039867	0.0006293328364077768	0.0006546222548681058	0.0006513130296619662	0.0007026082335815523	0.000696780069766071	0.0711387995148834	0.06798632656205686	-2.082877261675581e-05	-0.00021179144107759396	-2.074938681936693e-05	-0.00021098422997359312
4.442693873413836	0.0005709199978477667	0.000571396695058944	0.0006091866662288587	0.000608016797729713	0.0006309626982480529	0.0006287830419947079	0.0006540250016007611	0.0006507201355338812	0.0007019123210118165	0.0006960939825587873	0.07106336950884999	0.06791426446346127	-2.065422864287042e-05	-0.00021128209183447766	-2.057553284582833e-05	-0.00021047707523426384
4.469463338897009	0.0005704802520307313	0.0005709543110500651	0.0006086774467082725	0.0006075077735818114	0.000630412129924229	0.0006282345710891111	0.0006534292463606944	0.0006501287251622156	0.0007012182884580314	0.0006954097389609287	0.07098816397742964	0.06784241673697806	-2.0481002585295838e-05	-0.0002107724778615816	-2.0402991311814847e-05	-0.00020996965515589217
4.49639410387609	0.0005700414431541972	0.0005705128745841137	0.0006081694069181164	0.0006069999303147105	0.0006298628915241758	0.0006276874243842234	0.0006528349896439747	0.0006495387990558031	0.0007005261358509339	0.0006947273389568489	0.07091318337197819	0.06777078381461019	-2.0309084998218138e-05	-0.00021026259839042327	-2.0231752813699294e-05	-0.000209461968980168
4.523487140261684	0.0005696035722052197	0.000570072386640956	0.0006076625476926476	0.0006064932687579991	0.0006293149837415974	0.0006271416025752987	0.0006522422319501668	0.0006489503577268667	0.0006998358631285527	0.0006940467825378297	0.07083842814685638	0.06769936613122385	-2.013846649893611e-05	-0.00020975245262415398	-2.0061808010708726e-05	-0.0002089540159210257
4.550743425820648	0.0005691666401701089	0.0005696328481997953	0.0006071568698670535	0.0006059877897422199	0.0006287684072723123	0.0006265971063596757	0.0006516509737824127	0.0006483634016911	0.0006991474702363166	0.0006933680697021873	0.07076389875945113	0.06762816412458168	-1.996913776749175e-05	-0.00020924203973740618	-1.9893147624430035e-05	-0.00020844579516322848
4.578163944211368	0.0005687306480344772	0.0005691942602392222	0.0006066523742775182	0.0006054834940989423	0.0006282231628143315	0.000626053936436862	0.0006510612156475285	0.0006477779314677629	0.0006984609571271772	0.0006926912004553931	0.07068959567021739	0.06755717823537088	-1.980108954618455e-05	-0.0002087313588753359	-1.9725762438414438e-05	-0.00020793730586246562
4.605749685019276	0.0005682955967832774	0.0005687566237372523	0.0006061490617612813	0.0006049803826608177	0.0006276792510679341	0.0006255120935086022	0.0006504729580560862	0.0006471939475797623	0.0006977763237617157	0.0006920161748101781	0.07061551934270924	0.06748640890723887	-1.963431263934251e-05	-0.00020822040915492723	-1.9559643297962365e-05	-0.000207428547146421
4.633501643792551	0.0005678614874008447	0.0005683199396713705	0.0006056469331567017	0.0006044784562616449	0.0006271366727357387	0.0006249715782789553	0.0006498862015225011	0.0006466114505537391	0.0006970935701082559	0.0006913429927866448	0.07054167024361022	0.06741585658682264	-1.9468797912909272e-05	-0.0002077091896643679	-1.939478110962907e-05	-0.00020691951811360743
4.6614208220780515	0.0005674283208709417	0.0005678842090185766	0.0006051459893033226	0.0006039777157364368	0.0006265954285227821	0.00062443239145437	0.0006493009465651258	0.0006460304409201611	0.0006964126961429844	0.0006906716544123835	0.07046804884277535	0.06734552172378336	-1.9304536293925437e-05	-0.00020719769946167532	-1.9231166840865538e-05	-0.00020641021783361635
4.689508227457455	0.0005669960981768003	0.0005674494327554283	0.0006046462310419368	0.0006034781619214815	0.0006260555191365981	0.0006238945337437602	0.0006487171937063354	0.0006454509192134061	0.0006957337018500619	0.0006900021597225827	0.07039465561325534	0.06727540477083786	-1.9141518770467852e-05	-0.00020668593757755538	-1.906879151977736e-05	-0.00020590064534783958
4.717764873583629	0.0005665648203011575	0.0005670156118580784	0.0006041476592146409	0.0006029797956544012	0.0006255169452872815	0.0006233580058585765	0.0006481349434726112	0.0006448728859718474	0.0006950565872217323	0.0006893345087601359	0.07032149103133935	0.06720550618379426	-1.897973639103205e-05	-0.00020617390301298777	-1.890764623462514e-05	-0.00020539079966841456
4.746191780217212	0.0005661344882263073	0.0005665827473023273	0.000603650274664911	0.0006024826177742261	0.0006249797076875788	0.0006228228085128875	0.0006475541963946382	0.0006442963417379474	0.0006943813522584481	0.0006886687015757645	0.07024855557658262	0.06713582642157868	-1.881918026420959e-05	-0.00020566159473930923	-1.8747722133456712e-05	-0.00020488067977789126
4.774789973263409	0.0005657051029341363	0.0005661508400636606	0.0006031540782376569	0.0006019866291214505	0.0006244438070529523	0.0006222889424234528	0.0006469749530073891	0.0006437212870583434	0.0006937079969689784	0.0006880047382281236	0.07017584973184983	0.067066365946277	-1.865984155847815e-05	-0.00020514901170000377	-1.8589010423869512e-05	-0.00020437028463059226
4.803560484809025	0.0005652766654061666	0.0005657198911172925	0.0006026590707792894	0.0006014918305380972	0.0006239092441016614	0.0006217564083097973	0.000646397213850214	0.0006431477224839329	0.0006930365213705264	0.0006873426187839172	0.07010337398334451	0.06699712522316321	-1.850171150166724e-05	-0.00020463615280859326	-1.843150237260463e-05	-0.00020385961315184942
4.832504353159697	0.0005648491766235997	0.0005652899014382103	0.0006021652531377834	0.0006009982228677851	0.0006233760195548376	0.0006212252068942883	0.0006458209794669305	0.0006425756485699659	0.0006923669254888459	0.0006866823433180127	0.07003112882064715	0.0669281047207343	-1.8344781380626868e-05	-0.0002041230169489705	-1.827518930513916e-05	-0.0002033486642375043
4.861622622877388	0.0005644226375673576	0.0005648608720012183	0.0006016726261627432	0.0006005058069557903	0.0006228441341365644	0.0006206953389022123	0.0006452462504059119	0.0006420050658761319	0.0006916992093583569	0.0006860239119135549	0.06995911473674522	0.06685930491074565	-1.818904254099335e-05	-0.0002036096029765927	-1.81200626053913e-05	-0.00020283743675451882
4.890916344818065	0.0005639970492181236	0.0005644328037809795	0.0006011811907054621	0.0006000145836491101	0.0006223135885739452	0.0006201668050618483	0.0006446730272201784	0.0006414359749666483	0.0006910333730222626	0.0006853673246620795	0.06988733222808052	0.06679072626824538	-1.803448638675216e-05	-0.00020309590971763491	-1.7966113715323084e-05	-0.0002023259295404478
4.9203865761696335	0.0005635724125563882	0.0005640056977520593	0.0006006909476189915	0.0005995245537965289	0.0006217843835971885	0.0006196396061045488	0.0006441013104674884	0.0006408683764103517	0.0006903694165326671	0.0006847125816636287	0.06981578179457708	0.06672236927161032	-1.7881104379812926e-05	-0.0002025819359679354	-1.7813334134619482e-05	-0.00020181414140346687
4.950034380490085	0.0005631487285624858	0.0005635795548889689	0.0006002018977582021	0.0005990357182486823	0.0006212565199396812	0.0006191137427648116	0.0006435311007104233	0.0006403022707807835	0.0006897073399506909	0.0006840596830268657	0.0697444639396753	0.06665423440257491	-1.7728888039841156e-05	-0.00020206768049527146	-1.7661715420369192e-05	-0.00020130207112308007
4.979860827745887	0.0005627259982166403	0.0005631543761662076	0.0005997140419798452	0.0005985480778581173	0.0006207299983380614	0.0006185892157803579	0.0006429623985164838	0.0006397376586562805	0.0006890471433465892	0.0006834086288691889	0.06967337917038244	0.0665863221462761	-1.7577828943696194e-05	-0.00020155314203652852	-1.7511249186641376e-05	-0.00020078971744867669
5.009866994350591	0.0005623042224990088	0.00056273016255831	0.0005992273811426268	0.0005980616334793667	0.0006202048195323069	0.0006180660258922109	0.0006423952044581789	0.0006391745406200693	0.0006883888267998733	0.0006827594193168534	0.06960252799729086	0.06651863299127939	-1.7427918725231722e-05	-0.00020103831929958738	-1.7361927104173405e-05	-0.00020027707910034998
5.040053963203681	0.0005618834023897178	0.0005623069150398828	0.0005987419161072588	0.0005975763859690006	0.0006196809842657979	0.0006175441738447704	0.0006418295191131143	0.0006386129172603486	0.0006877323903994235	0.0006821120545050781	0.06953191093463346	0.06645116742962451	-1.7279149074929737e-05	-0.00020052321096296344	-1.7213740900036065e-05	-0.00019976415476855025
5.070422823729659	0.0005614635388689129	0.0005618846345856552	0.000598257647736534	0.0005970923361857041	0.0006191584932854079	0.000617023660385893	0.0006412653430640889	0.0006380527891703865	0.0006870778342436143	0.0006814665345781726	0.06946152850031237	0.06638392595685128	-1.7131511739482477e-05	-0.00020000781567491854	-1.706668235732997e-05	-0.00019925094311473712
5.100974671917351	0.0005610446329167929	0.0005614633221705148	0.0005977745768953851	0.0005966094849903303	0.0006186373473415704	0.0006165044862669626	0.000640702676899178	0.000637494156948604	0.0006864251584404267	0.0006808228596896441	0.06939138121593373	0.06631690907204452	-1.6984998521570385e-05	-0.00019949213205469607	-1.692074331477618e-05	-0.00019873744277036642
5.131710610359471	0.000560626685513658	0.0005610429787695571	0.0005972927044509508	0.0005961278332459757	0.0006181175471883638	0.0006159866522429772	0.0006401415212118333	0.0006369370211986723	0.0006857743631075749	0.0006801810300023225	0.06932146960685595	0.06625011727786494	-1.683960127933301e-05	-0.0001989761586903699	-1.6775915666331076e-05	-0.0001982236523363351
5.1626317482924104	0.0005602096976399508	0.0005606236053581271	0.0005968120312726432	0.0005956473818180386	0.0006175990935835887	0.0006154701590726211	0.0006395818766009723	0.0006363813825296007	0.0006851254483726236	0.0006795410456884764	0.06925179420222138	0.06618355108059062	-1.6695311926247583e-05	-0.00019845989414121745	-1.6632191361005966e-05	-0.00019770957038470205
5.193739201636265	0.0005597936702762961	0.0005602052029118612	0.000596332558232208	0.0005951681315742877	0.0006170819872888413	0.0006149550075183432	0.0006390237436710682	0.0006358272415558283	0.0006844784143731082	0.0006789029069299299	0.06918235553499859	0.06611721099015176	-1.6552122430645022e-05	-0.00019794333693605448	-1.648956240242125e-05	-0.00019719519545741138
5.225034093035115	0.0005593786044035463	0.0005597877724067324	0.0005958542862037953	0.0005946900833849263	0.0006165662290695988	0.0006144411983464358	0.0006384671230322452	0.0006352745988973157	0.0006838332612566578	0.0006782666139181837	0.06911315414201787	0.06605109752016808	-1.641002481539422e-05	-0.00019742648557329046	-1.6348020848473352e-05	-0.00019668052606613973
5.256517551897525	0.0005589645010028204	0.0005593713148190929	0.0005953772160640191	0.0005942132381226571	0.0006160518196952927	0.000613928732327114	0.0006379120153003704	0.0006347234551796362	0.0006831899891811157	0.000677632166854532	0.06904419056401703	0.06598521118798911	-1.62690111576453e-05	-0.00019690933852192782	-1.6207558811034625e-05	-0.00019616556069280977
5.288190714437326	0.0005585513610555478	0.000558955831125716	0.0005949013486920259	0.0005937375966627489	0.000615538759939389	0.0006134176102345916	0.0006373584210971453	0.0006341738110340686	0.0006825485983146608	0.0006769995659501828	0.06897546534567554	0.06591955251473053	-1.6129073588356038e-05	-0.0001963918942195636	-1.6068168455576903e-05	-0.00019565029778861875
5.320054723714605	0.0005581391855435128	0.000558541322303845	0.0005944266849695625	0.0005932631598831058	0.0006150270505794716	0.0006129078328471649	0.0006368063410502052	0.0006336256670976916	0.0006819090888359347	0.0006763688114263827	0.06890697903565872	0.06585412202531052	-1.5990204292071555e-05	-0.00019587415107394368	-1.592984200090436e-05	-0.00019513473577506546
5.352110729676963	0.000557727975448893	0.0005581277893312309	0.0005939532257810378	0.0005927899286643261	0.0006145166923973149	0.0006123994009472845	0.0006362557757932058	0.0006330790240134734	0.0006812714609341601	0.0006757399035145314	0.06883873218665532	0.06578892024849546	-1.5852395506631145e-05	-0.00019535610746294896	-1.5792571718768397e-05	-0.00019461887304290937
5.384359889201005	0.0005573177317543044	0.0005577152331861791	0.0005934809720135897	0.0005923179038897747	0.000614007686178967	0.0006118923153216436	0.0006357067259659232	0.000632533882430368	0.000680635714809268	0.0006751128424563074	0.06877072535542467	0.06572394771693384	-1.571563952264786e-05	-0.0001948377617326802	-1.5656349933531113e-05	-0.00019410270795219842
5.41680336613411	0.0005569084554428419	0.0005573036548475918	0.0005930099245571529	0.0005918470864456478	0.0006135000327148326	0.0006113865767612502	0.0006351591922143437	0.0006319902430034055	0.0006800018506720193	0.0006744876285037877	0.06870295910282802	0.06565920496719352	-1.5579928683373198e-05	-0.0001943191121992205	-1.552116902196754e-05	-0.00019358623883354575
5.44944233133642	0.0005565001474981237	0.0005568930552950126	0.0005925400843045233	0.0005913774772210365	0.0006129937327997461	0.0006108821860615083	0.0006346131751907625	0.0006314481063937884	0.000679369868744133	0.0006738642619195715	0.06863543399388017	0.0655946925398104	-1.5445255384312004e-05	-0.00019380015714798304	-1.5387021412755636e-05	-0.00019306946398574276
5.482277962723094	0.0005560928089043331	0.000556483435508671	0.0005920714521514275	0.0005909090771080009	0.0006124887872330588	0.0006103791440223026	0.0006340686755538785	0.0006309074732689865	0.0006787397692584107	0.0006732427429769037	0.06856815059778479	0.06553041097931764	-1.5311612072802655e-05	-0.00019328089483265642	-1.525389958622822e-05	-0.00019255238167684152
5.515311445306831	0.0005556864406462609	0.0005560747964695248	0.0005916040289965859	0.0005904418870016282	0.0006119851968187175	0.0006098774514480745	0.000633525693968889	0.0006303683443028305	0.0006781115524588625	0.0006726230719597985	0.06850110948798191	0.06546636083429888	-1.517899124788176e-05	-0.0001927613234771336	-1.5121796074119703e-05	-0.00019203499014458503
5.548543971240616	0.000555281043709346	0.0005556671391593034	0.0005911378157417802	0.0005899759078001073	0.0006114829623653414	0.0006093771091479042	0.0006329842311075842	0.0006298307201756039	0.0006774852186008321	0.0006720052491631603	0.06843431124218659	0.06540254265741263	-1.504738545978282e-05	-0.00019224144127309717	-1.499070345917751e-05	-0.00019151728759554676
5.581976739860765	0.0005548766190797235	0.0005552604645605553	0.0005906728132919247	0.0005895111404047918	0.0006109820846863127	0.000608878117935591	0.0006324442876484489	0.0006292946015741464	0.0006768607679511296	0.0006713892748929159	0.06836775644243372	0.06533895700545281	-1.4916787309705512e-05	-0.00019172124638137944	-1.4860614374841152e-05	-0.0001909992722050058
5.615610957730194	0.0005544731677442612	0.0005548547736566877	0.0005902090225551279	0.0005890475857202695	0.0006104825645998475	0.0006083804786297364	0.0006319058642767541	0.0006287599891919415	0.0006762382007881541	0.0006707751494661322	0.06830144567512297	0.06527560443937448	-1.4787189449499971e-05	-0.00019120073693165707	-1.4731521504907433e-05	-0.0001904809421166831
5.649447838681973	0.000554070690690607	0.0005544500674320145	0.0005897464444427639	0.0005885852446544312	0.0006099844029290873	0.0006078841920538259	0.0006313689616846574	0.0006282268837292179	0.0006756175174020262	0.0006701628732111477	0.06823537953106028	0.06521248552434236	-1.4658584581311168e-05	-0.00019067991102184045	-1.460341758333615e-05	-0.00018996229544386567
5.6834886038631165	0.000553669188907228	0.0005540463468717964	0.0005892850798695379	0.0005881241181185349	0.0006094876005021733	0.0006073892590363058	0.0006308335805712978	0.0006276952858930423	0.0006749987180947139	0.000669552446467696	0.06816955860550229	0.06514960082977372	-1.45309654573135e-05	-0.0001901587667185317	-1.4476295393809485e-05	-0.00018944333026811588
5.717734481778674	0.0005532686633834567	0.0005536436129622891	0.0005888249297535563	0.0005876642070272779	0.0006089921581523353	0.0006068956804106721	0.0006302997216428989	0.0006271651963974213	0.0006743818031801668	0.0006689438695870358	0.06810398349820455	0.06508695092938206	-1.4404324879303126e-05	-0.00018963730205590057	-1.4350147769386784e-05	-0.00018892404463827228
5.75218670833605	0.0005528691151095338	0.0005532418666907874	0.0005883659950163946	0.0005872055122988662	0.0006084980767179724	0.0006064034570155521	0.0006297673856128638	0.0006266366159633958	0.0006737667729844469	0.0006683371429320797	0.0680386548134614	0.06502453640121368	-1.4278655698524503e-05	-0.00018911551503716928	-1.4224967592357113e-05	-0.0001884044365726978
5.786846526889619	0.0005524705450766467	0.0005528411090456647	0.0005879082765831622	0.0005867480348550782	0.0006080053570427334	0.0006059125896947817	0.0006292365732018729	0.0006261095453191384	0.0006731536278458542	0.0006677322668775176	0.06797357316015548	0.06496235782769895	-1.4153950815228022e-05	-0.00018859340363283628	-1.4100747793810778e-05	-0.0001878845040574617
5.821715188285586	0.0005520729542769794	0.0005524413410164246	0.0005874517753825785	0.000586291775621339	0.0006075139999756073	0.0006054230792974972	0.0006287072851379887	0.0006255839852000544	0.0006725423681150681	0.0006671292418099539	0.06790873915180011	0.06490041579569138	-1.4030203178463582e-05	-0.00018807096578180027	-1.3977481353349627e-05	-0.00018736424504654792
5.856793950907131	0.0005516763437037502	0.0005520425635937396	0.0005869964923470324	0.000585836735526787	0.0006070240063709975	0.0006049349266782104	0.0006281795221567508	0.0006250599363488789	0.0006719329941552728	0.0006665280681280326	0.06784415340659254	0.06483871089651326	-1.390740578568507e-05	-0.0001875481993902084	-1.3855161298806026e-05	-0.00018684365746203524
5.892084080719833	0.000551280714351259	0.0005516447777695001	0.0005865424284126618	0.0005853829155043449	0.0006065353770888191	0.0006044481326969003	0.0006276532850012802	0.0006245373995157775	0.0006713255063422967	0.0006659287462425708	0.06777981654744974	0.06477724372599986	-1.3785551682490155e-05	-0.00018702510233184477	-1.3733780705899382e-05	-0.00018632273919334807
5.927586851317345	0.000550886067214927	0.0005512479845368554	0.0005860895845194142	0.0005849303164907874	0.0006060481129945698	0.0006039626982190915	0.0006271285744223768	0.0006240163754584447	0.000670719905064743	0.0006653312765766884	0.06771572920206456	0.06471601488454616	-1.3664633962344463e-05	-0.00018650167244842197	-1.3613332697981137e-05	-0.00018580148809772823
5.963303543967366	0.0005504924032913441	0.0005508521848902633	0.0005856379616111235	0.000584478939426814	0.0006055622149594267	0.0006034786241159439	0.0006266053911786258	0.0006234968649422065	0.0006701161907241297	0.0006647356595659447	0.06765189200294991	0.06465502497714994	-1.3544645766210353e-05	-0.00018597790754830423	-1.3493810445698237e-05	-0.00018527990199979083
5.999235447657878	0.0005500997235783089	0.0005504573798255293	0.0005851875606355733	0.0005840287852571176	0.0006050776838603233	0.0006029959112643331	0.0006260837360364944	0.0006229788687401194	0.0006695143637350203	0.0006641418956584671	0.06758830558748823	0.06459427461345987	-1.3425580282310987e-05	-0.00018545380540758993	-1.3375207166705164e-05	-0.00018475797869151045
6.035383859143656	0.0005497080290748737	0.0005500635703398566	0.0005847383825445737	0.0005835798549304554	0.0006045945205800408	0.0006025145605469407	0.0006255636097704369	0.000622462387633071	0.000668914424525165	0.0006635499853150873	0.0675249705979736	0.06453376440781687	-1.330743074574002e-05	-0.00018492936376844626	-1.3257516125348215e-05	-0.00018423571593149946
6.071750082993084	0.0005493173207813906	0.0005496707574318897	0.0005842904282940286	0.0005831321493997225	0.0006041127260072946	0.0006020345728523378	0.0006250450131630014	0.0006219474224098872	0.0006683163735356391	0.0006629599290094788	0.06746188768167191	0.06447349497930743	-1.3190190438274255e-05	-0.00018440458034060803	-1.3140730632417441e-05	-0.00018371311144599334
6.108335431635222	0.0005489275996995515	0.000549278942101759	0.0005838436988440061	0.0005826856696220187	0.000603632301036816	0.0006015559490750702	0.0006245279470049268	0.0006214339738674288	0.0006677202112209798	0.0006623717272282894	0.06739905749086032	0.06441346695180715	-1.3073852688002402e-05	-0.00018387945280017026	-1.3024844044771944e-05	-0.00018319016292739354
6.145141225407182	0.0005485388668324358	0.0005488881253511282	0.0005833981951588143	0.0005822404165587245	0.0006031532465694465	0.0006010786901157501	0.0006240124120952535	0.0006209220428106991	0.0006671259380493277	0.0006617853804712811	0.06733648068287885	0.0643536809540289	-1.295841086906488e-05	-0.00018335397878985193	-1.2909849765145587e-05	-0.00018266686803528054
6.182168792601758	0.0005481511231845499	0.0005484983081832358	0.0005829539182070634	0.0005817963911755676	0.0006026755635122179	0.0006006027968811357	0.0006234984092414224	0.0006204116300529427	0.0006665335545025636	0.0006612008892514618	0.06727415792018761	0.0642941376195712	-1.2843858401343292e-05	-0.0001828281559186351	-1.2795741241761888e-05	-0.0001821432243952481
6.2194194695153895	0.0005477643697618768	0.0005481094916029466	0.0005825108689617498	0.0005813535944427042	0.0006021992527784478	0.0006001282702842288	0.0006229859392593867	0.0006199027364157553	0.0006659430610764568	0.0006606182540952325	0.06721208987040679	0.06423483758696066	-1.2730188750120427e-05	-0.00018230198176107104	-1.2682511968061666e-05	-0.0001816192295989033
6.256894600496366	0.0005473786075719177	0.0005477216766167944	0.0005820690484003202	0.0005809120273347824	0.0006017243152878239	0.0005996551112443543	0.0006224750029737143	0.0006193953627291865	0.0006653544582808037	0.0006600374755425212	0.06715027720637598	0.06417578149971365	-1.2617395425943215e-05	-0.00018177545385894556	-1.257015548251049e-05	-0.00018109488120501838
6.294595537993358	0.0005469938376237343	0.000547334864233025	0.0005816284575047437	0.0005804716908310181	0.0006012507519664909	0.0005991833206872525	0.0006219656012176916	0.0006188895098318423	0.0006647677466395678	0.0006594585541469221	0.06708872060620054	0.0641169700063741	-1.2505471984138733e-05	-0.0001812485697186561	-1.24586653681754e-05	-0.00018057017673744902
6.332523642604218	0.0005466100609279986	0.0005469490554616503	0.0005811890972615919	0.0005800325859152724	0.000600778563747148	0.0005987128995451687	0.0006214577348334396	0.0006183851785709959	0.0006641829266910334	0.0006588814904758423	0.0670274207533073	0.06405840376056583	-1.2394412024602577e-05	-0.00018072132681186404	-1.2348035252468179e-05	-0.0001800451136853426
6.370680283125076	0.0005462272784970344	0.0005465642513144864	0.0005807509686621047	0.0005795947135761195	0.0006003077515691325	0.0005982438487569446	0.0006209514046720141	0.0006178823698026936	0.0006635999989879433	0.000658306285110641	0.06696637833649535	0.06400008342104933	-1.2284209191602835e-05	-0.0001801937225769934	-1.2238258806952784e-05	-0.000179519689504401
6.40906683659976	0.0005458454913448609	0.0005461804528052053	0.0005803140727022677	0.0005791580748069246	0.0005998383163785102	0.0005977761692681022	0.0006204466115935177	0.0006173810843918586	0.0006630189640976478	0.0006577329386467715	0.06690559404998987	0.06394200965176143	-1.2174857173360282e-05	-0.00017966575441653865	-1.2129329746952446e-05	-0.00017899390161489614
6.447684688369473	0.0005454647004872433	0.0005457976609493804	0.0005798784103828871	0.0005787226706059181	0.0005993702591281719	0.0005973098620309437	0.00061994335646721	0.0006168813232124043	0.000662439822602255	0.0006571614516939297	0.06684506859349394	0.06388418312187427	-1.2066349701842817e-05	-0.0001791374196983414	-1.202124183132848e-05	-0.00017846774740251647
6.486535232122802	0.0005450849069417297	0.0005454158767645306	0.0005794439827096595	0.0005782885019762657	0.0005989035807779181	0.0005968449280046324	0.0006194416401716145	0.0006163830871473388	0.0006618625750987738	0.0006565918248761941	0.06678480267224624	0.06382660450584814	-1.1958680552470562e-05	-0.00017860871575534065	-1.1913988862220955e-05	-0.00017794122421850578
6.525619869945995	0.000544706111727704	0.0005450351012701708	0.0005790107906932522	0.0005778555699261508	0.0005984382822945562	0.0005963813681552918	0.0006189414635946316	0.0006158863770888771	0.0006612872221992685	0.0006560240588321766	0.06672479699706968	0.0637692744834769	-1.1851843543788862e-05	-0.00017807963988429598	-1.1807564684646228e-05	-0.000177414329377526
6.564940012373588	0.000544328315866428	0.0005446553354878576	0.0005785788353493753	0.0005774238754688451	0.0005979743646519921	0.0005959191834560975	0.0006184428276336517	0.0006153911939385496	0.0006607137645310085	0.0006554581542151688	0.06666505228443415	0.06371219373994476	-1.1745832537261858e-05	-0.0001775501893469672	-1.1701963186360777e-05	-0.0001768870601596001
6.604497078439295	0.0005439515203810871	0.0005442765804412361	0.0005781481176988578	0.000576993419622787	0.0005975118288313214	0.0005954583748873656	0.0006179457331956633	0.0006148975386073142	0.0006601422027366191	0.0006548941116932895	0.06660556925650492	0.06365536296587826	-1.1640641436963702e-05	-0.0001770203613692678	-1.1597178297514249e-05	-0.00017635941380884923
6.644292495727218	0.0005435757262968366	0.0005438988371560881	0.0005777186387677241	0.0005765642034116556	0.0005970506758209251	0.0005949989434366516	0.0006174501811973696	0.0006144054120156677	0.0006595725374742351	0.0006543319319496357	0.06654634864120353	0.06359878285740356	-1.1536264189233349e-05	-0.0001764901531400992	-1.1493203990379716e-05	-0.00017583138753335392
6.684327700423376	0.0005432009346408492	0.0005435221066603802	0.000577290399587272	0.0005761362278644527	0.0005965909066165669	0.0005945408900988401	0.0006169561725653018	0.0006139148150937591	0.0006590047694176573	0.0006537716156824337	0.0664873911722615	0.0635424541161936	-1.143269478253578e-05	-0.00017595956181314099	-1.1390034279120352e-05	-0.00017530297850555654
6.724604137367524	0.0005428271464423566	0.0005431463899843092	0.0005768634011941439	0.0005757094940155713	0.0005961325222214799	0.0005940842158762406	0.0006164637082359296	0.0006134257487814974	0.0006584388992565023	0.0006532131636051873	0.06642869758928037	0.06348637744952845	-1.1329927247111585e-05	-0.00017542858450546317	-1.1287663219458968e-05	-0.00017477418386102617
6.76512326010531	0.0005424543627327028	0.0005427716881603552	0.0005764376446304132	0.0005752840029048848	0.0005956755236464713	0.0005936289217786843	0.0006159727891557838	0.0006129382140286763	0.0006578749276963679	0.0006526565764468389	0.0663702686377867	0.06343055357034932	-1.1227955654675992e-05	-0.00017489721829684612	-1.1186084908442959e-05	-0.0001742450006989582
6.805886530940724	0.000542082584545383	0.0005423980022233217	0.0005760131309436513	0.0005748597555778124	0.0005952199119100113	0.0005931750088236171	0.0006154834162815639	0.0006124522117950756	0.0006573128554589801	0.0006521018549519127	0.066312105069294	0.06337498319731383	-1.1126774118189013e-05	-0.0001743654602301692	-1.1085293484138989e-05	-0.00017371542608117518
6.846895420988873	0.0005417118129160981	0.0005420253332103947	0.0005755898611870173	0.0005744367530854116	0.0005947656880383375	0.0005927224780362014	0.000614995590580264	0.0006119677430505896	0.0006567526832823643	0.0006515489998806828	0.06625420764135723	0.06331966705485015	-1.1026376791558809e-05	-0.00017383330731073066	-1.098528312541442e-05	-0.00017318545703286226
6.888151410229076	0.0005413420488827957	0.0005416536821611819	0.0005751678364193283	0.0005740149964844458	0.0005943128530655463	0.0005922713304494057	0.0006145093130292827	0.0006114848087753342	0.0006561944119209956	0.0006509980120093196	0.06619657711763369	0.0632646058732184	-1.0926757869465613e-05	-0.00017330075650745513	-1.0886048051697052e-05	-0.00017265509054253947
6.92965598755826	0.0005409732934857187	0.000541283050117766	0.0005747470577051405	0.0005735944868374684	0.0005938614080336916	0.0005918215671041062	0.0006140245846165456	0.0006110034099597668	0.0006556380421459653	0.0006504488921300513	0.06613921426794717	0.06320980038856519	-1.0827911586959275e-05	-0.0001727678047505482	-1.0787582522590877e-05	-0.00017212432356010499
6.971410650844719	0.0005406055477674564	0.000540913438124755	0.000574327526114833	0.0005731752252129058	0.0005934113539928879	0.0005913731890491869	0.0006135414063406263	0.0006105235476048072	0.000655083574745145	0.0006499016410513282	0.0660821198683422	0.06315525134298056	-1.0729832219281456e-05	-0.00017223444893241235	-1.0689880837687002e-05	-0.00017159315299752897
7.01341690698215	0.0005402388127729858	0.0005405448472293274	0.0005739092427246805	0.0005727572126851333	0.0005929626920014043	0.000590926197341637	0.0006130597792108615	0.0006100452227219518	0.0006545310105233468	0.0006493562595979735	0.06602529470115186	0.06310095948455789	-1.0632514081592402e-05	-0.00017170068590748044	-1.0592937336331189e-05	-0.0001710615757292977
7.055676271944047	0.0005398730895497246	0.0005401772784812857	0.0005734922086169423	0.0005723404503345575	0.0005925154231257689	0.0005904805930466498	0.0006125797042474774	0.0006095684363333964	0.0006539803503024929	0.0006488127486113537	0.06596873955505175	0.06304692556745518	-1.0535951528632681e-05	-0.00017116651249057813	-1.0496746397318547e-05	-0.00017052958859128942
7.098190270838397	0.0005395083791475784	0.0005398107329331061	0.0005730764248799391	0.0005719249392477014	0.0005920695484408708	0.0005900363772377244	0.0006121011824817115	0.0006090931894721594	0.0006534315949217826	0.0006482711089495408	0.06591245522513088	0.06299315035195359	-1.0440138954614757e-05	-0.00017063192545917205	-1.0401302438650672e-05	-0.00016999718838084377
7.1409604379627405	0.0005391446826189858	0.0005394452116399845	0.0005726618926081337	0.000571510680517283	0.0005916250690300537	0.0005895935509967658	0.0006116242149559309	0.0006086194831821962	0.0006528847452378578	0.0006477313414874708	0.06585644251294905	0.062939634604512	-1.03450707928587e-05	-0.00017009692155130207	-1.030659991727717e-05	-0.00016946437185638707
7.183988316859528	0.0005387820010189698	0.000539080715659891	0.0005722486129022148	0.000571097675242297	0.0005911819859852273	0.0005891521154141876	0.0006111488027237606	0.0006081473185185266	0.0006523398021249744	0.0006471934471171154	0.06580070222660307	0.06288637909783772	-1.0250741515472131e-05	-0.00016956149746436	-1.0212633328815501e-05	-0.00016893113573684948
7.227275460371831	0.0005384203354051882	0.0005387172460536205	0.0005718365868691833	0.0005706859245281049	0.0005907403004069679	0.0005887120715890151	0.0006106749468502103	0.0006076766965473594	0.0006517967664751779	0.0006466574267476515	0.0657452351807906	0.06283338461093774	-1.0157145633243533e-05	-0.00016902564985724067	-1.0119397207324597e-05	-0.00016839747670180372
7.270823430699384	0.000538059686837977	0.0005383548038848404	0.0005714258156224294	0.0005702754294865088	0.0005903000134046194	0.0005882734206289879	0.0006102026484117939	0.0006072076183462137	0.000651255639198469	0.0006461232813056218	0.06569004219687362	0.06278065192919402	-1.0064277695314393e-05	-0.00016848937534881536	-1.0026886125046389e-05	-0.0001678633913910904
7.31463379945495	0.0005377000563804062	0.0005379933902201445	0.0005710163002818215	0.0005698661912358469	0.0005898611260964008	0.0005878361636506647	0.0006097319084966633	0.0006067400850040457	0.0006507164212229843	0.0006455910117351141	0.0656351241029478	0.06272818184440934	-9.972132288909447e-06	-0.00016795267051740448	-9.935094692120443e-06	-0.00016732887640402705
7.358708147721062	0.000537341445098325	0.0005376330061291049	0.0005706080419737889	0.0005694582109010693	0.00058942363960951	0.0005874003017795297	0.0006092627282047334	0.0006062740976213772	0.0006501791134951703	0.0006450606189979287	0.06558048173390711	0.06267597515488865	-9.880704039099894e-06	-0.000167415531900722	-9.844017556428705e-06	-0.0001667939283005876
7.403048066107065	0.0005369838540604126	0.00053727365268432	0.0005702010418314068	0.0005690514896138296	0.0005889875550802324	0.0005869658361500917	0.000608795108647809	0.0006058096573104177	0.0006496437169799592	0.0006445321040737511	0.06552611593150706	0.06262403266548673	-9.789987608557066e-06	-0.00016687795599555633	-9.753649403227739e-06	-0.00016625854359922365
7.447655154806527	0.0005366272843382295	0.0005369153309614717	0.0005697953009944831	0.0005686460285125694	0.0005885528736540455	0.0005865327679060013	0.0006083290509497201	0.0006053467651951994	0.0006491102326609512	0.0006440054679603308	0.06547202754444005	0.06257235518768448	-9.699977697312165e-06	-0.00016633993925770085	-9.663984954950966e-06	-0.0001657227187773086
7.49253102365499	0.000536271737006267	0.0005365580420393737	0.000569390820609645	0.0005682418287426036	0.0005881195964857281	0.0005861010982001484	0.0006078645562464486	0.0006048854224117023	0.0006485786615405933	0.0006434807116736529	0.06541821742839544	0.06252094353965068	-9.610669042499527e-06	-0.00016580147810156542	-9.57501897096407e-06	-0.00016518645027105427
7.537677292188054	0.0005359172131419971	0.0005362017870000253	0.0005689876018304242	0.0005678388914562104	0.0005876877247394674	0.0005856708281947796	0.0006074016256862628	0.0006044256301079859	0.0006480490046403628	0.0006429578362481214	0.0653646864461364	0.06246979854630503	-9.52205641807733e-06	-0.00016526256889905222	-9.486746247339486e-06	-0.00016464973447505304
7.583095589699846	0.0005355637138259269	0.000535846566928667	0.0005685856458173487	0.0005674372178127199	0.0005872572595889738	0.0005852419590615975	0.0006069402604298521	0.0006039673894443231	0.0006475212630009524	0.0006424368427367373	0.06531143546756334	0.062418921039389105	-9.434134634612491e-06	-0.00016472320797994433	-9.399161616568431e-06	-0.00016411256774186145
7.628787555301809	0.0005352112401416456	0.0005354923829138292	0.000568184953738026	0.0005670368089786007	0.0005868282022175852	0.000584814491981881	0.000606480461650458	0.0006035107015933309	0.0006469954376824538	0.0006419177322112768	0.06525846536978946	0.06236831185753208	-9.346898539082903e-06	-0.00016418339163223883	-9.312259947355343e-06	-0.0001635749463816949
7.674754837981857	0.0005348597931758776	0.0005351392360473895	0.0005677855267672362	0.0005666376661275511	0.0005864005538183814	0.000584388428146586	0.0006060222305340125	0.0006030555677401042	0.0006464715297645465	0.0006414005057624798	0.06520577703720734	0.062317971846318265	-9.260343014561717e-06	-0.0001636431161006202	-9.226036144355937e-06	-0.00016303686666208073
7.720999096663877	0.0005345093740185364	0.0005347871274246252	0.0005673873660870198	0.0005662397904405888	0.0005859743155942952	0.0005839637687564674	0.0006055655682792743	0.0006026019890823526	0.0006459495403466883	0.0006408851645002307	0.06515337136156588	0.06226790185835668	-9.174462979984893e-06	-0.00016310237758625223	-9.140485147910056e-06	-0.0001624983248069145
7.767522000267617	0.0005341599837627753	0.0005344360581442682	0.0005669904728867702	0.0005658431831061426	0.0005855494887582292	0.0005835405150221847	0.0006051104760979682	0.0006021499668305362	0.0006454294705483061	0.0006403717095537485	0.06510124924203903	0.06221810275335091	-9.089253389927415e-06	-0.00016256117224658362	-9.055601933895957e-06	-0.00016195931699776456
7.814325227768903	0.0005338116235050405	0.0005340860293085597	0.0005665948483633231	0.0005654478453201446	0.000585126074533166	0.0005831186681644173	0.000604656955214923	0.0006016995022080033	0.0006449113215089892	0.0006398601420717729	0.0650494115853018	0.062168575398167725	-9.004709234402067e-06	-0.00016201949619590317	-8.971381513408518e-06	-0.00016141983937201232
7.861410468260233	0.0005334642943451207	0.0005337370420233029	0.0005662004937210465	0.000565053778286119	0.000584704074152284	0.0005826982294139799	0.0006042050068682094	0.0006012505964511262	0.0006443950943886796	0.0006393504632227517	0.0649978593056028	0.06211932066690924	-8.920825538549781e-06	-0.00016147734550329973	-8.887818932512906e-06	-0.00016087988802218622
7.908779421011744	0.0005331179973862094	0.0005333890973979249	0.0005658074101719411	0.0005646609832152823	0.0005842834888590774	0.0005822792000119406	0.0006037546323092904	0.00060080325080945	0.0006438807903678802	0.0006388426741950442	0.0649465933248402	0.06207033944098734	-8.837597362424537e-06	-0.00016093471619299526	-8.804909272050292e-06	-0.00016033945899661395
7.956433795532517	0.0005327727337349476	0.0005330421965455248	0.0005654155989357244	0.0005642694613266316	0.0005838643199074696	0.0005818615812097342	0.0006033058328031547	0.0006003574665458226	0.0006433684106478411	0.0006383367761971008	0.06489561457263766	0.062021632609187506	-8.755019800845906e-06	-0.00016039160424541343	-8.72264764745223e-06	-0.00015979854829953344
8.004375311632296	0.0005324285045014851	0.0005326963405829343	0.0005650250612399296	0.000563879213847039	0.0005834465685619294	0.0005814453742692788	0.0006028586096284672	0.0005999132449365448	0.0006428579564507677	0.0006378327704576677	0.06484492398642297	0.06197320106775445	-8.673087983026954e-06	-0.0001598480055940571	-8.641029208403261e-06	-0.0001592571518888447
8.052605699483543	0.0005320853107995337	0.0005323515306307743	0.0005646357983200024	0.000563490242011352	0.0005830302360975988	0.0005810305804631003	0.0006024129640777128	0.0005994705872715121	0.0006423494290200225	0.0006373306582259833	0.06479452251149895	0.061925045720455194	-8.5917970723947e-06	-0.00015930391612659078	-8.560049138655289e-06	-0.00015871526567703964
8.101126699683881	0.0005317431537464203	0.0005320077678135108	0.0005642478114193928	0.000563102547062487	0.0005826153238004049	0.0005806172010744455	0.0006019688974573442	0.0005990294948543602	0.0006418428296203276	0.0006368304407719768	0.06474441110113002	0.06187716747865821	-8.511142266438322e-06	-0.0001587593316852709	-8.479702655845439e-06	-0.0001581728855308967
8.149940063318896	0.0005314020344631435	0.0005316650532595129	0.000563861101789654	0.0005627161302515245	0.0005822018329671846	0.0005802052373974076	0.0006015264110879296	0.0005985899690026117	0.0006413381595379748	0.0006363321193864714	0.06469459071661587	0.061829567261413164	-8.43111879636222e-06	-0.00015821424806475304	-8.399985011178605e-06	-0.0001576300072699266
8.199047552025359	0.0005310619540744289	0.0005313233881011095	0.0005634756706905394	0.0005623309928378107	0.0005817897649058084	0.0005797946907370469	0.0006010855063043032	0.0005981520110478233	0.0006408354200810313	0.0006358356953813864	0.06464506232737324	0.06178224599551989	-8.351721926916876e-06	-0.00015766866101263322	-8.320891489266118e-06	-0.0001570866266671217
8.248450938054788	0.0005307229137087868	0.0005309827734746517	0.0005630915193901022	0.0005619471360890566	0.0005813791209353022	0.0005793855624095131	0.0006006461844557177	0.0005977156223357382	0.0006403346125795553	0.0006353411700899459	0.06459582691101616	0.061735204615610106	-8.272946956182012e-06	-0.0001571225662292952	-8.242417407872474e-06	-0.00015654273944785968
8.298152004337403	0.000530384914498565	0.0005306432105205662	0.0005627086491647916	0.0005615645612814347	0.0005809699023859718	0.0005789778537421715	0.0006002084469059948	0.0005972808042264318	0.0006398357383858039	0.000634848544866884	0.0645468854534395	0.06168844406422175	-8.194789215310722e-06	-0.00015657595936667545	-8.164558117695897e-06	-0.00015599834128955659
8.348152544546481	0.0005300479575800097	0.0005303047003834178	0.000562327061299556	0.0005611832696996807	0.0005805621105995311	0.0005785715660737268	0.0005997722950336817	0.0005968475580944683	0.0006393387988744531	0.0006343578210886563	0.064498238948899	0.06164196529188389	-8.117244068295282e-06	-0.00015602883602798545	-8.087309002174914e-06	-0.00015545342782201377
8.398454363163072	0.0005297120440933206	0.0005299672442119689	0.0005619467570879427	0.0005608032626371973	0.0005801557469292286	0.000578166700754348	0.0005993377302322049	0.0005964158853290535	0.0006388437954428133	0.0006338690001536536	0.06444988840009444	0.0615957692571911	-8.040306911817098e-06	-0.0001554811917682114	-8.010665477232483e-06	-0.000154907994626044
8.449059275541144	0.0005293771751827095	0.0005296308431592392	0.0005615677378321987	0.0005604245413961542	0.0005797508127399719	0.0005777632591457989	0.0005989047539100296	0.0005959857873341902	0.0006383507295110498	0.0006333820834824132	0.06440183481825876	0.061549856926887296	-7.96397317492318e-06	-0.00015493302209214355	-7.93462299100451e-06	-0.0001543620372322918
8.49996910797308	0.0005290433519964595	0.0005292954983825665	0.0005611900048433769	0.0005600471072875918	0.0005793473094084653	0.0005773612426215697	0.0005984733674908187	0.0005955572655288332	0.0006378596025224067	0.0006328970725178401	0.06435407922323728	0.061504229275944754	-7.888238318860472e-06	-0.00015438432245469536	-7.859177023727959e-06	-0.0001538155511225936
8.551185697755594	0.0005287105756869824	0.0005289612110436689	0.000560813559441436	0.0005596709616315289	0.0005789452383233329	0.0005769606525669998	0.0005980435724135899	0.0005951303213470508	0.0006373704159434295	0.0006324139687254238	0.0643066226435763	0.061458887287645876	-7.813097836898049e-06	-0.00015383508826118109	-7.784323087485848e-06	-0.00015326853172888122
8.602710893256043	0.0005283788474108776	0.0005286279823087035	0.0005604384029553471	0.0005592961057570619	0.0005785446008852539	0.0005765614903794155	0.0005976153701328822	0.0005947049562381821	0.0006368831712641929	0.0006319327735934572	0.06425946611661253	0.061413831953672206	-7.738547254000985e-06	-0.00015328531486502595	-7.710056725930559e-06	-0.0001527209744317526
8.654546553979111	0.000528048168328995	0.0005282958133483339	0.0005600645367232	0.000558922541002478	0.000578145398507098	0.0005761637574682602	0.0005971887621189175	0.0005942811716670012	0.0006363978699985329	0.0006314534886332677	0.06421261068855785	0.06136906427418101	-7.664582126722802e-06	-0.00015273499756898734	-7.636373514147664e-06	-0.0001521728745610823
8.706694550633951	0.0005277185396064916	0.0005279647053377878	0.0005596919620923098	0.0005585502687153566	0.0005777476326140547	0.0005757674552552287	0.0005967637498577654	0.0005938589691138776	0.000635914513684274	0.0006309761153794352	0.06416605741458793	0.0613245852578959	-7.591198042902758e-06	-0.00015218413162335076	-7.563269058390512e-06	-0.00015162422739492531
8.759156765201672	0.0005273899624128959	0.0005276346594569241	0.0005593206804193246	0.0005581792902526839	0.0005773513046437775	0.0005753725851744035	0.0005963403348515144	0.0005934383500749446	0.0006354331038834704	0.0006305006553900287	0.06411980735893666	0.06128039592218871	-7.5183906215097254e-06	-0.0001516327122262351	-7.490738995878134e-06	-0.0001510750281590173
8.811935091003267	0.0005270624379221645	0.0005273056768902933	0.0005589506930703298	0.0005578096069809549	0.0005769564160465118	0.0005749791486723914	0.0005959185186184326	0.0005930193160622613	0.0006349536421826356	0.000630027110246829	0.06407386159498504	0.061236497293170516	-7.44615551243142e-06	-0.00015108073452337056	-7.418778994602686e-06	-0.00015052527202671917
8.865031432767935	0.0005267359673127495	0.0005269777588272067	0.0005585820014209676	0.0005574412202762919	0.000576562968285241	0.0005745871472084603	0.0005954983026931475	0.0005926018686039866	0.0006344761301929889	0.0006295554815555714	0.06402822120534887	0.06119289040577586	-7.374488396180365e-06	-0.00015052819360572567	-7.347384753085724e-06	-0.00014997495411782358
8.918447706701835	0.0005264105517676591	0.0005266509064617976	0.0005582146068565404	0.0005570741315245506	0.0005761709628358257	0.0005741965822546818	0.0005950796886268144	0.0005921860092445455	0.0006340005695506954	0.0006290857709461774	0.0639828872819791	0.061149576303854064	-7.303384983778534e-06	-0.00014997508451099206	-7.276552000206465e-06	-0.0001494240694986937
8.972185840557227	0.0005260861924745174	0.000526325120993087	0.000557848510772124	0.0005567083421214334	0.0005757804011871422	0.0005738074552960671	0.0005946626779872877	0.0005917717395448015	0.0006335269619171097	0.0006286179800729911	0.06393786092624947	0.06110655604025996	-7.232841016555254e-06	-0.0001494214022231266	-7.206276494982344e-06	-0.00014887261318158318
9.02624777370205	0.0005257628906256314	0.0005260004036250525	0.0005574837145726814	0.0005563438534726056	0.000575391284841225	0.0005734197678307142	0.0005942472723593009	0.0005913590610822297	0.0006330553089790254	0.0006281521106150268	0.06389314324905727	0.06106383067693857	-7.162852265809802e-06	-0.00014886714166917336	-7.136554026289724e-06	-0.0001483205801226517
9.080635457189915	0.0005254406474180577	0.0005256767555666955	0.000557120219673182	0.0005559806669938108	0.0005750036153134208	0.0005730335213699528	0.0005938334733446463	0.0005909479754510985	0.0006325856124489288	0.000627688164276212	0.06384873537091207	0.06102140128502634	-7.093414532709057e-06	-0.00014831229772101218	-7.067380412771954e-06	-0.00014776796522353308
9.135350853830497	0.0005251194640536617	0.0005253541780321046	0.0005567580274987087	0.0005556187841109843	0.0005746173941325228	0.0005726487174384841	0.0005934212825623512	0.0005905384842626385	0.0006321178740652465	0.000627226142785631	0.06380463842204363	0.06097926894493641	-7.024523648146985e-06	-0.00014775686519576114	-6.998751502580031e-06	-0.00014721476332991978
9.190395938260405	0.0005247993417391851	0.0005250326722405271	0.0005563971394845787	0.00055525820626037	0.0005742326228409216	0.0005722653575745328	0.0005930107016488586	0.0005901305891452249	0.0006316520955926052	0.0006267660478977766	0.06376085354249014	0.06093743474645517	-6.956175472356066e-06	-0.0001472008388515994	-6.930663173183513e-06	-0.00014666096923102168
9.245772697014415	0.000524480281686314	0.0005247122394164373	0.0005560375570764619	0.0005548989348886432	0.0005738493029947621	0.00057188344332999	0.0005926017322582147	0.0005897242917445633	0.0006311882788220914	0.0006263078813928045	0.06371738188220215	0.06089589978884043	-6.888365894802337e-06	-0.0001466442133894047	-6.863111331122454e-06	-0.000146106577658206
9.301483128597186	0.000524162285111744	0.0005243928807896063	0.0005556792817305002	0.0005545409714530277	0.0005734674361640858	0.000571502976270572	0.000592194376062254	0.0005893195937238671	0.0006307264255715138	0.0006258516450767881	0.06367422460114341	0.06085466518091036	-6.82109083405269e-06	-0.00014608698345310034	-6.796091911825258e-06	-0.00014555158328458107
9.357529243555355	0.000523845353237249	0.0005240745975951724	0.0005553223149134279	0.0005541843174214174	0.0005730870239329855	0.0005711239579759654	0.0005917886347507863	0.0005889164967640467	0.0006302665376856687	0.000625397340781978	0.06363138286938883	0.06081373204114634	-6.754346237472161e-06	-0.00014552914362744862	-6.729600879458626e-06	-0.00014499598072575948
9.413913064550128	0.0005235294872897462	0.0005237573910737101	0.0005549666581026894	0.0005538289742724971	0.0005727080678997593	0.0005707463900399823	0.0005913845100317868	0.0005885150025638953	0.0006298086170366064	0.0006249449703670601	0.06358885786723652	0.06077310149779199	-6.6881280810287755e-06	-0.00014497068843699612	-6.6636342266968365e-06	-0.00014443976453805407
9.47063662643026	0.0005232146885013684	0.0005234412624713043	0.0005546123127865687	0.0005534749434958696	0.0005723305696770707	0.0005703702740707142	0.0005909820036315885	0.0005881151128402784	0.0006293526655239059	0.0006244945357174252	0.0635466507852986	0.06073277468894551	-6.622432369141756e-06	-0.00014441161234696187	-6.598187974489293e-06	-0.00014388292921774237
9.527701976305488	0.0005229009581095316	0.0005231262130396216	0.0005542592804643075	0.0005531222265921778	0.0005719545308920982	0.0005699956116906917	0.0005905811172950763	0.0005877168293283267	0.0006288986850749487	0.0006240460387454339	0.06350476282461882	0.060692752762667966	-6.557255134469024e-06	-0.0001438519097618357	-6.533258171903533e-06	-0.00014332546920077516
9.585111173620431	0.0005225882973570051	0.0005228122440359823	0.0005539075626462361	0.0005527708250732312	0.0005715799531867028	0.0005696224045370393	0.0005901818527858826	0.000587320153781627	0.0006284466776451947	0.000623599481390686	0.06346319519676663	0.06065303687707965	-6.492592437666936e-06	-0.00014329157502387946	-6.468840895906651e-06	-0.00014276737886166624
9.642866290228868	0.0005222767074919861	0.0005224993567234389	0.0005535571608538974	0.0005524207404621376	0.0005712068382175845	0.0005692506542616412	0.0005897842118865893	0.0005869250879724253	0.0006279966452184699	0.000623154865620302	0.06342194912395697	0.060613628200466944	-6.428440367275794e-06	-0.0001427306024144176	-6.4049322511848875e-06	-0.00014220865251339532
9.700969410468568	0.0005219661897681645	0.0005221875523708437	0.0005532080766201752	0.0005520719742934263	0.0005708351876564446	0.0005688803625312968	0.0005893881963989253	0.0005865316336918155	0.000627548589807243	0.00062271219342919	0.06338102583915164	0.060574527911382126	-6.364795039470912e-06	-0.00014216898615170004	-6.341528369975362e-06	-0.00014164928440700553
9.75942263123647	0.000521656745444802	0.0005218768322529311	0.0005528603114894249	0.0005517245281131829	0.0005704650031901522	0.0005685115310278881	0.0005889938081439709	0.0005861397927499475	0.00062710251345292	0.0006222714668403347	0.0633404265861716	0.06053573719875227	-6.301652597835369e-06	-0.00014160672038945887	-6.278625411802394e-06	-0.00014108926872939687
9.818228062064373	0.0005213483757868026	0.0005215671976503904	0.0005525138670176067	0.0005513784034791816	0.0005700962865209141	0.0005681441614485473	0.0005886010489623652	0.0005857495669762259	0.0006266584182261332	0.0006218326879050793	0.06330015261980597	0.06049725726197936	-6.239009213267199e-06	-0.00014104379921864307	-6.216219563343929e-06	-0.00014052859960403397
9.877387825195074	0.000521041082064785	0.0005212586498499419	0.0005521687447724122	0.0005510336019610143	0.0005697290393664327	0.00056777825550582	0.000588209920714509	0.0005853609582195175	0.000626216306227035	0.0006213958587034091	0.06326020520592812	0.06045908931105818	-6.176861083724387e-06	-0.00014048021666487887	-6.154307038266742e-06	-0.00013996727109051588
9.936904055658934	0.0005207348655551604	0.0005209511901444181	0.000551824946333405	0.0005506901251402296	0.0005693632634600891	0.0005674138149278351	0.0005878204252807815	0.0005849739683483565	0.000625776179585599	0.0006209609813442483	0.0632205856216076	0.060421234566675426	-6.115204433986346e-06	-0.00013991596668715134	-6.09288407691852e-06	-0.00013940527718153684
9.996778901350961	0.0005204297275402086	0.0005206448198328425	0.0005514824732921557	0.0005503479746104706	0.0005689989605511078	0.0005670508414584845	0.0005874325645617523	0.0005845885992511596	0.0006253380404619244	0.0006205280579657527	0.06318129515522641	0.060383694260324625	-6.054035515566311e-06	-0.0001393510431785816	-6.031946946248937e-06	-0.00013884261180412139
10.05701452310831	0.0005201256693081514	0.0005203395402205061	0.0005511413272523759	0.0005500071519776096	0.0005686361324047349	0.0005666893368575858	0.0005870463404783925	0.000584204852836433	0.0006249018910465369	0.0006200970907356056	0.06314233510659265	0.060346469634415714	-5.993350606480624e-06	-0.000138785439965608	-5.971491939633575e-06	-0.00013827926881951336
10.117613094788254	0.0005198226921532322	0.0005200353526190511	0.0005508015098300584	0.000549667658859889	0.000568274780802409	0.0005663293029010625	0.0005866617549722952	0.0005838227310329898	0.000624467733560702	0.000619668081851321	0.06310370678706136	0.060309561942387645	-5.933146011048371e-06	-0.00013821915080608482	-5.911515376600708e-06	-0.0001377152420202199
10.178576803346665	0.0005195207973757932	0.0005197322583465504	0.0005504630226536195	0.0005493294968880618	0.0005679149075419474	0.0005659707413811229	0.0005862788100058984	0.0005834422357901671	0.000624035570256737	0.0006192410335405497	0.0630654115196535	0.06027297244882466	-5.873418059699695e-06	-0.0001376521693886995	-5.852013602679514e-06	-0.00013715052513001147
10.239907848916916	0.000519219986282358	0.0005194302587275931	0.0005501258673640411	0.0005489926677055378	0.0005675565144377208	0.0005656136541064399	0.0005858975075627051	0.0005830633690780478	0.0006236054034183318	0.0006188159480613892	0.06302745063917212	0.06023670242956773	-5.814163108818805e-06	-0.00013708448933298645	-5.792982989256956e-06	-0.0001365851118040745
10.301608444889292	0.0005189202601857063	0.0005191293550933652	0.0005497900456150102	0.0005486571729685257	0.0005671996033208399	0.0005652580429023287	0.0005855178496475119	0.000582686132887682	0.0006231772353608667	0.0006183928277026943	0.06298982549233555	0.06020075317183265	-5.755377540580045e-06	-0.00013651610418849436	-5.734419933380898e-06	-0.00013601899562766528
10.363680817990868	0.0005186216204049576	0.0005188295487817339	0.0005494555590730695	0.0005483230143461779	0.0005668441760393337	0.0005649039096109344	0.000585139838286633	0.0005823105292313126	0.0006227510684317384	0.0006179716747843957	0.06295253743788534	0.06016512597433234	-5.697057762679009e-06	-0.00013594700743234378	-5.676320857505961e-06	-0.00013545217011395883
10.426127208365882	0.0005183240682656574	0.0005185308411373377	0.0005491224094177638	0.0005479901935207455	0.000566490234458349	0.0005645512560914201	0.0005847634755281398	0.0005819365601426056	0.0006223269050106948	0.0006175524916578228	0.06291558784672494	0.06012982214738541	-5.639200208220653e-06	-0.00013537719246968505	-5.618682209405056e-06	-0.0001348846287050065
10.488949869656532	0.0005180276050998525	0.0005182332335116667	0.0005487905983417867	0.0005476587121877187	0.0005661377804603266	0.0005642000842201503	0.0005843887634420884	0.0005815642276768791	0.0006219047475101617	0.0006171352807060259	0.0628789781020389	0.06009484301305165	-5.5818013355571e-06	-0.0001348066526335595	-5.5615004619759614e-06	-0.00013431636477070907
10.552151069084381	0.0005177322322461806	0.0005179367272631541	0.0005484601275511335	0.0005473285720559867	0.0005657868159452018	0.0005638503958908841	0.0005840157041207574	0.0005811935339113372	0.000621484598375585	0.0006167200443441062	0.0628427095994184	0.060060189905238585	-5.5248576280196235e-06	-0.00013423538118163825	-5.504772112985452e-06	-0.00013374737160606887
10.615733087532126	0.0005174379510499541	0.0005176413237572642	0.0005481309987652534	0.000546999774847986	0.0005654373428305962	0.000563502193014972	0.0005836442996788926	0.0005808244809453088	0.0006210664600857731	0.0006163067850195499	0.06280678374699938	0.06002586416983858	-5.468365593857931e-06	-0.000133663371298276	-5.448493684986032e-06	-0.00013317764243252206
10.679698219625935	0.0005171447628632448	0.0005173470243665807	0.000547803213717203	0.0005466723222998594	0.0005650893630520092	0.0005631554775215438	0.0005832745522539461	0.0005804570709004867	0.0006206503351532419	0.0006158955052125651	0.06277120196558782	0.05999186716484492	-5.4123217659530695e-06	-0.00013309061609091677	-5.3926617251077655e-06	-0.0001326071703963011
10.744048773818252	0.0005168526690449727	0.000517053830470899	0.0005474767741538045	0.000546346216161611	0.0005647428785630277	0.0005628102513577128	0.000582906464006322	0.0005800913059211673	0.000620236226124567	0.0006154862074364238	0.06273596568878799	0.05995820026047905	-5.356722701669973e-06	-0.0001325171085899829	-5.337272804840573e-06	-0.00013203594856647793
10.808787072471103	0.0005165616709609947	0.0005167617434573192	0.000547151681835804	0.0005460214581972677	0.0005643978913355182	0.0005624665164887742	0.0005825400371196308	0.0005797271881745044	0.0006198241355807415	0.0006150788942378101	0.0627010763631458	0.059924864839326714	-5.301564982768993e-06	-0.00013194284174959658	-5.28232351992234e-06	-0.00013146396993544973
10.87391545193992	0.0005162717699841916	0.0005164707647203354	0.0005468279385380288	0.0005456980501850372	0.0005640544033598328	0.0005621242748984071	0.000582175273800936	0.0005793647198507487	0.0006194140661375315	0.0006146735681971671	0.06266653544827967	0.059891862296457765	-5.246845215122267e-06	-0.0001313678084445824	-5.227810490115135e-06	-0.00013089122741691273
10.93943626265785	0.0005159829674945608	0.0005161808956619341	0.0005465055460495534	0.0005453759939174748	0.000563712416645017	0.0005617835285888826	0.0005818121762810123	0.0005790039031635055	0.0006190060204458455	0.0006142702319290554	0.06263234441701551	0.059859194039560186	-5.192560028561069e-06	-0.00013079200146956516	-5.1737303590707745e-06	-0.00013031771384565405
11.00535186922059	0.0005156952648793072	0.0005158921376916875	0.0005461845061738628	0.0005450552912016478	0.0005633719332190203	0.0005614442795812677	0.000581450746814607	0.000578644740349991	0.0006186000011921037	0.0006138688880825136	0.06259850475553208	0.059826861489077114	-5.138706076737026e-06	-0.00013021541353874788	-5.120079794146935e-06	-0.00012974342197627498
11.071664650471687	0.0005154086635329372	0.0005156044922268513	0.0005458648207290192	0.000544735943859302	0.0005630329551289056	0.0005611065299156399	0.0005810909876806965	0.0005782872336712866	0.0006181960110986102	0.00061346953934142	0.06256501796349077	0.0597948660783343	-5.085280036955589e-06	-0.00012963803728538448	-5.066855486225014e-06	-0.00012916834448212233
11.138376999588447	0.0005151231648573494	0.0005153179606924598	0.0005455464915478278	0.0005444179537270298	0.000562695484441062	0.0005607702816512969	0.0005807329011827558	0.000577931385412602	0.000617794052923934	0.000613072188424863	0.06253188555419013	0.05976320925368111	-5.032278609958321e-06	-0.00012905986525919844	-5.0140541495357835e-06	-0.0001285924739537203
11.205491324168262	0.0005148387702619348	0.0005150325445214306	0.000545229520478012	0.0005441013226564474	0.0005623595232414276	0.0005604355368669784	0.0005803764896490289	0.0005775771978835451	0.0006173941294632949	0.0006126768380875179	0.0624991090547032	0.05973189247462601	-4.9796985197971336e-06	-0.00012848088992645224	-4.961672521523221e-06	-0.0001280158028988121
11.273010046315514	0.0005145554811636686	0.0005147482451546593	0.0005449139093823828	0.0005437860525143625	0.0005620250736357024	0.0005601022976610765	0.0005800217554327945	0.0005772246734183835	0.0006169962435489498	0.0006122834911200226	0.062466690006019364	0.05970091721397483	-4.927536513653005e-06	-0.00012790110366887875	-4.9097073626545515e-06	-0.00012743832374076391
11.340935602728974	0.0005142732989872121	0.0005144650640411258	0.0005445996601390161	0.0005434721451829547	0.0005616921377495765	0.0005597705661518655	0.0005796687009126516	0.0005768738143763229	0.0006166003980505921	0.0006118921503493645	0.06243462996320331	0.05967028495797393	-4.875789361653837e-06	-0.00012732049878175222	-4.858155456233769e-06	-0.00012686002881671932
11.409270444789758	0.0005139922251650081	0.0005141830026379945	0.0005442867746414282	0.0005431596025599516	0.000561360717728953	0.0005594403444777225	0.0005793173284927902	0.0005765246231417781	0.000616206595875747	0.0006115028186392689	0.0624029304955324	0.059639997206449545	-4.824453856712256e-06	-0.0001267390674732638	-4.80701360828107e-06	-0.00012628091037797384
11.478017038649782	0.0005137122611373844	0.0005139020624107209	0.0005439752547987581	0.0005428484265588115	0.0005610308157401795	0.0005591116347973544	0.0005789676406032807	0.0005761771021246559	0.0006158148399701801	0.0006111154988905923	0.062371593186653126	0.05961005547295434	-4.773526814367754e-06	-0.00012615680186338352	-4.756278647342037e-06	-0.00012570096058786562
11.547177865320764	0.0005134334083526541	0.0005136222448331566	0.0005436651025359468	0.0005425386191089052	0.000560702433970277	0.0005587844392900295	0.0005786196397003578	0.000575831253760637	0.0006154251333183082	0.0006107301940417249	0.062340619634734834	0.059580461284913795	-4.723005072646176e-06	-0.0001255736939833052	-4.705947424316764e-06	-0.00012512017152059574
11.616755420763786	0.0005131556682672191	0.0005133435513876567	0.0005433563197939233	0.0005422301821557014	0.0005603755746271741	0.0005584587601558114	0.000578273328266712	0.0005754870805114608	0.0006150374789436132	0.0006103469070689942	0.062310011452621814	0.059551216183770954	-4.672885491861095e-06	-0.00012498973577351746	-4.656016812306339e-06	-0.00012453853516029845
11.686752215979308	0.000512879042345674	0.0005130659835651891	0.0005430489085297914	0.0005419231176609549	0.0005600502399399461	0.0005581345996157952	0.0005779287088117852	0.0005751445848652195	0.0006146518799090669	0.0006099656409870752	0.06227977026799229	0.05952232172514183	-4.623164954421256e-06	-0.00012440491908174978	-4.606483706447173e-06	-0.00012395604339980604
11.75717077709787	0.0005126035320609152	0.0005127895428654458	0.00054274287071702	0.0005416174276029005	0.0005597264321590605	0.0005578119599123477	0.0005775857838720689	0.0005748037693366503	0.0006142683393175583	0.0006095863988494086	0.06224989772351389	0.0594937794789567	-4.573840364733434e-06	-0.00012381923566331943	-4.5573450237600815e-06	-0.00012337268803959411
11.82801364547121	0.0005123291388942433	0.0005125142307969523	0.0005424382083456332	0.0005413131139764399	0.0005594041535566126	0.0005574908433093488	0.0005772445560114051	0.0005744646364674351	0.0006138868603123254	0.0006092091837486217	0.0622203954770054	0.059465591029626216	-4.524908649066253e-06	-0.00012323267718086783	-4.508597703008904e-06	-0.00012278846078707384
11.899283377763982	0.0005120558643354747	0.0005122400488771816	0.0005421349234224036	0.0005410101787933398	0.0005590834064265742	0.0005571712520924358	0.0005769050278212934	0.0005741271888264979	0.0006135074460773941	0.0006088339988169516	0.06219126520160136	0.05943775797618481	-4.476366755265266e-06	-0.0001226452351994478	-4.46023870447022e-06	-0.00012220335325351106
11.970982546046038	0.0005117837098830566	0.000511966998632674	0.0005418330179710566	0.0005407086240824349	0.0005587641930850541	0.0005568531885692607	0.0005765672019212056	0.000573791429010322	0.0006131300998380308	0.0006084608472266904	0.0621625085859104	0.05941028193245637	-4.428211652678787e-06	-0.00012205690118766155	-4.412265009820157e-06	-0.00012161735695388753
12.043113737885237	0.00051151267704417	0.0005116950815991467	0.0005415324940324602	0.0005404084518898224	0.0005584465158705408	0.0005565366550697358	0.0005762310809588969	0.0005734573596432497	0.0006127548248611839	0.0006080897321906118	0.06213412733419316	0.059383164527206635	-4.380440332034299e-06	-0.00012146766651739693	-4.364673622025538e-06	-0.00012103046330699807
12.115679556440844	0.0005112427673348504	0.0005114242993216155	0.0005412333536648345	0.0005401096642790672	0.0005581303771441644	0.0005562216539462897	0.0005758966676107237	0.000573124983377802	0.000612381624455948	0.0006077206569624232	0.062106123166515335	0.05935640740430946	-4.333049805197754e-06	-0.00012087752245992789	-4.317461565107525e-06	-0.00012044266363181455
12.188682620557461	0.000510973982280101	0.0005111546533545159	0.0005409355989439549	0.0005398122633314118	0.0005578157792899596	0.0005559081875741317	0.0005755639645819716	0.0005727943028949978	0.000612010501974027	0.0006073536248372167	0.06207849781893036	0.05933001222290464	-4.286037105044344e-06	-0.00012028646018560907	-4.270625883987227e-06	-0.00011985394914630632
12.26212556485955	0.0005107063234140106	0.0005108861452618242	0.000540639231963361	0.0005395162511459826	0.0005575027247151297	0.0005555962583515152	0.000575232974607183	0.0005724653209046774	0.0006116414608102058	0.0006069886391519278	0.06205125304364838	0.05930398065756691	-4.239399285345304e-06	-0.00011969447076351503	-4.2241636444210855e-06	-0.00011926431096857815
12.336011039846525	0.0005104397922798688	0.0005106187766171773	0.0005403442548345648	0.0005392216298400011	0.0005571912158503103	0.0005552858686999951	0.0005749037004504831	0.0005721380401458283	0.0006112745044028221	0.0006066257032857949	0.062024390609206385	0.05927831439847246	-4.193133420579698e-06	-0.00011910154515915039	-4.178071932759309e-06	-0.00011867374011287346
12.41034171198835	0.0005101743904302911	0.0005103525490040038	0.0005400506696872685	0.0005389284015490024	0.0005568812551498468	0.0005549770210647119	0.0005745761449059266	0.0005718124633869202	0.0006109096362342574	0.0006062648206608372	0.06199791230065366	0.05925301515156497	-4.147236605760076e-06	-0.00011850767423253472	-4.1323478557810794e-06	-0.00011808222748808939
12.485120263821853	0.0005099101194273388	0.0005100874640156476	0.000539758478669579	0.0005386365684270518	0.0005565728450920676	0.0005546697179146583	0.000574250310797834	0.0005714885934262416	0.0006105468598314248	0.0006059059947423274	0.06197181991972564	0.05922808463872981	-4.101705956320589e-06	-0.00011791284873766128	-4.086988540645542e-06	-0.00011748976389891475
12.560349394047481	0.0005096469808426413	0.0005098235232554961	0.0005394676839482277	0.0005383461326469643	0.0005562659881795627	0.0005543639617429554	0.0005739262009811361	0.0005711664330922392	0.0006101861787662638	0.0006055492290392747	0.06194611528502307	0.05920352459796595	-4.056538607913156e-06	-0.00011731705931973535	-4.041991134635502e-06	-0.00011689634004168059
12.63603181762671	0.0005093849762575266	0.0005095607283371147	0.0005391782877087961	0.0005380570964005322	0.0005559606869394739	0.0005540597550671422	0.000573603818341734	0.000570845985243868	0.0006098275966562507	0.0006051945271049224	0.061920800232203706	0.05917933678356114	-4.011731716320292e-06	-0.0001167202965155073	-3.997352805055077e-06	-0.00011630194650406878
12.712170265880024	0.0005091241072631428	0.000509299080884374	0.0005388902921559377	0.0005377694618987494	0.0005556569439237705	0.0005537571004294534	0.0005732831657968433	0.000570527252770939	0.0006094711171649037	0.0006048418925372355	0.06189587661415774	0.05915552296626994	-3.967282457272101e-06	-0.00011612255075083011	-3.953070739077906e-06	-0.00011570657376359927
12.78876748658549	0.0005088643754605933	0.0005090385825315905	0.0005386036995136111	0.0005374832313720445	0.0005553547617095519	0.0005534560003971157	0.0005729642462953673	0.0005702102385944782	0.0006091167440023074	0.0006044913289794156	0.0618713463012073	0.05913208493349316	-3.9231880262823385e-06	-0.00011552381233843889	-3.909142143582352e-06	-0.00011511021218559014
12.865826244077915	0.0005086057824610647	0.0005087792349236588	0.000538318512025312	0.0005371984070705128	0.0005550541428993352	0.0005531564575626377	0.000572647062818255	0.0005698949456670875	0.000608764480925636	0.0006041428401204063	0.06184721118128615	0.05910902448946327	-3.8794456385365245e-06	-0.00011492407147779826	-3.865564245029637e-06	-0.00011451285202233874
12.943349319348618	0.0005083483298859607	0.0005085210397161917	0.0005380347319543046	0.0005369149912641539	0.0005547550901213589	0.0005528584745441093	0.000572331618378875	0.0005695813769733091	0.0006084143317396875	0.0006037964296954145	0.06182347316014278	0.0590863434554244	-3.836052528679874e-06	-0.00011432331825136921	-3.822334289269556e-06	-0.00011391448341023513
13.0213395101458	0.0005080920193670398	0.0005082639985756621	0.0005377523615838687	0.0005366329862431151	0.0005544576060298897	0.0005525620539855073	0.0005720179160233958	0.0005692695355299986	0.0006080663002974273	0.0006034521014864378	0.06180013416152845	0.0590640436698165	-3.7930059507401e-06	-0.00011372154262506706	-3.7794495414363895e-06	-0.00011331509636915149
13.099799631075467	0.0005078368525465509	0.0005080081131795456	0.0005374714032175367	0.0005363523943179309	0.0005541616933055238	0.0005522671985569976	0.0005717059588311636	0.0005689594243867035	0.0006077203905005354	0.0006031098593227996	0.06177719612739903	0.059042126988476815	-3.750303177981699e-06	-0.0001131187344466239	-3.7369072858266066e-06	-0.00011271468080172042
13.178732513703073	0.0005075828310773721	0.0005077533852164635	0.00053719185917934	0.0005360732178197743	0.0005538673546555022	0.000551973910955245	0.0005713957499150907	0.0005686510466260405	0.0006073766062999631	0.0006027697070816876	0.06175466101811512	0.05902059528481518	-3.7079415026808685e-06	-0.00011251488344156402	-3.694704825668582e-06	-0.00011211322648894961
13.258141006655675	0.0005073299566231553	0.0005074998163863333	0.0005369137318140637	0.000535795459100707	0.0005535745928140329	0.0005516821939037379	0.0005710872924220514	0.0005683444053640897	0.0006070349516965014	0.0006024316486887082	0.06173253081264127	0.05899945045002129	-3.6659182360405072e-06	-0.00011190997921319001	-3.6528394830506045e-06	-0.00011151072309072141
13.338027975724735	0.0005070782308584672	0.0005072474084005147	0.000536637023487493	0.0005355191205339317	0.000553283410542607	0.0005513920501530956	0.0005707805895332764	0.0005680395037507808	0.0006066954307413499	0.0006020956881184385	0.06171080750875705	0.05897869439325373	-3.624230708058375e-06	-0.00011130401124120892	-3.6113085987591123e-06	-0.00011090716014337809
13.418396303969553	0.0005068276554689382	0.000506996162981966	0.0005363617365866765	0.0005352442045140558	0.000552993810630327	0.0005511034824814055	0.0005704756444647629	0.0005677363449702992	0.0006063580475367032	0.0006017618293949999	0.061689493123262724	0.0589583290418414	-3.582876267360126e-06	-0.0001106969688791648	-3.5701095321043555e-06	-0.0001103025270570851
13.49924889182131	0.0005065782321514094	0.0005067460818653945	0.0005360878735201824	0.0005349707134573502	0.0005527057958942368	0.0005508164936945446	0.0005701724604676811	0.0005674349322414858	0.0006060228062363384	0.0006014300765926248	0.06166858969219311	0.05893835634148358	-3.5418522810548927e-06	-0.00011008884135266239	-3.529239660858812e-06	-0.00010969681311645552
13.580588657187745	0.000506329962614082	0.0005064971667974137	0.0005358154367183673	0.0005346986498020145	0.0005524193691796599	0.0005505310866265131	0.0005698710408287897	0.000567135268818247	0.0006056897110462138	0.0006011004338362428	0.061648099271020766	0.05891877825645462	-3.501156134586101e-06	-0.00010947961775721604	-3.4886963810156282e-06	-0.0001090900074754847
13.662418535558457	0.0005060828485766735	0.0005062494195367047	0.000535544428633641	0.0005344280160084507	0.0005521345333605395	0.0005502472641397821	0.0005695713888708629	0.0005668373579899767	0.0006053587662250784	0.0006007729053020715	0.06162802393488848	0.058899596769813	-3.460785231621747e-06	-0.00010886928705723664	-3.448477106716627e-06	-0.00010848209915798046
13.744741480110864	0.0005058368917705704	0.000506002841854174	0.0005352748517407416	0.0005341588145595343	0.0005518512913397823	0.0005499650291256253	0.0005692735079531143	0.0005665412030819721	0.0006050299760850857	0.0006004474952182145	0.06160836577881493	0.05888081388360585	-3.420736993872686e-06	-0.00010825783808293687	-3.408579270110061e-06	-0.00010787307705525939
13.827560461816718	0.0005055920939389894	0.0005057574355331218	0.0005350067085370125	0.000533891047960894	0.0005515696460496154	0.0005496843845044788	0.0005689774014716357	0.0005662468074558678	0.0006047033449924232	0.0006001242078652732	0.061589126917922274	0.05886243161908502	-3.3810088609972228e-06	-0.00010764525952963733	-3.369000321138977e-06	-0.00010726292992230269
13.910878469549415	0.0005053484568371356	0.0005055132023694061	0.0005347400015426823	0.0005336247187411954	0.0005512896004519333	0.0005494053332262927	0.0005686830728598361	0.000565954174510069	0.0006043788773679453	0.0005998030475769612	0.061570309487659555	0.058844452016918306	-3.341598290434143e-06	-0.0001070315399549493	-3.329737727515193e-06	-0.0001066516463788525
13.9946985101918	0.0005051059822323648	0.0005052701441716113	0.0005344747333011473	0.0005333598294524226	0.0005510111575386692	0.0005491278782708848	0.0005683905255888895	0.0005656633076801924	0.0006040565776878154	0.000599484018740731	0.061551915644034866	0.058826877137413316	-3.302502757279984e-06	-0.00010641666777713721	-3.2907889745215427e-06	-0.00010603921490581758
14.079023608744702	0.0005048646719043501	0.0005050282627612213	0.0005342109063792637	0.0005330963826701739	0.0005507343203321506	0.0005488520226483118	0.0005680997631681883	0.0005653742104395123	0.0006037364504841614	0.0005991671257984106	0.0615339475638383	0.058809709060726266	-3.263719754133341e-06	-0.0001058006312726345	-3.2521515648483747e-06	-0.0001054256238422896
14.163856808436103	0.0005046245276452531	0.0005047875599727958	0.0005339485233676434	0.000532834380993956	0.0005504590918854841	0.0005485777693992378	0.0005678107891458098	0.0005650868862994221	0.000603418500345744	0.0005988523732468515	0.0615164074448805	0.05879294988709923	-3.2252467909456815e-06	-0.00010518341857326807	-3.2138230184977114e-06	-0.00010481086138447449
14.24920117083096	0.0005043855512598904	0.0005045480376541445	0.0005336875868809462	0.0005325738270474823	0.0005501854752829253	0.0005483051215953114	0.000567523607108977	0.0005648013388098879	0.0006031027319186218	0.000598539765638579	0.061499297506229345	0.05877660173707405	-3.1870813949619325e-06	-0.00010456501766674398	-3.175800872664853e-06	-0.00010419491558442961
14.335059775941703	0.0005041477445659093	0.0005043096976665097	0.0005334280995581866	0.0005323147234789775	0.0005499134736402608	0.000548034082339541	0.0005672382206845371	0.0005645175715599209	0.0006027891499068414	0.0005982293075824598	0.061482619988446036	0.05876066675172907	-3.149221110499735e-06	-0.00010394541639169308	-3.1380826815679413e-06	-0.00010357777434662208
14.421435722339384	0.0005039111093939654	0.0005040725418847489	0.0005331700640630392	0.000532057072961487	0.0005496430901052037	0.0005477646547666895	0.0005669546335394447	0.0005642355881780519	0.0006024777590731273	0.0005979210037443762	0.06146637715383454	0.05874514709290764	-3.1116634988410247e-06	-0.00010332460243607511	-3.1006660162970386e-06	-0.00010295942542488945
14.50833212726552	0.0005036756475879014	0.0005038365721975217	0.0005329134830841519	0.0005318008781931903	0.0005493743278577846	0.0005474968420436652	0.0005666728493812491	0.0005639553923328146	0.0006021685642395897	0.0005976148588479116	0.06145057128668093	0.05873004494345523	-3.074406138118841e-06	-0.00010270256333591576	-3.063548464730427e-06	-0.00010233985642221777
14.595752126744532	0.0005034413610049299	0.0005036017905074788	0.0005326583593354619	0.0005315461418977209	0.0005491071901107536	0.0005472306473699187	0.0005663928719585918	0.0005636769877332343	0.000601861570288439	0.0005973108776750464	0.06143520469350575	0.0587153625074538	-3.0374466231815854e-06	-0.00010207928647261444	-3.0267276314049386e-06	-0.00010171905478822962
14.683698875697011	0.0005032082515158151	0.000503368198731451	0.0005324046955565137	0.0005312928668244832	0.0005488416801099848	0.000546966073977846	0.0005661147050617083	0.0005634003781293214	0.0006015567821627047	0.0005970090650668582	0.06142027970331852	0.05870110201046699	-3.000782565428222e-06	-0.0001014547590696413	-2.9902011373316405e-06	-0.00010109700781524289
14.772175548053516	0.0005029763210050693	0.000503135798800652	0.0005321524945127936	0.0005310410557489909	0.000548577801134896	0.0005467031251332058	0.0005658383525229448	0.0005631255673125857	0.0006012542048669852	0.0005967094259242485	0.06140579866786808	0.05868726569978417	-2.9644115927085317e-06	-0.0001008289681912744	-2.9539666198822104e-06	-0.00010047370263642497
14.861185336869132	0.0005027455713711355	0.0005029045926608681	0.0005319017589960523	0.0005307907114731895	0.0005483155564988595	0.0005464418041355332	0.0005655638182172725	0.0005628525591165354	0.0006009538434681827	0.0005964119652086589	0.06139176396190801	0.05867385584466314	-2.9283313491752262e-06	-0.00010020190073939395	-2.918021732699165e-06	-9.984912622469644e-05
14.95073145443871	0.0005025160045265904	0.00050267458227267	0.0005316524918246488	0.0005305418368258042	0.0005480549495496391	0.000546182114318562	0.0005652911060628193	0.0005625813574172111	0.0006006557030962731	0.0005961166879428201	0.06137817798345378	0.0586608747365897	-2.8925394951664213e-06	-9.957354345159486e-05	-2.8823641455375665e-06	-9.92232653892755e-05
15.040817132412794	0.0005022876223983347	0.0005024457696116081	0.0005314046958438849	0.0005302944346626753	0.00054779598366981	0.0005459240590506562	0.0005650202200214014	0.000562311966133701	0.0006003597889450681	0.0005958235992114919	0.061365043154056234	0.05864832468952405	-2.8570337070894097e-06	-9.894388289909128e-05	-2.8469915441106317e-06	-9.859610677256936e-05
15.131445621914246	0.0005020604269277995	0.0005022181566684271	0.0005311583739263593	0.0005300485078671124	0.0005475386622772069	0.0005456676417352497	0.0005647511640990685	0.0005620443892286837	0.0006000661062730041	0.0005955327041622304	0.06135236191906008	0.05863620804015953	-2.821811677231577e-06	-9.831290548199811e-05	-2.811901630000394e-06	-9.796763684852272e-05
15.222620193655578	0.0005018344200711509	0.0005019917454492789	0.0005309135289723173	0.0005298040593502488	0.0005472829888253692	0.0005454128658112851	0.0005644839423466577	0.0005617786307089745	0.000599774660403937	0.0005952440080061613	0.06134013674788693	0.05862452714818978	-2.78687111369795e-06	-9.768059742919222e-05	-2.777092120522396e-06	-9.733784192011985e-05
15.31434413805701	0.0005016096037994953	0.0005017665379759335	0.000530670163910006	0.0005295610920513984	0.000547028966803989	0.0005451597347536668	0.0005642185588603507	0.0005615146946260698	0.0005994854567279453	0.0005949575160187601	0.061328370134310826	0.058613284396562784	-2.7522097402797943e-06	-9.70469447950928e-05	-2.742560748589945e-06	-9.670670811610937e-05
15.406620765365147	0.0005013859800990919	0.0005015425362860022	0.0005304282816960424	0.0005293196089384219	0.0005467765997393734	0.0005449082520737175	0.0005639550177822439	0.0005612525850767156	0.0005991985007021525	0.0005946732335406526	0.06131706459673361	0.058602482191761125	-2.7178252962633577e-06	-9.641193345523436e-05	-2.7083052625874807e-06	-9.607422138857569e-05
15.499453405772549	0.0005011635509715707	0.0005013197424331593	0.0005301878853157824	0.0005290796130081023	0.000546525891194916	0.0005446584213196434	0.0005636933233009297	0.0005609923062034752	0.0005989137978515611	0.0005943911659784254	0.061306222678474714	0.05859212296406284	-2.6837155363674224e-06	-9.577554910540631e-05	-2.674323426247408e-06	-9.544036751024665e-05
15.592845409537835	0.0005009423184341459	0.0005010981584873677	0.0005299489777836912	0.000528841107286516	0.0005462768447715624	0.0005444102460770047	0.0005634334796520762	0.0005607338621953035	0.0005986313537698921	0.0005941113188054414	0.061295846948056724	0.05858220916782019	-2.649878230611899e-06	-9.513777725869699e-05	-2.6406130185377755e-06	-9.48051320719262e-05
15.686800147106629	0.0005007222845198436	0.00050087778653511	0.0005297115621437304	0.0005286040948294187	0.0005460294641082992	0.0005441637299691948	0.0005631754911190285	0.0005604772572881408	0.0005983511741204492	0.0005938336975626812	0.0612859399994959	0.05857274328174419	-2.6163111641460887e-06	-9.449860324096948e-05	-2.607171833492704e-06	-9.416850047823389e-05
15.781321009233178	0.0005005034512777265	0.0005006586286796263	0.0005294756414697442	0.0005283685787226396	0.0005457837528826411	0.0005439188766579319	0.0005629193620334145	0.0005602224957655073	0.0005980732646369893	0.0005935583078595885	0.061276504452600605	0.058563727809175695	-2.5830121371879684e-06	-9.385801219034817e-05	-2.5739976801560094e-06	-9.35304579471885e-05
15.87641140710273	0.0005002858207731213	0.0005004406870411448	0.0005292412188658483	0.0005281345620824661	0.0005455397148111235	0.0005436756898437417	0.0005626650967757547	0.0005599695819591052	0.0005977976311246042	0.0005932851553749286	0.061267542953272296	0.05855516527838283	-2.5499789648698e-06	-9.3215989052986e-05	-2.5410883824194402e-06	-9.289098950557295e-05
15.972074772454643	0.0005000693950878557	0.0005002239637571317	0.0005290082974668335	0.0005279020480560546	0.0005452973536498122	0.0005434341732664724	0.0005624126997760897	0.0005597185202494386	0.0005975242794606239	0.0005930142458576644	0.06125905817380586	0.05854705824284421	-2.517209477074199e-06	-9.257251857866522e-05	-2.5084417788795617e-06	-9.225007998557577e-05
16.06831455770623	0.000499854176320497	0.0005000084609825331	0.0005287768804385721	0.0005276710398218358	0.0005450566731948176	0.000543194330705795	0.0005621621755146148	0.0005594693150664382	0.0005972532155955298	0.0005927455851278462	0.06125105281319976	0.058539409281546724	-2.484701518368649e-06	-9.192758531975653e-05	-2.476055722766199e-06	-9.160771402322299e-05
16.165134236077357	0.0004996401665865927	0.0004997941808900299	0.0005285469709784313	0.0005274415405899303	0.0005448176772828111	0.0005429561659817267	0.0005619135285223234	0.0005592219708900955	0.0005969844455538802	0.0005924791790775116	0.0612435295974652	0.058532220999281896	-2.452452947898382e-06	-9.128117362872112e-05	-2.4439280817854445e-06	-9.096387605417311e-05
16.262537301715792	0.0004994273680189147	0.000499581125670285	0.0005283185723156849	0.0005272135536025645	0.0005445803697915518	0.0005427196829551526	0.0005616667633816571	0.0005589764922511036	0.0005967179754352529	0.0005922150336715992	0.061236491279949755	0.058525496026949474	-2.420461639206402e-06	-9.063326765253177e-05	-2.4120567380077687e-06	-9.03185503108167e-05
16.36052726982327	0.0004992157827677156	0.0004993692975322129	0.00052809168771195	0.0005269870821345082	0.0005443447546404313	0.0005424848855283653	0.0005614218847271781	0.0005587328837315208	0.0005964538114152055	0.0005919531549488861	0.06122994064165189	0.058519237021863006	-2.3887254801129194e-06	-8.998385132984177e-05	-2.3804395877244713e-06	-8.96717208181963e-05
16.459107676782416	0.0004990054130009792	0.0004991586987032361	0.0005278663204616139	0.0005267621294935024	0.0005441108357910173	0.0005422517776456072	0.0005611788972462379	0.000558491149965429	0.0005961919597462455	0.0005916935490229275	0.06122388049154505	0.05851344666805942	-2.357242372667649e-06	-8.933290838991637e-05	-2.3490745413934713e-06	-8.902337139309047e-05
16.55828208028434	0.0004987962609046792	0.0004989493314295543	0.0005276424738922726	0.0005265386990207032	0.0005438786172476013	0.0005420203632936141	0.0005609378056796628	0.000558251295639611	0.000595932426758817	0.0005914362220830185	0.061218313666912376	0.058508127676614695	-2.326010232953351e-06	-8.868042234673468e-05	-2.317959523453258e-06	-8.837348563828229e-05
16.658054059457015	0.0004985883286830482	0.0004987411979764219	0.0005274201513651834	0.0005263167940911345	0.0005436481030577748	0.0005417906465021888	0.0005606986148224558	0.0005580133254942415	0.0005956752188623095	0.0005911811803951722	0.06121324303367586	0.05850328278596243	-2.295026991000395e-06	-8.802637649668599e-05	-2.2870924722192404e-06	-8.772204693960339e-05
16.758427214994473	0.0004983816185588399	0.0004985343006284187	0.0005271993562757131	0.0005260964181141381	0.0005434192973129883	0.0005415626313447598	0.0005604613295244988	0.0005577772443235767	0.0005954203425460707	0.0005909284303031076	0.0612086714867397	0.05849891476221619	-2.2642905906731375e-06	-8.737075391532234e-05	-2.256471339803518e-06	-8.706903846394942e-05
16.859405169286727	0.0004981761327736062	0.0004983286416897384	0.0005269800920538045	0.0005258775745338423	0.000543192204149145	0.0005413363219389645	0.0005602259546912753	0.0005575430569766724	0.0005951678043804485	0.000590677978229259	0.061204601950329944	0.05849502639950395	-2.2337989895255053e-06	-8.671353745266785e-05	-2.226094091945744e-06	-8.641444315375668e-05
16.960991566550526	0.000497971873587974	0.0004981242234844735	0.0005267623621644423	0.0005256602668296357	0.0005429668277471836	0.0005411117224472375	0.000559992495284597	0.0005573107683580971	0.0005949176110178404	0.0005904298306757993	0.06120103737834122	0.05849162052028459	-2.2035501586990802e-06	-8.605470973047091e-05	-2.1959587079172817e-06	-8.575824372432372e-05
17.063190072960847	0.0004977688432819292	0.0004979210483569078	0.0005265461701081347	0.0005254444985166388	0.0005427431723336865	0.0005408888370774076	0.0005597609563233529	0.0005570803834286686	0.0005946697691937666	0.0005901839942256792	0.06119798075469341	0.058488699975707534	-2.173542082827256e-06	-8.539425313901228e-05	-2.166063180407147e-06	-8.510042265999496e-05
17.166004376783235	0.000497567044155101	0.0004977191186718141	0.0005263315194213909	0.0005252302731462	0.0005425212421814798	0.0005406676700833055	0.0005595313428842545	0.0005568519072061938	0.0005944242857279507	0.0005899404755436837	0.06119543509368771	0.058486267645930325	-2.1437727598838836e-06	-8.473214983212296e-05	-2.1364055154196593e-06	-8.444096221107977e-05
17.26943818850684	0.0004973664785270589	0.0004975184368147559	0.0005261184136772212	0.0005250175943063833	0.0005423010416102666	0.0005404482257653777	0.0005593036601026101	0.000556625344766226	0.0005941811675254309	0.0005896992813775057	0.06119340344036814	0.05848432644048395	-2.1142402010713816e-06	-8.406838172377029e-05	-2.1069837321287255e-06	-8.377984438910635e-05
17.37349524097843	0.0004971671487376077	0.0004973190051923972	0.0005259068564856334	0.000524806465622478	0.0005420825749872459	0.0005402305084713183	0.0005590779131730982	0.0005564007012428338	0.0005939404215776785	0.0005894604185588369	0.061191888870888715	0.058482879298611866	-2.0849424307387704e-06	-8.340293048499092e-05	-2.0777958627767913e-06	-8.311705096304689e-05
17.478179289537028	0.0004969690571470928	0.0004971208262328149	0.0005256968514941442	0.0005245968907575057	0.0005418658467277607	0.0005400145225967029	0.0005588541073505628	0.0005561779818293796	0.0005937020549637391	0.0005892238940044775	0.06119089449288952	0.05848192918963294	-2.055877486207766e-06	-8.273577753796502e-05	-2.0488399525638197e-06	-8.245256345577878e-05
17.583494112149474	0.0004967722061367075	0.0004969239023858185	0.0005254884023882962	0.0005243888734127434	0.0005416508612959488	0.0005398002725856391	0.0005586322479508152	0.0005559571917793118	0.0005934660748513924	0.0005889897147174617	0.06119042344586944	0.058481479113295744	-2.0270434177146676e-06	-8.20669040541705e-05	-2.020114059536702e-06	-8.178636314025434e-05
17.689443509546752	0.0004965765981088065	0.0004967282361232727	0.0005252815128921835	0.0005241824173282509	0.0005414376232054001	0.0005395877629314198	0.0005584123403514512	0.0005557383364069732	0.0005932324884983292	0.0005887578877882028	0.06119047890157268	0.058481532100150564	-1.998438288282854e-06	-8.13962909494842e-05	-1.9916162544617554e-06	-8.111843103464356e-05
17.79603130536116	0.0004963822354872292	0.0004965338299394307	0.0005250761867689889	0.0005239775262834097	0.000541226137019833	0.0005393769981771993	0.0005581943899926855	0.0005555214210884185	0.0005930013032533508	0.0005885284203956584	0.06119106406437834	0.05848209121191675	-1.9700601735714307e-06	-8.072391887878339e-05	-1.963344620704594e-06	-8.044874789801815e-05
17.90326134626431	0.0004961891207176209	0.0004963406863512671	0.0005248724278215245	0.0005237742040974671	0.0005410164073537798	0.0005391679829166693	0.0005579784023781888	0.0005553064512622459	0.000592772526557583	0.0005883013198085104	0.0611921821716873	0.058483159541860695	-1.9419071618054055e-06	-8.004976823328125e-05	-1.9352972541559696e-06	-7.977729422757596e-05
18.011137502105942	0.000495997256267764	0.000496148807898822	0.0005246702398927877	0.0005235724546300952	0.0005408084388732772	0.0005389607217947494	0.0005577643830759535	0.0005550934324304432	0.0005925461659457132	0.0005880765933863689	0.06119383649433123	0.05848474021517293	-1.9139773536512236e-06	-7.937381913573904e-05	-1.9074722630830175e-06	-7.910405025303435e-05
18.119663666053608	0.0004958066446279201	0.0004959581971455495	0.0005244696268665223	0.0005233722817819537	0.0005406022362965765	0.0005387552195082923	0.0005575523377191615	0.0005548823701592506	0.0005923222290472515	0.000587854248580996	0.06119603033697006	0.058486836389363125	-1.886268862092734e-06	-7.869605143526193e-05	-1.8798677680208382e-06	-7.842899593192565e-05
18.228843754733095	0.0004956172883111679	0.0004957688566786711	0.0005242705926677914	0.0005231736894952659	0.0005403978043948613	0.0005385514808067987	0.0005573422720070731	0.0005546732700800306	0.000592100723587804	0.0005876342929375441	0.06119876703850669	0.05848945125464226	-1.8587798123232031e-06	-7.80164447035242e-05	-1.852481901677954e-06	-7.775211094632195e-05
18.338681708369887	0.0004954291898537558	0.0004955807891095365	0.0005240731412635573	0.0005229766817544014	0.000540195147992978	0.0005383495104931402	0.000557134191705925	0.0005544661378901587	0.000591881657390374	0.0005874167340958216	0.06120204997249904	0.05849258803432785	-1.8315083416412317e-06	-7.733497823002311e-05	-1.8253128088088072e-06	-7.707337469715914e-05
18.44918149093129	0.0004952423518154545	0.0004953939970739905	0.0005238772766632731	0.0005227812625864711	0.0005399942719701768	0.0005381493134243025	0.0005569281026498505	0.0005542609793539258	0.0005916650383766819	0.0005872015797915736	0.06120588254758884	0.05849624998524264	-1.80445259934537e-06	-7.665163101756856e-05	-1.798358646126156e-06	-7.639276630067027e-05
18.56034709026951	0.0004950567767799215	0.0004952084832327471	0.0005236830029194838	0.0005225874360619301	0.0005397951812608669	0.0005379508945121286	0.0005567240107418054	0.000554057800303456	0.0005914508745685079	0.0005869888378577883	0.06121026820792213	0.05850044039812714	-1.77761074659534e-06	-7.596638177667647e-05	-1.771617582154491e-06	-7.571026458222385e-05
18.672182518265565	0.0004948724673550696	0.0004950242502717707	0.0005234903241284391	0.0005223952062951946	0.0005395978808553867	0.0005377542587240929	0.0005565219219545226	0.0005538566066396422	0.000591239174089057	0.000586778516226025	0.06121521043359338	0.058505162598051254	-1.7509809563300699e-06	-7.527920892169693e-05	-1.7450877971424313e-06	-7.502584807218826e-05
18.784691810974078	0.0004946894261734406	0.000494841300902662	0.0005232992444307143	0.0005222045774452643	0.0005394023758007793	0.0005375594110840666	0.0005563218423314668	0.0005536574043330916	0.000591029945164347	0.0005865706229277594	0.0612207127410741	0.05851041994483563	-1.7245614131497326e-06	-7.45900905653879e-05	-1.718767482978157e-06	-7.433949500225412e-05
18.897879028768923	0.0004945076558925875	0.0004946596378630515	0.0005231097680118408	0.0005220155537163565	0.0005392086712015899	0.0005373663566731107	0.0005561237779878151	0.0005534601994250912	0.0005908231961246161	0.0005863651660957543	0.06122677868366773	0.05851621583348026	-1.6983503131899787e-06	-7.389900451343356e-05	-1.692654843009865e-06	-7.365118329727416e-05
19.01174825648978	0.000494327159195467	0.0004944792639170045	0.0005229218991029531	0.0005218281393585577	0.0005390167722206711	0.000537175100630284	0.0005559277351114567	0.0005532649980285925	0.000590618935405763	0.0005861621539654598	0.0612334118519622	0.058522553694594207	-1.6723458640412713e-06	-7.32059282603642e-05	-1.6667480920058708e-06	-7.296089057311217e-05
19.126303603589555	0.000494147938790827	0.000494300181855424	0.0005227356419814383	0.0005216423386684724	0.0005388266840800015	0.0005369856481534478	0.000555733719963996	0.0005530718063292005	0.000590417171550798	0.0005859615948764204	0.061240615874284296	0.05852943699483544	-1.6465462846213842e-06	-7.251083898335287e-05	-1.6410454560331772e-06	-7.22685941308282e-05
19.241549204282624	0.0004939699974136214	0.0004941223944964722	0.0005225510009716054	0.0005214581559899001	0.0005386384120615224	0.0005367980045001031	0.0005555417388817904	0.0005528806305861971	0.0005902179132113338	0.0005857634972737276	0.06124839441717506	0.05853686923735768	-1.6209498050565735e-06	-7.181371353671973e-05	-1.615545172310457e-06	-7.157427094982294e-05
19.357489217694134	0.0004937933378254098	0.0004939459046859899	0.00052236798044536	0.0005212755957145081	0.0005384519615079865	0.0005366121749882327	0.0005553517982769864	0.0005526914771335642	0.0005900211691490853	0.0005855678697094746	0.06125675118584778	0.0585448539622588	-1.5955546665965756e-06	-7.111452844729693e-05	-1.5902454891308579e-06	-7.087789768341068e-05
19.474127828010037	0.0004936179628147838	0.0004937707152979312	0.0005221865848228929	0.0005210946622825293	0.0005382673378238174	0.0005364281649971596	0.0005551639046385939	0.0005525043523810385	0.0005898269482374114	0.0005853747208442556	0.06126568992468738	0.05855339474704037	-1.57035912151356e-06	-7.041325990922442e-05	-1.5651446657665921e-06	-7.017945065426745e-05
19.59146924462811	0.0004934438751977852	0.0004935968292347967	0.0005220068185733792	0.0005209153601834569	0.0005380845464759863	0.0005362459799684149	0.0005549780645335539	0.0005523192628151698	0.0005896352594628653	0.0005851840594486718	0.06127521441771439	0.05856249520707385	-1.5453614329499071e-06	-6.970988377631715e-05	-1.5402409723379654e-06	-6.947890584736716e-05
19.709517702309874	0.0004932710778183472	0.0004934242494280876	0.0005218286862156929	0.0005207376939567705	0.0005379035929949113	0.0005360656254066314	0.0005547942846078514	0.0005521362150004131	0.0005894461119267878	0.000584995894404882	0.061285328489096784	0.058572158996065805	-1.5205598748587942e-06	-6.900437555827643e-05	-1.5155326897097268e-06	-6.877623890452766e-05
19.828277461333414	0.0004930995735487288	0.0004932529788387544	0.0005216521923191281	0.0005205616681926537	0.0005377244829753533	0.0005358871068804406	0.0005546125715876268	0.000551955215580225	0.0005892595148469155	0.000584810234708162	0.06129603600364514	0.05858238980654453	-1.495952731876693e-06	-6.829671041412577e-05	-1.4910181093965268e-06	-6.807142511904007e-05
19.94775280764713	0.0004929293652899685	0.0004930830204576656	0.0005214773415041389	0.0005203872875327415	0.0005375472220773502	0.0005357104300233946	0.0005544329322803131	0.0005517762712781892	0.0005890754775590225	0.000584627089468503	0.0613073408673146	0.058593191370339553	-1.4715382992036737e-06	-6.758686314548012e-05	-1.4666955334475575e-06	-6.736443942940984e-05
20.067948053024427	0.0004927604559723404	0.0004929143773060738	0.0005213041384430873	0.0005202145566708708	0.0005373718160271478	0.0005355356005348952	0.0005542553735757938	0.0005515993888991521	0.0005888940095185884	0.0005844464679122288	0.06131924702772622	0.05860456745907081	-1.4473148825327152e-06	-6.687480819203562e-05	-1.4425632743433371e-06	-6.66552564131534e-05
20.188867535219305	0.0004925928485558212	0.000492747052436102	0.0005211325878610065	0.0005200434803538457	0.0005371982706181569	0.0005353626241811486	0.0005540799024475796	0.0005514245753303864	0.0005887151203024948	0.0005842683793836496	0.06133175847468844	0.05861652188465527	-1.4232807979052894e-06	-6.616051962364533e-05	-1.418619654885555e-06	-6.594385028078908e-05
20.31051561812294	0.0004924265460305637	0.0004925810489312285	0.0005209626945363774	0.0005198740633822192	0.0005370265917119264	0.0005351915067961254	0.0005539065259540035	0.0005512518375427686	0.0005885388196107507	0.0005840928333467334	0.061344879240724626	0.058629058499806146	-1.3994343716289617e-06	-6.54439711350735e-05	-1.3948630081055645e-06	-6.523019486975867e-05
20.432896691921076	0.0004922615514173816	0.0004924163699067869	0.0005207944633019175	0.0005197063106110837	0.0005368567852391272	0.0005350222542825477	0.0005537352512394396	0.0005510811825919791	0.000588365117268249	0.0005839198393868154	0.06135861340161611	0.05864218119855288	-1.3757739401772107e-06	-6.472513603968111e-05	-1.371291677153795e-06	-6.451426363793256e-05
20.55601517325261	0.0004920978677682407	0.0004922530185104722	0.0005206278990453848	0.0005195402269508797	0.0005366888572005589	0.0005348548726128827	0.0005535660855355372	0.0005509126176197206	0.0005881940232265496	0.0005837494072123303	0.061372965076939484	0.05865589391675529	-1.3522978500506502e-06	-6.400398726129353e-05	-1.3479040151800556e-06	-6.37960296563933e-05
20.679875505368887	0.0004919354981667605	0.0004920909979228591	0.0005204630067103929	0.0005193758173682164	0.000536522813668175	0.0005346893678303666	0.0005533990361624845	0.000550746149854962	0.0005880255475656986	0.0005835815466565794	0.06138793843063242	0.05867020063263721	-1.3290044577124113e-06	-6.328049732955143e-05	-1.3246983852407274e-06	-6.307546560314903e-05
20.804482158294064	0.0004917744457287261	0.0004919303113579268	0.0005202997912972459	0.0005192130868867057	0.0005363586607861152	0.0005345257460500324	0.0005532341105302851	0.0005505817866151986	0.0005878597004960737	0.0005834162676795246	0.06140353767154413	0.05868510536732277	-1.3058921294706143e-06	-6.255463837213926e-05	-1.3016731602102927e-06	-6.235254375729082e-05
20.92983962898646	0.0004916147136026069	0.0004917709620635949	0.0005201382578637818	0.0005190520405878133	0.0005361964047717699	0.0005343640134597635	0.0005530713161400629	0.0005504195353077383	0.0005876964923602648	0.000583253580369615	0.06141976705401253	0.05870061218538044	-1.2829592413495655e-06	-6.182638210691649e-05	-1.2788267226473277e-06	-6.162723599041631e-05
21.055952441500814	0.0004914563049700878	0.0004916129533222707	0.0005199784115262362	0.0005188926836117255	0.0005360360519168545	0.0005342041763213664	0.0005529106605853882	0.0005502594034310072	0.0005875359336349877	0.0005830934949456458	0.06143663087843992	0.0587167251953721	-1.2602041790225373e-06	-6.109569983649143e-05	-1.2561574647142713e-06	-6.089951376077318e-05
21.18282514715158	0.0004912992230466066	0.0004914562884514011	0.0005198202574601149	0.0005187350211582228	0.0005358776085885022	0.0005340462409716547	0.0005527521515536213	0.0005501013985758749	0.000587378034933026	0.0005829360217586453	0.06145413349187846	0.05873344855041657	-1.2376253376786273e-06	-6.036256243961702e-05	-1.2336637880659695e-06	-6.0169348105737486e-05
21.31046232467717	0.0004911434710819075	0.0004913009708040438	0.0005196638009010887	0.0005185790584875833	0.0005357210812303822	0.0005338902138235613	0.0005525957968272906	0.000549945528427014	0.0005872228070052139	0.0005827811712938035	0.06147227928863188	0.05875078644875969	-1.21522112194513e-06	-5.9626940364834735e-05	-1.2113441037399537e-06	-5.943670963406977e-05
21.438868580405217	0.0004909890523605968	0.0004911470037694389	0.0005195090471458988	0.0005184248009214872	0.0005355664763638265	0.0005337361013672628	0.0005524416042854829	0.0005497918007642693	0.0005870702607424495	0.0005826289541724234	0.0614910727108543	0.058768743134350154	-1.1929899457613358e-06	-5.888880362227289e-05	-1.1891968320636333e-06	-5.87015685189346e-05
21.568048548418737	0.0004908359702027169	0.0004909943907736002	0.0005193560015532818	0.00051827225384395	0.0005354138005889913	0.000533583910171328	0.0005522895819052657	0.00054964022346406	0.0005869204071777435	0.0005824793811539169	0.0615105182491649	0.058787322897420224	-1.1709302322848551e-06	-5.8148121776138706e-05	-1.1672204025493446e-06	-5.7963894490239976e-05
21.69800689072348	0.0004906842279643238	0.000490843135279909	0.0005192046695449067	0.0005181214227022593	0.0005352630605860218	0.0005334336468838822	0.0005521397377631292	0.0005494908045008025	0.0005867732574883026	0.0005823324631378245	0.06153062044327182	0.05880653007509222	-1.1490404137866686e-06	-5.740486393680799e-05	-1.1454132537850638e-06	-5.722365682650499e-05
21.828748297416116	0.0004905338290380835	0.0004906932407897288	0.0005190550566063356	0.0005179723130079447	0.0005351142631162553	0.0005332853182337982	0.0005519920800364607	0.0005493435519483624	0.0005866288229976567	0.0005821882111658853	0.06155138388260337	0.05882636905196831	-1.1273189315427062e-06	-5.665899875280378e-05	-1.1237738333368281e-06	-5.648082434715762e-05
21.960277486853503	0.0004903847768538704	0.0004905447108430202	0.0005189071682879927	0.0005178249303377459	0.0005349674150234289	0.0005331389310319013	0.0005518466170050356	0.0005491984739815237	0.0005864871151778129	0.0005820466364241255	0.06157281320695089	0.05884684426075144	-1.1057642357635913e-06	-5.591049440407947e-05	-1.1023005976550614e-06	-5.573536540491586e-05
22.092599205822967	0.0004902370748793827	0.000490397549018975	0.000518761010206155	0.0005176792803346113	0.0005348225232349161	0.0005329944921721987	0.0005517033570525375	0.0005490555788774899	0.0005863481456514523	0.0005819077502449977	0.061594913107114624	0.05886796018286366	-1.0843747854424185e-06	-5.5159318591360695e-05	-1.0809920119613826e-06	-5.49872478769059e-05
22.225718229713628	0.0004900907266207697	0.0004902517589366618	0.0005186165880439659	0.0005175353687087127	0.0005346795947629911	0.0005328520086331323	0.0005515623086681144	0.0005489148750174141	0.0005862119261941706	0.0005817715641095537	0.061617688325570845	0.0588897213490774	-1.0631490482784257e-06	-5.440543852902602e-05	-1.0598465501432223e-06	-5.4236439156432614e-05
22.359639362688714	0.0004899457356232692	0.0004901073442556796	0.0005184739075524552	0.0005173932012384737	0.0005345386367061019	0.0005327114874788507	0.0005514234804479463	0.0005487763708879495	0.0005860784687367523	0.000581638089649653	0.06164114365713727	0.05891213234015681	-1.0420855005837532e-06	-5.364882093691903e-05	-1.03886269465581e-06	-5.34829061441533e-05
22.494367437858962	0.0004898021054718537	0.0004899643086768267	0.0005183329745515862	0.0005172527837716182	0.000534399656250178	0.0005325729358605075	0.0005512868810968524	0.0005486400750828291	0.000585947785367483	0.000581507338650215	0.06166528394965681	0.058935197787504494	-1.0211826271520376e-06	-5.288943203020369e-05	-1.0180389364315354e-06	-5.272661524027833e-05
22.629907317457054	0.0004896598397918953	0.0004898226559427808	0.0005181937949313212	0.0005171141222262392	0.0005342626606699562	0.0005324363610175742	0.0005511525194299245	0.0005485059963044749	0.0005858198883345119	0.0005813793230515062	0.061690114104687034	0.058958922373822636	-1.0004389211846869e-06	-5.212723751160664e-05	-9.973737747691423e-07	-5.1967532335051025e-05
22.766263893012997	0.0004895189422498385	0.0004896823898387922	0.0005180563746526988	0.0005169772225918849	0.0005341276573303282	0.0005323017702791884	0.000551020404374182	0.0005483741433656369	0.0005856947900482473	0.0005812540549514721	0.06171563907820036	0.05898331083378615	-9.798528841924344e-07	-5.136220256289625e-05	-9.768657172287785e-07	-5.1205622799560535e-05
22.903442085530802	0.0004893794165538866	0.0004895435141933913	0.0005179207197489402	0.0005168420909306669	0.000533994653687712	0.0005321691710655148	0.0005508905449702686	0.0005482445251910557	0.0005855725030838014	0.0005811315466081112	0.0617418638812996	0.05900836795471367	-9.59423025853742e-07	-5.059429183328079e-05	-9.565132795346341e-07	-5.0440851476762916e-05
23.041446845665973	0.0004892412664547011	0.0004894060328791058	0.0005177868363265681	0.0005167087333783832	0.0005338636572914589	0.0005320385708891396	0.000550762950374169	0.0005481171508191605	0.0005854530401834738	0.0005810118104418857	0.061768793580938265	0.05903409857726616	-9.391478639490976e-07	-4.9823469431775624e-05	-9.363149854695572e-07	-4.96731826717528e-05
23.180283153904217	0.0004891044957461158	0.0004892699498131951	0.0005176547305665509	0.0005165771561456671	0.0005337346757852653	0.000531909977356483	0.000550637629858958	0.000547992029403795	0.0005853364142592839	0.0005808948590381832	0.06179643330064798	0.05906050759614509	-9.190259242606181e-07	-4.904969891771083e-05	-9.162693667935217e-07	-4.8902580143256325e-05
23.31995602074116	0.0004889691082658608	0.0004891352689583976	0.0005175244087254615	0.0005164473655191547	0.0005336077169086292	0.0005317833981692374	0.0005505145928165879	0.0005478691702159719	0.0005852226383955451	0.0005807807051498164	0.061824788221298214	0.059087599960797176	-8.990557404356565e-07	-4.82729432891571e-05	-8.963749631065842e-07	-4.8129007091959886e-05
23.460470486863187	0.0004888351078963057	0.0004890019943236897	0.0005173958771366637	0.0005163193678626709	0.0005334827884983226	0.0005316588411258408	0.0005503938487596973	0.0005477485826456636	0.0005851117258514894	0.0005806693616995714	0.06185386358183777	0.059115380676146065	-8.792358539184975e-07	-4.749316497446032e-05	-8.766303217753752e-07	-4.7352426151975324e-05
23.60183162332936	0.0004887024985652102	0.0004888701299650627	0.0005172691422115164	0.0005161931696184402	0.0005333598984898914	0.0005315363141229605	0.0005502754073234603	0.0005476302762036196	0.0005850036900639352	0.0005805608417828	0.06188366468006851	0.059143854803318206	-8.595648138464904e-07	-4.671032582197199e-05	-8.570339978366051e-07	-4.657279938095893e-05
23.744044531754422	0.0004885712842464935	0.0004887396799863097	0.0005171442104405977	0.0005160687773083188	0.0005332390549191822	0.0005314158251570169	0.0005501592782674643	0.00054751426052322	0.0005848985446500038	0.0005804551586700577	0.06191419687342755	0.059173027460388564	-8.400411769284022e-07	-4.592438708860003e-05	-8.375845538632735e-07	-4.5790088247898986e-05
23.887114344492932	0.0004884414689610184	0.0004886106485398342	0.0005170210883949573	0.0005159461975350478	0.0005331202659239017	0.0005312973823257311	0.0005500454714776252	0.0005474005453623629	0.0005847963034098916	0.0005803523258097955	0.0619454655797719	0.05920290382313777	-8.206635073609338e-07	-4.513530942998334e-05	-8.182805598963647e-07	-4.5004253624345014e-05
24.031046224824397	0.0004883130567773865	0.0004884830398274659	0.0005168997827273852	0.00051582543698353	0.0005330035397451945	0.0005311809938296951	0.0005499339969681318	0.0005472891406053814	0.0005846969803296815	0.000580252356831092	0.06197747627818532	0.05923348912581593	-8.014303767213838e-07	-4.434305288966711e-05	-7.991205933370778e-07	-4.421525577343044e-05
24.175845367139747	0.00048818605181275194	0.0004883568581012966	0.0005167803001737061	0.0005157065024221276	0.0005328888847292596	0.0005310666679739764	0.0005498248648834323	0.0005471800562649975	0.0005846005895842144	0.0005801552655464397	0.06201023450979823	0.05926478866192417	-7.823403638603128e-07	-4.354757688716793e-05	-7.801032388245286e-07	-4.3423054337299316e-05
24.32151699712871	0.000488060458233651	0.000488232107664534	0.0005166626475541007	0.0005155894007039902	0.0005327763093289894	0.0005309544131697533	0.0005497180855002506	0.0005470733024843177	0.0005845071455400114	0.000580061065954586	0.062043745878606886	0.05929680778500597	-7.633920548132892e-07	-4.2748840208037264e-05	-7.612270881587717e-07	-4.262760832766943e-05
24.468066371968433	0.00048793628025684276	0.0004881087928723652	0.0005165468317744433	0.0005154741387683974	0.0005326658221056393	0.0005308442379359695	0.0005496136692296426	0.0005469688895388507	0.0005844166627582455	0.0005799697722434148	0.06207801605232613	0.05932955190944761	-7.445840426846626e-07	-4.194680099119108e-05	-7.424907402008366e-07	-4.182887611427211e-05
24.61549878051318	0.0004878135221501708	0.0004879869181328409	0.0005164328598276712	0.0005153607236421334	0.0005325574317305321	0.000530736150901029	0.0005495116266190852	0.0005468668278385747	0.0005843291559977708	0.0005798813987928931	0.062113050763230065	0.059363026511296685	-7.259149275554069e-07	-4.114141671765492e-05	-7.238928007478277e-07	-4.1026815411723816e-05
24.763819543485244	0.00048769218823343987	0.00048786648790777695	0.0005163207387951765	0.0005152491624408849	0.0005324511469867862	0.0005306301608045201	0.0005494119683546127	0.0005467671279300354	0.0005842446402182078	0.0005797959601780634	0.06214885580903335	0.05939723712908472	-7.073833163731818e-07	-4.033264419836535e-05	-7.054318824464053e-07	-4.022138326871538e-05
24.91303401366693	0.00048757228287930865	0.0004877475067136715	0.0005162104758482227	0.0005151394623706619	0.0005323469767710841	0.0005305262764989659	0.0005493147052629816	0.0005466698004984846	0.0005841631305830856	0.0005797134711720968	0.06218543705376216	0.05943218936467547	-6.889878228582245e-07	-3.9520439562359955e-05	-6.871066047056153e-07	-3.9412536056576686e-05
25.063147576093755	0.00048745381051419834	0.00048762997912263725	0.0005161020782493873	0.0005150316307292478	0.0005322449300954622	0.000530424506951608	0.0005492198483138791	0.0005465748563700567	0.0005840846424630373	0.0005796339467493943	0.06222280042865207	0.0594678888841134	-6.707270674140113e-07	-3.8704758244995086e-05	-6.689155935735071e-07	-3.860022945559316e-05
25.214165648248784	0.00048733677561921946	0.00048751390976335544	0.0005159955533540308	0.000514925674907673	0.0005321450160891405	0.000530324861246229	0.0005491274086221726	0.0005464823065139843	0.000584009191439058	0.0005795574020887527	0.06226095193305703	0.05950434141849438	-6.52599676986311e-07	-3.788555497290236e-05	-6.508574816328338e-07	-3.778441844233538e-05
25.366093680258146	0.00048722118273112085	0.00048739930332204707	0.0005158909086117954	0.000514821602391721	0.0005320472440003906	0.0005302273485850021	0.0005490373974502035	0.0005463921620448581	0.0005839367933058279	0.0005794838525765891	0.06229989763537587	0.05954155276484388	-6.346042849959647e-07	-3.70627837533305e-05	-6.329309079249404e-07	-3.696505727820987e-05
25.518937155087716	0.00048710703644324694	0.00048728616454345994	0.0005157881515681266	0.0005147194207634544	0.0005319516231984221	0.0005301319782903728	0.0005489498262101116	0.0005463044342249224	0.0005838674640750855	0.000579413313810217	0.06233964367398006	0.05957952878701397	-6.167395312358867e-07	-3.6236397860711644e-05	-6.151345178257318e-07	-3.614209949499847e-05
25.672701588741027	0.0004869943414065237	0.00048717449823187784	0.0005156872898658285	0.0005146191377027755	0.0005318581631753198	0.0005300387598069846	0.000548864706466218	0.0005462191344664172	0.0005838012199790747	0.0005793458016011935	0.06238019625817611	0.059618275416592016	-5.99004061742044e-07	-3.540634982168722e-05	-5.974669629569846e-07	-3.531549788242383e-05
25.827392530458226	0.0004868831023304557	0.0004870643092521461	0.0005155883312466415	0.0005145207609890129	0.0005317668735480079	0.0005299477027036253	0.0005487820499374368	0.0005461362743339603	0.0005837380774740479	0.0005792813319787198	0.062421561669163586	0.05965779865382014	-5.813965287132256e-07	-3.4572591402742825e-05	-5.799269010766262e-07	-3.4485204473883035e-05
25.983015562916506	0.0004867733239841481	0.00048695560253071886	0.0005154912835528542	0.000514424298502538	0.0005316777640602534	0.0005298588166752274	0.0005487018684997447	0.0005460558655469777	0.0005836780532438406	0.0005792199211931114	0.062463746261028234	0.05969810456853828	-5.639155904056583e-07	-3.373507359585859e-05	-5.625129959657606e-07	-3.3651170531792673e-05
26.139576302431465	0.00048666501119734286	0.00048684838305672627	0.0005153961547289433	0.0005143297582264116	0.0005315908445847029	0.0005297721115448902	0.0005486241741886833	0.0005459779199821739	0.0005836211642035078	0.0005791615857193312	0.06250675646172733	0.05973919930113314	-5.465599110241522e-07	-3.2893746604173435e-05	-5.452239173566777e-07	-3.281334653551515e-05
26.297080399159835	0.0004865581688614787	0.00048674265588305975	0.0005153029528232436	0.0005142371482480594	0.0005315061251249625	0.0005296875972659439	0.0005485489792019176	0.0005459024496760483	0.0005835674275030319	0.0005791063422605842	0.06255059877411105	0.059781089063504045	-5.293281606249568e-07	-3.20485598274689e-05	-5.280583408103379e-07	-3.197168216545476e-05
26.455533537303385	0.00048645280193077093	0.0004866384261274796	0.00051521168598965	0.0005141464767609823	0.00053142361581771	0.0005296052839240548	0.0005484762959018385	0.0005458294668274643	0.000583516860531099	0.0005790542077519891	0.06259527977695112	0.05982378014005117	-5.122190150125445e-07	-3.119946184750033e-05	-5.110149476083865e-07	-3.112612628793088e-05
26.614941435314055	0.0004863489154233082	0.0004865356989737442	0.000515122362489349	0.0005140577520664919	0.0005313433269348508	0.0005295251817393675	0.00054840613681821	0.0005457589838002555	0.0005834694809189441	0.0005790051993643064	0.06264080612598331	0.05986727888866844	-4.952311556209992e-07	-3.034640041185699e-05	-4.940924246666333e-07	-3.027662694121691e-05
26.77530984610034	0.00048624651442217615	0.0004864344796727605	0.0005150349906925836	0.0005139709825754867	0.0005312652688857147	0.0005294473010686834	0.0005483385146508714	0.0005456910131258913	0.0005834253065442729	0.0005789593345077493	0.06268718455497614	0.05991159174176179	-4.783632694337851e-07	-2.9489322419903874e-05	-4.77289464417309e-07	-2.9423131319372686e-05
26.93664455723489	0.0004861456040765987	0.00048633477354375596	0.0005149495790804545	0.0005138861768102547	0.0005311894522192853	0.0005293716524076877	0.0005482734422724878	0.000545625567506185	0.000583384355535256	0.0005789166308358579	0.06273442187680443	0.05995672520727795	-4.616140488631834e-07	-2.8628173906045107e-05	-4.606047647114867e-07	-2.856558575661805e-05
27.098951391163432	0.0004860461896031024	0.0004862365859754732	0.0005148661362467493	0.0005138033434063127	0.0005311158876264839	0.0005292982463932089	0.0005482109327313486	0.0005455626598160528	0.0005833466462745961	0.000578877106249448	0.06278252498454634	0.06000268586974786	-4.449821916524977e-07	-2.7762900023847736e-05	-4.4403702871695025e-07	-2.770393571167873e-05
27.26223620541477	0.000485948276286703	0.00048613992242738715	0.0005147846708998082	0.0005137224911142792	0.0005310445859424813	0.0005292270938055272	0.000548150999254225	0.0005455023031063294	0.0005833121974036753	0.000578840778900639	0.06283150085260607	0.06004948039135767	-4.2846640076871743e-07	-2.6893445029818608e-05	-4.2758496480847265e-07	-2.683812575113298e-05
27.426504892812353	0.00048585186948211584	0.0004860447884309495	0.0005147051918644276	0.0005136436288017838	0.0005309755581490678	0.000529158205570722	0.0005480936552492745	0.0005454445106066326	0.0005832810278267841	0.0005788076671969541	0.06288135653783383	0.06009711551302512	-4.1206538430060315e-07	-2.6019752266404073e-05	-4.112472864828149e-07	-2.596809953363255e-05
27.59176338168682	0.0004857569746149846	0.00048595118959084566	0.000514627708083789	0.0005135667654554054	0.000530908815377052	0.0005290915927630612	0.0005480389143089991	0.0005453892957282739	0.0005832531567154168	0.000578777789805494	0.06293209918068779	0.0601455980554946	-3.9577785535828934e-07	-2.5141764145517054e-05	-3.950227122262364e-07	-2.5093799791625626e-05
27.758017636089992	0.00048566359718314555	0.0004858591315862931	0.000514552228621443	0.0005134919101826606	0.0005308443689087177	0.0005290272666074453	0.0005479867902132697	0.000545336672067244	0.0005832286035126724	0.0005787511656572047	0.06298373600639247	0.060194934920458784	-3.796025319449149e-07	-2.425942212944121e-05	-3.7890996541388097e-07	-2.4215168313995727e-05
27.925273656010095	0.000485571742757901	0.00048576862017234943	0.0005144787626633104	0.0005134190722140144	0.0005307822301803222	0.0005289652384818867	0.0005479372969323957	0.0005452866534072339	0.0005832073879377177	0.000578727813951211	0.06303627432613654	0.060245133091691334	-3.6353813688506584e-07	-2.337266671538496e-05	-3.6290777423887005e-07	-2.333214593068511e-05
28.09353747758831	0.0004854814169853273	0.000485679661181252	0.0005144073195197298	0.0005133482609049366	0.0005307224107846338	0.0005289055199200343	0.0005478904486302549	0.0005452392537227209	0.0005831895299903458	0.0005787077541592402	0.06308972153827598	0.060296199636195716	-3.4758339768773197e-07	-2.2481437415247663e-05	-3.4701487156094807e-07	-2.2444672491600537e-05
28.2628151733366	0.00048539262558760805	0.000485592260523786	0.0005143379086275511	0.0005132794857379991	0.0005306649224735354	0.0005288481226137624	0.0005478462596674888	0.0005451944871821175	0.0005831750499556244	0.0005786910060301328	0.06314408512955513	0.06034814170537781	-3.317370464593541e-07	-2.1585672738355655e-05	-3.312299948188789e-07	-2.1552686849515834e-05
28.43311285235687	0.0004853053743643863	0.0004855064241906711	0.0005142705395522532	0.0005132127563250038	0.0005306097771606526	0.0005287930584157847	0.0005478047446047505	0.0005451523681509706	0.0005831639684086263	0.0005786775895944321	0.06319937267636172	0.06040096653623801	-3.159978197891152e-07	-2.0685310172144367e-05	-3.1555188593850557e-07	-2.065612684219731e-05
28.604436660561465	0.00048521966919415224	0.00048542215825398533	0.0005142052219901131	0.0005131480824091639	0.0005305569869240576	0.0005287403393423373	0.0005477659182060221	0.0005451129111952316	0.00058315630621926	0.0005786675251690736	0.06325559184599483	0.06045468145257567	-3.003644586366174e-07	-1.9780286162382477e-05	-2.999792911950565e-07	-1.975492927115685e-05
28.77679278089485	0.0004851355160356457	0.0004853394688686038	0.0005141419657704114	0.0005130854738673085	0.0005305065640090005	0.000528689977575902	0.0005477297954419821	0.0005450761310845746	0.0005831520845571805	0.0005786608333621502	0.06331275039794007	0.06050929386622119	-2.848357082351708e-07	-1.8870536094589552e-05	-2.845109611396366e-07	-1.884902988444348e-05
28.950187433556945	0.00048505292092930106	0.00048525836227367733	0.000514080780857682	0.0005130249407121481	0.0005304585208307111	0.0005286419854679805	0.0005476963914934561	0.0005450420427957956	0.0005831513248968135	0.0005786575350777842	0.06337085618519474	0.060564811278287584	-2.6941031797578403e-07	-1.7955994272914055e-05	-2.691456504721589e-07	-1.793836335525767e-05
29.124626876227456	0.0004849718899987031	0.00048517884479413006	0.0005140216773540001	0.0005129664930945668	0.0005304128699772388	0.0005285963755419286	0.0005476657217549114	0.0005450106615162563	0.000583154049022456	0.0005786576515210808	0.0634299171555831	0.06062124128043281	-2.540870413072008e-07	-1.703659390066281e-05	-2.538821179268527e-07	-1.7022863261231813e-05
29.30011740429177	0.0004848924294520891	0.0004851009228421945	0.0005139646655013203	0.000512910141305974	0.0005303696242123574	0.0005285531604958386	0.0005476378018380403	0.0005449820026474151	0.0005831602790334982	0.0005786612042031909	0.06348994135312219	0.06067859155615371	-2.388646356018924e-07	-1.611226705754143e-05	-2.387191261801064e-07	-1.61024620647654e-05
29.476665351068124	0.00048481454558386213	0.00048502460291896836	0.0005139097556838524	0.0005128558957806803	0.0005303287964785232	0.0005285123532054761	0.0005476126475753909	0.0005449560818084048	0.0005831700373497267	0.0005786682149464587	0.06355093691938224	0.06073686988210182	-2.237418620747427e-07	-1.5182944680280919e-05	-2.2365544172600095e-07	-1.5177091090792794e-05
29.654277088036206	0.0004847382447761492	0.0004849498916160067	0.0005138569584304874	0.0005128037670983412	0.0005302903998998806	0.0005284739667272787	0.0005475902750240854	0.0005449329148396962	0.0005831833467167471	0.000578678705889681	0.06361291209489535	0.060796084129410746	-2.0871748566682162e-07	-1.4248556540308321e-05	-2.0868983478870666e-07	-1.4246680506563303e-05
29.832959025067048	0.0004846635335003771	0.0004848767956169415	0.0005138062844172636	0.0005127537659864272	0.0005302544477853372	0.0005284380143013981	0.000547570700469595	0.0005449125178068166	0.0005832002302115003	0.0005786926994934598	0.06367587522057004	0.060856242265052915	-1.9379027491636495e-07	-1.330903122057081e-05	-1.9382107918240396e-07	-1.3311159297535458e-05
30.0127176106544	0.00048459041831889045	0.00048480532169913824	0.0005137577444698927	0.0005127059033227595	0.0005302209536316904	0.0005284045093548241	0.0005475539404296014	0.0005448949070041545	0.0005832207112479002	0.0005787102185456709	0.06373983473913147	0.06091735235321402	-1.789590018631479e-07	-1.2364296093664295e-05	-1.790479522091517e-07	-1.237045524556113e-05
30.193559332147448	0.00048451890588659005	0.0004847354767353768	0.000513711349566314	0.0005126601901380764	0.0005301899311268162	0.0005283734655045413	0.0005475400116579187	0.0005448800989588264	0.0005832448135825682	0.0005787312861670273	0.06380479919659814	0.06097942255670116	-1.6422244193486056e-07	-1.1414277298671394e-05	-1.643692345795235e-07	-1.142449490781905e-05
30.37549071598484	0.0004844490029526117	0.0004846672676955699	0.0005136671108393177	0.00051261663761866	0.0005301613941529167	0.0005283448965607628	0.0005475289311485024	0.0005448681104346224	0.0005832725613206921	0.0005787559258167606	0.06387077724376468	0.06104246113836216	-1.495793738332668e-07	-1.0458899717430414e-05	-1.4978371025171217e-07	-1.0473203590252722e-05
30.55851832793038	0.0004843807163620331	0.00048460070164851535	0.0005136250395792037	0.0005125752571090129	0.0005301353567898331	0.0005283188165302258	0.0005475207161395289	0.0005448589584360275	0.0005833039789219931	0.0005787841612984118	0.06393777763772653	0.061106476462527475	-1.3502857941320723e-07	-9.49808694980514e-06	-1.3529016634761248e-07	-9.516505325241065e-06
30.742648773309874	0.00048431405305761447	0.00048453578576367843	0.0005135851472365012	0.0005125360601145789	0.0005301118333184219	0.0005282952396195403	0.0005475153841175557	0.000544852660212322	0.0005833390912068156	0.000578816016765735	0.0640058092434124	0.06117147699649231	-1.2056884356962533e-07	-8.531761289287676e-06	-1.208873930255358e-07	-8.554322846451856e-06
30.92788869724955	0.00048424902008157867	0.0004844725273130162	0.0005135474454247359	0.0005124990583045263	0.0005300908382239953	0.0005282741802386179	0.0005475129528217674	0.0005448492332617626	0.000583377923362337	0.0005788515167287234	0.06407488103516155	0.061237471312006866	-1.0619895414389242e-07	-7.559843699100899e-06	-1.0657418338610135e-07	-7.5865775650968414e-06
31.114244784915854	0.0004841856245774124	0.00048441093367282423	0.000513511945923246	0.0005124642635145713	0.0005300723861998223	0.0005282556530041436	0.0005475134402482922	0.0005448486953358325	0.0005834205009488959	0.0005788906860597424	0.06414500209831446	0.061304468086794385	-9.191770177505512e-08	-6.582253784484515e-06	-9.234933333649407e-08	-6.613189543022702e-06
31.30172376175672	0.0004841238737917213	0.0004843510123256374	0.0005134786606800668	0.0005124316877498725	0.0005300564921507134	0.0005282396727431446	0.0005475168646546179	0.0005448510644435992	0.0005834668499064569	0.0005789335499998045	0.06421618163083058	0.061372476106107465	-7.772387979596874e-08	-5.598909766951765e-06	-7.821164147185297e-08	-5.63407746638489e-06
31.4903323937443	0.00048406377507610455	0.00048429277086214966	0.0005134476018148523	0.0005124013431879651	0.000530043171196656	0.0005282262544966001	0.0005475232445640794	0.0005448563588561276	0.0005835169965611912	0.0005789801341649467	0.06428842894494051	0.06144150426428932	-6.361628414157383e-08	-4.609728459739615e-06	-6.415990898549911e-08	-4.649158621000682e-06
31.68007748761912	0.00048400533588907363	0.00048423621698318227	0.000513418781621866	0.0005123732421817597	0.0005300324386765279	0.0005282154135231382	0.0005475325987704443	0.000544864597111001	0.0005835709676321986	0.0005790304645527511	0.06436175346882407	0.06151156156638366	-4.959371318453108e-08	-3.614625236833535e-06	-5.01929395184484e-08	-3.658348862678462e-06
31.870965891135747	0.0004839485637980127	0.00048418135850169066	0.000513392212573029	0.0005123473972626037	0.000530024310151893	0.0005282071653028008	0.0005475449463425856	0.0005448757980169242	0.0005836287902383653	0.0005790845675489936	0.06443616474830971	0.06158265712975188	-3.5654967640895777e-08	-2.6135140070299157e-06	-3.630953906768805e-08	-2.6615625917103536e-06
32.063004493309954	0.00048389346648116825	0.00048412820334480395	0.0005133679073210216	0.0005123238211433893	0.0005300188014108515	0.0005282015255408738	0.0005475603066292421	0.0005448899806584133	0.000583690491905351	0.0005791424699344199	0.06451167244860759	0.06165480018573705	-2.179885046755224e-08	-1.6063071866107004e-06	-2.2508515857590228e-08	-1.6587127234096721e-06
32.25620022466719	0.0004838400517296807	0.0004840767595559054	0.0005133458787024425	0.0005123025267217309	0.0005300159284719775	0.000528198510171805	0.0005475786992638744	0.0005449071644005761	0.0005837561005727187	0.0005792041988916582	0.06458828635608034	0.061728000081333216	-8.02416670999187e-09	-5.929156678546876e-07	-8.78868021240986e-09	-6.497106590369617e-07
32.45056005749291	0.00048378832744966083	0.0004840270352967616	0.0005133261397410433	0.0005122835270832036	0.0005300157075883334	0.0005281981353631873	0.0005476001441696219	0.0005449273688940004	0.0005838256446012195	0.0005792697820122817	0.06466601638002656	0.061802266280911816	5.670276611094427e-09	4.2675120995316895e-07	4.8511555582071014e-09	3.6553374341274925e-07
32.64609100608406	0.0004837383016643023	0.000483979038849684	0.0005133087036510111	0.0005122668355046426	0.0005300181552515594	0.0005282004175198274	0.0005476246615643491	0.0005449506140797183	0.0005838991527802103	0.0005793392473039999	0.06474487255450866	0.061877608367942614	1.9285670610188002e-08	1.4527856899010372e-06	1.8412177279136452e-08	1.387112199269236e-06
32.84280012700226	0.00048368998251603385	0.0004839327786197364	0.0005132935838403216	0.0005122524654575055	0.0005300232881960404	0.0005282053732878869	0.0005476522719657975	0.0005449769201942865	0.00058397665433523	0.0005794126231980038	0.06482486504020846	0.06195403604678076	3.282320466726357e-08	2.4852816292858515e-06	3.189556903250741e-08	2.415118027884744e-06
33.040694519328454	0.0004836433782687192	0.0004838882631369866	0.0005132807939141575	0.0005122404306113019	0.0005300311234031622	0.0005282130195591114	0.0005476829961968363	0.0005450063077749556	0.0005840581789357287	0.0005794899385564589	0.06490600412631077	0.06203155914445786	4.6284066555291395e-08	3.524334531074258e-06	4.530251328585533e-08	3.449646184455757e-06
33.239781324919136	0.0004835984973098941	0.00048384550105879813	0.0005132703476783902	0.0005122307448370902	0.0005300416781056425	0.000528223373475137	0.0005477168553908179	0.0005450387976649447	0.0005841437567029502	0.0005795712226801453	0.06498830023242469	0.062110187612511435	5.966944257055837e-08	4.570041576903994e-06	5.863419102005753e-08	4.490793292330486e-06
33.44006772866406	0.0004835553481530551	0.00048380450117217565	0.0005132622591431372	0.0005122234222110444	0.0005300549697919586	0.0005282364524318876	0.0005477538709970445	0.0005450744110188269	0.0005842334182179847	0.0005796565053162631	0.06507176391053344	0.06218993152885162	7.298051764650926e-08	5.622501658850143e-06	7.189178184143982e-08	5.53865767481676e-06
33.64156095874556	0.0004835139394399828	0.0004837652723961438	0.0005132565425263774	0.000512218477018083	0.0005300710162108455	0.0005282522740840486	0.0005477940647863331	0.0005451131693080106	0.0005843271945299737	0.0005797458166663868	0.06515640584698143	0.06227080109965388	8.621847548905513e-08	6.6818154139808295e-06	8.507646412228911e-08	6.593339389668329e-06
33.84426828689945	0.00048347427994312235	0.0004837278237841851	0.0005132532122576499	0.0005122159237555806	0.0005300898353759029	0.0005282708563496436	0.0005478374588567046	0.0005451550943263403	0.0005844251171644973	0.000579839187394591	0.06524223686449289	0.06235280666128298	9.938449870776182e-08	7.748085258788007e-06	9.818941512683768e-08	7.654940263127075e-06
34.04819702867729	0.0004834363785679994	0.00048369216452671514	0.0005132522829818134	0.0005122157771371404	0.0005301114455702725	0.0005282922174146849	0.0005478840756391733	0.0005452002081958022	0.000584527218132119	0.0005799366486357355	0.06532926792422758	0.062435958682258055	1.1247976893793109e-07	8.821415423784784e-06	1.1123181113334435e-07	8.723563924256661e-06
34.25335454371064	0.00048340024435569376	0.00048365830395361584	0.0005132537695628891	0.0005122180520964499	0.0005301358653514273	0.0005283163757379309	0.0005479339379036635	0.0005452485333723495	0.000584633529937121	0.0005800382320039264	0.06541751012787055	0.06252026776524558	1.2550546698631738e-07	9.901911990600754e-06	1.2420482757265552e-07	9.799315841482747e-06
34.45974823597649	0.0004833658864853556	0.0004836262515368115	0.0005132576870879747	0.0005122227637912091	0.0005301631135560408	0.0005283433500557261	0.0005479870687650399	0.0005453000926518392	0.000584744085586409	0.0005801439696011503	0.06550697471976077	0.06260574464908343	1.38462772951908e-07	1.0989682927717292e-05	1.3710963915679157e-07	1.0882303358550338e-05
34.66738555406454	0.0004833333142767738	0.00048359601689290004	0.0005132640508712359	0.0005122299276071336	0.0005301932093049634	0.0005283731593869464	0.000548043491689258	0.0005453549091760933	0.0005848589185986103	0.0005802538940260843	0.06559767308905168	0.06269240021085387	1.513528663519073e-07	1.2084838127396358e-05	1.499474200097016e-07	1.197263573173013e-05
34.87627399144595	0.0004833025371929893	0.0004835676097858294	0.0005132728764579722	0.0005122395591620369	0.0005302261720082843	0.0005284058230380333	0.0005481032304996373	0.0005454130064390736	0.0005849780630133475	0.0005803680383830865	0.06568961677191755	0.06278024546797795	1.641769262839335e-07	1.3187489446078726e-05	1.6271934380777606e-07	1.3070424168329375e-05
35.086421086743854	0.0004832735648429754	0.0004835410401296408	0.0005132841796287784	0.0005122516743100055	0.0005302620213705186	0.0005284413606081404	0.0005481663093832724	0.0005454744082931974	0.000585101553400727	0.0005804864362913877	0.06578281745378904	0.06286929158035347	1.7693613154311227e-07	1.429775074192341e-05	1.754265839142878e-07	1.4175781865424786e-05
35.29783442400536	0.00048324640698434797	0.00048351631799124593	0.0005132979764037647	0.0005122662891456316	0.0005303007773958654	0.0005284797919943694	0.0005482327528975547	0.0005455391389557559	0.0005852294248709996	0.0005806091218944493	0.06587728697163768	0.06295954985253017	1.8963166076063805e-07	1.5415737914942218e-05	1.8807031351014691e-07	1.5288824049122796e-05
35.51052163297529	0.0004832210735261531	0.00048349345359328006	0.0005133142830468858	0.0005122834200083574	0.0005303424603936036	0.0005285211373971216	0.0005483025859768457	0.0005456072230154908	0.0005853617130844459	0.0005807361298695426	0.06597303731628928	0.06305103173592552	2.0226469254775586e-07	1.65415689482723e-05	2.0065170573202798e-07	1.6409668015235357e-05
35.72449038937153	0.000483197574531688	0.00048347245731699063	0.0005133331160703301	0.0005123030834868818	0.0005303870909835661	0.0005285654173255457	0.0005483758339392682	0.0005456786854392762	0.0005854984542614498	0.0005808674954375043	0.06607008063479396	0.06314374883107081	2.148364056354067e-07	1.767536394961522e-05	2.1317193382936264e-07	1.7538433171829237e-05
35.93974841516195	0.0004831759202213978	0.00048345333970520484	0.000513354492239021	0.0005123252964236747	0.0005304346901017513	0.0005286126526031121	0.0005484525224936515	0.000545753551578962	0.0005856396851928016	0.000581003254372719	0.06616842923281996	0.06323771288990628	2.2734797902536526e-07	1.8817245194632792e-05	2.2563217129032385e-07	1.8675241080484684e-05
36.15630347884324	0.00048315612097581454	0.0004834361114653362	0.0005133784285751907	0.0005123500759195644	0.0005304852790060246	0.0005286628643732757	0.0005485326777466072	0.0005458318471783391	0.0005857854432502027	0.0005811434430132932	0.0662680955771013	0.06333293581811716	2.3980059211058634e-07	1.99673371689274e-05	2.380335919743154e-07	1.982021549890023e-05
36.374163395721176	0.0004831381873385601	0.0004834207834724625	0.000513404942363048	0.0005123774393384269	0.0005305388792819475	0.0005287160741052719	0.0005486163262097518	0.0005459135983802486	0.0005859357663970008	0.0005812880982714506	0.06636909229792982	0.06342942967749529	2.5219542485344776e-07	2.1125766614754626e-05	2.503773702865284e-07	2.0973482427230628e-05
36.59333602819267	0.00048312213001941223	0.0004834073667724613	0.0005134340511535477	0.0005124074043119639	0.000530595512848724	0.000528772303600022	0.0005487034948070829	0.0005459988317338489	0.0005860906931991507	0.0005814372576441522	0.06647143219168301	0.06352720668837168	2.645336579154209e-07	2.2292662575418287e-05	2.6266468131476775e-07	2.213517015264843e-05
36.813829286029524	0.00048310795989742623	0.0004833958725852093	0.0005134657727692457	0.0005124399887445808	0.0005306552019652613	0.0005288315749961616	0.0005487942108824998	0.0005460875742020168	0.0005862502628364091	0.0005815909592239313	0.06657512822340503	0.06362627923206014	2.7681647278912647e-07	2.346815644041489e-05	2.748967009519668e-07	2.3305409293711277e-05
37.03565112666392	0.00048309568802411604	0.0004833863123078376	0.000513500125309252	0.0005124752108183532	0.0005307179692363512	0.000528893910776177	0.000548888502207477	0.000546179853168903	0.000586414515113757	0.0005817492417099606	0.06668019352942815	0.06372665985336569	2.8904505198807e-07	2.4652381995990402e-05	2.8707460607182815e-07	2.448433284932272e-05
37.25880955547555	0.00048308532562671154	0.0004833786975180659	0.0005135371271542932	0.0005125130889981051	0.000530783837618995	0.0005289593337726894	0.0005489863969889081	0.0005462756964476564	0.0005865834904730868	0.0005819121444193635	0.0667866414200445	0.06382836126313662	3.0122057917544506e-07	2.5845475471852897e-05	2.991995746827805e-07	2.5672076247346132e-05
37.483312626080554	0.00048307688411146333	0.0004833730399775869	0.0005135767969718603	0.0005125536420365772	0.0005308528304288282	0.0005290278671748452	0.000549087923877096	0.0005463751322882874	0.0005867572300051152	0.0005820797072987508	0.06689448538222813	0.06393139634085113	3.133442393113677e-07	2.7047575590327666e-05	3.1127278606523853e-07	2.68687773927051e-05
37.70916844062219	0.0004830703750670275	0.00048336935163553193	0.0005136191537214749	0.0005125968889797086	0.0005309249713467027	0.0005290995345348508	0.0005491931119739192	0.0005464781893857088	0.0005869357754615698	0.0005822519709360205	0.06700373908239839	0.06403577813725811	3.254172188330712e-07	2.825882361903731e-05	3.232954209346668e-07	2.8074576718328803e-05
37.93638515006311	0.0004830658102679091	0.0004833676446319945	0.0005136642166600523	0.0005126428491720184	0.0005310002844253859	0.000529174359774629	0.0005493019908411622	0.0005465848968879374	0.0005871191692676278	0.0005824289765723962	0.06711441636923958	0.06414151987706784	3.3744070579173197e-07	2.947936342093116e-05	3.3526866159900616e-07	2.928961723662471e-05
38.164970954479706	0.000483063201677979	0.0004833679313016317	0.000513712005347375	0.0005126915422620973	0.0005310787940964037	0.0005292523671926221	0.0005494145905090201	0.0005466952844044644	0.0005873074545346246	0.0005826107661147332	0.06722653127657012	0.06424863496168623	3.494158900268097e-07	3.070934150872784e-05	3.4719369212260487e-07	3.0514044592838685e-05
38.39493410335793	0.0004830625614540593	0.00048337022417733425	0.0005137625396516803	0.0005127429882082141	0.0005311605251770239	0.0005293335814707269	0.000549530941484782	0.0005468093820148028	0.000587500675073041	0.0005827973821480866	0.06734009802626213	0.06435713697199587	3.6134396331913635e-07	3.19489070981227e-05	3.590716984706345e-07	3.174800711716608e-05
38.626282895891045	0.00048306390194957676	0.0004833745359939669	0.000513815839755351	0.0005127972072840232	0.0005312455028773771	0.00052941802768137	0.0005496510747616889	0.0005469272202772073	0.0005876988754057613	0.0005829888679485454	0.0674551310312163	0.06446703967120135	3.732261195698097e-07	3.31982121646035e-05	3.709038687007768e-07	3.2991655882497195e-05
38.859025681279114	0.0004830672357183008	0.00048338087969219414	0.0005138719261607388	0.0005128542200844114	0.0005313337528077362	0.0005295057312947435	0.000549775021827991	0.0005470488302375901	0.0005879021007816369	0.0005831852674963591	0.067571644898388	0.06457835700770662	3.85063554952849e-07	3.4457411498933777e-05	3.826913931030858e-07	3.4245144758263124e-05
39.09317085903034	0.00048307257551813914	0.000483389268422366	0.0005139308196960833	0.0005129140475314318	0.0005314253009859271	0.0005295967181861617	0.0005499028146761742	0.0005471742434386013	0.0005881103971893231	0.0005833866254893277	0.0676896544318719	0.06469110311806452	3.9685746807370526e-07	3.572666276413505e-05	3.9443546436782224e-07	3.550863046823671e-05
39.328726879264174	0.00048307993431502213	0.0004833997155484947	0.000513992541521567	0.0005129767108803847	0.0005315201738449054	0.0005296910146435984	0.0005500344858123964	0.0005473034919289161	0.0005883238113714328	0.0005835929873565007	0.0678091746360436	0.06480529232995978	4.086090601804638e-07	3.700612655831159e-05	4.0613727778342906e-07	3.678227265159484e-05
39.56570224301631	0.0004830893252868647	0.00048341223465230915	0.0005140571131354947	0.0005130422317260106	0.0005316183982404947	0.000529788647375362	0.0005501700682661205	0.0005474366082727164	0.0005885423908390011	0.0005838043992721687	0.0679302207187512	0.06492093916526857	4.20319535298936e-07	3.829596647170197e-05	4.177980313787785e-07	3.806623392058062e-05
39.80410550254544	0.000483100761827596	0.0004834268395373815	0.0005141245563805836	0.0005131106320088052	0.0005317200014592613	0.0005298896435179338	0.0005503095955999369	0.0005475736255593587	0.000588766183886251	0.0005840209081701548	0.0680528080945733	0.06503805834315605	4.319901004249966e-07	3.959634915050303e-05	4.2941892611464243e-07	3.936067992353631e-05
40.04394526164196	0.0004831142575512884	0.000483443544233351	0.0005141948934504	0.0005131819340214782	0.0005318250112265854	0.0005299940306439723	0.0005504531019196167	0.0005477145774132659	0.0005889952396057076	0.0005842425617584336	0.0681769523881397	0.06515666478324021	4.4362196570803085e-07	4.090744436009708e-05	4.4100116605304447e-07	4.066577940696481e-05
40.28523017593832	0.0004831298262963494	0.00048346236300021765	0.0005142681468959129	0.0005132561604155242	0.0005319334557148658	0.0005301018367704744	0.0005506006218843511	0.0005478594980040059	0.0005892296079036207	0.0005844694085340524	0.06830266943749763	0.06527677360881208	4.552163446092279e-07	4.222942504834848e-05	4.525459585394062e-07	4.1981704280324994e-05
40.52796895322162	0.00048314748212981287	0.0004834833103327333	0.0005143443396321903	0.000513333334207946	0.0005320453635519214	0.000530213090367119	0.0005507521907172315	0.0005480084220566028	0.0005894693395157488	0.0005847014977983992	0.06842997529756338	0.06539840015011286	4.667744541223245e-07	4.356246741485381e-05	4.64054514388813e-07	4.330862968190963e-05
40.77217035374772	0.00048316723935170995	0.0004835064009648753	0.0005144234949452298	0.0005134134787881037	0.0005321607638295571	0.0005303278203647715	0.0005509078442159363	0.0005481613848620561	0.0005897144860234799	0.0005849388796727957	0.06855888624361613	0.0655215599476792	4.782975149279951e-07	4.490675097605645e-05	4.755280480616547e-07	4.4646734045569736e-05
41.017843190557436	0.00048318911249952844	0.0004835316498744115	0.0005145056364989294	0.0005134966179247095	0.0005322796861123051	0.0005304460561641749	0.0005510676187636544	0.0005483184222880857	0.0005899650998703169	0.0005851816051144409	0.06868941877487102	0.06564626875574085	4.897867515937793e-07	4.626245863553757e-05	4.869677778659379e-07	4.5996199170755814e-05
41.26499632979458	0.00048321311635276306	0.0004835590722875586	0.0005145907883422022	0.000513582775772968	0.0005324021604463576	0.0005305678276448206	0.0005512315513402378	0.0005484795707901092	0.0005902212343787294	0.0005854297259327091	0.06882158961811236	0.06577254254568624	5.012433927733574e-07	4.7629776755403475e-05	4.983749261400824e-07	4.7357210292114926e-05
41.51363869102594	0.0004832392659375565	0.0004835886836837312	0.0005146789749162371	0.000513671976881857	0.0005325282173686808	0.0005306931651740028	0.0005513996795335938	0.0005486448674224489	0.0005904829437673791	0.0005856832948058064	0.06895541573139623	0.06590039750959488	5.126686713999729e-07	4.900889522906071e-05	5.097507194387531e-07	4.872995615107234e-05
41.763779247563185	0.00048326757653143696	0.0004836204998003918	0.0005147702210619117	0.0005137642462015676	0.0005326578879163269	0.0005308220996160615	0.0005515720415513238	0.0005488143498497846	0.000590750283168738	0.0005859423652978064	0.0690909143078213	0.06602985006383189	5.240638248748663e-07	5.040000755432428e-05	5.210963887434129e-07	5.0114629070660555e-05
42.0154270267867	0.0004832980636681466	0.00048365453663799275	0.0005148645520273542	0.0005138596090910884	0.0005327912036359301	0.000530954662341829	0.0005517486762326097	0.000548988056358847	0.0005910233086470946	0.0005862069918760609	0.06922810277937579	0.06616091685271398	5.35430095270021e-07	5.180331090946788e-05	5.324131696550927e-07	5.151142503025119e-05
42.26859111047143	0.0004833307431425682	0.00048369081046501986	0.0005149619934756617	0.0005139580913259519	0.0005329281965934149	0.000531090885238262	0.0005519296230603533	0.0005491660258703608	0.0005913020772169677	0.000586477229929	0.06936699882084696	0.06629361475223514	5.467687295467386e-07	5.3219006232410604e-05	5.437023025936689e-07	5.2920543742410175e-05
42.523280635114425	0.00048336563101575845	0.00048372933782314236	0.0005150625714927867	0.000514059719106143	0.0005330688993839057	0.0005312308007182889	0.0005521149221735881	0.0005493482979512564	0.0005915866468619429	0.000586753135784342	0.06950762035381276	0.06642796087387806	5.580809797544814e-07	5.4647298299417835e-05	5.549650330164378e-07	5.434218873308361e-05
42.77950479226489	0.00048340274362007536	0.000483770135532463	0.0005151663125955768	0.0005141645190641688	0.0005332133451418458	0.0005313744417308611	0.0005523046143801509	0.0005495349128271356	0.0005918770765539287	0.0005870347667277071	0.06964998555070782	0.06656397256848438	5.693681032403405e-07	5.608839580609204e-05	5.662026116156575e-07	5.577656742113135e-05
43.03727282885567	0.00048344209756441265	0.00048381322069687504	0.0005152732437399903	0.0005142725182732974	0.0005333615675513291	0.0005315218417712143	0.000552498741169632	0.0005497259113950076	0.0005921734262728537	0.0005873221810216545	0.06979411283895923	0.06670166743019858	5.806313628593709e-07	5.754251145063949e-05	5.77416294527365e-07	5.722389120065008e-05
43.29659404753705	0.0004834837097395368	0.00048385861070952515	0.0005153833923294712	0.0005143837442559638	0.0005335136008566538	0.0005316730348913506	0.0005526973447266013	0.0005499213352363042	0.0005924757570268061	0.0005876154379251465	0.0699400209052135	0.06684106330049751	5.918720272066105e-07	5.9009862019954173e-05	5.886073435683835e-07	5.868437552743189e-05
43.55747780701245	0.0004835275973235425	0.0004839063232583979	0.0005154967862235191	0.000514498224992364	0.0005336694798731039	0.0005318280557107496	0.000552900467944137	0.0005501212266301835	0.0005927841308726484	0.0005879145977134691	0.07008772869962854	0.06698217827228373	6.030913708293673e-07	6.0490668476215204e-05	5.997770264386335e-07	6.015824000395187e-05
43.81993352237618	0.00048357377778740615	0.0004839563763319982	0.0005156134537464146	0.0005146159889292109	0.0005338292399979541	0.0005319869394272949	0.0005531081544376331	0.0005503256285671105	0.0005930986109370863	0.0005882197216985906	0.07023725544026435	0.06712503069406636	6.142906744572869e-07	6.198515604652344e-05	6.109266169475151e-07	6.164570846817208e-05
44.08397066545326	0.00048362226890066303	0.0004840087882251657	0.0005157334236961485	0.000514737064988692	0.0005339929172217188	0.0005321497218284482	0.0005533204485589224	0.0005505345847627512	0.0005934192614382384	0.0005885308722500014	0.07038862061754167	0.06726963917421623	6.254712252256982e-07	6.349355431357895e-05	6.22057395247011e-07	6.314700908457982e-05
44.349598765141174	0.00048367308873719105	0.0004840635775449911	0.0005158567253535211	0.0005148614825775981	0.0005341605481396309	0.0005323164393026512	0.0005535373954106992	0.0005507481396721531	0.0005937461477076875	0.0005888481128160179	0.07054184399879757	0.06741602258530173	6.366343169126199e-07	6.501609730975855e-05	6.331706480556826e-07	6.466237443666922e-05
44.6168274077539	0.0004837262556811209	0.0004841207632168693	0.000515983388491447	0.000514989271596658	0.0005343321699633813	0.0005324871288509819	0.0005537590408612706	0.0005509663385042558	0.0005940793362130566	0.0005891715079455919	0.07069694563292407	0.06756420006851678	6.477812501827062e-07	6.65530236132611e-05	6.442676689045676e-07	6.61920416225037e-05
44.88566623736761	0.00048378178843286096	0.0004841803644906637	0.000516113443384446	0.0005151204624500617	0.0005345078205330991	0.0005326618280990546	0.0005539854315596241	0.0005511892272367073	0.0005944188945810978	0.0005895011233106099	0.0708539458550969	0.06771419103817998	6.589133328127605e-07	6.810457644461365e-05	6.553497583592239e-07	6.773625235052816e-05
45.15612495616904	0.0004838397060152466	0.0004842424009470024	0.0005162469208183392	0.0005152550860551843	0.0005346875383295955	0.0005328405753091777	0.0005542166149508317	0.0005514168526310124	0.0005947648916213214	0.0005898370257287173	0.07101286529159218	0.06786601518633502	6.700318799580159e-07	6.967100376913116e-05	6.664182242873112e-07	6.929525304145978e-05
45.42821332480542	0.0004839000277798197	0.0004843068925037048	0.0005163838521001499	0.0005153931738525243	0.0005348713624868777	0.0005330234093927842	0.0005544526392918013	0.0005516492622480211	0.0005951173973501811	0.0005901792831866725	0.07117372486470593	0.06801969248742644	6.811382143893582e-07	7.125255839822431e-05	6.774743820897426e-07	7.086929492855498e-05
45.701941162736816	0.00048396277341322767	0.0004843738594223328	0.0005165242690682114	0.0005155347578158388	0.0005350593328049219	0.0005332103699231123	0.0005546935536673655	0.00055188650446375	0.0005954764830158151	0.0005905279648642386	0.07133654579775425	0.06817524320307758	6.922336667475716e-07	7.28494980944544e-05	6.885195549485336e-07	7.245863416120712e-05
45.97731834859046	0.00048402796294376373	0.0004844433223148837	0.0005166682041024925	0.0005156798704625041	0.0005352514897627356	0.0005334014971481778	0.0005549394080067437	0.0005521286284855663	0.0005958422211233759	0.0005908831411586409	0.07150134962018684	0.06833268788695733	7.033195758125461e-07	7.446208568054336e-05	6.995550741052247e-07	7.406353191437287e-05
46.25435482051728	0.00048409561674803484	0.00048451530215061923	0.0005168156901351417	0.000515828544864096	0.0005354478745316988	0.000533596832004025	0.0005551902531003623	0.0005523756843687279	0.0005962146854609552	0.0005912448837095949	0.07166815817278727	0.06849204738973466	7.143972887574141e-07	7.60905891482172e-05	7.105822791079715e-07	7.56842544962083e-05
46.533060576550575	0.00048416575555776777	0.00048458982026302927	0.0005169667606612534	0.0005159808146571883	0.0005356485289891945	0.0005337964161282603	0.0005554461406170549	0.0005526277230332913	0.0005965939511261156	0.0005916132654249178	0.07183699361298491	0.06865334286414085	7.254681614266489e-07	7.773528177242028e-05	7.216025180754393e-07	7.732107345996553e-05
46.813445674966815	0.00048423840046675845	0.0004846668983569469	0.0005171214497498692	0.0005161367140543902	0.0005358534957325461	0.0005340002918738877	0.0005557071231216491	0.0005528847962814036	0.0005969800945530573	0.0005919883605067531	0.07200787842025876	0.06881659577012363	7.365335586054884e-07	7.93964422263066e-05	7.326171479788042e-07	7.897426571971955e-05
47.09552023464871	0.0004843135729379594	0.0004847465585158039	0.0005172797920552079	0.0005162962778556127	0.000536062818093248	0.000534208502323446	0.0005559732540929495	0.0005531469568149792	0.0005973731935404255	0.0005923702444784065	0.0721808354016652	0.06898182788010838	7.475948542964069e-07	8.107435469957569e-05	7.436275349152971e-07	8.064411366781599e-05
47.37929443545016	0.0004843912948107195	0.000484828823209042	0.0005174418228281439	0.000516459541459584	0.0005362765401515198	0.0005344210913034565	0.0005562445879421282	0.0005534142582537784	0.0005977733272797846	0.0005927589942118267	0.0723558876974571	0.0691490612843546	7.586534320095728e-07	8.276930902027801e-05	7.546350543858682e-07	8.233090529435882e-05
47.66477851856398	0.000484471588308164	0.0004849137152996677	0.0005176075779279218	0.0005166265408756014	0.000536494706751173	0.0005346381033991855	0.000556521180031524	0.0005536867551538866	0.0005981805763847642	0.000593154687955728	0.07253305878682306	0.06931831839642441	7.697106850578601e-07	8.448160077982603e-05	7.656410915886803e-07	8.403493431165254e-05
47.951982786891236	0.00048455447604474003	0.0004850012580519763	0.0005177770938341363	0.0005167973127355502	0.0005367173635148176	0.0005348595839697392	0.0005568030866938828	0.0005539645030266253	0.0005985950229209178	0.0005935574053644008	0.07271237249373819	0.0694896219587569	7.807680168432944e-07	8.621153145924043e-05	7.766470417114096e-07	8.575650028012916e-05
48.24091760541319	0.00048463998103390595	0.00048509147513942487	0.0005179504076589578	0.0005169718943061683	0.0005369445568593872	0.0005350855791634842	0.0005570903652520211	0.0005542475583578789	0.0005990167504362872	0.0005939672275271955	0.07289385299293225	0.06966299504835258	7.918268411570518e-07	8.795940855955975e-05	7.876543102215954e-07	8.749590873703694e-05
48.53159340156531	0.0004847281266959864	0.00048518439065267324	0.0005181275571596272	0.0005171503235015818	0.0005371763340120264	0.0005353161359338145	0.0005573830740389474	0.0005545359786278708	0.0005994458439927089	0.000594384236998725	0.07307752481597857	0.06983846108257655	8.028885824989734e-07	8.972554573670466e-05	7.986643131853953e-07	8.925347133045824e-05
48.82402066561362	0.00048481893686618953	0.0004852800291077923	0.0005183085807512255	0.000517332638896114	0.0005374127430263192	0.0005355513020552703	0.00055768127241844	0.0005548298223313856	0.0005998823901978799	0.0005948085178297903	0.07326341285749198	0.0700160438250634	8.1395467638743e-07	9.151026293832687e-05	8.096784775744144e-07	9.102950595490933e-05
49.11820995103327	0.00048491243580279283	0.00048537841545464347	0.0005184935175197137	0.0005175188797373684	0.0005376538327988909	0.0005357911261400129	0.0005579850208061013	0.0005551291489984595	0.0006003264772382021	0.0005952401555990567	0.07345154238147018	0.07019576739175568	8.250265696767766e-07	9.33138865435168e-05	8.206982415766544e-07	9.282433688977132e-05
49.41417187488941	0.00048500864819549336	0.0004854795750854294	0.0005186824072352582	0.0005177090859595979	0.0005378996530863654	0.0005360356576546662	0.0005582943806908918	0.0005554340192155409	0.0006007781949124217	0.0005956792374454944	0.07364193902774914	0.07037765625705208	8.361057208769755e-07	9.513674950631379e-05	8.317250549192811e-07	9.463829494200937e-05
49.71191711822035	0.00048510759917393624	0.0004855835338434259	0.0005188752903658473	0.0005179032981973623	0.0005381502545227156	0.0005362849469375358	0.0005586094146571606	0.0005557444946471388	0.0006012376346660961	0.0005961258521016088	0.07383462881858785	0.07056173526008759	8.471936005047687e-07	9.697919150492007e-05	8.427603792090631e-07	9.647171759355477e-05
50.01145642642306	0.00048520931431642294	0.00048569031803189546	0.0005190722080912057	0.00051810155779949	0.0005384056886369999	0.0005365390452162199	0.0005589301864071924	0.0005560606380579743	0.0006017048896269053	0.0005965800899274849	0.07402963816539371	0.07074802961112969	8.58291691410132e-07	9.884155909141434e-05	8.5380568826197e-07	9.832494915026913e-05
50.3128006096408	0.0004853138196587946	0.0004857999544231859	0.0005192732023170087	0.0005183039068433359	0.000538666007871493	0.0005367980046256052	0.000559256760784269	0.0005563825133356386	0.0006021800546408271	0.000597042042945659	0.07422699387557961	0.07093656489811458	8.694014891360126e-07	0.00010072420584804342	8.64862468448707e-07	0.00010019834089589064
50.61596054315354	0.00048542114170351295	0.0004859124702680262	0.0005194783156894196	0.0005185103881493662	0.0005389312656002389	0.0005370618782262821	0.0005595892037962767	0.0005567101855137887	0.0006026632263092159	0.0005975118048768587	0.07442672315955418	0.07112736709330843	8.805245022589859e-07	0.00010262749254461023	8.759322190525021e-07	0.00010209225125039356
50.9209471677702	0.00048553130742891656	0.00048602789330500607	0.0005196875916099295	0.0005187210452960459	0.0005392015161480021	0.0005373307200233654	0.0005599275826398544	0.0005570437207958673	0.000603154503026786	0.0005979894711766077	0.07462885363786653	0.07132046256010645	8.91662252749427e-07	0.00010455178730096881	8.870164526065096e-07	0.00010400704592883336
51.22777149022361	0.0004856443442986811	0.0004861462517702608	0.0005199010742505355	0.0005189359226350652	0.0005394768148096688	0.0005376045849857398	0.0005602719657251121	0.0005573831865793844	0.0006036539850205451	0.0005984751390727438	0.0748334133484859	0.07151587805996665	9.028162763663776e-07	0.00010649746575688845	8.981166952823881e-07	0.00010594309810960101
51.53644458356769	0.00048576028027148057	0.0004862675744073654	0.0005201188085692564	0.0005191550653069047	0.0005397572178700847	0.0005378835290657576	0.0005606224227009345	0.0005577286514807739	0.0006041617743897062	0.0005989689076038732	0.07504043075423389	0.07171364075949138	9.139881230101283e-07	0.00010846491124051616	9.09234487260881e-07	0.00010790078860375973
51.84697758757708	0.0004858791438108413	0.0004863918904774262	0.0005203408403259793	0.000519378519256734	0.0005400427826243348	0.0005381676092193685	0.0005609790244808681	0.00055808018536082	0.00060467797514658	0.00059947087765877	0.07524993475036897	0.07191377823764634	9.251793571171934e-07	0.00011045451494470782	9.203713831004452e-07	0.00010988050602747657
52.15938170914916	0.0004860009638952143	0.0004865192297693926	0.0005205672160986686	0.0005196063312506694	0.0005403335673985015	0.0005384568834267165	0.0005613418432696299	0.000558437859350691	0.0006052026932585116	0.0005999811520167681	0.07546195467232496	0.07211631849313441	9.363915580514913e-07	0.00011246667610695371	9.315289521362371e-07	0.00011188264698172579
52.47366822270851	0.0004861257700282524	0.0004866496226105841	0.0005207979832999288	0.0005198385488923938	0.0005406296315708835	0.0005387514107132072	0.0005617109525902368	0.0005588017458785862	0.0006057360366908591	0.0006004998353891589	0.07567652030361155	0.07232128995191364	9.476263205173167e-07	0.00011450180219510497	9.427087788869059e-07	0.00011390761623603085
52.789848470613855	0.00048625359224931466	0.00048678309987744704	0.000521033190193945	0.0005200752206401486	0.0005409310355937226	0.0005390512511710644	0.0005620864273117907	0.0005591719186970183	0.0006062781154510758	0.0006010270344616427	0.07589366188387761	0.07252872147487638	9.588852549600622e-07	0.00011656030909550086	9.53912463446424e-07	0.00011595582691452389
53.107933863567155	0.0004863844611441772	0.0004869196930065224	0.0005212728859137839	0.0005203163958240899	0.0005412378410154041	0.0005393564659813674	0.0005624683436779032	0.0005595484529107278	0.0006068290416338833	0.0006015628579378275	0.07611341011713711	0.07273864236568396	9.701699879866715e-07	0.000118642621307119	9.651416219046485e-07	0.00011802770068890245
53.42793588102576	0.000486518407855989	0.00048705943400566845	0.0005215171204791043	0.0005205621246640569	0.0005415501105031975	0.0005396671174366148	0.0005628567793358229	0.0005599314250052842	0.0006073889294676239	0.0006021074165838547	0.07633579618016621	0.07295108237876159	9.814821628057174e-07	0.0001207491721422066	9.76397886781979e-07	0.00012012366797715945
53.74986607161648	0.0004866554640964474	0.0004872023554655049	0.0005217659448142455	0.0005208124582877172	0.0005418679078665031	0.0005399832689637986	0.0005632518133662475	0.0005603209128763545	0.0006079578953617751	0.0006026608232741405	0.07656085173108759	0.07316607172746682	9.928234396577211e-07	0.00012288040392936794	9.876829074530625e-07	0.0001222441681446862
54.073736053552395	0.0004867956621572179	0.00048734849057111045	0.0005220194107667352	0.0005210674487491344	0.0005421912980806525	0.0005403049851480177	0.0005636535263138532	0.0005607169958596785	0.0006085360579556914	0.0006032231930382907	0.0767886089181107	0.0733836410924139	1.00419549627312e-06	0.0001250367682244513	9.989983506006415e-07	0.00012438964971331345
54.399557515052166	0.00048693903492159695	0.00048749787311396734	0.000522277571126209	0.0005213271490477466	0.0005425203473112556	0.0005406323317566422	0.0005640620002185653	0.0005611197547617688	0.0006091235381685994	0.0006037946431092157	0.07701910038847584	0.07360382162999136	1.015600028325789e-06	0.00012721872602491913	1.0103459006694003e-06	0.0001265605705743772
54.727342214761876	0.00048708561587642186	0.0004876505375041608	0.0005225404796437585	0.0005215916131477771	0.0005428551229391199	0.0005409653757640394	0.0005644773186475804	0.0005615292718913423	0.0006097204592508797	0.0006043752929724792	0.07725235929757464	0.07382664498103737	1.027038749906728e-06	0.00012942674799121257	1.0217272603207884e-06	0.00012875739820655818
55.057101982179326	0.00048723543912423375	0.0004878065187828385	0.0005228081910517141	0.0005218608959980814	0.0005431956935857524	0.0005413041853768738	0.0005648995667281631	0.0005619456310915173	0.0006103269468366778	0.0006049652644169139	0.07748841931826579	0.07405214327971173	1.0385133940074e-06	0.00013166131467357012	1.0331441509251393e-06	0.00013098060990213156
55.38884871808102	0.0004873885393957089	0.0004879658526349434	0.000523080761083886	0.0005221350535524494	0.0005435421291394625	0.0005416488300600148	0.0005653288311812498	0.0005623689177727937	0.0006109431289978857	0.0006055646815865564	0.07772731465038617	0.07428034916254933	1.0500257130032853e-06	0.00013392291674352297	1.0445983130376356e-06	0.0001332306929962973
55.722594394951685	0.00048754495206234467	0.00048812857540220993	0.0005233582464962529	0.0005224141427903633	0.000543894500782072	0.0005419993805630327	0.0005657652003558597	0.0005627992189468275	0.0006115691362995264	0.0006061736710339158	0.07796908003046428	0.07451129577770338	1.061577479169744e-06	0.0001362120552343693	1.0560915068967168e-06	0.00013550814510381037
56.058351057416104	0.000487704713149432	0.0004882947240964533	0.000523640705088136	0.000522698221738237	0.0005442528810162719	0.0005423559089473407	0.0005662087642643596	0.00056323662326104	0.0006122051018565952	0.0006067923617746426	0.07821375074163531	0.07474501679438529	1.0731704851999401e-06	0.00013852924178622827	1.0676255129480738e-06	0.0001378134743634657
56.39613082267415	0.00048786785934929887	0.0004884643364131358	0.00052392819572385	0.0005229873494911371	0.0005446173436936126	0.0005427184886139678	0.0005666596146185924	0.0005636812210340686	0.0006128511613923917	0.0006074208853436192	0.07846136262377643	0.07498154641250247	1.0848065447161513e-06	0.00014087499889588184	1.079202132349996e-06	0.0001401471996853726
56.7359458809379	0.0004880344280348374	0.0004886374507452273	0.0005242207783548483	0.0005232815862349985	0.0005449879640431633	0.0005430871943319901	0.0005671178448668859	0.0005641331042920869	0.0006135074532983845	0.0006080593758525189	0.0787119520838448	0.07522091937250833	1.0964874928272653e-06	0.00014324986017719143	1.0908231875155806e-06	0.0001425098510079853
57.07780849587155	0.0004882044572733349	0.0004888141061973732	0.0005245185140423882	0.000523580993269359	0.0005453648187008609	0.0005434621022676453	0.0005675835502319941	0.0005645923668060275	0.0006141741186956756	0.0006087079700488904	0.07896555610644841	0.07546317096545442	1.1082151866758684e-06	0.00014565437062549758	1.1024905226610137e-06	0.00014490196956082335
57.42173100503407	0.00048837798584059	0.0004889943426003593	0.000524821464980704	0.0005238856330306097	0.0005457479857395501	0.0005438432900141346	0.0005680568277499603	0.0005650591041297152	0.0006148513014980792	0.0006093668073767901	0.0792222122646363	0.07570833704326002	1.119991506004091e-06	0.00014808908688998534	1.1142060043657772e-06	0.00014732410813460273
57.7677258203244	0.0004885550532353476	0.0004891782005259024	0.0005251296945207286	0.0005241955691157908	0.0005461375446997523	0.0005442308366221469	0.0005685377763099635	0.000565533413638955	0.0006155391484769004	0.0006100360300390351	0.07948195873092584	0.07595645402920191	1.1318183537387507e-06	0.00015055457755405732	1.1259715221431568e-06	0.00014977683135770914
58.115805428429454	0.0004887356996940395	0.0004893657213017517	0.0005254432671943574	0.0005245108663069301	0.0005465335766211696	0.0005446248226311036	0.0005690264966951465	0.0005660153945715846	0.0006162378093274352	0.0006107157830611026	0.07974483428855998	0.07620755892863003	1.1436976565877728e-06	0.00015305142342289524	1.1377889890344921e-06	0.00015226071598173352
58.465982391274686	0.0004889199662058546	0.0004895569470271342	0.0005257622487392822	0.0005248315905959591	0.0005469361640749537	0.0005450253301011723	0.0005695230916244791	0.0005665051480685397	0.0006169474367372701	0.0006114062143567491	0.08001087834301582	0.0764616893399152	1.1556313656435483e-06	0.00015558021781794662	1.1496603422093922e-06	0.00015477635117359945
58.818269346477535	0.000489107894528127	0.0004897519205885212	0.0005260867061243948	0.000525157809210194	0.0005473453911967464	0.000545432442646036	0.0005700276657956601	0.0005670027772159297	0.0006176681864564106	0.0006121074747953745	0.0802801309337608	0.07671888346563091	1.167621457011988e-06	0.00015814156688068182	1.1615875435803686e-06	0.00015732433881564256
59.172679007803275	0.0004892995272020739	0.0004899506856757576	0.0005264167075757953	0.0005254895906384297	0.0005477613437205337	0.0005458462454664725	0.0005705403259291131	0.0005675083870881904	0.0006184002173693227	0.0006128197182712141	0.08055263274625964	0.0769791801239779	1.1796699324509007e-06	0.00016073608988381727	1.1735725804369861e-06	0.00015990529381408602
59.52922416562417	0.0004894949075688633	0.0004901532867985274	0.0005267523226033974	0.0005258270046576252	0.0005481841090133108	0.0005462668253847339	0.0005710611808130819	0.0005680220847923056	0.0006191436915689171	0.0006135431017743858	0.08082842512424726	0.07724261876046122	1.1917788200301645e-06	0.00016336441955218384	1.1856174660973594e-06	0.00016251984441673084
59.887917687380885	0.0004896940797860541	0.0004903597693032038	0.0005270936220281738	0.0005261701223602389	0.0005486137761106096	0.0005466942708797826	0.0005715903413498884	0.000568543979513168	0.0006198987744325747	0.0006142777854638855	0.08110755008227012	0.07750923945981329	1.2039501748040398e-06	0.0001660272023916165	1.1977242405709259e-06	0.00016516863253843161
60.24877251804685	0.0004898970888443797	0.0004905701793900488	0.0005274406780100303	0.000526519016182188	0.0005490504357528803	0.0005471286721233704	0.0005721279206033512	0.0005690741825600747	0.0006206656347002315	0.0006150239327425478	0.08139005031849937	0.07777908295818774	1.2161860794959517e-06	0.00016872509902622623	1.2098949712412762e-06	0.00016785231409596757
60.6118016805955	0.0004901039805849153	0.0004907845641308117	0.0005277935640763472	0.0005268737599314825	0.0005494941804227786	0.0005475701210170207	0.0005726740338474299	0.0005696128074144197	0.000621444444554631	0.0006157817103340739	0.08167596922783027	0.07805219065561221	1.2284886452110276e-06	0.00017145878454678798	1.2221317535609112e-06	0.0001705715593515733
60.97701827647021	0.0004903148017166156	0.0004910029714867017	0.000528152355151189	0.000527234428817524	0.0005499451043833653	0.0005480187112299005	0.0005732287986161038	0.000570159969778593	0.0006222353797037763	0.0006165512883621604	0.08196535091526534	0.07832860462872261	1.2408600121596941e-06	0.00017422894886738594	1.234436711770718e-06	0.0001733270532668918
61.34443548605718	0.0004905295998342495	0.0004912254503267748	0.0005285171275852192	0.0005276010994811182	0.0005504033037172546	0.0005484745382376501	0.0005737923347545484	0.0005707157876261492	0.0006230386194656836	0.0006173328404318221	0.08225824020959593	0.07860836764376784	1.2533023504054507e-06	0.00017703629709339697	1.2468119996377706e-06	0.0001761194958670581
61.71406656916102	0.0004907484234367271	0.0004914520504467189	0.0005288879591863189	0.0005279738500251869	0.0005508688763667335	0.0005489376993621539	0.0005743647644716238	0.0005712803812532544	0.0006238543468554854	0.000618126543712952	0.08255468267738775	0.07889152316991192	1.2658178606250042e-06	0.0001798815498983558	1.259259801205813e-06	0.00017894960261363724
62.085924865483435	0.0004909713219458404	0.000491682822588066	0.0005292649292509434	0.0005283527600462259	0.0005513419221748768	0.0005494082938123171	0.0005749462123937308	0.0005718538733314737	0.0006246827486749721	0.0006189325790262143	0.08285472463727862	0.07917811539282706	1.2784087748884607e-06	0.00018276544391165883	1.2717823315699234e-06	0.00018181810478924698
62.46002379510434	0.0004911983457254137	0.0004919178184578251	0.000529648118596224	0.0005287379106665037	0.0005518225429276894	0.0005498864227258425	0.000575536805620056	0.0005724363889619127	0.0006255240156046412	0.0006197511309313179	0.08315841317458694	0.07946818922858861	1.2910773574702e-06	0.0001856887321188272	1.2843818376688477e-06	0.00018472574989232549
62.83637685896657	0.0004914295461008953	0.0004921570907485674	0.000530037609592851	0.0005291293845670538	0.0005523108423973103	0.0005503721892120677	0.0005761366737792778	0.0005730280557307868	0.0006263783422983518	0.0006205823878177799	0.08346579615626111	0.07976179033788006	1.3038259056755803e-06	0.0001886521842721367	1.2970605991060669e-06	0.0001876733020443333
63.21499763936286	0.0004916649753793786	0.0004924006931589539	0.0005304334861987438	0.0005295272660214448	0.0005528069263862966	0.0005508656983958667	0.0005767459490877426	0.0005736290037664258	0.0006272459274806448	0.000621426541998227	0.08377692224615153	0.08005896514051664	1.3166567506770746e-06	0.00019165658731125357	1.3098209289756331e-06	0.0001906615424061009
63.59589980042612	0.0004919046868700741	0.0004926486804147258	0.0005308358339935345	0.0005299316409303743	0.0005533109027730235	0.0005513670574626593	0.0005773647664091752	0.0005742393657977767	0.000628126974046833	0.0006222837898043327	0.08409184092063256	0.08035976083029418	1.329572258390306e-06	0.00019470274579860836	1.322665174726496e-06	0.00019369126960859517
63.979097088622495	0.0004921487349052481	0.0004929011082901749	0.0005312447402138928	0.0005303425968571054	0.0005538228815582393	0.0005518763757045603	0.0005779932633159676	0.0005748592772144488	0.0006290216891659473	0.0006231543316854789	0.08441060248457569	0.08066422539017122	1.3425748303703576e-06	0.00019779148236664934	1.335595719044718e-06	0.00019676330019512134
64.36460333324754	0.0004923971748616324	0.000493158033630097	0.0005316602937897121	0.0005307602230637623	0.0005543429749127993	0.0005523937645676968	0.0005786315801520919	0.0005754888761283441	0.0006299302843866335	0.0006240383723102246	0.08473325808768227	0.08097240760779856	1.3556669047220691e-06	0.00020092363817653114	1.3486149807560724e-06	0.00019987846907584816
64.75243244692527	0.0004926500631823159	0.0004934195143722408	0.0005320825853811707	0.0005311846105485118	0.0005548712972266147	0.0005529193377007287	0.0005792798600976814	0.0005761283034369123	0.0006308529757460892	0.0006249361206706685	0.08505985974119473	0.08128435709138929	1.3688509570439428e-06	0.00020410007339149994	1.3617254157553133e-06	0.0002030376299958364
65.14259842611021	0.0004929074573991381	0.0004936856095702742	0.0005325117074167121	0.0005316158520836587	0.000555407965158856	0.0005534532110046084	0.0005799382492353396	0.0005767777028881005	0.0006317899838821545	0.0006258477901898143	0.08539046033497695	0.08160012428596385	1.3821295014008897e-06	0.0002073216676645867	1.3749295179641763e-06	0.00020624165601713929
65.53511535159264	0.000493169416155591	0.0004939563794172713	0.0005329477541319534	0.0005320540422546764	0.0005559530976894468	0.0005539955026836169	0.0005806068966182261	0.0005774372211470286	0.0006327415341486518	0.0006267735988320281	0.085725113654992	0.0819197604899515	1.3955050913073844e-06	0.00021058932063784674	1.388229820304559e-06	0.00020949144001343456
65.92999738900669	0.0004934359992302391	0.0004942318852697313	0.0005333908216095469	0.0005324992775001925	0.0005565068161718727	0.000554546333297704	0.0005812859543399656	0.0005781070078644477	0.0006337078567340809	0.0006277137692166847	0.08606387440118378	0.08224331787218048	1.4089803207516021e-06	0.00021390395245871052	1.4016288957086715e-06	0.0002127878951803941
66.32725878934137	0.0004937072675606852	0.0004945121896721612	0.000533841007820043	0.000532951656152977	0.0005570692443873685	0.0005551058258161881	0.0005819755776064564	0.000578787215747053	0.0006346891867837978	0.000628668528735131	0.0864067982057579	0.08257084948925303	1.4225578252513235e-06	0.00021726650431158623	1.415129358161172e-06	0.0002161319555618324
66.72691388945532	0.0004939832832680767	0.000494797356382212	0.0005342984126637512	0.0005334112784819359	0.0005576405086005022	0.0005556741056728417	0.0005826759248096134	0.0005794780006296806	0.000635685764525772	0.0006296381096710512	0.08675394165189718	0.08290240930331727	1.4362402829224156e-06	0.0002206779389632152	1.4287338637510591e-06	0.0002195245765888032
67.12897711259382	0.0004942641096821815	0.000495087450396402	0.0005347631380136545	0.0005338782467351548	0.0005582207376162068	0.000556251300822404	0.0005833871576031242	0.0005801795215494708	0.0006366978354000642	0.0006306227493243662	0.0871053622929003	0.08323805220025687	1.4500304155968613e-06	0.00022413924132663743	1.4424451117735475e-06	0.00022296673563707015
67.53346296890952	0.000494549811367043	0.0004953825379764318	0.0005352352877593918	0.0005343526651840194	0.0005588100628383076	0.0005568375417985754	0.0005841094409802718	0.000580891940822045	0.0006377256501921376	0.0006316226901387813	0.08746111867176909	0.08357783400829003	1.4639309899552085e-06	0.00022765141903983988	1.4562658458501564e-06	0.00022645943260002355
67.94038605598601	0.0004948404541472245	0.0004956826866761106	0.00053571496785234	0.000534834640168436	0.000559408618329573	0.0005574329617735195	0.0005848429433538878	0.0005816154241197629	0.0006387694651701362	0.0006326381798330984	0.0878212703412521	0.08392181151701168	1.4779448186954484e-06	0.00023121550306190453	1.4701988550828429e-06	0.00023000369047818103
68.3497610593647	0.0004951361051346652	0.0004959879653689081	0.0005362022863518344	0.0005353242801431933	0.000560016540873353	0.0005580376966189337	0.0005855878366385097	0.0005823501405521252	0.0006398295422262712	0.0006336694715364346	0.08818587788435295	0.08427004249686812	1.4920747617451534e-06	0.00023483254828919609	1.4842469752442394e-06	0.00023360055598792284
68.7616027530747	0.0004954368327561629	0.000496298444276151	0.0005366973534725534	0.0005358216957254926	0.0005606339700368451	0.0005586518849687275	0.0005863442963348076	0.0005830962627483916	0.0006409061490224522	0.0006347168239274706	0.08855500293532244	0.08462258571909284	1.506323727496167e-06	0.0002385036341876895	1.4984130900006333e-06	0.00023725110018754658
69.17592600016614	0.000495742706781495	0.0004966141949958766	0.0005372002816331023	0.0005363269997436821	0.0005612610482360316	0.0005592756682833598	0.0005871125016163507	0.0005838539669424801	0.0006419995591403118	0.0006357805013778711	0.0889287082011406	0.08497950097610588	1.5206946740823355e-06	0.00024222986544616965	1.5127001321663894e-06	0.00024095641912198762
69.59274575324658	0.0004960537983522022	0.0004969352905323679	0.0005377111855058353	0.0005368403072872282	0.0005618979208023549	0.0005599091909158814	0.0005878926354187952	0.0005846234330602247	0.000643110052235779	0.0006368607741000242	0.08930705748350867	0.08534084910239521	1.5351906106877066e-06	0.00024601237264788856	1.5271110849955595e-06	0.00024471763448737083
70.01207705502031	0.000496370180011042	0.0004972618053263769	0.0005382301820679416	0.0005373617357579579	0.0005625447360511589	0.0005605526001797399	0.0005886848845315578	0.0005854048448090548	0.0006442379141983496	0.0006379579182992367	0.08969011570135431	0.0857066919958841	1.5498145988912656e-06	0.00024985231296252575	1.5416489835130658e-06	0.00024853589431581
70.43393503883172	0.00049669192573214	0.0004975938152860665	0.0005387573906538416	0.0005378914049226165	0.0005632016453519751	0.0005612060464183956	0.0005894894396920725	0.000586198389770194	0.0006453834373152365	0.0006390722163305602	0.09007794891388446	0.08607709263980963	1.5645697540615441e-06	0.00025375087086161596	1.556316915878736e-06	0.00025241237368085756
70.85833492921113	0.0004970191109518514	0.000497931397818681	0.0005392929330089284	0.0005384294369667693	0.0005638688032006971	0.0005618696830768071	0.0005903064956826943	0.0005870042594934388	0.0006465469204405512	0.000640203956860391	0.09047062434416808	0.08645211512511766	1.5794592467857074e-06	0.0002577092588541413	1.571118024806849e-06	0.0002563482754263241
71.2852920424243	0.0004973518126003581	0.0004982746318629774	0.0005398369333446971	0.0005389759565500994	0.0005645463672937046	0.0005625436667748508	0.0005911362514303595	0.0005878226495946185	0.0006477286691697194	0.0006413534350330332	0.09086821040329887	0.08683182467338897	1.594486304339949e-06	0.0002617287182454797	1.586055509008883e-06	0.0002603448309153322
71.71482178702524	0.0004976901091340115	0.0004986235979224181	0.0005403895183952943	0.0005395310908631264	0.000565234498603999	0.0005632281573827142	0.0005919789101090665	0.0005886537598558044	0.0006489289960192905	0.0006425209526423736	0.09127077671512673	0.08721628766031161	1.6096542121965323e-06	0.00026581051991830806	1.6011326246755109e-06	0.0002644033008016855
72.14693966441222	0.0004980340805684439	0.0004989783780991588	0.0005409508174755333	0.0005400949696853961	0.0005659333614594012	0.0005639233180983408	0.0005928346792452808	0.0005894977943283701	0.0006501482206123462	0.0006437068183088656	0.09167839414158564	0.08760557163972224	1.6249663155875347e-06	0.00026995596514026166	1.6163526870280939e-06	0.0002685249758292707
72.58166126938723	0.000498383808512483	0.0004993390561288603	0.0005415209625404312	0.0005406677254451963	0.0005666431236229019	0.0005646293155269948	0.0005937037708263737	0.000590354961439	0.0006513866698697226	0.000644911347662023	0.09209113480863453	0.08799974536821255	1.6404260211118522e-06	0.0002741663863957827	1.6317190718932685e-06	0.0002727111776530955
73.01900229071879	0.0004987393762028675	0.0004997057174163256	0.0005421000882462883	0.0005412494932808196	0.0005673639563752004	0.0005653463197629902	0.0005945864014121686	0.0005912254740987277	0.0006526446782072283	0.0006461348635285908	0.09250907213282837	0.0883988788303417	1.6560367983906683e-06	0.000278443148244642	1.647235217334779e-06	0.0002769632596870686
73.45897851170821	0.0004991008685398084	0.000500078449072007	0.0005426883320133838	0.0005418404111034443	0.0005680960345995338	0.0005660745044736789	0.0005954827922497199	0.0005921095498151199	0.0006539225877391008	0.0006473776961266279	0.09293228084852283	0.08880304326444546	1.6718021817616275e-06	0.0002827876482054126	1.6629046253269436e-06	0.00028128260797812
73.90160581075892	0.0004994683721233983	0.0005004573399493839	0.0005432858340903063	0.0005424406196616551	0.0005688395368688262	0.0005668140469857407	0.0005963931693914117	0.0005930074108076923	0.0006552207484879061	0.0006486401832656863	0.09336083703575598	0.08921231118908612	1.68772577203752e-06	0.0002872013176694471	1.6787308634835232e-06	0.0002856706421080213
74.34690016194996	0.0004998419752909147	0.0005008424806832632	0.0005438927376200025	0.0005430502626076891	0.0005695946455352872	0.0005675651283738782	0.0005973177638165153	0.0005939192841266887	0.0006565395186011448	0.0006499226705533423	0.0937948181488006	0.0896267564301275	1.7038112383241637e-06	0.00029168562284424826	1.6947175668445948e-06	0.00029012881612497377
74.79487763561212	0.0005002217681550225	0.0005012339637290035	0.0005445091887075655	0.0005436694865654222	0.0005703615468224837	0.0005683279335519664	0.0005982568115562922	0.0005948454017753148	0.0006578792645747858	0.0006512255116082826	0.09423430304542403	0.09004645414848904	1.7200623198659329e-06	0.00029624206572340106	1.7108684397019146e-06	0.0002946586195025913
75.24555439890803	0.0005006078426429066	0.0005016318834026975	0.0005451353364898304	0.0005442984412001689	0.0005711404309199986	0.0005691026513667526	0.000599210553822776	0.0005957860008355476	0.0006592403614839929	0.0006525490682801914	0.09467937201686229	0.09047148086856847	1.7364828279770473e-06	0.0003008721850913526	1.7271872574968136e-06	0.0002992615781318292
75.6989467164156	0.0005010002925363694	0.0005020363359223442	0.0005457713332068338	0.0005449372792903504	0.0005719314920807464	0.0005698894746941814	0.0006001792371413624	0.000596741323597649	0.0006606231932213202	0.0006538937108767067	0.0951301068185404	0.09090191450736676	1.7530766480199165e-06	0.00030557755755958316	1.7436778687672082e-06	0.0003039392553437076
76.15507095071504	0.0005013992135129074	0.0005024474194500334	0.0005464173342751902	0.0005455861568010857	0.0005727349287210382	0.0005706886005384311	0.0006011631134873272	0.0005977116176935041	0.0006620281527426436	0.000655259818397688	0.09558659070154601	0.09133783440433059	1.7698477414490772e-06	0.0003103597986359591	1.7603441971565182e-06	0.00030869325296511985
76.61394356297929	0.0005018047031878029	0.0005028652341351719	0.0005470734983634434	0.0005462452329597588	0.0005735509435234776	0.0005715002301337483	0.0006021624404264138	0.0005986971362339085	0.0006634556423211236	0.0006566477787770764	0.09604890844489632	0.09177932135193435	1.7868001479056555e-06	0.00031522056382773944	1.7771902434837337e-06	0.0003135252124086968
77.07558111356816	0.0005022168611572524	0.0005032898821587768	0.0005477399874694534	0.0005469146703336307	0.0005743797435427805	0.0005723245690491706	0.0006031774812596178	0.0005996981379499477	0.0006649060738094987	0.0006580579891326256	0.09651714638859872	0.09222645762702192	1.8039379873940106e-06	0.0003201615497824689	1.7942200878829804e-06	0.0003184368157991002
77.54000026262605	0.0005026357890425705	0.0005037214677788774	0.0005484169669998905	0.0005475946349095599	0.0005752215403146249	0.0005731618272962388	0.000604208505172334	0.0006007148873386062	0.0006663798689110334	0.0006594908560238105	0.09699139246754857	0.0926793270229265	1.8212654625234317e-06	0.0003251844954664934	1.8114378920028231e-06	0.000323429787134899
78.00721777068286	0.0005030615905354922	0.0005041600973770451	0.0005491046058518898	0.0005482852961758905	0.0005760765499676189	0.0005740122194397815	0.0006052557873879974	0.000601747654812752	0.0006678774594594406	0.0006609467957182108	0.09747173624627463	0.09313801488239948	1.8387868608078393e-06	0.00033029118337939145	1.8288479012772358e-06	0.00032850589348885906
78.47725049925933	0.0005034943714446026	0.0005046058795060881	0.0005498030764969411	0.0005489868272065809	0.0005769449933384895	0.0005748759647118912	0.0006063196093263803	0.000602796716855644	0.0006693992877081242	0.0006624262344666921	0.09795826895456099	0.09360260813135726	1.8565065570573178e-06	0.00033548344081280046	1.8464544472790792e-06	0.00033366694625001914
78.95011541147531	0.0005039342397429449	0.0005050589249389523	0.0005505125550670916	0.0005496994047476477	0.0005778270960906172	0.0005757532871291897	0.0006074002587667226	0.0006038623561801338	0.0006709458066291147	0.0006639296087877384	0.09845108352397096	0.09407319531348651	1.8744290158353516e-06	0.000340763141148101	1.8642619501300656e-06	0.00033891480240351435
79.42582957266194	0.0005043813056168117	0.000505519346718848	0.0005512332214435129	0.0005504232093059832	0.0005787230888359969	0.0005766444156134821	0.0006084980300158379	0.0006049448618927048	0.0006725174802220428	0.0006654573657612552	0.09895027462530209	0.0945498666257211	1.892558793989787e-06	0.00034613220519756627	1.882274920994749e-06	0.0003442513658541979
79.90441015097758	0.000504835681515777	0.0005059872602106476	0.0005519652593475293	0.0005511584252406366	0.0005796332072607705	0.0005775495841159289	0.0006096132240813927	0.0006060445296625325	0.0006741147838335704	0.0006670099633322334	0.09945593870699032	0.09503271395461498	1.910900543277143e-06	0.00035159260259194636	1.9004979646675395e-06	0.00034967858879698943
80.38587441802741	0.0005052974822039975	0.0005064627831535932	0.0005527088564341773	0.0005519052408566341	0.000580557692254428	0.0005784690317448506	0.0006107461488505367	0.0006071616618957449	0.0006757382044876724	0.0006685878706246501	0.0999681740345018	0.0955218309136436	1.9294590130616244e-06	0.00035714635321336397	1.918935782219784e-06	0.0003551984731291341
80.87023974948666	0.0005057668248128162	0.0005069460357153453	0.0005534642043883724	0.0005526638485014077	0.0005814967900428175	0.0005794030028972693	0.0006118971192740692	0.0006082965679150555	0.000677388241227197	0.000670191568265997	0.1004870807307366	0.09601731288146557	1.948239053113231e-06	0.0003627955286783918	1.9375931737509273e-06	0.00036081307191304646
81.35752362572781	0.0005062438288947156	0.0005074371405474177	0.0005542314990237769	0.0005534344446639379	0.0005824507523250843	0.0005803517473943451	0.0006130664575563468	0.0006094495641449739	0.0006790654054671521	0.0006718215487228629	0.10101276081747111	0.096519257041151	1.967245616487398e-06	0.0003685422538701605	1.956475041225655e-06	0.00036652449088869776
81.8477436324513	0.0005067286164786519	0.0005079362228420382	0.0005550109403844505	0.0005542172300766764	0.0005834198364146754	0.0005813155206208107	0.0006142544933511358	0.0006106209743027816	0.0006807702213601841	0.0006734783166479971	0.10154531825787451	0.0970277624204309	1.9864837625001557e-06	0.00037438870852267436	1.97558639139484e-06	0.0003723348900351031
82.34091746132043	0.0005072213121268136	0.0005084434103904728	0.0005558027328493697	0.0005550124098203501	0.0005844043053845465	0.0005822945836685555	0.0006154615639636218	0.0006118111295954882	0.0006825032261747273	0.0006751623892393108	0.10208485900013292	0.09754292993298416	2.0059586598061797e-06	0.0003803371288604307	1.99493233882307e-06	0.0003782464851879025
82.83706291059936	0.0005077220429928499	0.0005089588336428655	0.0005566070852399206	0.0005558201934317399	0.0005854044282167205	0.0005832892034844991	0.0006166880145588035	0.00061302036892298	0.0006842649706863399	0.0006768742966112886	0.10263149102220417	0.09806486242079092	2.0256755895752855e-06	0.00038638980929395217	2.0145181090095235e-06	0.0003842615497105656
83.33619788579601	0.0005082309388816088	0.0005094826257696307	0.0005574242109304496	0.0005566407950145265	0.000586420479956343	0.0005842996530228981	0.0006179341983765032	0.0006142490390875858	0.000686056019582754	0.0006786145821793101	0.10318532437775421	0.09859366469759258	2.045639948775068e-06	0.0003925491041740087	2.0343490416161814e-06	0.0003903824162247993
83.83834040030794	0.0005087481323104343	0.0005100149227244515	0.0005582543279619847	0.0005574744333533106	0.0005874527418703941	0.0005853262114022471	0.0006192004769532342	0.0006154974950102978	0.0006878769518831998	0.0006803838030573955	0.10374647124329124	0.09912944359348491	2.0658572535687918e-06	0.0003988174296079422	2.0544305938071696e-06	0.0003966114784007546
84.34350857607244	0.0005092737585720677	0.0005105558633089312	0.000559097659159226	0.0005583213320309097	0.0005885015016112208	0.0005863691640669275	0.0006204872203511838	0.0006167660999538909	0.0006897283613725763	0.0006821825304699236	0.10431504596654918	0.09967230800068198	2.0863331428189885e-06	0.00040519726533772005	2.0747683436861137e-06	0.0004029511928074908
84.85172064422062	0.0005098079557991961	0.0005111055892389377	0.0005599544322509065	0.0005591817195490287	0.0005895670533850488	0.0005874288029537637	0.0006217948073945586	0.0006180552257531792	0.0006916108570510787	0.0006840113501778701	0.10489116511614818	0.10022236892048418	2.1070733817110795e-06	0.00041169115668454603	2.095367993861538e-06	0.0004094040808306221
85.36299494573534	0.000510350865030712	0.000511664245212714	0.0005608248799936535	0.0005600558294524426	0.000590649698125662	0.0005885054266636785	0.0006231236259135949	0.0006193652530527046	0.0006935250635999294	0.0006858708629201905	0.10547494753258503	0.10077973951148708	2.1280838655059068e-06	0.0004183017165624442	2.1162353751332614e-06	0.0004159727306567995
85.87734993211305	0.0005109026302797196	0.0005122319789807823	0.0005617092402994485	0.0005609439004567756	0.0005917497436734214	0.0005895993406386046	0.0006244740729964849	0.0006206965715520981	0.000695471621863858	0.0006877616848709317	0.10606651438057145	0.10134453513907156	2.1493706234153222e-06	0.0004250316275633548	2.137376450295995e-06	0.0004226597993275405
86.39480416602983	0.0005114633986033573	0.0005128089414177244	0.0005626077563668218	0.000561846176580031	0.0005928675049598237	0.000590710857343856	0.0006258465552495509	0.0006220495802594306	0.0006974511893510479	0.0006896844481127554	0.10666598920278904	0.1019168734262063	2.1709398226167718e-06	0.0004318836441166152	2.1587973180824767e-06	0.0004294680148672486
86.91537632201124	0.0005120333201744832	0.0005133952865958741	0.0005635206768159018	0.000562762907277973	0.0005940033041977892	0.0005918402964561444	0.000627241489065953	0.0006234246877528378	0.0006994644407512703	0.0006916398011275274	0.10727349797507812	0.10249687430561745	2.19279777239614e-06	0.00043886059472429684	2.180504217230532e-06	0.0004364001784851329
87.43908518710603	0.0005126125483552781	0.0005139911718609889	0.0005644482558274414	0.0005636943475834962	0.0005951574710778834	0.0005929879850574388	0.0006286593009032634	0.0006248223124507237	0.0007015120684729582	0.0006936284093046899	0.10788916916312927	0.10308466007335126	2.2149509284378295e-06	0.00044596538427721377	2.2025035306995344e-06	0.00044345916685727127
87.9659496615646	0.0005132012397728382	0.0005145967579099687	0.0005653907532859743	0.0005646407582501318	0.0005963303429706911	0.0005941542578348916	0.0006301004275702477	0.0006262428828908916	0.0007035947832000461	0.0006956509554681748	0.10851313378070687	0.10368035544378502	2.2374058972702074e-06	0.0004532009964564043	2.224801790029875e-06	0.0004506479344911912
88.4959887595208	0.0005137995543968078	0.0005152122088706761	0.0005663484349272277	0.0005656024058998152	0.0005975222651355681	0.0005953394572870352	0.0006315653165232012	0.0006276868380189177	0.0007057133144693935	0.0006977081404226178	0.10914552544946046	0.10428408760612241	2.2601694408613208e-06	0.00046057049621986423	2.247405679853135e-06	0.00045796951617456394
89.0292216096782	0.000514407655619124	0.0005158376923839298	0.0005673215724899478	0.0005665795631750692	0.0005987335909359907	0.0005965439339364854	0.0006330544261722118	0.0006291546274861388	0.0007078684112696844	0.0006998006835197086	0.10978648046037444	0.10489598628243209	2.283248481375292e-06	0.0004680770323806649	2.2703220425664052e-06	0.0004654270295150892
89.56566745600044	0.0005150257103359387	0.000516473379687742	0.0005683104438722836	0.0005675725088957616	0.0005999646820617607	0.0005977680465493913	0.0006345682261977299	0.0006306467119576167	0.0007100608426627198	0.0007019293232455255	0.11043613783690301	0.10551618378725684	2.3066501061005593e-06	0.00047572384027934345	2.293557883158398e-06	0.00047302367756953123
90.1053456584057	0.000515653889031778	0.0005171194457038595	0.0005693153332928883	0.0005685815282205726	0.0006012159087582989	0.0005990121623618574	0.0006361071978778451	0.0006321635634304573	0.0007122913984280656	0.0007040948178297459	0.11109463939985072	0.10614481508887191	2.330381572545736e-06	0.00048351424455414516	2.3171203742162897e-06	0.0004807627515724666
90.6482756934654	0.0005162923658660288	0.0005177760691267	0.0005703365314569112	0.0005696069128133694	0.0006024876500633051	0.0006002766573136311	0.0006376718344266964	0.0006337056655629068	0.0007145608897320884	0.0007062979458776944	0.11176212983404733	0.10678201787221453	2.3544503137254208e-06	0.0004914516620146275	2.3410168611105947e-06	0.0004886476337644802
91.19447715510712	0.0005169413187618066	0.0005184434325147431	0.0005713743357270334	0.0005706489610146283	0.0006037802940510467	0.000601561916289283	0.0006392626413444386	0.000635273514014622	0.0007168701498224185	0.0007085395070261913	0.11243875675688342	0.10742793260356029	2.3788639436318412e-06	0.00049953960462161	2.365254867356544e-06	0.0004966818003238477
91.74396975532183	0.0005176009294973001	0.0005191217223844689	0.0005724290502997502	0.0005717079780181046	0.0006050942380845676	0.0006028683333671923	0.0006408801367792407	0.0006368676167985752	0.0007192200347489852	0.0007108203226242623	0.11312467078875713	0.10808270259699211	2.4036302629043636e-06	0.0005077816825788811	2.3898421001794035e-06	0.000504868824410129
92.29677332487483	0.0005182713837996574	0.0005198111293069151	0.0005735009863870585	0.0005727842760529198	0.0006064298890761081	0.0006041963120766061	0.0006425248519017709	0.0006384884946450334	0.0007216114241127719	0.0007131412364397743	0.11382002562550107	0.10874647408271988	2.428757264701098e-06	0.000516181607539537	2.4147864562686604e-06	0.0005132123793177845
92.85290781402206	0.000518952871441507	0.0005205118480069486	0.0005745904624037651	0.000573878174571269	0.0006077876637560468	0.000605546265663084	0.0006441973312926866	0.000640136681378106	0.0007240452218435444	0.0007155031153931558	0.11452497811285015	0.10941939627731455	2.454253140784634e-06	0.0005247431959340826	2.4400960277462308e-06	0.0005217162417512355
93.41239329322968	0.0005196455863401914	0.0005212240774653279	0.0005756978041605948	0.00057499000044194	0.000609167988950685	0.000606918617362644	0.0006458981333436339	0.0006418127243053469	0.0007265223570078289	0.0007179068503193888	0.11523968832302206	0.1101016214559112	2.480126287837843e-06	0.0005334703724258899	2.465779108355628e-06	0.0005303842952227161
93.97524995389855	0.0005203497266598154	0.0005219480210236663	0.0005768233450633321	0.0005761200881498639	0.0006105713018692188	0.0006083138006849374	0.0006476278306723187	0.0006435171846209554	0.0007290437846485187	0.0007203533567595421	0.11596431963347092	0.11079330502646006	2.5063853140011843e-06	0.0005423671734958724	2.4918441998677534e-06	0.0005392205335779526
94.54149810909283	0.0005210654949161808	0.000522683886492365	0.0005779674263181806	0.0005772687800018944	0.0006119980504002291	0.0006097322597057922	0.0006493870105521959	0.0006452506378230901	0.0007316104866575122	0.0007228435757831474	0.11669903880789972	0.11149460560607098	2.533039045657967e-06	0.0005514377511662977	2.5183000187343216e-06	0.0005482290646584842
95.11115819427312	0.0005217930980847324	0.0005234318862616491	0.0005791303971436052	0.0005784364263390718	0.0006134486934180843	0.0006111744493694977	0.0006511762753574028	0.0006470136741459104	0.0007342234726829204	0.0007253784748428414	0.11744401607959112	0.11220568509954004	2.5600965344667022e-06	0.0005606863768660986	2.5451555029725424e-06	0.0005574141141010958
95.68425076803395	0.0005225327477115814	0.0005241922374157706	0.0005803126149888496	0.0005796233857555663	0.0006149237010995988	0.0006126408358011731	0.0006529962430235224	0.0006488068990068957	0.0007368837810723805	0.0007279590486626882	0.1181994252371487	0.11292670878012158	2.587567064655724e-06	0.000570117445446161	2.5724198193134836e-06	0.0005667800292854241
96.26079651284576	0.0005232846600277395	0.0005249651618505186	0.0005815144457594109	0.0005808300253245831	0.0006164235552513882	0.0006141318966296505	0.0006548475475248621	0.0006506309334701095	0.0007395924798541761	0.000730586320161759	0.1189654437127158	0.11365784537261958	2.6154601606100027e-06	0.0005797354793542625	2.6001023706326504e-06	0.0005763312834375783
96.84081623580131	0.0005240490560666647	0.0005257508863941378	0.0005827362640497134	0.0005820567208314708	0.0006179487496483126	0.0006156481213212574	0.0006567308393689253	0.0006524864147260512	0.0007423506677579023	0.0007332613414145714	0.1197422526727721	0.11439926713888054	2.643785594703637e-06	0.0005895451329646639	2.628212803619306e-06	0.0005860724798847916
97.42433086936633	0.0005248261617852002	0.0005265496429317437	0.0005839784533832212	0.0005833038570142706	0.0006194997903834219	0.0006171900115248977	0.0006586467861087499	0.0006543739965887427	0.0007451594752764757	0.0007359851946500466	0.12053003711157796	0.11515114996575915	2.6725533954653075e-06	0.000599551197084866	2.656761016769536e-06	0.000596008356483449
98.01136147213543	0.0005256162081880822	0.0005273616685334077	0.0005852414064603226	0.000584571827812042	0.0006210771962299177	0.0006187580814289423	0.0006605960728739347	0.000656294350010847	0.0007480200657715079	0.0007387589932908515	0.12132898594737081	0.11591367345565985	2.701773856045569e-06	0.0006097586036391406	2.6857571686776834e-06	0.0006061437902206146
98.60192922959182	0.0005264194314560738	0.0005281872055859796	0.0005865255254142148	0.0005858610366211861	0.0006226814990155359	0.0006203528581303201	0.0006625794029210643	0.0006582481636174803	0.0007509336366239937	0.0007415838830349184	0.12213929212139954	0.11668702101971698	2.7314575429958528e-06	0.0006201724305337497	2.715211686626917e-06	0.000616483801992973
99.1960554548718	0.0005272360730779008	0.0005290265019288218	0.0005878312220751353	0.0005871718965601258	0.0006243132440098946	0.0006219748820163437	0.0006645974982044073	0.0006602361442595766	0.0007539014204325321	0.0007444610429811898	0.12296115269990217	0.11747137997371886	2.7616153053953898e-06	0.000630797906719549	2.745135275521106e-06	0.0006270335615787964
99.79376158953411	0.0005280663799860829	0.0005298798109935553	0.0005891589182432215	0.0005885048307426044	0.0006259729903252948	0.0006236247071597453	0.0006666510999677107	0.0006622590175875778	0.000756924686261296	0.0007473916868016276	0.12379476897912077	0.11826694163687265	2.792258284333533e-06	0.0006416404174568874	2.7755389271607103e-06	0.0006377983928075731
100.39506920433367	0.0005289106046968279	0.0005307473919479869	0.0005905090459703511	0.0005898602725599747	0.0006276613113315391	0.0006253029017274771	0.0006687409693580243	0.0006643175286463513	0.0007600047409401776	0.0007503770639617198	0.12464034659346726	0.11907390143349593	2.823397922747592e-06	0.0006527055097900608	2.8064339298674613e-06	0.0006487837789349998
101.00000000000001	0.0005297690054540956	0.0005316295098443303	0.0005918820478512762	0.0005912386659727755	0.0006293787950852984	0.0006270100484037937	0.0006708678880624637	0.0006664124424922013	0.0007631429304195779	0.0007534184609917556	0.1254980956269472	0.11989245899774477	2.8391408836567066e-06	0.000658294405021873	2.8220528505845352e-06	0.0006543323062655228
