# Supplementary material for: White matter micro- and macrostructure brain charts for the human lifespan
Source: Nature. 2026 May 13;655(8124):979–89. doi: 10.1038/s41586-026-10454-2 (PMC13391363; doi:10.1038/s41586-026-10454-2)
Supplement: Supplementary file 12 — Centiles trajectories of brain charts. SDT.T9.1–5 contain the brain charts for the global metrics; SDT.T9.6–509 contain the brain charts for the tract-specific metrics (unnormalized); and SDT.T9.510–1157 contain the brain charts for the tract-specific macrostructural metrics (normalized). Included in each table are the male and female centile trajectories for the 2.5th, 25th, 50th, 75th and 97.5th percentiles; the interquartile range normalized by the 50th centile; and the derivatives of the 50th centiles with respect to both age and log(age). Charts are sampled in logarithmically spaced intervals. Age is reported in years, while centile trajectory values are reported in metric-specific units: diffusivities in mm2 s−1, volume in mm3, surface area in mm2, average length in mm, and FA is dimensionless (unitless). [file 41586_2026_10454_MOESM12_ESM.zip › plotted_curves/SDT.T9.170-IFO_left_md-mean_curve_metrics.csv]

ages	male_0.025th_percentile	female_0.025th_percentile	male_0.25th_percentile	female_0.25th_percentile	male_0.5th_percentile	female_0.5th_percentile	male_0.75th_percentile	female_0.75th_percentile	male_0.975th_percentile	female_0.975th_percentile	male_normalized_quantile_range	fwmale_normalized_quantile_range	male_median_centile_d_age	male_median_centile_d_log_age	female_median_centile_d_age	female_median_centile_d_log_age
0.25	0.0010739894174418036	0.001063272007441581	0.0011253828638092466	0.001111064915071928	0.0011558087329389373	0.0011391468480617326	0.0011890320670602218	0.0011696337070119707	0.001261536796279003	0.0012355442715356218	0.05506897589286321	0.05141461089033239	-0.00037213134759226887	-0.0002148607568739539	-0.0003667668360615314	-0.00021176340155785138
0.25150637576242696	0.0010734685248372105	0.00106275631310403	0.0011248370485668635	0.0011105260441574174	0.001155248163296485	0.0011385943593894274	0.0011884553866649133	0.0011690664345509012	0.0012609249574692832	0.0012349450381642481	0.05506898008521026	0.0514146147929945	-0.0003712005116573436	-0.00021496576667612288	-0.00036584941894529655	-0.00021186689770644196
0.2530218281966045	0.0010729471230292414	0.001062240114646832	0.001124290699788313	0.0011099866464953998	0.0011546870457149105	0.0011380413306762154	0.0011878781426053774	0.0011684986076188897	0.001260312520685257	0.0012343452191314695	0.05506898432180385	0.05141461873684543	-0.0003693364630230622	-0.0002151750456418633	-0.00036401224221205286	-0.00021207316004315246
0.25454641199404576	0.0010724252156084004	0.0010617234156246867	0.0011237438212362764	0.0011094467258006909	0.001154125384058852	0.0011374877657310159	0.0011873003388576074	0.0011679302301270368	0.0012596994901460123	0.0012337448185693622	0.05506898860313956	0.051414622722347245	-0.0003674788998830336	-0.00021538284320896106	-0.0003621814574805704	-0.00021227796233974638
0.2560801821758082	0.001071902806165773	0.0010612062195928691	0.0011231964166740467	0.001108906285788712	0.0011535631821935806	0.0011369336683633706	0.0011867219793982506	0.0011673613059870857	0.0012590858700713364	0.0012331438406106886	0.055068992929720235	0.051414626749967295	-0.00036562782619170564	-0.00021558915916258803	-0.0003603570686483426	-0.0002124813043845042
0.25762319409447826	0.0010713798982928933	0.0010606885301070986	0.0011226484898653915	0.0011083653301753513	0.0011530004439848556	0.0011363790423833038	0.0011861430682044592	0.0011667918391112765	0.0012584716646815608	0.001232542289388742	0.05506899730205281	0.051414630820178185	-0.0003637832456249157	-0.0002157939933401798	-0.00035853907933836027	-0.00021268318601738723
0.2591755034361701	0.0010708564955816224	0.001060170350723418	0.0011221000445744253	0.00110782386267684	0.0011524371732987964	0.0011358238916011924	0.0011855636092537594	0.0011662218334122147	0.0012578568781974207	0.0012319401690372089	0.055069001720651385	0.05141463493345779	-0.0003619451615830549	-0.00021599734563160222	-0.0003567274929022757	-0.00021288360712984344
0.2607371662225343	0.0010703326016240145	0.0010596516849980633	0.0011215510845654691	0.001107281887009614	0.0011518733740017372	0.0011352682198276264	0.0011849836065238998	0.0011656512928027278	0.001257241514839895	0.001231337483690016	0.055069006186035	0.05141463909029024	-0.0003601135771917341	-0.00021619921597865188	-0.0003549223124201806	-0.00021308256766455758
0.2623082388127803	0.0010698082200122003	0.0010591325364873454	0.0011210016136029284	0.0011067394068901926	0.001151309049960101	0.0011347120308732828	0.0011844030639927253	0.0011650802211957347	0.001256625578830072	0.001230734237481195	0.05506901069872949	0.051414643291163985	-0.00035828849530122886	-0.0002163996043733074	-0.00035312354070160534	-0.00021328006761364704
0.2638887779057103	0.0010692833543382609	0.0010586129087475256	0.0011204516354511602	0.0011061964260350458	0.0011507442050402638	0.001134155328548792	0.001183821985638035	0.00116450862250411	0.0012560090743889989	0.0012301304345447356	0.055069015259266524	0.051414647536574626	-0.00035646991849097587	-0.00021659851085883974	-0.00035133118028857213	-0.00021347610701971664
0.26547884054176485	0.0010687580081941035	0.0010580928053346948	0.0011199011538743442	0.0011056529481604709	0.0011501788431084229	0.001133598116664609	0.0011832403754374473	0.0011639365006405505	0.0012553920057375388	0.0012295260790144474	0.055069019868184396	0.05141465182702276	-0.00035465784907007247	-0.00021679593552953458	-0.00034954523345703814	-0.00021367068597588634
0.2670784841050822	0.0010682321851713382	0.0010575722298046492	0.0011193501726363532	0.00110510897698246	0.0011496129680304622	0.0011330403990308783	0.001182658237368261	0.0011633638595174378	0.0012547743770962242	0.0012289211750238151	0.0550690245260266	0.0514146561630149	-0.00035285228907888655	-0.00021699187852944335	-0.0003477657022178393	-0.00021386380462390386
0.26868776632556873	0.0010677058888611613	0.001057051185712776	0.0011187986955006302	0.0011045645162165829	0.0011490465836718274	0.0011324821794573149	0.0011820755754073287	0.0011627907030467152	0.0012541561926851209	0.001228315726705865	0.05506902923334444	0.051414660545064175	-0.0003510532402902222	-0.00021718634005238324	-0.00034599258831818913	-0.00021405546315500512
0.2703067452809827	0.001067179122854229	0.001056529676613928	0.0011182467262300577	0.0011040195695778549	0.001148479693897391	0.0011319234617530659	0.0011814923935309146	0.0011622170351397454	0.0012535374567236796	0.00122770973819302	0.05506903399069368	0.051414664973687574	-0.00034926070421120725	-0.00021737932034138208	-0.00034422589324384356	-0.00021424566180888727
0.2719354793990299	0.001066651890740545	0.0010560077060623116	0.0011176942685868375	0.0011034741407806197	0.0011479123025713305	0.0011313642497265952	0.0011809086957145728	0.0011616428597071929	0.001252918173430605	0.0012271032136169703	0.05506903879863874	0.051414669449410456	-0.00034747468208545795	-0.0002175708196889281	-0.0003424656182202668	-0.00021443440087373644
0.27357402745947257	0.0010661241961093335	0.0010554852776113628	0.0011171413263323599	0.0011029282335384206	0.0011473444135569923	0.0011308045471855464	0.0011803244859330047	0.0011610681806588838	0.0012522983470237045	0.0012264961571085292	0.05506904365774936	0.05141467397276342	-0.00034569517489474455	-0.00021776083843619287	-0.00034071176421501814	-0.00021462168068570042
0.2752224485962505	0.0010655960425489308	0.0010549623948136386	0.0011165879032270902	0.0011023818515638857	0.001146776030716774	0.0011302443579366294	0.0011797397681599403	0.0011604930019036873	0.0012516779817197642	0.001225888572797506	0.05506904856860159	0.051414678544283235	-0.0003439221833595463	-0.00021794937697228178	-0.0003389643319381963	-0.00021480750162847229
0.27688080229961526	0.0010650674336466592	0.0010544390612206923	0.0011160340030304343	0.0011018349985686003	0.0011462071579119912	0.0011296836857854855	0.0011791545463679983	0.0011599173273493797	0.001251057081734399	0.0012252804648125635	0.05506905353177927	0.05141468316451247	-0.00034215570794249306	-0.00021813643573490027	-0.0003372233218460474	-0.0002149918641335402
0.2785491484182772	0.001064538372988719	0.0010539152803829663	0.0011154796295006282	0.0011012876782629918	0.0011456377990027578	0.0011291225345365732	0.0011785688245285666	0.0011593411609025254	0.0012504356512819264	0.0012246718372810907	0.05506905854787224	0.051414687834000675	-0.0003403957488476994	-0.00021832201520838312	-0.00033548873413907776	-0.00021517476867802254
0.28022754716156506	0.0010640088641600696	0.0010533910558496759	0.0011149247863946117	0.0011007398943562103	0.001145067957847862	0.0011285609079930443	0.0011779826066116712	0.0011587645064683497	0.0012498136945752272	0.0012240626943290707	0.05506906361747794	0.05141469255330354	-0.0003386423060252053	-0.00021850611592499902	-0.0003337605687688261	-0.00021535621578688824
0.2819160591015993	0.001063478910744315	0.0010528663911686935	0.0011143694774679096	0.0011001916505560068	0.0011444976383046404	0.001127998809956618	0.0011773958965858482	0.0011581873679506122	0.0012491912158256106	0.0012234530400809457	0.05506906874119938	0.05141469732298381	-0.00033689537917031	-0.00021868873846336845	-0.00033203882543469954	-0.00021553620603026458
0.28361474517547763	0.0010629485163235954	0.0010523412898864437	0.0011138137064745173	0.0010996429505686245	0.0011439268442288621	0.0011274362442274708	0.0011768086984180264	0.0011576097492514896	0.0012485682192426885	0.0012228428786594937	0.05506907391964823	0.0514147021436094	-0.000335154967727902	-0.0002188698834492686	-0.0003303235035895802	-0.00021571474002504698
0.2853236666874746	0.0010624176844784643	0.0010518157555477804	0.0011132574771667728	0.0010990937980986696	0.0011433555794745983	0.0011268732146041034	0.0011762210160733897	0.0011570316542714424	0.0012479447090342306	0.0012222322141856876	0.05506907915344261	0.05141470701575568	-0.00033342107089090467	-0.0002190495515534685	-0.00032861460243815976	-0.00021589181843240102
0.2870428853112538	0.0010618864187877945	0.001051289791695893	0.001112700793295258	0.0010985441968490138	0.0011427838478941178	0.0011263097248832424	0.0011756328535152724	0.0011564530869091127	0.0012473206894060536	0.0012216210507785868	0.05506908444320721	0.05141471194000566	-0.0003316936876044396	-0.00021922774349270036	-0.00032691212094027033	-0.0002160674419585118
0.28877246309209376	0.0010613547228286505	0.0010507634018721824	0.0011121436586086638	0.0010979941505206636	0.0011422116533377521	0.0011257457788597033	0.0011750442147050203	0.0011558740510611838	0.001246696164561872	0.0012210093925551907	0.05506908978957582	0.05141471691694751	-0.0003299728165679916	-0.0002194044600296874	-0.0003252160578147145	-0.00021624161135541664
0.2905124624491269	0.0010608226001761903	0.0010502365896161612	0.0011115860768536902	0.0010974436628126585	0.0011416389996537905	0.001125181380326289	0.00117445510360188	0.001155294550622276	0.0012460711387031836	0.0012203972436303264	0.05506909519318731	0.051414721947177396	-0.0003282584562344648	-0.0002195797019708401	-0.00032352641153643447	-0.00021641432741784095
0.29226294617759224	0.0010602900544035517	0.0010497093584653434	0.0011110280517749249	0.0010968927374219533	0.001141065890688356	0.0011246165330736676	0.0011738655241628746	0.0011547145894848202	0.0012454456160291363	0.001219784608116518	0.05506910065468929	0.05141472703129759	-0.00032655060481562304	-0.0002197534701683379	-0.00032184318034317316	-0.0002165855909858072
0.294023977451102	0.0010597570890817462	0.0010491817119551367	0.0011104695871147318	0.0010963413780433072	0.0011404923302852916	0.0011240512408902592	0.0011732754803426863	0.001154134171538944	0.0012448196007364021	0.0012191714901238638	0.05506910617473746	0.05141473216991822	-0.0003248492602800912	-0.0002199257655171316	-0.0003201663622326434	-0.0002167554029413321
0.29579561982392083	0.0010592237077795559	0.0010486536536187443	0.0011099106866131452	0.0010957895883691804	0.0011399183222860507	0.0011234855075621295	0.0011726849760935404	0.0011535533006723608	0.0012441930970190573	0.00121855789375992	0.055069111753993406	0.05141473736365575	-0.0003231544203577408	-0.00022009658895638662	-0.0003184959549675792	-0.0002169237642100641
0.29757793723326015	0.001058689914063422	0.00104812518698705	0.0011093513540077508	0.0010952373720896145	0.0011393438705295752	0.0011229193368728684	0.0011720940153650855	0.001152971980770245	0.0012435661090684533	0.00121794382312957	0.05506911739312865	0.05141474261313473	-0.00032146608254163267	-0.00022026594146895562	-0.0003168319560772348	-0.00021709067576078378
0.29937099400158496	0.001058155711497345	0.0010475963155885226	0.0011087915930335828	0.0010946847328921327	0.0011387689788521903	0.0011223527326034864	0.00117150260210428	0.0011523902157151266	0.0012429386410730962	0.0012173292823349116	0.055069123092820804	0.05141474791898653	-0.0003197842440880172	-0.00022043382408001855	-0.0003151743628573289	-0.0002172561386040439
0.3011748548389356	0.0010576211036427785	0.0010470670429491098	0.0011082314074230117	0.0010941316744616286	0.0011381936510874886	0.001121785698532301	0.0011709107402552755	0.001151808009386774	0.001242310697218526	0.0012167142754751354	0.055069128853755964	0.0514147532818494	-0.0003181089020196648	-0.00022060023785749894	-0.00031352317237332006	-0.00021742015379211388
0.30298958484526295	0.0010570860940585286	0.001046537372592139	0.0011076708009056396	0.0010935782004802626	0.0011376178910662228	0.0011212182384348313	0.0011703184337593076	0.0011512253656620858	0.0012416822816871955	0.0012160988066464082	0.05506913467662858	0.05141475870236996	-0.0003164400531265321	-0.00022076518391098143	-0.00031187838146173874	-0.0002175827224187854
0.30481524951277783	0.0010565506863006516	0.0010460073080382144	0.0011071097772081923	0.0010930243146273558	0.0011370417026161958	0.0011206503560836877	0.0011697256865545796	0.0011506422884149782	0.0012410533986583528	0.0012154828799417557	0.05506914056214088	0.05141476418120161	-0.0003147776939699254	-0.00022092866339268324	-0.00031023998673351816	-0.0002177438456198444
0.3066519147283146	0.0010560148839223497	0.001045476852805116	0.001106548340054411	0.001092470020579282	0.0011364650895621478	0.0011200820552484628	0.0011691325025761493	0.0011500587815162732	0.0012404240523079182	0.0012148664994509435	0.05506914651100324	0.05141476971900635	-0.00031312182088072404	-0.00022109067749495614	-0.00030860798457232885	-0.00021790352457037865
0.3084996467757088	0.0010554786904738804	0.0010449460104077091	0.0011059864931649568	0.001091915322009375	0.0011358880557256602	0.0011195133396956353	0.001168538885755829	0.001149474848833598	0.0012397942468083773	0.0012142496692603719	0.05506915252393481	0.051414775316452915	-0.00031147242996432123	-0.00022125122745134118	-0.00030698237113979676	-0.00021806176048624892
0.31035851233818973	0.0010549421095024474	0.001044414784357835	0.0011054242402572965	0.0010913602225878147	0.0011353106049250368	0.0011189442131884536	0.0011679448400220627	0.0011488904942312677	0.0012391639863286548	0.001213632393452953	0.05506915860166248	0.051414780974218005	-0.0003098295171015675	-0.0002214103145362356	-0.0003053631423758918	-0.00021821855462342277
0.3122285785007863	0.0010544051445521114	0.001043883178164225	0.0011048615850456093	0.0010908047259815356	0.0011347327409752088	0.0011183746794868428	0.0011673503692998296	0.0011483057215701895	0.0012385332750340077	0.001213014676108005	0.05506916474492162	0.05141478669298714	-0.00030819307794954787	-0.0002215679400633941	-0.0003037502940006487	-0.00021837390827689207
0.3141099127527488	0.0010538677991636881	0.001043351195332396	0.0011042985312406802	0.0010902488358541197	0.001134154467687625	0.001117804742347294	0.0011667554775105316	0.0011477205347077471	0.0012379021170859084	0.0012123965213011376	0.0550691709544573	0.05141479247345275	-0.0003065631079458009	-0.00022172410538687237	-0.0003021438215172201	-0.00021852782278125593
0.31600258298998396	0.0010533300768746545	0.0010428188393645631	0.0011037350825498012	0.001089692555865704	0.0011335757888701512	0.001117234405522768	0.0011661601685718874	0.001147134937497706	0.001237270516641933	0.0012117779331041443	0.055069177231022254	0.05141479831631574	-0.00030493960230809636	-0.00022187881189986158	-0.0003005437202123762	-0.00021868029950952717
0.3179066575175057	0.001052791981219053	0.0010422861137595395	0.001103171242676672	0.0010891358896728755	0.001132996708326967	0.0011166636727625923	0.0011655644463978289	0.001146548933790103	0.00123663847785565	0.0012111589155848913	0.05506918357537814	0.051414804222286004	-0.0003033225560375441	-0.00022203206103429962	-0.0002989499851592248	-0.00021883133987316006
0.3198222050518999	0.0010522535157273991	0.0010417530220126468	0.0011026070153213022	0.0010885788409285796	0.0011324172298584657	0.0011160925478123625	0.0011649683148983979	0.0011459625274311475	0.0012360060048765113	0.001210539472807212	0.055069189988295984	0.051414810192080315	-0.00030171196391892696	-0.00022218385425984422	-0.0002973626112177663	-0.00021898094532063483
0.32174929472380437	0.0010517146839265907	0.0010412195676156267	0.0011020424041799167	0.001088021413282026	0.0011318373572611585	0.0011155210344138476	0.0011643717779796455	0.0011453757222631253	0.0012353731018497466	0.0012099196088308033	0.05506919647055534	0.051414816226424825	-0.0003001078205250862	-0.00022233419308517743	-0.0002957815930391128	-0.00021912911733890095
0.32368799608040405	0.001051175489339809	0.0010406857540565407	0.001101477412944853	0.0010874636103785848	0.0011312570943275667	0.0011149491363048845	0.0011637748395435248	0.0011447885221242877	0.0012347397729162474	0.0012092993277111113	0.05506920302294513	0.051414822326053905	-0.00029851012021619994	-0.0002224830790555632	-0.0002942069250647106	-0.00021927585745115663
0.3256383790879404	0.0010506359354864392	0.001040151584819694	0.0011009120453044758	0.001086905435859706	0.0011306764448461377	0.0011143768572192943	0.0011631775034878	0.0011442009308487676	0.0012341060222124736	0.001208678633499242	0.05506920964626374	0.05141482849171073	-0.0002969188571440573	-0.00022263051375437382	-0.00029263860153061483	-0.00021942116721770932
0.32760051413423674	0.001050096025881968	0.001039617063385531	0.001100346304943072	0.001086346893362812	0.0011300954126011314	0.0011138042008867722	0.0011625797737059352	0.0011436129522664658	0.0012334718538703337	0.0012080575302418396	0.05506921634131845	0.051414834724146714	-0.0002953340252522252	-0.0002227764988011749	-0.00029107661646782246	-0.00021956504823517076
0.3295744720312385	0.0010495557640379067	0.001039082193230562	0.0010997801955407696	0.0010857879865212203	0.001129514001372544	0.0011132311710328083	0.0011619816540870105	0.0011430245902029703	0.0012328372720170956	0.001207436021981004	0.05506922310892648	0.05141484102412289	-0.00029375561827771346	-0.00022292103585100365	-0.00028952096370388203	-0.00021970750213476387
0.33156032401756863	0.0010490151534616973	0.001038546977827268	0.0010992137207734378	0.0010852287189640438	0.0011289322149359998	0.001112657771378586	0.001161383148515614	0.0011424358484794506	0.001232202280775274	0.0012068141127541785	0.05506922994991395	0.05141484739240795	-0.00029218362975663714	-0.00022306412659728325	-0.00028797163686750116	-0.0002198485305851816
0.33355814176109866	0.001048474197656621	0.0010380114206440128	0.0010986468843125939	0.0010846690943160993	0.0011283500570626586	0.001112084005640888	0.0011607842608717467	0.0011418467309125626	0.001231566884262527	0.0012061918065940475	0.05506923686511792	0.051414853829780734	-0.00029061805302149635	-0.00022320577276727094	-0.0002864286293878249	-0.0002199881352892008
0.33556799736153503	0.0010479329001217238	0.0010374755251449656	0.001098079689825323	0.001084109116197826	0.0011277675315191314	0.001111509877532013	0.0011601849950307339	0.0011412572413143627	0.0012309310865915662	0.0012055691075284487	0.055069243855383435	0.05141486033702897	-0.0002890588812031192	-0.00022334597612219675	-0.0002848919344942691	-0.00022012631798234983
0.3375899633530214	0.0010473912643517284	0.001036939294790018	0.0010975121409741867	0.0010835487882252008	0.0011271846420673889	0.0011109353907596876	0.0011595853548631325	0.0011406673834922173	0.0012302948918700542	0.0012049460195802753	0.05506925092156705	0.051414866914949314	-0.00028750610723715653	-0.0002234847384596783	-0.0002833615452245697	-0.0002202630804368222
0.3396241127067558	0.001046849293836941	0.0010364027330346884	0.0010969442414171268	0.001082988114009636	0.001126601392464661	0.0011103605490269633	0.001158985344234627	0.001140077161248697	0.0012296583042004968	0.0012043225467673663	0.055069258064534436	0.051414873564347825	-0.00028595972386252777	-0.0002236220616115281	-0.00028183745442267316	-0.00022039842445795155
0.3416705188336247	0.0010463069920631832	0.0010358658433300561	0.0010963759948073913	0.0010824270971579123	0.001126017786463361	0.001109785356032146	0.0011583849670059527	0.0011394865783815053	0.0012290213276801608	0.00120369869310243	0.05506926528516167	0.05141488028603995	-0.0002844197236236412	-0.00022375794744275423	-0.0002803196547399023	-0.00022053235188379539
0.343729255586852	0.0010457643625116982	0.0010353286291226677	0.0010958074047934378	0.0010818657412720804	0.001125433827810987	0.0011092098154686972	0.0011577842270327932	0.0011388956386833755	0.0012283839664009664	0.0012030744625929348	0.05506927258433557	0.05141488708085143	-0.00028288609887328064	-0.00022389239785211568	-0.0002788081386393415	-0.00022066486458571788
0.34580039726466444	0.0010452214086590784	0.0010347910938544665	0.0010952384750188581	0.001081304049949387	0.0011248495202500442	0.0011086339310251573	0.001157183128165701	0.0011383043459419922	0.0012277462244494016	0.0012024498592410292	0.055069279962952765	0.05141489394961674	-0.00028135884177327153	-0.00022402541477103965	-0.00027730289839605904	-0.00022079596446750172
0.3478840186129729	0.0010446781339771799	0.0010342532409627083	0.0010946692091222889	0.0010807420267821876	0.0011242648675179531	0.0011080577063850541	0.0011565816742500027	0.0011377127039398998	0.0012271081059064231	0.0012018248870434413	0.05506928742192074	0.051414900893180286	-0.00027983794429697895	-0.00022415700016323314	-0.00027580392609932725	-0.000220925653464904
0.34998019482807	0.0010441345419330522	0.0010337150738798878	0.0010940996107373356	0.001080179675357869	0.001123679873346972	0.0011074811452268273	0.0011559798691257192	0.0011371207164544222	0.0012264696148473716	0.0012011995499913968	0.05506929496215703	0.05141490791239697	-0.0002783233982332489	-0.00022428715602593186	-0.00027431121365600886	-0.00022105393354598935
0.352089001559344	0.0010435906359888463	0.0010331765960336534	0.0010935296834924792	0.0010796169992587608	0.0011230945414641	0.0011069042512237355	0.001155377716627468	0.0011365283872575686	0.0012258307553418665	0.0012005738520705189	0.05506930258459088	0.051414915008131466	-0.00027681519518557574	-0.000224415884387541	-0.00027282475279050145	-0.00022118080670990858
0.3542105149120084	0.0010430464196017532	0.0010326378108467425	0.0010929594310110106	0.0010790540020620678	0.001122508875591011	0.0011063270280437865	0.0011547752205843926	0.001135935720115962	0.0012251915314537344	0.0011999477972607531	0.05506931029016173	0.051414922181258316	-0.0002753133265729901	-0.0002245431873059145	-0.0002713445350460697	-0.00022130627498537225
0.35634481144984936	0.001042501896223923	0.0010320987217369022	0.001092388856910946	0.001078490687339787	0.0011219228794439665	0.0011057494793496536	0.0011541723848200733	0.0011353427187907523	0.0012245519472409113	0.0011993213895362754	0.05506931807982003	0.05141492943266214	-0.0002738177836368316	-0.00022466906687237942	-0.00026987055178995245	-0.0002214303404333151
0.35849196819798806	0.001041957069302384	0.0010315593321168096	0.0010918179648049418	0.0010779270586586244	0.0011213365567337278	0.0011051716087985904	0.0011535692131524398	0.0011347493870375314	0.0012239120067553519	0.0011986946328654015	0.05506932595452826	0.05141493676323929	-0.0002723285574397494	-0.00022479352520848872	-0.0002684027942135847	-0.00022155300514475895
0.36065206264566085	0.0010414119422789767	0.0010310196453940067	0.0010912467583002261	0.0010773631195799274	0.0011207499111654863	0.0011045934200423593	0.0011529657093936954	0.001134155728606257	0.0012232717140429502	0.0011980675312105095	0.05506933391525923	0.051414944173894896	-0.00027084563886536905	-0.00022491656446393948	-0.00026694125333265317	-0.0002216742712387587
0.3628251727490157	0.0010408665185902824	0.0010304796649708277	0.001090675240998524	0.0010767988736596085	0.001120162946438786	0.0011040149167271566	0.0011523618773502404	0.0011335617472411773	0.0012226310731434547	0.0011974400885279572	0.05506934196299751	0.051414951665546195	-0.0002693690186243436	-0.00022503818681948728	-0.000265485919990871	-0.0002217941408644286
0.3650113769339257	0.001040320801667544	0.0010299393942443248	0.0010901034164959745	0.0010762343244480682	0.001119575666247439	0.001103436102493531	0.0011517577208225843	0.0011329674466807461	0.0012219900880903797	0.0011968123087679951	0.055069350098739624	0.05141495923911967	-0.00026789868725524135	-0.00022515839448589148	-0.0002640367848635028	-0.00022191261620063685
0.36721075409881926	0.0010397747949365992	0.001029398836606198	0.001089531288383061	0.0010756694754901215	0.0011189880742794541	0.0011028569809763092	0.0011511532436052718	0.0011323728306575492	0.0012213487629109245	0.0011961841958746866	0.055069358323493106	0.05141496689555418	-0.00026643463512421306	-0.0002252771897011674	-0.0002625938384558102	-0.00022202969945345208
0.3694233836175272	0.0010392285018178155	0.0010288579954427315	0.0010889588602445417	0.0010751043303249318	0.0011184001742169652	0.0011022775558045287	0.0011505484494868093	0.001131777902898232	0.0012207071016258964	0.001195555753785833	0.055069366638277537	0.05141497463579877	-0.0002649768524294327	-0.0002253945747327235	-0.0002611570711072153	-0.00022214539285750345
0.37164934534214805	0.0010386819257260128	0.0010283168741347195	0.001088386135659371	0.0010745388924859325	0.0011178119697361501	0.0011016978306013564	0.0011499433422495831	0.0011311826671234178	0.0012200651082496235	0.001194926986432888	0.055069375044124874	0.05141498246081379	-0.00026352532920143057	-0.00022551055187519653	-0.0002597264729919113	-0.00022225969867459283
0.3738887196059291	0.0010381350700704064	0.0010277754760574071	0.001087813118200638	0.0010739731655007667	0.0011172234645071687	0.001101117808984027	0.0011493379256697935	0.0011305871270476462	0.0012194227867898854	0.0011942978977408903	0.05506938354207888	0.051414990371571365	-0.00026208005530656275	-0.00022562512345164487	-0.0002583020341222486	-0.00022237261919419438
0.3761415872261661	0.0010375879382545285	0.0010272338045804134	0.0010872398114354848	0.0010734071528912066	0.0011166346621940778	0.0011005374945637616	0.0011487322035173694	0.001129991286379285	0.0012187801412478225	0.0011936684916283742	0.055069392133196025	0.05141499836905382	-0.00026064102044798254	-0.0002257382918122719	-0.0002568837443500116	-0.00022248415673281619
0.3784080295071193	0.0010370405336761728	0.0010266918630676774	0.0010866662189250498	0.0010728408581730958	0.0011160455664547735	0.0010999568909457072	0.0011481261795559068	0.0011293951488204738	0.0012181371756178707	0.0011930387720073057	0.0550694008185441	0.05141500645425702	-0.00025920821416675066	-0.00022585005933317692	-0.00025547159336686276	-0.00022259431363219617
0.3806881282429484	0.0010364928597273255	0.0010261496548773892	0.0010860923442243928	0.001072274284856279	0.0011154561809409145	0.0010993760017288655	0.0011475198575425928	0.0011287987180670458	0.0012174938938876822	0.001192408742783005	0.05506940959920485	0.0514150146281865	-0.0002577816258455823	-0.0002259604284177985	-0.00025406557070867253	-0.00022270309226138374
0.38298196572066395	0.0010359449197941005	0.001025607183361925	0.00108551819088243	0.0010717074364445338	0.0011148665092978556	0.0010987948305060224	0.001146913241228134	0.0011282019978084588	0.0012168503000380484	0.0011917784078540705	0.05506941847627188	0.05141502289186039	-0.0002563612447097352	-0.00022606940149502708	-0.00025266566575610216	-0.00022281049501429728
0.3852896247230969	0.0010353967172566805	0.0010250644518677906	0.0010849437624418706	0.001071140316435511	0.0011142765551645816	0.0010982133808636876	0.001146306334356692	0.0011276049917277326	0.0012162063980428312	0.001191147771112313	0.05506942745085218	0.051415031246309466	-0.00025494705982873067	-0.00022617698101937145	-0.00025127186773610255	-0.00022291652431011277
0.38761118853188686	0.001034848255489252	0.0010245214637355552	0.0010843690624391502	0.0010705729283206665	0.0011136863221736396	0.0010976316563820242	0.0011456991406658106	0.0011270077035013765	0.0012155621918688879	0.0011905168364426798	0.05506943652406483	0.05141503969257621	-0.00025353906011862937	-0.000226283169470598	-0.0002498841657246065	-0.00022302118259281967
0.3899467409304866	0.0010342995378599476	0.0010239782222997956	0.001083794094404368	0.0010700052755852026	0.0011130958139510755	0.001097049660634789	0.0011450916638863528	0.0011264101367993262	0.0012149176854760028	0.00118988560772319	0.05506944569704322	0.051415048231714396	-0.0002521372343440853	-0.00022638796935292582	-0.00024850254864827725	-0.00022312447233074906
0.39229636620718694	0.0010337505677307838	0.0010234347308890337	0.001083218861861225	0.001069437361708003	0.001112505034116369	0.0010964673971892655	0.001144483907742433	0.0011258122952848794	0.0012142728828168164	0.0011892540888248635	0.05506945497093343	0.05141505686479174	-0.00025074157111990014	-0.00022649138319510986	-0.0002471270052860075	-0.00022322639601624061
0.3946601491581577	0.0010332013484576047	0.0010228909928256822	0.0010826433683269626	0.0010688691901615754	0.001111913986282371	0.0010958848696062053	0.0011438758759513537	0.0011252141826146316	0.001213627787836757	0.001188622283611655	0.05506946434689518	0.05141506559288768	-0.0002493520589136877	-0.000226593413550219	-0.00024575752427161146	-0.00022332695616561482
0.3970381750905084	0.0010326518833900203	0.0010223470114259813	0.0010820676173122989	0.0010683007644119863	0.0011113226740552397	0.001095302081439762	0.0011432675722235378	0.0011246158024384102	0.001212982404473972	0.0011879901959403849	0.05506947382610218	0.05141507441709457	-0.0002479686860458741	-0.0002266940629937486	-0.000244394094094047	-0.0002234261553173411
0.39943052982536675	0.0010321021758713585	0.0010218027899999533	0.0010814916123213785	0.0010677320879188142	0.0011107311010343868	0.0010947190362374417	0.001142659000262475	0.0011240171583992234	0.0012123367366592681	0.0011873578296606841	0.055069483409741035	0.05141508333851707	-0.0002465914406943881	-0.00022679333412559122	-0.00024303670310152348	-0.0002235239960338975
0.4018372997009759	0.0010315522292385947	0.0010212583318513317	0.001080915356851699	0.0010671631641350733	0.0011101392708124042	0.0010941357375400269	0.0011420501637646467	0.0011234182541331823	0.0012116907883160319	0.0011867251886149136	0.05506949309901363	0.05141509235827432	-0.0002452203108938844	-0.0002268912295673997	-0.00024168533950130744	-0.0002236204808991893
0.40425857157581063	0.001031002046822317	0.0010207136402775269	0.0010803388543940747	0.0010665939965071804	0.0011095471869750244	0.0010935521888815404	0.0011414410664194845	0.0011228190932694641	0.0012110445633601898	0.0011860922766381244	0.05506950289513478	0.05141510147749736	-0.00024385528453904626	-0.00022698775196314247	-0.00024033999136244266	-0.00022371561251915972
0.4066944328317112	0.0010304516319466516	0.001020168718569553	0.0010797621084325578	0.0010660245884748776	0.0011089548531010426	0.0010929683937891677	0.0011408317119092895	0.001122219679430231	0.0012103980657001184	0.0011854590975579726	0.05506951279933422	0.051415110697330416	-0.00024249634938683373	-0.00022708290397954745	-0.00023900064661858123	-0.0002238093935222063
0.4091449713770379	0.0010299009879292267	0.0010196235700119913	0.0010791851224444013	0.0010654549434711933	0.0011083622727622766	0.001092384355783216	0.0011402221039091926	0.001121620016230591	0.0012097512992366043	0.001184825655194678	0.05506952281285623	0.05141512001893187	-0.0002411434930567058	-0.0002271766883036319	-0.00023766729306765044	-0.00022390182655676605
0.411610275649843	0.0010293501180811114	0.00101907819788293	0.0010786078998999945	0.0010648850649223795	0.0011077694495235009	0.001091800078377052	0.0011396122460870868	0.0011210201072785306	0.0012091042678627718	0.001184191953360954	0.055069532936959896	0.05141512944347387	-0.00023979670303464484	-0.00022726910764478414	-0.00023633991837593293	-0.00022399291429314738
0.41409043462106226	0.0010287990257067659	0.001018532605453915	0.0010780304442628127	0.0010643149562478628	0.0011071763869423953	0.001091215565077049	0.001139002142103573	0.0011204199561748636	0.0012084569754640272	0.001183557995861952	0.055069543172918504	0.05141513897214184	-0.00023845596667323998	-0.00022736016473243192	-0.00023501851007831642	-0.00022408265942150396
0.41658553779772634	0.0010282477141039942	0.0010179867959899044	0.0010774527589893657	0.0010637446208601937	0.0011065830885694926	0.0010906308193825362	0.0011383917956119065	0.001119819566513178	0.0012078094259180007	0.0011829237864952064	0.055069553522020843	0.05141514860613532	-0.00023712127119385196	-0.00022744986231604258	-0.00023370305558054194	-0.00022417106465180692
0.41909567522619073	0.0010276961865638954	0.0010174407727492174	0.0010768748475291474	0.001063174062164995	0.001105989557948126	0.0010900458447857466	0.0011377812102579446	0.0011192189418797822	0.0012071616230944914	0.001182289329050579	0.05506956398557054	0.05141515834666854	-0.00023579260368936095	-0.000227538203165345	-0.00023239354216145203	-0.00022425813271392814
0.4216209374953856	0.001027144446370813	0.0010168945389834856	0.0010762967133245826	0.0010626032835609118	0.0011053957986143757	0.0010894606447717653	0.0011371703896800903	0.0011186180858536515	0.0012065135708554076	0.0011816546273102008	0.05506957456488753	0.051415168194969	-0.00023446995112511027	-0.00022762519006958026	-0.00023108995697429524	-0.00022434386635694636
0.42416141574008476	0.0010265924968022896	0.0010163480979376099	0.001075718359810982	0.0010620322884395642	0.0011048018140970208	0.00108887522281848	0.0011365593375092433	0.0011180170020063797	0.0012058652730547149	0.0011810196850484222	0.055069585261305856	0.05141517815227976	-0.00023315330034173742	-0.00022771082583744606	-0.00022979228704950172	-0.00022442826834923046
0.4267172016441951	0.0010260403411290187	0.0010158014528497098	0.0010751397904164874	0.0010614610801854964	0.0011042076079174855	0.001088289582396531	0.0011359480573687444	0.0011174156939021244	0.0012052167335383792	0.0011803845060317558	0.05506959607617654	0.05141518821985778	-0.00023184263805559047	-0.00022779511329584778	-0.0002285005192947942	-0.0002245113414770239
0.42928838744406506	0.001025487982614804	0.0010152546069510853	0.0010745610085620334	0.0010608896621761368	0.0011036131835897983	0.0010877037269692675	0.0011353365528743342	0.0011168141650975663	0.0012045679561443199	0.001179749094018831	0.055069607010865954	0.051415198398975064	-0.00023053795086111495	-0.0002278780552898707	-0.00022721464049810236	-0.0002245930885444447
0.43187506593181346	0.0010249354245165114	0.0010147075634661675	0.001073982017661294	0.0010603180377817456	0.0011030185446205382	0.0010871176599926975	0.0011347248276340973	0.0011162124191418537	0.001203918944702354	0.00117911345276034	0.055069618066756955	0.05141520869091904	-0.00022923922523376827	-0.00022795965468333512	-0.00022593463732961672	-0.00022467351237404065
0.4344773304586784	0.0010243826700840261	0.0010141603256124784	0.0010734028211206415	0.0010597462103653736	0.0011024236945087898	0.0010865313849154424	0.001134112885248417	0.0011156104595765586	0.0012032697030341466	0.0011784775859989877	0.05506962924524783	0.05141521909699141	-0.00022794644753060256	-0.0002280399143573808	-0.00022466049634314866	-0.00022475261580556793
0.4370952749383861	0.0010238297225602113	0.0010136128966005877	0.0010728234223390985	0.001059174183282817	0.0011018286367460988	0.0010859449051786926	0.0011335007293099286	0.0011150082899356313	0.0012026202349531608	0.0011778414974694445	0.055069640547754595	0.05141522961851063	-0.00022665960399176344	-0.00022811883720974535	-0.0002233922039773517	-0.00022483040169521407
0.4397289938505404	0.0010232765851808671	0.001013065279634075	0.0010722438247082995	0.001058601959882578	0.001101233374816429	0.0010853582242161656	0.0011328883634034762	0.001114405913745356	0.0012019705442646148	0.0011772051908983026	0.055069651975709386	0.051415240256809186	-0.00022537868074382073	-0.0002281964261557634	-0.00022212974655885787	-0.00022490687291648603
0.4423785822440318	0.0010227232611746873	0.001012517477909483	0.0010716640316124424	0.0010580295435058155	0.0011006379121961142	0.0010847713454540584	0.0011322757911060616	0.001113803334524302	0.001201320634765425	0.0011765686700040215	0.05506966353056101	0.051415251013236275	-0.0002241036638008509	-0.000228272684127534	-0.00022087311030288825	-0.00022498203235873926
0.4450441357404687	0.0010221697537632223	0.001011969494616285	0.0010710840464282524	0.0010574569374863126	0.001100042252353819	0.0010841842723110114	0.0011316630159868073	0.001113200555783288	0.0012006705102441694	0.0011759319384968907	0.055069675213775524	0.05141526188915675	-0.00022283453906402073	-0.00022834761407106163	-0.0002196222813141968	-0.00022505588292601186
0.44772575053762753	0.0010216160661608454	0.0010114213329368478	0.0010705038725249442	0.001056884145150437	0.001099446398750504	0.0010835970081980687	0.0011310500416069178	0.0011125975810253417	0.0012000201744810446	0.0011752950000789885	0.05506968702683723	0.05141527288595187	-0.00022157129232766581	-0.0002284212189504753	-0.00021837724559209404	-0.0002251284275399945
0.4504235234129248	0.0010210622015746993	0.0010108729960463826	0.0010699235132641685	0.0010563111698170887	0.0010988503548393677	0.0010830095565186252	0.0011304368715196196	0.001111994413745643	0.0011993696312478039	0.0011746578584441235	0.05506969897124617	0.05141528400501862	-0.00022031390927784722	-0.00022849350174430905	-0.00021713798902878167	-0.00022519966913595035
0.4531375517269096	0.0010205081632046803	0.001010324487112926	0.0010693429719999946	0.0010557380147976833	0.001098254124065829	0.001082421920668409	0.001129823509270147	0.0011113910574315085	0.001198718884307742	0.0011740205172778137	0.055069711048521534	0.05141529524777062	-0.00021906237549487728	-0.0002285644654455854	-0.00021590449741237805	-0.00022526961066410278
0.4558679334267773	0.0010199539542433825	0.0010097758092972866	0.001068762252078851	0.0010551646833960933	0.0010976577098674681	0.0010818341040354207	0.0011292099583956776	0.0011107875155623294	0.0011980679374156266	0.001173382980257226	0.05506972326020018	0.05141530661563881	-0.0002178166764558176	-0.00022863411306281445	-0.00021467675642944384	-0.0002253382550896632
0.45861476704990445	0.001019399577876079	0.001009226965753025	0.0010681813568395075	0.0010545911789086296	0.001097061115674006	0.001081246109999916	0.0011285962224253131	0.0011101837916095512	0.0011974167943176784	0.001172745251051153	0.055069735607836526	0.05141531811007018	-0.0002165767975344235	-0.00022870244761730163	-0.00021345475166448247	-0.00022540560539033305
0.4613781517274047	0.0010188450372806777	0.0010086779596264121	0.001067600289613028	0.001054017504623995	0.001096464344907258	0.001080657941934358	0.0011279823048800316	0.0011095798890366265	0.001196765458751521	0.001172107333319963	0.05506974809300431	0.05141532973252937	-0.00021534272400489107	-0.0002287694721451461	-0.00021223846860421447	-0.00022547166455880174
0.4641581871877068	0.001018290335627692	0.0010081287940563982	0.0010670190537227407	0.0010534436638232564	0.0010958674009811026	0.0010800696032033865	0.001127368209272654	0.0011089758112989856	0.0011961139344461448	0.0011714692307155687	0.05506976071729505	0.05141534148449874	-0.00021411444104349475	-0.00022883518969626926	-0.00021102789263846566	-0.00022553643560105363
0.4669549737601532	0.0010177354760802044	0.001007579472174578	0.0010664376524841996	0.001052869659779805	0.0010952702873014404	0.0010794810971637794	0.0011267539391078044	0.0011083715618439923	0.0011954622251218671	0.0011708309468813833	0.05506977348231899	0.05141535336747687	-0.00021289193372853177	-0.0002288996033330548	-0.0002098230090605835	-0.00022559992153528552
0.46976861237862133	0.0010171804617938424	0.0010070299971051664	0.0010658560892051587	0.0010522954957593316	0.0010946730072661707	0.0010788924271644274	0.0011261394978818843	0.001107767144110922	0.0011948103344903015	0.0011701924854522951	0.055069786389706506	0.05141536538298112	-0.00021167518704284793	-0.0002289627161300989	-0.00020862380306996275	-0.0002256621253920177
0.4725992045851658	0.0010166252959167418	0.0010064803719649624	0.0010652743671855354	0.0010517211750197901	0.001094075564265151	0.001078303596546296	0.0011255248890830322	0.0011071625615309208	0.001194158266254319	0.0011695538500546255	0.055069799441106015	0.05141537753254663	-0.00021046418587697402	-0.0002290245311756256	-0.00020743025977490448	-0.0002257230502148433
0.4754468525336833	0.001016069981589517	0.0010059305998633193	0.001064692489717378	0.0010511467008113662	0.001093477961680166	0.0010777146086423937	0.0011249101161910908	0.0011065578175269734	0.0011935060241080112	0.0011689150443060946	0.05506981263818643	0.0514153898177265	-0.0002092589150284041	-0.00022908505156862824	-0.00020624236419225506	-0.00022578269905854098
0.47831165899359906	0.001015514521945238	0.0010053806839021222	0.0010641104600848422	0.0010505720763764532	0.001092880202884903	0.0010771254667777462	0.0011242951826775814	0.0011059529155138777	0.001192853611736664	0.0011682760718157961	0.055069825982635635	0.05141540224009187	-0.00020805935920489849	-0.0002291442804200905	-0.00020506010125018181	-0.00022584107498924144
0.4811937273535759	0.0010149589201093956	0.0010048306271757531	0.0010635282815641555	0.0010499973049496168	0.0010922822912449136	0.0010765361742693636	0.0011236800920056671	0.0011053478588982093	0.001192201032816719	0.0011676369361841579	0.055069839476161876	0.05141541480123369	-0.00020686550302609352	-0.00022920222085270892	-0.0002038834557898661	-0.00022589818108445514
0.4840931616252451	0.001014403179199878	0.0010042804327710694	0.0010629459574235914	0.0010494223897575719	0.0010916842301175907	0.0010759467344262127	0.001123064847630126	0.0011047426510782943	0.0011915482910157453	0.0011669976410029158	0.0550698531204934	0.051415427502760104	-0.0002056773310249449	-0.00022925887600017125	-0.00020271241256747397	-0.00022595402043323887
0.4870100664469608	0.0010138473023269404	0.001003730103767372	0.0010623634909234397	0.0010488473340191495	0.0010910860228521347	0.0010753571505491854	0.001122449452997319	0.0011041372954441774	0.0011908953899924053	0.0011663581898550795	0.055069866917379015	0.05141544034629922	-0.00020449482764847704	-0.00022931424900593522	-0.00020154695625407282	-0.0002260085961335312
0.4899445470875755	0.0010132912925931892	0.0010031796432363896	0.0010617808853159874	0.0010482721409452809	0.001090487672789536	0.001074767425931083	0.0011218339115451712	0.0011035317953776048	0.0011902423333964355	0.0011657185863149125	0.05506988086858824	0.05141545333349846	-0.00020331797726061418	-0.00022936834302408893	-0.00020038707143904544	-0.00022606191129412312
0.49289670945023945	0.0010127351530935446	0.0010026290542422427	0.001061198143845482	0.0010476968137389602	0.0010898891832625366	0.0010741775638565762	0.0011212182267031322	0.001102926154251984	0.0011895891248686044	0.0011650788339478933	0.055069894975911866	0.05141546646602458	-0.00020214676414329058	-0.00022942116121846268	-0.00019923274263103363	-0.00022611396903349235
0.4958666600762229	0.001012178886915229	0.0010020783398414323	0.0010606152697481186	0.0010471213555952321	0.0010892905575956183	0.001073587567602194	0.0011206024018921628	0.001102320375432372	0.0011889357680406995	0.001164438936310701	0.055069909241160904	0.05141547974556396	-0.0002009811724985322	-0.00022947270676262899	-0.00019808395425965908	-0.0002261647724794702
0.4988545061487607	0.0010116224971377327	0.0010015275030828053	0.0010600322662520046	0.0010465457697011562	0.0010886917991049638	0.001072997440436286	0.0011199864405246986	0.0011017144622754377	0.0011882822665354878	0.001163798896951176	0.05506992366616851	0.05141549317382311	-0.00019982118644981672	-0.0002295229828397083	-0.0001969406906773552	-0.00022621432476935266
0.5018603554969207	0.0010110659868328015	0.001000976547007542	0.0010594491365771453	0.0010459700592357942	0.001088092911098445	0.0010724071856190109	0.0011193703460046353	0.001101108418129448	0.001187628623966701	0.0011631587194083077	0.0550699382527901	0.051415506752527866	-0.00019866679004287846	-0.00022957199264048156	-0.00019580293615989453	-0.00022626262904823502
0.5048843165994948	0.0010105093590644099	0.0010004254746491296	0.0010588658839354181	0.0010453942273701824	0.0010874938968755954	0.0010718168064023075	0.0011187541217272997	0.001100502246334241	0.0011869748439390048	0.0011625184072122025	0.05506995300290181	0.0514155204834264	-0.00019751796724831738	-0.00022961973936480584	-0.00019467067490902545	-0.00022630968846987232
0.5079264985889148	0.0010099526168887449	0.0009998742890333474	0.001058282511530555	0.0010448182772673162	0.0010868947597275902	0.001071226306029878	0.0011181377710794331	0.0010998959502212073	0.0011863209300479825	0.001161877963884068	0.05506996791840251	0.05141553436828588	-0.00019637470196381956	-0.00022966622622155874	-0.00019354389105444292	-0.00022635550619698463
0.5109870112551897	0.0010093957633541771	0.000999322993178237	0.001057699022558111	0.0010442422120821187	0.0010862955029372187	0.0010706356877371584	0.001117521297439159	0.0010992895331132593	0.0011856668858800997	0.0011612373929361791	0.05506998300121414	0.05141554840889513	-0.00019523697801387963	-0.00022971145642650126	-0.00019242256865381613	-0.00022640008539898115
0.5140659650498691	0.0010088388015012566	0.0009987715900940982	0.0010571154202054615	0.0010436660349614376	0.0010856961297788766	0.0010700449547513128	0.0011169047041759779	0.0010986829983248264	0.0011850127150127001	0.0011605966978718734	0.055069998253280704	0.05141556260706374	-0.00019410477915221547	-0.00022975543320241654	-0.00019130669169503678	-0.00022644342925240424
0.5171634710900281	0.0010082817343626818	0.000998220082783459	0.0010565317076517706	0.001043089749044013	0.0010850966435185367	0.001069454110291202	0.0011162879946507358	0.0010980763491618235	0.001184358421013972	0.0011599558821855178	0.055070013676569225	0.05141557696462365	-0.00019297808906409974	-0.00022979815978033113	-0.00019019624409877256	-0.00022648554094203965
0.5202796411622786	0.001007724564963289	0.0009976684742410646	0.0010559478880679779	0.001042513357460467	0.001084497047413735	0.0010688631575673723	0.001115671172215611	0.0010974695889216367	0.0011837040074429348	0.0011593149493624958	0.055070029273070746	0.051415591483426906	-0.00019185689136635986	-0.00022983963939707253	-0.0001890912097179953	-0.00022652642365789122
0.5234145877268029	0.0010071672963200369	0.0009971167674538617	0.0010553639646167842	0.0010419368633332866	0.0010838973447135551	0.0010682720997820386	0.0011150542402140974	0.0010968627208931107	0.0011830494778494207	0.0011586739028791905	0.05507004504479876	0.051415606165349355	-0.00019074116961081966	-0.00022987987529685117	-0.00018799157234153374	-0.00022656608059776207
0.5265684239214125	0.0010066099314419833	0.0009965649654009774	0.001054779940452627	0.0010413602697768019	0.0010832975386586045	0.0010676809401290617	0.001114437201980981	0.0010962557483565208	0.0011823948357740505	0.0011580327462029595	0.055070060993791865	0.05141562101228776	-0.00018963090728424392	-0.00022991887072970618	-0.00018689731569435097	-0.00022660451496475664
0.5297412635656308	0.0010060524733302811	0.0009960130710537124	0.0010541958187216764	0.0010407835798971802	0.0010826976324810082	0.0010670896817939425	0.001113820060842333	0.0010956486745835703	0.0011817400847482288	0.0011573914827921296	0.05507007712211157	0.05141563602616174	-0.00018852608781044777	-0.00022995662895122781	-0.00018580842343904336	-0.00022664172996764154
0.5329332211648017	0.0010054949249781546	0.0009954610873755196	0.0010536116025618091	0.0010402067967924024	0.001082097629404386	0.0010664983279537982	0.0011132028201154868	0.0010950415028373646	0.0011810852282941155	0.0011567501160959712	0.05507009343184513	0.05141565120891377	-0.0001874266945519898	-0.00022999315322305702	-0.0001847248791782552	-0.0002266777288215116
0.5361444119142209	0.0010049372893708916	0.0009949090173219963	0.0010530272951026034	0.0010396299235522558	0.0010814975326438438	0.001065906881777354	0.001112585483109028	0.0010944342363724043	0.0011804302699246203	0.0011561086495546907	0.0550701099251034	0.051415666562509406	-0.00018633271081069935	-0.00023002844681088708	-0.00018364666645434569	-0.00022671251474479237
0.5393749517032939	0.0010043795694858336	0.0009943568638408728	0.0010524428994653258	0.0010390529632583224	0.0010808973454059611	0.0010653153464249328	0.0011119680531227845	0.001093826878434573	0.0011797752131433885	0.0011554670865994176	0.055070126604023	0.05141568208893731	-0.00018524411983089628	-0.00023006251298654523	-0.0001825737687533302	-0.00022674609096245968
0.5426249571197181	0.001003821768292354	0.0009938046298719927	0.0010518584187629108	0.0010384759189839582	0.0010802970708887714	0.0010647237250484326	0.0011113505334478032	0.0010932194322611146	0.001179120061444779	0.0011548254306521818	0.05507014347076553	0.051415697790209526	-0.00018416090479955738	-0.00023009535502621636	-0.00018150616950454723	-0.00022677846070356944
0.5458945454536906	0.0010032638887518582	0.000993252318347312	0.0010512738560999595	0.0010378987937942924	0.0010796967122817594	0.0010641320207913267	0.0011107329273663496	0.0010926119010806355	0.0011784648183138639	0.0011541836851259152	0.05507016052751821	0.051415713668362735	-0.000183083048847954	-0.0002301269762096103	-0.00018044385208235147	-0.0002268096272005915
0.5491838347021408	0.0010027059338177662	0.0009926999321908825	0.0010506892145727223	0.00103732159074621	0.0010790962727658445	0.0010635402367886462	0.00111011523815189	0.0010920042881130839	0.0011778094872264087	0.0011535418534244306	0.05507017777649455	0.05141572972545721	-0.0001820105350530954	-0.0002301573798205725	-0.00017938679980780692	-0.00022683959369032558
0.5524929435729888	0.0010021479064355086	0.0009921474743188473	0.0010501044972690953	0.001036744312888349	0.001078495755513377	0.001062948376166975	0.001109497469069087	0.001091396596569747	0.0011771540716488695	0.0011528999389424197	0.055070195219933865	0.05141574596357724	-0.00018094334643994903	-0.00023018656914730595	-0.00017833499595057423	-0.0002268683634135682
0.55582199148943	0.0010015898095425096	0.0009915949476394237	0.0010495197072686018	0.0010361669632610799	0.0010778951636881181	0.0010623564420444334	0.0011088796233737815	0.0010907888296532327	0.0011764985750383733	0.0011522579450654324	0.05507021286010252	0.05141576238483265	-0.00017988146598191257	-0.0002302145474806505	-0.00017728842372954912	-0.00022689593961400245
0.5591710985942444	0.0010010316460681912	0.0009910423550529082	0.0010489348476423975	0.001035589544896513	0.001077294500445247	0.0010617644375306803	0.001108261704312997	0.0010901809905574742	0.0011758430008427228	0.0011516158751698838	0.055070230699293066	0.051415778991358144	-0.00017882487660184077	-0.00023024131811366644	-0.00017624706631386156	-0.00022692232553736535
0.5625403857541326	0.001000473418933956	0.0009904896994516593	0.0010483499214532525	0.0010350120608184805	0.0010766937689313414	0.0010611723657268995	0.001107643715124922	0.0010895730824677127	0.0011751873525003792	0.0011509737326230352	0.05507024873982569	0.0514157957853134	-0.00017777356117587573	-0.00023026688434404918	-0.00017521090682634521	-0.00022694752443380706
0.565929974564078	0.0009999151310531827	0.0009899369837200929	0.0010477649317555463	0.0010344345140425313	0.0010760929722843733	0.001060580229725791	0.0011070256590389052	0.0010889651085604923	0.001174531633440456	0.0011503315207829889	0.05507026698404871	0.05141581276888379	-0.00017672750253241998	-0.00023029124947102075	-0.0001741799283429546	-0.00022697153955519855
0.569339987351735	0.0009993567853312216	0.000989384210734678	0.0010471798815952645	0.001033856907575927	0.001075492113633705	0.0010599880326115697	0.0011064075392754513	0.001088357072003656	0.0011738758470827158	0.0011496892429986854	0.05507028543433725	0.05141582994428047	-0.00017568668345344096	-0.00023031441679485787	-0.00017315411389406954	-0.00022699437415457657
0.5727705471818436	0.0009987983846653937	0.000988831383363935	0.0010465947740099975	0.0010332792444176398	0.0010748911961000881	0.0010593957774599622	0.0011057893590462197	0.001087748975956344	0.0011732199968375692	0.0011490469026099006	0.055070304093094755	0.0514158473137419	-0.0001746510866774964	-0.00023033638961850178	-0.00017213344646699325	-0.0002270160314872538
0.5762217778606706	0.000998239931944979	0.0009882785044684254	0.001046009612028927	0.0010327015275583434	0.0010742902227956499	0.0010588034673381969	0.0011051711215540124	0.0010871408235689835	0.001172564086106062	0.0011484045029472362	0.055070322962754	0.05141586487953147	-0.00017362069490070575	-0.0002303571712469754	-0.00017111790900711799	-0.00022703651481059683
0.5796938039404782	0.000997681430051216	0.000987725576900751	0.0010454243986728281	0.0010321237599804102	0.0010736891968238964	0.0010582111053050033	0.0011045528299927748	0.0010865326179832872	0.001171908118279877	0.0011477620473321177	0.05507034204577615	0.051415882643940876	-0.00017259549077666692	-0.00023037676498527393	-0.00017010748441850798	-0.0002270558273825274
0.5831867507240184	0.0009971228818573018	0.0009871726035055523	0.0010448391369540682	0.001031545944657912	0.0010730881212797098	0.0010576186944106101	0.001103934487547595	0.0010859243623322532	0.0011712520967413315	0.001147119539076796	0.05507036134465143	0.0514159006092883	-0.00017157545691981468	-0.00023039517414027988	-0.00016910215556598107	-0.00022707397246221617
0.5867007442690553	0.0009965642902283833	0.0009866195871195034	0.0010442538298765982	0.0010309680845566134	0.0010724869992493405	0.0010570262376967407	0.0011033160973946956	0.0010853160597401586	0.0011705960248633738	0.00114647698148434	0.0550703808619	0.05141591877791925	-0.000170560575905504	-0.00023041240201945867	-0.0001681019052759969	-0.0002270909533093335
0.5902359113929144	0.000996005658021562	0.000986066530571313	0.0010436684804359577	0.0010303901826339728	0.0010718858338104127	0.0010564337381966148	0.0011026976627014388	0.0010847077133225621	0.001169939906009584	0.0011458343778486394	0.055070400600071484	0.051415937152208026	-0.00016955083027114792	-0.00023042845192969286	-0.00016710671633804464	-0.00022710677318374395
0.5937923796770596	0.0009954469880858912	0.0009855134366817233	0.0010430830916192725	0.0010298122418391435	0.0010712846280319214	0.0010558411989349458	0.001102079186626324	0.001084099326186303	0.0011692837435341742	0.0011451917314544045	0.055070420561745916	0.051415955734555846	-0.0001685462025186324	-0.0002304433271789197	-0.00016611657150605863	-0.00022712143534570073
0.597370277471697	0.0009948882832623727	0.0009849603082635078	0.0010424976664052514	0.0010292342651129695	0.00107068338497423	0.0010552486229279418	0.0011014606723189857	0.0010834909014294997	0.001168627540781986	0.0011445490455771648	0.05507044074953446	0.051415974527393576	-0.00016754667511445498	-0.00023045703107410498	-0.0001651314534992232	-0.00022713494305434678
0.6009697339004076	0.0009943295463839645	0.000984407148121477	0.0010419122077641937	0.001028656255387992	0.001070082107689078	0.0010546560131833094	0.0011008421229202015	0.0010828824421415548	0.0011679713010884995	0.0011439063234832752	0.05507046116607936	0.05141599353318035	-0.00016655223049200085	-0.00023046956692227005	-0.00016415134500435968	-0.00022714729956962998
0.6045908788648067	0.0009937707802755722	0.0009838539590524711	0.001041326718657983	0.0010280782155884433	0.0010694807992195727	0.0010540633727002472	0.001100223541561883	0.00108227395140315	0.0011673150277798252	0.0011432635684299113	0.05507048181405276	0.05141601275440459	-0.00016556285105248647	-0.0002304809380297146	-0.00016317622867634274	-0.00022715850815019367
0.6082338430492322	0.00099321198775406	0.0009833007438453702	0.001040741202040094	0.0010275001486302563	0.0010688794626002012	0.0010534707044694575	0.0010996049313670893	0.0010816654322862564	0.0011666587241727171	0.0011426207836650777	0.05507050269616073	0.05141603219358478	-0.00016457851916540367	-0.0002304911477009064	-0.0001622060871387665	-0.00022716857205290486
0.611898757925461	0.0009926531716282492	0.0009827475052810932	0.0010401556608555969	0.0010269220574210642	0.0010682781008568287	0.001052878011473145	0.0010989862954500246	0.0010810568878541335	0.0011660023935745713	0.001141977972427612	0.05507052381513927	0.05141605185326832	-0.00016359921717121195	-0.00023050019923989695	-0.0001612409029868589	-0.0002271774945346583
0.6155857557574533	0.0009920943346989185	0.0009821942461325985	0.001039570098041154	0.001026343944860201	0.0010676767170067014	0.0010522852966850177	0.001098367636916042	0.0010804483211613314	0.0011653460392834299	0.0011413351379471845	0.055070545173758804	0.051416071736033686	-0.00016262492738192136	-0.00023050809594893362	-0.00016028065878731512	-0.000227185278849934
0.6192949696061266	0.000991535479758814	0.0009816409691648935	0.0010389845165250315	0.0010257658138387122	0.0010670753140584535	0.0010516925630702984	0.0010977489588616517	0.0010798397352537019	0.001164689664587991	0.0011406922834443097	0.05507056677482201	0.05141609184449007	-0.00016165563208117573	-0.00023051484112726617	-0.00015932533707943564	-0.0002271919282507695
0.6230265333341571	0.0009909766095926524	0.0009810876771350371	0.0010383989192271038	0.0010251876672393576	0.0010664738950121157	0.0010510998135857257	0.0010971302643745266	0.0010792311331684003	0.0011640332727676152	0.0011400494121303513	0.05507058862116413	0.051416112181276674	-0.00016069131352791644	-0.00023052043807347822	-0.0001583749203780127	-0.00022719744598861946
0.6267805816108112	0.0009904177269771186	0.000980534372792139	0.0010378133090588506	0.0010246095079366102	0.0010658724628591102	0.0010505070511795565	0.0010965115565335017	0.0010786225179338878	0.001163376867092324	0.0011394065272075226	0.05507061071565552	0.0514161327490657	-0.00015973195395585504	-0.0002305248900835999	-0.00015742939117247	-0.00022720183531163562
0.6305572499168048	0.0009898588346808834	0.0009799810588773758	0.0010372276889233753	0.0010240313387966733	0.0010652710205822698	0.0010499142787915813	0.0010958928384085906	0.0010780138925699466	0.001162720450822819	0.0011387636318689039	0.05507063306119912	0.05141615355055988	-0.000158777535574528	-0.00023052820044969224	-0.00015648873192922186	-0.0002272050994650554
0.634356674549194	0.0009892999354646002	0.0009794277381239877	0.001036642061715403	0.0010234531626774788	0.001064669571155838	0.0010493214993531224	0.0010952741130609873	0.0010774052600876793	0.0011620640272104838	0.0011381207292984435	0.05507065566073386	0.05141617458849403	-0.0001578280405719612	-0.00023053037246262287	-0.00015555292509306096	-0.00022720724169242312
0.6381789926262927	0.0009887410320809152	0.0009788744132572904	0.00103605643032129	0.0010228749824286976	0.0010640681175454758	0.001048728715787046	0.0010946553835430735	0.0010767966234895218	0.0011614075994973926	0.001137477822670969	0.05507067851723245	0.051416195865636484	-0.00015688345111411484	-0.0002305314094085964	-0.0001546219530867421	-0.0002272082652325924
0.642024342092622	0.0009881821272744802	0.0009783210869946854	0.0010354707976190387	0.0010222968008917518	0.0010634666627082799	0.0010481359310077745	0.0010940366528984368	0.001076187985769254	0.0011607511709163286	0.0011368349151522012	0.05507070163370351	0.051416217384787265	-0.0001559437493473259	-0.00023053131457129172	-0.0001536957983143128	-0.00022720817332219645
0.6458928617238878	0.0009876232237819493	0.0009777677620456582	0.001034885166478293	0.0010217186208998136	0.0010628652095927768	0.0010475431479212846	0.001093417924161865	0.001075579349912001	0.001160094744690781	0.0011361920098987548	0.055070725013191484	0.051416239148780775	-0.00015500891739897438	-0.00023053009123030765	-0.00015277444316066924	-0.00022720696919373284
0.6497846911319898	0.0009870643243320022	0.0009772144411118015	0.0010342995397603656	0.0010211404452778283	0.0010622637611389508	0.0010469503694251322	0.0010927992003593756	0.0010749707188942568	0.0011594383240349736	0.001135549110058164	0.05507074865877674	0.051416261160484665	-0.00015407893737851008	-0.00023052774266138498	-0.0001518578699932216	-0.00022720465607603546
0.6536999707700591	0.000986505431645338	0.000976661126886808	0.0010337139203182278	0.0010205622768425086	0.001061662320278235	0.001046357598408446	0.001092180484508206	0.0010743620956838779	0.001158781912153858	0.001134906218768877	0.05507077257357651	0.05141628342280025	-0.0001531537913791181	-0.00023052427213621218	-0.00015094606116330955	-0.00022720123719374707
0.6576388419375281	0.0009859465484347008	0.0009761078220564971	0.0010331283109965407	0.0010199841184023615	0.0010610608899335424	0.0010457648377519555	0.001091561779616846	0.001073753483240114	0.0011581255122431458	0.0011342633391602868	0.055070796760744875	0.051416305938664524	-0.0001522334614779408	-0.00023051968292164826	-0.00015003899900642437	-0.00022719671576670875
0.661601446785229	0.0009853876774048767	0.0009755545292988108	0.0010325427146316492	0.0010194059727576849	0.0010604594730192598	0.0010451720903279882	0.001090943088685032	0.0010731448845136022	0.001157469127489305	0.0011336204743527282	0.055070821223473704	0.051416328711048294	-0.00015131792973835378	-0.0002305139782804444	-0.00014913666584445706	-0.0002271910950109035
0.6655879283205246	0.0009848288212527163	0.0009750012512838367	0.0010319571340516077	0.0010188278427005917	0.0010598580724412749	0.001044579359000493	0.0010903244147037756	0.0010725363024463946	0.001156812761069589	0.0011329776274575062	0.05507084596499304	0.05141635174295786	-0.0001504071782097438	-0.00023050716146943984	-0.00014823904398564292	-0.00022718437813643022
0.6695984304124688	0.0009842699826671394	0.0009744479906738118	0.0010313715720761838	0.0010182497310150143	0.0010592566910969806	0.0010439866466250471	0.0010897057606553662	0.0010719277399719631	0.0011561564161520425	0.001132334801576899	0.05507087098857096	0.05141637503743623	-0.0001495011889299236	-0.00023049923574147702	-0.00014734611572689293	-0.00022717656834961297
0.6736330977969988	0.0009837111643291483	0.0009738947501231373	0.0010307860315168754	0.00101767164047672	0.0010586553318752913	0.001043393956048869	0.00108908712951339	0.0010713192000152154	0.0011555000958955186	0.0011316919998041806	0.05507089629751408	0.051416398597561655	-0.0001485999439255481	-0.00023049020434359746	-0.00014645786335387712	-0.0002271676688508084
0.6776920760821589	0.0009831523689118426	0.0009733415322783915	0.001030200515176922	0.0010170935738533248	0.001058053997656657	0.001042801290110836	0.0010884685242427436	0.0010707106854925097	0.0011548438034496974	0.0011310492252236326	0.055070921895169545	0.051416422426449074	-0.0001477034252128917	-0.00023048007051668096	-0.00014557426914207916	-0.00022715768283435023
0.6817755117533548	0.0009825935990804334	0.0009727883397783451	0.001029615025851324	0.0010165155339043096	0.001057452691313081	0.0010422086516414994	0.0010878499477996529	0.0010701021993116731	0.0011541875419551037	0.0011304064809105653	0.055070947784923004	0.05141644652725102	-0.00014681161479945803	-0.00023046883749605618	-0.00014469531535832303	-0.00022714661348893772
0.6858835521786408	0.0009820348574922555	0.0009722351752539728	0.001029029566326853	0.0010159375233810327	0.0010568514157081315	0.0010416160434630973	0.0010872314031316862	0.0010694937443720153	0.001153531314543123	0.001129763769931332	0.055070973970201616	0.05141647090315775	-0.0001459244946847016	-0.00023045650851097332	-0.0001438209842617999	-0.00022713446399785786
0.6900163456140378	0.0009814761467967822	0.0009716820413284679	0.0010284441393820702	0.0010153595450267457	0.0010562501736969619	0.0010410234683895707	0.001086612893177772	0.0010688853235643434	0.0011528751243360202	0.001129121095343348	0.05507100045447226	0.05141649555739634	-0.00014504204686122124	-0.00023044308678421555	-0.00014295125810463716	-0.000227121237537542
0.6941740412088835	0.0009809174696356416	0.0009711289406172588	0.001027858747787341	0.0010147816015766105	0.0010556489681263239	0.0010404309292265834	0.001085994420868217	0.0010682769397709828	0.0011522189744469593	0.0011284784601951088	0.055071027241244234	0.051416520493233135	-0.00014416425331614802	-0.00023042857553234875	-0.00014208611913341107	-0.00022710693727812092
0.6983567890112157	0.0009803588286426317	0.0009705758757280231	0.0010272733943048529	0.0010142036957577142	0.0010550478018345865	0.0010398384287715345	0.0010853759891247235	0.0010676685958657926	0.0011515628679800232	0.0011278358675262101	0.055071054334067164	0.05141654571397388	-0.00014329109603128387	-0.00023041297796475013	-0.00014122554958997946	-0.0002270915663832862
0.702564739973187	0.000979800226443736	0.000970022849260705	0.0010266880816886315	0.0010136258302890877	0.0010544466776517554	0.00103924596981358	0.0010847576008604087	0.0010670602947141844	0.0011509068080302338	0.001127193320367367	0.05507108173653461	0.051416571222962504	-0.00014242255698476702	-0.00023039629728383026	-0.00014036953171218947	-0.0002270751280094574
0.7067980459565127	0.0009792416656571417	0.0009694698638075308	0.0010261028126845604	0.001013048007881723	0.0010538455983994893	0.0010386535551336487	0.0010841392589798237	0.001066452039173142	0.0011502507976835726	0.0011265508217404353	0.05507110945228149	0.05141659702358338	-0.00014155861815214055	-0.00023037853668522734	-0.00013951804773541798	-0.00022705762530630946
0.7110568597379514	0.0009786831488932547	0.000968916921953026	0.0010255175900303964	0.00101247023123859	0.001053244566891119	0.0010380611875044615	0.0010835209663789729	0.0010658438320912396	0.0011495948400170029	0.0011259083746584307	0.05507113748498708	0.051416623119261116	-0.00014069926150665768	-0.00023035969935647493	-0.00013867107989283534	-0.00022703906141571806
0.7153413350148182	0.0009781246787547225	0.000968364026274036	0.0010249324164557946	0.0010118925030546595	0.0010526435859316713	0.0010374688696905535	0.0010829027259453383	0.0010652356763086654	0.0011489389380984947	0.0011252659821255559	0.055071165838373896	0.051416649513461206	-0.00013984446902055858	-0.00023033978847691872	-0.0001378286104165849	-0.0002270194394714542
0.7196516264105322	0.0009775662578364484	0.0009678111793397424	0.0010243472946823236	0.0010113148260169197	0.0010520426583178863	0.0010368766044482928	0.0010822845405578973	0.001064627574657241	0.0011482830949870455	0.0011246236471372198	0.055071194516208774	0.051416676209690496	-0.0001389942226667773	-0.00023031880721929854	-0.00013699062153940678	-0.00022699876260068308
0.7239878894801961	0.0009770078887256098	0.0009672583837116793	0.0010237622274234834	0.001010737202804394	0.001051441786838236	0.0010362843945258976	0.0010816664130871424	0.0010640195299604384	0.0011476273137327013	0.0011239813726800565	0.055071223522303835	0.051416703211497466	-0.0001381485044190528	-0.00023029675874772226	-0.0001361570954950958	-0.00022697703392235424
0.7283502807162107	0.0009764495740016808	0.0009667056419437559	0.001023177217384732	0.0010101596360881655	0.0010508409742729504	0.0010356922426634613	0.001081048346395109	0.0010634115450334077	0.0011469715973765862	0.0011233391617319567	0.0550712528605163	0.05141673052247236	-0.00013730729625324734	-0.00023027364621816537	-0.00013532801451920928	-0.00022695425654695178
0.7327389575539218	0.0009758913162364477	0.0009661529565822733	0.0010225922672635003	0.0010095821285313934	0.0010502402233940336	0.0010351001515929716	0.0010804303433353912	0.0010628036226829954	0.0011463159489509202	0.0011226970172620843	0.05507128253474918	0.0514167581462495	-0.00013647058014748525	-0.00023024947277724972	-0.00013450336084964987	-0.00022693043357596698
0.7371540783773028	0.0009753331179940378	0.0009656003301659516	0.0010220073797492229	0.0010090046827893428	0.0010496395369652964	0.0010345081240383386	0.0010798124067531766	0.0010621957657077738	0.0011456603714790567	0.001122054942230911	0.0550713125489526	0.051416786086505135	-0.00013563833808417913	-0.0002302242415633815	-0.0001336831167287056	-0.00022690556810292528
0.74159580252467	0.0009747749818309294	0.00096504776522594	0.0010214225575233481	0.0010084273015093955	0.0010490389177423669	0.0010339161627154075	0.0010791945394852556	0.0010615879768980554	0.0011450048679754927	0.00112141293959023	0.05507134290712338	0.05141681434696053	-0.00013481055205072368	-0.00023019795570647372	-0.0001328672644033968	-0.00022687966321283115
0.746064290294433	0.0009742169102959818	0.0009644952642858478	0.0010208378032593723	0.0010078499873310816	0.0010484383684727242	0.0010333242703319911	0.0010785767443600585	0.0010609802590359244	0.0011443494414459098	0.0011207710122831923	0.05507137361330583	0.05141684293138001	-0.00013398720403966224	-0.0002301706183263641	-0.00013205578612592028	-0.00022685272198097461
0.7505597029508803	0.0009736589059304528	0.0009639428298617591	0.0010202531196228557	0.0010072727428860969	0.0010478378918957166	0.0010327324495878884	0.0010779590241976737	0.0010603726148952577	0.0011436940948871919	0.0011201291632443263	0.05507140467159302	0.051416871843574165	-0.00013316827605056036	-0.00023014223253461918	-0.00013124866415531455	-0.00022682474747409698
0.7550822027299987	0.0009731009712680218	0.0009633904644622586	0.001019668509271448	0.001006695570798329	0.0010472374907425878	0.0010321407031749091	0.0010773413818098735	0.00105976504724175	0.0011430388312874558	0.001119487395399567	0.05507143608612616	0.05141690108739746	-0.00013235375008968653	-0.0002301128014318976	-0.00013044588075725172	-0.00022679574274858672
0.7596319528453285	0.0009725431088348168	0.0009628381705884571	0.0010190839748549178	0.0010061184736838839	0.0010466371677365065	0.0010315490337769048	0.0010767238200001473	0.001059157558832946	0.0011423836536260858	0.00111884571166629	0.05507146786109601	0.0514169306667521	-0.00013154360817227428	-0.000230082328110226	-0.00012964741820621628	-0.00022676571085200603
0.7642091174938536	0.0009719853211494285	0.0009622859507340048	0.0010184995190151663	0.001005541454151102	0.0010460369255925822	0.0010309574440697826	0.0010761063415637166	0.001058550152418254	0.0011417285648737492	0.0011182041149533255	0.05507150000074415	0.05141696058558552	-0.00013073783232243896	-0.0002300508156514447	-0.00012885325878554676	-0.00022673465482214716
0.7688138618619275	0.0009714276107229453	0.000961733807385127	0.0010179151443862658	0.001004964514800594	0.001045436767017903	0.0010303659367215429	0.0010754889492875733	0.0010579428307389857	0.0011410735679924405	0.0011175626081610043	0.055071532509360796	0.05141699084789248	-0.00012993640457376054	-0.0002300182671262918	-0.0001280633847877688	-0.00022670257768561686
0.7734463521312342	0.0009708699800589704	0.0009611817430206406	0.001017330853594477	0.0010043876582252593	0.0010448366947115552	0.0010297745143923002	0.0010748716459505034	0.0010573355965283768	0.0011404186659355025	0.0011169211941811751	0.0550715653912896	0.05141702145771555	-0.00012913930697153186	-0.00022998468559665142	-0.00012727777851706534	-0.00022666948246058416
0.7781067554847866	0.0009703124316536461	0.0009606297601119792	0.001016746649258275	0.0010038108870103117	0.00104423671136465	0.0010291831797343066	0.0010742544343231104	0.0010567284525116137	0.0011397638616476586	0.0011162798758972373	0.055071598650924654	0.05141705241914582	-0.00012834652157231452	-0.00022995007411324986	-0.00012649642228869384	-0.00022663537215403262
0.7827952401129585	0.0009697549679956834	0.0009600778611232198	0.0010161625339883803	0.0010032342037333095	0.001043636819660355	0.0010285919353919856	0.0010736373171678516	0.0010561214014058653	0.0011391091580650445	0.0011156386561841736	0.05507163229271273	0.05141708373632254	-0.00012755803044477154	-0.00022991443571551695	-0.0001257192984297495	-0.00022660024976178805
0.7875119752195561	0.0009691975915663852	0.000959526048511109	0.0010155785103877855	0.0010026576109641813	0.0010430370222739216	0.0010280007840019572	0.001073020297239064	0.0010555144459203111	0.001138454558115242	0.0011149975379085796	0.05507166632115301	0.05141711541343456	-0.0001267738156712772	-0.00022987777343277949	-0.0001249463892810665	-0.0002265641182699618
0.792257131027923	0.0009686403048396711	0.0009589743247250855	0.001014994581051778	0.0010020811112652506	0.0010424373218727106	0.0010274097281930635	0.0010724033772829935	0.0010549075887561683	0.001137800064717308	0.001114356523928695	0.055071700740800464	0.05141714745472107	-0.00012599385934813911	-0.00022984009028301222	-0.00012417767719692663	-0.00022652698065309118
0.7970308787870847	0.0009680831102821075	0.0009584226922073106	0.001014410748567976	0.0010015047071912685	0.0010418377211162259	0.0010268187705864036	0.001071786560037827	0.0010543008326067244	0.0011371456807818087	0.001113715617094438	0.055071735556261665	0.05141717986447084	-0.0001252181435862365	-0.00022980138927250482	-0.00012341314454612784	-0.0002264888398745002
0.8018333907779276	0.0009675260103529311	0.0009578711533926913	0.0010138270155163505	0.0010009284012894378	0.0010412382226561412	0.001026227913795357	0.0010711698482337225	0.0010536941801573664	0.0011364914092108554	0.0011130748202474341	0.05507177077220004	0.05141721264702496	-0.00012444665051246362	-0.0002297616733966945	-0.00012265277371339978	-0.00022644969888696576
0.8066648403194178	0.0009669690075040777	0.000957319710708909	0.0010132433844692568	0.001000352196099442	0.0010406388291363303	0.001025637160425615	0.0010705532445928385	0.0010530876340856096	0.0011358372528981332	0.001112434136221052	0.055071806393333936	0.05141724580677606	-0.00012367936227015985	-0.00022972094563958323	-0.00012189654709930664	-0.0002264095606313854
0.8115254017748545	0.000966412104180209	0.0009567683665764465	0.001012659857991464	0.0009997760941534769	0.001040039543192897	0.001025046513075212	0.001069936751829368	0.0010524811970611312	0.001135183214728938	0.0011117935678404357	0.05507184242443815	0.05141727934816857	-0.0001229162610190404	-0.00022967920897190575	-0.00012114444712077455	-0.0002263684280360556
0.8164152505581643	0.0009658553028187462	0.0009562171234086198	0.001012076438640189	0.0009992000979762818	0.0010394403674542127	0.0010244559743345589	0.0010693203726495736	0.0010518748717458048	0.001134529297580218	0.0011111531179225432	0.05507187887034433	0.05141731327570051	-0.00012215732893756936	-0.00022963646635401624	-0.0001203964562133536	-0.00022632630401916987
0.8213345631402307	0.0009652986058498874	0.0009556659836115976	0.0010114931289651162	0.0009986242100851607	0.001038841304540935	0.0010238655467864634	0.0010687041097518107	0.0010512686607937233	0.0011338755043205939	0.0011105127892761706	0.05507191573594208	0.05141734759392397	-0.00012140254822279317	-0.00022959272073411197	-0.00011965255683060727	-0.00022628319148654263
0.8262835170552626	0.0009647420156966474	0.0009551149495844385	0.0010109099315084393	0.0009980484329900222	0.0010382423570660516	0.001023275233006174	0.0010680879658265703	0.0010506625668512395	0.001133221837810408	0.0011098725847019982	0.05507195302617902	0.051417382307444054	-0.00012065190109035451	-0.0002295479750464291	-0.00011891273144466752	-0.00022623909333052694
0.8312622909072027	0.0009641855347748838	0.0009545640237191183	0.001010326848804889	0.000997472769193408	0.001037643527634909	0.0010226850355614058	0.00106747194355651	0.001050056592556999	0.0011325683009017588	0.001109232506992622	0.05507199074606218	0.051417417420921735	-0.00011990536977644906	-0.0002295022322137963	-0.00011817696254785848	-0.00022619401243226256
0.8362710643761712	0.0009636291654933258	0.0009540132084005579	0.001009743883381763	0.0009968972211905221	0.001037044818845244	0.001022094957012374	0.001066856045616486	0.0010494507405419706	0.0011319148964385334	0.0011085925589325888	0.05507202890065813	0.051417452939073856	-0.00011916293653838061	-0.00022945549514705177	-0.00011744523265308504	-0.00022614795166053803
0.8413100182249524	0.000963072910253602	0.0009534625060066515	0.0010091610377589578	0.0009963217914692615	0.0010364462332872143	0.0010215049999118242	0.0010662402746735868	0.001048845013429479	0.001131261627256445	0.0011079527432984323	0.05507206749509361	0.05141748886667338	-0.00011842458365440844	-0.0002294077667429617	-0.00011671752429420756	-0.00022610091387087472
0.8463793343055166	0.0009625167714502788	0.0009529119189083038	0.001008578314449006	0.0009957464825102547	0.0010358477735434412	0.0010209151668050716	0.0010656246333871748	0.0010482394138352452	0.0011306084961830777	0.0011073130628587136	0.05507210653455759	0.051417525208549766	-0.00011769029342517667	-0.00022935904988594102	-0.00011599382002711045	-0.00022605290190658156
0.8514791955655843	0.0009619607514708813	0.0009523614494694508	0.0010079957159571018	0.0009951712967868848	0.0010352494421890317	0.0010203254602300254	0.001065009124408911	0.001047633944367413	0.0011299555060379132	0.0011066735203740523	0.05507214602429966	0.05141756196959035	-0.00011696004817395023	-0.00022930934744666565	-0.00011527410242984093	-0.0002260039185972007
0.8566097860552276	0.000961404852695937	0.0009518111000471046	0.001007413244781145	0.000994596236765335	0.001034651241791628	0.0010197358827172362	0.0010643937503828057	0.0010470286076265957	0.0011293026596323867	0.0011060341185971764	0.055072185969633404	0.051417599154740964	-0.00011623383024780831	-0.00022925866228321046	-0.0001145583541038997	-0.0002259539667598398
0.861771290933513	0.0009608490774989924	0.0009512608729913675	0.0010068309034117601	0.0009940213049046051	0.0010340531749114237	0.001019146436789914	0.0010637785139452362	0.001046423406205897	0.0011286499597699048	0.0011053948602729432	0.055072226375934875	0.05141763676900724	-0.00011551162201794973	-0.00022920699723991134	-0.00011384655767476826	-0.00022590304919828386
0.8669638964751838	0.0009602934282466617	0.0009507107706454818	0.0010062486943323472	0.000993446503656565	0.0010334552441012195	0.0010185571249639788	0.001063163417725003	0.001045818342690963	0.0011279974092459069	0.0011047557481383967	0.05507226724864481	0.051417674817453296	-0.00011479340588008147	-0.00022915435514700433	-0.00011313869579190894	-0.00022585116870224575
0.8721877900773816	0.0009597379072986444	0.0009501607953458473	0.001005666620019101	0.0009928718354659705	0.0010328574519064405	0.001017967949748084	0.00106254846434335	0.0010452134196600041	0.001127345010847887	0.001104116784922792	0.055072308593268934	0.05141771330520436	-0.00011407916425602849	-0.00022910073882212445	-0.00011243475113047185	-0.00022579832804905942
0.877443160266411	0.0009591825170077683	0.0009496109494220627	0.001005084682941057	0.0009922973027705095	0.0010322598008651854	0.0010173789136436583	0.001061933656414013	0.0010446086396838417	0.0011266927673554466	0.0011034779733476428	0.05507235041537806	0.05141775223744668	-0.00011336887959287334	-0.0002290461510672248	-0.00011173470639072591	-0.00022574453000070993
0.8827301967045416	0.00095862725972002	0.0009490612351969574	0.001004502885560122	0.0009917229080008338	0.0010316622935082585	0.001016790019144942	0.0010613189965432554	0.0010440040053259437	0.0011260406815403322	0.0011028393161267626	0.05507239272061131	0.05141779161942908	-0.00011266253436484353	-0.00022899059467118565	-0.00011103854429951598	-0.00022568977730616502
0.8880490901968541	0.000958072137774577	0.000948511654986622	0.0010039212303311112	0.000991148653580594	0.0010310649323592063	0.0010162012687390202	0.0010607044873299043	0.00104339951914246	0.0011253887561664764	0.0011022008159663006	0.05507243551467298	0.051417831456462094	-0.0001119601110736862	-0.00022893407240878738	-0.0001103462476108874	-0.00022563407270068114
0.8934000326981257	0.0009575171535038424	0.0009479622111004436	0.0010033397197017821	0.0009905745419264737	0.0010304677199343543	0.0010156126649058608	0.0010600901313653896	0.001042795183682261	0.001124736993990038	0.0011015624755647843	0.05507247880333672	0.05141787175392087	-0.00011126159224893184	-0.00022887658704026648	-0.00010965779910615536	-0.00022557741890483207
0.8987832173197573	0.0009569623092334793	0.0009474129058411394	0.0010027583561128728	0.0009900005754482275	0.001029870658742846	0.0010150242101183528	0.0010594759312337846	0.0010421910014869768	0.0011240853977594475	0.001100924297613163	0.05507252259244519	0.05141791251724319	-0.00011056696044835224	-0.00022881814131064937	-0.00010897318159458491	-0.00022551981862453663
0.904198838336744	0.0009564076072824484	0.0009468637415047939	0.0010021771419981415	0.0009894267565487187	0.001029273751286684	0.001014435906842345	0.0010588618895118478	0.001041586975091039	0.001123433970215452	0.0011002862847948487	0.05507256688791035	0.05141795375193348	-0.00010987619825901518	-0.0002287587379506406	-0.00010829237791437629	-0.00022546127455169707
0.9096470911946843	0.000955853049963039	0.0009463147203808897	0.001001596079784399	0.000988853087623953	0.0010286770000607626	0.00101384775753668	0.0010582480087690587	0.0010409831070217158	0.0011227827140911542	0.0010996484397857585	0.05507261169571544	0.05141799546356124	-0.00010918928829811714	-0.00022869837967690043	-0.00010761537093328943	-0.00022540178936397703
0.915128172516836	0.0009552986395809036	0.0009457658447523422	0.001001015171891546	0.0009882795710631153	0.0010280804075529085	0.0010132597646532343	0.0010576342915676576	0.0010403793997991507	0.001122131632112054	0.0010990107652543532	0.05507265702191471	0.05141803765776236	-0.00010850621321253917	-0.00022863706918990756	-0.00010694214354829701	-0.00022534136572333052
0.9206422801112097	0.0009547443784350998	0.0009452171168955408	0.0010004344207326173	0.000987706209248612	0.0010274839762439256	0.0010126719306369607	0.0010570207404626926	0.0010397758559364094	0.0011214807269961022	0.0010983732638616902	0.05507270287263501	0.05141808034024016	-0.00010782695568005429	-0.00022857480917523598	-0.00010627267868697221	-0.00022528000627702882
0.9261896129777101	0.0009541902688181211	0.0009446685390803793	0.000999853828713815	0.0009871330045561047	0.0010268877086076272	0.001012084257925922	0.001056407358002056	0.0010391724779395142	0.0011208300014537368	0.0010977359382614582	0.055072749254076514	0.05141812351676603	-0.0001071514984103128	-0.00022851160230416556	-0.00010560695930827979	-0.0002252177136582434
0.931770371315315	0.0009536363130159326	0.000944120113570291	0.0009992733982345456	0.000986559959354546	0.0010262916071108782	0.0010114967489513317	0.0010557941467265232	0.0010385692683074848	0.0011201794581879286	0.0010970987911000218	0.055072796172512435	0.051418167193181145	-0.00010647982414413448	-0.00022844745123104526	-0.00010494496840178502	-0.00022515449048338132
0.9373847565293029	0.0009530825133080154	0.0009435718426222939	0.000998693131687467	0.0009859870760062289	0.0010256956742136422	0.0010109094061376	0.001055181109169806	0.0010379662295323876	0.001119529099894235	0.0010964618250164757	0.055072843634293364	0.0514182113753956	-0.00010581191565525727	-0.00022838235859543032	-0.00010428668898958271	-0.00022509033935438905
0.9430329712385201	0.0009525288719673924	0.0009430237284870149	0.0009981130314585182	0.0009854143568668106	0.00102509991236901	0.0010103222319023633	0.00105456824785858	0.0010373633640993645	0.0011188789292608326	0.0010958250426426751	0.055072891645843246	0.05141825606939054	-0.00010514775575069801	-0.00022831632702211002	-0.00010363210412656088	-0.00022502526285850255
0.9487152192826929	0.0009519753912606729	0.000942475773408735	0.0009975330999269633	0.0009848418042853625	0.00102450432402325	0.0010097352286565317	0.001053955565312536	0.0010367606744866836	0.001118228948968573	0.0010951884466032895	0.05507294021366403	0.051418301281218035	-0.0001044873272701835	-0.00022824935911822108	-0.00010298119689990115	-0.00022495926356594365
0.9544317057297852	0.000951422073448092	0.0009419279796254273	0.0009969533394654357	0.0009842694206044073	0.0010239089116158484	0.0010091483988043306	0.0010533430640444258	0.001036158163165782	0.0011175791616910295	0.00109455203951585	0.05507298934433585	0.05141834701700373	-0.00010383061308798236	-0.00022818145747613428	-0.00010233395043078575	-0.00022489234403194613
0.9601826368833979	0.0009508689207835412	0.0009413803493687886	0.0009963737524399698	0.0009836972081599562	0.0010233136775795472	0.0010085617447433367	0.0010527307465600958	0.0010355558326013026	0.0011169295700945376	0.001093915823990788	0.055073039044516416	0.05141839328294532	-0.000103177596112905	-0.0002281126246720666	-0.00010169034787431419	-0.00022482450679597865
0.9659682202902156	0.000950315935514613	0.0009408328848642825	0.0009957943412100484	0.000983125169281552	0.0010227186243403894	0.0010079752688645243	0.0010521186153585403	0.0010349536852511422	0.001116280176838248	0.0010932798026314868	0.05507308932094459	0.05141844008531544	-0.00010252825928827591	-0.0002280428632652487	-0.00010105037241980863	-0.0002247557543808565
0.9717886647474951	0.000949763119882639	0.000940285588331178	0.0009952151081286437	0.0009825533062923098	0.0010221237543177636	0.0010073889735523066	0.001051506672931941	0.0010343517235664945	0.0011156309845741748	0.0010926439780343305	0.055073140180437664	0.05141848743046135	-0.00010188258559348795	-0.00022797217579942353	-0.00010041400729206285	-0.00022468608929412937
0.9776441803106027	0.0009492104761227231	0.0009397384619825813	0.0009946360555422515	0.000981981621508953	0.0010215290699244388	0.0010068028611845729	0.0010508949217657095	0.0010337499499918881	0.0011149819959472378	0.0010920083527887414	0.055073191629895935	0.051418535324806364	-0.00010124055804373866	-0.00022790056480198606	-9.978123575100917e-05	-0.0002246155140269157
0.9835349783005937	0.0009486580064637878	0.0009391915080254835	0.0009940571857909419	0.0009814101172418617	0.0010209345735666163	0.001006216934132738	0.0010502833643385382	0.0010331483669652386	0.0011143332135953176	0.0010913729294772375	0.0550732436763026	0.05141858377485	-0.00010060215969028008	-0.00022782803278259545	-9.915204109244014e-05	-0.00022454403105351406
0.9894612713118381	0.0009481057131286105	0.000938644728660794	0.0009934785012083959	0.000980838795795108	0.0010203402676439695	0.0010056311947617806	0.0010496720031224404	0.0010325469769178876	0.0011136846401493012	0.001090737710675476	0.05507329632672337	0.05141863278717063	-9.996737362162611e-05	-0.00022775458223509015	-9.852640664853585e-05	-0.00022447164283193044
0.9954232732196957	0.0009475535983338636	0.0009380981260833833	0.0009929000041219499	0.0009802676594665026	0.0010197461545496873	0.0010050456454302897	0.0010490608405827983	0.001031945782274651	0.0011130362782331331	0.0010901026989523026	0.05507334958830878	0.051418682368424534	-9.933618296364966e-05	-0.0002276802156365998	-9.790431578847458e-05	-0.00022439835180412815
1.0014211991882311	0.000947001664290152	0.0009375517024821172	0.0009923216968526348	0.0009796967105476307	0.001019152236670517	0.0010044602884905017	0.0010484498791784056	0.0010313447854538578	0.0011123881304638604	0.0010894678968697963	0.055073403468295055	0.05141873252534812	-9.870857087967977e-05	-0.00022760493544635163	-9.728575191840505e-05	-0.00022432416039455672
1.0074552656779823	0.000946449913202061	0.0009370054600399065	0.0009917435817152266	0.0009791259513239035	0.0010185585163868154	0.001003875126288355	0.001047839121361521	0.001030743988867406	0.0011117401994516936	0.0010888333069833266	0.055073457974005216	0.051418783264757906	-9.808452057151473e-05	-0.0002275287441071694	-9.667069848219578e-05	-0.0002242490710109013
1.013525690453769	0.0009458983472681865	0.0009364594009337359	0.0009911656610182788	0.0009785553840745906	0.001017964996072583	0.0010032901611635222	0.0010472285695779038	0.001030143394920796	0.0011110924878000414	0.0010881989318415922	0.055073513112849366	0.05141883459355215	-9.746401527967186e-05	-0.00022745164404489038	-9.605913896203189e-05	-0.0002241730860447766
1.0196326925925556	0.0009453469686811855	0.0009359135273347141	0.0009905879370641763	0.0009779850110728711	0.0010173716780955194	0.0010027053954494633	0.0010466182262668718	0.0010295430060131873	0.0011104449981055766	0.0010875647739866802	0.05507356889232662	0.05141888651871196	-9.684703828341523e-05	-0.00022737363766728302	-9.545105687830402e-05	-0.00022409620786961737
1.0257764924913542	0.0009447957796278107	0.0009353678414081075	0.0009900104121491715	0.0009774148345858716	0.0010167785648170606	0.0010021208314734654	0.0010460080938613395	0.0010289428245374367	0.0011097977329582768	0.0010869308359541085	0.0550736253200254	0.051418939047301444	-9.623357290200474e-05	-0.00022729472736562895	-9.484643579060759e-05	-0.0002240184388425659
1.0319573118751795	0.0009442447822889543	0.0009348223453133862	0.000989433088563432	0.000976844856874712	0.001016185658592429	0.0010015364715566899	0.001045398174787871	0.00102834285288015	0.0011091506949414802	0.0010862971202728804	0.05507368240362592	0.05141899218646985	-9.562360249389112e-05	-0.00022721491551239148	-9.424525929745131e-05	-0.00022393978130241798
1.0381753738050519	0.0009436939788396922	0.0009342770412042642	0.000988855968591086	0.0009762750801945513	0.001015592961770681	0.001000952318014219	0.0010447884714667268	0.0010277430934217283	0.0011085038866319385	0.0010856636294655365	0.05507374015089934	0.05141904594345109	-9.50171104584091e-05	-0.00022713420446346388	-9.36475110374646e-05	-0.00022386023757181572
1.0444309026860459	0.0009431433714493201	0.0009337319312287372	0.0009882790545102625	0.000975705506794625	0.0010150004766947458	0.0010003683731550955	0.0010441789863119087	0.001027143548536411	0.001107857310599865	0.0010850303660481981	0.05507379856971008	0.05141910032556693	-9.441408023544429e-05	-0.00022705259655678156	-9.30531746892449e-05	-0.00022377980995516578
1.05072412427539	0.0009425929622814015	0.0009331870175291306	0.0009877023485931407	0.0009751361389182975	0.0010144082057014804	0.0009997846392823767	0.001043569721731213	0.0010265442205923295	0.0011072109694089903	0.001084397332530628	0.05507385766801748	0.051419155340225633	-9.381449530551644e-05	-0.00022697009411148938	-9.24622339715242e-05	-0.00022369850073886144
1.057055265690613	0.0009420427534938087	0.0009326423022421389	0.0009871258531059946	0.000974566978803103	0.0010138161511217135	0.0009992011186931756	0.0010429606801262768	0.0010259451119515523	0.0011065648656166168	0.0010837645314162776	0.05507391745387466	0.05141921099492484	-9.321833919100075e-05	-0.00022688669942957929	-9.187467264422378e-05	-0.0002236163121921153
1.0634245554177415	0.000941492747238763	0.0009320977874988658	0.0009865495703092354	0.000973998028680789	0.0010132243152802898	0.0009986178136787084	0.0010423518638926256	0.0010253462249701312	0.0011059190017736664	0.0010831319652023367	0.05507397793543233	0.0514192672972513	-9.262559545605842e-05	-0.00022680241479494656	-9.129047450842642e-05	-0.00022353324656640416
1.0698322233195456	0.0009409429456628804	0.0009315534754248703	0.0009859735024574604	0.0009734292907773636	0.0010126327004961206	0.0009980347265243401	0.0010417432754197251	0.0010247475619981526	0.0011052733804247385	0.0010824996363797898	0.055074039120938285	0.05141932425488343	-9.203624770696972e-05	-0.0002267172424731123	-9.070962340680666e-05	-0.00022344930609516367
1.0762785006438331	0.0009403933509072122	0.0009310093681402064	0.000985397651799496	0.0009728607673131395	0.0010120413090822294	0.0009974518595096326	0.0010411349170910279	0.0010241491253797838	0.0011046280041081599	0.0010818675474334643	0.05507410101873938	0.05141938187559114	-9.145027959241159e-05	-0.00022663118471116794	-9.013210322375564e-05	-0.00022336449299353855
1.0827636200317978	0.0009398439651072928	0.0009304654677594695	0.0009848220205784476	0.0009722924605027815	0.0010114501433458021	0.0009968692149083928	0.0010405267912840268	0.001023550917453324	0.0011039828753560445	0.0010812357008420886	0.055074163637282125	0.05141944016723698	-9.086767480362412e-05	-0.00022654424373683146	-8.955789788568647e-05	-0.0002232788094577165
1.089287815526412	0.0009392947903931827	0.0009299217763918411	0.0009842466110317476	0.0009717243725553544	0.001010859205588238	0.0009962867949887225	0.0010399189003703064	0.001022952940551257	0.0011033379966943467	0.0010806040990783451	0.05507422698511421	0.05141949913777843	-9.028841707570123e-05	-0.00022645642176088998	-8.898699136218602e-05	-0.00022319225766720407
1.0958513225808764	0.0009387458288895042	0.0009293782961411227	0.000983671425391191	0.0009711565056743598	0.0010102684981051868	0.0009957046020130558	0.001039311246715583	0.001022355197000289	0.0011026933706429064	0.0010799727446089142	0.05507429107088618	0.051419558795268	-8.97124901872437e-05	-0.00022636772097558988	-8.841936766561254e-05	-0.00022310483978291162
1.1024543780671139	0.0009381970827154977	0.0009288350291057918	0.0009830964658829968	0.0009705888620577944	0.0010096780231866097	0.0009951226382382196	0.0010387038326797684	0.0010217576891214115	0.0011020489997155187	0.0010793416398945403	0.05507435590335138	0.05141961914785417	-8.913987796003997e-05	-0.00022627814355274944	-8.785501085105396e-05	-0.000223016557945932
1.1090972202843215	0.0009376485539850583	0.0009282919773790388	0.0009825217347278464	0.0009700214438981891	0.0010090877831168232	0.0009945409059154754	0.001038096660617013	0.0010211604192299439	0.0011014048864199791	0.001078710787390079	0.05507442149136856	0.05141968020378338	-8.857056426045395e-05	-0.00022618769164606256	-8.729390501756307e-05	-0.00022292741427981655
1.115780088967567	0.0009371002448067847	0.0009277491430488141	0.000981947234140936	0.00096945425338266	0.00100849778017455	0.0009939594072905695	0.0010374897328757615	0.0010205633896355876	0.0011007610332581452	0.0010780801895445549	0.05507448784390217	0.051419741971400826	-8.800453299934174e-05	-0.00022609636739071015	-8.67360343078799e-05	-0.00022283741088921505
1.1225032252964444	0.0009365521572840204	0.0009272065281978704	0.0009813729663320195	0.0009688872926929524	0.0010079080166329668	0.0009933781446037815	0.0010368830517987998	0.0010199666026424739	0.001100117442725988	0.0010774498488012128	0.055074554970024094	0.05141980445915178	-8.744176813255122e-05	-0.00022600417290286057	-8.618138290916733e-05	-0.00022274654986043085
1.1292668719037753	0.0009360042935149003	0.0009266641349038087	0.0009807989335054593	0.0009683205640054893	0.0010073184947597528	0.0009927971200899713	0.0010362766197233098	0.001019370060549215	0.00109947411731365	0.0010768197675975742	0.055074622878915805	0.051419867675582584	-8.688225366057512e-05	-0.0002259111102787259	-8.562993505260852e-05	-0.00022265483325994984
1.1360712728843656	0.0009354566555923994	0.000926121965239126	0.000980225137860278	0.0009677540694914227	0.001006729216817147	0.000992216335978635	0.0010356704389809235	0.0010187737656489604	0.0010988310595055053	0.0010761899483654963	0.055074691579867024	0.051419931629342025	-8.632597362961958e-05	-0.00022581718159622732	-8.508167501435071e-05	-0.0002225622631362445
1.1429166738038161	0.000934909245604371	0.0009255800212712526	0.0009796515815901974	0.0009671878113166739	0.0010061401850619868	0.000991635794493945	0.0010350645118977681	0.001018177720229438	0.0010981882717802083	0.0010755603935312193	0.05507476108228078	0.051419996329182024	-8.577291213131277e-05	-0.0002257223889128579	-8.453658711549128e-05	-0.00022246884151796986
1.1498033217073829	0.000934362065633603	0.0009250383050626097	0.0009790782668837015	0.0009666217916419917	0.0010055514017457742	0.000991055497854811	0.0010344588407945302	0.0010175819265730195	0.001097545756610763	0.0010749311055154335	0.055074831395670494	0.05142006178396017	-8.522305330339874e-05	-0.00022562673426745894	-8.399465572238307e-05	-0.00022237457041496267
1.1567314651288954	0.0009338151177578519	0.0009244968186706412	0.0009785051959240692	0.0009660560126229903	0.0010049628691147087	0.000990475448274918	0.0010338534279864956	0.001016986386956758	0.001096903516464567	0.0010743020867333229	0.055074902529666264	0.05142012800263915	-8.46763813300011e-05	-0.00022553021967974818	-8.345586524720339e-05	-0.00022227945181846342
1.1637013540997225	0.0009332684040498979	0.0009239555641478702	0.0009779323708894363	0.0009654904764102051	0.001004374589409753	0.0009898956479627856	0.0010332482757836113	0.0010163911036524512	0.001096261553803479	0.001073673339594631	0.055074974494011095	0.05142019499429061	-8.413288044130385e-05	-0.00022543284714857115	-8.292020014750989e-05	-0.00022218348769914575
1.1707132401577995	0.0009327219265775889	0.0009234145435419407	0.0009773597939528396	0.0009649251851491402	0.001003786564866677	0.0009893160991218163	0.0010326433864905366	0.0010157960789266888	0.001095619871083874	0.0010730448665037158	0.05507504729856569	0.05142026276809303	-8.359253491459218e-05	-0.00022533461865409388	-8.238764492719819e-05	-0.0002220866800091148
1.177767376356704	0.0009321756874038846	0.0009228737588956627	0.0009767874672822658	0.0009643601409803143	0.0010031987977161107	0.0009887368039503432	0.0010320387624066954	0.0010152013150409051	0.0010949784707566992	0.001072416669859601	0.05507512095330957	0.051420331333336525	-8.305532907386393e-05	-0.0002252355361558045	-8.185818413634915e-05	-0.00022198903068046394
1.1848640172747877	0.0009316296885869092	0.0009223332122470634	0.0009762153930407065	0.0009637953460393161	0.0010026112901835994	0.0009881577646416871	0.0010314344058263343	0.0010146068142514357	0.0010943373552675393	0.001071788752056044	0.055075195468341415	0.05142040069942098	-8.252124729057897e-05	-0.00022513560159420631	-8.133180237172855e-05	-0.00022189054162602417
1.1920034190243662	0.0009310839321799901	0.0009217929056294269	0.0009756435733862006	0.0009632308024568458	0.0010020240444896479	0.0009875789833842	0.0010308303190385683	0.001014012578809565	0.0010936965270566658	0.0010711611154815806	0.055075270853880025	0.05142047087586059	-8.199027398365921e-05	-0.0002250348168893468	-8.080848427684251e-05	-0.00022179121473897556
1.1991858392609598	0.0009305384202317144	0.0009212528410713488	0.0009750720104718928	0.0009626665123587734	0.0010014370628497827	0.000987000462361325	0.0010302265043274463	0.001013418610961586	0.0010930559885591062	0.0010705337625195955	0.05507534712026811	0.051420541872282496	-8.146239361964125e-05	-0.00022493318394106732	-8.028821454222901e-05	-0.0002216910518922921
1.2064115371925936	0.0009299931547859675	0.0009207130205967756	0.0009745007064460764	0.0009621024778661807	0.0010008503474745948	0.0009864222037516397	0.0010296229639719951	0.001012824912948847	0.0010924157422046948	0.0010699066955483683	0.05507542427797166	0.051420613698429214	-8.093759071306494e-05	-0.00022483070462925303	-7.977097790572152e-05	-0.00022159005493960215
1.2136807735891502	0.0009294481378819892	0.0009201734462250593	0.0009739296634522523	0.0009615387010954183	0.0010002639005698018	0.0009858442097289157	0.0010290197002462832	0.001012231487007813	0.0010917757904181401	0.0010692799169411437	0.05507550233758186	0.05142068636416086	-8.041584982651506e-05	-0.00022472738081313892	-7.925675915236574e-05	-0.00022148822571382842
1.2209938107917835	0.0009289033715544158	0.0009196341199709997	0.0009733588836291738	0.0009609751841581525	0.0009996777243362937	0.0009852664824621666	0.0010284167154194705	0.0010116383353701147	0.0010911361356190803	0.0010686534290661812	0.055075581309817385	0.05142075987945494	-7.989715557125965e-05	-0.00022462321433255883	-7.874554311539106e-05	-0.00022138556602879778
1.2283509127223842	0.0009283588578333277	0.0009190950438448918	0.0009727883691108976	0.0009604119291614133	0.000999091820970187	0.0009846890241156986	0.001027814011755863	0.001011045460262602	0.0010904967802221417	0.0010680272342868157	0.05507566120552529	0.05142083425440867	-7.938149260705574e-05	-0.00022451820700630787	-7.823731467571093e-05	-0.00022128207767815877
1.2357523448931043	0.0009278145987443019	0.0009185562198525772	0.0009722181220268401	0.0009598489382076506	0.0009985061926628817	0.0009841118368491672	0.0010272115915149725	0.0010104528639074035	0.001089857726637005	0.0010674013349615194	0.05507574203568257	0.05142090949924109	-7.886884564214935e-05	-0.00022441236063217018	-7.773205876200617e-05	-0.0002211777624340494
1.2431983744159416	0.0009272705963084588	0.0009180176499954913	0.0009716481445018265	0.000959286213394784	0.0009979208416011135	0.0009835349228176306	0.0010266094569515711	0.0010098605485219792	0.0010892189772684637	0.0010667757334439619	0.05507582381139771	0.05142098562429264	-7.835919943410818e-05	-0.00022430567698797366	-7.722976035157147e-05	-0.00022107262204942857
1.2506892700123766	0.0009267268525425094	0.0009174793362707092	0.0009710784386561417	0.0009587237568162511	0.000997335769967006	0.000982958284171598	0.001026007610315746	0.0010092685163191743	0.001088580534516484	0.0010661504320830654	0.05507590654391306	0.05142106264002897	-7.785253878969667e-05	-0.0002241981578310348	-7.673040447035706e-05	-0.00022096665825721562
1.2582253020230734	0.0009261833694588038	0.000916941280670994	0.0009705090066055824	0.0009581615705610599	0.0009967509799381248	0.0009823819230570852	0.0010254060538529542	0.0010086767695072735	0.0010879424007762656	0.0010655254332230656	0.055075990244604106	0.051421140557039925	-7.734884856495927e-05	-0.00022408980489738162	-7.623397619256622e-05	-0.00022085987276881935
1.2658067424176331	0.000925640149065384	0.0009164034851848506	0.0009699398504615122	0.0009575996567138438	0.0009961664736875349	0.0009818058416156713	0.0010248047898040854	0.0010080853102900622	0.0010873045784383082	0.0010649007392035776	0.05507607492498553	0.051421219386043375	-7.684811366555355e-05	-0.00022398061990258622	-7.574046064152962e-05	-0.00022075226727580333
1.2734338648044117	0.0009250971933660272	0.000915865951796566	0.0009693709723309091	0.0009570380173549079	0.0009955822533838504	0.0009812300419845457	0.0010242038204055098	0.001007494140866875	0.0010866670698884658	0.0010642763523596472	0.05507616059670728	0.05142129913788542	-7.635031904676404e-05	-0.00022387060454095997	-7.524984298959425e-05	-0.00022064384344896992
1.2811069444403917	0.0009245545043603021	0.0009153286824862667	0.0009688023743164249	0.0009564766545602866	0.0009949983211912955	0.0009806545262965687	0.0010236031478891444	0.0010069032634326578	0.0010860298775080168	0.0010636522750218198	0.05507624727156061	0.05142137982354174	-7.585544971391855e-05	-0.00022375976048585877	-7.476210845809572e-05	-0.00022053460293816607
1.2888262582411194	0.0009240120840436122	0.0009147916792299625	0.0009682340585164316	0.0009559155704017919	0.0009944146792697525	0.0009800792966803214	0.0010230027744825034	0.0010063126801780208	0.0010853930036737222	0.0010630285095161976	0.05507633496147816	0.05142146145412072	-7.536349072262416e-05	-0.00022364808939048797	-7.427724231813537e-05	-0.00022042454737322692
1.296592084790695	0.000923469934407246	0.0009142549439995942	0.0009676660270250753	0.0009553547669470642	0.0009938313297748191	0.0009795043552601591	0.0010224027024087546	0.0010057223932892912	0.0010847564507578838	0.0010624050581644962	0.05507642367853454	0.05142154404086265	-7.487442717823978e-05	-0.00022353559288523783	-7.379522988987947e-05	-0.00022031367836222726
1.3044047043518285	0.0009229280574384348	0.0009137184787630916	0.0009670982819323366	0.0009547942462596335	0.0009932482748578706	0.000978929704156273	0.0010218029338867883	0.0010051324049485818	0.0010841202211284207	0.0010617819232841181	0.05507651343495121	0.05142162759514394	-7.438824423686152e-05	-0.0002234222725804036	-7.331605654340573e-05	-0.00022020199749275826
1.312264398875954	0.0009223864551203902	0.0009131822854844118	0.0009665308253240728	0.0009542340103989601	0.0009926655166661018	0.0009783553454847332	0.0010212034711312582	0.0010045427173338325	0.0010834843171489152	0.0010611591071882007	0.055076604243094046	0.05142171212847678	-7.39049271051978e-05	-0.00022330813006513073	-7.283970769870335e-05	-0.00022008950633167768
1.320171452013404	0.0009218451294323652	0.000912646366123599	0.0009659636592820815	0.0009536740614204985	0.0009920830573425965	0.0009777812813575556	0.0010206043163526546	0.0010039533326188796	0.001082848741178691	0.001060536612185689	0.055076696115478566	0.05142179765251095	-7.342446104035422e-05	-0.00022319316690591617	-7.236616882541624e-05	-0.0002199762064239441
1.3281261491236485	0.0009213040823496984	0.0009121107226368276	0.0009653967858841482	0.0009531144013757434	0.0009915008990263748	0.000977207513882749	0.0010200054717573544	0.0010033642529735075	0.0010822134955728682	0.0010599144405813905	0.05507678906477069	0.05142188417903763	-7.2946831350576e-05	-0.00022307738464938387	-7.189542544363409e-05	-0.00021986209929439338
1.3361287772855897	0.000920763315843866	0.000911575356976455	0.0009648302072041021	0.0009525550323122853	0.0009909190438524508	0.0009766340451643723	0.00101940693954768	0.001002775480563505	0.001081578582682429	0.0010592925946760411	0.05507688310378697	0.051421971719987844	-7.247202339490805e-05	-0.0002229607848194537	-7.142746312346904e-05	-0.00021974718644593438
1.3441796253079266	0.0009202228318825347	0.0009110402710910727	0.0009642639253118724	0.0009519959562738655	0.0009903374939518926	0.0009760608773025926	0.001018808721921963	0.0010021870175507275	0.0010809440048542853	0.0010586710767663677	0.05507697824549913	0.051422060287436365	-7.200002258344468e-05	-0.00022284336891861822	-7.096226748543738e-05	-0.000219631469360132
1.352278983739575	0.0009196826324296091	0.0009105054669255551	0.0009636979422735393	0.0009514371753004276	0.0009897562514518744	0.0009754880123937375	0.0010182108210745975	0.0010015988660931517	0.0010803097644313388	0.0010580498891451496	0.055077074503033695	0.05142214989360347	-7.153081437782233e-05	-0.00022272513842847008	-7.049982420068157e-05	-0.0002195149494979287
1.3604271448801535	0.0009191427194452833	0.0009099709464211091	0.0009631322601513883	0.0009508786914281708	0.000989175318475733	0.0009749154525303512	0.0010176132391961005	0.0010010110283449319	0.0010796758637525454	0.0010574290341012807	0.05507717188967529	0.051422240550854634	-7.106438429071993e-05	-0.00022260609480803661	-7.004011899081758e-05	-0.0002193976282982013
1.3686244027905345	0.000918603094886095	0.0009094367115153277	0.0009625668810039693	0.0009503205066896068	0.0009885946971430301	0.0009743431998012531	0.0010170159784731745	0.0010004235064564634	0.001079042305152985	0.0010568085139198362	0.05507727041886757	0.05142233227170537	-7.060071788625444e-05	-0.00022248623949430724	-6.958313762812224e-05	-0.00021927950717817724
1.3768710533034536	0.0009180637607049746	0.0009089027641422404	0.0009620018068861484	0.0009497626231136127	0.000988014389569604	0.0009737712562915927	0.0010164190410887636	0.000999836302574438	0.001078409090963923	0.0010561883308821348	0.05507737010421514	0.05142242506882012	-7.013980078037635e-05	-0.00022236557390323264	-6.91288659358455e-05	-0.0002191605875339342
1.3851673940341884	0.0009175247188512957	0.0009083691062323615	0.0009614370398491613	0.0009492050427254839	0.0009874343978676277	0.0009731996240829046	0.0010158224292221142	0.0009992494188419013	0.0010777762235128746	0.0010555684872658004	0.055077470959487146	0.05142251895501576	-6.968161864051581e-05	-0.00022224409942805945	-6.867728978812021e-05	-0.00021904087073956746
1.3935137243912972	0.0009169859712709297	0.0009078357397127448	0.0009608725819406733	0.0009486477675469913	0.00098685472414567	0.0009726283052531678	0.0010152261450488362	0.0009986628573983157	0.0010771437051236748	0.0010549489853448285	0.05507757299861671	0.05142261394326366	-6.922615718603364e-05	-0.00022212181744055148	-6.822839511021195e-05	-0.0002189203581480781
1.4019103455874267	0.000916447519906293	0.0009073026665070305	0.0009603084352048281	0.0009480907995964316	0.0009862753705087456	0.0009720573018768574	0.0010146301907409585	0.0009980766203796128	0.0010765115381165368	0.0010543298273896474	0.055077676235704684	0.05142271004668977	-6.87734021881034e-05	-0.0002219987292900183	-6.778216787839408e-05	-0.00021879905108995734
1.410357560650181	0.0009159093666964052	0.0009067698885355033	0.0009597446016823113	0.0009475341408886892	0.0009856963390583832	0.0009714866160250102	0.0010140345684669975	0.0009974907099182613	0.0010758797248081287	0.0010537110156671884	0.05507778068502144	0.05142280727857814	-6.832333946973218e-05	-0.0002218748363032319	-6.733859412014209e-05	-0.00021867695087388062
1.4188556744330574	0.0009153715135769351	0.0009062374077151367	0.0009591810834103986	0.0009469777934352835	0.0009851176318926742	0.0009709162497652722	0.001013439280392009	0.0009969051281433184	0.001075248267511629	0.0010530925524409433	0.05507788636100832	0.05142290565237247	-6.787595490625326e-05	-0.00022175013978542601	-6.689765991439028e-05	-0.00021855405878698497
1.4274049936264492	0.0009148339624802574	0.000905705225959651	0.0009586178824230176	0.0009464217592444309	0.0009845392511063364	0.0009703462051619638	0.0010128443286776553	0.0009963198771804956	0.0010746171685368006	0.001052474439971036	0.055077993278280106	0.05142300518167745	-6.743123442491672e-05	-0.0002216246410188527	-6.6459351391282e-05	-0.00021843037609400873
1.4360058267687137	0.000914296715335503	0.0009051733451795616	0.0009580550007508009	0.0009458660403210958	0.0009839611987907707	0.0009697764842761322	0.001012249715482264	0.0009957349591522152	0.0010739864301900555	0.001051856680514283	0.055078101451627476	0.05142310588026158	-6.698916400542376e-05	-0.00022149834126394818	-6.602365473266231e-05	-0.00021830590403804084
1.4446584842573071	0.0009137597740686099	0.0009046417672822309	0.0009574924404211411	0.0009453106386670464	0.0009833834770341177	0.0009692070891656108	0.0010116554429608852	0.000995150376177669	0.0010733560547745184	0.0010512392763242597	0.05507821089601749	0.05142320776205797	-6.654972967960054e-05	-0.00022137124175836131	-6.559055617180037e-05	-0.00021818064383991032
1.453363278359986	0.0009132231406023801	0.0009041104941719231	0.0009569302034582507	0.000944755556280913	0.0009828060879213205	0.0009686380218850769	0.0010110615132653603	0.000994566130372883	0.0010727260445900994	0.0010506222296513671	0.05507832162659852	0.05142331084116757	-6.611291753174514e-05	-0.0002212433437172867	-6.516004199356301e-05	-0.00021805459669807514
1.4621205232260774	0.0009126868168565281	0.0009035795277498542	0.0009563682918832157	0.0009442007951582409	0.0009822290335341787	0.0009680692844861102	0.0010104679285443765	0.0009939822238507737	0.001072096401933557	0.0010500055427428968	0.055078433658699515	0.051423415131860904	-6.567871369848877e-05	-0.00022111464833302064	-6.473209853449097e-05	-0.00021792776378856682
1.470930534897817	0.0009121508047477383	0.0009030488699142465	0.0009558067077140557	0.0009436463572915501	0.0009816523159514143	0.0009675008790172515	0.001009874690943535	0.000993398658721212	0.0010714671290985704	0.0010493892178430981	0.05507854700783429	0.051423520648578996	-6.524710436901782e-05	-0.00022098515677532182	-6.430671218294465e-05	-0.00021780014626548994
1.4797936313217521	0.0009116151061897134	0.0009025185225603793	0.0009552454529657762	0.0009430922446703872	0.0009810759372487227	0.0009669328075240587	0.0010092818026054067	0.0009928154370910812	0.0010708382283758022	0.001048773257193243	0.05507866168970285	0.05142362740593717	-6.481807578528898e-05	-0.00022085487019216088	-6.388386937912494e-05	-0.00021767174526074462
1.48871013236022	0.0009110797230932291	0.0009019884875806412	0.0009546845296504276	0.0009425384592813831	0.000980499899498836	0.000966365072049166	0.0010086892656695958	0.000992232561064337	0.0010702097020529678	0.0010481576630316904	0.055078777720193255	0.051423735418725365	-6.43916142413839e-05	-0.00022072378970675044	-6.346355661486502e-05	-0.00021754256188272203
1.4976803598028874	0.0009105446573661933	0.0009014587668645896	0.0009541239397771683	0.0009419850031083156	0.000979924204771589	0.0009657976746323479	0.0010080970822728093	0.000991650032742077	0.0010695815524149122	0.0010475424375939624	0.05507889511538465	0.05142384470191183	-6.396770608445984e-05	-0.00022059191642082032	-6.304576043409532e-05	-0.00021741259721810846
1.5067046373783677	0.0009100099109136877	0.0009009293622989917	0.0009535636853523096	0.0009414318781321531	0.0009793488551339646	0.0009652306173105683	0.0010075052545489062	0.0009910678542225887	0.0010689537817436623	0.0010469275831127957	0.05507901389154936	0.051423955270644875	-6.354633771448598e-05	-0.0002204592514137571	-6.263046743282957e-05	-0.00021728185233146902
1.5157832907659001	0.0009094754856380317	0.0009004002757678882	0.0009530037683793836	0.0009408790863311235	0.0009787738526501656	0.0009646639021180468	0.0010069137846289709	0.000990486027601421	0.0010683263923185098	0.001046313101818222	0.05507913406515557	0.051424067140253625	-6.312749558373687e-05	-0.0002203257957401894	-6.221766425878322e-05	-0.00021715032826361003
1.5249166476071065	0.0009089413834388329	0.0008998715091526429	0.0009524441908591978	0.0009403266296807659	0.0009781991993816715	0.0009640975310863161	0.0010063226746413723	0.0009899045549714434	0.0010676993864160748	0.0010456989959376302	0.055079255652868656	0.05142418032625245	-6.271116619753492e-05	-0.00022019155043265237	-6.180733761176199e-05	-0.00021701802603293907
1.5341050375178134	0.0009084076062130407	0.000899343064331996	0.000951884954789893	0.0009397745101539891	0.0009776248973872978	0.0009635315062442824	0.0010057319267118277	0.0009893234384229074	0.001067072766310376	0.0010450852676958343	0.05507937867155453	0.05142429484434133	-6.229733611405608e-05	-0.00022005651650044977	-6.139947424375208e-05	-0.00021688494663518743
1.5433487920999491	0.0009078741558549995	0.0008988149431821175	0.0009513260621670001	0.0009392227297211274	0.000977050948723257	0.0009629658296182819	0.0010051415429634634	0.000988742680043508	0.0010664465342728991	0.0010444719193151409	0.05507950313828127	0.05142441071040936	-6.188599194434374e-05	-0.00021992069493004252	-6.0994060958899365e-05	-0.00021675109104385415
1.5526482449535108	0.000907341034256504	0.0008982871475766611	0.0009507675149834988	0.0009386712903499986	0.0009764773554432179	0.000962400503232142	0.0010045515255168809	0.000988162281918446	0.0010658206925726668	0.001043858953015416	0.05507962907032268	0.05142452794053619	-6.147712035227404e-05	-0.00021978408668424376	-6.0591084613301205e-05	-0.00021661646020867953
1.5620037316886017	0.0009068082433068537	0.0008977596793868184	0.0009502093152298771	0.0009381201940059622	0.0009759041195983687	0.0009618355291072428	0.001003961876490219	0.0009875822461304917	0.0010651952434763098	0.0010432463710141565	0.055079756485159295	0.051424646550995316	-6.107070805457665e-05	-0.00021964669270227444	-6.019053211524239e-05	-0.00021648105505645
1.5714155899375468	0.000906275784892907	0.0008972325404813738	0.0009496514648941888	0.0009375694426519778	0.0009753312432374775	0.0009612709092625754	0.0010033725979992194	0.0009870025747600467	0.0010645701892481373	0.0010426341755265566	0.05507988540048265	0.05142476655825445	-6.066674182089726e-05	-0.00021950851389998527	-5.97923904251188e-05	-0.0002163448764909981
1.580884159367074	0.0009057436608991364	0.0008967057327267574	0.0009490939659621134	0.0009370190382486625	0.0009747587284069532	0.0009607066457148039	0.0010027836921572893	0.000986423269885208	0.0010639455321502069	0.0010420223687655776	0.055080015834196194	0.05142488797898022	-6.026520847406125e-05	-0.00021936955117068946	-5.9396646555763544e-05	-0.0002162079253936744
1.5904097816905756	0.0009052118732076799	0.0008961792579870971	0.0009485368204170103	0.0009364689827543448	0.0009741865771509031	0.0009601427404783205	0.0010021951610755626	0.0009858443335818263	0.0010633212744423912	0.0010414109529420122	0.05508014780441852	0.051425010830039544	-5.986609488978223e-05	-0.00021922980538380266	-5.900328757207918e-05	-0.000216070202622487
1.5999928006804371	0.0009046804236983998	0.0008956531181242767	0.000947980030239983	0.0009359192781251291	0.0009736147915111993	0.0009595791955653125	0.0010016070068629686	0.000985265767923574	0.0010626974183824548	0.0010407999302645594	0.055080281329485864	0.051425135128501526	-5.9469387996440026e-05	-0.00021908927738412132	-5.861230059094058e-05	-0.00021593170901115788
1.6096335621804478	0.0009041493142489378	0.0008951273149979905	0.000947423597409938	0.0009353699263149525	0.0009730433735275408	0.0009590160129858217	0.0010010192316262977	0.0009846875749820092	0.001062073966226125	0.0010401893029398936	0.055080416427955595	0.05142526089164043	-5.907507477558027e-05	-0.00021894796799340477	-5.822367278161128e-05	-0.00021579244537073272
1.6193324141182788	0.0009036185467347677	0.0008946018504657961	0.0009468675239036412	0.0009348209292756415	0.0009724723252375118	0.0009584531947478029	0.0010004318374702613	0.000984109756826636	0.0010614509202271597	0.00103957907317273	0.0550805531186071	0.05142538813693854	-5.868314226196297e-05	-0.0002188058780107638	-5.7837391365785085e-05	-0.00021565241249002498
1.6290897065180392	0.0009030881230292487	0.0008940767263831656	0.0009463118116957753	0.0009342722889569685	0.000971901648676642	0.0009578907428571829	0.0009998448264975557	0.000983532315524966	0.0010608282826374167	0.0010389692431658942	0.055080691420445534	0.05142551688208767	-5.82935775431323e-05	-0.00021866300821063445	-5.745344361719057e-05	-0.00021551161113331219
1.6389057915129117	0.0009025580450036857	0.000893551944603548	0.0009457564627590052	0.0009337240073067155	0.0009713313458784745	0.0009573286593179274	0.0009992582008089342	0.0009829552531425883	0.0010602060557069327	0.0010383598151203967	0.055080831352705764	0.05142564714499281	-5.790636775936109e-05	-0.00021851935934266709	-5.7071816861466174e-05	-0.00021537004204053023
1.6487810233578566	0.0009020283145273845	0.0008930275069784219	0.0009452014790640369	0.0009331760862707336	0.0009707614188746267	0.0009567669461321026	0.0009986719625032694	0.0009823785717432327	0.001059584241683994	0.0010377507912355034	0.05508097293485263	0.05142577894377391	-5.752150010424756e-05	-0.00021837493213422432	-5.669249847688185e-05	-0.00021522770592979912
1.6587157584424002	0.0009014989334677007	0.0008925034153573444	0.0009446468625796698	0.0009326285277929939	0.000970191869694847	0.0009562056052999276	0.0009980861136776116	0.0009818022733888267	0.0010589628428151995	0.0010371421737087974	0.05508111618658476	0.05142591229676881	-5.71389618243337e-05	-0.00021822972728843815	-5.631547589389496e-05	-0.00021508460349531355
1.6687103553034934	0.0009009699036901028	0.0008919796715880141	0.0009440926152728654	0.0009320813338156553	0.0009696227003670836	0.0009556446388198454	0.0009975006564272647	0.0009812263601395677	0.0010583418613455452	0.001036533964736259	0.055081261127838496	0.0514260472225356	-5.675874021893179e-05	-0.00021808374548387688	-5.594073659494214e-05	-0.00021494073540709313
1.6787651746384535	0.0009004412270582232	0.0008914562775163219	0.0009435387391088021	0.000931534506279119	0.0009690539129175442	0.0009550840486885798	0.0009969155928458446	0.0009806508340539834	0.0010577212995184885	0.0010359261665123301	0.05508140777878916	0.051426183739855934	-5.6380822640249295e-05	-0.0002179369873748782	-5.556826811454335e-05	-0.00021479610231109336
1.6888805793179813	0.0008999129054339194	0.000890933234986411	0.0009429852360509401	0.0009309880471220928	0.0009684855093707628	0.0009545238369012027	0.0009963309250253514	0.0009800756971890011	0.0010571011595760277	0.0010353187812299923	0.055081556159854814	0.0514263218677368	-5.600519649353458e-05	-0.00021778945359204882	-5.519805803960026e-05	-0.00021465070483014936
1.6990569343992543	0.000899384940677323	0.0008904105458407263	0.0009424321080610759	0.0009304419582816442	0.0009679174917496565	0.000953964005451188	0.0009957466550562291	0.0009795009516000053	0.0010564814437587682	0.00103471181108083	0.05508170629169967	0.05142646162541331	-5.563184923691039e-05	-0.00021764114474184804	-5.483009400904931e-05	-0.00021450454356328197
1.7092946071391046	0.0008988573346469029	0.000889888211920076	0.0009418793570994087	0.0009298962416932664	0.0009673498620755946	0.0009534045563304822	0.000995162785027437	0.0009789265993409109	0.001055862154306002	0.0010341052582551083	0.05508185819523516	0.05142660303235317	-5.5260768381387715e-05	-0.00021749206140664334	-5.446436371395885e-05	-0.00021435761908550344
1.7195939670072704	0.0008983300891995139	0.0008893662350636811	0.0009413269851245943	0.0009293508992909314	0.0009667826223684557	0.0009528454915295584	0.0009945793170265099	0.000978352642464219	0.0010552432934557749	0.001033499124941838	0.05508201189162482	0.05142674610825661	-5.489194149076865e-05	-0.0002173422041442108	-5.4100854897480566e-05	-0.0002142099319480395
1.7299553856997325	0.000897803206190461	0.0008888446171092383	0.000940774994093813	0.0009288059330071574	0.0009662157746466987	0.0009522868130374872	0.0009939962531396323	0.000977779083021092	0.0010546248634449667	0.0010328934133288547	0.055082167402286414	0.05142689087306169	-5.45253561814521e-05	-0.0002171915734872909	-5.373955535457192e-05	-0.00021406148267716363
1.7403792371521247	0.0008972766874735522	0.0008883233598929727	0.0009402233859628278	0.0009282613447730661	0.0009656493209274222	0.0009517285228419955	0.000993413595451703	0.0009772059230614154	0.0010540068665093622	0.0010322881256028885	0.05508232474889603	0.051427037346946224	-5.416100012294728e-05	-0.00021704016994522624	-5.3380452932468014e-05	-0.00021391227177600114
1.7508658975532332	0.0008967505349011533	0.000887802465249692	0.0009396721626860423	0.0009277171365184399	0.0009650832632264269	0.0009511706229295283	0.0009928313460463966	0.00097663316463386	0.0010533893048837247	0.0010316832639496326	0.05508248395338941	0.051427185550330205	-5.379886103722836e-05	-0.00021688799400218506	-5.302353553019584e-05	-0.00021376229972314142
1.76141574535857	0.0008962247503242493	0.0008872819350128481	0.0009391213262165685	0.0009271733101717886	0.0009645176035582858	0.0009506131152853155	0.0009922495070062397	0.0009760608097859548	0.0010527721808018733	0.0010310788305538223	0.0550826450379665	0.05142733550387969	-5.34389266991786e-05	-0.0002167350461184936	-5.26687910989837e-05	-0.00021361156697374817
1.7720291613040315	0.0008956993355924942	0.0008867617710145854	0.000938570878506279	0.0009266298676604015	0.0009639523439363977	0.0009500560018934274	0.0009916680804126674	0.0009754888605641439	0.001052155496496751	0.0010304748275992983	0.05508280802509445	0.05142748722850877	-5.3081184936291936e-05	-0.00021658132672955355	-5.231620764176159e-05	-0.0002134600739580883
1.7827065284196406	0.000895174292554276	0.0008862419750858058	0.0009380208215058779	0.000926086810910417	0.0009633874863730629	0.0009494992847368481	0.0009910870683461017	0.0009749173190138618	0.0010515392542005079	0.0010298712572690898	0.05508297293751058	0.05142764074538314	-5.27256236282983e-05	-0.00021642683624481518	-5.196577321305712e-05	-0.00021330782108114343
1.7934482320433673	0.0008946496230567706	0.0008857225490562227	0.0009374711571649594	0.0009255441418468803	0.0009628230328795442	0.000948942965797535	0.0009905064728860144	0.0009743461871795985	0.001050923456144575	0.0010292681217454853	0.055083139798225066	0.05142779607592403	-5.23722307078367e-05	-0.0002162715750503863	-5.1617475919495115e-05	-0.00021315480872485804
1.8042546598350382	0.0008941253289459969	0.000885203494754415	0.0009369218874320665	0.0009250018623938022	0.0009622589854661272	0.0009483870470564793	0.0009899262961109937	0.0009737754671049597	0.0010503081045597333	0.0010286654232101006	0.0550833086305257	0.051427953241808606	-5.2020994160191514e-05	-0.0002161155435078943	-5.127130391958251e-05	-0.00021300103724697372
1.8151262017903238	0.0008936014120668744	0.0008846848140078847	0.0009363730142547541	0.0009244599744742206	0.0009616953461421872	0.0009478315304937717	0.0009893465400988117	0.0009732051608327388	0.0010496932016761935	0.0010280631638439556	0.055083479457979485	0.05142811226497655	-5.167190202275823e-05	-0.00021595874195312614	-5.0927245423222633e-05	-0.00021284650697978025
1.8260632502548164	0.0008930778742632849	0.000884166508643117	0.0009358245395796542	0.0009239184800102659	0.0009611321169162586	0.0009472764180886695	0.0009887672069264983	0.0009726352704049843	0.0010490787497236741	0.0010274613458275505	0.055083652304438444	0.051428273167630226	-5.132494238525853e-05	-0.0002158011706963059	-5.05852886918956e-05	-0.0002126912182306706
1.8370661999381863	0.0008925547173781277	0.0008836485804856374	0.000935276465352538	0.000923377380923221	0.0009605692997960972	0.0009467217118196595	0.0009881882986704062	0.0009720657978630673	0.0010484647509314768	0.00102685997134094	0.05508382719403993	0.05142843597223949	-5.0980103390121934e-05	-0.00021564283002437068	-5.024542203896365e-05	-0.00021253517128363986
1.848135447928429	0.0008920319432533729	0.0008831310313600622	0.0009347287935183715	0.0009228366791335771	0.0009600068967887406	0.000946167413664517	0.0009876098174062748	0.0009714967452477425	0.001047851207528556	0.0010262590425638	0.0550840041512122	0.0514286007015444	-5.063737323194456e-05	-0.00021548372019858375	-4.990763382922009e-05	-0.0002123783663975365
1.8592713937061955	0.0008915095537301265	0.0008826138630901642	0.0009341815260213864	0.0009222963765611034	0.0009594449099005813	0.0009456135256003779	0.000987031765209308	0.0009709281145992246	0.0010472381217436046	0.0010256585616755123	0.05508418320067804	0.05142876737855925	-5.0296740157336484e-05	-0.0002153238414544234	-4.9571912478806046e-05	-0.00021222080380625674
1.8704744391592067	0.0008909875506486827	0.0008820970774989245	0.0009336346648051371	0.0009217564751249042	0.0009588833411374277	0.0009450600496037975	0.0009864541441542353	0.0009703599079572493	0.0010466254958051248	0.0010250585308552317	0.05508436436745659	0.05142893602657457	-4.995819246512989e-05	-0.00021516319400241568	-4.923824645529373e-05	-0.00021206248371868908
1.8817449885967616	0.000890465935848587	0.0008815806764085954	0.0009330882118125691	0.0009212169767434852	0.0009583221925045742	0.0009445069876508215	0.000985876956315389	0.0009697921273611474	0.0010460133319415105	0.0010244589522819684	0.05508454767686902	0.05142910666916112	-4.962171850635827e-05	-0.0002150017780283009	-4.8906624277596233e-05	-0.00021190340631918603
1.8930834487643238	0.000889944711168688	0.0008810646616407513	0.0009325421689860748	0.0009206778833348094	0.0009577614660068598	0.0009439543417170431	0.0009853002037667645	0.0009692247748499051	0.001045401632381117	0.0010238598281346535	0.05508473315454082	0.05142927933017333	-4.928730668397885e-05	-0.00021483959369228423	-4.857703451597445e-05	-0.00021174357176734215
1.9044902288582053	0.0008894238784472022	0.0008805490350163529	0.0009319965382675632	0.0009201391968163661	0.0009572011636487434	0.0009434021137776756	0.0009847238885820975	0.0009686578524622404	0.001044790399352346	0.0010232611605922243	0.05508492082640561	0.051429454033752896	-4.8954945452837906e-05	-0.00021467664112878593	-4.8249465791710966e-05	-0.00021158298019718913
1.9159657405403292	0.0008889034395217673	0.0008800337983558011	0.0009314513215985189	0.0009196009191052284	0.0009566412874343622	0.0009428503058076126	0.0009841480128349295	0.0009680913622366656	0.0010441796350837195	0.001022662951833694	0.0550851107187095	0.051429630804332216	-4.862462331986506e-05	-0.00021451292044794013	-4.792390677742925e-05	-0.00021142163171869455
1.9275103979530908	0.0008883833962295012	0.0008795189534789942	0.0009309065209200647	0.0009190630521181163	0.0009560818393676003	0.0009422989197814937	0.0009835725785986762	0.0009675253062115563	0.0010435693418039545	0.0010220652040382257	0.05508530285801415	0.05142980966663721	-4.8296328843441816e-05	-0.00021434843173270823	-4.760034619653852e-05	-0.0002112595264152639
1.9391246177343011	0.0008878637504070676	0.0008790045022053943	0.0009303621381730338	0.0009185255977714664	0.0009555228214521622	0.000941747957673777	0.0009829975879467076	0.0009669596864252282	0.0010429595217420538	0.0010214679193852202	0.05508549727120146	0.05142999064569181	-4.797005063385262e-05	-0.000214183175041599	-4.7278772823539095e-05	-0.00021109666434618313
1.9508088190322228	0.0008873445038907222	0.000878490446354072	0.0009298181752980198	0.0009179885579814825	0.000954964235691627	0.0009411974214587932	0.0009824230429524023	0.0009663945049159918	0.0010423501771273666	0.0010208711000543752	0.05508569398547555	0.051430173766820665	-4.764577735307668e-05	-0.00021401715040761382	-4.69591754838905e-05	-0.00021093304554553605
1.9625634235206988	0.0008868256585163836	0.0008779767877437777	0.0009292746342354524	0.0009174519346642104	0.0009544060840895268	0.0009406473131108222	0.0009818489456892329	0.0009658297637222359	0.0010417413101896835	0.0010202747482257774	0.05508589302836931	0.05143035905565373	-4.7323497714336915e-05	-0.00021385035783666462	-4.664154305355356e-05	-0.00021076867002078892
1.9743888554143678	0.0008863072161196872	0.0008774635281929943	0.0009287315169256575	0.0009169157297355966	0.0009538483686494094	0.0009400976346041559	0.0009812752982308313	0.0009652654648824907	0.0010411329231593072	0.0010196788660799723	0.055086094427747034	0.05143054653812901	-4.70032004826898e-05	-0.00021368279731073803	-4.632586445962178e-05	-0.00021060353775598228
1.9862855414839768	0.000885789178536039	0.0008769506695199919	0.0009281888253089152	0.0009163799451115458	0.0009532910913749012	0.0009395483879131574	0.0009807021026510521	0.0009647016104354916	0.0010405250182671292	0.0010190834557980374	0.05508629821180715	0.05143073624049707	-4.66848744745188e-05	-0.00021351446878564717	-4.601212867973159e-05	-0.0002104376487090942
1.9982539110717792	0.000885271547600684	0.0008764382135428934	0.000927646561325533	0.0009158445827079934	0.0009527342542697809	0.0009389995750123379	0.0009801293610240554	0.0009641382024202592	0.0010399175977447155	0.0010184885195616668	0.05508650440908902	0.05143092818932453	-4.636850855710417e-05	-0.00021334537218981042	-4.570032474165292e-05	-0.00021027100281109656
2.010294396107033	0.0008847543251487626	0.0008759261620797336	0.0009271047269159089	0.000915309644440968	0.0009521778593380482	0.0009384511978764207	0.0009795570754243747	0.0009635752428761666	0.001039310663824388	0.0010178940595532496	0.05508671304847455	0.051431122411497394	-4.605409164924745e-05	-0.00021317550742688818	-4.539044172399004e-05	-0.00021010359996900818
2.0224074311215867	0.000884237513015366	0.0008754145169485113	0.0009265633240205896	0.0009147751322266488	0.0009516219085839842	0.0009379032584804023	0.0009789852479269831	0.0009630127338430038	0.0010387042187392952	0.001017300077955939	0.05508692415919415	0.05143131893422555	-4.5741612720882896e-05	-0.00021300487437486693	-4.5082468755772154e-05	-0.00020993544006422948
2.0345934532655616	0.0008837211130355992	0.0008749032799672531	0.0009260223545803412	0.0009142410479814344	0.0009510664040122257	0.0009373557587996245	0.00097841388060737	0.0009624506773610535	0.0010380982647235002	0.0010167065769537376	0.05508713777082947	0.05143151778504707	-4.543106079280684e-05	-0.00021283347288481025	-4.4776395016044024e-05	-0.00020976652295165432
2.0468529023231294	0.0008832051270446407	0.0008743924529540734	0.0009254818205362124	0.0009137073936220072	0.0009505113476278306	0.0009368087008098413	0.000977842975541612	0.0009618890754711607	0.001037492804012059	0.0010161135587315748	0.05508735391331847	0.05143171899183046	-4.512242493673324e-05	-0.00021266130278188577	-4.4472209734164325e-05	-0.00020959684846089122
2.059186220728381	0.0008826895568778014	0.0008738820377272314	0.0009249417238295987	0.0009131741710653954	0.000949956741436348	0.0009362620864872835	0.0009772725348064443	0.0009613279302148022	0.001036887838841101	0.0010155210254753824	0.05508757261696012	0.05143192258278088	-4.481569427522425e-05	-0.0002124883638651709	-4.416990218951422e-05	-0.00020942641639556947
2.0715938535812968	0.0008821744043705844	0.0008733720361051917	0.0009244020664023093	0.0009126413822290393	0.0009494025874438846	0.0009357159178087297	0.0009767025604793338	0.0009607672436341586	0.0010362833714479104	0.0010149289793721773	0.05508779391241739	0.051432128586442145	-4.451085798164861e-05	-0.00021231465590781928	-4.386946171154593e-05	-0.000209255226533811
2.084076248663807	0.0008816596713587436	0.0008728624499066811	0.0009238628501966284	0.000912109029030852	0.0009488488876571728	0.0009351701967515683	0.0009761330546385487	0.0009602070177721824	0.001035679404071005	0.0010143374226101354	0.0550880178307233	0.05143233703170275	-4.4207905279813886e-05	-0.00021214017865589518	-4.3570877679526e-05	-0.00020908327862736997
2.0966338564559543	0.0008811453596783486	0.000872353280950755	0.0009233240771553874	0.0009115771133892914	0.0009482956440836445	0.0009346249252938736	0.0009755640193632373	0.0009596472546726757	0.0010350759389502245	0.0010137463573786783	0.05508824440328446	0.05143254794779801	-4.390682544401503e-05	-0.00021196493182878973	-4.327413952236181e-05	-0.00020891057240146615
2.109267130152151	0.0008806314711658404	0.0008718445310568508	0.0009227857492220259	0.0009110456372234191	0.0009477428587314961	0.0009340801054144675	0.0009749954567334954	0.0009590879563803572	0.0010344729783268065	0.0010131557858685477	0.05508847366188493	0.05143276136431678	-4.360760779915929e-05	-0.00021178891512083076	-4.2979236718934666e-05	-0.00020873710755681119
2.1219765256775314	0.0008801180076580911	0.0008713362020448482	0.0009222478683406553	0.0009105146024529644	0.0009471905336097549	0.0009335357390929865	0.0009744273688304389	0.0009585291249409308	0.0010338705244434675	0.0010125657102718834	0.055088705638692205	0.05143297731120267	-4.3310241720335985e-05	-0.0002116121281988126	-4.26861587974961e-05	-0.00020856288376663867
2.1347625017044103	0.000879604970992469	0.0008708282957351338	0.0009217104364561312	0.0009099840109983952	0.0009466386707283555	0.0009329918283099569	0.0009738597577362827	0.0009579707624011647	0.001033268579544491	0.0010119761327823096	0.055088940366261566	0.05143319581876064	-4.30147166327402e-05	-0.00021143457070263438	-4.2394895335765015e-05	-0.00020838790067817525
2.147625519668832	0.0008790923630068949	0.0008703208139486565	0.0009211734555141143	0.0009094538647809781	0.0009460872720982043	0.000932448375046856	0.0009732926255344085	0.000957412870808959	0.0010326671458758057	0.001011387055595011	0.055089177877539586	0.05143341691766138	-4.2721022011776855e-05	-0.00021125624224646589	-4.210543596089994e-05	-0.00020821215791305692
2.160566043787228	0.0008785801855399041	0.0008698137585069897	0.0009206369274611379	0.0009089241657228463	0.0009455363397312494	0.0009319053812861849	0.0009727259743094407	0.0009568554522134179	0.0010320662256850693	0.0010107984809068127	0.055089418205870405	0.051433640638943845	-4.242914738272763e-05	-0.00021107714241683229	-4.18177703492284e-05	-0.00020803565506563593
2.1735845410731627	0.0008780684404307091	0.0008693071312323928	0.0009201008542446767	0.0009083949157470655	0.0009449858756405545	0.0009313628490115372	0.0009721598061473215	0.0009562985086649249	0.0010314658212217545	0.0010102104109162662	0.0550896613849989	0.05143386701402131	-4.213908232073016e-05	-0.00021089727077386322	-4.1531888226253866e-05	-0.00020785839170464615
2.1866814813541975	0.0008775571295192565	0.0008688009339478689	0.0009195652378132085	0.0009078661167776967	0.0009444358818403632	0.0009308207802076648	0.0009715941231353822	0.0009557420422152116	0.0010308659347372277	0.0010096228478237233	0.055089907449077734	0.051434096074685645	-4.185081645072253e-05	-0.00021071662685079318	-4.124777936645452e-05	-0.000207680367371621
2.199857337288837	0.0008770462546462929	0.0008682951684772287	0.0009190300801162867	0.0009073377707398672	0.0009438863603461745	0.0009302791768605528	0.0009710289273624211	0.0009551860549174354	0.0010302665684848368	0.0010090357938314252	0.05509015643267013	0.05143432785311128	-4.156433944717264e-05	-0.00021053521015346188	-4.096543359321386e-05	-0.0002075015815818093
2.213112584383593	0.0008765358176534224	0.0008677898366451491	0.000918495383104603	0.0009068098795598317	0.0009433373131748102	0.000929738040957483	0.000970464220918775	0.0009546305488262488	0.0010296677247199945	0.001008449251143579	0.05509040837075595	0.05143456238186121	-4.127964103411291e-05	-0.00021035302016131352	-4.068484077879991e-05	-0.00020732203382425873
2.2264477010101436	0.0008760258203831686	0.0008672849402772335	0.0009179611487300552	0.0009062824451650409	0.0009427887423444863	0.0009291973744871065	0.0009699000058963945	0.0009540755259978734	0.0010290694057002597	0.0010078632219664397	0.05509066329873644	0.05143479969388963	-4.099671098498764e-05	-0.00021017005632645303	-4.040599084407376e-05	-0.00020714172356092742
2.2398631684225956	0.0008755162646790372	0.0008667804812000751	0.0009174273789458153	0.0009057554694842076	0.0009422406498748833	0.0009286571794395128	0.00096933628438892	0.0009535209884901744	0.0010284716136854262	0.0010072777085083954	0.05509092125243953	0.05143503982254832	-4.071553912243786e-05	-0.00020998631807347956	-4.0128873758447925e-05	-0.00020696065022687837
2.2533594707748548	0.0008750071523855767	0.0008662764612413164	0.0009168940757063971	0.0009052289544473738	0.0009416930377872192	0.0009281174578063007	0.0009687730584917566	0.0009529669383627348	0.001027874350937606	0.001006692712980049	0.05509118226812444	0.05143528280159127	-4.043611531831526e-05	-0.00020980180480026367	-3.985347953985169e-05	-0.00020677881323091785
2.2669370951380965	0.0008744984853484389	0.0008657728822297092	0.0009163612409677205	0.0009047029019859743	0.0009411459081043167	0.0009275782115806444	0.0009682103303021471	0.0009524133776769252	0.0010272776197213119	0.0010061082375942966	0.0550914463824877	0.05143552866517812	-4.0158429493383774e-05	-0.00020961651587678154	-3.9579798254370246e-05	-0.00020659621195398548
2.2805965315183476	0.0008739902654144457	0.0008652697459951822	0.0009158288766871865	0.000904177314032911	0.0009405992628506814	0.0009270394427573731	0.0009676481019192554	0.0009518603084959873	0.0010266814223035506	0.0010055242845664215	0.055091713632668494	0.05143577744788146	-3.988247161740288e-05	-0.0002094304506458644	-3.9307820016404316e-05	-0.00020641284575068086
2.294338272874165	0.0008734824944316425	0.0008647670543688923	0.0009152969848237353	0.0009036521925226097	0.0009400531040525647	0.0009265011533330286	0.0009670863754442301	0.0009513077328850961	0.0010260857609538981	0.0010049408561141626	0.05509198405625278	0.05143602918468976	-3.9608231708926356e-05	-0.00020924360842325407	-3.9037534988461964e-05	-0.0002062287139489305
2.308162815134429	0.0008729751742493688	0.0008642648091832961	0.0009147655673379227	0.0009031275393910967	0.0009395074337380432	0.0009259633453059474	0.0009665251529802916	0.0009507556529114446	0.0010254906379445954	0.0010043579544578123	0.05509225769127939	0.05143628391101285	-3.933569983502472e-05	-0.00020905598849638163	-3.87689333808533e-05	-0.0002060438158486
2.3220706572162446	0.0008724683067183143	0.0008637630122722044	0.0009142346261919829	0.0009026033565760588	0.0009389622539370858	0.0009254260206763239	0.0009659644366328022	0.0009502040706443121	0.0010248960555506276	0.0010037755818202891	0.05509253457624656	0.051436541662687976	-3.906486611145871e-05	-0.00020886759012589406	-3.850200545187088e-05	-0.00020585815072324265
2.336062301042938	0.0008719618936905838	0.0008632616654708485	0.0009137041633498991	0.0009020796460169158	0.0009384175666816275	0.0009248891814462854	0.0009654042285093443	0.0009496529881551435	0.0010243020160498155	0.0010031937404272305	0.055092814750115564	0.051436802475984596	-3.879572070223519e-05	-0.00020867841254415542	-3.823674150734563e-05	-0.00020567171781843419
2.3501382515621807	0.0008714559370197597	0.0008627607706159404	0.0009131741807774722	0.0009015564096548864	0.0009378733740056424	0.0009243528296199629	0.0009648445307197982	0.0009491024075176217	0.001023708521722901	0.0010026124325070716	0.05509309825231812	0.05143706638760799	-3.852825381961411e-05	-0.0002084884549554411	-3.79731319006954e-05	-0.00020548451635241105
2.3642990167642037	0.0008709504385609659	0.0008622603295457372	0.0009126446804423909	0.0009010336494330577	0.000937329677945218	0.0009238169672035633	0.0009642853453764198	0.0009485523308077474	0.0010231155748536356	0.001002031660291136	0.05509338512276042	0.05143733343470727	-3.8262455724073774e-05	-0.00020829771653713136	-3.7711167032869475e-05	-0.0002052965455167366
2.378545107700138	0.0008704454001709246	0.0008617603441000973	0.0009121156643142943	0.0009005113672964479	0.0009367864805386206	0.0009232815962054358	0.0009637266745939122	0.000948002760103907	0.0010225231777288644	0.0010014514260137124	0.05509367540183041	0.051437603654878816	-3.7998316724123515e-05	-0.0002081061964383235	-3.745083735213345e-05	-0.00020510780447513532
2.392877038500453	0.000869940823708026	0.00086126081612055	0.0009115871343648489	0.0008999895651920813	0.0009362437838263774	0.0009227467186361504	0.0009631685204895105	0.0009474536974869562	0.0010219313326386185	0.0010008717319121478	0.05509396913040234	0.05143787708617208	-3.773582717599838e-05	-0.0002079138937796099	-3.71921333537778e-05	-0.00020491829236321535
2.4072953263935135	0.0008694367110323876	0.0008607617474503541	0.0009110590925678123	0.000899468245069053	0.0009357015898513437	0.0009222123365085673	0.0009626108851830547	0.0009469051450402928	0.0010213400418762008	0.0010002925802269302	0.05509426634984395	0.05143815376709514	-3.747497748372852e-05	-0.00020772080765410483	-3.693504558022198e-05	-0.0002047280082895786
2.4218004917242455	0.000868933064005918	0.0008602631399345613	0.0009105315408991058	0.0008989474088785978	0.0009351599006587791	0.0009216784518379079	0.0009620537707970702	0.0009463571048499335	0.0010207493077382763	0.0009997139732017745	0.055094567102021014	0.05143843373662102	-3.721575809885469e-05	-0.00020752693712600134	-3.667956462071603e-05	-0.0002045369513344053
2.436393057972914	0.0008684298844923821	0.000859764995420081	0.0009100044813368834	0.0008984270585741615	0.0009346187182964215	0.0009211450666418315	0.000961497179456846	0.0009458095790045925	0.0010201591325249611	0.000999135913083712	0.05509487142930444	0.05143871703419184	-3.6958159520553147e-05	-0.00020733228123209768	-3.6425681111437735e-05	-0.0002043451205508695
2.4510735517740176	0.0008679271743574587	0.0008592673157557376	0.0009094779158615979	0.0008979071961114639	0.0009340780448145562	0.0009206121829405002	0.0009609411132905088	0.0009452625695957527	0.0010195695185399082	0.0009985584021231693	0.055095179374575615	0.05143900369972561	-3.670217229519851e-05	-0.0002071368389808259	-3.6173385735104036e-05	-0.00020415251496416764
2.46584250293529	0.0008674249354688106	0.0008587701027923403	0.0009089518464560765	0.0008973878234485749	0.0009335378822660961	0.0009200798027566604	0.0009603855744291082	0.0009447160787177506	0.001018980468090402	0.000997981442574065	0.05509549098123371	0.05143929377362165	-3.644778701632906e-05	-0.0002069406093513637	-3.592266922090859e-05	-0.0002039591335707691
2.4807004444568266	0.0008669231696961441	0.000858273358382742	0.0009084262751055867	0.0008968689425459782	0.0009329982327066521	0.0009195479281157094	0.0009598305650066912	0.0009441701084678474	0.0010183919834874453	0.0009974050366938908	0.05509580629320097	0.051439587296766884	-3.619499432461204e-05	-0.00020674359129549402	-3.567352234449053e-05	-0.00020376497534013716
2.4956479125503126	0.0008664218789112734	0.0008577770843819033	0.0009079012037979075	0.000896350555366644	0.0009324590981946075	0.000919016561045772	0.0009592760871603815	0.000943624660946309	0.00101780406704585	0.0009968291867438	0.055096125354928804	0.05143988431054012	-3.594378490744121e-05	-0.00020654578373516252	-3.5425935927518165e-05	-0.00020357003921223082
2.510685446658382	0.0008659210649881883	0.0008572812826469601	0.0009073766345234042	0.0008958326638761003	0.0009319204807911977	0.0009184857035777765	0.0009587221430304644	0.000943079738256488	0.0010172167210843323	0.0009962538949887013	0.055096448211405344	0.051440184856820594	-3.5694149499190114e-05	-0.0002063471855648369	-3.5179900838022e-05	-0.0002033743241001973
2.5258135894740787	0.0008654207298031095	0.000856785955037278	0.0009068525692750894	0.0008953152700424945	0.0009313823825605751	0.0009179553577455184	0.0009581687347604561	0.0009425353425048913	0.0010166299479255929	0.000995679163697335	0.05509677490816094	0.05144048897799175	-3.544607888069859e-05	-0.0002061477956496749	-3.493540798979802e-05	-0.00020317782888831792
2.54103288696045	0.0008649208752345636	0.0008562911034145274	0.0009063290100487057	0.0008947983758366752	0.0009308448055698965	0.0009174255255857481	0.0009576158644971957	0.0009419914758012711	0.001016043749896422	0.000995104995142376	0.05509710549127509	0.05144079671694828	-3.519956387931095e-05	-0.00020594761282596852	-3.469244834246321e-05	-0.00020298055243223034
2.556343888370238	0.0008644215031634373	0.0008557967296427371	0.0009058059588427854	0.0008942819832322511	0.0009303077518893868	0.0009168962091382327	0.0009570635343909146	0.0009414481402586923	0.0010154581293277795	0.000994531391600511	0.05509744000738339	0.051441108117102424	-3.495459536877188e-05	-0.00020574663590144926	-3.445101290137573e-05	-0.00020278249355953903
2.571747146265715	0.0008639226154730501	0.0008553028355883668	0.0009052834176587318	0.0008937660942056709	0.0009297712235924235	0.0009163674104458397	0.0009565117465953258	0.0009409053379936208	0.0010148730885548955	0.0009939583553525363	0.0550977785036833	0.05144142322238997	-3.471116426885176e-05	-0.0002055448636542334	-3.421109271726716e-05	-0.00020258365106881615
2.5872432165386163	0.0008634242140492138	0.0008548094231203653	0.0009047613885008835	0.000893250710736287	0.0009292352227556078	0.0009158391315546055	0.0009559605032676994	0.0009403630711259963	0.0010142886299173582	0.0009933858886834426	0.055098121027942815	0.05144174207727688	-3.4469261545610336e-05	-0.00020534229483440414	-3.397267888647498e-05	-0.00020238402373087827
2.602832658430207	0.000862926300780296	0.0008543164941102358	0.0009042398733765866	0.0008927358348064277	0.000928699751458839	0.0009153113745138112	0.000955409806568942	0.0009398213417793119	0.0010137047557592044	0.0009928139938825038	0.055098467628504934	0.05144206472676545	-3.422887821079301e-05	-0.00020513892816190205	-3.3735762550363146e-05	-0.00020218361028692677
2.6185160345514573	0.0008624288775572922	0.0008538240504321049	0.0009037188742962727	0.0008922214684014732	0.0009281648117853978	0.0009147841413760618	0.0009548596586636862	0.0009392801520806994	0.0010131214684290218	0.000992242673243375	0.05509881835429651	0.05144239121640027	-3.399000532184476e-05	-0.00020493476232710806	-3.35003348953776e-05	-0.00020198240944921397
2.6342939109033563	0.0008619319462738844	0.0008533320939627824	0.0009031983932735251	0.0008917076135099209	0.0009276304058220168	0.0009142574341973576	0.0009543100617203647	0.0009387395041610046	0.0010125387702800345	0.000991671929064177	0.055099173254834356	0.05144272159227649	-3.375263398205583e-05	-0.00020472979599236996	-3.326638715310179e-05	-0.0002017804199021811
2.6501668568973313	0.0008614355088265058	0.0008528406265818258	0.00090267843232515	0.000891194272123457	0.0009270965356589566	0.0009137312550371685	0.0009537610179112927	0.0009381994001548658	0.001011956663670198	0.0009911017636475856	0.05509953238023315	0.05144305590104465	-3.351675534002743e-05	-0.00020452402778983747	-3.3033910599767485e-05	-0.0002015776403005154
2.666135445375801	0.0008609395671144111	0.0008523496501716096	0.0009021589934712546	0.0008906814462370325	0.0009265632033900874	0.0009132056059585143	0.000953212529412754	0.0009376598422007997	0.001011375150962297	0.0009905321793009301	0.05509989578121164	0.0514433941899185	-3.328236058965789e-05	-0.00020431745632201737	-3.280289655631374e-05	-0.0002013740692699828
2.6822002526328483	0.000860444123039737	0.0008518591666173847	0.000901640078735314	0.0008901691378489303	0.0009260304111129617	0.0009126804890280358	0.0009526645984050796	0.0009371208324412771	0.0010107942345240362	0.0009899631783362786	0.055100263509101244	0.051443736506680736	-3.304944096998649e-05	-0.00020411008016188448	-3.25733363881163e-05	-0.0002011697054070949
2.6983618584350144	0.0008599491785075718	0.0008513691778073502	0.0009011216901442491	0.000889657348960841	0.0009254981609288958	0.0009121559063160762	0.0009521172270727338	0.0009365823730228089	0.00101021391672814	0.0009893947630705362	0.05510063561585251	0.051444082899691955	-3.281798776508596e-05	-0.00020390189785268742	-3.2345221504952865e-05	-0.00020096454727905333
2.71462084604223	0.0008594547354260182	0.0008508796856327123	0.0009006038297284951	0.0008891460815779316	0.000924966454943044	0.0009116318598967525	0.0009515704176043937	0.0009360444660960222	0.0010096341999524434	0.0009888269358255316	0.05510101215404276	0.05144443341789527	-3.258799230395487e-05	-0.00020369290790833716	-3.2118543360906e-05	-0.0002007585934244438
2.730977802228858	0.0008589607957062585	0.0008503906919877527	0.0009000864995220763	0.0008886353377089192	0.0009244352952644765	0.0009111083518480337	0.000951024172193033	0.0009355071138157443	0.0010090550865799889	0.0009882596989281129	0.05510139317688395	0.051444788110824965	-3.235944596015686e-05	-0.00020348310881210252	-3.1893293453912064e-05	-0.00020055184235129309
2.747433317304874	0.0008584673612626257	0.0008499021987698965	0.0008995697015626824	0.0008881251193661462	0.000923904684006262	0.0009105853842518217	0.0009504784930360103	0.0009349703183410871	0.0010084765789991268	0.0009876930547102437	0.05510177873823054	0.051445147028612866	-3.213234015185529e-05	-0.0002032724990173318	-3.166946332589307e-05	-0.0002003442925383181
2.763987985137163	0.0008579744340126652	0.0008494142078797746	0.0008990534378917386	0.0008876154285656496	0.0009233746232855412	0.0009100629591940236	0.0009499333823351466	0.0009344340818355257	0.001007898679603608	0.0009871270055090927	0.055102168892586165	0.05144551022199608	-3.190666634168143e-05	-0.0002030610769479524	-3.144704456266301e-05	-0.0002001359424355087
2.780642403170963	0.0008574820158771999	0.0008489267212212895	0.000898537710554479	0.0008871062673272335	0.0009228451152236064	0.000909541078764629	0.0009493888422968123	0.0009338984064669798	0.0010073213907926802	0.000986561553667128	0.055102563695113654	0.0514458777423237	-3.1682416036439565e-05	-0.00020284884099711076	-3.1226028793508026e-05	-0.00019992679046243467
2.797397172451417	0.0008569901087804024	0.0008484397407016849	0.0008980225216000252	0.0008865976376745471	0.0009223161619459833	0.000909019745057792	0.0009488448751320127	0.0009333632944079022	0.0010067447149711905	0.0009859967015322156	0.05510296320164015	0.05144624964156522	-3.1459580787016744e-05	-0.000202635789527561	-3.100640769115523e-05	-0.00019971683500855097
2.8142528976452668	0.0008564987146498566	0.0008479532682316088	0.0008975078730814555	0.0008860895416351532	0.0009217877655825071	0.000908498960171906	0.0009483014830564707	0.0009328287478353564	0.0010061686545496781	0.0009854324514577105	0.05510336746866791	0.051446625972317195	-3.123815218826487e-05	-0.00020242192087208122	-3.0788172971717154e-05	-0.0001995060744340582
2.831210187062679	0.0008560078354166263	0.0008474673057251815	0.0008969937670558826	0.0008855819812406038	0.0009212599282674031	0.0009079787262096812	0.0009477586682907131	0.0009322947689311013	0.0010055932119444758	0.0009848688058025526	0.055103776553380675	0.05144700678781098	-3.1018121878906985e-05	-0.00020220723333302937	-3.057131639446278e-05	-0.00019929450706909768
2.848269652679189	0.0008555174730153214	0.00084698185510006	0.000896480205584526	0.0008850749585265134	0.0009207326521393644	0.0009074590452782247	0.0009472164330601545	0.000931761359881675	0.0010050183895778059	0.0009843057669313632	0.05510419051365298	0.051447392141920546	-3.079948154112097e-05	-0.0002019917251815384	-3.0355829761574693e-05	-0.000199082131213002
2.865431910157798	0.0008550276293841682	0.0008464969182775102	0.0008959671907327911	0.0008845684755326363	0.0009202059393416379	0.0009069399194891204	0.000946674779595187	0.0009312285228784827	0.001004444189877886	0.0009837433372145434	0.055104609408057816	0.05144778208917076	-3.0582222900654016e-05	-0.00020177539465840444	-3.0141704918149048e-05	-0.00019886894513557185
2.882697578871184	0.0008545383064650716	0.0008460124971824665	0.0008954547245703388	0.0008840625343029347	0.0009196797920220962	0.000906421350958504	0.00094613371013126	0.0009306962601178726	0.0010038706152790192	0.0009831815190283657	0.055105033295875266	0.05144817668474449	-3.03663377265867e-05	-0.00020155823997369815	-2.9928933751945802e-05	-0.00019865494707585474
2.900067281924058	0.0008540495062036878	0.0008455285937436056	0.0008949428091711666	0.0008835571368856603	0.0009191542123333257	0.0009059033418071475	0.0009455932269089736	0.0009301645738012292	0.001003297668221704	0.0009826203147550764	0.05510546223710164	0.05144857598449048	-3.0151817831114425e-05	-0.0002013402593064595	-2.9717508193284614e-05	-0.00019844013524272786
2.9175416461756507	0.0008535612305494867	0.000845045209893409	0.0008944314466136786	0.0008830522853334227	0.000918629202432701	0.0009053858941605327	0.0009450533321741578	0.0009296334661350516	0.001002725351152726	0.0009820597267829875	0.055105896292457386	0.05144898004493275	-2.9938655069484954e-05	-0.00020112145080497523	-2.9507420214881785e-05	-0.0001982245078147038
2.9351213022623317	0.0008530734814558243	0.000844562347568233	0.0008939206389807663	0.0008825479817032693	0.0009181047644824707	0.0009048690101489363	0.0009445140281779659	0.0009291029393310425	0.0010021536665252657	0.0009814997575065799	0.05510633552339608	0.05144938892327697	-2.9726841339727805e-05	-0.00020090181258575202	-2.9298661831621275e-05	-0.0001980080629390979
2.952806884620376	0.0008525862608800086	0.0008440800087083758	0.0008934103883598826	0.0008820442280567577	0.0009175809006498372	0.0009043526919075074	0.0009439753171769589	0.0009285729956061931	0.0010015826167989975	0.0009809404093265982	0.0551067799921138	0.05144980267742055	-2.9516368582643837e-05	-0.00020068134273482086	-2.909122510055817e-05	-0.00019779079873313843
2.970599031508854	0.0008520995707833666	0.0008435981952581444	0.0008929006968431168	0.0008815410264600319	0.0009170576131070364	0.0009038369415763469	0.0009434372014331917	0.0009280436371828666	0.00100101220444019	0.0009803816846501504	0.05510722976155746	0.05145022136595938	-2.9307228781527694e-05	-0.00020046003930662692	-2.8885102120613376e-05	-0.00019757271328285642
2.9884983850326714	0.0008516134131313153	0.0008431169091659241	0.0008923915665272742	0.000881038378983899	0.0009165349040314225	0.0009033217613005909	0.0009428996832143055	0.0009275148662888883	0.0010004424319218109	0.0009798235858908075	0.05510768489543495	0.051450645048197595	-2.909941396203944e-05	-0.00020023790032391853	-2.868028503245218e-05	-0.00019735380464322438
3.006505591165733	0.000851127789893428	0.0008426361523842454	0.0008918829995139508	0.0008805362877039036	0.0009160127756055485	0.0009028071532304895	0.0009423627647936114	0.0009269866851576282	0.0009998733017236297	0.0009792661154687029	0.05510814545822249	0.051451073784154755	-2.8892916192024137e-05	-0.00020001492377788588	-2.8476766018348948e-05	-0.00019713407083815637
3.0246212997742656	0.0008506427030435058	0.0008421559268698547	0.0008913749979096122	0.0008800347547004066	0.000915491230017251	0.0009022931195214898	0.0009418264484501838	0.0009264590960280925	0.0009993048163323215	0.0009787092758106334	0.05510861151517633	0.051451507634576676	-2.8687727581491046e-05	-0.0001997911076286052	-2.8274537302121205e-05	-0.00019691350986103529
3.0428461646402667	0.0008501581545596401	0.0008416762345837769	0.0008908675638256668	0.0008795337820586563	0.0009149702694597268	0.0009017796623343126	0.0009412907364689425	0.0009259321011450037	0.0009987369782415657	0.0009781530693501559	0.05510908313234012	0.051451946660942084	-2.8483840282263195e-05	-0.00019956644980387295	-2.807359114876881e-05	-0.00019669211967315858
3.0611808434850984	0.000849674146424291	0.0008411970774913928	0.0008903606993785506	0.000879033371868873	0.0009144498961316252	0.0009012667838350428	0.0009407556311407516	0.0009254057027588969	0.00099816978995216	0.0009775974985276954	0.05510956037655579	0.05145239092547241	-2.8281246487894124e-05	-0.0001993409481994557	-2.7873919864467023e-05	-0.00019646989820462646
3.079625997993227	0.0008491906806243478	0.0008407184575624998	0.0008898544066897974	0.0008785335262263181	0.0009139301122371231	0.000900754486195202	0.0009402211347625001	0.0009248799031261999	0.0009976032539721158	0.0009770425657906387	0.05511004331547266	0.05145284049114146	-2.8079938433556856e-05	-0.0001991146006794231	-2.7675515796420774e-05	-0.00019624684335445286
3.0981822938360946	0.0008487077591512048	0.0008402403767713875	0.0008893486878861233	0.0008780342472313779	0.0009134109199860151	0.000900242771591838	0.0009396872496371995	0.0009243547045093273	0.0009970373728167708	0.0009764882735934435	0.055110532017557834	0.05145329542168288	-2.7879908395877367e-05	-0.00019888740507581493	-2.747837133261488e-05	-0.0001960229529895663
3.116850400696155	0.000848225384000825	0.0008397628370969008	0.0008888435450994986	0.0008775355369896346	0.0009128923215937901	0.0008997316422076025	0.0009391539780740664	0.0009238301091767635	0.000996472149008888	0.0009759346243977336	0.05511102655210461	0.05145375578160106	-2.768114869267091e-05	-0.00019865935918816913	-2.728247890167526e-05	-0.00019579822494522614
3.135630992291033	0.0008477435571738166	0.0008392858405225156	0.0008883389804672341	0.0008770373976119513	0.0009123743192817251	0.000899221100230839	0.0009386213223886228	0.0009233061194031583	0.00099590758507877	0.00097538162067241	0.05511152698924484	0.05145422163617977	-2.748365168291772e-05	-0.0001984304607838827	-2.7087830972841176e-05	-0.00019557265702541127
3.1545247463978408	0.000847262280675494	0.0008388093890364006	0.0008878349961320501	0.0008765398312145405	0.0009118569152769585	0.0008987111478556581	0.0009380892849027754	0.0009227827374694066	0.0009953436835643554	0.0009748292648937434	0.05511203339995682	0.0514546930514911	-2.728740976649588e-05	-0.00019820070759762887	-2.6894420055587065e-05	-0.00019534624700123793
3.1735323448776414	0.0008467815565159601	0.0008383334846314984	0.0008873315942421683	0.0008760428399190551	0.0009113401118125876	0.0008982017872820336	0.0009375578679449224	0.000922259965662752	0.0009947804470113405	0.0009742775595454931	0.05511254585607763	0.051455170094406436	-2.709241538402865e-05	-0.00019797009733116266	-2.670223869958785e-05	-0.00019511899261198673
3.192654473700048	0.000846301386710164	0.0008378581293055835	0.000886828776951379	0.0008755464258526542	0.0009108239111277431	0.0008976930207158723	0.0009370270738500306	0.0009217378062768623	0.0009942178779732728	0.0009737265071189963	0.05511306443031148	0.051455652832604636	-2.6898661016884484e-05	-0.00019773862765451455	-2.6511279494687706e-05	-0.0001948908915654357
3.211891822967991	0.0008458217732779802	0.0008373833250613404	0.0008863265464191279	0.0008750505911480897	0.0009103083154676802	0.0008971848503691088	0.0009364969049597367	0.0009212162616119292	0.000993655979011669	0.0009731761101132826	0.055113589196241965	0.051456141334582844	-2.6706139186791905e-05	-0.0001975062962039642	-2.6321535070445573e-05	-0.00019466194153608396
3.2312450869426166	0.000845342718244275	0.0008369090739064306	0.0008858249048105936	0.0008745553379437827	0.0009097933270838632	0.0008966772784597845	0.0009359673636224373	0.0009206953339747554	0.0009930947526961195	0.0009726263710351758	0.05511412022834236	0.051456635669665914	-2.6514842455784005e-05	-0.00019727310058306746	-2.613299809623923e-05	-0.00019443214016653942
3.2507149640683446	0.0008448642236389793	0.0008364353778535645	0.0008853238542967691	0.0008740606683839029	0.000909278948234052	0.0008961703072121345	0.0009354384521933816	0.0009201750256788468	0.0009925342016044003	0.0009720772923994003	0.05511465760198466	0.05145713590801677	-2.6324763426080477e-05	-0.00019703903836248982	-2.5945661280973864e-05	-0.00019420148506676949
3.2703021569980693	0.0008443862914971585	0.0008359622389205715	0.0008848233970545404	0.0008735665846184487	0.0009087651811823871	0.0008956639388566718	0.0009349101730347662	0.0009196553390445039	0.0009919743283225808	0.000971528876728688	0.05511520139345379	0.051457642120646435	-2.6135894739810067e-05	-0.00019680410707917373	-2.575951737291901e-05	-0.00019396997381354586
3.2900073726185273	0.0008439089238590862	0.0008354896591304726	0.0008843235352667703	0.0008730730888033279	0.0009082520281994806	0.0008951581756302754	0.0009343825285158292	0.0009191362763989145	0.0009914151354451384	0.0009709811265538865	0.05511575167995594	0.05145815437942436	-2.5948229078944646e-05	-0.0001965683042369215	-2.5574559159625282e-05	-0.00019373760395136053
3.3098313220758016	0.000843432122770312	0.0008350176405115486	0.000883824271122376	0.0008725801831004353	0.0009077394915624982	0.0008946530197762714	0.0009338555210129424	0.0009186178400762439	0.0009908566255750653	0.0009704340444140631	0.05511630853963089	0.051458672757088944	-2.5761759165215947e-05	-0.0001963316273068394	-2.5390779467806407e-05	-0.00019350437299212042
3.329774720800988	0.000842955890281734	0.0008345461850974128	0.0008833256068164113	0.0008720878696777338	0.0009072275735552476	0.0008941484735445215	0.000933329152909706	0.0009181000324177276	0.00099029880132398	0.0009698876328566148	0.05511687205156327	0.051459197327257705	-2.557647775967148e-05	-0.0001960940737251171	-2.5208171162936777e-05	-0.00019327027841356537
3.349838288536016	0.0008424802284496755	0.0008340752949270852	0.0008828275445501522	0.0008715961507093394	0.0009067162764682725	0.0008936445391915129	0.0009328034265970488	0.0009175828557717695	0.0009897416653122468	0.0009693418944373795	0.05511744229579324	0.05145972816443846	-2.5392377662764726e-05	-0.00019585564089460994	-2.5026727149358996e-05	-0.00019303531766082238
3.370022749359618	0.0008420051393359493	0.0008336049720450602	0.0008823300865311724	0.000871105028375595	0.0009062056025989323	0.0008931412189804387	0.0009322783444733163	0.000917066312494028	0.0009891852201690796	0.0009687968317207405	0.05511801935332992	0.051460265344040274	-2.5209451714164333e-05	-0.00019561632618475544	-2.484644036999939e-05	-0.00019279948814573955
3.390328831713469	0.0008415306250079377	0.0008331352185013821	0.0008818332349734317	0.0008706145048631587	0.0009056955542514971	0.0008926385151812909	0.0009317539089443737	0.0009165504049475161	0.000988629468532663	0.0009682524472797407	0.055118603306161064	0.051460808942383605	-2.502769279251471e-05	-0.00019537612693062978	-2.466730380625351e-05	-0.00019256278724663622
3.4107572684284713	0.0008410566875386573	0.0008326660363517129	0.0008813369920973519	0.0008701245823650785	0.0009051861337372317	0.0008921364300709425	0.0009312301224236949	0.0009160351355026898	0.0009880744130502583	0.0009677087436961868	0.05511919423726676	0.051461359036712104	-2.4847093815266036e-05	-0.00019513504043294772	-2.4489310477743276e-05	-0.00019232521230788668
3.431308796751202	0.0008405833290068403	0.0008321974276574123	0.0008808413601299079	0.0008696352630808827	0.0009046773433744911	0.0008916349659332424	0.0009307069873324688	0.0009155205065375508	0.000987520056378329	0.0009671657235607698	0.0551197922306307	0.05146191570520302	-2.4667647738611798e-05	-0.0001948930639583124	-2.431245344227881e-05	-0.0001920867606404475
3.4519841583705158	0.0008401105514969987	0.0008317293944856008	0.0008803463413047023	0.0008691465492166524	0.0009041691854888026	0.0008911341250590952	0.0009301845060996856	0.0009150065204377325	0.000986966401182645	0.0009666233894731652	0.05512039737125115	0.05146247902698028	-2.4489347557256347e-05	-0.00019465019473913214	-2.413672579563292e-05	-0.00019184742952152445
3.47278409944432	0.0008396383570995046	0.0008312619389092405	0.0008798519378620557	0.0008686584429851122	0.0009036616624129631	0.0008906339097465572	0.0009296626811622442	0.000914493179596603	0.000986413450138407	0.0009660817440421539	0.05512100974515566	0.05146304908212381	-2.43121863042553e-05	-0.00019440642997281543	-2.396212067136763e-05	-0.00019160721619393417
3.4937093706264992	0.0008391667479106583	0.0008307950630072037	0.0008793581520490852	0.0008681709466057073	0.0009031547764871233	0.0008901343223009198	0.0009291415149650435	0.0009139804864153563	0.0009858612059303578	0.0009655407898857291	0.05512162943941203	0.05146362595168267	-2.413615705084554e-05	-0.00019416176682213182	-2.3788631240674596e-05	-0.00019136611786632618
3.514760727094002	0.0008386957260327674	0.0008303287688643495	0.000878864986119794	0.0008676840623046922	0.0009026485300588847	0.0008896353650348047	0.0009286210099610866	0.0009134684433031139	0.0009853096712529037	0.0009650005296312153	0.05512225654214123	0.051464209717686435	-2.396125290632725e-05	-0.0001939162024150176	-2.361625071225712e-05	-0.0001911241317130996
3.535938928574102	0.0008382252935742137	0.0008298630585715933	0.0008783724423351493	0.0008671977923152075	0.0009021429254833845	0.0008891370402682471	0.0009281011686115744	0.0009129570526770143	0.0009847588488102283	0.0009644609659153746	0.0551228911425311	0.05146480046315641	-2.3787467017883507e-05	-0.0001936697338444926	-2.344497233220527e-05	-0.0001908812548745975
3.557244739371806	0.000837755452649534	0.0008293979342259849	0.0008778805229631731	0.0008667121388773697	0.0009016379651233928	0.0008886393503287905	0.0009275819933860095	0.0009124463169623183	0.000984208741316414	0.0009639221013845284	0.05512353333084699	0.0514653982721193	-2.3614792570448434e-05	-0.0001934223581686323	-2.327478938374608e-05	-0.00019063748445638518
3.578678928397448	0.0008372862053794873	0.0008289333979307772	0.0008773892302790207	0.0008662271042383491	0.0009011336513493975	0.0008881422975515731	0.0009270634867622913	0.0009119362385924986	0.0009836593514955573	0.000963383938694665	0.055124183198448036	0.05146600322961794	-2.3443222786398432e-05	-0.00019317407240937445	-2.310569518702496e-05	-0.00019039281752841752
3.600242269194432	0.0008368175538911397	0.0008284694517955096	0.0008768985665650761	0.0008657426906524642	0.0009006299865397084	0.0008876458842794272	0.0009265456512268255	0.0009114268200093496	0.000983110682081898	0.0009628464805115672	0.05512484083779779	0.051466615421723975	-2.3272750925586866e-05	-0.00019292487355385135	-2.293768309916469e-05	-0.00019014725112689868
3.6219355399671502	0.0008363495003179253	0.0008280060979360692	0.0008764085341110241	0.0008652589003812522	0.0009001269730805345	0.0008871501128629561	0.0009260284892746121	0.0009109180636630704	0.0009825627358199247	0.0009623097295109114	0.0551255063424796	0.05146723493555079	-2.310337028513937e-05	-0.0001926747585538069	-2.277074651399133e-05	-0.00018990078225281093
3.643759523609069	0.0008358820467997345	0.0008275433384747792	0.0008759191352139498	0.0008647757356935682	0.0008996246133660912	0.0008866549856606411	0.0009255120034093595	0.0009104099720123798	0.0009820155154645108	0.0009617736883784018	0.055126179807208596	0.051467861859266335	-2.2935074199110367e-05	-0.00019242372432407007	-2.2604878861732375e-05	-0.00018965340787099882
3.6657150077309777	0.00083541519548298	0.0008270811755404641	0.0008754303721784152	0.000864293198865661	0.0008991229097986856	0.0008861605050389227	0.0009249961961435773	0.0009099025475246052	0.0009814690237810273	0.0009612383598098764	0.05512686132784658	0.051468496282105036	-2.2767856038653084e-05	-0.00019217176774524725	-2.2440073609179823e-05	-0.00018940512491252837
3.6878027846894206	0.0008349489485206744	0.0008266196112685274	0.0008749422473165488	0.0008638112921812611	0.0008986218647888107	0.0008856666733722959	0.0009244810699986812	0.0009093957926757848	0.0009809232635454657	0.0009607037465114279	0.05512755100141564	0.05146913829438177	-2.2601709211526877e-05	-0.0001919188856605858	-2.227632425921139e-05	-0.0001891559302717727
3.710023651615288	0.0008344833080725097	0.0008261586478010305	0.0008744547629481362	0.0008633300179316702	0.0008981214807552452	0.0008851734930434061	0.0009239666275050993	0.0009088897099507729	0.0009803782375445668	0.000960169851199527	0.05512824892611165	0.05146978798750433	-2.2436627162059075e-05	-0.00019166507487675122	-2.2113624350752342e-05	-0.00018890582080727247
3.732378410442586	0.00083401827630493	0.000825698287286766	0.0008739679214007038	0.0008628493784158452	0.0008976217601251444	0.0008846809664431407	0.0009234528712023738	0.0009083843018433377	0.0009798339485759412	0.0009596366766011382	0.05512895520132097	0.0514704454539874	-2.2272603371162325e-05	-0.0001914103321655758	-2.195196745874775e-05	-0.00018865479334284618
3.7548678679373717	0.0008335538553912043	0.0008252385318813294	0.0008734817250096043	0.0008623693759404812	0.000897122705334132	0.0008841890959707181	0.0009229398036392581	0.0009078795708562583	0.00097929039944819	0.0009591042254538374	0.05512966992763075	0.051471110787464726	-2.210963135590091e-05	-0.00019115465426125522	-2.1791347193825944e-05	-0.0001884028446658692
3.777492835726878	0.0008330900475115105	0.0008247793837472035	0.0008729961761181111	0.0008618900128201062	0.0008966243188264042	0.0008836978840337896	0.0009224274273738329	0.0009073755195014367	0.0009787475929810383	0.0009585725005059391	0.05513039320684788	0.05147178408270502	-2.194770466937973e-05	-0.00019089803786070947	-2.1631757202111163e-05	-0.00018814997152666324
3.8002541303288	0.0008326268548530075	0.0008243208450538292	0.0008725112770775033	0.0008614112913771639	0.00089612660305482	0.0008832073330485295	0.0009219157449736036	0.000906872150299993	0.0009782055320054562	0.0009580415045166153	0.05513112514201078	0.0514724654356229	-2.1786816900844913e-05	-0.00019064047962555342	-2.147319116533805e-05	-0.00018789617064091102
3.823152573180761	0.0008321642796099093	0.0008238629179776812	0.0008720270302471506	0.0008609332139420988	0.0008956295604809953	0.0008827174454397272	0.0009214047590156041	0.000906369465782368	0.0009776642193637826	0.0009575112402560132	0.055131865837406334	0.05147315494329573	-2.1626961675191153e-05	-0.00019038197617923802	-2.1315642800390222e-05	-0.000187641438686853
3.8461889906699622	0.0008317023239835683	0.0008234056047023504	0.0008715434379946106	0.0008604557828534516	0.0008951331935754074	0.00088222822364089	0.0009208944720865095	0.0009058674684884325	0.0009771236579098619	0.000956981710505387	0.05513261539858368	0.05147385270397518	-2.146813265291314e-05	-0.00019012252410782748	-2.1159105859241273e-05	-0.0001873857723057315
3.8693642141629967	0.0008312409901825496	0.0008229489074186163	0.0008710605026957131	0.0008599790004579427	0.0008946375048174869	0.0008817396700943327	0.0009203848867827381	0.000905366160967587	0.0009765838505091642	0.0009564529180572148	0.05513337393237003	0.05147455881710371	-2.1310323530081277e-05	-0.00018986211996080415	-2.100357412893744e-05	-0.0001871291681031506
3.892679080035866	0.0008307802804227068	0.0008224928283245254	0.0008705782267346491	0.0008595028691105607	0.0008941424966957153	0.000881251787251275	0.0009198760057105579	0.0009048655457788661	0.0009760448000389172	0.000955924865715325	0.05513414154688739	0.051475273383327615	-2.115352803801901e-05	-0.0001896007602495975	-2.084904143123678e-05	-0.00018687162264696688
3.9161344297041563	0.0008303201969272626	0.0008220373696254701	0.000870096612504064	0.0008590273911746546	0.0008936481717077263	0.0008807645775719402	0.0009193678314861963	0.000904365625491046	0.0009755065093882358	0.0009553975562950217	0.05513491835156673	0.05147599650451225	-2.099773994312243e-05	-0.00018933844144747303	-2.069550162250161e-05	-0.00018661313246773337
3.9397311096534064	0.0008298607419268885	0.0008215825335342675	0.0008696156624051492	0.0008585525690220235	0.0008931545323604044	0.0008802780435256518	0.0009188603667359496	0.0009038664026827506	0.0009749689814582557	0.0009548709926232135	0.05513570445716474	0.05147672828375689	-2.084295304694353e-05	-0.00018907515999092017	-2.054294859370892e-05	-0.00018635369405953228
3.963469971469652	0.0008294019176597751	0.0008211283222712317	0.0008691353788477258	0.0008580784050330002	0.0008926615811699774	0.0008797921875909266	0.0009183536140962833	0.0009033678799425512	0.0009744322191622564	0.0009543451775385314	0.055136499975779185	0.05147746882540982	-2.0689161185753063e-05	-0.00018881091227759828	-2.0391376270079142e-05	-0.00018609330387850398
3.987351871870168	0.0008289437263717214	0.0008206747380642608	0.0008686557642503464	0.0008576049015965513	0.0008921693206621265	0.0008793070122555802	0.0009178475762139539	0.0009028700598690832	0.0009738962254258044	0.0009538201138914671	0.055137305020867194	0.05147821823508334	-2.0536358230436452e-05	-0.00018854569466622562	-2.0240778610968596e-05	-0.0001858319583426804
4.01137767273438	0.0008284861703162072	0.0008202217831489104	0.0008681768210403798	0.0008571320611103619	0.0008916777533720797	0.0008788225200168199	0.0009173422557461094	0.0009023729450711467	0.0009733610031868786	0.0009532958045444951	0.05513811970725915	0.05147897661966935	-2.038453808650767e-05	-0.0001882795034782725	-2.0091149609796632e-05	-0.00018556965383276225
4.035548241134971	0.0008280292517544736	0.0008197694597684734	0.0008676985516541049	0.0008566598859809278	0.000891186881844713	0.0008783387133813464	0.0009168376553604029	0.0009018765381678157	0.0009728265553960067	0.000952772252372202	0.05513894415117791	0.051479744087354444	-2.0233694693800458e-05	-0.00018801233499624037	-1.994248329387563e-05	-0.00018530638669189692
4.059864449369175	0.0008275729729556017	0.0008193177701740588	0.0008672209585368029	0.0008561883786236459	0.0008906967086346521	0.0008778555948654491	0.000916333777735102	0.0009013808417885459	0.0009722928850163986	0.0009522494602614162	0.055139778470253975	0.05148052074763702	-2.008382202632608e-05	-0.00018774418546349536	-1.9794773724195885e-05	-0.00018504215322454054
4.08432717499025	0.0008271173361965937	0.0008188667166246724	0.0008667440441428511	0.000855717541462909	0.0008902072363063747	0.0008773731669951114	0.0009158306255592016	0.0009008858585732853	0.0009717599950240828	0.0009517274311113393	0.05514062278354347	0.05148130671134143	-1.99349140921172e-05	-0.00018747505108432372	-1.9648014995213986e-05	-0.0001847769496961249
4.108937300839158	0.0008266623437624546	0.0008184163013872986	0.0008662678109358182	0.0008552473769321982	0.0008897184674343132	0.0008768914323061098	0.0009153282015325391	0.0009003915911725852	0.0009712278884080454	0.0009512061678336802	0.05514147721154615	0.05148210209063585	-1.9786964933092566e-05	-0.00018720492802393185	-1.950220123485627e-05	-0.00018451077233441748
4.133695715076422	0.0008262079979462673	0.0008179665267369754	0.0008657922613885532	0.0008547778874741719	0.0008892304046029544	0.0008764103933441113	0.0009148265083658997	0.0008998980422477055	0.0009706965681703616	0.0009506856733527811	0.05514234187622113	0.05148290699904767	-1.963996862496334e-05	-0.00018693381240877938	-1.935732660434536e-05	-0.00018424361732882755
4.15860331121418	0.0008257543010492765	0.0008175173949568778	0.000865317397983282	0.0008543090755407607	0.0008887430504069432	0.0008759300526647758	0.0009143255487811345	0.0008994052144707277	0.0009701660373263365	0.0009501659506057529	0.05514321690100684	0.051483721551480455	-1.9493919276920846e-05	-0.00018666170032477503	-1.92133852978775e-05	-0.00018397548082876858
4.183660988148428	0.000825301255380971	0.0008170689083384005	0.0008648432232117049	0.0008538409435932642	0.0008882564074511899	0.0008754504128338624	0.000913825325511276	0.0008989131105246685	0.0009696362989046463	0.0009496470025426126	0.05514410241083758	0.05148454586423026	-1.9348811031581065e-05	-0.00018638858781844236	-1.9070371542587866e-05	-0.00018370635894485177
4.208869650191461	0.0008248488632591609	0.0008166210691812344	0.0008643697395750863	0.00085337349410244	0.0008877704783509685	0.0008749714764273259	0.0009133258413006476	0.0008984217331035884	0.0009691073559474738	0.0009491288321264125	0.05514499853216244	0.051485380055003506	-1.9204638064849316e-05	-0.0001861144708964757	-1.892827959843954e-05	-0.00018343624774880274
4.2342302071045115	0.0008243971270100626	0.0008161738797934523	0.0008638969495843552	0.0008529067295486026	0.0008872852657320268	0.0008744932460314235	0.0009128270989049842	0.0008979310849127069	0.0009685792115106536	0.0009486114423333803	0.055145905392963664	0.05148622424293307	-1.906139458564965e-05	-0.00018583934552485193	-1.8787103757966772e-05	-0.00018316514327224032
4.259743574130585	0.0008239460489683786	0.0008157273424915874	0.0008634248557601976	0.0008524406524217147	0.0008868007722306876	0.0008740157242428161	0.0009123291010915438	0.0008974411686685133	0.0009680518686638097	0.0009480948361530515	0.05514682312277518	0.05148707854859678	-1.8919074835987287e-05	-0.00018556320763024603	-1.8646838346233346e-05	-0.00018289304150784225
4.285410672027485	0.0008234956314773782	0.0008152814596007151	0.0008629534606331529	0.0008519752652214831	0.0008863170004939536	0.0008735389136686718	0.0009118318506392246	0.0008969519870988804	0.0009675253304904989	0.0009475790165884074	0.055147751852702036	0.051487943094034545	-1.8777673090490665e-05	-0.0001852860530975886	-1.850747772053074e-05	-0.00018261993840762436
4.311232427101037	0.0008230458768889846	0.0008148362334545389	0.0008624827667437143	0.0008515105704574577	0.0008858339531796197	0.0008730628169267735	0.0009113353503386858	0.0008964635429431828	0.0009669996000883577	0.000947063986656017	0.05514869171543897	0.051488818002766286	-1.8637183656501632e-05	-0.00018500787777148142	-1.8369016270367716e-05	-0.0001823458298838565
4.337209771238533	0.0008225967875638509	0.0008143916663954675	0.0008620127766424211	0.0008510465706491227	0.0008853516329563715	0.0008725874366456189	0.0009108396029924592	0.0008959758389524059	0.0009664746805692402	0.0009465497493861696	0.055149642845289996	0.051489703399809766	-1.849760087385341e-05	-0.00018472867745597532	-1.8231448417251744e-05	-0.0001820707118085907
4.363343641942354	0.000822148365871448	0.0008139477607747017	0.0008615434928899592	0.000850583268325997	0.0008848700425038985	0.0008721127754645305	0.0009103446114150729	0.0008954888778892659	0.00096595057505937	0.0009460363078230193	0.05515060537818882	0.05149059941169876	-1.8358919114638134e-05	-0.00018444844791312698	-1.8094768614512063e-05	-0.000181794580013106
4.389634982363801	0.0008217006141901461	0.0008135045189523163	0.0008610749180572596	0.0008501206660277294	0.0008843891845129995	0.0008716388360337586	0.0009098503784331676	0.000895002662528325	0.0009654272866994816	0.0009455236650247244	0.05515157945171712	0.05149150616650275	-1.822113278314788e-05	-0.0001841671848640536	-1.7958971347209474e-05	-0.00018151743028804734
4.416084741337141	0.0008212535349072981	0.000813061943297343	0.0008606070547255954	0.0008496587663041972	0.0008839090616856912	0.0008711656210145896	0.0009093569068856177	0.0008945171956561077	0.0009649048186449714	0.0009450118240635885	0.055152565205126534	0.05149242379384398	-1.8084236315663027e-05	-0.00018388488398807246	-1.7824051131948987e-05	-0.0001812392583830924
4.442693873413836	0.0008208071304193237	0.0008126200361878546	0.0008601399054866816	0.0008491975717156031	0.0008834296767353177	0.0008706931330794518	0.0009088641996236507	0.0008940324800712193	0.0009643831740660427	0.0009445007880262041	0.055153562779357804	0.051493352424917954	-1.7948224180362043e-05	-0.00018360154092295078	-1.7690002516720232e-05	-0.00018096006000706266
4.469463338897009	0.000820361403131792	0.0008121788000110484	0.0008596734729427734	0.0008487370848325737	0.0008829510323866578	0.0008702213749120235	0.000908372259510968	0.0008935485185844627	0.0009638623561478555	0.000943990560013594	0.055154572317062146	0.05149429219251165	-1.7813090877089044e-05	-0.0001833171512641285	-1.7556820080793373e-05	-0.00018067983082725725
4.49639410387609	0.0008199163554595084	0.0008117382371633311	0.0008592077597067685	0.0008482773082362589	0.0008824731313760383	0.0008697503492073408	0.0009078810894238679	0.0008930653140189584	0.000963342368090679	0.0009434811431413578	0.0551555939626209	0.05149524323102327	-1.767883093726011e-05	-0.00018303171056482936	-1.7424498434514407e-05	-0.00018039856646939745
4.523487140261684	0.0008194719898265968	0.000811298350050403	0.0008587427684023043	0.0008478182445184305	0.0008819959764514415	0.0008692800586719065	0.0009073906922513666	0.0008925828692102635	0.0009628232131100388	0.0009429725405398161	0.05515662786216877	0.051496205676482144	-1.7545438923675938e-05	-0.00018274521433586655	-1.7293032219155985e-05	-0.0001801162625172381
4.550743425820648	0.0008190283086665872	0.0008108591410873441	0.0008582785016638622	0.0008473598962815835	0.0008815195703726186	0.0008688105060238006	0.0009069010708953236	0.0008921011870064934	0.0009623048944368734	0.0009424647553541578	0.05515767416361338	0.05149717966656845	-1.741290943036919e-05	-0.00018245765804508762	-1.7162416106802914e-05	-0.00017983291451270644
4.578163944211368	0.0008185853144224987	0.0008104206126986984	0.0008578149621368665	0.0008469022661390347	0.0008810439159112004	0.0008683416939927884	0.0009064122282705634	0.0008916202702684409	0.0009617874153176843	0.0009419577907445869	0.05515873301665806	0.05149816534063321	-1.728123708249346e-05	-0.00018216903711756882	-1.7032644800182156e-05	-0.00017954851795554116
4.605749685019276	0.0008181430095469267	0.0008099827673185595	0.0008573521524777875	0.0008464453567150246	0.00088056901585081	0.0008678736253204321	0.0009059241673050014	0.0008911401218696992	0.000961270779014692	0.0009414516498864706	0.05515980457282313	0.05149916283971946	-1.7150416536104718e-05	-0.00018187934693511543	-1.690371303251885e-05	-0.0001792630683029317
4.633501643792551	0.0008177013965021287	0.0008095456073906577	0.0008568900753542435	0.0008459891706448183	0.000880094872987176	0.0008674063027602012	0.000905436890939769	0.0008906607446967838	0.0009607549888059907	0.0009409463359704891	0.05516088898546843	0.051500172306581896	-1.7020442478084957e-05	-0.0001815885828360675	-1.6775615567371505e-05	-0.0001789765609692684
4.6614208220780515	0.0008172604777601101	0.000809109135368445	0.0008564287334451037	0.0008455337105748071	0.000879621490128246	0.0008669397290775856	0.0009049504021293405	0.000890182141649256	0.0009602400479857049	0.0009404418522027859	0.05516198640981648	0.05150119388570917	-1.6891309625967008e-05	-0.00018129674011568842	-1.664834719854874e-05	-0.00017868899132658655
4.689508227457455	0.000816820255802709	0.0008086733537151802	0.0008559681294405889	0.0008450789791626087	0.0008791488700942973	0.0008664739070502029	0.000904464703841655	0.0008897043156398433	0.000959725959864144	0.0009399382018051156	0.055163097002973276	0.051502227723343355	-1.6763012727762788e-05	-0.0001810038140249437	-1.6521902749876832e-05	-0.00017840035470353954
4.717764873583629	0.0008163807331216873	0.0008082382649040205	0.0008555082660423807	0.0008446249790771745	0.0008786770157180587	0.0008660088394679191	0.0009039797990582522	0.0008892272695945701	0.0009592127277679665	0.0009394353880150031	0.05516422092395399	0.0515032739675031	-1.6635546561744735e-05	-0.00018070979976991808	-1.6396277075010623e-05	-0.00017811064638448282
4.746191780217212	0.0008159419122188166	0.0008078038714181062	0.0008550491459637226	0.0008441717129988908	0.0008782059298448214	0.0008655445291329571	0.0009034956907743963	0.00088875100645288	0.0009587003550403365	0.0009389334140858932	0.05516535833370439	0.051504332768004035	-1.6508905936459678e-05	-0.00018041469251336983	-1.6271465057454346e-05	-0.00017781986161127805
4.774789973263409	0.0008155037956059639	0.0008073701757506473	0.0008545907719295248	0.0008437191836196805	0.0008777356153325551	0.0008650809788600108	0.0009030123819992044	0.0008882755291677601	0.000958188845041084	0.0009384322832873041	0.0551665093951255	0.05150540427648194	-1.638308569049292e-05	-0.00018011848737345404	-1.6147461610303143e-05	-0.00017752799558182208
4.803560484809025	0.0008150663858051803	0.0008069371804050123	0.0008541331466764688	0.0008432673936431093	0.0008772660750520245	0.0008646181914763606	0.000902529875755777	0.0008878008407058696	0.0009576782011468666	0.0009379319989049837	0.05516767427309687	0.05150648864641417	-1.6258080692253124e-05	-0.0001798211794225013	-1.6024261676057458e-05	-0.00017723504344921426
4.832504353159697	0.0008146296853487927	0.0008065048878948197	0.0008536762729531182	0.0008428163457844926	0.0008767973118869114	0.0008641561698219916	0.0009020481750813322	0.0008873269440476697	0.0009571684267513373	0.0009374325642410699	0.05516885313450068	0.05150758603314241	-1.6133885839979267e-05	-0.00017952276368904396	-1.59018602266265e-05	-0.00017694100032325522
4.861622622877388	0.0008141936967794848	0.0008060733007440184	0.000853220153520015	0.0008423660427709929	0.0008763293287339219	0.0008636949167497008	0.0009015672830273284	0.0008868538421875436	0.0009566595252652981	0.0009369339826142381	0.05517004614824772	0.05150869659389612	-1.6010496061476948e-05	-0.0001792232351557066	-1.578025226303681e-05	-0.00017664586126880932
4.890916344818065	0.000813758422650395	0.0008056424214869869	0.0008527647911497987	0.0008419164873417361	0.0008758621285029181	0.0008632344351252251	0.0009010872026596078	0.0008863815381339362	0.0009561515001168774	0.000936436257359873	0.05517125348530028	0.05150982048781418	-1.5887906313879e-05	-0.00017892258875845668	-1.5659432815248384e-05	-0.00017634962130469445
4.9203865761696335	0.000813323865525202	0.0008052122526686178	0.000852310188627307	0.0008414676822479129	0.0008753957141170303	0.0008627747278273527	0.0009006079370585234	0.0008859100349094794	0.0009556443547516923	0.0009359393918302222	0.055172475318698615	0.051510957875970306	-1.5766111583770392e-05	-0.00017862081938888053	-1.553939694222059e-05	-0.00017605227540620771
4.950034380490085	0.0008128900279782119	0.0008047827968444061	0.0008518563487496834	0.0008410196302528828	0.000874930088512776	0.0008623157977480397	0.0009001294893190724	0.0008854393355511197	0.0009551380926330113	0.0009354433893945545	0.05517371182358654	0.05151210892139528	-1.564510688686037e-05	-0.0001783179218923514	-1.5420139731636348e-05	-0.00017575381850321037
4.979860827745887	0.0008124569125944514	0.0008043540565805412	0.0008514032743264874	0.000840572334132286	0.0008744652546401825	0.0008618576477925304	0.0008996518625510316	0.000884969443110253	0.0009546327172419293	0.0009349482534393257	0.055174963177235734	0.051513273789100776	-1.5524887267791623e-05	-0.0001780138910670026	-1.53016562997009e-05	-0.00017545424547912858
5.009866994350591	0.0008120245219697584	0.0008039260344539988	0.0008509509681798048	0.0008401257966741505	0.0008740012154629104	0.0008614002808794784	0.0008991750598790956	0.0008845003606528583	0.0009541282320775364	0.0009344539873683431	0.05517622955907346	0.05151445264610533	-1.540544780006224e-05	-0.00017770872166414375	-1.5183941791044667e-05	-0.0001751535511714808
5.040053963203681	0.0008115928587108737	0.0008034987330526318	0.0008504994331443582	0.0008396800206790021	0.0008735379739583745	0.0008609436999410663	0.0008986990844430132	0.0008840320912596298	0.000953624640657091	0.0009339605946029301	0.055177511150707965	0.05151564566145698	-1.52867835859858e-05	-0.00017740240838956534	-1.5066991378697228e-05	-0.0001748517303727659
5.070422823729659	0.0008111619254355257	0.000803072154975255	0.0008500486720676096	0.0008392350089599661	0.0008730755331178607	0.0008604879079231203	0.0008982239393977177	0.0008835646380261051	0.000953121946516185	0.0009334680785820837	0.05517880813595613	0.05151685300625931	-1.5168889756380852e-05	-0.00017709494590112396	-1.4950800263809766e-05	-0.00017454877782865919
5.100974671917351	0.0008107317247725305	0.0008026463028317468	0.0008495986878098822	0.0008387907643428873	0.0008726138959466587	0.0008600329077852395	0.0008977496279134748	0.0008830980040628096	0.0009526201532089275	0.0009329764427626533	0.055180120700869466	0.05151807485369651	-1.505176147042174e-05	-0.00017678632880843703	-1.4835363675448632e-05	-0.0001742446882372628
5.131710610359471	0.0008103022593618807	0.0008022211792431358	0.0008491494832444656	0.0008383472896664354	0.0008721530654641819	0.0008595787025009159	0.0008972761531760167	0.0008826321924953872	0.0009521192643081159	0.0009324856906195032	0.05518144903376206	0.051519311379058526	-1.4935393915675027e-05	-0.0001764765516746314	-1.472067687068035e-05	-0.0001739394562511043
5.1626317482924104	0.0008098735318548328	0.000801796786841691	0.0008487010612577263	0.0008379045877822123	0.0008716930447040886	0.0008591252950576511	0.0008968035183866806	0.0008821672064647335	0.0009516192834054086	0.0009319958256456789	0.05518279332523932	0.05152056275976719	-1.481978230775255e-05	-0.0001761656090140118	-1.4606735134229873e-05	-0.00017363307647477733
5.193739201636265	0.0008094455449140101	0.0008013731282710218	0.0008482534247492275	0.0008374626615548726	0.0008712338367144172	0.0008586726884570907	0.000896331726762556	0.0008817030491271428	0.0009511202141115126	0.0009315068513525855	0.055184153768224296	0.05152182917540298	-1.470492189030101e-05	-0.00017585349529294914	-1.44935337784112e-05	-0.00017332554346544127
5.225034093035115	0.0008090183012134836	0.0008009502061861619	0.0008478065766318323	0.0008370215138622249	0.0008707754445577	0.0008582208857151367	0.0008958607815366159	0.0008812397236544338	0.0009506220600563497	0.0009310187712701499	0.05518553055798684	0.051523110807729734	-1.459080793481983e-05	-0.00017554020492938083	-1.438106814302502e-05	-0.00017301685173296
5.256517551897525	0.0008085918034388767	0.0008005280232536724	0.0008473605198318276	0.0008365811475953542	0.0008703178713111024	0.0008577698898620819	0.000895390685957872	0.0008807772332341007	0.0009501248248892499	0.0009305315889470036	0.055186923892173737	0.05152440784072358	-1.4477435740446049e-05	-0.00017522573229172833	-1.4269333595107181e-05	-0.0001727069957384586
5.288190714437326	0.0008081660542874513	0.0008001065821517285	0.000846915257289031	0.0008361415656587284	0.0008698611200665427	0.0008573197039427303	0.0008949214432915086	0.0008803155810694445	0.0009496285122791244	0.0009300453079506501	0.05518833397083572	0.05152572046059842	-1.4364800633943908e-05	-0.0001749100716998131	-1.415832552890614e-05	-0.00017239596989529482
5.320054723714605	0.0008077410564682063	0.0007996858855702184	0.0008464707919569107	0.0008357027709703164	0.000869405193930825	0.0008568703310165258	0.0008944530568190324	0.0008798547703797201	0.0009491331259146539	0.0009295599318676448	0.05518976099645819	0.05152704885583465	-1.4252897969500161e-05	-0.00017459321742430145	-1.4048039365726836e-05	-0.00017208376856867047
5.352110729676963	0.0008073168127019671	0.0007992659362108329	0.0008460271268026954	0.0008352647664616965	0.0008689500960257631	0.0008564217741576746	0.0008939855298384128	0.0008793948044002706	0.0009486386695044671	0.0009290754643037664	0.05519120517399137	0.05152839321720633	-1.414172312851937e-05	-0.00017427516368517804	-1.3938470553672214e-05	-0.00017177038607368855
5.384359889201005	0.0008068933257214901	0.0007988467367871696	0.0008455842648074997	0.0008348275550781823	0.0008684958294883211	0.0008559740364552839	0.000893518865664238	0.0008789356863826817	0.0009481451467773376	0.0009285919088842053	0.05519266671088015	0.051529753737809256	-1.4031271519551053e-05	-0.00017395590465277277	-1.3829614567618942e-05	-0.0001714558166768798
5.41680336613411	0.0008064705982715468	0.0007984282900248182	0.0008451422089664314	0.0008343911397789264	0.0008680423974707323	0.0008555271210134776	0.0008930530676278511	0.0008784774195949132	0.0009476525614823596	0.000928109269253732	0.05519414581709428	0.05153113061309054	-1.3921538578216819e-05	-0.00017363543444778862	-1.3721466909123736e-05	-0.00017114005459600845
5.44944233133642	0.000806048633109027	0.0007980105986614631	0.0008447009622887142	0.0008339555235370438	0.0008675898031406383	0.000855081030951534	0.0008925881390775055	0.0008780200073214505	0.0009471609173891436	0.0009276275490768849	0.05519564270516064	0.05153252404087563	-1.3812519766913736e-05	-0.0001733137471392754	-1.3614023106121517e-05	-0.0001708230939979627
5.482277962723094	0.0008056274330030332	0.0007975936654469781	0.0008442605277978055	0.0008335207093397282	0.0008671380496812202	0.0008546357694040144	0.0008921240833785134	0.0008775634528634498	0.0009466702182880059	0.0009271467520381518	0.05519715759019418	0.05153393422139952	-1.370421057478484e-05	-0.00017299083674590654	-1.3507278712921941e-05	-0.00017050492900028136
5.515311445306831	0.0008052070007349759	0.0007971774931435222	0.0008438209085315132	0.0008330867001883666	0.0008666871402913301	0.0008541913395208918	0.0008916609039133931	0.0008771077595388823	0.0009461804679901579	0.0009266668818421517	0.05519869068992866	0.05153536135733561	-1.3596606517543922e-05	-0.00017266669723492445	-1.3401229310018581e-05	-0.00017018555366982158
5.548543971240616	0.0008047873390986727	0.0007967620845256389	0.0008433821075421183	0.0008326534990986613	0.0008662370781856281	0.000853747744467686	0.000891198604082025	0.0008766529306826838	0.0009456916703279038	0.0009261879422138223	0.05520024222475043	0.05153680565382491	-1.3489703137319412e-05	-0.0001723413225215853	-1.3295870503941473e-05	-0.0001698649620224535
5.581976739860765	0.000804368450900445	0.0007963474423803533	0.0008429441278964931	0.0008322211091007479	0.0008657878665947159	0.0008533049874255953	0.0008907371873018014	0.0008761989696469037	0.0009452038291548325	0.0009257099368986066	0.0552018124177302	0.05153826731850721	-1.3383496002590187e-05	-0.000172014706470075	-1.319119792719467e-05	-0.00016954314802394843
5.615610957730194	0.0008039503389592138	0.0007959335695072673	0.0008425069726762201	0.0008317895332393108	0.0008653395087652707	0.0008528630715916263	0.0008902766570077785	0.0008757458798008507	0.0009447169483460125	0.0009252328696626372	0.05520340149465695	0.05153974656155286	-1.3277980707961795e-05	-0.00017168684289178837	-1.3087207238028989e-05	-0.00016922010558811929
5.649447838681973	0.0008035330061066016	0.0007955204687186636	0.0008420706449777181	0.0008313587745737101	0.0008648920079601857	0.0008524220001787347	0.0008898170166528346	0.0008752936645312486	0.0009442310317981947	0.0009247567442929315	0.0552050096840696	0.05154124359569117	-1.3173152874055433e-05	-0.0001713577255454679	-1.2983894120322317e-05	-0.00016889582857687602
5.6834886038631165	0.0008031164551870291	0.0007951081428396003	0.000841635147912361	0.000830928836178098	0.000864445367458705	0.0008519817764159552	0.0008893582697078236	0.0008748423272423848	0.0009437460834300082	0.0009242815645975793	0.05520663721729333	0.05154275863624497	-1.3069008147431616e-05	-0.0001710273481378699	-1.2881254283558796e-05	-0.0001685703108013914
5.717734481778674	0.0008027006890578115	0.0007946965947080096	0.000841200484606599	0.0008304997211415393	0.0008639995905565604	0.0008515424035485372	0.0008889004196617286	0.000874391871356261	0.0009432621071821594	0.000923807334405933	0.05520828432847153	0.05154429190116054	-1.296554220033691e-05	-0.00017069570432146075	-1.2779283462500957e-05	-0.0001682435460192977
5.75218670833605	0.0008022857105892657	0.000794285827174804	0.0008407666582020886	0.0008300714325681401	0.0008635546805661167	0.0008511038848380876	0.0008884434700218276	0.0008739423003127529	0.0009427791070176422	0.0009233340575688087	0.055209951254602346	0.05154584361104018	-1.2862750730643219e-05	-0.00017036278769536062	-1.267797741719319e-05	-0.00016791552793599118
5.786846526889619	0.0008018715226648022	0.0007938758431039693	0.0008403336718558098	0.0008296439735771636	0.0008631106408165054	0.0008506662235627013	0.0008879874243138441	0.0008734936175697591	0.0009422970869219345	0.0009228617379586753	0.05521163823557278	0.051547413989176075	-1.2760629461754103e-05	-0.00017002859180562102	-1.2577331932828173e-05	-0.00016758625020449336
5.821715188285586	0.0008014581281810294	0.0007934666453726691	0.0008399015287401946	0.0008292173473031571	0.0008626674746537681	0.0008502294230171031	0.0008875322860821112	0.0008730458266033587	0.0009418160509032081	0.0009223903794698534	0.055213345514195065	0.05154900326158199	-1.265917414234631e-05	-0.00016969311014289334	-1.2477342819507478e-05	-0.0001672557064234803
5.856793950907131	0.000801045530047857	0.0007930582368713478	0.0008394702320432545	0.0008287915568960793	0.0008622251854410016	0.0008497934865127901	0.0008870780588897341	0.0008725989309079721	0.0009413360029925378	0.0009219199860187174	0.05521507333624181	0.05155061165702803	-1.2558380546359368e-05	-0.00016935633614434398	-1.237800591225198e-05	-0.00016692389013925335
5.892084080719833	0.0008006337311885889	0.000792650620503825	0.0008390397849686997	0.000828366605521417	0.0008617837765584929	0.0008493584173781627	0.0008866247463187451	0.0008721529339965093	0.0009408569472441035	0.000921450561543888	0.05521682195048331	0.05155223940707382	-1.2458244472797822e-05	-0.00016901826319173918	-1.2279317070781545e-05	-0.00016659079484371286
5.927586851317345	0.0008002227345400352	0.0007922437991874071	0.0008386101907360751	0.0008279424963603204	0.000861343251403872	0.0008489242189586767	0.0008861723519702763	0.00087170783940054	0.0009403788877354104	0.0009209821100064425	0.05521859160872441	0.05155388674610301	-1.2358761745562968e-05	-0.00016867888461111202	-1.2181272179334623e-05	-0.00016625641397371993
5.963303543967366	0.0007998125430526077	0.0007918377758529834	0.0008381814525808826	0.0008275192326097241	0.0008609036133922505	0.000848490894616979	0.0008857208794647177	0.0008712636506704467	0.0009399018285674969	0.0009205146353901137	0.05522038256584119	0.05155555391135867	-1.2259928213468468e-05	-0.00016833819367434444	-1.2083867146716817e-05	-0.00016592074091301146
5.999235447657878	0.0007994031596904218	0.0007914325534451287	0.0008377535737547079	0.0008270968174824731	0.000860464865956366	0.0008480584477330492	0.0008852703324418818	0.0008708203713755855	0.0009394257738651446	0.0009200481417014921	0.05522219507982034	0.05155724114297789	-1.2161739749872585e-05	-0.00016799618359561452	-1.1987097905941796e-05	-0.00016558376898889726
6.035383859143656	0.0007989945874314078	0.0007910281349222146	0.0008373265575253591	0.0008266752542074588	0.0008600270125467384	0.0008476268817043515	0.0008848207145611788	0.0008703780051044562	0.0009389507277771073	0.000919582632970243	0.055224029411795515	0.051558948684028105	-1.2064192252757983e-05	-0.00016765284753350596	-1.1890960414279866e-05	-0.00016524549147398093
6.071750082993084	0.0007985868292674036	0.0007906245232565027	0.0008369004071769844	0.0008262545460297375	0.0008595900566318033	0.0008471961999459693	0.0008843720295017736	0.0008699365554648558	0.0009384766944763143	0.0009191181132493018	0.05522588582608875	0.05156067678054293	-1.1967281644527025e-05	-0.00016730817859028635	-1.1795450653056747e-05	-0.00016490590158546592
6.108335431635222	0.0007981798882042672	0.0007902217214342578	0.0008364751260102135	0.0008258346962106679	0.000859154001698073	0.0008467664058907597	0.0008839242809627638	0.0008694960260840506	0.0009380036781601009	0.0009186545866150944	0.055227764590247565	0.0515624256815585	-1.1871003871830044e-05	-0.00016696216981076928	-1.1700564627521726e-05	-0.0001645649924841841
6.145141225407182	0.0007977737672619744	0.000789819732455846	0.0008360507173422796	0.0008254157080280344	0.0008587188512502753	0.0008463375029894922	0.000883477472663342	0.0008690564206089359	0.0009375316830504216	0.0009181920571677411	0.055229665975086106	0.05156419563915188	-1.1775354905469923e-05	-0.00016661481418206447	-1.1606298366712356e-05	-0.0001642227572742072
6.182168792601758	0.0007973684694747328	0.0007894185593358488	0.0008356271845071639	0.0008249975847761886	0.0008582846088115154	0.0008459094947110068	0.0008830316083429781	0.000868617742706212	0.0009370607133940846	0.0009177305290312801	0.05523159025472463	0.0515659869084761	-1.1680330740263326e-05	-0.00016626610463363334	-1.1512647923348635e-05	-0.0001638791890030411
6.2194194695153895	0.0007969639978910762	0.0007890182051031586	0.0008352045308557154	0.0008245803297661686	0.0008578512779234153	0.0008454823845423511	0.0008825866917615805	0.0008681799960625418	0.0009365907734629639	0.0009172700063538709	0.05523353770663168	0.05156779974780092	-1.1585927394960893e-05	-0.00016591603403709465	-1.141960937373239e-05	-0.0001635342806616813
6.256894600496366	0.0007965603555739796	0.0007886186728010932	0.0008347827597557947	0.0008241639463258404	0.0008574188621462755	0.0008450561759889381	0.0008821427266996786	0.0008677431843847281	0.0009361218675542368	0.0009168104933080208	0.05523550861166414	0.05156963441855034	-1.1492140912033877e-05	-0.0001655645952050866	-1.132717881755299e-05	-0.00016318802518269782
6.294595537993358	0.0007961575456009594	0.0007882199654874982	0.0008343618745924028	0.0008237484378000275	0.0008569873650592218	0.0008446308725746927	0.0008816997169585924	0.0008673073113998797	0.0009356539999906064	0.0009163519940907979	0.05523750325410969	0.05157149118534054	-1.1398967357597808e-05	-0.00016521178089137778	-1.1235352377788471e-05	-0.00016284041544115113
6.332523642604218	0.0007957555710641851	0.0007878220862348573	0.0008339418787678211	0.0008233338075506473	0.0008565567902603656	0.000844206477842206	0.0008812576663606152	0.0008668723808555874	0.0009351871751205381	0.000915894512924056	0.05523952192172991	0.05157337031602123	-1.1306402821278927e-05	-0.0001648575837903954	-1.1144126200613585e-05	-0.00016249144425378725
6.370680283125076	0.0007953544350705814	0.0007874250381303972	0.0008335227757017432	0.0008229200589568433	0.0008561271413669527	0.0008437829953528849	0.0008808165787491842	0.0008664383965200918	0.0009347213973184861	0.0009154380540546532	0.055241564905801656	0.05157527208171381	-1.1214443416077136e-05	-0.00016450199653680886	-1.1053496455214196e-05	-0.0001621411043786214
6.40906683659976	0.0007949541407419418	0.0007870288242761988	0.0008331045688314167	0.000822507195415124	0.0008556984220155267	0.0008433604286871092	0.000880376457989067	0.0008660053621824635	0.0009342566709851354	0.0009149826217546802	0.055243632501162335	0.051577196756853703	-1.1123085278208142e-05	-0.00016414501170464169	-1.0963459333684922e-05	-0.00016178938851413305
6.447684688369473	0.0007945546912150335	0.0007866334477893053	0.0008326872616117783	0.0008220952203394984	0.0008552706358620822	0.0008429387814443846	0.000879937307966538	0.0008655732816527761	0.0009337930005476348	0.0009145282203216846	0.055245725006253014	0.051579144619230334	-1.1032324567039273e-05	-0.00016378662180766002	-1.0874011050925059e-05	-0.00016143628929973786
6.486535232122802	0.0007941560896417071	0.0007862389118018318	0.0008322708575155941	0.0008216841371616139	0.0008548437865822257	0.0008425180572434986	0.0008794991325895622	0.0008651421587622831	0.0009333303904598365	0.0009140748540788997	0.055247842723163236	0.05158111595002795	-1.0942157464973248e-05	-0.00016342681929926162	-1.0785147844543166e-05	-0.00016108179931556554
6.525619869945995	0.0007937583391890023	0.0007858452194610705	0.0008318553600335947	0.0008212739493308898	0.0008544178778713296	0.0008420982597226736	0.0008790619357879733	0.0008647119973635928	0.0009328688452025337	0.0009136225273754701	0.05524998595767634	0.051583111033869505	-1.0852580177243484e-05	-0.00016306559657092157	-1.0696865974643699e-05	-0.00016072591108065581
6.564940012373588	0.0007933614430392651	0.00078545237392961	0.0008314407726746238	0.0008208646603146655	0.000853992913444702	0.0008416793925397328	0.0008786257215136671	0.0008642828013308561	0.0009324083692837117	0.0009131712445866923	0.05525215501931517	0.05158513015885797	-1.0763588931789192e-05	-0.0001627029459516094	-1.0609161723719451e-05	-0.0001603686170529861
6.604497078439295	0.0007929654043902519	0.0007850603783854394	0.0008310270989657732	0.0008204562735983336	0.0008535688970377422	0.0008412614593722523	0.0008781904937407807	0.0008638545745599407	0.0009319489672387856	0.0009127210101142426	0.055254350221388276	0.051587173616619575	-1.06751799792415e-05	-0.00016233885970920459	-1.0522031396630743e-05	-0.0001600099096304708
6.644292495727218	0.0007925702264552424	0.0007846692360220617	0.0008306143424525268	0.000820048792685482	0.0008531458324061047	0.000840844463917723	0.0008777562564658821	0.000863427320968615	0.000931490643630851	0.0009122718283864134	0.055256571881037324	0.05158924170234843	-1.0587349592677125e-05	-0.00016197333004805414	-1.0435471320350415e-05	-0.00015964978114865747
6.684327700423376	0.0007921759124631526	0.0007842789500486078	0.0008302025066989055	0.0008196422210980394	0.000852723723325866	0.0008404284098937141	0.0008773230137081607	0.0008630010444967345	0.0009310334030509347	0.0009118237038583559	0.0552588203192844	0.051591334714849224	-1.0500094067581942e-05	-0.00016160634911002725	-1.0349477843953417e-05	-0.00015928822388178165
6.724604137367524	0.000791782465658641	0.0007838895236899435	0.0008297915952876064	0.0008192365623764102	0.0008523025735936843	0.0008400133010380293	0.000876890769509612	0.0008625757491064204	0.0009305772501182398	0.0009113766410123115	0.05526109586107982	0.05159345295658381	-1.041340972166016e-05	-0.00016123790897298873	-1.0264047338403443e-05	-0.00015892523004112924
6.76512326010531	0.0007913898893022303	0.0007835009601867915	0.0008293816118201555	0.0008188318200796288	0.0008518823870269738	0.000839599141108879	0.0008764595279352387	0.0008621514387822554	0.000930122189480411	0.0009109306443578657	0.0552633988353518	0.051595596733714374	-1.0327292894725046e-05	-0.00016086800165054926	-1.0179176196460984e-05	-0.00015856079177498095
6.805886530940724	0.0007909981866704116	0.0007831132627958366	0.0008289725599170463	0.0008184279977854942	0.0008514631674640655	0.0008391859338850372	0.0008760292930732348	0.000861728117531464	0.0009296682258137801	0.0009104857184321825	0.055265729575054635	0.05159776635615249	-1.024173994867636e-05	-0.00016049661909309232	-1.0094860832652111e-05	-0.00015819490116955603
6.846895420988873	0.0007906073610557602	0.0007827264347898423	0.0008285644432178878	0.0008180250990907188	0.0008510449187643763	0.0008387736831660085	0.0008756000690351831	0.0008613057893841022	0.0009292153638236271	0.0009100418678002533	0.05526808841721992	0.051599962137602415	-1.0156747267210664e-05	-0.00016012375318488759	-1.0011097682989176e-05	-0.00015782755024620898
6.888151410229076	0.000790217415767054	0.0007823404794577697	0.0008281572653815571	0.0008176231276110783	0.0008506276448085848	0.0008383623927721988	0.0008751718599562554	0.0008608844583932543	0.000928763608244446	0.00090959909705515	0.055270475703006285	0.0516021843956101	-1.0072311255817853e-05	-0.00015974939574539548	-9.92788320497602e-06	-0.00015745873096265073
6.92965598755826	0.0007898283541293795	0.0007819554001048847	0.0008277510300863397	0.0008172220869815507	0.0008502113494987939	0.0008379520665450774	0.0008747446699954025	0.0008604641286352163	0.0009283129638401991	0.0009091574108182675	0.05527289177775134	0.05160443345161132	-9.988428341638905e-06	-0.0001593735385284345	-9.845213877434505e-06	-0.00015708843521208826
6.971410650844719	0.0007894401794842556	0.0007815712000528827	0.0008273457410300871	0.0008168219808564734	0.0008497960367587104	0.0008375427083473516	0.0008743185033355609	0.0008600448042096979	0.0009278634354045901	0.0009087168137395854	0.055275336991023355	0.05160670963097774	-9.905094973288939e-06	-0.0001589961732208489	-9.763086200377871e-06	-0.00015671665482208663
7.01341690698215	0.0007890528951897442	0.000781187882639999	0.0008269414019303631	0.0008164228129096867	0.0008493817105338155	0.0008371343220631339	0.00087389336418385	0.000859626489240013	0.0009274150277613286	0.0009082773104979182	0.05527781169667375	0.05160901326306868	-9.822307620824255e-06	-0.0001586172914434525	-9.681496694932679e-06	-0.0001563433815552906
7.055676271944047	0.0007886665046205667	0.0007808054512211277	0.0008265380165245947	0.0008160245868346851	0.0008489683747915383	0.0008367269115981141	0.0008734692567717739	0.0008592091878732775	0.0009269677457643993	0.0009078389058011727	0.05528031625289107	0.0516113446812791	-9.740062775582745e-06	-0.000158236884749835	-9.600441903206969e-06	-0.00015596860710842542
7.098190270838397	0.0007882810111682206	0.0007804239091679379	0.0008261355885702254	0.0008156273063447667	0.0008485560335214329	0.000836320480879731	0.0008730461853554253	0.0008587929042806051	0.0009265215942983341	0.0009074016043866077	0.05528285102225367	0.05161370422308947	-9.65835695004337e-06	-0.00015785494462564054	-9.519918388161894e-06	-0.00015559232311168625
7.1409604379627405	0.0007878964182410986	0.0007800432598689942	0.0008257341218448694	0.0008152309751731886	0.0008481446907353564	0.0008359150338573482	0.0008726241542156935	0.0008583776426573121	0.0009260765782784907	0.0009069654110210987	0.055285416371786265	0.051616092230118496	-9.577186677730762e-06	-0.0001574714624883733	-9.439922733481612e-06	-0.000155214521128072
7.183988316859528	0.000787512729264603	0.0007796635067298726	0.0008253336201464641	0.000814835597073316	0.0008477343504676463	0.0008355105745024282	0.0008722031676584677	0.0008579634072231132	0.000925632702651325	0.0009065303305013989	0.055288012673013004	0.05161850904817226	-9.496548513095518e-06	-0.0001570864296869534	-9.360451543493492e-06	-0.00015483519265349632
7.227275460371831	0.0007871299476812678	0.0007792846531732823	0.0008249340872934269	0.0008144411758187792	0.0008473250167753007	0.0008351071068087089	0.0008717832300148497	0.000857550202222329	0.0009251899723946763	0.0009060963676544088	0.05529064030201604	0.05162095502729866	-9.416439031399715e-06	-0.00015669983750113414	-9.281501443015455e-06	-0.000154454329115844
7.270823430699384	0.0007867480769508749	0.0007789067026391835	0.0008245355271248109	0.0008140477152036261	0.0008469166937381592	0.0008347046347923819	0.0008713643456413615	0.0008571380319240871	0.0009247483925180455	0.0009056635273374427	0.05529329963949045	0.051623430521838404	-9.336854828585067e-06	-0.00015631167714094674	-9.20306907727965e-06	-0.00015407192187472107
7.31463379945495	0.0007863671205505737	0.0007785296585849085	0.0008241379435004615	0.0008136552190424789	0.0008465093854590857	0.0008343031624922702	0.0008709465189201576	0.0008567269006225296	0.0009243079680628819	0.0009052318144385017	0.055295991070802505	0.05162593589048011	-9.257792521180988e-06	-0.00015592193974642288	-9.1251511117902e-06	-0.0001536879622211218
7.358708147721062	0.000785987081975002	0.0007781535244852829	0.0008237413403011761	0.000813263691170691	0.0008461030960641513	0.0008339026939700096	0.0008705297542592403	0.0008563168126370206	0.0009238687041028718	0.0009048012338765473	0.05529871498604789	0.05162847149631334	-9.17924874617275e-06	-0.00015553061638701182	-9.047744232222599e-06	-0.00015330244137648497
7.403048066107065	0.0007856079647364047	0.0007777783038327453	0.0008233457214288609	0.0008128731354445038	0.0008456978297028189	0.0008335032333102289	0.0008701140560926725	0.0008559077723123537	0.0009234306057442259	0.0009043717906017768	0.055301471780110946	0.05163103770688364	-9.10122016089046e-06	-0.0001551376980608865	-8.970845144288392e-06	-0.00015291535049241634
7.447655154806527	0.0007852297723647577	0.000777404000137473	0.0008229510908066943	0.0008124835557412078	0.0008452935905481312	0.0008331047846207348	0.0008696994288807976	0.0008554997840189671	0.000922993678125976	0.0009039434895959052	0.055304261852724114	0.05163363489424929	-9.02370344286682e-06	-0.0001547431756941664	-8.894450573639773e-06	-0.00015252668064993924
7.49253102365499	0.000784852508407888	0.0007770306169275021	0.0008225574523792876	0.0008120949559593009	0.0008448903827968985	0.000832707352032695	0.0008692858771104577	0.0008550928521531531	0.0009225579264202694	0.0009035163358724438	0.05530708560852812	0.05163626343503674	-8.946695289776402e-06	-0.00015434704014138934	-8.818557265765498e-06	-0.00015213642285982765
7.537677292188054	0.0007844761764315937	0.0007766581577488495	0.0008221648101128435	0.0008117073400186478	0.000844488210669884	0.000832310939700822	0.0008688734052952117	0.0008546869811372706	0.0009221233558326644	0.000903090334476984	0.05530994345713483	0.05163892371049695	-8.870192419277792e-06	-0.00015394928218376291	-8.743161985852108e-06	-0.00015174456806066328
7.583095589699846	0.0007841007800197733	0.0007762866261656433	0.000821773167995328	0.0008113207118606484	0.0008440870784120018	0.0008319155518035658	0.0008684620179755644	0.0008542821754199692	0.0009216899716024385	0.0009026654904874898	0.05531283581318775	0.051641616106564855	-8.794191568904305e-06	-0.00015354989252938656	-8.66826151868505e-06	-0.0001513511071196405
7.628787555301809	0.0007837263227745406	0.0007759160257602378	0.0008213825300366248	0.0008109350754483911	0.0008436869902925	0.0008315211925432935	0.0008680517197191811	0.0008538784394763961	0.0009212577790028842	0.0009022418090145774	0.05531576309642563	0.05164434101391731	-8.718689496034493e-06	-0.00015314886181344578	-8.593852668607044e-06	-0.00015095603083226106
7.674754837981857	0.0007833528083163534	0.0007755463601333449	0.0008209929002687071	0.0008105504347668236	0.0008432879506051579	0.0008311278661464843	0.0008676425151211199	0.0008534757778084218	0.0009208267833416193	0.000901819295201813	0.05531872573174582	0.051647098828031174	-8.643682977585096e-06	-0.00015274618059499256	-8.51993225921277e-06	-0.0001505593299190866
7.720999096663877	0.0007829802402841416	0.0007751776329041621	0.0008206042827458071	0.0008101667938229208	0.0008428899636684867	0.0008307355768639248	0.0008672344088040633	0.0008530741949448655	0.0009203969899609036	0.0009013979542260124	0.05532172414927003	0.05164988994924551	-8.569168810113395e-06	-0.0001523418393594156	-8.446497133459893e-06	-0.00015016099502873637
7.767522000267617	0.0007826086223354225	0.00077480984771049	0.0008202166815445736	0.0008097841566458409	0.0008424930338259126	0.0008303443289708899	0.0008668274054185367	0.0008526736954417068	0.0009199684042379369	0.0009009777912975256	0.055324758784408394	0.05165271478282061	-8.495143809609043e-06	-0.00015193582851669163	-8.373544153466098e-06	-0.00014976101673586095
7.814325227768903	0.0007822379581464367	0.0007744430082088687	0.0008198301007642523	0.0008094025272871032	0.0008420971654459872	0.0008299541267673475	0.0008664215096431511	0.0008522742838823216	0.0009195410315851894	0.0009005588116605492	0.055327830077926035	0.051655573739000434	-8.42160481131192e-06	-0.00015152813839947044	-8.301070200323474e-06	-0.00014935938553903294
7.861410468260233	0.0007818682514122696	0.0007740771180747009	0.0008194445445268504	0.0008090219098207526	0.0008417023629225807	0.0008295649745781506	0.0008660167261848323	0.000851875964877705	0.0009191148774507127	0.0009001410205934251	0.055330938476010394	0.05165846723307528	-8.34854866977458e-06	-0.0001511187592654617	-8.229072174150559e-06	-0.0001489560918634114
7.908779421011744	0.0007814995058469757	0.0007737121810023777	0.0008190600169773045	0.0008086423083435258	0.0008413086306750801	0.0008291768767532284	0.0008656130597790531	0.0008514787430666951	0.0009186899473184599	0.000899724423408941	0.05533408443034004	0.0516613956854442	-8.275972258600314e-06	-0.00015070768129413215	-8.157546993859885e-06	-0.00014855112605755005
7.956433795532517	0.0007811317251837133	0.0007733482007054144	0.0008186765222836617	0.0008082637269750296	0.0008409159731485986	0.0008287898376677951	0.0008652105151900783	0.0008510826231162139	0.000918266246708618	0.00089930902545465	0.055337268398151264	0.05166435952168062	-8.203872470384163e-06	-0.00015029489458726064	-8.086491597066037e-06	-0.00014814447839339717
8.004375311632296	0.0007807649131748661	0.0007729851809165735	0.0008182940646372447	0.0008078861698579058	0.0008405243948141722	0.0008284038617225406	0.0008648090972111969	0.0008506876097214892	0.0009178437811779274	0.0008988948321131722	0.05534049084231045	0.051667359172595156	-8.13224621662445e-06	-0.00014988038916821655	-8.015902940030142e-06	-0.00014773613906643446
8.052605699483543	0.0007803990735921778	0.0007726231253880005	0.0008179126482528342	0.0008075096411580114	0.0008401339001689718	0.0008280189533438388	0.000864408810664971	0.000850293707606298	0.0009174225563200218	0.0008984818488025179	0.05534375223138276	0.05167039507430247	-8.06109042760482e-06	-0.00014946415498212628	-7.945777997531503e-06	-0.00014732609819514964
8.101126699683881	0.0007800342102268722	0.0007722620378913463	0.000817532277368834	0.0008071341450645823	0.0008397444937364998	0.0008276351169839414	0.0008640096604034682	0.0008499009215231921	0.0009170025777657502	0.0008980700809763938	0.055347053039704955	0.05167346766828832	-7.990402052279744e-06	-0.0001490461818937916	-7.876113762728815e-06	-0.0001469143458192601
8.149940063318896	0.0007796703268897965	0.0007719019222179103	0.0008171529562474618	0.0008067596857904229	0.0008393561800668118	0.0008272523571211947	0.0008636116513085216	0.0008495092562537501	0.0009165838511835292	0.0008976595341245386	0.055350393747457406	0.05167657740147639	-7.92017805811493e-06	-0.00014862645968766186	-7.806907247069964e-06	-0.00014650087189976846
8.199047552025359	0.0007793074274115399	0.0007715427821787623	0.0008167746891749162	0.0008063862675720705	0.0008389689637367156	0.0008268706782602336	0.0008632147882919652	0.0008491187166088053	0.0009161663822796717	0.0008972502137730339	0.05535377484073749	0.051679724726296374	-7.850415431090788e-06	-0.00014820497806786181	-7.738155480213962e-06	-0.00014608566631890696
8.248450938054788	0.0007789455156425732	0.0007711846216048822	0.0008163974804615632	0.0008060138946699815	0.0008385828493499896	0.000826490084932199	0.0008628190762958914	0.0008487293074286969	0.0009157501767987393	0.0008968421254846394	0.05535719681163402	0.05168291010075398	-7.78111117552202e-06	-0.0001477817266573589	-7.66985550990952e-06	-0.00014566871887902733
8.298152004337403	0.0007785845954533729	0.000770827444347287	0.00081602133444211	0.000805642571368703	0.0008381978415375892	0.0008261105816949367	0.0008624245202928958	0.0008483410335835052	0.0009153352405238812	0.0008964352748591147	0.05536066015830326	0.051686133988500055	-7.712262313951807e-06	-0.00014735669499646442	-7.602004401880552e-06	-0.00014525001930185133
8.348152544546481	0.0007782246707345635	0.0007704712542771726	0.0008156462554757965	0.0008052723019770621	0.0008378139449578714	0.0008257321731332195	0.0008620311252863402	0.0008479538999733098	0.0009149215792771956	0.0008960296675335633	0.05536416538504395	0.0516893968589034	-7.643865887073734e-06	-0.00014692987254313894	-7.534599239722092e-06	-0.0001448295572280267
8.398454363163072	0.0007778657453970393	0.0007701160552860398	0.0008152722479465672	0.0008049030908283375	0.0008374311642967994	0.0008253548638589478	0.0008616388963105983	0.0008475679115284247	0.0009145091989200721	0.000895625309182756	0.05536771300237643	0.051692699187120265	-7.575918953619046e-06	-0.00014650124867218728	-7.4676371248257045e-06	-0.0001444073222168496
8.449059275541144	0.000777507823372109	0.0007697618512858384	0.0008148993162632662	0.0008045349422804522	0.0008370495042681724	0.0008249786585113745	0.0008612478384313238	0.0008471830732096613	0.0009140981053535616	0.0008952222055194838	0.05537130352711914	0.05169604145416936	-7.508418590203986e-06	-0.00014607081267375976	-7.401115176207743e-06	-0.00014398330374451596
8.49996910797308	0.0007771509086116226	0.0007694086462090969	0.0008145274648598156	0.0008041678607161502	0.0008366689696138376	0.0008246035617573127	0.0008608579567457049	0.0008467993900085726	0.0009136883045187282	0.0008948203622948904	0.05537493748247061	0.05169942414700507	-7.441361891310713e-06	-0.00014563855375410162	-7.335030530497208e-06	-0.00014355749120487094
8.551185697755594	0.0007767950050881102	0.0007690564440090632	0.0008141566981954065	0.0008038018505431859	0.0008362895651039155	0.0008242295782913577	0.000860469256382729	0.0008464168669477119	0.0009132798023970189	0.0008944197852988247	0.05537861539808618	0.05170284775859124	-7.374745969112098e-06	-0.0001452044610335268	-7.269380341751869e-06	-0.00014312987390757703
8.602710893256043	0.0007764401167949181	0.0007687052486598409	0.0008137870207546869	0.0008034369161945107	0.0008359112955370234	0.0008238567128361048	0.0008600817425034496	0.000846035509080891	0.000912872605010633	0.0008940204803601894	0.055382337810163385	0.051706312787979596	-7.308567953430087e-06	-0.00014476852354733394	-7.2041617814409126e-06	-0.0001427004410789745
8.654546553979111	0.0007760862477463394	0.0007683550641565235	0.000813418437047946	0.0008030730621284554	0.0008355341657404953	0.000823484970142366	0.0008596954203012471	0.0008456553214934322	0.0009124667184228866	0.0008936224533472887	0.05538610526152205	0.0517098197403834	-7.2428249915847814e-06	-0.0001443307302435859	-7.1393720382697395e-06	-0.00014226918185977766
8.706694550633951	0.0007757334019777599	0.0007680058945153415	0.0008130509516113145	0.0008027102928289291	0.0008351581805706175	0.0008231143549894003	0.0008593102950021081	0.0008452763093024403	0.0009120621487386004	0.0008932257101681943	0.05538991830168878	0.05171336912725736	-7.177514248279948e-06	-0.00014389106998285994	-7.075008318091491e-06	-0.00014183608530507485
8.759156765201672	0.0007753815835457881	0.0007676577437737931	0.0008126845690069476	0.0008023486128056002	0.0008347833449128493	0.00082274487218513	0.0008589263718648887	0.0008448984776570571	0.000911658902104468	0.0008928302567710968	0.05539377748698219	0.05171696146637604	-7.112632905557914e-06	-0.0001434495315380535	-7.011067843843734e-06	-0.00014140114038391216
8.811935091003267	0.0007750307965283991	0.0007673106159907918	0.0008123192938232263	0.0008019880265940964	0.0008344096636820597	0.0008223765265663733	0.0008585436561815956	0.0008445218317387346	0.0009112569847094492	0.0008924360991446761	0.055397683380597175	0.05172059728191349	-7.048178162645177e-06	-0.00014300610359299637	-6.947547855399271e-06	-0.00014096433597790559
8.865031432767935	0.0007746810450250703	0.0007669645152468032	0.000811955130674947	0.0008016285387561928	0.0008340371418227555	0.000822009322999068	0.0008581621532776593	0.0008441463767614991	0.0009108564027851505	0.0008920432433184659	0.05540163655269433	0.05172427710452436	-6.984147235897763e-06	-0.0001425607747426172	-6.8844456095227755e-06	-0.00014052566088168517
8.918447706701835	0.0007743323331569218	0.0007666194456439868	0.0008115920842035203	0.0008012701538800078	0.0008336657843093171	0.0008216432663785017	0.0008577818685122138	0.0008437721179722224	0.0009104571626062191	0.0008916516953632228	0.05540563758048582	0.051728001471426255	-6.920537358678057e-06	-0.00014211353349180555	-6.821758379741555e-06	-0.00014008510380150718
8.972185840557227	0.0007739846650668559	0.0007662754113063382	0.0008112301590771659	0.0008009128765801985	0.0008332955961462328	0.0008212783616295428	0.0008574028072783771	0.0008433990606508943	0.0009100592704907363	0.0008912614613913026	0.055409687048326314	0.05173177092648189	-6.857345781229908e-06	-0.0001416643682538854	-6.759483456221516e-06	-0.0001396426533539774
9.02624777370205	0.0007736380449197013	0.0007659324163798355	0.0008108693599911174	0.0008005567114981616	0.0008329265823683419	0.0008209146137068773	0.0008570249750035408	0.0008430272101109021	0.0009096627328006217	0.0008908725475570422	0.05541378554780249	0.051735586020284136	-6.794569770607502e-06	-0.0001412132673510036	-6.697618145706449e-06	-0.00013919829806621764
9.080635457189915	0.0007732924769023507	0.0007655904650325784	0.0008105096916678163	0.0008002016633022275	0.0008325587480410676	0.0008205520275952386	0.0008566483771496496	0.0008426565716993028	0.0009092675559420306	0.0008904849600571356	0.05541793367782552	0.051739447310240994	-6.732206610605106e-06	-0.00014076021901338054	-6.6361597714312964e-06	-0.0001387520263753661
9.135350853830497	0.0007729479652239054	0.0007652495614549348	0.0008101511588571176	0.0007998477366878631	0.0008321920982606633	0.0008201906083096477	0.0008562730192134954	0.0008422871507971068	0.0009088737463657644	0.0008900987051310244	0.055422132044723287	0.05174335536066216	-6.670253601569719e-06	-0.0001403052113774228	-6.575105672959082e-06	-0.00013830382662652352
9.190395938260405	0.0007726045141158194	0.000764909709859688	0.0008097937663364941	0.0007994949363778744	0.0008318266381544569	0.0008198303608956533	0.0008558989067270095	0.0008419189528195618	0.0009084813105676849	0.0008897137890612885	0.05542638126233505	0.05174731074284657	-6.608708060396734e-06	-0.00013984823248613942	-6.514453206150558e-06	-0.00013785368707305845
9.245772697014415	0.0007722621278320402	0.0007645709144821786	0.0008094375189112375	0.0007991432671226072	0.0008314623728810927	0.0008194712904295696	0.0008555260452575532	0.0008415519832164341	0.0009080902550891245	0.0008893302181740366	0.055430681952106604	0.05175131403517028	-6.547567320400703e-06	-0.00013938927028844805	-6.454199743068795e-06	-0.000137401595876524
9.301483128597186	0.0007719208106491539	0.0007642331795804523	0.0008090824214146664	0.0007987927337001512	0.000831099307630781	0.0008191134020187183	0.0008551544404082175	0.0008411862474722987	0.0009077005865173102	0.0008889479988393042	0.055435034743187075	0.05175536582317904	-6.486828731193037e-06	-0.00013892831263717653	-6.394342671836931e-06	-0.00013694754110415985
9.357529243555355	0.0007715805668665325	0.0007638965094354097	0.0008087284787083353	0.0007984433409165497	0.0008307374476255495	0.0008187567008016784	0.0008547840978181235	0.0008408217511068303	0.0009073123114857881	0.000888567137471461	0.055439440272527035	0.051759466699675495	-6.426489658597004e-06	-0.0001384653472893682	-6.334879396550572e-06	-0.0001364915107290865
9.413913064550128	0.0007712414008064769	0.0007635609083509516	0.0008083756956822422	0.0007980950936060036	0.0008303767981194926	0.000818401191948528	0.0008544150231627237	0.0008404584996750957	0.0009069254366748515	0.0008881876405296109	0.05544389918497734	0.051763617264815126	-6.366547484557526e-06	-0.0001380003619047554	-6.2758073372110035e-06	-0.0001360334926294171
9.47063662643026	0.0007709033168143672	0.0007632263806541309	0.0008080240772550425	0.000797747996631084	0.0008300173643990289	0.0008180468806610973	0.0008540472221541097	0.0008400964987678506	0.0009065399688119771	0.0008878095145180093	0.05544841213338964	0.05176781812619719	-6.306999607083932e-06	-0.00013753334404639772	-6.217123929644526e-06	-0.00013557347458836855
9.527701976305488	0.0007705663192588016	0.0007628929306952947	0.0008076736283742523	0.0007974020548829348	0.0008296591517831484	0.0008176937721732119	0.0008536807005413128	0.0008397357540118319	0.0009061559146722547	0.0008874327659864659	0.055452979778719436	0.05177206989896161	-6.2478434400773525e-06	-0.00013706428117807312	-6.158826625348064e-06	-0.00013511144429179112
9.585111173620431	0.000770230412531756	0.0007625605628482467	0.0008073243540164759	0.0007970572732814971	0.0008293021656236839	0.0008173418717509567	0.0008533154641106267	0.0008393762710700696	0.0009057732810788436	0.0008870574015307803	0.05545760279012753	0.051776373205882915	-6.189076413266534e-06	-0.00013659316066391702	-6.100912891424115e-06	-0.00013464738932800202
9.642866290228868	0.0007698956010487227	0.0007622292815103864	0.0008069762591876084	0.0007967136567757112	0.0008289464113055588	0.0008169911846929209	0.0008529515186859106	0.00083901805564218	0.0009053920749034068	0.0008866834277931498	0.05546228184508693	0.05178072867746983	-6.130695972162738e-06	-0.00013611996976892193	-6.043380210526972e-06	-0.00013418129718825722
9.700969410468568	0.0007695618892488641	0.0007618990911028683	0.0008066293489230608	0.0007963712103437389	0.000828591894247057	0.0008166417163304606	0.000852588870128912	0.0008386611134646786	0.0009050123030665717	0.0008863108514626074	0.05546701762948659	0.05178513695206183	-6.072699577887135e-06	-0.00013564469565641168	-5.986226080705731e-06	-0.00013371315526397587
9.75942263123647	0.0007692292815951619	0.0007615699960707514	0.0008062836282879743	0.0007960299389931766	0.0008282386199000835	0.0008162934720279556	0.0008522275243395831	0.0008383054503112864	0.0009046339725383818	0.0008859396792754481	0.05547181083774075	0.05178959867593066	-6.015084707150856e-06	-0.00013516732538845777	-5.929448015373068e-06	-0.00013324295084757298
9.818228062064373	0.0007688977825745661	0.0007612420008831515	0.0008059391023774407	0.0007956898477612733	0.0008278865937504318	0.0008159464571830702	0.0008518674872564038	0.0008379510719932415	0.00090425709033876	0.0008855699180156671	0.05547666217289698	0.051794114503381256	-5.957848852095396e-06	-0.00013468784592407523	-5.873043543156917e-06	-0.0001327706711305443
9.877387825195074	0.0007685673966981491	0.0007609151100333985	0.0008055957763167262	0.0007953509417151543	0.0008275358213180548	0.000815600677227019	0.0008515087648567081	0.0008375979843596172	0.0009038816635379768	0.0008852015745154031	0.05548157234674647	0.051798685096853564	-5.900989520237973e-06	-0.00013420624411883408	-5.8170102078414915e-06	-0.00013229630320280017
9.936904055658934	0.0007682381285012554	0.0007605893280391878	0.0008052536552614918	0.0007950132259520379	0.000827186308157333	0.0008152561376248302	0.000851151363157011	0.0008372461932976361	0.0009035076992571192	0.0008848346556553813	0.0554865420799366	0.051803311127027914	-5.844504234361371e-06	-0.00013372250672383235	-5.76134556825713e-06	-0.00013181983405202713
9.996778901350961	0.0007679099825436573	0.0007602646594427402	0.0008049127443980227	0.0007946767055994639	0.0008268380598573524	0.0008149128438756172	0.0008507952882133441	0.0008368957047329955	0.000903135204668572	0.0008844691683653683	0.055491572102083934	0.051807993272929315	-5.788390532447153e-06	-0.00013323662038505768	-5.706047198224783e-06	-0.00013134125056313284
10.05701452310831	0.0007675829634097036	0.0007599411088109519	0.0008045730489434485	0.0007943413858155115	0.0008264910820421741	0.0008145708015128421	0.0008504405461215832	0.0008365465246301855	0.0009027641869964923	0.0008841051196246207	0.0554966631518889	0.05181273222203581	-5.732645967581121e-06	-0.00013274857164291554	-5.651112686450195e-06	-0.00013086053951738563
10.117613094788254	0.0007672570757084773	0.0007596186807355563	0.0008042345741459758	0.0007940072717890313	0.0008261453803711159	0.0008142300161045933	0.0008500871430177906	0.0008361986589928186	0.0009023946535173018	0.0008837425164623512	0.055501815977252275	0.051817528670384354	-5.677268107835351e-06	-0.00013225834693017524	-5.596539636406814e-06	-0.0001303776875904994
10.178576803346665	0.0007669323240739489	0.0007592973798332797	0.0008038973252851164	0.0007936743687398701	0.0008258009605390327	0.0008138904932538589	0.0008497350850785552	0.0008358521138639592	0.0009020266115601776	0.0008833813659581901	0.055507031335394356	0.05182238332268306	-5.622254536178858e-06	-0.00013176593257149816	-5.542325666266397e-06	-0.0001298926813526613
10.239907848916916	0.0007666087131651342	0.0007589772107460019	0.000803561307671921	0.0007933426819191035	0.0008254578282765998	0.0008135522385988038	0.0008493843785213377	0.0008355068953264581	0.0009016600685075506	0.0008830216752426597	0.055512309992972755	0.05182729689242187	-5.567602850401268e-06	-0.00013127131478288256	-5.488468408813146e-06	-0.00012940550726753264
10.301608444889292	0.0007662862476662482	0.0007586581781409141	0.0008032265266492103	0.0007930122166092656	0.000825115989350597	0.0008132152578130486	0.000849035029604816	0.0008351630095032861	0.000901295031795608	0.0008826634514976458	0.05551765272620524	0.05183227010198392	-5.513310663076386e-06	-0.00013077447967135836	-5.43496551138993e-06	-0.00012891615169186021
10.363680817990868	0.0007659649322868602	0.0007583402867106754	0.0008028929875918075	0.0007926829781245791	0.0008247754495641925	0.0008128795566059483	0.000848687044629233	0.0008348204625578698	0.000900931508914797	0.0008823067019568747	0.05552306032099144	0.05183730368276108	-5.459375601352297e-06	-0.0001302754132320727	-5.38181463572221e-06	-0.00012842460087297836
10.426127208365882	0.0007656447717620587	0.0007580235411735832	0.0008025606959067836	0.0007923549718111986	0.0008244362147572432	0.0008125451407228842	0.0008483404299367601	0.0008344792606944444	0.0009005695074103503	0.00088195143390641	0.055528533573038635	0.05184239837527029	-5.405795306975651e-06	-0.000129774101349317	-5.329013457918037e-06	-0.00012793084094961382
10.488949869656532	0.0007653257708525998	0.0007577079462737224	0.0008022296570336843	0.000792028203047436	0.0008240982908065732	0.0008122120159455398	0.0008479951919118413	0.0008341394101583849	0.0009002090348827909	0.0008815976546851281	0.0555340732879869	0.051847554929269256	-5.35256743613554e-06	-0.00012927052979447295	-5.276559668334485e-06	-0.00012743485794999843
10.552151069084381	0.0007650079343450768	0.0007573935067811399	0.0008018998764447818	0.0007917026772440107	0.0008237616836262837	0.0008118801880922008	0.0008476513369815667	0.0008338009172365687	0.0008998500989884724	0.0008812453716852292	0.055539680281537614	0.051852774103876946	-5.299689659389768e-06	-0.00012876468422501341	-5.224450971489172e-06	-0.00012693663779081432
10.615733087532126	0.000764691267052071	0.0007570802274919988	0.0008015713596453076	0.0007913783998442801	0.0008234263991680377	0.0008115496630180368	0.0008473088716160269	0.0008334637882577171	0.0008994927074400974	0.0008808945923527266	0.05554535537958334	0.05185805666769363	-5.24715966162409e-06	-0.00012825655018477988	-5.172685086016898e-06	-0.00012643616627724952
10.679698219625935	0.0007643757738123187	0.000756768113228747	0.0008012441121737026	0.0007910553763244873	0.0008230924434213688	0.0008112204466154019	0.0008469678023286867	0.0008331280295927566	0.0008991368680072636	0.0008805453241879611	0.05555109941833904	0.05186340339892319	-5.194975141892613e-06	-0.00012774611310129025	-5.121259744533466e-06	-0.00012593342910102723
10.744048773818252	0.0007640614594908672	0.0007564571688402793	0.000800918139601858	0.0007907336121940017	0.0008227598224139787	0.000810892544814126	0.0008466281356767513	0.0008327936476551741	0.0008987825885170009	0.0008801975747461092	0.055556913244475224	0.05186881508549753	-5.143133813376166e-06	-0.0001272333582858498	-5.0701726935784355e-06	-0.000125428411839823
10.808787072471103	0.0007637483289792425	0.0007561473992021058	0.0008005934475353679	0.0007904131129955674	0.0008224285422120461	0.0008105659635818189	0.0008462898782615466	0.0008324606489013821	0.0008984298768543246	0.0008798513516377035	0.055562797715253444	0.05187429252520095	-5.091633403279949e-06	-0.0001267182709319692	-5.01942169351538e-06	-0.00012492109995593248
10.87391545193992	0.0007634363871956066	0.0007558388092165161	0.0008002700416137737	0.0007900938843055488	0.000822098608920533	0.0008102407089241676	0.0008459530367288924	0.0008321290398310823	0.000898078740962788	0.0008795066625291557	0.05556875369866313	0.051879836525799215	-5.040471652778891e-06	-0.00012620083611525335	-4.969004518481576e-06	-0.00012441147879641012
10.93943626265785	0.0007631256390849227	0.0007555314038127446	0.0007999479275108172	0.0007897759317341787	0.0008217700286834933	0.0008099167868852406	0.0008456176177694859	0.0008317988269876332	0.0008977291888450429	0.0008791635151432839	0.05557478207356039	0.05188544790516719	-4.989646316870197e-06	-0.00012568103879082027	-4.918918956239686e-06	-0.0001238995335902937
11.00535186922059	0.0007628160896191232	0.0007552251879471446	0.0007996271109346978	0.000789459260925815	0.0008214428076843925	0.0008095942035477999	0.0008452836281192916	0.0008314700169584291	0.0008973812285634127	0.0008788219172598536	0.05558088372980867	0.051891127491420726	-4.939155164336052e-06	-0.00012515886379343977	-4.869162808151736e-06	-0.00012338524944874307
11.071664650471687	0.0007625077437972681	0.0007549201666033499	0.0007993075976283203	0.000789143877559187	0.0008211169521464168	0.0008092729650336034	0.0008449510745599237	0.0008311426163752679	0.0008970348682404601	0.0008784818767161124	0.055587059568421304	0.05189687612304831	-4.888995977662958e-06	-0.0001246342958365898	-4.819733889079372e-06	-0.00012286861136429073
11.138376999588447	0.0007622006066457155	0.0007546163447924491	0.0007989893933695579	0.0007888297873476559	0.0008207924683327967	0.0008089530775037219	0.0008446199639190457	0.000830816631914738	0.0008966901160595721	0.0008781434014073425	0.055593310501707176	0.05190269464904648	-4.839166552928105e-06	-0.00012410731951048581	-4.770630027294519e-06	-0.00012234960420889895
11.205491324168262	0.0007618946832182847	0.0007543137275531522	0.0007986725039715073	0.0007885169960394673	0.0008204693625471257	0.0008086345471588511	0.0008442903030707623	0.0008304920702985973	0.0008963469802655433	0.00087780649928741	0.05559963745341543	0.05190858392905668	-4.789664699738662e-06	-0.00012357791928174766	-4.721849064401318e-06	-0.0001218282127333492
11.273010046315514	0.0007615899785964256	0.0007540123199519647	0.0007983569352827519	0.0007882055094180145	0.0008201476411336874	0.000808317380239632	0.0008439620989360249	0.0008301689382941629	0.0008960054691651741	0.0008774711783693278	0.05560604135888647	0.051914544833500886	-4.740488241127688e-06	-0.00012304607949184532	-4.6733888552441885e-06	-0.0001213044215661041
11.340935602728974	0.0007612864978893848	0.0007537121270833575	0.0007980426931876244	0.0007878953333020961	0.0008198273104777814	0.0008080015830269684	0.0008436353584830341	0.0008298472427147018	0.0008956655911278685	0.0008771374467258202	0.05561252316520057	0.05192057824372539	-4.691635013493421e-06	-0.00012251178435623844	-4.625247267845377e-06	-0.00012077821521225274
11.409270444789758	0.000760984246234376	0.000753413154069941	0.0007977297836064718	0.0007875864735461821	0.0008195083770060546	0.0008076871618423537	0.0008433100887276501	0.0008295269904198263	0.000895327354586243	0.0008768053124898959	0.05561908383133173	0.05192668505213924	-4.643102866511671e-06	-0.00012197501796362697	-4.57742218331475e-06	-0.00012024957805278902
11.478017038649782	0.0007606832287967445	0.0007531154060626349	0.0007974182124959184	0.0007872789360406733	0.0008191908471868316	0.0008073741230481912	0.000842986296733802	0.0008292081883158889	0.0008949907680367371	0.0008764747838554229	0.05562572432830297	0.05193286616236137	-4.5948896630343405e-06	-0.00012143576427375846	-4.529911495761325e-06	-0.0001197184943427243
11.547177865320764	0.0007603834507701447	0.0007528188882408482	0.0007971079858491432	0.0007869727267121768	0.0008188747275304569	0.0008070624730481316	0.0008426639896139132	0.000828890843356393	0.0008946558400402435	0.0008761458690777222	0.055632445639342984	0.05193912248936426	-4.546993279036515e-06	-0.00012089400711737253	-4.482713112223015e-06	-0.00011918494821061554
11.616755420763786	0.0007600849173767015	0.000752523605812647	0.000796799109696141	0.0007866678515237651	0.0008185600245896259	0.0008067522182873949	0.000842343174529311	0.0008285749625423897	0.0008943225792227255	0.000875818576474149	0.05563924876004407	0.05194545495962387	-4.499411603508911e-06	-0.00012034973019428574	-4.4358249525790205e-06	-0.00011864892365706647
11.686752215979308	0.0007597876338671914	0.0007522295640149387	0.0007964915901040057	0.000786364316475258	0.000818246744959737	0.000806443365253116	0.0008420238586906656	0.0008282605529228993	0.0008939909942758651	0.0008754929144247033	0.0556461346985259	0.051951864511268556	-4.452142538388486e-06	-0.00011980291707261448	-4.389244949470038e-06	-0.00011811040455378397
11.75717077709787	0.0007594916055212053	0.0007519367681136396	0.0007961854331771955	0.0007860621276034855	0.0008179348952792275	0.000806135920474673	0.0008417060493584078	0.0008279476215953157	0.0008936610939576947	0.0008751688913726243	0.055653104475598104	0.05195835209423112	-4.405183998498589e-06	-0.00011925355118791447	-4.342971048239275e-06	-0.00011756937464255102
11.82801364547121	0.0007591968376473283	0.0007516452234038593	0.0007958806450578184	0.0007857612909825709	0.0008176244822299284	0.0008058298905240347	0.0008413897538431717	0.0008276361757058332	0.0008933328870932577	0.0008748465158250113	0.05566015912492636	0.05196491867040438	-4.3585339114327395e-06	-0.0001187016158412102	-4.29700120683444e-06	-0.00011702581753417207
11.899283377763982	0.0007589033355833063	0.0007513549352100727	0.0007955772319259044	0.0007854618127242015	0.0008173155125374117	0.0008055252820160985	0.0008410749795062263	0.0008273262224498632	0.0008930063825752583	0.0008745257963534357	0.055667299693200535	0.05197156521379674	-4.3121902174895685e-06	-0.00011814709419799563	-4.251333395716671e-06	-0.00011647971670636359
11.970982546046038	0.0007586111046962286	0.0007510659088863059	0.0007952751999996961	0.000785163698977917	0.0008170079929713506	0.0008052221016090461	0.0008407617337599264	0.0008270177690724694	0.0008926815893647372	0.0008742067415945782	0.05567452724030493	0.051978292710690634	-4.266150869590424e-06	-0.00011758996928720733	-4.2059655977946114e-06	-0.00011593105550314342
12.043113737885237	0.0007583201503826952	0.0007507781498163097	0.0007949745555359234	0.000784866955931382	0.0008167019303458718	0.0008049203560046851	0.0008404500240681533	0.0008267108228687917	0.0008923585164917372	0.0008738893602508522	0.055681842839493546	0.05198510215980446	-4.220413833229929e-06	-0.00011703022400064156	-4.160895808384517e-06	-0.00011537981713480305
12.115679556440844	0.0007580304780689945	0.0007504916634137416	0.0007946753048300944	0.0007845715898106752	0.0008163973315199192	0.0008046200519488059	0.000840139857946769	0.0008264053911844857	0.0008920371730559886	0.0008735736610910503	0.05568924757756303	0.0519919945724547	-4.174977086352817e-06	-0.00011646784109017871	-4.116122035071473e-06	-0.00011482598467468796
12.188682620557461	0.0007577420932112818	0.0007502064551223491	0.0007943774542167834	0.000784277606880575	0.0008160942033976194	0.0008043211962315389	0.000839831242964074	0.0008261014814161635	0.0008917175682276007	0.0008732596529509932	0.0556967425550313	0.05199897097272166	-4.129838619286279e-06	-0.00011590280316725599	-4.071642297653888e-06	-0.00011426954105869802
12.26212556485955	0.0007574550012957546	0.000749922530416151	0.0007940810100699214	0.0007839850134448485	0.0008157925529286495	0.0008040237956877146	0.0008395241867412686	0.0008257991010118393	0.0008913997112477589	0.0008729473447341869	0.055704328886318884	0.05200603239761767	-4.084996434697459e-06	-0.00011533509270247877	-4.027454628093181e-06	-0.0001137104690848989
12.336011039846525	0.0007571692078388276	0.0007496398947996162	0.0007937859788030852	0.0007836938158465378	0.0008154923871086043	0.0008037278571972229	0.0008392186969529157	0.0008254982574713737	0.0008910836114294275	0.0008726367454124818	0.055712007699932	0.05201317989725679	-4.040448547485906e-06	-0.00011476469202317818	-3.983557070418378e-06	-0.00011314875141146818
12.41034171198835	0.000756884718387315	0.0007493585538078528	0.0007934923668697977	0.0007834040204682584	0.0008151937129793762	0.0008034333876853832	0.0008389147813274156	0.0008251989583469336	0.000890769278158071	0.0008723278640267501	0.05571978013864669	0.05202041453502759	-3.9961929846846905e-06	-0.00011419158331191226	-3.939947680622891e-06	-0.00011258437055505777
12.485120263821853	0.0007566015385186082	0.00074907851300679	0.0007932001807638226	0.0007831156337324924	0.000814896537629532	0.0008031403941233141	0.0008386124476474805	0.0008249012112434488	0.0008904567208923744	0.0008720207096875648	0.05572764735969852	0.05202773738776815	-3.952227785438724e-06	-0.00011361574860621615	-3.896624526640233e-06	-0.00011201730889032202
12.560349394047481	0.0007563196738408527	0.0007487997779933615	0.0007929094270194626	0.0007828286621018842	0.0008146008681946909	0.000802848883528303	0.0008383117037506127	0.0008246050238190725	0.0008901459491649732	0.0008717152915758839	0.055735610534972904	0.052035149545942606	-3.9085510008885285e-06	-0.00011303716979652045	-3.853585688232998e-06	-0.00011144754864811368
12.63603181762671	0.000756039129993133	0.0007485223543956952	0.0007926201122118652	0.0007825431120795444	0.0008143067118579154	0.0008025588629641876	0.0008380125575295948	0.0008243104037856547	0.0008898369725832	0.0008714116189437515	0.05574367085119882	0.052042652113822654	-3.865160694105189e-06	-0.00011245582862487447	-3.8108292569338786e-06	-0.00011087507191437362
12.712170265880024	0.0007557599126456491	0.000748246247873295	0.0007923322429573229	0.000782258990209347	0.0008140140758500944	0.0008022703395417307	0.0008377150169329754	0.0008240173589092089	0.0008895298008298285	0.0008711097011149978	0.05575182951014476	0.052050246209669096	-3.822054940020962e-06	-0.00011187170668400248	-3.768353335967603e-06	-0.00011029986062885411
12.78876748658549	0.000755482027499901	0.0007479714641172319	0.0007920458259135823	0.0007819763030762381	0.0008137229674503393	0.0008019833204190077	0.0008374190899655683	0.0008237258970103942	0.0008892244436638362	0.0008708095474859543	0.0557600877288191	0.05205793296591681	-3.7792318253355994e-06	-0.00011128478541477804	-3.7261560401641997e-06	-0.00010972189658314813
12.865826244077915	0.0007552054802888709	0.0007476980088503326	0.0007917608677801549	0.0007816950573065431	0.0008134333939863798	0.0008016978128017929	0.0008371247846889539	0.0008234360259649988	0.0008889209109211737	0.0008705111675261762	0.05576844673967068	0.052065713529363844	-3.736689448477319e-06	-0.00011069504610669578	-3.684235495920833e-06	-0.0001091411614206339
12.943349319348618	0.000754930276777202	0.0007474258878273621	0.0007914773752986226	0.0007814152595682702	0.0008131453628349587	0.0008014138239439461	0.0008368321092219802	0.0008231477537044204	0.0008886192125155365	0.0008702145707791668	0.05577690779079444	0.05207358906135996	-3.694425919490915e-06	-0.00011010246989473504	-3.6425898410899146e-06	-0.00010855763663369933
13.0213395101458	0.0007546564227613881	0.0007471551068352221	0.0007911953552529593	0.0007811369165714313	0.0008128588814222432	0.0008011313611478139	0.0008365410717412821	0.0008228610882161682	0.0008883193584391595	0.0008699197668631231	0.055785472146139665	0.052081560738000625	-3.6524393599701027e-06	-0.00010950703775819415	-3.601217224917519e-06	-0.00010797130356274276
13.099799631075467	0.0007543839240699534	0.0007468856716931348	0.0007909148144698416	0.0007808600350683489	0.000812573957224225	0.0008008504317646214	0.0008362516804817915	0.000822576037544355	0.0008880213587636081	0.0008696267654716793	0.055794141085719555	0.05208962975032379	-3.610727903021957e-06	-0.00010890873052055161	-3.5601158079974146e-06	-0.00010738214339572894
13.178732513703073	0.0007541127865636388	0.000746617588252836	0.0007906357598189706	0.0007805846218539762	0.0008122905977671347	0.0008005710431948764	0.0008359639437372634	0.0008222926097902012	0.0008877252236405878	0.0008693355763746635	0.055802915905826284	0.05209779730450776	-3.569289693131604e-06	-0.00010830752884610773	-3.5192837621452963e-06	-0.00010679013716499708
13.258141006655675	0.0007538430161355876	0.0007463508623987686	0.0007903581982133937	0.0007803106837662175	0.0008120088106278574	0.0008002932028887767	0.0008356778698608042	0.0008220108131125454	0.0008874309633027612	0.000869046209418867	0.05581179791924749	0.05210606462207241	-3.528122886144007e-06	-0.00010770341323990129	-3.478719270382305e-06	-0.00010619526574739968
13.338027975724735	0.0007535746187115296	0.0007460855000482712	0.000790082136609826	0.0007800382276862464	0.0008117286034343475	0.0008000169183466142	0.0008353934672654016	0.000821730655728354	0.0008871385880645704	0.0008687586745288137	0.05582078845548582	0.052114432940084374	-3.4872256491564127e-06	-0.00010709636404532263	-3.4384205268361487e-06	-0.00010559750986202654
13.418396303969553	0.0007533076002499721	0.0007458215071517767	0.0007898075820089814	0.0007797672605388358	0.0008114499838660579	0.0007997421971191941	0.00083511074442447	0.0008214521459132462	0.0008868481083230811	0.0008684729817075526	0.0558298888609832	0.05212290351136443	-3.4465961604628406e-06	-0.00010648636144319767	-3.3983857366595704e-06	-0.0001049968500686782
13.49924889182131	0.0007530419667423813	0.0007455588896930007	0.0007895345414558973	0.0007794977892926792	0.0008111729596543595	0.0007994690468082472	0.0008348297098723889	0.0008211752920020124	0.0008865595345588226	0.000868189141037444	0.05583910049934582	0.05213147760469776	-3.406232609487296e-06	-0.00010587338545012259	-3.358613115993052e-06	-0.00010439326676700555
13.580588657187745	0.0007527777242133749	0.0007452976536891403	0.0007892630220402695	0.0007792298209607242	0.0008108975385829781	0.0007991974750668528	0.000834550372205059	0.0008209001023891485	0.0008862728773366508	0.0008679071626809694	0.055848424751575816	0.0521401565050473	-3.3661331966909624e-06	-0.00010525741591638216	-3.3191008918676684e-06	-0.00010378674019434486
13.662418535558457	0.0007525148787209075	0.0007450378051910671	0.0007889930308967848	0.0007789633626005034	0.0008106237284884253	0.0007989274895998627	0.0008342727400804555	0.0008206265855293901	0.0008859881473066143	0.0008676270568815427	0.05585786301630235	0.05214894151377056	-3.32629613353317e-06	-0.00010463843252550564	-3.279847302150446e-06	-0.00010317725042463533
13.744741480110864	0.0007522534363564602	0.0007447793502835229	0.0007887245752054588	0.0007786984213144682	0.000810351537260438	0.00079865909816433	0.0008339968222191922	0.000820354749938253	0.0008857053552048333	0.0008673488339643343	0.055867416710019054	0.05215783394883922	-3.2867196423499653e-06	-0.00010401641479068635	-3.240850595440277e-06	-0.00010256477736581004
13.827560461816718	0.0007519934032452339	0.0007445222950853215	0.000788457662191979	0.0007784350042503322	0.0008100809728424271	0.0007983923085699466	0.0008337226274050939	0.0008200846041925862	0.0008854245118543968	0.0008670725043371099	0.05587708726732383	0.05216683514506205	-3.24740195632809e-06	-0.00010339134205505918	-3.2021090310410324e-06	-0.00010194930075965725
13.910878469549415	0.0007517347855463333	0.0007442666457495394	0.0007881922991280422	0.0007781731186014041	0.0008098120432319173	0.000798127128679473	0.0008334501644857663	0.0008198161569311179	0.0008851456281662558	0.0008667980784910691	0.055886876141162764	0.05217594645431167	-3.2083413194503377e-06	-0.00010276319349011853	-3.1636208789095205e-06	-0.00010133080018040475
13.9946985101918	0.0007514775894529592	0.0007440124084637153	0.0007879284933317005	0.000777912771606933	0.0008095447564810018	0.000797863566409182	0.0008331794423731776	0.0008195494168550159	0.0008848687151401393	0.0008665255670017012	0.05589678480307593	0.05218516924575255	-3.1695359863576425e-06	-0.00010213194809202686	-3.1253844195054323e-06	-0.00010070925503080641
14.079023608744702	0.0007512218211926051	0.0007437595894500545	0.0007876662521677158	0.0007776539705524598	0.0008092791206968031	0.00079760162972931	0.0008329104700442526	0.0008192843927284599	0.0008845937838654857	0.0008662549805296583	0.05590681474344823	0.05219450490607523	-3.130984222325661e-06	-0.00010149758468164238	-3.0873979437826687e-06	-0.00010008464454253074
14.163856808436103	0.0007509674870272408	0.0007435081949656208	0.0007874055830479019	0.0007773967227701576	0.0008090151440419268	0.0007973413266644986	0.0008326432565414596	0.000819021093379203	0.0008843208455223703	0.0008659863298216235	0.05591696747176506	0.05220395483973187	-3.0926843032109963e-06	-0.00010086008190282603	-3.0496597531390335e-06	-9.945694777460656e-05
14.24920117083096	0.0007507145932535109	0.0007432582313025416	0.000787146493431485	0.0007771410356391895	0.0008087528347349312	0.0007970826652942539	0.0008323778109734155	0.0008187595276991567	0.0008840499113824613	0.0008657196257112046	0.05592724451686788	0.05221352046917639	-3.0546345153462454e-06	-0.00010021941821991565	-3.012168159294802e-06	-9.882614361064745e-05
14.335059775941703	0.0007504631462029227	0.0007430097047882053	0.0007868889908254556	0.0007768869165860586	0.0008084922010507945	0.0007968256537534025	0.0008321141425154901	0.0008184997046449694	0.0008837809928099756	0.0008654548791198292	0.05593764742721768	0.0522232032351068	-3.016833155477551e-06	-9.957557191611621e-05	-2.9749214842476196e-06	-9.81922107572697e-05
14.421435722339384	0.0007502131522420452	0.0007427626217854673	0.0007866330827849331	0.0007766343730849708	0.000808233251321393	0.0007965703002325587	0.0008318522604104256	0.0008182416332386231	0.0008835141012626589	0.0008651921010576621	0.05594817777116075	0.05223300459671307	-2.979278530715161e-06	-9.892852109227857e-05	-2.9379180602204583e-06	-9.755512774334285e-05
14.50833212726552	0.0007499646177726957	0.0007425169886928456	0.0007863787769135222	0.0007763834126581873	0.0008079759939359738	0.0007963166129785852	0.0008315921739689504	0.0008179853225680224	0.0008832492482927637	0.000864931302624518	0.05595883713719714	0.05224292603192734	-2.941968958465775e-06	-9.827824366503979e-05	-2.901156229593964e-06	-9.691487291771383e-05
14.595752126744532	0.0007497175492321401	0.0007422728119447287	0.0007861260808636832	0.0007761340428763949	0.0008077204373416444	0.0007960646002950715	0.0008313338925704124	0.0008177307817876039	0.0008829864455480551	0.0008646724950108039	0.05596962713425497	0.05225296903767688	-2.904902766325858e-06	-9.762471736388112e-05	-2.864634344797168e-06	-9.627142444670889e-05
14.683698875697011	0.0007494719530932846	0.0007420300980115768	0.0007858750023370984	0.0007758862713590681	0.0008074665900438588	0.0007958142705428085	0.0008310774256634121	0.0008174780201189437	0.0008827257047728203	0.0008644156894984616	0.05598054939196739	0.052263135130143794	-2.8680782920694967e-06	-9.696791973104468e-05	-2.8283507683057527e-06	-9.562476031377276e-05
14.772175548053516	0.0007492278358648698	0.000741788853400124	0.000785625549085042	0.0007756401057748376	0.0008072144606069086	0.0007955656321402668	0.0008308227827664434	0.0008172270468513733	0.0008824670378088906	0.0008641608974619243	0.05599160556095547	0.0522734258450262	-2.8314938835512574e-06	-9.630782811861915e-05	-2.792303872534499e-06	-9.497485831691521e-05
14.861185336869132	0.000748985204091668	0.0007415490846535847	0.0007853777289087561	0.0007753955538418646	0.0008069640576544242	0.0007953186935640872	0.0008305699734685435	0.0008169778713426038	0.0008822104565966846	0.0008639081303690907	0.05600279731311226	0.05228384273780242	-2.7951478986307232e-06	-9.564441968645809e-05	-2.7564920397696313e-06	-9.432169606632401e-05
14.95073145443871	0.0007487440643546787	0.0007413107983518583	0.0007851315496598281	0.0007751526233282151	0.0008067153898698765	0.0007950734633495703	0.0008303190074299509	0.0008167305030193578	0.0008819559731762586	0.0008636573997823059	0.056014126341895606	0.052294387384002244	-2.7590387051282597e-06	-9.49776714007089e-05	-2.72091366212545e-06	-9.366525098344902e-05
15.040817132412794	0.000748504423271325	0.0007410740011117343	0.0007848870192405712	0.0007749113220522376	0.0008064684659970859	0.0007948299500911709	0.0008300698943827682	0.0008164849513780056	0.0008817035996883735	0.0008634087173593588	0.05602559436261975	0.05230506137948032	-2.7231646807573603e-06	-9.43075600325638e-05	-2.6855671414818816e-06	-9.300550029933685e-05
15.131445621914246	0.0007482662874956469	0.0007408386995870952	0.0007846441456044041	0.0007746716578829419	0.0008062232948407315	0.0007945881624429977	0.0008298226441316302	0.0008162412259852067	0.0008814533483755706	0.0008631620948544871	0.05603720311275684	0.05231586634069304	-2.6875242130335736e-06	-9.363406215451286e-05	-2.650450889386466e-06	-9.234242105132795e-05
15.222620193655578	0.0007480296637185055	0.0007406049004691304	0.0007844029367562457	0.0007744336387403905	0.0008059798852668776	0.0007943481091193244	0.0008295772665543914	0.0008159993364785699	0.0008812052315832755	0.0008629175441194072	0.0560489543522385	0.05232680390498112	-2.6521156992372064e-06	-9.295715413989991e-05	-2.615563327015326e-06	-9.16759900823072e-05
15.31434413805701	0.000747794558667772	0.0007403726104865344	0.0007841634007528958	0.000774197272596077	0.0008057382462034863	0.0007941097988950927	0.0008293337716028029	0.0008157592925673035	0.0008809592617608965	0.0008626750771043402	0.05606084986376527	0.052337875730856076	-2.6169375463612823e-06	-9.22768121612294e-05	-2.5809028851367377e-06	-9.100618403920513e-05
15.406620765365147	0.0007475609791085295	0.000740141836405719	0.0007839255457034325	0.0007739625674733223	0.0008054983866409538	0.0007938732406064322	0.0008290921693032125	0.0008155211040328853	0.0008807154514629548	0.0008624347058590662	0.056072891453118175	0.05234908349828847	-2.581988170986642e-06	-9.159301218597538e-05	-2.546468003975823e-06	-9.03329793693064e-05
15.499453405772549	0.0007473289318432723	0.000739912585031022	0.0007836893797696106	0.0007737295314476684	0.0008052603156326436	0.0007936384431511826	0.0008288524697572678	0.0008152847807297401	0.0008804738133502239	0.0008621964425339893	0.05608508094947583	0.05236042890900592	-2.547265999275003e-06	-9.090572997680346e-05	-2.5122571332102106e-06	-8.965635231977798e-05
15.592845409537835	0.0007470984237120997	0.000739684863204912	0.0007834549111662555	0.0007734981726472724	0.0008050240422954216	0.000793405415489415	0.0008286146831426242	0.0008150503325859156	0.0008802343601908801	0.0008619602993812088	0.05609742020573879	0.052371913686789756	-2.512769466888297e-06	-9.021494108854555e-05	-2.4782687319015173e-06	-8.897627893544868e-05
15.686800147106629	0.000746869461592918	0.0007394586778081995	0.00078322214816167	0.0007732684992533093	0.0008047895758102058	0.0007931741666439669	0.0008283788197136646	0.000814817769603776	0.0008799971048616758	0.0008617262887556141	0.05610991109885348	0.05238353957777977	-2.4784970189158095e-06	-8.952062086578505e-05	-2.4445012683990686e-06	-8.829273505581159e-05
15.781321009233178	0.0007466420524016381	0.0007392340357602462	0.0007829910990780389	0.0007730405195003753	0.0008045569254225134	0.0007929447057009783	0.0008281448898022283	0.0008145871018606987	0.0008797620603491239	0.0008614944231159914	0.05612255553014706	0.0523953083507826	-2.444447109820405e-06	-8.882274444155236e-05	-2.4109532203112766e-06	-8.760569631419135e-05
15.87641140710273	0.0007464162030923727	0.0007390109440191724	0.0007827617722918377	0.0007728142416768929	0.0008043261004430178	0.0007927170418104317	0.0008279129038183436	0.0008143583395097778	0.0008795292397506992	0.0008612647150261408	0.05613535542566253	0.052407221797585085	-2.4106182033674026e-06	-8.812128673432729e-05	-2.377623074431047e-06	-8.691513813482987e-05
15.972074772454643	0.0007461919206576386	0.0007387894095820704	0.0007825341762342471	0.0007725896741255248	0.0008040971102481111	0.0007924911841867028	0.0008276828722509754	0.0008141314927805413	0.000879298656276059	0.0008610371771560161	0.05614831273650173	0.05241928173327118	-2.377008772577738e-06	-8.741622244665126e-05	-2.3445093266724615e-06	-8.622103573130424e-05
16.06831455770623	0.0007459692121285512	0.0007385694394852101	0.0007823083193915659	0.000772366825243582	0.0008038699642804685	0.0007922671421091091	0.0008274548056687741	0.0008139065719796675	0.0008790703232482733	0.0008608118222828709	0.05616142943917318	0.052431489996545504	-2.343617299644697e-06	-8.670752606237953e-05	-2.3116104820170014e-06	-8.552336410413974e-05
16.165134236077357	0.0007457480845750291	0.0007383510408042542	0.000782084210305634	0.0007721457034834475	0.000803644672049625	0.0007920449249224735	0.000827228714720841	0.000813683587491721	0.0008788442541050823	0.0008605886632924303	0.05617470753594372	0.05244384845006019	-2.3104422758792736e-06	-8.59951718442109e-05	-2.2789250544363523e-06	-8.48220980382286e-05
16.262537301715792	0.0007455285451059894	0.0007381342206544662	0.0007818618575742527	0.0007719263173529913	0.0008034212431325522	0.0007918245420376848	0.0008270046101374975	0.0008134625497798871	0.0008786204624001618	0.0008603677131800698	0.056188149055198554	0.05245635898074888	-2.2774822016589924e-06	-8.527913383218899e-05	-2.246451566848169e-06	-8.41172121014977e-05
16.36052726982327	0.0007453106008695492	0.0007379189861909226	0.000781641269851613	0.0007717086754159977	0.0008031996871742436	0.0007916060029322703	0.0008267825027310637	0.0008132434693867208	0.0008783989618044109	0.0008601489850520147	0.05620175605180223	0.05246902350016266	-2.2447355863567872e-06	-8.455938584114864e-05	-2.2141885510570947e-06	-8.340868064232732e-05
16.459107676782416	0.0007450942590532237	0.0007377053446087228	0.0007814224558487226	0.0007714927862925901	0.0008029800138883048	0.0007913893171509688	0.0008265624033966484	0.0008130263569349006	0.0008781797661072554	0.0008599324921265534	0.05621553060747137	0.052481843944814546	-2.2122009482638053e-06	-8.383590145738529e-05	-2.1821345476662896e-06	-8.269647778658129e-05
16.55828208028434	0.0007448795268841296	0.0007374933031432059	0.0007812054243338453	0.0007712786586596675	0.0008027622330575554	0.000791174494306318	0.0008263443231129499	0.0008128112231279985	0.0008779628892179755	0.0008597182477352739	0.05622947483114635	0.05249482227652659	-2.1798768145616515e-06	-8.31086540380166e-05	-2.1502881060557477e-06	-8.19805774366078e-05
16.658054059457015	0.0007446664116291773	0.0007372828690701538	0.0007809901841329289	0.0007710663012513301	0.0008025463545346229	0.0007909615440792336	0.0008261282729430571	0.000812598078751245	0.0008777483451670367	0.0008595062653243032	0.056243590859374956	0.05250796048278481	-2.147761721253867e-06	-8.237761670773502e-05	-2.118647784309438e-06	-8.126095326840832e-05
16.758427214994473	0.000744454920595278	0.0007370740497060113	0.0007807767441300549	0.0007708557228593264	0.0008023323882425618	0.0007907504762196115	0.0008259142640352742	0.0008123869346723203	0.0008775361481074602	0.0008592965584555813	0.05625788085669705	0.052521260577097224	-2.1158542130696525e-06	-8.164276235581025e-05	-2.0872121491342065e-06	-8.053757872858447e-05
16.859405169286727	0.0007442450611295388	0.0007368668524080937	0.0007805651132678766	0.0007706469323334894	0.0008021203441754631	0.0007905413005469226	0.0008257023076239427	0.0008121778018421408	0.0008773263123161948	0.0008590891408081381	0.05627234701603872	0.052534724599358665	-2.0841528434456524e-06	-8.09040636343683e-05	-2.0559797758242133e-06	-7.981042703295027e-05
16.960991566550526	0.0007440368406194642	0.0007366612845748022	0.0007803553005480717	0.0007704399385821858	0.0008019102323990817	0.0007903340269508224	0.0008254924150302833	0.000811970691295664	0.0008771188521955204	0.0008588840261793993	0.056286991559110655	0.05254835461622161	-2.0526561744409547e-06	-8.01614929556993e-05	-2.0249492481902442e-06	-7.907947116347902e-05
17.063190072960847	0.0007438302664931538	0.0007364573536458334	0.0007801473150317897	0.0007702347505727624	0.0008017020630514607	0.0007901286653917609	0.0008252845976632379	0.0008117656141526973	0.0008769137822744611	0.0008586812284865006	0.056301816736812935	0.052562152721472404	-2.0213627766954567e-06	-7.941502249003696e-05	-1.994119158515474e-06	-7.834468386652693e-05
17.166004376783235	0.0007436253462195031	0.0007362550671023942	0.0007799411658401114	0.0007700313773320017	0.0008014958463435706	0.0007899252259016029	0.0008250788670203322	0.0008115625816187196	0.0008767111172102286	0.0008584807617676284	0.05631682482964729	0.05257612103641216	-1.9902712293622116e-06	-7.866462416256104e-05	-1.963488107486512e-06	-7.760603764983554e-05
17.26943818850684	0.0007434220873083995	0.0007360544324674121	0.0007797368621545037	0.0007698298279465754	0.0008012915925599477	0.0007897237185842522	0.0008248752346885387	0.0008113616049857108	0.0008765108717896754	0.0008582826401833726	0.05633201814813503	0.05259026171024706	-1.959380120043243e-06	-7.791026965128789e-05	-1.9330547041335536e-06	-7.68635047803945e-05
17.37349524097843	0.000743220497310924	0.0007358554573057495	0.0007795344132172866	0.000769630111563508	0.0008010893120593466	0.0007895241536162841	0.0008246737123451586	0.0008111626956329924	0.0008763130609307793	0.0008580868780181044	0.056347399033240375	0.052604576920479706	-1.9286880447344674e-06	-7.715193038385082e-05	-1.902817565773568e-06	-7.611705728152729e-05
17.478179289537028	0.0007430205838195479	0.0007356581492244151	0.0007793338283320975	0.0007694322373906395	0.0008008890152753936	0.0007893265412475842	0.0008244743117587093	0.0008109658650280788	0.0008761176996841414	0.0008578934896813694	0.056362969856803224	0.05261906887331135	-1.8981936077641128e-06	-7.638957753502984e-05	-1.872775317953053e-06	-7.536666693036542e-05
17.583494112149474	0.0007428223544683325	0.0007354625158727781	0.0007791351168643647	0.0007692362146970951	0.0008006907127172527	0.0007891308918019943	0.0008242770447898266	0.0008107711247275384	0.0008759248032345106	0.0008577024897093033	0.05637873302197628	0.05263373980404889	-1.8678954217363382e-06	-7.562318202433693e-05	-1.8429265943916556e-06	-7.461230525560025e-05
17.689443509546752	0.0007426258169331246	0.0007352685649427785	0.000778938288241779	0.0007690420528137565	0.0008004944149702913	0.0007889372156779623	0.0008240819233921732	0.0008105784863778626	0.0008757343869023261	0.0008575138927660639	0.05639469096367098	0.05264859197751548	-1.8377921074848313e-06	-7.485271451343478e-05	-1.813270036933167e-06	-7.385394353487396e-05
17.79603130536116	0.0007424309789317552	0.0007350763041691399	0.0007787433519547744	0.0007688497611337378	0.0008003001326967606	0.0007887455233492029	0.0008238889596133619	0.0008103879617163498	0.0008755464661452856	0.000857327713645288	0.05641084614900785	0.05266362768847269	-1.8078822939882402e-06	-7.40781454027506e-05	-1.7838042954713626e-06	-7.309155279175417e-05
17.90326134626431	0.0007422378482242368	0.000734885741329583	0.0007785503175570101	0.0007686593491128666	0.0008001078766364782	0.0007885558253653629	0.0008236981655958904	0.0008101995625719971	0.0008753610565599341	0.000857143967271566	0.05642720107777765	0.052678849262046266	-1.7781646183471882e-06	-7.329944482939443e-05	-1.7545280279161746e-06	-7.232510379351353e-05
18.011137502105942	0.0007420464326129567	0.0007346968842450328	0.0007783591946658553	0.0007684708262701655	0.0007999176576075188	0.0007883681323526923	0.0008235095535780834	0.0008100133008664015	0.0008751781738832748	0.0008569626687019364	0.05644375828290712	0.05269425905415865	-1.748637725681925e-06	-7.251658266332894e-05	-1.7254399000982829e-06	-7.155456704729946e-05
18.119663666053608	0.0007418567399428801	0.0007345097407798393	0.0007781699929628862	0.0007682842021883473	0.0007997294865069184	0.000788182455014731	0.0008233231358950569	0.0008098291886146811	0.000874997833994413	0.0008567838331274117	0.05646052033093327	0.052709859451968384	-1.7193002691175824e-06	-7.172952850545422e-05	-1.696538585761742e-06	-7.077991279894058e-05
18.228843754733095	0.0007416687781017357	0.0007343243188419773	0.0007779827221943717	0.0007680994865142969	0.000799543374311373	0.0007879988041329859	0.0008231389249796768	0.0008096472379263913	0.0008748200529162056	0.000856607475874508	0.056477489822484045	0.05272565287431912	-1.6901509097208556e-06	-7.093825168510981e-05	-1.6678227664906897e-06	-7.000111102978268e-05
18.338681708369887	0.0007414825550202171	0.0007341406263832649	0.0007777973921717781	0.0007679166889595752	0.0007993593320779583	0.0007878171905676338	0.0008229569333635478	0.000809467461006469	0.0008746448468169531	0.0008564336124068147	0.056494669392769994	0.05274164177219328	-1.6611883163963545e-06	-7.014272125485665e-05	-1.639291131611334e-06	-6.921813145188693e-05
18.44918149093129	0.0007412980786721774	0.0007339586713995751	0.0007776140127722744	0.0007677358193009207	0.0007991773709448529	0.0007876376252582232	0.0008227771736780074	0.0008092898701561812	0.0008744722320121115	0.0008562622583265813	0.056512061712079585	0.052757828629170944	-1.6324111658974454e-06	-6.934290599008852e-05	-1.610942378208434e-06	-6.843094350814094e-05
18.56034709026951	0.0007411153570748167	0.0007337784619310379	0.0007774325939392314	0.0007675568873807468	0.000798997502132062	0.0007874601192243775	0.0008225996586551243	0.00080911447777408	0.0008743022249660186	0.0008560934293763176	0.05652966948628509	0.05277421596190301	-1.6038181427278052e-06	-6.853877438475764e-05	-1.5827752110181802e-06	-6.763951636731824e-05
18.672182518265565	0.0007409343982888812	0.00073360000606226	0.0007772531456827432	0.0007673799031076594	0.0007988197369421624	0.0007872846835665218	0.0008224244011287267	0.000808941296356983	0.0008741348422936658	0.0008559271414404365	0.05654749545735629	0.05279080632058536	-1.5754079390911148e-06	-6.773029464804403e-05	-1.5547883423904646e-06	-6.684381892169133e-05
18.784691810974078	0.0007407552104188498	0.0007334233119225251	0.0007770756780801342	0.0007672048764569632	0.0007986440867610427	0.000787111329466599	0.000822251414035426	0.00080877033850095	0.0008739701007624767	0.0008557634105469003	0.05656554240388263	0.05280760228944296	-1.547179254851594e-06	-6.691743470232936e-05	-1.5269804922450787e-06	-6.604381978458918e-05
18.897879028768923	0.0007405778016131282	0.0007332483876860081	0.0007769002012764847	0.000767031817471184	0.0007984705630586606	0.0007869400681888095	0.0008220807104156666	0.0008086016169022862	0.0008738080172941266	0.0008556022528689077	0.05658381314160315	0.05282460648722293	-1.5191307974398924e-06	-6.610016217820092e-05	-1.4993503879750028e-06	-6.523948728559548e-05
19.01174825648978	0.0007404021800642398	0.0007330752415719836	0.0007767267254851568	0.0007668607362605913	0.0007982991773898074	0.0007867709110803517	0.0008219123034147852	0.0008084351443585522	0.000873648608966386	0.0008554436847266001	0.05660231052394585	0.05284182156769512	-1.4912612818578606e-06	-6.527844441386876e-05	-1.4718967644563805e-06	-6.443078947013237e-05
19.126303603589555	0.000740228354009007	0.0007329038818450248	0.0007765552609883139	0.0007666916430037165	0.0007981299413948694	0.0007866038695721643	0.0008217462062840731	0.0008082709337695768	0.0008734918930149793	0.0008552877225887825	0.0566210374425751	0.05285925022015896	-1.463569430576201e-06	-6.445224844972564e-05	-1.4446183639457363e-06	-6.36176940942701e-05
19.241549204282624	0.0007400563317287507	0.0007327343168152219	0.000776385818137467	0.0007665245479478958	0.0007979628668006204	0.0007864389551796938	0.0008215824323818755	0.0008081089981385063	0.000873337886835498	0.000855134383074695	0.05663999682794926	0.052876895169961205	-1.4360539734728853e-06	-6.362154102521056e-05	-1.4175139360309702e-06	-6.280016862178495e-05
19.357489217694134	0.0007398861215494678	0.0007325665548383794	0.0007762184073540031	0.0007663594614097965	0.000797797965421	0.0007862761795036525	0.0008214209951746806	0.0008079493505728431	0.0008731866079853159	0.0008549836829557842	0.05665919164988591	0.0528947591790212	-1.4087136478301183e-06	-6.278628857725455e-05	-1.3905822376057697e-06	-6.197818022227186e-05
19.474127828010037	0.0007397177318420199	0.0007324006043162227	0.0007760530391297305	0.0007661963937759593	0.0007976352491579133	0.0007861155542307953	0.000821261908238237	0.0008077920042855097	0.0008730380741855494	0.000854835639157517	0.05667862491813754	0.05291284504636361	-1.3815471982198471e-06	-6.19464572346462e-05	-1.3638220327755017e-06	-6.11516957660374e-05
19.59146924462811	0.0007395511710223201	0.0007322364736966057	0.0007758897240274281	0.0007660353555033456	0.0007974747300020391	0.0007859570911347046	0.0008211051852586842	0.0008076369725959284	0.0008728923033230457	0.0008546902687612207	0.05669829968297618	0.05293115560866254	-1.3545533764907497e-06	-6.11020128161166e-05	-1.3372320928402986e-06	-6.032068182232342e-05
19.709517702309874	0.0007393864475515107	0.0007320741714737077	0.0007757284726813916	0.0007658763571198803	0.0007973164200336397	0.0007858008020765762	0.0008209508400336904	0.0008074842689311035	0.0008727493134523949	0.0008545475890059413	0.05671821903578859	0.052949693740791774	-1.327730941699714e-06	-6.0252920826509015e-05	-1.310811196233476e-06	-5.948510465567103e-05
19.828277461333414	0.0007392235699361493	0.0007319137061882407	0.0007755692957979944	0.0007657194092250113	0.000797160331423389	0.0007856466990060235	0.0008207988864736151	0.0008073339068267311	0.0008726091227979822	0.0008544076172903428	0.056738386109679906	0.05296846235638648	-1.3010786600489536e-06	-5.939914645269884e-05	-1.2845581284399998e-06	-5.864493022145201e-05
19.94775280764713	0.0007390625467283876	0.000731755086427648	0.0007754122041562471	0.0007655645224902649	0.0007970064764332037	0.0007854947939618867	0.0008206493386026808	0.0008071858999283134	0.0008724717497560661	0.0008542703711746272	0.056758804080088335	0.05298746440841217	-1.274595304847411e-06	-5.854065456067925e-05	-1.258471681978273e-06	-5.7800124163592814e-05
20.067948053024427	0.000738903386526149	0.0007315983208263034	0.0007752572086083613	0.0007654117076598086	0.0007968548674170861	0.0007853450990730484	0.0008205022105601611	0.0008070402619922913	0.0008723372128968907	0.0008541358683824854	0.056779476165410514	0.05300670288974539	-1.2482796564483069e-06	-5.7677409691647696e-05	-1.232550656341154e-06	-5.695065181107739e-05
20.188867535219305	0.0007387460979733069	0.0007314434180657107	0.0007751043200803217	0.0007652609755510193	0.0007967055168219761	0.0007851976265592615	0.0008203575166015854	0.0008068970068871918	0.0008722055309668303	0.0008540041268030793	0.05680040562763604	0.05302618083376239	-1.222130502197532e-06	-5.680937605839764e-05	-1.2067938579300372e-06	-5.609647817375607e-05
20.31051561812294	0.0007385906897598595	0.0007312903868747005	0.0007749535495724608	0.0007651123370550564	0.0007965584371886134	0.0007850523887319865	0.0008202152710999594	0.0008067561485947894	0.0008720767228905695	0.0008538751644930554	0.0568215957729933	0.05304590131493767	-1.1961466363742332e-06	-5.5936517541183006e-05	-1.1812001000028119e-06	-5.523756793873735e-05
20.432896691921076	0.0007384371706221041	0.0007311392360296265	0.0007748049081600393	0.0007649658031374383	0.0007964136411524093	0.0007849093979952382	0.0008200754885470033	0.0008066177012112848	0.0008719508077733164	0.0008537489996785862	0.056843049952606965	0.053065867449454567	-1.170326860160456e-06	-5.505879768522015e-05	-1.1557682026521778e-06	-5.437388546811195e-05
20.55601517325261	0.0007382855493428052	0.0007309899743545565	0.0007746584069938266	0.0007648213848386222	0.0007962711414443248	0.0007847686668464355	0.0008199381835543989	0.0008064816789484921	0.0008718278049030455	0.0008536256507574435	0.056864771563165176	0.053086082395822846	-1.1446699815513724e-06	-5.417617969488697e-05	-1.130496992707633e-06	-5.3505394793262884e-05
20.679875505368887	0.0007381358347513718	0.0007308426107214724	0.0007745140573006993	0.0007646790932745982	0.0007961309508917694	0.0007846302078772761	0.0008198033708550699	0.0008063480961350571	0.0008717077337527927	0.0008535051363011137	0.05688676404759889	0.0531065493555103	-1.119174815323188e-06	-5.328862643094734e-05	-1.1053853037103212e-06	-5.263205961222872e-05
20.804482158294064	0.000737988035724017	0.0007306971540504532	0.0007743718703842271	0.000764538939637473	0.0007959930824194961	0.0007844940337746022	0.0008196710653044595	0.0008062169672176713	0.0008715906139829632	0.0008533874750569284	0.05690903089577272	0.053127271573582234	-1.0938401829980147e-06	-5.23961004073592e-05	-1.080431975874433e-06	-5.175384328665045e-05
20.92983962898646	0.000737842161183928	0.0007305536133098684	0.000774231857625276	0.0007644009351960712	0.0007958575490505158	0.0007843601573212898	0.000819541281881839	0.000806088306762318	0.0008714764654436957	0.0008532726859502435	0.05693157564518746	0.05314825233935326	-1.0686649127584352e-06	-5.1498563785834506e-05	-1.0556358560091447e-06	-5.087070883652567e-05
21.055952441500814	0.0007376982201014274	0.0007304119975165652	0.0007740940304826129	0.0007642650912965365	0.0007957243639070209	0.0007842285913971419	0.0008194140356916289	0.0008059621294555278	0.0008713653081772546	0.000853160788086647	0.05695440188169427	0.05316949498704961	-1.0436478394002316e-06	-5.0595978371786865e-05	-1.0309957974674426e-06	-4.998261893626732e-05
21.18282514715158	0.0007375562214941389	0.0007302723157360573	0.0007739584004935183	0.0007641314193629422	0.000795593540211321	0.0007840993489797984	0.000819289341964743	0.0008058384501056573	0.0008712571624204685	0.0008530518007542054	0.056977513240220906	0.05319100289648328	-1.0187878043007269e-06	-4.968830561163928e-05	-1.0065106601157663e-06	-4.908953591226117e-05
21.31046232467717	0.0007374161744271384	0.0007301345770827008	0.0007738249792743936	0.0007639999308978955	0.0007954650912867804	0.0007839724431456431	0.0008191672160599388	0.0008057172836441705	0.0008711520486071937	0.000852945743425734	0.05700091340551172	0.053212779493736574	-9.94083655356335e-07	-4.877550658730079e-05	-9.821793102789307e-07	-4.819142173775881e-05
21.438868580405217	0.0007372780880131182	0.0007299987907198852	0.0007736937785213904	0.0007638706374831641	0.0007953390305587826	0.0007838478870707384	0.0008190476734652042	0.0008055986451269586	0.0008710499873708386	0.0008528426357611232	0.05702460611287932	0.05323482825186056	-9.69534246920544e-07	-4.785754201241943e-05	-9.580006206720386e-07	-4.728823802874205e-05
21.568048548418737	0.0007371419714125326	0.0007298649658602048	0.0007735648100110267	0.0007637435507802904	0.000795215371555687	0.000783725694031755	0.0008189307297991438	0.0008054825497356565	0.0008709509995469059	0.0008527424976096809	0.05704859514896869	0.05325715269158303	-9.451384397722584e-07	-4.693437222832997e-05	-9.339734703714235e-07	-4.6379946040536746e-05
21.69800689072348	0.0007370078338337556	0.0007297331117656418	0.000773438085600825	0.0007636186825312259	0.0007950941279098154	0.0007836058774069248	0.0008188164008124028	0.0008053690127789939	0.0008708551061755982	0.000852645349012529	0.0570728843525365	0.0532797563820303	-9.208951010268931e-07	-4.6005957198252956e-05	-9.100967447365875e-07	-4.5466506662150685e-05
21.828748297416116	0.0007368756845332261	0.0007296032377477399	0.0007733136172299455	0.0007634960445589622	0.0007949753133584385	0.0007834884506769984	0.0008187047023890981	0.0008052580496941568	0.0008707623285044521	0.0008525512102050325	0.057097477615240956	0.05330264294146104	-8.9680310413464e-07	-4.507225650510205e-05	-8.863693353954559e-07	-4.4547880414136376e-05
21.960277486853503	0.0007367455328155914	0.0007294753531677737	0.0007731914169198242	0.0007633756487681672	0.0007948589417447737	0.000783373427426211	0.0008185956505482714	0.0008051496760481647	0.0008706726879910175	0.0008524601016192614	0.0571223788824487	0.05332581603801261	-8.728613288015372e-07	-4.41332293457386e-05	-8.627901401732536e-07	-4.3624027442873414e-05
22.092599205822967	0.0007366173880338505	0.0007293494674369215	0.000773071496774823	0.0007632575071458309	0.0007947450270190014	0.0007832608213432683	0.0008184892614453672	0.0008050439075392748	0.0008705862063055878	0.0008523720438865045	0.05714759215405372	0.05334927939046092	-8.490686609213816e-07	-4.318883452530953e-05	-8.393580630291879e-07	-4.269490751562799e-05
22.225718229713628	0.000736491259589496	0.0007292255900164346	0.0007729538689828834	0.0007631416317619178	0.0007946335832392929	0.0007831506462223393	0.0008183855513737309	0.0008049407599984036	0.0008705029053339712	0.0008522870578398199	0.057173121485310216	0.05337303676899332	-8.254239925622846e-07	-4.223903045497135e-05	-8.160720140425702e-07	-4.176048001819366e-05
22.359639362688714	0.0007363671569326424	0.0007291037304177944	0.0007728385458161771	0.0007630280347700139	0.0007945246245728389	0.0007830429159640541	0.0008182845367661178	0.0008048402493905583	0.0008704228071803032	0.0008522051645166181	0.05719897098768204	0.053397091995994427	-8.019262218929464e-07	-4.128377514556192e-05	-7.92930909334754e-07	-4.082070394853532e-05
22.494367437858962	0.0007362450895621659	0.0007289838982028824	0.000772725539631777	0.0007629167284079953	0.0007944181652969089	0.0007829376445765293	0.0008181862341962417	0.0008047423918163048	0.0008703459341699182	0.0008521263851613041	0.05722514482970562	0.05342144894684676	-7.785742531228081e-07	-4.032302620252115e-05	-7.699336710149246e-07	-3.987553791226506e-05
22.629907317457054	0.0007361250670258287	0.0007288661029841336	0.0007726148628723208	0.0007628077249986892	0.0007943142197999077	0.0007828348461763899	0.000818090660380328	0.0008046472035132426	0.0008702723088522577	0.0008520507412279507	0.057251647237868714	0.0534461115507447	-7.553669964795e-07	-3.935674082264362e-05	-7.470792271657874e-07	-3.892494011975556e-05
22.766263893012997	0.0007360070989204031	0.000728750354424692	0.000772506528066686	0.0007627010369505454	0.0007942128025824511	0.0007827345349898101	0.0008179978321786976	0.0008045547008575048	0.0008702019540038326	0.0008519782543830182	0.057278482497502774	0.05347108379152356	-7.323033681359836e-07	-3.8384875787750294e-05	-7.24366511759434e-07	-3.796886837961755e-05
22.903442085530802	0.0007358911948917956	0.0007286366622385644	0.0007724005478306711	0.0007625966767583164	0.0007941139282584557	0.0007826367253535692	0.0008179077665973745	0.0008044649003652824	0.0008701348926312371	0.0008519089465081244	0.05730565495369629	0.05349636970850213	-7.093822901589435e-07	-3.7407387459914565e-05	-7.017944646157091e-07	-3.700728009425891e-05
23.041446845665973	0.0007357773646351612	0.0007285250361907686	0.0007722969348676802	0.0007624946570037371	0.000794017611556239	0.0007825414317161141	0.0008178204807897111	0.0008043778186943647	0.0008700711479742112	0.0008518428397028566	0.057333169012217224	0.0535219733973418	-6.866026904745262e-07	-3.642423177688259e-05	-6.793620313670819e-07	-3.604013225594338e-05
23.180283153904217	0.0007356656178950172	0.0007284154860974766	0.0007721957019694135	0.0007623949903562143	0.0007939238673196334	0.0007824486686386382	0.0008177359920580405	0.0008042934726457037	0.0008700107435087542	0.0008517799562876294	0.05736102914045851	0.05354789901091851	-6.639635028141307e-07	-3.5435364246994006e-05	-6.57068163401834e-07	-3.506738144123944e-05
23.31995602074116	0.0007355559644653492	0.0007283080218261555	0.0007720968620165637	0.0007622976895735193	0.0007938327105091132	0.0007823584507961709	0.0008176543178553498	0.0008042118791650009	0.0008699537029502937	0.0008517203188065935	0.05738923986839554	0.05357415076021411	-6.414636666307073e-07	-3.4440739942215304e-05	-6.349118177920686e-07	-3.408898380496961e-05
23.460470486863187	0.0007354484141897241	0.0007282026532957122	0.0007720004279795263	0.0007622027675024954	0.0007937441562029448	0.0007822707929786885	0.0008175754757869888	0.000804133055344323	0.0008699000502569173	0.0008516639500306004	0.05741780578956456	0.05360073291521951	-6.191021270957227e-07	-3.3440313494947915e-05	-6.128919572854705e-07	-3.310489507729608e-05
23.60183162332936	0.0007353429769613761	0.0007280993904766152	0.0007719064129190953	0.0007621102370797516	0.0007936582195983291	0.0007821857100922202	0.0008174994836123798	0.0008040570184237232	0.0008698498096326366	0.0008516108729601969	0.05744673156205596	0.05362764980585751	-5.968778350302038e-07	-3.243403909203302e-05	-5.910075502333148e-07	-3.211507055714269e-05
23.744044531754422	0.0007352396627233139	0.0007279982433910344	0.0007718148299871913	0.000762020111332387	0.0007935749160125849	0.0007821032171599912	0.0008174263592467815	0.0008039837857929081	0.000869803005530737	0.0008515611108286966	0.05747602190952682	0.05365490582291886	-5.747897468357833e-07	-3.142187046814571e-05	-5.692575705314867e-07	-3.111946510667152e-05
23.887114344492932	0.0007351384814684027	0.0007278992221129595	0.0007717256924275728	0.0007619324033786997	0.000793494260884325	0.0007820233293235592	0.0008173561207630551	0.0008039133749929105	0.0008697596626571636	0.0008515146871052828	0.05750568162223211	0.05368250541901843	-5.52836824477352e-07	-3.040376090168717e-05	-5.476409976027004e-07	-3.0118033147369383e-05
24.031046224824397	0.000735039443239452	0.0007278023367683235	0.0007716390135765671	0.0007618471264289147	0.00079341626977466	0.0007819460618439769	0.0008172887863934699	0.0008038458037177969	0.0008697198059739766	0.0008514716254981768	0.05753571555807374	0.053710453109567916	-5.310180354136697e-07	-2.937966320876173e-05	-5.261568163249415e-07	-2.9110728653913842e-05
24.175845367139747	0.0007349425581292927	0.0007277075975351152	0.0007715548068638004	0.0007617642937859111	0.000793340958368408	0.0007818714301029619	0.0008172243745315277	0.0008037810898163932	0.0008696834607028632	0.0008514319499578534	0.05756612864366885	0.053738753473763605	-5.093323525409872e-07	-2.834952973621019e-05	-5.048040169807269e-07	-2.8097505147733903e-05
24.32151699712871	0.000734847836280857	0.0007276150146434978	0.0007714730858129426	0.0007616839188459641	0.0007932683424753325	0.0007817994496040907	0.0008171629037338261	0.0008037192512940462	0.0008696506523287195	0.000851395684680324	0.05759692587543826	0.053767411155596294	-4.877787541475095e-07	-2.7313312356613828e-05	-4.835815952128689e-07	-2.7078315692485866e-05
24.468066371968433	0.0007347552878872401	0.0007275245983759073	0.000771393864042446	0.0007616060150994807	0.0007931984380313796	0.0007817301359739939	0.0008171043927219333	0.0008036603063143961	0.0008696214066032829	0.0008513628541104601	0.057628112320714145	0.05379643086487653	-4.66356223886074e-07	-2.6270962463437186e-05	-4.624885519932502e-07	-2.6053112889085073e-05
24.61549878051318	0.0007346649231917651	0.0007274363590671559	0.0007713171552662982	0.0007615305961317499	0.0007931312610999407	0.0007816635049635758	0.000817048860384302	0.000803604273201185	0.0008695957495488364	0.0008513334829453858	0.057659693118868614	0.05382581737827915	-4.450637506921845e-07	-2.522243096308996e-05	-4.4152389355083324e-07	-2.5021848868267416e-05
24.763819543485244	0.0007345767524880407	0.0007273503071045294	0.0007712429732947818	0.000761457675623699	0.0007930668278731314	0.0007815995724492475	0.0008169963257782118	0.0008035511704400913	0.000869573707461982	0.0008513075961379291	0.05769167348246374	0.05385557554040958	-4.2390032874671524e-07	-2.4167668269681197e-05	-4.2068663133176115e-07	-2.3984475285843132e-05
24.91303401366693	0.00073449078612001	0.0007272664529278754	0.0007711713320352364	0.0007613872673526533	0.0007930051546730813	0.0007815383544341725	0.0008169468081317351	0.0008035010166805887	0.0008695553069174737	0.0008512852189001308	0.057724058698420115	0.05388571026488575	-4.0286495742863915e-07	-2.310662429891308e-05	-3.9997578195382147e-07	-2.2940943316562823e-05
25.063147576093755	0.000734407034481995	0.0007271848070296886	0.0007711022454928293	0.000761319385193103	0.0007929462579532448	0.0007814798670495311	0.0008169003268457385	0.0008034538307378336	0.0008695405747721263	0.0008512663767068164	0.05775685412921092	0.053916226535443326	-3.819566412569149e-07	-2.2039248461197536e-05	-3.793903671496339e-07	-2.1891203647816937e-05
25.214165648248784	0.0007343255080187343	0.0007271053799551895	0.0007710357277713326	0.0007612540431174782	0.0007928901542997274	0.0007814241265557991	0.0008168569014959125	0.0008034096315945825	0.0008695295381687911	0.0008512510952992329	0.057790065214075835	0.05394712940705968	-3.6117438985275654e-07	-2.0965489655688785e-05	-3.589294137323895e-07	-2.0835206473973633e-05
25.366093680258146	0.0007342462172254113	0.0007270281823023952	0.0007709717930739049	0.0007611912551969268	0.0007928368604326262	0.0007813711493440416	0.0008168165518348295	0.0008033684384031339	0.0008695222245404035	0.0008512394006887476	0.05782369747025707	0.05397842400709927	-3.405172178784846e-07	-1.9885296263649765e-05	-3.3859195353600283e-07	-1.9772901489939487e-05
25.518937155087716	0.0007341691726476795	0.000726953224722187	0.0007709104557038823	0.0007611310356021025	0.0007927863932073924	0.0007813209519372254	0.0008167792977940392	0.0008033302704873054	0.0008695186616141065	0.0008512313191606149	0.05785775649426124	0.05401011553648105	-3.199841449889537e-07	-1.879861614142997e-05	-3.1837702336784054e-07	-1.8704237884692443e-05
25.672701588741027	0.0007340943848816771	0.0007268805179183691	0.0007708517300655734	0.0007610733986039578	0.0007927387696162081	0.0007812735509915465	0.0008167451594861916	0.0008032951473444362	0.0008695188774154482	0.0008512268772778116	0.05789224796314271	0.05404220927086685	-2.9957419578384784e-07	-1.7705396613998392e-05	-2.9828366496188405e-07	-1.7629164334842518e-05
25.827392530458226	0.000734021864574036	0.0007268100726477213	0.0007707956306650633	0.0007610183585745431	0.000792694006789381	0.0007812289632977761	0.0008167141572071942	0.0008032630886474218	0.0008695229002726563	0.0008512261018849399	0.05792717763581057	0.054074710561872116	-2.792863997604089e-07	-1.6605584468226686e-05	-2.7831092493666235e-07	-1.6547628998775377e-05
25.983015562916506	0.0007339516224218806	0.0007267418997200444	0.00077074217211102	0.000760965929987812	0.0007926521219967591	0.0007811872057826193	0.0008166863114384027	0.0008032341142467782	0.0008695307588209905	0.0008512290201121991	0.057962551354363887	0.05410762483830048	-2.5911979125835954e-07	-1.549912594542291e-05	-2.584578547397409e-07	-1.5459579509102817e-05
26.139576302431465	0.0007338836691728219	0.0007266760099981986	0.0007706913691155142	0.0007609161274204357	0.0007926131326491616	0.0007811482955100984	0.0008166616428488472	0.0008032082441727408	0.0008695424820071782	0.0008512356593794354	0.057998375045447345	0.05414095760740008	-2.390734093974528e-07	-1.4385966733754252e-05	-2.3872351058397065e-07	-1.4364962965723871e-05
26.297080399159835	0.0007338180156249433	0.000726612414398137	0.0007706432364948417	0.0007608689655526244	0.0007925770562998342	0.0007811122496829509	0.000816640172297494	0.0008031854986373955	0.0008695580990939329	0.0008512460474002628	0.058034654721636894	0.05417471445614515	-2.1914629805925775e-07	-1.326605196277919e-05	-2.1910695343968153e-07	-1.3263725930717785e-05
26.455533537303385	0.0007337546726267687	0.0007265511238889219	0.0007705977891703473	0.0007608244591689464	0.0007925439106459095	0.0007810790856440368	0.0008166219208355347	0.0008031658980368338	0.0008695776396645474	0.000851260212186252	0.05807139648285045	0.054208901052541836	-1.993375058164694e-07	-1.2139326194815503e-05	-1.9960724895835488e-07	-1.2155814420017341e-05
26.614941435314055	0.000733693651077237	0.000726492149492747	0.0007705550421692681	0.0007607826231591688	0.000792513713529906	0.0007810488208777816	0.0008166069097087247	0.0008031494629533565	0.0008696011336275884	0.000851278182051211	0.05810860651778335	0.054243523146957365	-1.796460858687239e-07	-1.1005733416780128e-05	-1.8022346741277534e-07	-1.1041173895748324e-05
26.77530984610034	0.0007336349619256545	0.0007264355022849401	0.0007705150106255726	0.0007607434725190935	0.0007924864829412311	0.0007810214730116228	0.0008165951603597487	0.0008031362141576991	0.0008696286112216675	0.0008512999856155334	0.05814629110537562	0.05427858657347662	-1.6007109601701153e-07	-9.865217033944162e-06	-1.6095468367534685e-07	-9.919749260317579e-06
26.93664455723489	0.0007335786161716455	0.0007263811933939636	0.000770477709780813	0.0007607070223514058	0.0007924622370177137	0.0007809970598174839	0.0008165866944306293	0.0008031261726112996	0.000869660103020309	0.0008513256518106328	0.058184456616303934	0.054314097251284214	-1.4061159860166011e-07	-8.717719861522921e-06	-1.41799977157811e-07	-8.791484848696962e-06
27.098951391163432	0.0007335246248650877	0.0007263292340014009	0.0007704431549849796	0.0007606732878665249	0.0007924409940471504	0.0007809755992132619	0.0008165815337651689	0.0008031193594685951	0.000869695639936904	0.0008513552098834564	0.058223109514503595	0.05435006118607224	-1.2126666045636503e-07	-7.5631841170431535e-06	-1.2275843176224113e-07	-7.656324420901583e-06
27.26223620541477	0.0007334729991060416	0.0007262796353419392	0.000770411361697367	0.000760642284383468	0.0007924227724688777	0.0007809571092643391	0.0008165797004114376	0.0008031157960793621	0.0008697352532297652	0.0008513886894010865	0.05826225635872157	0.05438648447147644	-1.0203535284096857e-07	-6.401551411572282e-06	-1.038291358255311e-07	-6.514211153774152e-06
27.426504892812353	0.00073342375004467	0.0007262324087033411	0.000770382345487446	0.0007606140273307182	0.0007924075908753648	0.0007809416081851145	0.0008165812166242983	0.0008031155039910905	0.0008697789745072773	0.0008514261202554292	0.05830190380409771	0.054423373290538986	-8.291675141110233e-08	-5.232762742390928e-06	-8.501118208166514e-08	-5.365087634268129e-06
27.59176338168682	0.0007333768888811413	0.0007261875654264024	0.0007703561220357391	0.0007605885322470955	0.000792395468013823	0.0007809291143405509	0.000816586104867968	0.0008031185049513929	0.0008698268357331404	0.0008514675326679856	0.05834205860377599	0.05446073391720249	-6.390993616267604e-08	-4.056758484749512e-06	-6.630366761444656e-08	-4.208895851509631e-06
27.758017636089992	0.0007333324268655274	0.0007261451169049059	0.0007703327071347081	0.0007605658147826422	0.0007923864227878425	0.000780919646247747	0.0008165943878186294	0.0008031248209104554	0.0008698788692317216	0.0008515129571947204	0.058382727610550814	0.05449857271782776	-4.501399137593273e-08	-2.8734783830697275e-06	-4.7705693801552984e-08	-3.045577188581783e-06
27.925273656010095	0.0007332903752976862	0.0007261050745855587	0.0007703121166896433	0.0007605458906995082	0.0007923804742590469	0.0007809132225775273	0.0008166060883670769	0.0008031344740235265	0.0008699351076935058	0.0008515624247310166	0.05842391777854316	0.05453689615274788	-2.622800555776919e-08	-1.6828615417852077e-06	-2.921636626075988e-08	-1.875072413892731e-06
28.09353747758831	0.0007332507455271386	0.0007260674499679278	0.000770294366719569	0.0007605287758728523	0.0007923776416487782	0.0007809098621560597	0.0008166212296214158	0.0008031474866534509	0.0008699955841806591	0.0008516159665167356	0.05846563616490978	0.05457571077784838	-7.55107139403105e-09	-4.84846417098117e-07	-1.0834794803536718e-08	-6.973216732930609e-07
28.2628151733366	0.0007332135489529255	0.0007260322546043545	0.0007702794733581469	0.0007605144862917418	0.0007923779443397948	0.0007809095839664867	0.0008166398349097959	0.0008031638813732347	0.000870060332132692	0.0008516736141413627	0.058507889931585934	0.054615023246178014	1.1017714284314306e-08	7.206291910699658e-07	7.439906597045409e-09	4.877355172516751e-07
28.43311285235687	0.0007331787970234555	0.0007259995000998622	0.0007702674528545889	0.0007605030380600626	0.0007923814018779969	0.0007809124071505808	0.0008166619277831956	0.0008031836809686604	0.0008701293853722384	0.0008517353995492563	0.058550686347065554	0.05465484030959676	2.9479250577505584e-08	1.9336281494586327e-06	2.560861987917218e-08	1.6801602816529648e-06
28.604436660561465	0.000733146501236343	0.0007259691981120538	0.0007702583215745826	0.00076049444739744	0.0007923880339741808	0.0007809183510104277	0.0008166875320182536	0.0008032069084409419	0.0008702027781109514	0.0008518013550450024	0.0585940327882133	0.05469516882044897	4.783443256512615e-08	3.154214000766764e-06	4.367222293955725e-08	2.8800143923868315e-06
28.77679278089485	0.0007331166731382295	0.0007259413603509962	0.0007702520960012203	0.0007604887306401635	0.0007923978605058112	0.0007809274350101275	0.0008167166716201458	0.000803233587009425	0.0008702805449555118	0.0008518715132988713	0.05863793674211299	0.054736015733276334	6.608415133819642e-08	4.382450971368579e-06	6.16315896572947e-08	4.087360277488239e-06
28.950187433556945	0.0007330893243245883	0.0007259159985790857	0.0007702487927359297	0.0007604859042421144	0.0007924109015188159	0.0007809396787775143	0.0008167493708255062	0.0008032637401143238	0.000870362720913752	0.0008519459073523724	0.05868240580795741	0.0547773881065615	8.422929408504268e-08	5.618403983248532e-06	7.948758998493205e-08	5.302261032347211e-06
29.124626876227456	0.0007330644664395281	0.0007258931246109177	0.0007702484284994306	0.0007604859847757182	0.0007924271772294221	0.0007809551021059186	0.0008167856541054137	0.0008032973914195228	0.0008704493414009212	0.000852024570623941	0.05872744769896979	0.054819293104507054	1.0227074411471582e-07	6.862138661994921e-06	9.724108996495007e-08	6.524780426508947e-06
29.30011740429177	0.00073304211117556	0.0007258727503131166	0.0007702510201326702	0.0007604889889328753	0.00079244670802599	0.0007809737249559228	0.0008168255461684013	0.0008033345648153941	0.0008705404422460439	0.0008521075369147025	0.05877307024436979	0.05486173799885127	1.2020938091857405e-07	8.113721346958425e-06	1.1489295178657502e-07	7.754982913527053e-06
29.476665351068124	0.000733022270273375	0.0007258548876041812	0.0007702565845977988	0.0007604949335259322	0.0007924695144709043	0.0007809955674571749	0.0008168690719635484	0.0008033752844216966	0.0008706360596984431	0.0008521948404143894	0.05881928139137402	0.05490473017071982	1.3804608024227394e-07	9.373219102715158e-06	1.3244403386297385e-07	8.992933642149037e-06
29.654277088036206	0.0007330049555215857	0.0007258395484542924	0.0007702651389791252	0.0007605038354886343	0.0007924956173024673	0.0007810206499102023	0.0008169162566836007	0.0008034195745904965	0.0008707362304343658	0.000852286515707343	0.058866089207242164	0.054948277112514814	1.557817140961787e-07	1.064069972678272e-05	1.4989519082778471e-07	1.023869846264458e-05
29.832959025067048	0.0007329901787564599	0.0007258267448851173	0.0007702767004840941	0.0007605157118770967	0.0007925250374368295	0.0007810489927882581	0.0008169671257681547	0.0008034674599091476	0.0008708409915637579	0.0008523825977786539	0.058913501881361345	0.054992386429842256	1.7341715086507947e-07	1.191623176347023e-05	1.672472736509098e-07	1.1492343940433525e-05
30.0127176106544	0.0007329779518616471	0.0007258164889696036	0.0007702912864442757	0.0007605305798707912	0.000792557795969956	0.0007810806167392068	0.0008170217049069053	0.0008035189652033319	0.000870950380637183	0.0008524831220204274	0.05896152772737477	0.05503706584347875	1.9095325532467525e-07	1.3199884512149485e-05	1.845011296480563e-07	1.2753937363829682e-05
30.193559332147448	0.0007329682867678676	0.0007258087928317418	0.0007703089143163455	0.0007605484567735199	0.0007925939141796005	0.000781115542587411	0.0008170800200429279	0.0008035741155401293	0.0008710644356528624	0.0008525881242381575	0.05901017518535236	0.05508232319137924	2.0839088869318081e-07	1.4491728038051876e-05	2.0165760252887494e-07	1.4023546753727523e-05
30.37549071598484	0.000732961195452603	0.0007258036686463269	0.0007703296016830887	0.0007605693600144165	0.0007926334135273266	0.0007811537913356664	0.0008171420973760387	0.0008036329362311602	0.0008711831950638817	0.0008526976406572487	0.05905945282400859	0.05512816643072401	2.2573090871589457e-07	1.579183318536903e-05	2.1871753248196152e-07	1.530124087617546e-05
30.55851832793038	0.0007329566899397608	0.000725801128638698	0.0007703533662544062	0.0007605933071489457	0.0007926763156605519	0.0007811953841671561	0.000817207963366205	0.0008036954528357738	0.0008713066977855355	0.0008528117079296628	0.059109369342963056	0.055174603640009895	2.429741696912194e-07	1.7100271586578675e-05	2.3568175619220408e-07	1.6587089251063336e-05
30.742648773309874	0.0007329547822993196	0.000725801185084458	0.0007703802258683245	0.0007606203158599098	0.000792722642414617	0.0007812403424474289	0.0008172776447370119	0.0008037616911642883	0.0008714349832028245	0.0008529303631406975	0.0591599335750507	0.05522164302118279	2.601215225435209e-07	1.841711567499016e-05	2.52551106915376e-07	1.7881162163890796e-05
30.92788869724955	0.000732955484646961	0.0007258038503091829	0.0007704101984920229	0.0007606504039584698	0.0007927724158148951	0.0007812886877264164	0.0008173511684792014	0.0008038316772812961	0.0008715680911781171	0.0008530536438159149	0.05921115448867842	0.05526929290181538	2.771738148708326e-07	1.9742438696346287e-05	2.693264145215042e-07	1.9183530676453175e-05
31.114244784915854	0.0007329588091436748	0.0007258091366881043	0.000770443302222858	0.0007606835893851657	0.0007928256580789213	0.0007813404417404662	0.0008174285618542614	0.0008039054375090171	0.0008717060620589598	0.0008531815879282003	0.059263041190231416	0.05531756173733059	2.941318910008005e-07	2.1076314720258615e-05	2.860085055443086e-07	2.0494266637471892e-05
31.30172376175672	0.00073296476799535	0.0007258170566457808	0.000770479555289405	0.000760719890210951	0.0007928823916185628	0.0007813956264144154	0.0008175098523980885	0.000803982998430717	0.0008718489366860642	0.000853314233904977	0.059315602926529286	0.05536645811326977	3.10996592060072e-07	2.2418818653779926e-05	3.025982032505911e-07	2.181344269547303e-05
31.4903323937443	0.0007329733734523456	0.0007258276226557491	0.0007705189760525045	0.0007607593246382352	0.0007929426390422186	0.0007814542638636902	0.0008175950679247149	0.0008040643868941856	0.000871996756401457	0.0008534516206355686	0.059368849087334606	0.055415990747609674	3.277687560189653e-07	2.3770026252672993e-05	3.190963276801344e-07	2.3141132309334456e-05
31.68007748761912	0.0007329846378090339	0.0007258408472401509	0.000770561583006314	0.0007608019110019295	0.0007930064231570477	0.0007815163763964346	0.0008176842365300966	0.0008041496300152726	0.0008721495630568023	0.0008535937874787122	0.059422789207913294	0.05546616849312753	3.4444921774394455e-07	2.5130014133983858e-05	3.3550369569514127e-07	2.4477409759665614e-05
31.870965891135747	0.0007329985734033278	0.0007258567429693425	0.000770607394779371	0.0007608476677705034	0.0007930737669712353	0.0007815819865156698	0.0008177773865959765	0.0008042387551814877	0.0008723073990219039	0.000853740774270231	0.05947743297164988	0.055517000339815756	3.610388090687436e-07	2.649885978964206e-05	3.518211210448534e-07	2.5822350161741614e-05
32.063004493309954	0.0007330151926161828	0.0007258753224614851	0.0007706564301356626	0.0007608966135470501	0.0007931446936962919	0.0007816511169214896	0.0008178745467938152	0.0008043317900556672	0.0008724703071933892	0.00085389262133087	0.05953279021271893	0.0555684954173484	3.7753835885074444e-07	2.787664160000536e-05	3.68049414425399e-07	2.717602947815978e-05
32.25620022466719	0.0007330345078710804	0.0007258965983821126	0.000770708707975708	0.0007609487670703608	0.0007932192267493896	0.0007817237905132865	0.0008179757460887968	0.0008044287625797059	0.000872638331003585	0.0008540493694742996	0.05958887091881156	0.055620662997598914	3.93948693021718e-07	2.9263438846099943e-05	3.8418938351578863e-07	2.8538524529914122e-05
32.45056005749291	0.0007330565316334777	0.0007259205834436718	0.0007707642473376393	0.0007610041472159997	0.0007932973897557264	0.0007818000303920051	0.0008180810137439002	0.0008045297009783501	0.0008728115144295741	0.0008542110600152801	0.05964568523392073	0.05567351249721251	4.102706346589477e-07	3.065933172485824e-05	4.002418330546764e-07	2.990991301099477e-05
32.64609100608406	0.0007330812764102484	0.0007259472904050536	0.0007708230673983048	0.0007610627729974024	0.00079337920655094	0.0007818798598624435	0.00081819037932406	0.0008046346337630733	0.0008729899020024654	0.0008543777347780181	0.059703243461188306	0.05572705348023231	4.265050040381385e-07	3.206440136205302e-05	4.162075648850294e-07	3.1290273500184096e-05
32.84280012700226	0.000733108754749079	0.0007259767320710814	0.0007708851874743637	0.0007611246635669616	0.0007934647011835412	0.0007819633024355689	0.0008183038727003855	0.0008047435897360023	0.0008731735388168477	0.0008545494361046805	0.05976155606581052	0.055781295660782944	4.4265261868806083e-07	3.347872982667477e-05	4.3208737800443445e-07	3.267968547426836e-05
33.040694519328454	0.0007331389792378577	0.0007260089212919936	0.0007709506270234061	0.000761189838217142	0.000793553897917402	0.0007820503818308875	0.0008184215240544777	0.0008048565979939357	0.0008733624705404696	0.0008547262068641126	0.05982063367800714	0.055836248905810675	4.5871429347338344e-07	3.490240014672463e-05	4.4788206864532915e-07	3.407822932305349e-05
33.239781324919136	0.0007331719625040246	0.0007260438709628898	0.0007710194056450697	0.0007612583163815886	0.0007936468212342721	0.0007821411219788392	0.0008185433638828144	0.0008049736879324222	0.0008735567434241202	0.0008549080904607332	0.05988048709605606	0.05589192323788389	4.7469084062936803e-07	3.633549632242605e-05	4.6359243030210696e-07	3.548598636116118e-05
33.44006772866406	0.0007332077172138974	0.0007260815940231536	0.0007710915430821674	0.0007613301176362472	0.0007937434958363346	0.0007822355470232285	0.0008186694230012206	0.0008050948892499169	0.0008737564043117307	0.0008550951308436239	0.059941127289392646	0.05594832883805283	4.905830698412328e-07	3.7778103342545055e-05	4.792192538117818e-07	3.6903038843766334e-05
33.64156095874556	0.0007332462560719724	0.0007261221034558536	0.000771167059221829	0.0007614052617004994	0.0007938439466488091	0.0007823336813237008	0.0008187997325494287	0.0008052202319520217	0.0008739615006507097	0.0008552873725158256	0.060002565401776786	0.0560054760487721	5.063917883094213e-07	3.9230307200016634e-05	4.947633274084151e-07	3.8329469980558084e-05
33.84426828689945	0.0007332875918201926	0.0007261654122871111	0.0007712459740966438	0.0007614837684382964	0.0007939481988225884	0.0007824355494582474	0.0008189343239957193	0.0008053497463557958	0.0008741720805024973	0.0008554848605438305	0.06006481275453043	0.05606337537688807	5.221178008038129e-07	4.0692194907432366e-05	5.102254367777594e-07	3.9765363950367005e-05
34.04819702867729	0.000733331737237187	0.000726211533585445	0.0007713283078858183	0.000761565657859308	0.0007940562777369215	0.0007825411762257568	0.0008190732291416549	0.000805483463094153	0.0008743881925533664	0.0008556876405672891	0.06012788084984437	0.056122037496688995	5.377619097313765e-07	4.216385451277782e-05	5.256063651145042e-07	4.121080591557025e-05
34.25335454371064	0.0007333787051374778	0.0007262604804610807	0.0007714140809163349	0.0007616509501200743	0.0007941682090021347	0.0007826505866485969	0.0008192164801268988	0.0008056214131203363	0.0008746098861254598	0.0008558957588089278	0.060191781374159016	0.05618147325302439	5.533249152031745e-07	4.3645375117085106e-05	5.409068931901476e-07	4.2665882038550595e-05
34.45974823597649	0.0007334285083706618	0.0007263122660652406	0.0007715033136641297	0.0007617396655251736	0.0007942840184624038	0.0007827638059752489	0.0008193641094341388	0.0008057636277124858	0.0008748372111880871	0.000856109262084695	0.06025652620162152	0.056241693664492456	5.688076151070046e-07	4.513684689097519e-05	5.561277994206495e-07	4.413067949715632e-05
34.66738555406454	0.0007334811598205509	0.0007263669035893933	0.0007715960267552693	0.0007618318245283911	0.000794403732198564	0.0007828808596829734	0.0008195161498940924	0.0008059101384782844	0.0008750702183692709	0.0008563281978141289	0.060322127397615694	0.0563027099266965	5.842108051600913e-07	4.663836109120023e-05	5.712698599041627e-07	4.560528649938389e-05
34.87627399144595	0.0007335366724042843	0.0007264244062644754	0.0007716922409671404	0.0007619274477338974	0.0007945273765309672	0.0007830017734805193	0.0008196726346906193	0.0008060609773596964	0.0008753089589675592	0.0008565526140309573	0.06038859722237509	0.056364533415577234	5.995352789845473e-07	4.815001007899e-05	5.863338485038658e-07	4.708979230100274e-05
35.086421086743854	0.0007335950590714057	0.0007264847873600831	0.0007717919772296491	0.00076202655589744	0.0007946549780223874	0.0007831265733108817	0.0008198335973659309	0.0008062161766377989	0.0008755534849641141	0.0008567825593939433	0.060455948134673816	0.05642717569081481	6.147818281823994e-07	4.96718873382318e-05	6.013205369110632e-07	4.858428722204211e-05
35.29783442400536	0.0007336563328029056	0.0007265480601836282	0.0007718952566264283	0.0007621291699275394	0.0007947865634809737	0.0007832552853540983	0.0008199990718259042	0.0008063757689377043	0.0008758038490350755	0.0008570180831979745	0.06052419279560138	0.0564906484993097	6.299512423921846e-07	5.120408749317851e-05	6.162306946967937e-07	5.008886266302803e-05
35.51052163297529	0.0007337205066102228	0.0007266142380794582	0.00077200210039605	0.0007622353108866913	0.0007949221599632476	0.00078338793603009	0.0008201690923454966	0.0008065397872335766	0.0008760601045642118	0.0008572592353854005	0.060593344072422846	0.056554963778742175	6.45044309371132e-07	5.274670632807177e-05	6.310650893890258e-07	5.160361112346856e-05
35.72449038937153	0.0007337875935342172	0.0007266833344279471	0.0007721125299332562	0.000762344999992586	0.0007950617947771589	0.0007835245520015551	0.0008203436935742779	0.0008067082648537523	0.000876322305655872	0.0008575060665576429	0.06066341504252518	0.056620133661208126	6.600618150647691e-07	5.42998408062656e-05	6.458244865340228e-07	5.3128626218812425e-05
35.93974841516195	0.0007338576066440938	0.0007267553626445424	0.000772226566790186	0.0007624582586193253	0.0007952054954851814	0.0007836651601768981	0.0008205229105420616	0.0008068812354859532	0.0008765905071482327	0.0008577586279870577	0.060734418997454825	0.056686170476942195	6.7500454367154e-07	5.586358908918343e-05	6.605096497607453e-07	5.466400269868443e-05
36.15630347884324	0.0007339305590362964	0.0007268303361787812	0.0007723442326776235	0.0007625751082986576	0.0007953532899074697	0.0007838097877132192	0.0008207067786646596	0.00080705873318261	0.0008768647646268657	0.0008580169716290863	0.06080636944704477	0.056753086758120595	6.898732777200003e-07	5.743805055694051e-05	6.751213408450352e-07	5.620983646531519e-05
36.374163395721176	0.000734006463833351	0.0007269082685132607	0.0007724655494662433	0.0007626955707212109	0.0007955052061250611	0.0007839584620193388	0.0008208953337497444	0.0008072407923662824	0.0008771451344386179	0.0008582811501346765	0.06087928012363941	0.05682089524275406	7.04668798151651e-07	5.902332582935488e-05	6.896603197885463e-07	5.776622459285896e-05
36.59333602819267	0.0007340853341826795	0.0007269891731625805	0.0007725905391878779	0.0007628196677377491	0.0007956612724831423	0.0007841112107588881	0.000821088612002842	0.0008074274478352002	0.0008774316737058338	0.0008585512168630096	0.06095316498641282	0.05688960887866698	7.193918843877243e-07	6.061951678629218e-05	7.041273448809768e-07	5.933326534648953e-05
36.813829286029524	0.0007341671832553561	0.0007270730636722288	0.0007727192240367801	0.0007629474213604191	0.0007958215175943579	0.0007842680618534334	0.0008212866500334342	0.0008076187347688998	0.0008777244403409038	0.0008588272258945076	0.06102803822578925	0.05695924082756917	7.340433144096322e-07	6.222672658967587e-05	7.18523172772061e-07	6.091105820241194e-05
37.03565112666392	0.0007342520242448349	0.0007271599536174448	0.0007728516263709092	0.0007630788537640248	0.0007959859703421917	0.0007844290434856708	0.0008214894848612005	0.0008078146887339913	0.0008780234930611774	0.0008591092320441692	0.06110391426796379	0.05702980446922181	7.486238648404982e-07	6.384505970558063e-05	7.328485585461619e-07	6.249970386804082e-05
37.25880955547555	0.0007343398703656165	0.0007272498566020198	0.000772987768713212	0.0007632139872872923	0.00079615465988439	0.0007845941841026558	0.0008216971539223752	0.0008080153456900253	0.0008783288914042205	0.0008593972908752004	0.061180807779529	0.057101313405697116	7.631343110047883e-07	6.547462192516007e-05	7.471042557743134e-07	6.40993043011795e-05
37.483312626080554	0.000734430734851876	0.0007273427862570646	0.0007731276737529195	0.0007633528444341536	0.0007963276156564528	0.0007847635124190984	0.0008219096950762439	0.0008082207419954894	0.0008786406957434523	0.0008596914587129843	0.061258733672209596	0.05717378146573963	7.775754270456219e-07	6.711552039073698e-05	7.612910166254587e-07	6.570996273419505e-05
37.70916844062219	0.0007345246309560492	0.0007274387562397357	0.000773271364346861	0.0007634954478750427	0.0007965048673751931	0.0007849370574207189	0.0008221271466117831	0.0008084309144139317	0.00087895896730417	0.0008599917926593883	0.06133770710770637	0.05724722270922671	7.919479859785482e-07	6.876786361731391e-05	7.754095919111203e-07	6.733178369350279e-05
37.93638515006311	0.000734621571947353	0.0007275377802318994	0.0007734188635207694	0.0007636418204481866	0.0007966864450423399	0.0007851148483676438	0.000822349547254422	0.0008086459001201961	0.000879283768179948	0.0008602983506074012	0.061417743502655116	0.05732165143173495	8.062527597808844e-07	7.043176151660946e-05	7.894607311695334e-07	6.896487302168741e-05
38.164970954479706	0.0007347215711102702	0.0007276398719387631	0.0007735701944706128	0.000763791985160919	0.0007968723789482238	0.0007852969147978779	0.0008225769361729642	0.0008088657367068011	0.0008796151613494585	0.0008606111912561391	0.06149885853370205	0.05739708216921157	8.204905194840895e-07	7.210732542314857e-05	8.034451827469615e-07	7.060933790126178e-05
38.39493410335793	0.0007348246417429725	0.0007277450450874469	0.0007737253805639235	0.0007639459651909923	0.0007970626996755148	0.0007854832865308243	0.000822809352986645	0.0008090904621904407	0.0008799532106936967	0.0008609303741262076	0.06158106814269894	0.0574735297027569	8.346620352457559e-07	7.379466811766044e-05	8.173636938642662e-07	7.226528687626077e-05
38.626282895891045	0.0007349307971556916	0.0007278533134255063	0.0007738844453411414	0.0007641037838879016	0.0007972574381030314	0.0007856739936708681	0.0008230468377723427	0.0008093201150186261	0.0008802979810136382	0.0008612559595754409	0.06166438854202065	0.057551009063520606	8.487680764562942e-07	7.54939038552227e-05	8.312170107134011e-07	7.393282987769312e-05
38.859025681279114	0.000735040050669042	0.0007279646907194095	0.0007740474125169704	0.0007642654647742232	0.0007974566254096243	0.0007858690666110307	0.0008232894310719524	0.0008095547340764712	0.000880649538048344	0.0008615880088150356	0.061748836220011566	0.05762953553771084	8.628094118245857e-07	7.72051483909908e-05	8.450058785333062e-07	7.561207824721694e-05
39.09317085903034	0.0007351524156122767	0.0007280791907529499	0.0007742143059817366	0.0007644310315469518	0.0007976602930781202	0.0007860685360366757	0.0008235371738999077	0.0008097943586936133	0.0008810079484935099	0.0008619265839260701	0.061834427946560064	0.05770912467172582	8.76786809448889e-07	7.892851900603848e-05	8.587310416758275e-07	7.730314476070421e-05
39.328726879264174	0.0007352679053214871	0.0007281968273256068	0.0007743851498027577	0.0007646005080788498	0.0007978684728993402	0.0007862724329292865	0.0008237901077508696	0.0008100390286512841	0.0008813732800204864	0.0008622717478764407	0.06192118077880843	0.05778979227740625	8.907010369345846e-07	8.066413453705623e-05	8.723932437108839e-07	7.900614365524694e-05
39.56570224301631	0.0007353865331377498	0.0007283176142508544	0.000774559968225728	0.0007647739184198089	0.0007980811969761986	0.0007864807885703137	0.0008240482746075887	0.0008102887841895358	0.0008817456012957894	0.0008626235645382227	0.06200911206699766	0.05787155443741365	9.04552861484163e-07	8.241211540460647e-05	8.859932275080001e-07	8.072119065502537e-05
39.80410550254544	0.0007355083124052028	0.0007284415653544058	0.0007747387856761055	0.0007649512867982175	0.0007982984977278686	0.0007866936345450878	0.0008243117169489342	0.0008105436660146194	0.0008821249820010986	0.0008629820987054613	0.062098239460457554	0.05795442751073747	9.183430499820101e-07	8.417258364157298e-05	8.995317353117666e-07	8.244840299706513e-05
40.04394526164196	0.0007356332564690617	0.0007285686944723961	0.0007749216267605116	0.0007651326376223333	0.0007985204078940298	0.0007869110027467998	0.000824580477758101	0.0008108037153065206	0.0008825114928537714	0.0008633474161124121	0.06218858091373858	0.058038428138337664	9.320723691106335e-07	8.594566292430272e-05	9.130095088448389e-07	8.418789945965899e-05
40.28523017593832	0.0007357613786735736	0.0007286990154495099	0.0007751085162681428	0.0007653179954816723	0.000798746960539196	0.0007871329253805623	0.000824854600531004	0.0008110689737266656	0.0008829052056278902	0.0008637195834522471	0.06228015469289555	0.05812357324891932	9.457415854345792e-07	8.773147860235975e-05	9.264272893907705e-07	8.593980038973381e-05
40.52796895322162	0.0007358926923598966	0.0007288325421370359	0.0007752994791721857	0.0007655073851483973	0.0007989781890571185	0.0007873594349675347	0.0008251341292848517	0.0008113394834257882	0.0008833061931758448	0.000864098668396229	0.062372979381923314	0.05820988006485333	9.593514655105873e-07	8.953015773016659e-05	9.397858178805327e-07	8.770422773074493e-05
40.77217035374772	0.0007360272108639149	0.0007289692883908604	0.0007754945406312461	0.0007657008315787201	0.0007992141271752787	0.0007875905643491286	0.0008254191085669177	0.0008116152870519739	0.0008837145294504823	0.0008644847396133821	0.062467073889351375	0.05829736610823659	9.729027760016495e-07	9.134182910078281e-05	9.530858350041867e-07	8.948130505437302e-05
41.017843190557436	0.0007361649475139874	0.0007291092680693985	0.000775693725990792	0.000765898359914316	0.0007994548089594676	0.0007878263466912976	0.0008257095834635152	0.0008118964277588869	0.0008841302895278412	0.0008648778667906719	0.06256245745500168	0.05838604920710377	9.863962837689498e-07	9.316662327740755e-05	9.663280812908983e-07	9.127115758850168e-05
41.26499632979458	0.000736305915628611	0.0007292524950314412	0.0007758970607845938	0.0007660999954837345	0.0007997002688184429	0.0007880668154888899	0.0008260055996091611	0.0008121829492141674	0.0008845535496304683	0.000865278120653692	0.06265914965691168	0.05847594750179218	9.998327559891749e-07	9.500467262793522e-05	9.79513297211937e-07	9.307391224869233e-05
41.51363869102594	0.0007364501285140222	0.0007293989831339463	0.0007761045707361886	0.000766305763803833	0.0007999505415086886	0.0007883120045701022	0.0008263072031959661	0.0008124748956080295	0.0008849843871513675	0.000865685572987906	0.06275717041843175	0.05856707945145946	1.0132129602716082e-06	9.685611136084349e-05	9.926422232871442e-07	9.488969767085242e-05
41.763779247563185	0.0007365975994617123	0.0007295487462297462	0.0007763162817603448	0.0007665156905812094	0.0008002056621392597	0.0007885619481010025	0.0008266144409832286	0.0008127723116620463	0.0008854228806785746	0.0008661002966604316	0.06285654001549724	0.05865946384076884	1.0265376647574428e-06	9.87210755594714e-05	1.0057156001705859e-06	9.671864424179444e-05
42.0154270267867	0.0007367483417458668	0.0007297017981651812	0.0007765322199645381	0.0007667298017136437	0.0008004656661767203	0.0007888166805901434	0.0008269273603072543	0.0008130752426381332	0.0008858691100203888	0.0008665223656423975	0.06295727908408542	0.05875311978673777	1.0398076382596433e-06	0.00010059970322059963	1.0187341687817406e-06	9.856088413512376e-05
42.26859111047143	0.0007369023686207278	0.0007298581527776623	0.0007767524116504473	0.0007669481232915584	0.0008007305894501902	0.000789076236893272	0.0008272460090914112	0.0008133837343477437	0.00088632315623129	0.0008669518550319012	0.06305940862785654	0.05884806674575607	1.0530236503566211e-06	0.00010249213429019965	1.031698670379659e-06	0.00010041655134251926
42.523280635114425	0.0007370596933178569	0.0007300178238931353	0.0007769768833154361	0.0007671706815994654	0.0008010004681564688	0.000789340652218107	0.0008275704358563982	0.0008136978331612559	0.0008867851016385338	0.0008673888410775502	0.06316295002599062	0.05894432452078279	1.066186471535566e-06	0.00010439851070423445	1.0446098466978387e-06	0.00010228578171114777
42.77950479226489	0.0007372203290433391	0.0007301808253234921	0.0007772056616540813	0.0007673975031174534	0.0008012753388652949	0.0007896099621292433	0.0008279006897307901	0.0008140175860176089	0.0008872550298695015	0.0008678334012026683	0.06326792504122136	0.059041913268724384	1.0792968733149607e-06	0.00010631897642784938	1.057468440050259e-06	0.00010416871297896924
43.03727282885567	0.0007373842889748671	0.0007303471708638641	0.0007774387735596732	0.0007676286145226485	0.0008015552385246754	0.000789884202553114	0.0008282368204617932	0.0008143430404341226	0.000887733025879755	0.0008682856140301075	0.06337435582807462	0.05914085350799613	1.0923556283592897e-06	0.00010825367749536796	1.070275193432212e-06	0.00010606548481092992
43.29659404753705	0.0007375515862587617	0.0007305168742898561	0.0007776762461257564	0.0007678640426907144	0.0008018402044663533	0.0007901634097830824	0.0008285788784262897	0.0008146742445165818	0.0008882191759818967	0.0008687455594077657	0.0634822649413175	0.05924116612627998	1.105363510628659e-06	0.00011020276205381263	1.0830308506558275e-06	0.0001079762388380423
43.55747780701245	0.000737722234006877	0.0007306899493546696	0.0007779181066476595	0.0007681038146973361	0.0008021302744113636	0.0007904476204846099	0.0008289269146421207	0.0008150112469695281	0.0008887135678751939	0.0008692133184347654	0.06359167534462354	0.059342872388475104	1.1183212954967575e-06	0.00011216638040456584	1.095736156451338e-06	0.00010990111869502162
43.81993352237618	0.0007378962452934271	0.0007308664097861504	0.0007781643826240509	0.0007683479578197314	0.0008024254864757194	0.0007907368717005429	0.0008292809807796615	0.0008153540971068174	0.0008892162906760463	0.000869688973488367	0.06370261041946282	0.05944599394485749	1.1312297599089336e-06	0.00011414468504972186	1.1083918566095422e-06	0.00011184027006200248
44.08397066545326	0.0007380736331517027	0.0007310462692837301	0.0007784151017584963	0.0007685964995381584	0.0008027258791762085	0.0007910312008564988	0.0008296411291736634	0.0008157028448624114	0.0008897274349492876	0.0008701726082516041	0.06381509397421868	0.05955055283944304	1.1440896825105646e-06	0.0001161378307365235	1.1209986980932618e-06	0.00011379384070450693
44.349598765141174	0.0007382544105706923	0.0007312295415152772	0.000778670291961032	0.0007688494675374397	0.0008030314914363121	0.0007913306457663619	0.000830007412835391	0.0008160575408014376	0.0008902470927403683	0.0008706643077416865	0.06392915025354329	0.059656571518570976	1.1569018437893042e-06	0.0001181459745037694	1.1335574291652765e-06	0.0001157619805153276
44.6168274077539	0.0007384385904915929	0.0007314162401138399	0.000778929981349741	0.0007691068897084851	0.0008033423625922435	0.0007916352446378873	0.0008303798854650511	0.0008164182361315032	0.0008907753576084368	0.0008711641583391792	0.06404480394795864	0.05976407283970712	1.1696670262353274e-06	0.00012016927573135772	1.14606879952797e-06	0.0001177448415588811
44.88566623736761	0.0007386261858042224	0.0007316063786742971	0.0007791941982523523	0.0007693687941498365	0.0008036585323991248	0.0007919450360784279	0.000830758601464536	0.0008167849827142964	0.000891312324660367	0.000871672247818006	0.06416208020370391	0.059873080080476974	1.1823860144929022e-06	0.0001222078961896078	1.158533560456686e-06	0.00011974257811556144
45.15612495616904	0.0007388172093433135	0.0007317999707498932	0.0007794629712078411	0.0007696352091692088	0.0008039800410372844	0.0007922600591007715	0.0008311436159504748	0.0008171578330774567	0.0008918580905857412	0.0008721886653762775	0.06428100463284632	0.059983616947933596	1.195059595503721e-06	0.00012426200008919253	1.1709524649270147e-06	0.00012175534672642652
45.42821332480542	0.0007390116738846969	0.0007319970298486666	0.0007797363289680423	0.0007699061632850447	0.0008043069291186921	0.0007925803531290993	0.0008315349847676123	0.0008175368404267394	0.0008924127536928367	0.0008727135016679909	0.06440160332365606	0.06009570758806887	1.2076885586862277e-06	0.0001263317541352893	1.1833262677726514e-06	0.00012378330624213119
45.701941162736816	0.0007392095921413734	0.0007321975694297718	0.0007800143004992823	0.0007701816852280813	0.0008046392376935405	0.0007929059580050784	0.00083193276450253	0.0008179220586584841	0.0008929764139456516	0.0008732468488356282	0.06452390285125724	0.06020937659557484	1.2202736961001992e-06	0.000128417327581537	1.1956557258321985e-06	0.0001258266178709444
45.97731834859046	0.0007394109767594598	0.0007324016028996805	0.0007802969149840152	0.0007704618039429222	0.0008049770082569621	0.0007932369139940716	0.000832337012497706	0.0008183135423723873	0.0008935491730019922	0.0008737888005436765	0.06464793028856147	0.06032464902386374	1.2328158026030881e-06	0.00013051889228454794	1.2079415980803532e-06	0.00012788544522734924
46.25435482051728	0.0007396158403140142	0.0007326091436082639	0.0007805842018224711	0.0007707465485896145	0.0008053202827558936	0.0007935732617914837	0.0008327477868659328	0.0008187113468845882	0.0008941311342526675	0.0008743394520131003	0.06477371321749426	0.06044155039535183	1.2453156760299997e-06	0.0001326366227611675	1.2201846457916225e-06	0.00012995995438402907
46.533060576550575	0.0007398241953047333	0.0007328202048447539	0.0007808761906343181	0.0007710359485452394	0.0008056691035960929	0.0007939150425292412	0.0008331651465051032	0.0008191155282410875	0.0008947224028618267	0.0008748989000568079	0.06490127974052126	0.06056010671201919	1.2577741173808252e-06	0.00013477069624870386	1.2323856327027365e-06	0.00013205031392501954
46.813445674966815	0.000740036054151525	0.0007330347998335835	0.0007811729112603399	0.0007713300334055132	0.0008060235136493182	0.0007942622977824169	0.0008335891511133838	0.0008195261432315061	0.0008953230858084886	0.0008754672431161445	0.06503065849248782	0.06068034446625068	1.2701919310073757e-06	0.00013692129276593468	1.2445453251767966e-06	0.00013415669500041472
47.09552023464871	0.0007402514291899457	0.0007332529417300955	0.0007814743937641225	0.0007716288329863949	0.0008063835562606615	0.0007946150695759958	0.0008340198612047725	0.0008199432494031888	0.0008959332919292888	0.0008760445812984393	0.06516187865277448	0.060802290651968516	1.2825699247924916e-06	0.00013908859517408612	1.2566644923587503e-06	0.00013627927138110119
47.37929443545016	0.0007404703326664951	0.0007334746436161134	0.0007817806684337512	0.000771932377325699	0.0008067492752560472	0.0007949734003917832	0.0008344573381250612	0.0008203669050756642	0.0008965531319624938	0.0008766310164156441	0.06529496995778694	0.060925972776064395	1.2949089103454162e-06	0.00014127278924169762	1.2687439063503812e-06	0.00013841821951623978
47.66477851856398	0.000740692776733777	0.000733699918495385	0.0007820917657835241	0.0007722406966847231	0.0008071207149499043	0.0007953373331754731	0.0008349016440682192	0.0008207971693554808	0.0008971827185933317	0.0008772266520241115	0.0654299627137842	0.06105141887014216	1.307209703213649e-06	0.0001434740637121512	1.2807843423909369e-06	0.000140573718593745
47.951982786891236	0.0007409187734455135	0.0007339287792888807	0.0007824077165556803	0.0007725538215498834	0.0008074979201530162	0.0007957069113438694	0.0008353528420932087	0.0008212341021514248	0.0008978221665006846	0.0008778315934655439	0.0655668878100585	0.06117865750257879	1.3194731230902444e-06	0.00014569261037186698	1.2927865790375408e-06	0.00014274595060068118
48.24091760541319	0.0007411483347514109	0.0007341612388299507	0.0007827285517221388	0.0007728717826343585	0.0008078809361805499	0.0007960821787922712	0.000835810996141245	0.0008216777641901329	0.0008984715924051857	0.0008784459479091566	0.06570577673248008	0.06130771779091631	1.3316999940232808e-06	0.00014792862412077445	1.3047513983560112e-06	0.0001449351003867394
48.53159340156531	0.0007413814724918738	0.0007343973098593347	0.0007830543024862548	0.0007731946108797454	0.0008082698088602732	0.0007964631799020243	0.0008362761710535165	0.0008221282170321119	0.0008991311151187779	0.0008790698243950996	0.06584666157741167	0.06143862941459013	1.3438911446261945e-06	0.00015018230304403302	1.3166795860962855e-06	0.00014714135572724274
48.82402066561362	0.0007416181983925537	0.0007346370050200102	0.0007833850002845802	0.0007735223374577153	0.0008086645845409572	0.0007968499595482363	0.0008367484325893736	0.0008225855230881746	0.0008998008555957733	0.0008797033338791702	0.06598957506601506	0.06157142262801268	1.3560474083186905e-06	0.00015245384848877608	1.3285719319038394e-06	0.00014936490739164698
49.11820995103327	0.0007418585240587536	0.0007348803368519019	0.0007837206767886569	0.0007738549937716964	0.0008090653101009949	0.0007972425631076842	0.0008372278474450248	0.0008230497456363235	0.0009004809369854989	0.0008803465892788942	0.06613455055895134	0.06170612827401481	1.368169623561146e-06	0.00015474346514129933	1.3404292295269866e-06	0.00015160594921245774
49.41417187488941	0.0007421024609696496	0.0007351273177864142	0.0007840613639068076	0.00077419261145855	0.0008094720329572073	0.0007976410364668894	0.0008377144832727225	0.000823520948839069	0.0009011714846865444	0.0008809997055209825	0.06628162207149568	0.061842777797662424	1.380258634083812e-06	0.00015705136110633067	1.352252277015721e-06	0.00015386467815522997
49.71191711822035	0.0007423500204723555	0.0007353779601408088	0.0007844070937859552	0.0007745352223902691	0.0008098848010738734	0.0007980454260303919	0.0008382084087004865	0.0008239991977612225	0.0009018726264027081	0.0008816627995902509	0.06643082428907547	0.061981403260457604	1.3923152891483215e-06	0.0001593777479906855	1.3640418769461475e-06	0.0001561412943927587
50.01145642642306	0.0007426012137758045	0.000735632276112408	0.0007847578988134507	0.0007748828586756799	0.0008103036629719745	0.000798455778729211	0.0008387096933523635	0.000824484558388163	0.0009025844922006781	0.0008823359905800287	0.0665821925832498	0.06212203735493915	1.4043404437925032e-06	0.00016172284098694978	1.3757988366366707e-06	0.0001584360013797137
50.3128006096408	0.0007428560519444535	0.0007358902777726221	0.000785113811618919	0.0007752355526621551	0.0008107286677386605	0.0007988721420295085	0.0008392184078692445	0.0008249770976445985	0.000903307214569523	0.0008830193997441246	0.06673576302813827	0.06226471341969279	1.4163349590962278e-06	0.00016408685896215913	1.3875239683778465e-06	0.00016074900593066044
50.61596054315354	0.000743114545891804	0.0007361519770608007	0.0007854748650761248	0.0007755933369373406	0.0008111598650369566	0.0007992945639414586	0.0008397346239302693	0.0008254768834138417	0.0009040409284820634	0.0008837131505504027	0.06689157241732177	0.06240946545478388	1.4282997024659023e-06	0.000166470024549642	1.399218089677412e-06	0.00016308051830141168
50.9209471677702	0.0007433767063737356	0.0007364173857779018	0.0007858410923048557	0.0007759562443308955	0.0008115973051157089	0.0007997230930283341	0.0008402584142748271	0.0008259839845576178	0.0009047857714581891	0.0008844173687360361	0.06704965828122499	0.06255632813763175	1.4402355479053042e-06	0.00016887256424155672	1.410882023499243e-06	0.00016543075227151705
51.22777149022361	0.0007436425439816396	0.0007366865155799632	0.0007862125266728224	0.0007763243079162361	0.0008120410388197747	0.0008001577784158063	0.0008407898527251764	0.0008264984709364126	0.0009055418836301911	0.0008851321823644799	0.06721005890499938	0.06270533683933426	1.4521433763074482e-06	0.00017129470848628592	1.4225165985144554e-06	0.00016779992522969467
51.53644458356769	0.0007439120691353582	0.0007369593779713885	0.0007865892017975795	0.0007766975610123012	0.000812491117600475	0.0008005986698014785	0.0008413290142097083	0.0008270204134303939	0.0009063094078101957	0.0008858577218842529	0.06737281334692197	0.06285652764145995	1.4640240757607653e-06	0.00017373669178888385	1.4341226493653006e-06	0.00017018825826298212
51.84697758757708	0.0007441852920759154	0.0007372359842980262	0.0007869711515484662	0.0007770760371853226	0.0008129475935263102	0.0008010458174646497	0.0008418759747868745	0.0008275498839609116	0.0009070884895597704	0.0008865941201895753	0.06753796145732908	0.06300993735332312	1.4758785418474748e-06	0.00017619875281366104	1.4457010169253732e-06	0.00017259597624685874
52.15938170914916	0.0007444622228580338	0.0007375163457400432	0.0007873584100485637	0.0007774597702506086	0.000813410519293947	0.0008014992722763191	0.0008424308116697964	0.0008280869555126051	0.0009078792772617855	0.0008873415126829413	0.06770554389810002	0.06316560352975924	1.487707677979254e-06	0.0001786811344929029	1.4572525485893103e-06	0.00017502330794147425
52.47366822270851	0.000744742871342446	0.0007378004733045952	0.0007877510116766865	0.0007778487942743511	0.0008138799482395016	0.0008019590857094519	0.0008429936032516011	0.0008286317021561455	0.0009086819221946339	0.0008881000373397081	0.06787560216271397	0.06332356448941462	1.4995123957203295e-06	0.00018118408413630993	1.4687780985549008e-06	0.0001774704860884324
52.789848470613855	0.0007450272471879694	0.0007380883778182667	0.00078814899106938	0.0007782431435754314	0.0008143559343500983	0.0008024253098494885	0.0008435644291314752	0.0008291841990716118	0.0009094965786088698	0.0008888698347747547	0.06804817859689309	0.063483859333569	1.5112936151298693e-06	0.0001837078535459613	1.4802785281127842e-06	0.0001799377475113495
53.107933863567155	0.0007453153598433646	0.0007383800699193002	0.0007885523831229563	0.0007786428527272532	0.0008148385322757512	0.0008028979974051346	0.0008441433701414992	0.0008297445225725529	0.0009103234038063938	0.0008896510483113172	0.06822331641985997	0.06364652796551225	1.5230522651189012e-06	0.00018625269913488673	1.4917547059621703e-06	0.0001824253332206871
53.42793588102576	0.00074560721853895	0.0007386755600495859	0.0007889612229955445	0.0007790479565595824	0.0008153277973415432	0.0008033772017194194	0.0008447305083742593	0.0008303127501307331	0.0009111625582222551	0.000890443824052059	0.06840105974622239	0.06381161111048683	1.5347892838150391e-06	0.00018881888204949626	1.503207508522439e-06	0.0001849334885216658
53.74986607161648	0.0007459028322779832	0.0007389748584464234	0.0007893755461091751	0.0007794584901604087	0.0008158237855601451	0.0008038629767810462	0.0008453259272112893	0.0008308889604016069	0.0009120142055091977	0.0008912483109524874	0.06858145360851257	0.06397915033622287	1.546505618946507e-06	0.00019140666829714492	1.5146378202620867e-06	0.00018746246312587034
54.073736053552395	0.0007462022098277908	0.0007392779751340367	0.0007897953881518864	0.0007798744888778206	0.0008163265536446614	0.000804355377236034	0.0008459297113523552	0.0008314732332505338	0.00091287851262504	0.0008920646608967844	0.06876454398040258	0.06414918807408165	1.5582022282265972e-06	0.0001940163288763619	1.5260465340341794e-06	0.00019001251126599117
54.399557515052166	0.0007465053597106427	0.0007395849199148389	0.0007902207850798596	0.0007802959883218958	0.0008168361590218279	0.0008048544583996678	0.0008465419468456182	0.0008320656497797641	0.000913755649923008	0.0008928930287761589	0.06895037780061539	0.06432176764082852	1.5698800797689198e-06	0.0001966481399143516	1.5374345514347892e-06	0.00019258389181661673
54.727342214761876	0.0007468122901943723	0.0007398957023604483	0.0007906517731195896	0.0007807230243666179	0.0008173526598455751	0.0008053602762687693	0.00084716272111872	0.0008326662923562339	0.0009146457912451493	0.0008937335725698251	0.06913900299756438	0.06449693326106042	1.5815401524980986e-06	0.00019930238280643775	1.548802783151457e-06	0.00019517686841635795
55.057101982179326	0.0007471230092827179	0.0007402103318024285	0.0007910883887700757	0.0007811556331517973	0.0008178761150109546	0.0008058728875342845	0.000847792123010798	0.0008332752446401744	0.0009155491140189247	0.0008945864534286859	0.06933046851473691	0.06467473009030811	1.5931834365940766e-06	0.0002019793443632789	1.5601521493522046e-06	0.00019779170959713377
55.38884871808102	0.000747437524705404	0.0007405288173227766	0.0007915306688050632	0.0007815938510850341	0.0008184065841684695	0.0008063923495942294	0.0008484302428055023	0.000833892591614601	0.0009164657993571471	0.0008954518357618697	0.06952482433685588	0.06485520423883392	1.6048109339503007e-06	0.0002046793169630523	1.5714835800760638e-06	0.0002004286889173701
55.722594394951685	0.0007477558439079291	0.0007408511677441191	0.0007919786502753047	0.0007820377148436827	0.0008189441277387945	0.000806918720566973	0.0008490771722650145	0.0008345184196156777	0.0009173960321613623	0.0008963298873261925	0.06972212151684372	0.06503840279615773	1.6164236586184606e-06	0.00020740259870524747	1.582798015616017e-06	0.0002030880850967809
56.058351057416104	0.0007480779740410629	0.0007411773916196232	0.0007924323705108592	0.0007824872613768439	0.0008194888069279107	0.0008074520593048845	0.0008497330046651231	0.0008351528163640073	0.0009183400012288288	0.0008972207793186819	0.06992241220361722	0.06522437385632768	1.6280226373161129e-06	0.00021014949357656132	1.5940964069574484e-06	0.00020577018216133558
56.39613082267415	0.0007484039219500599	0.0007415074972226312	0.0007928918671234463	0.0007829425279073934	0.0008200406837426893	0.0008079924254083758	0.0008503978348314122	0.0008357958709968969	0.0009192978993632666	0.0008981246864723062	0.07012574967074447	0.06541316654396893	1.639608909921944e-06	0.00021292031161818104	1.6053797162016333e-06	0.00020847526958991947
56.7359458809379	0.0007487336941635482	0.0007418414925359707	0.0007933571780088167	0.0007834035519340147	0.0008205998210069	0.0008085398792403111	0.0008510717591765626	0.0008364476741015923	0.000920269923489482	0.0008990417871549916	0.07033218834599346	0.06560483104113168	1.6511835299914176e-06	0.0002157153691004221	1.6166489170100443e-06	0.00021120364246654533
57.07780849587155	0.0007490672968821241	0.0007421793852409772	0.0007938283413491898	0.0007838703712332776	0.0008211662823777068	0.0008090944819408449	0.0008517548757388577	0.0008371083177495709	0.0009212562747720812	0.000899972263472114	0.07054178384180627	0.06579941861497667	1.6627475653097166e-06	0.0002185349887053878	1.627904995077931e-06	0.00021395560164014227
57.42173100503407	0.0007494047359666094	0.0007425211827061845	0.0007943053956157189	0.0007843430238617323	0.0008217401323626286	0.0008096562954426652	0.0008524472842218998	0.000837777895531886	0.0009222571587384031	0.0009009163013725679	0.07075459298673177	0.06599698164631589	1.6743020984399167e-06	0.00022137949971418047	1.6391489486042125e-06	0.0002167314538875642
57.7677258203244	0.0007497460169259903	0.0007428668919756972	0.0007947883795710165	0.0007848215481580403	0.0008223214363370111	0.0008102253824866823	0.0008531490860356097	0.0008384565025956349	0.0009232727854058769	0.0009018740907585864	0.07097067385785055	0.0661975736590506	1.6858482273171289e-06	0.0002242492382034389	1.6503817888036555e-06	0.00021953151208575772
58.115805428429454	0.000750091144905011	0.0007432165197572265	0.0007952773322717254	0.0007853059827451365	0.0008229102605620154	0.0008108018066381704	0.0008538603843385464	0.0008391442356815798	0.000924303369413974	0.0009028458255994546	0.07119008581423089	0.06640124935053243	1.6973870658484966e-06	0.0002271445472484812	1.6616045404199177e-06	0.00022235609538806544
58.465982391274686	0.0007504401246714248	0.0007435700724097823	0.0007957722930711472	0.000785796366532423	0.0008235066722031472	0.0008113856323033754	0.000854581284081606	0.0008398411931629658	0.00092534913016096	0.0009038317040492868	0.07141288953145411	0.066608064622884	1.7089197445422505e-06	0.00023006577713399756	1.672818242263313e-06	0.00022520552940799576
58.818269346477535	0.0007507929606028848	0.0007439275559310132	0.0007962733016219264	0.0007862927387180034	0.0008241107393493463	0.0008119769247466169	0.0008553118920531469	0.0008405474750855905	0.0009264102919456455	0.0009048319285690349	0.07163914703724499	0.06681807661531478	1.7204474111532416e-06	0.0002330132855724032	1.6840239477663565e-06	0.00022808014640984808
59.172679007803275	0.0007511496566734686	0.0007442889759441792	0.0007967803978787923	0.000786795138790948	0.0008247225310326549	0.0008125757501078887	0.0008560523169256009	0.0008412631832091584	0.0009274870841143515	0.0009058467060529016	0.07186892174825497	0.06703134373746511	1.7319712313703262e-06	0.0002359874379327942	1.6952227255692329e-06	0.00023098028550680438
59.52922416562417	0.0007515102164398337	0.0007446543376847616	0.000797293622101374	0.0007873036065336101	0.0008253421172485018	0.0008131821754209969	0.0008568026693036364	0.000841988421049995	0.0009285797412133248	0.0009068762479593661	0.07210227850803458	0.06724792570382371	1.7434923895187117e-06	0.00023898860747759154	1.7064156601226139e-06	0.00023390629286751397
59.887917687380885	0.0007518746430269821	0.0007450236459866833	0.0007978130148570768	0.0007878181820239795	0.0008259695689766054	0.0008137962686322371	0.0008575630617739246	0.0008427232939251491	0.0009296885031468284	0.000907920770446996	0.0723392836262472	0.06746788356924967	1.7550120892837699e-06	0.0002420171756075673	1.7176038523086887e-06	0.00023685852192903423
60.24877251804685	0.0007522429391136329	0.0007453969052681397	0.0007983386170240327	0.0007883389056380838	0.0008266049582025364	0.0008144180986196425	0.0008583336089565778	0.0008434679089979535	0.0009308136153411593	0.0009089804945152655	0.07258000491916367	0.06769127976564844	1.7665315544849406e-06	0.00024507353211949967	1.728788420097974e-06	0.00023983733361987447
60.6118016805955	0.0007526151069171933	0.0007457741195170301	0.0007988704697941332	0.0007888658180524446	0.0008272483579399649	0.000815047735212827	0.0008591144275583356	0.0008442223753251035	0.0009319553289148658	0.0009100556461505995	0.07282451175149322	0.0679181781398412	1.778052029852888e-06	0.00024815807547046154	1.739970499218266e-06	0.00024284309659000636
60.97701827647021	0.0007529911481783044	0.0007461552922759665	0.0007994086146761325	0.0007893989602465756	0.0008278998422536032	0.0008156852492134322	0.0008599056364275497	0.0008449868039052952	0.0009331139008554134	0.0009111464564778544	0.07307287507959885	0.06814864399267143	1.7895747818584811e-06	0.0002512712130556538	1.751151243860891e-06	0.000245876187451588
61.34443548605718	0.0007533710641449756	0.0007465404266268717	0.0007999530934988517	0.0007899383735055519	0.0008285594862829018	0.0008163307124162269	0.0008607073566110708	0.0008457613077295193	0.0009342895942026244	0.0009122531619175017	0.07332516749615156	0.06838274411940123	1.8011010995766866e-06	0.00025441336149778504	1.7623318274164433e-06	0.00024893699102954137
61.71406656916102	0.0007537548555562734	0.0007469295251751329	0.0008005039484144673	0.0007904840994226308	0.0008292273662665021	0.0008169841976308619	0.0008615197114130896	0.0008465460018330465	0.0009354826782391608	0.0009133760043487426	0.0735814632762767	0.06862054685144132	1.8126322955678079e-06	0.00025758494694611	1.7735134432335115e-06	0.00025202590062120556
62.085924865483435	0.0007541425226255681	0.0007473225900333148	0.0008010612219019014	0.000791036179901943	0.0008299035595674934	0.0008176457787043239	0.0008623428264560296	0.0008473410033491953	0.0009366934286883927	0.0009145152312788317	0.0738418384252566	0.06886212209946868	1.8241697068053456e-06	0.0002607864053884579	1.7846973054010378e-06	0.00025514331826567704
62.46002379510434	0.0007545340650233133	0.0007477196228044043	0.0008016249567703084	0.0007915946571612433	0.0008305881446994925	0.0008183155305440954	0.0008631768297435609	0.0008481464315649339	0.0009379221279199641	0.0009156710960188676	0.07410637072784369	0.0691075413979855	1.8357146956413713e-06	0.0002640181829772492	1.7958846495788171e-06	0.0002582896550263891
62.83637685896657	0.0007549294818593703	0.0007481206245646011	0.0008021951961626871	0.000792159573734751	0.000831281201353604	0.0008189935291420848	0.000864021851725852	0.000848962407978425	0.0009391690651634446	0.0009168438578663813	0.07437513979925255	0.0693568779513757	1.8472686508239425e-06	0.00026728073637014016	1.8070767338655095e-06	0.00026146533128568183
63.21499763936286	0.0007553287716648412	0.0007485255958456152	0.0008027719835596015	0.0007927309724760592	0.0008319828104262756	0.0008196798515993216	0.0008648780253671276	0.000849789056358562	0.0009404345367304021	0.0009180337822949854	0.07464822713789651	0.06961020668151566	1.8588329885288295e-06	0.00027057453308088064	1.8182748396699047e-06	0.0002646707770475598
63.59589980042612	0.0007557319323734069	0.0007489345366164698	0.0008033553627830242	0.0007933088965611281	0.0008326930540480895	0.0008203745761514664	0.0008657454862156357	0.0008506265028065933	0.000941718846245303	0.0009192411411514294	0.07492571617993632	0.06986760427700354	1.8704091534591134e-06	0.000273900051849546	1.8294802726565636e-06	0.0002679064322578528
63.979097088622495	0.0007561389613021719	0.0007493474462648057	0.0008039453780003258	0.0007938933894913787	0.0008334120156135498	0.0008210777821951777	0.0008666243724761478	0.0008514748758199329	0.0009430223048856624	0.0009204662128604068	0.07520769235571709	0.07012914924406835	1.881998619987068e-06	0.00027725778302686854	1.840694363713577e-06	0.00027117274713572836
64.36460333324754	0.00075654985513198	0.0007497643235776578	0.000804542073728396	0.0007944844950968738	0.0008341397798118795	0.0008217895503153511	0.0008675148250850723	0.0008523343063582334	0.0009443452316318569	0.0009217092826374521	0.07549424314816677	0.07039492195922974	1.8936028933263984e-06	0.0002806482289730017	1.8519184699508986e-06	0.0002744701825177498
64.75243244692527	0.0007569646098872029	0.0007501851667216991	0.0008051454948379164	0.0007950822575396061	0.0008348764326588882	0.0008225099623132813	0.000868416987788311	0.0008532049279118229	0.0009456879535270658	0.0009229706427103157	0.07578545815323781	0.07066500472377109	1.9052235107818935e-06	0.0002840719044777118	1.863153975765466e-06	0.0002777992102200866
65.14259842611021	0.0007573832209149936	0.0007506099732229451	0.0008057556865578047	0.0007956867213169025	0.0008356220615299618	0.0008232391012357917	0.0008693310072219852	0.0008540868765726213	0.000947050805947836	0.0009242505925492185	0.07608142914247479	0.07093948182010847	1.9168620430387584e-06	0.000287529337196224	1.874402293936461e-06	0.00028116031341421377
65.53511535159264	0.000757805682863976	0.0007510387399458915	0.0008063726944798197	0.000796297931264941	0.0008363767551942051	0.0008239770514053564	0.0008702570329961388	0.0008549802911076232	0.0009484341328857532	0.0009255494391063911	0.07638225012779722	0.07121843957012511	1.928520095499653e-06	0.00029102106810344197	1.8856648667604694e-06	0.00028455398701768275
65.92999738900669	0.0007582319896623683	0.0007514714630720783	0.0008069965645633526	0.0007969159325623957	0.0008371406038498007	0.000824723898451269	0.0008711952177815614	0.00085588531303507	0.0009498382872407729	0.0009268674970653399	0.07668801742858396	0.07150196639555564	1.9401993096987077e-06	0.0002945476519712331	1.89694316725603e-06	0.0002879807381050148
66.32725878934137	0.0007586621344955295	0.0007519081380780717	0.0008076273431404181	0.0007975407707342249	0.0008379136991606414	0.0008254797293419085	0.0008721457173998763	0.000856802086703434	0.0009512636311267737	0.000928205089100319	0.07699882974116291	0.07179015288049959	1.9519013647604274e-06	0.000298109657863449	1.908238700403962e-06	0.0002914410863341099
66.72691388945532	0.0007590961097829023	0.0007523487597128332	0.0008082650769208415	0.0007981724916555934	0.0008386961342942747	0.0008262446324181334	0.0008731086909170196	0.0008577307593733237	0.0009527105361899192	0.000929562546146471	0.07731478821079948	0.07208309183615964	1.963627978932318e-06	0.0003017076696555654	1.919553004444286e-06	0.000294935564391835
67.12897711259382	0.0007595339071543553	0.0007527933219744824	0.0008089098129976791	0.0007988111415559621	0.0008394880039612444	0.0008270186974278729	0.0008740843007402909	0.0008586714813024571	0.0009541793839404758	0.00093094020768118	0.07763599650629507	0.07238087836788668	1.9753809111949273e-06	0.0003053422865785804	1.930887652247526e-06	0.0002984647184622047
67.53346296890952	0.0007599755174259028	0.0007532418180864246	0.0008095615988528711	0.0007994567670233433	0.0008402894044558737	0.000827802015561963	0.0008750727127191173	0.0008596244058338348	0.0009556705660987381	0.0009323384220171663	0.077962560897299	0.0726836099446387	1.9871619629120013e-06	0.0003090141237828692	1.9422442527154953e-06	0.0003020291087104665
67.94038605598601	0.0007604209305747757	0.0007536942404728213	0.0008102204823631322	0.0008001094150087213	0.000841100433698549	0.0008285946794912642	0.0008760740962496972	0.0008605896894872384	0.0009571844849557575	0.0009337575466078875	0.07829459033446057	0.0729913864709467	1.9989729795827707e-06	0.00031272381293181994	1.953624452262102e-06	0.0003056293097920548
68.3497610593647	0.000760870135713856	0.00075415058073341	0.0008108865118061252	0.0008007691328306808	0.0008419211912796009	0.0008293967834051533	0.0008770886243837246	0.0008615674920542403	0.0009587215537496388	0.0009351979483658796	0.07863219653253002	0.07330431036149797	2.010815852679891e-06	0.00031647200282441945	1.9650299363785026e-06	0.0003092659113871632
68.7616027530747	0.0007613231210654449	0.000754610829617647	0.0008115597358669179	0.0008014359681802371	0.0008427517785048369	0.0008302084230514312	0.0008781164739413714	0.0008625579766968612	0.0009602821970581811	0.0009366600039946669	0.07897549405654741	0.07362248661844471	2.0226925215376893e-06	0.00032025936004073663	1.9764624312301315e-06	0.00031293951875369097
69.17592600016614	0.0007617798739343373	0.0007550749769981388	0.0008122402036447264	0.000802109969125871	0.000843592298442789	0.0008310296957776984	0.000879157825628705	0.000863561310050036	0.0009618668512086693	0.0009381441003348967	0.07932460041124578	0.0739460229115607	2.0346049753538174e-06	0.0003240865696220452	1.9879237053536947e-06	0.0003166507533103047
69.59274575324658	0.0007622403806802228	0.0007555430118433865	0.0008129279646600052	0.0008027911841188193	0.0008444428559737971	0.0008318607005743067	0.0008802128641597968	0.0008645776623280959	0.0009634759647057415	0.0009396506347254607	0.07967963613381492	0.07427502966136022	2.0465552552795946e-06	0.0003279543357823933	1.9994155714281054e-06	0.0003204002532457284
70.01207705502031	0.0007627046266893604	0.0007560149221897855	0.0008136230688618606	0.0008034796619985978	0.0008453035578409681	0.0008327015381189124	0.0008812817783836902	0.0008656072074354149	0.0009651099986782125	0.0009411800153803115	0.08004072489016853	0.0746096201253144	2.0585454565925313e-06	0.0003318633826508155	2.010939888114809e-06	0.00032418867415381913
70.43393503883172	0.0007631725963455399	0.0007564906951128907	0.0008143255666358436	0.0008041754519988028	0.0008461745127031337	0.0008335523108227439	0.0008823647614165	0.000866650123081448	0.0009667694273458755	0.0009427326617818134	0.08040799357487485	0.07494991048729811	2.0705777309918023e-06	0.00033581445505340146	2.0224985619985043e-06	0.0003280166897026149
70.85833492921113	0.0007636442730003042	0.0007569703166979228	0.0008150355088121308	0.0008048786037531974	0.0008470558311898889	0.0008344131228786444	0.0008834620107788686	0.0008677065909003493	0.0009684547385073064	0.000944309005091454	0.08078157241491005	0.07529601995040709	2.0826542889819735e-06	0.0003398083193283108	2.034093549606363e-06	0.00033188499233124946
71.2852920424243	0.0007641196389424111	0.0007574537720094925	0.0008157529466741162	0.0008055891673020999	0.0008479476259588031	0.0008352840803109762	0.0008845737285390372	0.0008687767965753893	0.0009701664340497725	0.0009459094885788171	0.08116159507741183	0.07564807083329624	2.094777402377292e-06	0.0003438457641823378	2.045726859524824e-06	0.0003357942939818115
71.71482178702524	0.0007645986753665369	0.000757941045060538	0.0008164779319674552	0.0008063071930991079	0.0008488500117549281	0.0008361652910274825	0.0008857001214618145	0.0008698609299684133	0.0009719050304824316	0.000947534568069777	0.0815481987816058	0.07600618867019748	2.1069494069321775e-06	0.00034792760158977587	2.057400554623728e-06	0.00033974532686678605
72.14693966441222	0.0007650813623411918	0.000758432118780449	0.0008172105169095784	0.0008070327320181697	0.0008497631054726994	0.0008370568648731964	0.0008868414011637232	0.0008709591852545679	0.0009736710594940509	0.0009491847124149103	0.08194152441510287	0.07637050231477678	2.1191727050823023e-06	0.00035205466773235994	2.0691167543746653e-06	0.0003437388442720235
72.58166126938723	0.000765567678775837	0.0007589269749823637	0.0008179507541997085	0.0008077658353610305	0.0008506870262203492	0.000837958913686492	0.000887997784274627	0.0008720717610625577	0.0009754650685365665	0.0009508604039791965	0.08234171665476252	0.0767411440480078	2.131449768829545e-06	0.0003562278239883365	2.080877637286745e-06	0.0003477756213998706
73.01900229071879	0.0007660576023871947	0.0007594255943296249	0.0008186986970294205	0.0008085065548650857	0.0008516218953869678	0.0008388715513573933	0.0008891694926061676	0.0008731988606207073	0.0009772876214358848	0.0009525621391541431	0.0827489240923356	0.07711824969024382	2.143783142758023e-06	0.00036044795796755236	2.092685443453603e-06	0.00035185645625199213
73.45897851170821	0.0007665511096647203	0.0007599279563013639	0.0008194543990937646	0.0008092549427116544	0.0008525678367123189	0.000839794893888232	0.0008903567533273337	0.0008743406919090953	0.0009791392990313981	0.0009542904288935192	0.083163299365108	0.07750195871767598	2.1561754472031094e-06	0.00036471598460055543	2.1045424772299717e-06	0.00035598217055787806
73.90160581075892	0.0007670481758352471	0.0007604340391572225	0.0008202179146030173	0.0008100110515347272	0.0008535249763595821	0.0008407290594568	0.0008915597991475465	0.00087549746781809	0.000981020699845815	0.0009560457992740017	0.08358499929177653	0.07789241438338516	2.1686293815754857e-06	0.000369032847281181	2.116451110036402e-06	0.0003601536107475378
74.34690016194996	0.0007675487748267604	0.0007609438199011611	0.0008209892982950672	0.000810774934430191	0.0008544934429911325	0.0008416741684820852	0.0008927788685076107	0.0008766694063135712	0.0009829324407869499	0.0009578287920820473	0.08401418501380878	0.07828976384319525	2.1811477278416494e-06	0.0003733995190659811	2.128413783294633e-06	0.0003643716489730442
74.79487763561212	0.0007680528792313138	0.0007614572742443663	0.0008217686054485099	0.0008115466449655915	0.0008554733678475397	0.0008426303436927518	0.0008940142057789579	0.0008778567306092039	0.0009848751578832812	0.0009596399654284623	0.08445102214254262	0.07869415828655589	2.193733354188517e-06	0.0003778170039364648	2.140433011519737e-06	0.00036863718418245206
75.24555439890803	0.0007685604602670525	0.0007619743765672226	0.0008225558918964773	0.0008123262371904545	0.0008564648848299352	0.0008435977101984815	0.0008952660614715904	0.0008790596693460981	0.0009868495070551502	0.0009614798943921686	0.08489568091230135	0.07910575307268511	2.2063892188581378e-06	0.0003822863381233721	2.1525113855511493e-06	0.00037295114324606415
75.6989467164156	0.0007690714877393418	0.0007624950998803353	0.0008233512140412589	0.0008131137656472066	0.0008574681305859203	0.0008445763955643298	0.0008965346924511761	0.0008802784567802394	0.0009888561649236257	0.0009633491716947992	0.0853483363398122	0.07952470787222815	2.219118374181036e-06	0.000386808591500587	2.164651575951534e-06	0.0003773144821412333
76.15507095071504	0.0007695859300009842	0.0007630194157845917	0.0008241546288697664	0.0008139092853827437	0.000858483244599208	0.0008455665298882498	0.0008978203621657786	0.0008815133329780859	0.0009908958296591796	0.0009652484084078462	0.08580916839023907	0.07995118681468708	2.231923970823788e-06	0.00039138486905243575	2.176856336584326e-06	0.0003817281871989764
76.61394356297929	0.0007701037539115177	0.0007635472944302448	0.000824966193969905	0.0008147128519606933	0.0008595103692831866	0.000846568245881953	0.0008991233408827242	0.0008827645440207609	0.0009929692218724581	0.0009671782346941999	0.08627836215014448	0.08038535864190313	2.244809262229373e-06	0.0003960163124139826	2.189128508353795e-06	0.0003861932764120113
77.07558111356816	0.0007706249247955651	0.0007640787044749889	0.0008257859675478913	0.0008155245214743985	0.0008605496500785985	0.0008475816789552593	0.0009004439059361204	0.0008840323422172632	0.0009950770855495666	0.0009691393005860096	0.08675610800772529	0.08082739686788462	2.2577776093014694e-06	0.00040070410149470326	2.2014710231461204e-06	0.00039071080081265475
77.54000026262605	0.0007711494064002509	0.0007646136130410354	0.0008266140084466075	0.0008163443505607086	0.0008616012355555775	0.0008486069673041465	0.000901782341985627	0.000885316986327198	0.0009972201890344862	0.0009711322768009737	0.0872426018406874	0.08127747994528207	2.27083248532608e-06	0.0004054494561875621	2.213886907969525e-06	0.0003952818459223295
78.00721777068286	0.0007716771608516432	0.0007651519856711446	0.0008274503761650372	0.0008171723964145952	0.0008626652775202432	0.000849644252002664	0.000903138941287042	0.0008866187417934997	0.0009993993260613585	0.0009731578555992426	0.08773804521212877	0.08173579143884657	2.28397748114925e-06	0.00041025363816871163	2.2263792893111424e-06	0.00039990753327801
78.47725049925933	0.000772208148610244	0.0007656937862836325	0.0008282951308788806	0.0008180087168046896	0.0008637419311261314	0.0008506936770989476	0.0009045140039753767	0.0008879378809857077	0.0010016153168396253	0.0009752167516833279	0.08824264557484583	0.08220252020620622	2.297216310623556e-06	0.00041511795279378094	2.2389513977141926e-06	0.0004045890220386317
78.95011541147531	0.0007727423284254832	0.0007662389771263002	0.0008291483334623978	0.0008188533700897652	0.0008648313549906827	0.0008517553897155164	0.0009059078383610584	0.0008892746834543219	0.0010038690091951248	0.0009773097031434907	0.08875661648447926	0.08267786058633245	2.3105528163341015e-06	0.00042004375109513936	2.2516065725896716e-06	0.0004093275106767935
79.42582957266194	0.0007732796572892369	0.0007667875187293028	0.0008300100455115904	0.0008197064152362667	0.0008659337113170934	0.0008528295401541129	0.0009073207612400106	0.0008906294361968665	0.0010061612797705492	0.0009794374724513275	0.08928017782196031	0.08316201259607334	2.323990975636658e-06	0.00042503243188884987	2.264348267287924e-06	0.0004141242387623034
79.90441015097758	0.0007738200903883413	0.0007673393698569256	0.000830880329368791	0.0008205679118369319	0.0008670491660217992	0.0008539162820053075	0.0009087530982183486	0.0008920024339362736	0.0010084930352888234	0.0009816008475043948	0.08981355602572566	0.08365518213517051	2.3375349070095704e-06	0.0004300854439958368	2.2771800544315072e-06	0.000418980488841314
80.38587441802741	0.0007743635810561108	0.0007678944874582649	0.0008317592481487693	0.0008214379201306014	0.0008681778888679164	0.0008550157722631437	0.0009102051840525175	0.0008933939794122727	0.0010108652138832647	0.0009838006427249353	0.0903569843342127	0.0841575812001813	2.351188876754235e-06	0.0004352042885870655	2.290105631542528e-06	0.0004238975884200413
80.87023974948666	0.0007749100807228502	0.0007684528266168027	0.0008326468657664534	0.0008223165010232928	0.0008693200536049614	0.000856128171445094	0.0009116773630057322	0.0008948043836864995	0.0010132787864986243	0.000986037700215982	0.09091070303917327	0.08466942810776971	2.3649573060446905e-06	0.0004403905216551762	2.303128826951868e-06	0.00042887691205314993
81.35752362572781	0.0007754595388653453	0.0007690143404988485	0.0008335432469663624	0.0008232037161106142	0.0008704758381151903	0.0008572536437176012	0.0009131699892216171	0.0008962339664620665	0.0010157347583673825	0.0009883128909782975	0.09147495975036782	0.08519094772784674	2.3788447783606916e-06	0.00044564575662583983	2.3162536060339963e-06	0.00043391988354976596
81.8477436324513	0.0007760119029553497	0.0007695789803008644	0.0008344484573538889	0.0008240996277016367	0.0008716454245669439	0.0008583923570275464	0.00091468342711605	0.0008976830564184295	0.0010182341705660316	0.0009906271161919185	0.09205000967225165	0.08572237172707202	2.3928560473401514e-06	0.00045097166711702275	2.3294840777940418e-06	0.0004390279783038631
82.34091746132043	0.0007765671184070546	0.0007701466951956464	0.000835362563428539	0.000825004298844308	0.000872828999575384	0.0008595444832399505	0.0009162180517882263	0.0008991519915623894	0.001020778101656362	0.0009929813085662717	0.09263611589328723	0.0862639388232597	2.4069960450435806e-06	0.0004563699898506579	2.3428245017851094e-06	0.0004442027257505754
82.83706291059936	0.0007771251285235384	0.0007707174322773539	0.0008362856326192628	0.0008259177933525131	0.000874026754371033	0.0008607101982822564	0.0009177742494520505	0.0009006411195961431	0.0010233676694171377	0.000995376433763129	0.09323354968856586	0.08681589505126974	2.4212698906826745e-06	0.0004618425277319038	2.356279295422526e-06	0.0004494457119635087
83.33619788579601	0.0007776858744422132	0.0007712911365053996	0.0008372177333220312	0.0008268401758349175	0.0008752388849765772	0.0008618896822955872	0.000919352417889048	0.0009021507983033718	0.0010260040326719774	0.0009978134918970031	0.09384259083646053	0.08737849404098828	2.4356828998451383e-06	0.0004673911531065389	2.3698530417082383e-06	0.0004547585824013489
83.83834040030794	0.0007782492950792639	0.0007718677506471818	0.0008381589349397997	0.0008277715117256993	0.0008764655923924031	0.0008630831197933575	0.0009209529669240402	0.0009036813959543893	0.0010286883932196192	0.0010002935191178615	0.09446352795007695	0.08795199730805146	2.4502405942131503e-06	0.00047301781120140385	2.383550497359727e-06	0.0004601430448058219
84.34350857607244	0.0007788153270730806	0.0007724472152196516	0.0008391093079250163	0.0008287118673172996	0.0008777070827913534	0.0008642906998276535	0.000922576318924914	0.0009052332917314483	0.0010314219978732279	0.0010028175892814112	0.095096658824319	0.088536674558002	2.46494871184767e-06	0.0004787245237683202	2.3973766014143442e-06	0.00046560087227065505
84.85172064422062	0.0007793839047267145	0.0007730294684297392	0.000840068923824869	0.000829661309795357	0.0008789635677232763	0.0008655126161638589	0.000924222909327939	0.0009068068761754073	0.0010342061406159232	0.0010053868157126182	0.09574229079943421	0.08913280400460981	2.4798132180537703e-06	0.00048451339294119933	2.411336484313951e-06	0.00047113390648817477
85.36299494573534	0.0007799549599493504	0.0007736144461136172	0.0008410378553294374	0.000830619907275953	0.0008802352643299088	0.0008667490674639749	0.0009258931871901389	0.0009084025516549835	0.0010370421648801858	0.0010080023530684766	0.09640074114197056	0.08974067270313318	2.4948403168525805e-06	0.0004903866053157513	2.425435477489482e-06	0.00047674406118095036
85.87734993211305	0.0007805284221968135	0.0007742020816748126	0.0008420161763229514	0.000831587728845338	0.0008815223955707135	0.0008680002574791524	0.0009275876157703377	0.0009100207328599432	0.0010399314659594037	0.0010106653993065375	0.09707233744411663	0.09036057689935535	2.510036463132157e-06	0.0004963464362769399	2.4396791235136318e-06	0.00048243332573993936
86.39480416602983	0.0007811042184111517	0.0007747923060211927	0.0008430039619383922	0.0008325648446023318	0.0008828251904603417	0.0008692663952519968	0.0009293066731406574	0.0009116618473196744	0.0010428754935604757	0.0010133771977661897	0.09775741804248185	0.09099282239527126	2.5254083754897494e-06	0.0005023952545801236	2.454073186821228e-06	0.0004882037690750185
86.91537632201124	0.0007816822729592788	0.0007753850475008032	0.0008440012886156258	0.0008335513257035523	0.0008841438843183768	0.0008705476953291905	0.0009310508528302795	0.000913326335948635	0.0010458757545069885	0.0010161390393701574	0.09845633245743006	0.09163772493236734	2.540963049822492e-06	0.0005085355272093917	2.4686236650534564e-06	0.0004940575436946926
87.43908518710603	0.0007822625075707427	0.0007759802318366061	0.000845008234163355	0.0008345472444117075	0.000885478719032144	0.0008718443779850864	0.0009328206645035035	0.0009150146536203432	0.0010489338156033094	0.0010189522649543224	0.09916944185415351	0.09229561059349076	2.5567077737174764e-06	0.000514769824528416	2.4833368010581357e-06	0.0004999968900297191
87.9659496615646	0.0007828448412746119	0.0007765777820601002	0.0008460248778251092	0.0008355526741471307	0.0008868299433333359	0.0008731566694568915	0.0009346166346741923	0.0009167272697716196	0.0010520513066706544	0.0010218182677345148	0.09989711952676347	0.09296681622437812	2.5726501416928164e-06	0.0005211008257471617	2.4982190956004697e-06	0.0005060241410197452
88.4959887595208	0.0007834291903355581	0.0007771776184438863	0.0008470513003496016	0.0008365676895428344	0.0008881978130893434	0.0008744848021921933	0.0009364393074589282	0.0009184646690389882	0.001055229923767143	0.0010247384959196683	0.1006397514067456	0.09365168987597178	2.588798071347922e-06	0.000527531324722913	2.5132773208213577e-06	0.0005121417269779716
89.0292216096782	0.0007840154681891273	0.0007777796584331569	0.0008480875840657028	0.0008375923665032792	0.0008895825916101525	0.0008758290151095261	0.0009382892453712722	0.0009202273519291838	0.0010584714326046922	0.001027714455481361	0.10139773659723214	0.09435059126874303	2.605159820470585e-06	0.0005340642361187364	2.5285185344863046e-06	0.000518352180751469
89.56566745600044	0.0007846035853762882	0.0007783838165761804	0.0008491338129623992	0.0008386267822671705	0.0008909845499718097	0.000877189553872824	0.000940167030159789	0.000922015835525951	0.0010617776721767414	0.0010307477130906564	0.10217148793463379	0.09506389228031137	2.6217440051856536e-06	0.0005407026019464967	2.543950095095621e-06	0.0005246581432017949
90.1053456584057	0.0007851934494772691	0.0007789900044537794	0.0008501900727740426	0.0008396710154745274	0.00089240396735746	0.0008785666711805865	0.0009420732636926034	0.0009238306542353792	0.001065150558611806	0.001033839899233913	0.10296143257928421	0.09579197745773933	2.6385596191978895e-06	0.0005474495985187122	2.559579677897765e-06	0.0005310623690246985
90.6482756934654	0.0007857849650447749	0.0007795981306078732	0.0008512564510712939	0.0008407251462383638	0.0008938411314170878	0.0008799606270706969	0.0009440085688915331	0.0009256723605722691	0.0010685920892691768	0.0010369927115202566	0.10376801263686629	0.09653524455598231	2.6556160542240805e-06	0.0005543085438414752	2.575415291884318e-06	0.0005375677329356177
91.19447715510712	0.0007863780335366231	0.0007802081004691095	0.0008523330373581393	0.0008417892562212887	0.0008952963386471297	0.000881371689241864	0.0009459735907190099	0.0009275415259901346	0.0010721043470943298	0.001040207918194349	0.10459168581250934	0.09729410510406583	2.672923121671447e-06	0.0005612829054746638	2.59146529781127e-06	0.0005441772362419772
91.74396975532183	0.0007869725532478783	0.0007808198162836406	0.0008534199231754068	0.0008428634287173814	0.0008967698947912309	0.000882800133392736	0.0009479689972212581	0.000929438741757673	0.0010756895052530966	0.001043487361869228	0.1054329260995793	0.09806898500068119	2.690491075655471e-06	0.000568376308895141	2.607738427323476e-06	0.0005508940138322371
92.29677332487483	0.0007875684192425554	0.0007814331770391026	0.0008545172022112409	0.0008439477487397192	0.0008982621152634954	0.0008842462435798088	0.0009499954806314653	0.0009313646198847264	0.0010793498320652078	0.0010468329634951857	0.10629222450533488	0.0988603251409994	2.7083306374778206e-06	0.0005755925464021872	2.6242438032865944e-06	0.0005577213416151638
92.85290781402206	0.0007881655232849978	0.0007820480783898735	0.0008556249704190413	0.000845042303113981	0.0008997733255957137	0.000885710312595359	0.0009520537585369711	0.0009333197941010173	0.0010830876962595912	0.0010502467265819933	0.10717008981577347	0.09966858207663917	2.7264530216233483e-06	0.0005829355865990815	2.6409909613625982e-06	0.0005646626444335834
93.41239329322968	0.0007887637537709885	0.0007826644125816545	0.0008567433261433572	0.0008461471805785252	0.0009013038619100853	0.0008871926423666472	0.0009541445751147458	0.0009353049208911114	0.0010869055725755933	0.0010537307416931465	0.10806704940215318	0.10049422871086011	2.7448699634100666e-06	0.0005904095844944945	2.657989872950411e-06	0.0005717215044922785
93.97524995389855	0.0007893629956587379	0.0007832820683754894	0.0008578723702543429	0.0008472624718914531	0.0009028540714191553	0.0008886935443778247	0.0009562687024398537	0.000937320680589417	0.0010908060477364846	0.0010572871912324637	0.10898365007187273	0.10133775503119444	2.763593748408323e-06	0.0005980188922711793	2.6752509695814313e-06	0.0005789016703373617
94.54149810909283	0.000789963130399827	0.0007839009309712808	0.000859012206291347	0.000848388269945126	0.0009044243129547292	0.0008902133401159938	0.0009584269418718577	0.0009393677785392354	0.0010947918268237491	0.0010609183545449968	0.10992045896657236	0.10219966888190525	2.782637243744319e-06	0.0006057680707681201	2.6927851688595024e-06	0.0005862070664240382
95.11115819427312	0.0007905640358702556	0.0007845208819309247	0.0008601629406163111	0.0008495246698887018	0.000906014957527722	0.0008917523615430374	0.0009606201255245901	0.0009414469463202392	0.0010988657400832142	0.001064626613356149	0.1108780645105467	0.10308049677881452	2.802013931442471e-06	0.0006136619017326206	2.710603902081289e-06	0.0005936418033208879
95.68425076803395	0.0007911655863017173	0.0007851417991011603	0.0008613246825776668	0.00085067176925926	0.0009076263889210039	0.0008933109515949252	0.0009628491178250809	0.0009435589430490694	0.0011030307501967475	0.0010684144575749117	0.11185707741277486	0.10398078476925403	2.8217379439268503e-06	0.0006217054008945677	2.7287191436245516e-06	0.0006012101885919663
96.26079651284576	0.000791767652213248	0.0007857635565362518	0.0008624975446854791	0.000851829668122137	0.0009092590043174721	0.0008948894647103262	0.0009651148171679177	0.0009457045567581009	0.001107289960056216	0.0010722844914893804	0.11285813172613837	0.10490109934007441	2.8418241018613594e-06	0.0006299038319288186	2.747143442256763e-06	0.0006089167384110417
96.84081623580131	0.0007923701003434134	0.0007863860244206426	0.0008636816427986521	0.0008529984692211529	0.000910913214965751	0.0008964882673905179	0.0009674181576718132	0.0009478846058578453	0.001111646621079704	0.0010762394403851915	0.1138818859676565	0.1058420283768858	2.862287954506987e-06	0.0006382627213755154	2.7658899545108607e-06	0.0006167661899660892
97.42433086936633	0.0007929727935832178	0.0007870090689917277	0.0008648770963250735	0.0008541782781394581	0.0009125894468861167	0.0008981077387927245	0.0009697601110457004	0.0009500999406888864	0.0011161041421135546	0.0010802821576202223	0.11492902430386685	0.10680418217793154	2.8831458227578056e-06	0.0006467878745844424	2.7849724802538013e-06	0.0006247635147065278
98.01136147213543	0.0007935755909099027	0.0007876325524628869	0.0008660840284356111	0.0008553692034717569	0.0009142881416193974	0.0008997482713591507	0.0009721416885722474	0.0009523514451696856	0.00112066609896772	0.0010844156321918352	0.11600025780580049	0.10778819452626257	2.9044148450664727e-06	0.0006554853927659976	2.8044055006186744e-06	0.000632913932500756
98.60192922959182	0.0007941783473218593	0.0007882563329469633	0.000867302566292985	0.0008565713570087667	0.0009160097570218672	0.0009014102714841936	0.0009745639432173554	0.0009546400385471461	0.0011253362446362973	0.0010886429968362465	0.11709632577833974	0.108794723824155	2.926113026493972e-06	0.0006643616912369588	2.824204218500521e-06	0.0006412229267774017
99.1960554548718	0.0007947809137748705	0.000788880264380374	0.0008685328412965906	0.000857784853934805	0.000917754768109354	0.0009030941602224825	0.0009770279718748966	0.0009569666772573641	0.0011301185202598717	0.0010929675367031754	0.11821799716912872	0.10982445429402957	2.948259291090565e-06	0.000673423518949362	2.844384601773716e-06	0.0006496962607210055
99.79376158953411	0.0007953831371199184	0.0007895041964480459	0.0008697749893444349	0.0008590098130394737	0.0009195236679540331	0.0009048003740406006	0.0009795349177567161	0.0009593323569045925	0.0011350170668915731	0.0010973926986528636	0.11936607206261508	0.11087809725045167	2.9708735378877835e-06	0.00068267797940752	2.8649634294644535e-06	0.0006583399946080704
100.39506920433367	0.0007959848600428295	0.0007901279745094158	0.0008710291511134464	0.0008602463569444976	0.0009213169686376805	0.0009065293656155825	0.0009820859729387718	0.0009617381143671382	0.0011400362381345814	0.0011019221012269385	0.12054138326524186	0.11195639244816108	2.9939767007681854e-06	0.0006921325530807321	2.885958341087907e-06	0.0006671605043709616
101.00000000000001	0.0007965859210060236	0.0007907514395257168	0.0008722954723594984	0.0008614946123468281	0.0009231352022654165	0.0009082816046835039	0.00098468238107519	0.0009641850300396008	0.0011451806137252024	0.0011065595453493501	0.12174479798829999	0.11306010951147229	3.0056886519277606e-06	0.0006969108275646337	2.8965942558624248e-06	0.000671615770541414
