# Supplementary material for: White matter micro- and macrostructure brain charts for the human lifespan
Source: Nature. 2026 May 13;655(8124):979–89. doi: 10.1038/s41586-026-10454-2 (PMC13391363; doi:10.1038/s41586-026-10454-2)
Supplement: Supplementary file 12 — Centiles trajectories of brain charts. SDT.T9.1–5 contain the brain charts for the global metrics; SDT.T9.6–509 contain the brain charts for the tract-specific metrics (unnormalized); and SDT.T9.510–1157 contain the brain charts for the tract-specific macrostructural metrics (normalized). Included in each table are the male and female centile trajectories for the 2.5th, 25th, 50th, 75th and 97.5th percentiles; the interquartile range normalized by the 50th centile; and the derivatives of the 50th centiles with respect to both age and log(age). Charts are sampled in logarithmically spaced intervals. Age is reported in years, while centile trajectory values are reported in metric-specific units: diffusivities in mm2 s−1, volume in mm3, surface area in mm2, average length in mm, and FA is dimensionless (unitless). [file 41586_2026_10454_MOESM12_ESM.zip › plotted_curves/SDT.T9.171-IFO_left_rd-mean_curve_metrics.csv]

ages	male_0.025th_percentile	female_0.025th_percentile	male_0.25th_percentile	female_0.25th_percentile	male_0.5th_percentile	female_0.5th_percentile	male_0.75th_percentile	female_0.75th_percentile	male_0.975th_percentile	female_0.975th_percentile	male_normalized_quantile_range	fwmale_normalized_quantile_range	male_median_centile_d_age	male_median_centile_d_log_age	female_median_centile_d_age	female_median_centile_d_log_age
0.25	0.0008719712606611268	0.0008628447680161754	0.0009387210374281106	0.0009246893921727531	0.0009780485134649396	0.000960859919555792	0.001020802139565464	0.0009999646146362008	0.001113344836081461	0.0010838666026235805	0.08392334429972595	0.07834151568966227	-0.0004349604758003765	-0.00025113696452984754	-0.00042731631638247573	-0.00024672338881572936
0.25150637576242696	0.0008713871099430303	0.0008622667313170441	0.0009380921697444188	0.0009240699245647375	0.0009773932995465803	0.0009602162206139038	0.001020118284169788	0.0009992947187060668	0.0011125989845562245	0.0010831404991399891	0.08392334433172567	0.07834151571948575	-0.00043388656981707685	-0.00025126791180671293	-0.00042626128362960314	-0.0002468520347767844
0.2530218281966045	0.0008708023500513441	0.0008616880918202676	0.0009374626462549696	0.0009234498109537078	0.000976737402347856	0.0009595718503998725	0.0010194337156256114	0.0009986241241848354	0.0011118523552312454	0.0010824136384505357	0.08392334436420876	0.0783415157497596	-0.00043173589336698015	-0.00025152893917324004	-0.00042414840398175	-0.0002471084747518726
0.25454641199404576	0.0008702169850202578	0.0008611088535178117	0.0009368324713027767	0.0009228290556177599	0.000976080826393733	0.0009589268133591407	0.0010187484386557045	0.0009979528356988706	0.0011111049532574536	0.0010816860255697671	0.08392334439718255	0.0783415157804907	-0.00042959245461798856	-0.00025178823163743425	-0.00042204263483658355	-0.00024736321031432196
0.2560801821758082	0.0008696310188864172	0.000860529020404073	0.0009362016492334978	0.0009222076628375939	0.0009754235762119321	0.0009582811139398579	0.0010180624579857135	0.000997280857877355	0.0011103567837889158	0.0010809576655152842	0.08392334443065548	0.07834151581168769	-0.0004274562600138365	-0.00025204578817508705	-0.0004199439825249285	-0.00024761624045802066
0.25762319409447826	0.0008690444556887761	0.000859948596475732	0.0009355701843952761	0.0009215856368963597	0.0009747656563327636	0.0009576347565927171	0.0010173757783439868	0.0009966081953521166	0.0011096078519826462	0.0010802285633075568	0.0839233444646351	0.07834151584335619	-0.0004253273156817894	-0.0002523016078246343	-0.00041785245306630303	-0.00024786756423839096
0.2591755034361701	0.0008684572994684526	0.0008593675857316114	0.0009349380811385842	0.0009209629820795	0.0009741070712889659	0.0009569877457707962	0.0010166884044614066	0.0009959348527574668	0.0011088581629984222	0.0010794987239697456	0.08392334449912993	0.0783415158755053	-0.0004232056274318108	-0.00025255568968551856	-0.00041576805216880786	-0.0002481171807707516
0.2607371662225343	0.0008678695542685902	0.0008587859921725367	0.000934305343816075	0.0009203397026746062	0.0009734478256155483	0.0009563400859294044	0.001016000341071226	0.0009952608347300388	0.0011081077219986081	0.001078768152527528	0.08392334453414808	0.07834151590814228	-0.0004210912007605039	-0.00025280803291929943	-0.0004136907852319571	-0.0002483650892311784
0.2623082388127803	0.0008672812241342076	0.00085820381980119	0.0009336719767824207	0.0009197158029712596	0.0009727879238496244	0.000955691781525919	0.0010153115929088942	0.0009945861459086172	0.0011073565341479627	0.001078036854008914	0.08392334456969824	0.07834151594127434	-0.00041898404085138896	-0.0002530586367483212	-0.00041162065734901	-0.0002486112888560321
0.2638887779057103	0.0008666923131120641	0.0008576210726219756	0.0009330379843941677	0.0009190912872608852	0.0009721273705302608	0.0009550428370196336	0.001014622164711898	0.0009939107909339828	0.0011066046046134678	0.0010773048334440768	0.08392334460578864	0.07834151597491057	-0.0004168841525769018	-0.000253307500455463	-0.00040955767330591586	-0.00024885577894051547
0.26547884054176485	0.0008661028252505159	0.0008570377546408785	0.0009324033710095809	0.0009184661598366037	0.0009714661701983134	0.0009543932568716033	0.0010139320612195936	0.0009932347744487473	0.0011058519385641434	0.0010765720958651754	0.08392334464242805	0.07834151600905781	-0.00041479154049900435	-0.0002535546233838337	-0.00040750183758492264	-0.0002490985588393668
0.2670784841050822	0.0008655127645993777	0.0008564538698653257	0.0009317681409884964	0.000917840424993081	0.0009708043273962763	0.0009537430455444889	0.0010132412871730453	0.000992558101097196	0.0011050985411708743	0.0010758386463061815	0.08392334467962471	0.07834151604372534	-0.00041270620887284837	-0.00025380000493654964	-0.00040545315436607554	-0.00024933962796611087
0.26868776632556873	0.0008649221352097808	0.0008558694223040483	0.000931132298692167	0.0009172140870263805	0.0009701418466681198	0.000953092207502405	0.00101254984731486	0.0009918807755251247	0.0011043444176062254	0.0010751044898027048	0.08392334471738896	0.0783415160789212	-0.000410628161646831	-0.00025404364457656814	-0.00040341162752866033	-0.00024957898579322513
0.2703067452809827	0.0008643309411340396	0.000855284415966947	0.000930495848483119	0.0009165871502338187	0.0009694787325591409	0.0009524407472107658	0.0010118577463890269	0.000991202802379684	0.0011035895730442716	0.001074369631391824	0.08392334475572891	0.07834151611465398	-0.0004085574024648153	-0.0002542855418256329	-0.0004013772606527577	-0.00024981663185102976
0.2719354793990299	0.00086373918642551	0.000854698854864954	0.0009298587947250007	0.0009159596189138187	0.0009688149896158048	0.0009517886691361363	0.0010111649891407573	0.0009905241863092213	0.0011028340126604194	0.0010736340761119143	0.08392334479465424	0.07834151615093193	-0.000406493934668517	-0.0002545256962648845	-0.0003993500570206865	-0.00025005256572765977
0.27357402745947257	0.0008631468751384535	0.0008541127430098975	0.0009292211417824355	0.0009153314973657629	0.0009681506223855942	0.0009511359777460798	0.0010104715803163223	0.000989844931963122	0.0011020777416312325	0.001072897829002477	0.08392334483417438	0.07834151618776394	-0.0004044377612972827	-0.0002547641075329732	-0.0003973300196187246	-0.00025028678706837115
0.2752224485962505	0.0008625540113279068	0.0008535260844143725	0.0009285828940208813	0.0009147027898898553	0.0009674856354168598	0.0009504826775090123	0.0010097775246629003	0.0009891650439916612	0.0011013207651342637	0.0010721608951039772	0.08392334487429856	0.07834151622516006	-0.0004023888850920865	-0.00025500077532750187	-0.00039531715113960697	-0.00025051929557592945
0.27688080229961526	0.0008619605990495394	0.0008529388830916	0.0009279440558064764	0.0009140735007869725	0.0009668200332586627	0.0009498287728940484	0.001009082826928411	0.0009884845270458384	0.0011005630883478739	0.0010714232794576662	0.08392334491503739	0.07834151626312787	-0.00040034730849614064	-0.00025523569940327784	-0.00039331145398407985	-0.00025075009100980483
0.2785491484182772	0.0008613666423595263	0.0008523511430553019	0.000927304631505905	0.000913443634358526	0.0009661538204606324	0.0009491742683708589	0.0010083874918613664	0.0009878033857772346	0.0010998047164510712	0.001070684987105425	0.08392334495640007	0.07834151630167764	-0.00039831303365628346	-0.0002554688795723403	-0.0003913129302606788	-0.0002509791731850064
0.28022754716156506	0.000860772145314412	0.0008517628683195648	0.0009266646254862479	0.0009128131949063201	0.0009654870015728109	0.0009485191684095234	0.0010076915242107102	0.0009871216248378539	0.0010990456546233346	0.0010699460230895932	0.08392334499839646	0.07834151634081798	-0.0003962860624263653	-0.0002557003157039883	-0.0003893215817906137	-0.0002512065419730536
0.2819160591015993	0.0008601771119709799	0.0008511740628987129	0.000926024042114844	0.000912182186732412	0.0009648195811455097	0.0009478634774803835	0.0010069949287256682	0.0009864392488799756	0.0010982859080444496	0.0010692063924528092	0.08392334504103786	0.07834151638055963	-0.0003942663963676929	-0.0002559300077241977	-0.00038733741010804623	-0.00025143219730136557
0.28361474517547763	0.0008595815463861178	0.0008505847308071727	0.0009253828857591441	0.0009115506141389699	0.0009641515637291573	0.0009472072000538975	0.0010062977101555864	0.0009857562625559977	0.0010975254818943348	0.0010684661002378412	0.08392334508433404	0.07834151642091126	-0.0003922540367508609	-0.0002561579556143445	-0.0003853604164611446	-0.00025165613915167917
0.2853236666874746	0.0008589854526166954	0.0008499948760593534	0.0009247411607865801	0.0009109184814281436	0.0009634829538741622	0.0009465503406005023	0.001005599873249791	0.0009850726705182987	0.0010967643813528866	0.001067725151487434	0.08392334512829557	0.07834151646188288	-0.00039024898455708446	-0.0002563841594114269	-0.00038339060181419304	-0.000251878367560493
0.2870428853112538	0.0008583888347194281	0.0008494045026695109	0.0009240988715644175	0.000910285792901918	0.0009628137561307599	0.0009458929035904657	0.001004901422757428	0.0009843884774190799	0.0010960026115998044	0.0010669835512441426	0.08392334517293357	0.07834151650348505	-0.00038825124048330606	-0.0002566086192090089	-0.0003814279668514775	-0.0002520988826194559
0.28877246309209376	0.0008577916967507506	0.0008488136146516241	0.0009234560224596201	0.0009096525528619814	0.0009621439750488707	0.0009452348934937465	0.0010042023634273143	0.000983703687910221	0.0010952401778144304	0.001066241304550173	0.08392334521825887	0.07834151654572782	-0.00038626080494047477	-0.0002568313351548057	-0.0003794725119766196	-0.0002523176844736186
0.2905124624491269	0.0008571940427666906	0.0008482222160192689	0.0009228126178387135	0.0009090187656095907	0.0009614736151779592	0.0009445763147798554	0.0010035027000077912	0.0009830183066431358	0.0010944770851755864	0.0010654984164472259	0.0839233452642824	0.07834151658862155	-0.000384277678055267	-0.0002570523074502673	-0.0003775242373144083	-0.00025253477332118357
0.29226294617759224	0.0008565958768227447	0.0008476303107854947	0.0009221686620676511	0.0009083844354454382	0.0009608026810668946	0.000943917171917717	0.001002802437246578	0.0009823323382686278	0.0010937133388614175	0.0010647548919763413	0.08392334531101592	0.07834151663217728	-0.00038230185967536023	-0.0002572715363522715	-0.0003755831427154077	-0.00025275014941453233
0.294023977451102	0.0008559972029737454	0.0008470379029626956	0.000921524159511673	0.0009077495666695149	0.0009601311772638011	0.0009432574693755251	0.001002101579890618	0.0009816457874367408	0.0010929489440492217	0.001064010736177736	0.08392334535847061	0.07834151667640454	-0.0003803333493683225	-0.0002574890221706261	-0.0003736492277540693	-0.0002529638130576717
0.29579561982392083	0.0008553980252737478	0.0008464449965624953	0.0009208791145351808	0.0009071141635809848	0.0009594591083159314	0.000942597211620618	0.0010014001326859433	0.0009809586587966265	0.0010921839059153042	0.0010632659540906599	0.08392334540665855	0.07834151672131517	-0.0003783721464237777	-0.00025770476526804087	-0.0003717224917329509	-0.00025317576460720526
0.29757793723326015	0.0008547983477758972	0.0008458515955956171	0.0009202335315015975	0.0009064782304780486	0.0009587864787695172	0.0009419364031193292	0.001000698100377522	0.0009802709569963943	0.0010914182296348092	0.001062520550753232	0.08392334545559166	0.07834151676692053	-0.00037641824985812367	-0.0002579187660612936	-0.0003698029336857145	-0.0002533860044725278
0.29937099400158496	0.0008541981745323093	0.0008452577040717659	0.0009195874147732381	0.0009058417716578151	0.000958113293169636	0.0009412750483368603	0.0009999954877091168	0.0009795826866829723	0.0010906519203815667	0.0010617745312022926	0.08392334550528179	0.07834151681323123	-0.0003744716584127561	-0.0002581310250186486	-0.00036789055237607116	-0.0002535945331137157
0.3011748548389356	0.0008535975095939497	0.0008446633259995087	0.0009189407687111794	0.0009052047914161734	0.0009574395560600768	0.000940613151737144	0.000999292299423145	0.000978893852501971	0.0010898849833279396	0.0010610279004732539	0.08392334555574163	0.07834151686025971	-0.0003725323705580652	-0.0002583415426603841	-0.000365985346301001	-0.0002538013510419712
0.30298958484526295	0.0008529963570105142	0.0008440684653861551	0.0009182935976751305	0.0009045672940476658	0.0009567652719832016	0.0009399507177827148	0.0009985885402605363	0.0009782044590975426	0.0010891174236446687	0.0010602806635999478	0.08392334560698356	0.07834151690801656	-0.0003706003844953787	-0.0002585503195589034	-0.00036408731369319547	-0.0002540064588192059
0.30481524951277783	0.0008523947208303056	0.0008434731262376377	0.0009176459060233027	0.0009039292838453586	0.000956090445479813	0.000939287750934573	0.0009978842149605915	0.0009775145111122457	0.0010883492465007182	0.0010595328256144776	0.08392334565902002	0.07834151695651437	-0.0003686756981582384	-0.0002587573563373746	-0.0003621964525231114	-0.00025420985705831844
0.3066519147283146	0.0008517926051001192	0.000842877312558396	0.0009169976981122827	0.0009032907651007185	0.0009554150810890214	0.0009386242556520557	0.0009971793282608458	0.0009768240131869073	0.0010875804570631268	0.0010587843915470718	0.08392334571186452	0.07834151700576478	-0.0003667583092143989	-0.00025896265366953664	-0.00036031276049924843	-0.0002544115464207797
0.3084996467757088	0.0008511900138651236	0.000842281028351261	0.0009163489782969076	0.000902651742103488	0.0009547391833481134	0.0009379602363927111	0.0009964738848969308	0.0009761329699604917	0.0010868110604968576	0.0010580353664259386	0.08392334576552976	0.07834151705578071	-0.00036484821506893583	-0.00025916621228000425	-0.0003584362350719239	-0.00025461152761832584
0.31035851233818973	0.0008505869511687434	0.000841684277617337	0.0009156997509301362	0.00090201221914156	0.000954062756792419	0.0009372956976121625	0.0009957678896024373	0.0009754413860699617	0.0010860410619646472	0.001057285755277118	0.0839233458200298	0.0783415171065742	-0.00036294541286557847	-0.0002593680329432413	-0.00035656687343565974	-0.00025480980141218135
0.3122285785007863	0.0008499834210525436	0.0008410870643558886	0.0009150500203629255	0.000901372200500855	0.0009533858059551831	0.000936630643763986	0.000995061347108778	0.0009747492661501479	0.0010852704666268586	0.001056535563124339	0.08392334587537757	0.07834151715815811	-0.0003610498994870426	-0.0002595681164823671	-0.00035470467252771143	-0.0002550063686108661
0.3141099127527488	0.0008493794275561186	0.0008404893925642307	0.000914399790944112	0.000900731690465205	0.0009527083353674411	0.0009359650792995862	0.0009943542621450607	0.0009740566148336229	0.001084499279641339	0.0010557847949888824	0.0839233459315876	0.07834151721054528	-0.0003591616715598045	-0.0002597664637698782	-0.00035284962903381345	-0.0002552012300716111
0.31600258298998396	0.0008487749747169742	0.0008398912662376109	0.0009137490670202827	0.0009000906933162261	0.0009520303495578848	0.0009352990086680662	0.000993646639437947	0.0009733634367505631	0.00108372750616327	0.0010550334558894327	0.08392334598867363	0.07834151726374937	-0.0003572807254552668	-0.0002599630757276483	-0.00035100173938917845	-0.00025539438669994197
0.3179066575175057	0.0008481700665704163	0.0008392926893691004	0.0009130978529356576	0.0008994492133332029	0.0009513518530527397	0.0009346324363161056	0.0009929384837115245	0.0009726697365286228	0.0010829551513450244	0.001054281550841941	0.08392334604665004	0.07834151731778306	-0.00035540705729084077	-0.0002601579533248466	-0.00034916099977899684	-0.00025558583944787494
0.3198222050518999	0.0008475647071494414	0.0008386936659494852	0.0009124461530319699	0.0008988072547929706	0.0009506728503756401	0.0009339653666878397	0.000992229799687177	0.0009719755187928085	0.0010821822203360269	0.001053529084859489	0.08392334610553158	0.07834151737265974	-0.0003535406629320281	-0.00026035109757824304	-0.0003473274061420728	-0.0002557755893145275
0.32174929472380437	0.0008469589004846253	0.0008380941999671554	0.0009117939716483473	0.0008981648219697963	0.0009499933460475064	0.000933297804224735	0.0009915205920834555	0.0009712807881653507	0.0010814087182826134	0.0010527760629521485	0.0839233461653333	0.07834151742839456	-0.00035168153799641777	-0.0002605425095525693	-0.00034550095417307247	-0.0002559636373461738
0.32368799608040405	0.0008463526506040097	0.0008374942954079941	0.0009111413131211895	0.0008975219191352622	0.0009493133445864169	0.0009326297533654675	0.0009908108656159435	0.0009705855492655743	0.0010806346503278827	0.0010520224901268427	0.08392334622606953	0.07834151748500003	-0.0003498296778531307	-0.0002607321903588533	-0.0003436816393221076	-0.000256149984633941
0.3256383790879404	0.0008457459615330023	0.0008368939562552779	0.0009104881817840603	0.0008968785505581555	0.0009486328505074949	0.0009319612185458096	0.0009901006249971422	0.0009698898067097844	0.0010798600216115728	0.001051268371387222	0.08392334628775631	0.07834151754249212	-0.0003479850776267057	-0.00026092014115453033	-0.00034186945679942626	-0.0002563346323149751
0.32760051413423674	0.0008451388372942601	0.000836293186489561	0.0009098345819675632	0.0008962347205043476	0.0009479518683227789	0.0009312922041985041	0.0009893898749363328	0.0009691935651111308	0.0010790848372699098	0.0010505137117335175	0.08392334635040873	0.07834151760088402	-0.0003461477321987927	-0.0002611063631436372	-0.00034006440157646756	-0.00025651758157194116
0.3295744720312385	0.0008445312819075888	0.0008356919900885769	0.0009091805179992314	0.0008955904332366859	0.0009472704025411098	0.0009306227147531523	0.0009886786201394593	0.0009684968290794944	0.0010783091024354795	0.0010497585161624167	0.08392334641404343	0.07834151766019047	-0.00034431763620940137	-0.00026129085757481407	-0.00033826646838802654	-0.0002566988336320797
0.33156032401756863	0.0008439232993898363	0.0008350903710271317	0.0009085259942034148	0.0008949456930148813	0.0009465884576680106	0.0009299527546360933	0.0009879668653090025	0.0009677996032213655	0.0010775328222370922	0.0010490027896669317	0.08392334647867568	0.07834151772042784	-0.000342494784059566	-0.00026147362574188704	-0.00033647565173305916	-0.00025687838976615196
0.33355814176109866	0.0008433148937547886	0.0008344883332770019	0.0009078710149011665	0.0008943005040953985	0.000945906038205571	0.0009292823282702973	0.00098725461514386	0.0009671018921397222	0.0010767560017996497	0.001048246537236269	0.0839233465443227	0.0783415177816103	-0.00034067916991381564	-0.0002616546689837851	-0.0003346919458787623	-0.00025705625128946696
0.33556799736153503	0.000842706069013064	0.0008338858808068295	0.0009072155844101304	0.0008936548707313424	0.000945223148652328	0.0009286114400752403	0.000986541874339221	0.0009664037004339105	0.0010759786462440097	0.0010474897638556985	0.08392334661100066	0.07834151784375355	-0.00033887078770225565	-0.00026183398868362406	-0.0003329153448622113	-0.00025723241956121523
0.3375899633530214	0.0008420968291720137	0.0008332830175820237	0.0009065597070444328	0.000893008797172354	0.0009445397935031534	0.0009279400944668005	0.000985828647586451	0.0009657050326995309	0.0010752007606868589	0.0010467324745064297	0.08392334667872689	0.07834151790687366	-0.00033706963112170585	-0.000262011586267874	-0.0003311458424904712	-0.00025740689598230393
0.3396241127067558	0.0008414871782356207	0.0008326797475646604	0.0009059033871145741	0.0008923622876645022	0.0009438559772491415	0.0009272682958571438	0.0009851149395729716	0.0009650058935283207	0.0010744223502405844	0.0010459746741654852	0.08392334674751828	0.07834151797098653	-0.00033527569363825394	-0.00026218746320613717	-0.00032938343234481526	-0.00025757968199680015
0.3416705188336247	0.0008408771202043983	0.0008320760747133821	0.0009052466289273196	0.0008917153464501766	0.0009431717043774956	0.000926596048654613	0.0009844007549821435	0.0009643062875080392	0.0010736434200131436	0.0010452163678055773	0.08392334681739268	0.07834151803610899	-0.00033348896848967025	-0.0002623616210110369	-0.00032762810778180773	-0.00025775077909082067
0.343729255586852	0.0008402666590752917	0.0008314720029833011	0.0009045894367855942	0.0008910679777679835	0.0009424869793714171	0.00092592335726362	0.0009836860984931512	0.0009636062192223541	0.00107286397510794	0.0010444575603949823	0.08392334688836749	0.07834151810225719	-0.00033170944868751717	-0.0002625340612376348	-0.00032587986193549634	-0.00025792018879172707
0.34580039726466444	0.0008396557988415804	0.0008308675363259021	0.000903931814988375	0.000890420185852642	0.000941801806709995	0.0009252502260845377	0.0009829709747808878	0.0009629056932507299	0.0010720840206236957	0.0010436982568974211	0.08392334696046193	0.07834151816944825	-0.00032993712701948064	-0.0002627047854833475	-0.00032413868772079857	-0.0002580879126692637
0.3478840186129729	0.0008390445434927769	0.0008302626786889421	0.0009032737678305864	0.0008897719749348765	0.0009411161908680954	0.0009245766595135871	0.0009822553885158371	0.0009622047141683117	0.0010713035616543255	0.0010429384622719332	0.08392334703369328	0.07834151823769975	-0.00032817199605000846	-0.00026287379538619815	-0.0003224045778328355	-0.00025825395233264326
0.34998019482807	0.0008384328970145396	0.0008296574340163648	0.0009026152996030022	0.0008891233492413248	0.0009404301363162603	0.000923902661942744	0.0009815393443639714	0.0009615032865458243	0.0010705226032888232	0.0010421781814727684	0.08392334710808075	0.07834151830702818	-0.00032641404812419617	-0.0002630410926255933	-0.0003206775247508731	-0.0002584183094314907
0.352089001559344	0.0008378208633885695	0.0008290518062481968	0.0009019564145921355	0.0008884743129944271	0.0009397436475205925	0.0009232282377596218	0.00098082284698663	0.0009608014149494556	0.00106974115061113	0.001041417419449257	0.08392334718364393	0.07834151837745247	-0.00032466327536909145	-0.00026320667892176797	-0.00031895752074051487	-0.00025858098565592624
0.3542105149120084	0.0008372084465925204	0.0008284457993204617	0.0009012971170801445	0.000887824870412334	0.000939056728942658	0.0009225533913473775	0.0009801059010404159	0.0009600991039407532	0.0010689592087000227	0.0010406561811457011	0.08392334726040143	0.07834151844899043	-0.0003229196696956371	-0.00026337055603453674	-0.0003172445578546734	-0.00025874198273481697
0.35634481144984936	0.0008365956505999061	0.0008278394171650847	0.0009006374113447288	0.0008871750257088039	0.0009383693850393769	0.0009218781270846033	0.000979388511177085	0.0009593963580765155	0.0010681767826289897	0.001039894471501256	0.08392334733837406	0.07834151852165992	-0.00032118322280186296	-0.00026353272576423725	-0.00031553862793770593	-0.00025890130243705345
0.35849196819798806	0.0008359824793800052	0.0008272326637098012	0.0008999773016590302	0.000886524783093105	0.0009376816202629209	0.0009212024493452256	0.0009786706820434355	0.0009586931819086861	0.001067393877466115	0.001039132295449814	0.08392334741758092	0.07834151859548041	-0.00031945392617316326	-0.0002636931899495376	-0.00031383972262422066	-0.000259058946568691
0.36065206264566085	0.000835368936897777	0.000826625542878072	0.0008993167922915398	0.0008858741467699261	0.0009369934390606161	0.0009205263624984134	0.0009779524182812105	0.0009579895799842556	0.0010666104982739676	0.0010383696579198997	0.08392334749804321	0.07834151867047025	-0.0003177317710859051	-0.00026385195046813026	-0.000312147833343962	-0.00025921491697450394
0.3628251727490157	0.0008347550271137641	0.000826018058588988	0.0008986558875059947	0.000885223120939271	0.0009363048458748364	0.0009198498709084667	0.000977233724526982	0.00095728555684515	0.0010658266501094792	0.0010376065638345487	0.08392334757978098	0.07834151874664964	-0.0003160167486091492	-0.0002640090092361491	-0.00031046295132344803	-0.0002593692155374583
0.3650113769339257	0.000834140753984011	0.0008254102147571882	0.0008979945915612895	0.0008845717097963744	0.0009356158451429095	0.0009191729789347295	0.0009765146054120578	0.0009565811170281364	0.0010650423380238376	0.0010368430181112046	0.08392334766281652	0.07834151882403782	-0.00031430884960684247	-0.0002641643682077255	-0.0003087850675865256	-0.0002595218441766023
0.36721075409881926	0.0008335261214599699	0.0008248020152927684	0.0008973329087113754	0.0008839199175316012	0.0009349264412970129	0.0009184956909314877	0.0009757950655623685	0.0009558762650647175	0.0010642575670623687	0.0010360790256616055	0.08392334774716974	0.07834151890265499	-0.0003126080647397056	-0.0002643180293742109	-0.0003071141729583393	-0.0002596728048485375
0.3694233836175272	0.0008329111334884205	0.0008241934641011999	0.0008966708432051729	0.0008832677483303616	0.0009342366387640834	0.0009178180112478762	0.0009750751095983769	0.0009551710054810371	0.001063472342264434	0.0010353145913916816	0.08392334783286408	0.0783415189825213	-0.00031091438446781416	-0.0002644699947641216	-0.000305450258066442	-0.00025982209954616975
0.37164934534214805	0.0008322957940113772	0.0008235845650832395	0.0008960083992864739	0.0008826152063730129	0.0009335464419657135	0.000917139944227782	0.0009743547421349668	0.0009544653427977756	0.001062686668663311	0.0010345497202014406	0.08392334791992104	0.07834151906365765	-0.00030922779905120934	-0.00026462026644169523	-0.00030379331334245974	-0.0002599697302976822
0.3738887196059291	0.0008316801069660158	0.000822975322134855	0.0008953455811938607	0.0008819622958347805	0.0009328558553180689	0.0009164614942097566	0.0009736339677813581	0.0009537592815300642	0.0010619005512860996	0.0010337844169848772	0.08392334800836299	0.07834151914608542	-0.00030754829855400567	-0.0002647688465077236	-0.00030214332902467333	-0.00026011569916659094
0.3761415872261661	0.0008310640762845781	0.0008223657391471331	0.0008946823931606037	0.0008813090208856593	0.0009321648832317804	0.00091578266552692	0.0009729127911409953	0.000953052826187377	0.0010611139951536026	0.0010330186866298536	0.08392334809821385	0.07834151922982506	-0.00030587587284675033	-0.0002649157370996358	-0.00030050029516187626	-0.000260260008252966
0.3784080295071193	0.0008304477058942951	0.0008217558200062009	0.0008940188394145804	0.0008806553856903288	0.0009314735301118605	0.0009151034625068656	0.0009721912168114573	0.0009523459812734418	0.0010603270052802235	0.001032252534018004	0.08392334818949629	0.07834151931489948	-0.00030421051160556267	-0.0002650609403881954	-0.0002988642016118759	-0.00026040265968957366
0.3806881282429484	0.0008298309997173089	0.000821145568593151	0.0008933549241781894	0.0008800013944080736	0.0009307818003576133	0.0009144238894715843	0.0009714692493843664	0.0009516387512861521	0.001059539586673872	0.0010314859640246394	0.08392334828223423	0.07834151940133076	-0.0003025522043169915	-0.0002652044585798041	-0.0002972350380454347	-0.0002605436556436802
0.38298196572066395	0.0008292139616705865	0.0008205349887839542	0.0008926906516682579	0.0008793470511926902	0.0009300896983625378	0.0009137439507373612	0.0009707468934452865	0.0009509311407174661	0.001058751744335849	0.0010307189815186375	0.08392334837645218	0.07834151948914125	-0.0003009009402804297	-0.000265346293915808	-0.00029561279395010076	-0.00026068299831716324
0.3852896247230969	0.0008285965956658428	0.0008199240844493851	0.0008920260260959599	0.0008786923601924057	0.0009293972285142432	0.0009130636506146973	0.0009700241535736341	0.0009502231540533202	0.0010579634832607512	0.0010299515913623494	0.08392334847217464	0.0783415195783538	-0.0002992567086070874	-0.00026548644866974946	-0.0002939974586287364	-0.0002608206899440413
0.38761118853188686	0.0008279789056094659	0.0008193128594549461	0.0008913610516667346	0.0008780373255497984	0.0009287043951943652	0.0009123829934082213	0.0009693010343425896	0.0009495147957735423	0.001057174808436376	0.0010291837984115068	0.08392334856942639	0.07834151966899187	-0.000297619498224877	-0.0002656249251491438	-0.000292389021203876	-0.0002609567327911677
0.3899467409304866	0.0008273608954024359	0.0008187013176607891	0.0008906957325801995	0.0008773819514017116	0.0009280112027784721	0.000911701983416605	0.000968577540319004	0.000948806070351759	0.001056385724843615	0.001028415607515118	0.08392334866823363	0.07834151976107952	-0.0002959892978808276	-0.00026576172569525713	-0.0002907874706201685	-0.00026109112915864707
0.39229636620718694	0.0008267425689402492	0.0008180894629216394	0.0008900300730300692	0.0008767262418791747	0.0009273176556359833	0.000911020624932476	0.0009678536760633085	0.0009480969822553089	0.0010555962374563606	0.0010276470235153783	0.08392334876862176	0.07834151985464019	-0.00029436609614114095	-0.00026589685268105234	-0.0002891927956447382	-0.00026122388137767016
0.3946601491581577	0.0008261239301128449	0.0008174772990867235	0.0008893640772040757	0.0008760702011073231	0.0009266237581300848	0.0009103389222423415	0.000967129446129429	0.0009473875359451592	0.0010548063512414107	0.0010268780512475743	0.08392334887061698	0.07834151994969919	-0.0002927498813944662	-0.00026603030851149456	-0.00028760498487007125	-0.00026135499181073607
0.3970381750905084	0.0008255049828045312	0.0008168648299996958	0.0008886977492838895	0.0008754138332053217	0.0009259295146176469	0.0009096568796265019	0.000966404855064701	0.0009466777358758187	0.0010540160711583746	0.001026108695539997	0.08392334897424655	0.07834152004628094	-0.0002911406418536766	-0.00026616209562307924	-0.00028602402671673577	-0.0002614844628519297
0.39943052982536675	0.0008248857308939118	0.0008162520594985651	0.0008880310934450395	0.0008747571422862856	0.0009252349294491423	0.0009089745013589716	0.000965679907409781	0.0009459675864952558	0.0010532254021595779	0.0010253389612138446	0.08392334907953733	0.07834152014441144	-0.000289538365558506	-0.0002662922164836934	-0.0002844499094341868	-0.0002616122969254786
0.4018372997009759	0.0008242661782538136	0.0008156389914156254	0.0008873641138568367	0.0008741001324572052	0.0009245400069685637	0.000908291791707402	0.0009649546076985648	0.0009452570922448153	0.0010524343491899737	0.001024568853083138	0.08392334918651755	0.07834152024411634	-0.000287943040376909	-0.00026642067359156085	-0.00028288262110362505	-0.00026173849648575276
0.40425857157581063	0.0008236463287512166	0.000815025629577384	0.0008866968146822974	0.0008734428078188697	0.0009238447515133479	0.0009076087549330006	0.0009642289604581035	0.0009445462575591363	0.0010516429171870492	0.0010237983759546312	0.0839233492952153	0.07834152034542179	-0.0002863546540075035	-0.00026654746947515906	-0.00028132214964030067	-0.000261863064017015
0.4066944328317112	0.0008230261862471847	0.0008144119778044943	0.0008860292000780691	0.0008727851724657955	0.0009231491674142946	0.0009069253952904556	0.0009635029702085224	0.0009438350868660747	0.0010508511110807397	0.0010230275346277246	0.0839233494056593	0.07834152044835453	-0.00028477319398226286	-0.00026667260669333004	-0.00027976848279478994	-0.00026198600203283795
0.4091449713770379	0.0008224057545967939	0.0008137980399116844	0.000885361274194354	0.0008721272304861488	0.0009224532589954882	0.0009062417170278592	0.0009627766414629386	0.0009431235845866206	0.0010500589357933362	0.0010222563338943779	0.08392334951787858	0.0783415205529423	-0.000283198647667543	-0.0002667960878337261	-0.00027822160815554886	-0.0002621073130753271
0.411610275649843	0.0008217850376490689	0.0008131838197076944	0.0008846930411748395	0.0008714689859616797	0.0009217570305742261	0.0009055577243866343	0.0009620499787273848	0.0009424117551348243	0.0010492663962394049	0.0010214847785390295	0.08392334963190287	0.0783415206592121	-0.00028163100226605287	-0.0002669179155124768	-0.00027668151315063394	-0.00026222699971517605
0.41409043462106226	0.0008211640392469139	0.0008125693209952085	0.0008840245051566242	0.0008708104429676473	0.0009210604864609419	0.0009048734216014598	0.0009613229865007302	0.0009416996029177187	0.0010484734973256978	0.0010207128733385111	0.08392334974776264	0.0783415207671926	-0.0002800702448204073	-0.00026703809237493825	-0.0002751481850498949	-0.00026234506455077855
0.41658553779772634	0.0008205427632270468	0.0008119545475707887	0.0008833556702701474	0.0008701516055727516	0.0009203636309591296	0.0009041888129002002	0.0009605956692746017	0.0009409871323352429	0.0010476802439510706	0.0010199406230619664	0.08392334986548848	0.07834152087691207	-0.0002785163622138209	-0.00026715662109419447	-0.0002736216109672507	-0.0002624615102083394
0.41909567522619073	0.0008199212134199357	0.0008113395032248133	0.0008826865406391208	0.0008694924778390644	0.0009196664683652745	0.0009035039025038307	0.0009598680315333111	0.0009402743477801696	0.0010468866410063996	0.0010191680324707717	0.08392334998511147	0.07834152098840012	-0.00027696934117274474	-0.00026727350437086295	-0.00027210177786254897	-0.0002625763393411529
0.4216209374953856	0.0008192993936497346	0.0008107241917414113	0.0008820171203804577	0.0008688330638219616	0.0009189690029687793	0.0009028186946263709	0.0009591400777537785	0.0009395612536380301	0.0010460926933745002	0.0010183951063184556	0.083923350106664	0.07834152110168607	-0.00027542916826875374	-0.00026738874493270615	-0.0002705886725430373	-0.00026268955462879773
0.42416141574008476	0.0008186773077342203	0.0008101086168984034	0.000881347413604208	0.0008681733675700583	0.0009182712390518952	0.0009021331934748142	0.0009584118124054597	0.000938847854287045	0.0010452984059300477	0.0010176218493506218	0.08392335023017804	0.07834152121679995	-0.0002738958299205452	-0.00026750234553415964	-0.00026908228166647175	-0.00026280115877758137
0.4267172016441951	0.0008180549594847317	0.0008094927824672379	0.0008806774244134903	0.0008675133931251417	0.000917573180889653	0.0009014474032490587	0.0009576832399502739	0.0009381341540980516	0.001044503783539498	0.0010168482663048728	0.08392335035568602	0.07834152133377241	-0.00027236931239646434	-0.00026761430895616556	-0.00026758259174217147	-0.00026291115451931857
0.42928838744406506	0.0008174323527061086	0.000808876692212933	0.0008800071569044268	0.000866853144522107	0.0009168748327497924	0.0009007613281418435	0.0009569543648425336	0.0009374201574344355	0.001043708831061011	0.0010160743619107332	0.08392335048322244	0.07834152145263536	-0.000270849601815365	-0.00026772463800478485	-0.00026608958913315606	-0.0002630195446109429
0.43187506593181346	0.0008168094911966347	0.0008082603498940192	0.0008793366151660826	0.000866192625788898	0.0009161761988927026	0.0009000749723386808	0.0009562251915288759	0.0009367058686520639	0.0010429135533443767	0.0010153001408895804	0.08392335061282036	0.07834152157341971	-0.00026933668415024536	-0.00026783333551225197	-0.0002646032600590875	-0.0002631263318349508
0.4344773304586784	0.0008161863787479724	0.0008076437592624748	0.0008786658032803945	0.0008655318409464367	0.0009154772835713448	0.0008993883400177903	0.0009554957244481884	0.0009359912920992125	0.001042117955230932	0.0010145256079545626	0.08392335074451511	0.07834152169615857	-0.00026783054522916405	-0.0002679404043355038	-0.0002631235905966589	-0.00026323151899779185
0.4370952749383861	0.0008155630191451145	0.0008070269240636788	0.0008779947253221196	0.0008648707940085735	0.0009147780910312007	0.000898701435350041	0.0009547659680315505	0.0009352764321165083	0.0010413220415535001	0.0010137507678105397	0.08392335087834152	0.07834152182088379	-0.0002663311707373217	-0.0002680458473555969	-0.000261650566683036	-0.0002633351089302016
0.4397289938505404	0.0008149394161663191	0.0008064098480363459	0.0008773233853587654	0.0008642094889820162	0.0009140786255101979	0.0008980142624988812	0.0009540359267021598	0.0009345612930368571	0.001040525817136307	0.0010129756251540008	0.08392335101433632	0.07834152194763004	-0.0002648385462199754	-0.0002681496674785122	-0.00026018417411724504	-0.0002634371044869521
0.4423785822440318	0.0008143155735830597	0.0008057925349124769	0.0008766517874505359	0.0008635479298662785	0.0009133788912386549	0.0008973268256202843	0.0009533056048752701	0.000933845879185383	0.0010397292867949165	0.001012200184673003	0.08392335115253446	0.07834152207643019	-0.00026335265708352096	-0.00026825186763362874	-0.0002587243985621712	-0.00026353750854574143
0.4450441357404687	0.0008136914951599657	0.0008051749884173005	0.0008759799356502662	0.0008628861206536173	0.0009126788924392142	0.0008966391288626824	0.000952575006958125	0.0009331301948793638	0.0010389324553361562	0.0010114244510470987	0.08392335129297428	0.07834152220731849	-0.000261873488597103	-0.0002683524507726964	-0.00025727122554622395	-0.00026363632400699943
0.44772575053762753	0.0008130671846547767	0.0008045572122692276	0.0008753078340033763	0.0008622240653289823	0.0009119786333267916	0.0008959511763669146	0.0009518441373499039	0.0009324142444281774	0.0010381353275580579	0.0010106484289472766	0.08392335143569325	0.0783415223403316	-0.0002604010258955569	-0.00026845141987083543	-0.00025582464046516873	-0.00026373355379319396
0.4504235234129248	0.0008124426458182816	0.000803939210179791	0.0008746354865478027	0.0008615617678699535	0.0009112781181085058	0.000895262972266164	0.0009511130004416482	0.0009316980321332298	0.0010373379082497802	0.0010098721230358875	0.08392335158072929	0.07834152247550404	-0.0002589352539825729	-0.00026854877792692466	-0.00025438462858595745	-0.00026382920085016304
0.4531375517269096	0.0008118178823942688	0.0008033209858535967	0.0008739628973139461	0.0008608992322466874	0.0009105773509836245	0.0008945745206858978	0.0009503816006162065	0.000930981562287902	0.0010365402021915457	0.0010090955379665827	0.08392335172812218	0.07834152261287333	-0.0002574761577289475	-0.00026864452795946625	-0.0002529511750458402	-0.00026392326814400624
0.4558679334267773	0.000811192898119482	0.0008027025429882797	0.0008732900703246239	0.0008602364624218704	0.0009098763361435159	0.0008938858257438224	0.0009496499422481804	0.0009302648391774952	0.001035742214154583	0.0010083186783842576	0.08392335187791075	0.07834152275247518	-0.00025602372187805145	-0.00026873867300986065	-0.00025152426485614	-0.0002640157586624725
0.45861476704990445	0.00081056769672356	0.0008020838852744443	0.0008726170095950049	0.0008595734623506546	0.0009091750777715775	0.000893196891549815	0.0009489180297038555	0.0009295478670791651	0.0010349439489010517	0.001007541548924978	0.08392335203013618	0.07834152289434819	-0.0002545779310470231	-0.0002688312161410189	-0.0002501038829041402	-0.00026410667541446053
0.4613781517274047	0.0008099422819289982	0.000801465016395626	0.0008719437191325675	0.0008589102359806168	0.0009084735800431956	0.0008925077222058813	0.0009481858673411545	0.0009288306502618751	0.001034145411183991	0.0010067641542159315	0.08392335218483932	0.07834152303853034	-0.00025313876972654636	-0.0002689221604350034	-0.00024869001395319557	-0.00026419602142796483
0.4641581871877068	0.0008093166574510946	0.0008008459400282385	0.0008712702029370436	0.0008582467872517026	0.0009077718471256855	0.0008918183218060989	0.000947453459509577	0.0009281131929863372	0.0010333466057472539	0.0010059864988753624	0.08392335234206201	0.07834152318506091	-0.0002517062222864297	-0.0002690115089958589	-0.00024728264264803346	-0.00026428379975265703
0.4669549737601532	0.0008086908269979029	0.0008002266598415277	0.0008705964650003655	0.0008575831200961757	0.0009070698831782364	0.0008911286944365602	0.0009467208105501414	0.0009273954995049555	0.001032547537325444	0.0010052085875125107	0.0839233525018465	0.07834152333397879	-0.0002502802729749676	-0.0002690992649471424	-0.0002458817535133939	-0.000264370013456805
0.46976861237862133	0.0008080647942701909	0.0007996071794975284	0.0008699225093066222	0.0008569192384385727	0.0009063676923518653	0.0008904388441753323	0.0009459879247953382	0.0009266775740617804	0.0010317482106438648	0.0010044304247275612	0.08392335266423667	0.07834152348532525	-0.0002488609059206892	-0.0002691854314308406	-0.00024448733095688846	-0.00026445466562743936
0.4725992045851658	0.0008074385629613932	0.0007989875026510204	0.0008692483398320092	0.0008562551461956551	0.0009056652787893664	0.0008897487750924001	0.0009452548065690741	0.0009259594208924529	0.0010309486304184584	0.001003652015111587	0.08392335282927631	0.07834152363914079	-0.00024744810513568916	-0.00026927001160842456	-0.00024309935927169235	-0.0002645377593706588
0.4754468525336833	0.0008068121367575681	0.0007983676329494839	0.0008685739605447814	0.0008555908472763625	0.00090496264662526	0.0008890584912496231	0.0009445214601866215	0.0009252410442241573	0.0010301488013557505	0.0010028733632464926	0.08392335299700997	0.07834152379546747	-0.0002460418545179033	-0.0002693530086615159	-0.0002417178226386818	-0.00026461929781182447
0.47831165899359906	0.0008061855193373492	0.0007977475740330519	0.0008678993754052007	0.000854926345581761	0.000904259799985739	0.0008883679967006775	0.0009437878899545617	0.0009245224482755627	0.0010293487281527887	0.0010020944737049557	0.08392335316748331	0.07834152395434736	-0.00024464213785097	-0.00026943442578825083	-0.00024034270512646172	-0.0002646992840930895
0.4811937273535759	0.0008055587143719151	0.0007971273295344809	0.0008672245883655041	0.0008542616450050116	0.0009035567429886359	0.0008876772954910277	0.0009430541001707501	0.0009238036372567912	0.001028548415497104	0.0010013153510503893	0.08392335334074277	0.07834152411582387	-0.00024324893880678378	-0.00026951426620439034	-0.0002389739906938082	-0.0002647777213735658
0.4840931616252451	0.0008049317255249378	0.0007965069030790988	0.0008665496033698478	0.0008535967494313155	0.0009028534797433634	0.0008869863916578657	0.0009423200951242548	0.0009230846153693572	0.0010277478680666447	0.0010005359998368777	0.08392335351683511	0.07834152427994069	-0.00024186224094954745	-0.0002695925331450133	-0.00023761166319388738	-0.0002648546128314888
0.4870100664469608	0.0008043045564525461	0.00079588629828477	0.0008658744243542671	0.0008529316627378743	0.0009021500143508739	0.0008862952892300716	0.0009415858790953147	0.0009223653868061253	0.00102694709052973	0.0009997564246091305	0.083923353695809	0.07834152444674325	-0.000240482027734773	-0.000269669229860825	-0.0002362557063728954	-0.00026492996166047056
0.4899445470875755	0.0008036772108032869	0.0007952655187618562	0.0008651990552466371	0.0008522663887938517	0.0009014463509036178	0.0008856039922281734	0.0009408514563552944	0.0009216459557512676	0.0010261460875450011	0.000998976629902435	0.08392335387771294	0.07834152461627625	-0.00023910828251233474	-0.0002697443596192395	-0.00023490610387344457	-0.00026500377107069317
0.49289670945023945	0.0008030496922180871	0.0007946445681131784	0.0008645234999666282	0.0008516009314603285	0.0009007424934854979	0.0008849125046643005	0.0009401168311666376	0.0009209263263802168	0.0010253448637613707	0.0009981966202426084	0.08392335406259652	0.07834152478858633	-0.0002377409885285786	-0.00026981792570435204	-0.00023356283923620103	-0.00026507604428829823
0.4958666600762229	0.0008024220043302158	0.0007940234499339805	0.0008638477624256685	0.0008509352945902678	0.0009000384461718289	0.000884220830542147	0.0009393820077828258	0.000920206502859627	0.0010245434238179765	0.0009974164001459518	0.08392335425051033	0.0783415249637204	-0.00023638012892782112	-0.0002698899314157177	-0.00023222589590182752	-0.00026514678455494267
0.4988545061487607	0.0008017941507652476	0.0007934021678118924	0.000863171846526903	0.0008502694820284716	0.0008993342130292958	0.0008835289738569271	0.0009386469904483332	0.0009194864893473281	0.001023741772344134	0.000996635974119203	0.08392335444150571	0.07834152514172683	-0.00023502568675468072	-0.00026996038006901757	-0.00023089525721273207	-0.0002652159951279931
0.5018603554969207	0.0008011661351410255	0.0007927807253268935	0.0008624957561651534	0.0008496034976115447	0.0008986297981159127	0.0008828369385953385	0.0009379117833985839	0.0009187662899922854	0.00102293991395929	0.000995855346659493	0.08392335463563462	0.07834152532265357	-0.00023367764495457743	-0.00027002927499389373	-0.00022957090641409494	-0.00026528367927852736
0.5048843165994948	0.0008005379610676335	0.0007921591260512846	0.0008618194952268888	0.0008489373451678634	0.0008979252054809906	0.0008821447287355266	0.0009371763908599206	0.0009180459089345673	0.0010221378532729848	0.000995074522254308	0.08392335483295119	0.07834152550655116	-0.0002323359863773411	-0.0002700966195356702	-0.00022825282665725477	-0.00026534984029322195
0.5079264985889148	0.0007999096321473508	0.0007915373735496445	0.000861143067590177	0.0008482710285175282	0.0008972204391650875	0.0008814523482470395	0.000936440817049549	0.0009173253503052923	0.0010213355948847972	0.0009942935053814366	0.08392335503350837	0.0783415256934691	-0.00023100069377821053	-0.00027016241705402066	-0.000226941001000458	-0.00026541448147263114
0.5109870112551897	0.0007992811519746293	0.0007909154713788061	0.0008604664771246598	0.00084760455147234	0.0008965155031999838	0.0008807598010908004	0.0009357050661755145	0.000916604618226605	0.0010205331433843137	0.0009935123005089404	0.08392335523736211	0.07834152588345888	-0.0002296717498183054	-0.0002702266709210255	-0.00022563541240966378	-0.0002654776061296049
0.5140659650498691	0.0007986525241360597	0.0007902934230878236	0.0008597897276915162	0.000846937917835763	0.0008958104016086423	0.0008800670912190708	0.0009349691424366594	0.0009158837168116356	0.0010197305033510858	0.0009927309120951109	0.08392335544456785	0.07834152607657302	-0.00022834913706906712	-0.0002702893845237253	-0.00022433604376248528	-0.00026553921759170374
0.5171634710900281	0.000798023752210336	0.0007896712322179373	0.0008591128231434254	0.0008462711314028884	0.0008951051384051693	0.0008793742225754108	0.0009342330500225838	0.0009151626501644602	0.0010189276793545854	0.0009919493445884253	0.08392335565518251	0.07834152627286509	-0.00022703283801234209	-0.0002703505612622059	-0.0002230428778486615	-0.00026559931919917235
0.5202796411622786	0.0007973948397682303	0.0007890489023025481	0.0008584357673245374	0.0008456041959604069	0.0008943997175947866	0.000878681199094653	0.0009334967931136145	0.0009144414223800703	0.001018124675954171	0.0009911676024275179	0.08392335586926468	0.078341526472388	-0.0002257228350423246	-0.00027041020454898756	-0.00022175589737172263	-0.0002656579143044957
0.5234145877268029	0.000796765790372559	0.000788426436867185	0.0008577585640704394	0.0008449371152865736	0.0008936941431737935	0.0008779880247028636	0.0009327603758807664	0.0009137200375443363	0.001017321497699046	0.0009903856900411352	0.08392335608687294	0.07834152667519671	-0.00022441911046730545	-0.00027046831780874747	-0.0002204750849510162	-0.0002657150062723157
0.5265684239214125	0.0007961366075781611	0.0007878038394294829	0.0008570812172081304	0.000844269893151183	0.0008929884191295422	0.0008772947033173188	0.0009320238024857168	0.0009129984997339817	0.0010165181491282316	0.00098960361184811	0.08392335630806742	0.07834152688134878	-0.00022312164651153155	-0.00027052490447801447	-0.0002192004231231781	-0.0002657705984788761
0.5297412635656308	0.0007955072949318639	0.0007871811134991489	0.0008564037305559857	0.0008436025333155365	0.0008922825494404003	0.000876601238846468	0.000931287077080765	0.0009122768130165427	0.0010157146347705207	0.0009888213722573191	0.08392335653290858	0.07834152709089899	-0.00022183042531770392	-0.000270579968006196	-0.00021793189434471394	-0.0002658246943126885
0.5329332211648017	0.0007948778559724586	0.000786558262577938	0.0008557261079237288	0.0008429350395324117	0.0008915765380757213	0.0008759076351899057	0.0009305502038088045	0.0009115549814503424	0.0010149109591444485	0.0009880389756676531	0.0839233567614595	0.07834152730390712	-0.00022054542894708873	-0.00027063351185244167	-0.00021666948099210992	-0.0002658772971722567
0.5361444119142209	0.0007942482942306777	0.0007859352901596315	0.0008550483531124091	0.0008422674155460426	0.0008908703889958224	0.0008752138962383484	0.0009298131868032956	0.0009108330090844623	0.0010141071267582638	0.0009872564264679872	0.08392335699378281	0.07834152752043044	-0.00021926663938265367	-0.00027068553948755847	-0.0002154131653649971	-0.00026592841046735316
0.5393749517032939	0.0007936186132291649	0.0007853121997300059	0.0008543704699143685	0.0008415996650920851	0.000890164106151947	0.0008745200258735981	0.000929076030188231	0.0009101108999587103	0.0010133031421098902	0.000986473729037145	0.08392335722994268	0.07834152774052967	-0.00021799403853037247	-0.0002707360543930115	-0.00021416292968723383	-0.0002659780376182419
0.5426249571197181	0.0007929888164824551	0.0007846889947668145	0.0008536924621132198	0.000840931791897597	0.0008894576934862458	0.0008738260279685248	0.0009283387380781122	0.0009093886581035968	0.0010124990096869004	0.000985690887743874	0.08392335747000502	0.07834152796426612	-0.0002167276082200298	-0.00027078506005967506	-0.0002129187561081547	-0.0002660261820545129
0.5458945454536906	0.0007923589074969495	0.0007840656787397611	0.00085301433348382	0.0008402637996810118	0.0008887511549317471	0.0008731319063870347	0.0009276013145779194	0.0009086662875403052	0.0010116947339664838	0.000984907906946813	0.0839233577140357	0.07834152819170086	-0.0002154673302085519	-0.000270832559988915	-0.0002116806267052629	-0.0002660728472161644
0.5491838347021408	0.0007917288897708925	0.0007834422551104794	0.0008523360877922462	0.0008395956921521127	0.0008880444944123312	0.0008724376649840481	0.0009268637637830869	0.000907943792280667	0.0010108903194154196	0.000984124790994465	0.0839233579621028	0.0783415284228977	-0.00021421318618042307	-0.00027087855769131197	-0.00021044852348472975	-0.0002661180365516602
0.5524929435729888	0.0007910987667943532	0.0007828187273325123	0.0008516577287957742	0.0008389274730120145	0.0008873377158427089	0.000871743307605477	0.0009261260897794787	0.0009072211763271394	0.0010100857704900504	0.0009833415442251736	0.08392335821427528	0.07834152865792048	-0.00021296515774968383	-0.0002709230566864951	-0.00020922242838389282	-0.0002661617535191785
0.55582199148943	0.0007904685420491999	0.000782195098851288	0.0008509792602428522	0.0008382591459531359	0.0008866308231283945	0.0008710488380881972	0.0009253882966433599	0.0009064984436727767	0.0010092810916362501	0.000982558170967091	0.08392335847062292	0.07834152889683474	-0.00021172322646192954	-0.00027096606050294736	-0.00020800232327253254	-0.00026620400158491875
0.5591710985942444	0.000789838219009085	0.0007815713731041058	0.0008503006858730844	0.0008375907146591844	0.0008859238201656873	0.000870354260260034	0.0009246503884413799	0.000905775598301214	0.0010084762872894072	0.0009817746755381605	0.08392335873121747	0.07834152913970698	-0.00021048737379483762	-0.00027100757267678466	-0.00020678818995389925	-0.00026624478422290765
0.5625403857541326	0.0007892078011394242	0.000780947553520113	0.0008496220094172085	0.0008369221828051326	0.0008852167108416504	0.0008696595779397358	0.0009239123692305467	0.0009050526441866404	0.0010076713618743956	0.0009809910622460892	0.08392335899613106	0.07834152938660438	-0.00020925758116166482	-0.00027104759675328216	-0.00020558001016823813	-0.00026628410491652543
0.565929974564078	0.0007885772918973747	0.0007803236435202863	0.000848943234597072	0.0008362535540571963	0.0008845094990340839	0.0008689647949369516	0.0009231742430582017	0.0009043295852937773	0.001006866319805547	0.0009802073353883222	0.08392335926543766	0.07834152963759626	-0.00020803382991141373	-0.0002710861362850703	-0.00020437776559187326	-0.0002663219671554251
0.569339987351735	0.0007879466947318246	0.000779699646517419	0.0008482643651256214	0.0008355848320728232	0.0008838021886115137	0.0008682699150522214	0.0009224360139620083	0.0009036064255778642	0.0010060611654866386	0.0009794234992520287	0.08392335953921243	0.07834152989275224	-0.0002068161013302483	-0.00027112319483107994	-0.00020318143783981668	-0.00026635837443603205
0.5727705471818436	0.0007873160130833719	0.0007790755659161018	0.0008475854047068788	0.0008349160205006707	0.000883094783433169	0.0008675749420769493	0.0009216976859699255	0.0009028831689846364	0.001005255903310867	0.0009786395581140757	0.08392335981753127	0.0783415301521438	-0.00020560437664460252	-0.000271158775958652	-0.0002019910084687937	-0.0002663933302632926
0.5762217778606706	0.0007866852503843065	0.0007784514051127038	0.0008469063570359228	0.0008342471229805856	0.0008823872873489614	0.0008668798797933865	0.0009209592631001889	0.0009021598194503015	0.0010044505376608217	0.000977855516241007	0.0839233601004727	0.07834153041584303	-0.00020439863702120808	-0.00027119288324087276	-0.000200806458976438	-0.0002664268381475099
0.5796938039404782	0.0007860544100586024	0.0007778271674953652	0.000846227225798881	0.0008335781431435977	0.0008816797041994761	0.000866184731974621	0.0009202207493613008	0.0009014363809015338	0.0010036450729084797	0.0009770713778890323	0.08392336038811564	0.07834153068392373	-0.00020319886356912065	-0.00027122552025696245	-0.00019962777080355376	-0.00026645890160459373
0.5831867507240184	0.0007854234955218967	0.0007772028564439772	0.0008455480146729061	0.0008329090846118961	0.000880972037815948	0.0008654895023845575	0.0009194821487520042	0.0009007128572554482	0.0010028395134151758	0.0009762871473040012	0.08392336068053995	0.07834153095646128	-0.00020200503734178754	-0.0002712566905924141	-0.00019845492533676623	-0.00026648952415742055
0.5867007442690553	0.000784792510181481	0.0007765784753301725	0.0008448687273261676	0.0008322399509988212	0.0008802642920202536	0.000864794194777902	0.0009187434652612757	0.0008999892524195911	0.0010020338635315924	0.0009755028287213935	0.08392336097782808	0.07834153123353174	-0.0002008171393386715	-0.0002712863978390767	-0.00019728790390963202	-0.0002665187093349175
0.5902359113929144	0.0007841614574362804	0.0007759540275173048	0.0008441893674178283	0.0008315707459088407	0.0008795564706248855	0.0008640988129001454	0.0009180047028682981	0.0008992655702919153	0.001001228127597733	0.0009747184263662922	0.08392336128006345	0.07834153151521266	-0.00019963515050583358	-0.00027131464559318474	-0.00019612668780259745	-0.00026654646066942567
0.5937923796770596	0.0007835303406768553	0.000775329516360451	0.0008435099385980474	0.0008309014729375542	0.000878848577432955	0.0008634033604875618	0.000917265865542464	0.0008985418147607844	0.0010004223099429244	0.0009739339444533857	0.08392336158733017	0.07834153180158329	-0.00019845905173737632	-0.000271341437455358	-0.000194971258245899	-0.000266572781698754
0.597370277471697	0.0007828991632853766	0.0007747049452063864	0.0008428304445079528	0.0008302321356716649	0.0008781406162381669	0.0008627078412671818	0.0009165269572433475	0.0008978179897049421	0.0009996164148857855	0.0009731493871869391	0.08392336189971528	0.07834153209272364	-0.0001972888238788717	-0.00027136677703235024	-0.0001938215964215756	-0.0002665976759661237
0.6009697339004076	0.0007822679286356246	0.0007740803173935835	0.0008421508887796404	0.0008295627376889782	0.0008774325908248123	0.0008620122589567911	0.0009157879819207004	0.0008970940989935117	0.000998810446734225	0.0009723647587607892	0.08392336221730598	0.07834153238871579	-0.0001961244477266949	-0.00027139066793424593	-0.00019267768346371839	-0.0002666211470184754
0.6045908788648067	0.0007816366400929732	0.0007734556362521964	0.0008414712750361576	0.0008288932825583868	0.000876724504967759	0.0008613166172649129	0.0009150489435144365	0.0008963701464859785	0.000998004409785422	0.0009715800633583282	0.08392336254019124	0.07834153268964276	-0.00019496590403031422	-0.0002714131137747655	-0.00019153950046001122	-0.00026664319840580264
0.6082338430492322	0.000781005301014388	0.0007728309051040588	0.0008407916068914994	0.0008282237738398669	0.0008760163624324414	0.0008606209198908083	0.0009143098459546282	0.0008956461360321873	0.0009971983083258238	0.0009707953051525006	0.08392336286846294	0.07834153299558962	-0.00019381317349442817	-0.00027143411817240337	-0.0001904070284539372	-0.0002666638336827343
0.611898757925461	0.0007803739147484083	0.0007722061272626667	0.0008401118879505918	0.0008275542150844599	0.0008753081669748464	0.0008599251705244533	0.0009135706931614847	0.000894922071472321	0.000996392146631122	0.0009700104883057785	0.08392336320221257	0.07834153330664188	-0.00019266623677950678	-0.0002714536847484017	-0.00018928024844626357	-0.00026668305640725753
0.6155857557574533	0.0007797424846351503	0.0007715813060331809	0.0008394321218092928	0.000826884609834276	0.0008745999223415127	0.0008592293728465428	0.0009128314890453576	0.0008941979566369061	0.000995585928966258	0.0009692256169701696	0.08392336354153475	0.07834153362288761	-0.0001915250745031516	-0.0002714718171263897	-0.00018815914139518053	-0.00026670087013935806
0.6192949696061266	0.0007791110140062934	0.0007709564447124144	0.0008387523120543793	0.0008262149616224801	0.0008738916322695192	0.0008585335305284772	0.0009120922375067236	0.0008934737953467963	0.000994779659585405	0.0009684406952871979	0.08392336388652513	0.07834153394441622	-0.00019038966724257977	-0.0002714885189336047	-0.0001870436882189519	-0.0002667172784422134
0.6230265333341571	0.0007784795061850764	0.0007703315465888271	0.000838072462263542	0.0008255452739732858	0.0008731833004864775	0.000857837647232359	0.0009113529424361795	0.0008927495914131664	0.0009939733427319622	0.0009676557273878984	0.08392336423728054	0.07834153427131788	-0.00018925999553506823	-0.00027150379379922707	-0.00018593386979717796	-0.00026673228488141576
0.6267805816108112	0.0007778479644862934	0.0007697066149425232	0.0008373925760053817	0.0008248755504019526	0.0008724749307105298	0.0008571417266109829	0.0009106136077144398	0.0008920253486375096	0.0009931669826385512	0.0009668707173928137	0.08392336459390072	0.07834153460368536	-0.000188136039880063	-0.00027151764535507383	-0.00018482966697208614	-0.000266745893025222
0.6305572499168048	0.0007772163922162851	0.0007690816530452424	0.0008367126568393991	0.0008242057944147779	0.0008717665266503371	0.0008564457723078332	0.0009098742372123239	0.0008913010708116279	0.0009923605835270046	0.0009660856694119825	0.08392336495648633	0.07834153494161195	-0.00018701778073965114	-0.00027153007723348943	-0.00018373106054882238	-0.0002667581064416391
0.634356674549194	0.0007765847926729446	0.0007684566641603641	0.0008360327083160022	0.0008235360095090999	0.0008710580920050875	0.0008557497879570857	0.0009091348347907644	0.0008905767617176373	0.0009915541496083717	0.0009653005875449467	0.08392336532513982	0.07834153528519411	-0.00018590519854097542	-0.0002715410930693718	-0.00018263803129872636	-0.000266768928701977
0.6381789926262927	0.0007759531691457	0.0007678316515428928	0.000835352733976487	0.0008228661991732824	0.0008703496304644757	0.0008550537771835903	0.0009083954043007866	0.0008898524251279492	0.0009907476850828994	0.0009645154758807306	0.08392336569996499	0.078341535634529	-0.00018479827367769153	-0.00027155069649914543	-0.00018155055995983105	-0.00026677836337854477
0.642024342092622	0.000775321524915525	0.0007672066184394663	0.0008346727373530486	0.0008221963668867241	0.0008696411457087147	0.0008543577436028824	0.0009076559495835211	0.0008891280648052808	0.000989941194140044	0.0009637303384978534	0.08392336608106879	0.07834153598971477	-0.00018369698650949617	-0.0002715588911583189	-0.00018046862723723744	-0.0002667864140433185
0.6458928617238878	0.0007746898632549317	0.0007665815680883495	0.0008339927219687733	0.0008215265161198511	0.0008689326414085293	0.0008536616908211735	0.0009069164744701947	0.000888403684502649	0.0009891346809584617	0.0009629451794643205	0.08392336646855954	0.0783415363508533	-0.00018260131736562435	-0.00027156568068412157	-0.00017939221380590398	-0.0002667930842695232
0.6497846911319898	0.0007740581874279702	0.000765956503719434	0.0008333126913376399	0.0008208566503341178	0.0008682241212251538	0.0008529656224353541	0.0009061769827821304	0.000887679287963368	0.0009883281497060088	0.0009621600028376224	0.0839233668625463	0.07834153671804593	-0.0001815112465457236	-0.00027157106871450454	-0.00017832130031145144	-0.0002667983776308558
0.6536999707700591	0.0007734265006902258	0.000765331428554236	0.0008326326489645149	0.000820186772982003	0.0008675155888103298	0.0008522695420329877	0.0009054374783307447	0.0008869548789210492	0.0009875216045397391	0.000961374812664734	0.08392336726314163	0.07834153709139813	-0.0001804267543204785	-0.00027157505888666944	-0.0001772558673714536	-0.00026680229770090214
0.6576388419375281	0.000772794806288825	0.0007647063458059001	0.0008319525983451589	0.0008195168875070154	0.000866807047806313	0.0008515734531923185	0.0009046979649175533	0.0008862304610996031	0.0009867150496059092	0.0009605896129821176	0.08392336767045912	0.07834153747101497	-0.00017934782093290136	-0.00027157765483712404	-0.00017619589557610338	-0.0002668048480521934
0.661601446785229	0.0007721631074624325	0.0007640812586791988	0.0008312725429662251	0.0008188469973436929	0.0008660985018458696	0.0008508773594822682	0.0009039584463341689	0.0008855060382132413	0.0009859084890399773	0.0009598044078157242	0.08392336808461415	0.07834153785700476	-0.00017827442660083015	-0.0002715788602027369	-0.0001751413654909051	-0.00026680603225770483
0.6655879283205246	0.0007715314074412525	0.0007634561703705325	0.0008305924863052589	0.0008181771059176014	0.0008653899545522781	0.0008501812644624375	0.0009032189263623029	0.0008847816139664745	0.000985101926966604	0.0009590192011809908	0.08392336850572561	0.07834153824947739	-0.0001772065515170118	-0.0002715786786189611	-0.00017409225765661895	-0.00026680585388880185
0.6695984304124688	0.0007708997094470348	0.0007628310840679358	0.0008299124318307057	0.0008175072166453431	0.0008646814095393355	0.0008494851716831126	0.0009024794087737709	0.0008840571920541209	0.0009842953674996594	0.0009582339970828506	0.0839233689339126	0.07834153864854422	-0.00017614417585076758	-0.0002715771137198342	-0.00017304855259119012	-0.0002668043165159617
0.6736330977969988	0.0007702680166930736	0.0007622060029510763	0.0008292323830019089	0.0008168373329345536	0.0008639728704113573	0.0008487890846852639	0.0009017398973304934	0.0008833327761613047	0.0009834888147422227	0.0009574487995157324	0.08392336936929742	0.07834153905432005	-0.00017508727974965832	-0.00027157416913861643	-0.00017201023079112254	-0.00026680142370852367
0.6776920760821589	0.0007696363323842138	0.0007615809301912603	0.0008285523432691171	0.0008161674581839105	0.0008632643407631826	0.0008480930070005523	0.0009010003957845019	0.0008826083699634625	0.0009826822727865899	0.0009566636124635648	0.08392336981200439	0.07834153946691925	-0.00017403584333997024	-0.00027156984850593147	-0.00017097727273196472	-0.000266797179033329
0.6817755117533548	0.0007690046597168557	0.000760955868951439	0.0008278723160734892	0.0008154975957831374	0.0008625558241801827	0.000847396942151337	0.000900260907877945	0.0008818839771263514	0.0009818757457142806	0.0009558784398997867	0.08392337026215965	0.07834153988646086	-0.00017298984672869944	-0.00027156415545084855	-0.0001699496588702526	-0.00026679158605566466
0.6858835521786408	0.0007683730018789583	0.0007603308223862097	0.0008271923048470974	0.0008148277491130067	0.0008618473242382596	0.000846700893650675	0.0008995214373430915	0.0008811596013060483	0.0009810692375960396	0.0009550932857873473	0.08392337071989162	0.07834154031306391	-0.00017194927000445392	-0.0002715570936002165	-0.0001689273696443977	-0.0002667846483384029
0.6900163456140378	0.0007677413620500466	0.0007597057936418248	0.0008265123130129358	0.000814157921545349	0.0008611388445038599	0.0008460048650023344	0.0008987819879023411	0.000880435246148963	0.000980262752491851	0.0009543081540787189	0.0839233711853319	0.07834154074685042	-0.00017091409323850837	-0.00027154866657802534	-0.00016791038547608883	-0.0002667763694420011
0.6941740412088835	0.0007671097434012162	0.0007590807858561955	0.0008258323439849253	0.0008134881164430566	0.0008604303885339763	0.0008453088597007941	0.0008980425632682267	0.000879710915291841	0.000979456294450939	0.0009535230487158991	0.08392337165861272	0.07834154118794483	-0.00016988429648663594	-0.000271538878005656	-0.00016689868677166597	-0.0002667667529245299
0.6983567890112157	0.0007664781490951416	0.0007584558021588991	0.0008251524011679216	0.0008128183371600926	0.0008597219598761582	0.0008446128812312562	0.0008973031671434265	0.0008789866123617727	0.000978649867511783	0.0009527379736304245	0.08392337213986965	0.07834154163647332	-0.00016885985978977447	-0.00027152773150157516	-0.00016589225392261986	-0.0002667558023403682
0.702564739973187	0.0007658465822860821	0.0007578308456711877	0.000824472487957723	0.0008121485870414986	0.000859013562068518	0.0008439169330696528	0.0008965638032207712	0.0008782623409762023	0.0009778434757021224	0.0009519529327433768	0.08392337262924142	0.07834154209256404	-0.00016784076317520602	-0.0002715152306804747	-0.00016489106730732672	-0.0002667435212408975
0.7067980459565127	0.0007652150461198915	0.0007572059195059949	0.00082379260774108	0.0008114788694234028	0.0008583051986397432	0.000843221018682655	0.0008958244751832535	0.0008775381047429367	0.0009770371230389701	0.0009511679299653939	0.08392337312686773	0.07834154255634758	-0.00016682698665750062	-0.00027150137915282757	-0.00016389510729167278	-0.0002667299131732248
0.7110568597379514	0.0007645835437340294	0.0007565810267679478	0.0008231127638957076	0.0008108091876330328	0.000857596873109107	0.0008425251415276863	0.0008950851867040419	0.0008768139072601602	0.000976230813528627	0.0009503829691966852	0.0839233736328906	0.07834154302795766	-0.00016581851024065342	-0.0002714861805261648	-0.00016290435423105265	-0.0002667149816814596
0.7153413350148182	0.000763952078257564	0.0007559561705533708	0.0008224329597902885	0.0008101395449887203	0.0008568885889864732	0.0008418293050529246	0.0008943459414464864	0.0008760897521164372	0.0009754245511666854	0.0009495980543270357	0.08392337414745653	0.07834154350752941	-0.00016481531391883408	-0.00027146963840399274	-0.000161918788471202	-0.0002666987303057977
0.7196516264105322	0.0007633206528111862	0.000755331353950298	0.0008217531987844878	0.000809469944799913	0.0008561803497723113	0.0008411335126973207	0.0008936067430641313	0.0008753656428907274	0.0009746183399380477	0.0009488131892358218	0.08392337467071263	0.07834154399520014	-0.00016381737767669213	-0.0002714517563845442	-0.0001609383903484335	-0.0002666811625810228
0.7239878894801961	0.0007626892705072212	0.0007547065800384866	0.0008210734842289665	0.0008088003903671899	0.00085547215895771	0.0008404377678906077	0.0008928675952007317	0.0008746415831524013	0.0009738121838169405	0.0009480283777920282	0.0839233752028093	0.07834154449111018	-0.0001628246814913692	-0.00027143253806169443	-0.00015996314019189883	-0.00026666228203811593
0.7283502807162107	0.0007620579344496369	0.0007540818518894226	0.0008203938194653894	0.0008081308849822673	0.000854764020024386	0.0008397420740533125	0.0008921285014902624	0.000873917576461248	0.0009730060867669259	0.0009472436238542554	0.08392337574389992	0.0783415449954031	-0.00016183720533373414	-0.00027141198702482217	-0.00015899301832444923	-0.0002666420922033397
0.7327389575539218	0.0007614266477340565	0.0007534571725663357	0.0008197142078264399	0.0008074614319280155	0.0008540559364446987	0.0008390464345967682	0.0008913894655569323	0.0008731936263674901	0.0009722000527409175	0.000946458931270739	0.08392337629413985	0.07834154550822256	-0.00016085492916843858	-0.00027139010685722775	-0.00015802800506284354	-0.00026662059659696147
0.7371540783773028	0.0007607954134477736	0.0007528325451242134	0.0008190346526358352	0.0008067920344784718	0.0008533479116816671	0.0008383508529231322	0.0008906504910152033	0.0008724697364118019	0.0009713940856812007	0.0009456743038793653	0.08392337685368789	0.07834154602971709	-0.00015987783295620672	-0.00027136690113732653	-0.00015706808071999645	-0.0002665977987346413
0.74159580252467	0.0007601642346697597	0.0007522079726098075	0.0008183551572083347	0.0008061226958988503	0.0008526399491889787	0.0008376553324253938	0.0008899115814697973	0.0008717459101253178	0.0009705881895194402	0.0009448897455076828	0.08392337742270493	0.0783415465600373	-0.00015890589665454313	-0.000271342373438177	-0.00015611322560558916	-0.0002665737021264325
0.746064290294433	0.0007595331144706827	0.000751583458061654	0.0008176757248497604	0.0008054534194455612	0.0008519320524110082	0.0008369598764873947	0.0008891727405157203	0.0008710221510296522	0.0009697823681767062	0.0009441052599729246	0.08392337800135576	0.07834154709933513	-0.00015793910021839885	-0.0002713165273262874	-0.00015516342002679095	-0.0002665483102761712
0.7505597029508803	0.0007589020559129174	0.0007509590045100828	0.0008169963588570082	0.0008047842083662217	0.0008512242247828329	0.000836264488483841	0.0008884339717382724	0.000870298462636914	0.0009689766255634866	0.0009433208510820218	0.08392337858980649	0.07834154764776684	-0.00015697742360140654	-0.0002712893663620042	-0.00015421864428977194	-0.00026652162668200363
0.7550822027299987	0.0007582710620505639	0.0007503346149772349	0.0008163170625180669	0.0008041150658996749	0.0008505164697302501	0.0008355691717803217	0.0008876952787130713	0.0008695748484497252	0.0009681709655797109	0.0009425365226316261	0.08392337918822747	0.07834154820549102	-0.00015602084675755967	-0.00027126089410001164	-0.00015327887870068835	-0.0002664936548358865
0.7596319528453285	0.0007576401359294566	0.0007497102924770734	0.0008156378391120286	0.000803445995276001	0.0008498087906697888	0.0008348739297333216	0.0008869566650060616	0.0008688513119612333	0.0009673653921147609	0.0009417522784081211	0.08392337979679174	0.07834154877266838	-0.00015506934964139296	-0.0002712311140876944	-0.00015234410356623762	-0.00026646439822269885
0.7642091174938536	0.0007570092805871874	0.0007490860400154042	0.0008149586919091137	0.0008027769997165409	0.000849101191008736	0.0008341787656902457	0.0008862181341735431	0.000868127856655138	0.0009665599090475029	0.000940968122187652	0.08392338041567557	0.07834154934946365	-0.0001541229122091342	-0.0002712000298653039	-0.00015141429919508786	-0.00026643386032076943
0.7688138618619275	0.0007563784990531166	0.0007484618605898886	0.0008142796241706824	0.0008021080824339072	0.0008483936741451475	0.0008334836829894286	0.0008854796897621815	0.0008674044860057002	0.0009657545202462982	0.0009401840577361376	0.08392338104505699	0.0783415499360426	-0.000153181514420328	-0.000271167644966569	-0.00015048944589898805	-0.00026640204460176564
0.7734463521312342	0.0007557477943483919	0.0007478377571900612	0.0008136006391492554	0.0008014392466320061	0.0008476862434678715	0.0008327886849601606	0.0008847413353090345	0.0008666812034777701	0.0009649492295690312	0.0009394000888092964	0.08392338168511931	0.07834155053257612	-0.00015224513623847413	-0.0002711339629180576	-0.00014956952399342027	-0.0002663689545299719
0.7781067554847866	0.0007551171694859636	0.0007472137327973453	0.0008129217400885303	0.0008007704955060517	0.0008469789023565625	0.0008320937749227	0.0008840030743415661	0.0008659580125267987	0.0009641440408631259	0.0009386162191526637	0.0839233823360477	0.07834155113923649	-0.00015131375763180466	-0.000271098987238122	-0.00014865451379872385	-0.0002663345935620953
0.7827952401129585	0.0007544866274706065	0.0007465897903850734	0.0008122429302234048	0.0008001018322425903	0.0008462716541817098	0.0008313989561882996	0.0008832649103776732	0.0008652349165988661	0.0009633389579655758	0.0009378324525016194	0.08392338299803044	0.07834155175619943	-0.00015038735857429708	-0.0002710627214372874	-0.00014774439564098352	-0.00026629896514729356
0.7875119752195561	0.000753856171298933	0.000745965932918503	0.0008115642127799917	0.0007994332600195145	0.0008455645023046498	0.0008307042320592202	0.0008825268469257029	0.000864511919130697	0.0009625339847029601	0.0009370487925814049	0.08392338367126	0.07834155238364442	-0.0001494659190471176	-0.000271025169018585	-0.0001468391498529592	-0.0002662620727265086
0.792257131027923	0.000753225803959418	0.0007453421633548378	0.0008108855909756446	0.000798764782006089	0.0008448574500775936	0.0008300096058287597	0.0008817888874844787	0.0008637890235496874	0.0009617291248914752	0.0009362652431071537	0.08392338435593147	0.07834155302175336	-0.00014854941903924557	-0.0002709863334766638	-0.0001459387567754461	-0.0002662239197332994
0.7970308787870847	0.0007525955284324111	0.0007447184846432419	0.0008102070680189716	0.0007980964013629632	0.0008441505008436425	0.000829315080781263	0.0008810510355433174	0.0008630662332739191	0.0009609243823369515	0.000935481807783907	0.08392338505224421	0.07834155367071158	-0.000147637838548334	-0.00027094621829754084	-0.0001450431967575383	-0.0002661845095923432
0.8018333907779276	0.0007519653476901638	0.0007440948997248667	0.0008095286471098656	0.000797428121242202	0.0008434436579368172	0.0008286206601921581	0.00088031329458206	0.0008623435517121931	0.0009601197608348878	0.0009346984903066471	0.08392338576040005	0.07834155433070797	-0.000146731157581792	-0.00027090482695868445	-0.00014415245015804434	-0.00026614384571996275
0.8066648403194178	0.0007513352646968431	0.000743471411532863	0.000808850331439517	0.0007967599447872977	0.0008427369246820735	0.000827926347327963	0.0008795756680710873	0.0008616209822640416	0.0009593152641704681	0.0009339152943603153	0.08392338648060527	0.07834155500193392	-0.0001458293561576035	-0.00027086216292848686	-0.00014326649734622277	-0.00026610193152373784
0.8115254017748545	0.0007507052824085602	0.0007428480229924108	0.000808172124190446	0.0007960918751332027	0.0008420303043953349	0.0008272321454463255	0.0008788381594713544	0.0008608985283197647	0.0009585108961185988	0.0009331322236198466	0.08392338721306934	0.07834155568458492	-0.00014493241430518777	-0.0002708182296660422	-0.00014238531870222615	-0.00026605877040170034
0.8164152505581643	0.0007500754037733841	0.0007422247370207321	0.000807494028536517	0.0007954239154063418	0.0008413238003835074	0.0008265380577960326	0.0008781007722344057	0.0008601761932604435	0.0009577066604439273	0.0009323492817501876	0.08392338795800557	0.0783415563788604	-0.0001440403120671202	-0.0002707730306222289	-0.00014150889461954363	-0.0002660143657443881
0.8213345631402307	0.0007494456317313663	0.0007416015565271155	0.000806816047642965	0.0007947560687246408	0.0008406174159445075	0.0008258440876170404	0.0008773635098024053	0.0008594539804579693	0.0009569025609008716	0.000931566472406327	0.08392338871563114	0.07834155708496178	-0.00014315302949829967	-0.000270726569236851	-0.0001406372055036409	-0.0002659687209310979
0.8262835170552626	0.0007488159692145678	0.0007409784844129427	0.0008061381846664252	0.0007940883381975535	0.0008399111543672925	0.0008251502381405027	0.0008766263756081675	0.0008587318932750756	0.0009560986012336571	0.0009307837992333304	0.08392338948616684	0.07834155780309537	-0.00014227054666847427	-0.0002706788489407197	-0.00013977023177440262	-0.0002659218393323004
0.8312622909072027	0.0007481864191470737	0.0007403555235717038	0.0008054604427549484	0.0007934207269260773	0.0008392050189318774	0.0008244565125887888	0.0008758893730751747	0.0008580099350653529	0.0009552947851763339	0.0009300012658663557	0.08392339026983751	0.07834155853347062	-0.00014139284366243565	-0.0002706298731547929	-0.00013890795386672927	-0.00026587372430894596
0.8362710643761712	0.000747556984445024	0.000739732676889026	0.0008047828250480335	0.0007927532380027866	0.0008384990129093686	0.0008237629141755148	0.0008751525056176121	0.0008572881091732857	0.0009544911164528162	0.000929218875930694	0.08392339106687152	0.07834155927630047	-0.0001405199005809349	-0.00027057964528989786	-0.0001380503522310228	-0.00026582437921182644
0.8413100182249524	0.0007469276680166311	0.0007391099472426931	0.0008041053346766482	0.0007920858745118514	0.0008377931395619838	0.0008230694461055658	0.0008744157766403915	0.0008565664189342732	0.0009536875987769065	0.0009284366330417922	0.08392339187750218	0.0783415600318028	-0.00013965169754140416	-0.00027052816874614805	-0.00013719740733410257	-0.0002657738073813254
0.8463793343055166	0.0007462984727622105	0.0007384873375026737	0.0008034279747632596	0.0007914186395290688	0.0008370874021430873	0.0008223761115751282	0.0008736791895391826	0.0008558448676746612	0.0009528842358523321	0.0009276545408052876	0.08392339270196615	0.07834156080019687	-0.00013878821467903923	-0.00027047544691344294	-0.00013634909966035724	-0.0002657220121477233
0.8514791955655843	0.0007456694015741984	0.0007378648505311414	0.0008027507484218558	0.0007907515361218829	0.0008363818038972086	0.000821682913771709	0.0008729427477004384	0.0008551234587117673	0.0009520810313727713	0.0009268726028170348	0.08392339354050457	0.07834156158170896	-0.0001379294321476876	-0.0002704214831711349	-0.0001355054097123276	-0.00026566899683097556
0.8566097860552276	0.000745040457337183	0.0007372424891825021	0.0008020736587579779	0.0007900845673494182	0.0008356763480600786	0.0008209898558741715	0.0008722064545014288	0.0008544021953539126	0.0009512779890218899	0.0009260908226631398	0.0839233943933626	0.07834156237656605	-0.00013707533011984852	-0.0002703662808865581	-0.00013466631801110907	-0.00026561476473951906
0.861771290933513	0.0007444116429279282	0.000736620256303421	0.0008013967088687457	0.0007894177362625029	0.0008349710378586561	0.0008202969410527595	0.00087147031331027	0.0008536810809004517	0.0009504751124733747	0.0009253092039199947	0.08392339526079032	0.07834156318500218	-0.00013622588878882402	-0.0002703098434171103	-0.00013383180509810022	-0.00026555931917160436
0.8669638964751838	0.0007437829612153962	0.000735998154732843	0.0008007199018428833	0.000788751045903695	0.0008342658765111531	0.0008196041724691256	0.0008707343274859508	0.0008529601186417976	0.0009496724053909605	0.0009245277501543012	0.08392339614304171	0.0783415640072542	-0.00013538108836856633	-0.00027025217410847624	-0.0001330018515347392	-0.00026550266341396345
0.8721877900773816	0.0007431544150607809	0.0007353761873020258	0.000800043240760753	0.0007880844993073168	0.0008335608672270705	0.0008189115532763643	0.00086999850037837	0.0008522393118594597	0.0009488698714284734	0.0009237464649231148	0.08392339704037532	0.07834156484356257	-0.00013454090909431615	-0.0002701932762941006	-0.00013217643790380817	-0.00026544480074161547
0.877443160266411	0.0007425260073175298	0.0007347543568345622	0.0007993667286943813	0.0007874180994994782	0.0008328560132072271	0.0008182190866190388	0.0008692628353283654	0.0008515186638260693	0.0009480675142298597	0.0009229653517738724	0.08392339795305391	0.0783415656941723	-0.00013370533122443462	-0.00027013315329685317	-0.00013135554481069622	-0.0002653857344192545
0.8827301967045416	0.0007418977408313705	0.0007341326661464063	0.0007986903687074853	0.0007867518494981047	0.0008321513176437842	0.0008175267756332081	0.0008685273356677422	0.0008507981778054112	0.0009472653374292188	0.0009221844142444241	0.08392339888134588	0.07834156655933373	-0.00013287433504029222	-0.000270071808427641	-0.0001305391528831773	-0.0002653254676992789
0.8880490901968541	0.0007412696184403414	0.0007335111180459036	0.0007980141638555076	0.0007860857523129714	0.0008314467837202851	0.0008168346234464649	0.0008677920047193107	0.0008500778570524577	0.0009464633446508438	0.0009214036558630729	0.08392339982552356	0.07834156743929982	-0.0001320479008468517	-0.0002700092449841873	-0.00012972724277235392	-0.00026526400382148596
0.8934000326981257	0.0007406416429748217	0.0007328897153338206	0.0007973381171856473	0.0007854198109457317	0.0008307424146116834	0.0008161426331779629	0.0008670568457969204	0.0008493577048134038	0.0009456615395092584	0.0009206230801486112	0.08392340078586444	0.07834156833433095	-0.00013122600897397252	-0.000269945466252447	-0.00012891979515380902	-0.0002652013460142655
0.8987832173197573	0.0007400138172575559	0.0007322684608033688	0.0007966622317368869	0.000784754028389947	0.0008300382134843763	0.0008154508079384491	0.000866321862205489	0.0008486377243256943	0.0009448599256092497	0.000919842690610351	0.08392340176265058	0.07834156924468866	-0.00013040863977727135	-0.0002698804755066342	-0.00012811679072841087	-0.0002651374974942944
0.904198838336744	0.0007393861441036828	0.0007316473572402349	0.000795986510540024	0.0007840884076311153	0.0008293341834962326	0.0008147591508302928	0.0008655870572410373	0.0008479179188180585	0.0009440585065459055	0.0009190624907481617	0.0839234027561695	0.07834157017064093	-0.00012959577363823305	-0.0002698142760076683	-0.00012731821022236856	-0.0002650724614651212
0.9096470911946843	0.0007387586263207703	0.0007310264074226131	0.0007953109566177081	0.0007834229516467084	0.0008286303277966343	0.0008140676649475249	0.0008648524341907294	0.0008471982915105497	0.0009432572859046575	0.0009182824840525118	0.08392340376671373	0.0783415711124607	-0.00012878739096523761	-0.00026974687100372874	-0.0001265240343884949	-0.000265006241117971
0.915128172516836	0.0007381312667088376	0.0007304056141212286	0.000794635572984465	0.000782757663406196	0.0008279266495265008	0.0008133763533758626	0.0008641179963328981	0.0008464788456145705	0.0009424562672613108	0.0009175026740044985	0.08392340479458021	0.0783415720704248	-0.0001279834721946288	-0.0002696782637307549	-0.00012573424400690036	-0.0002649388396318564
0.9206422801112097	0.0007375040680603911	0.0007297849800993729	0.0007939603626467355	0.0007820925458710834	0.0008272231518183296	0.0008126852191927491	0.0008633837469370889	0.0008457595843329146	0.0009416554541820909	0.0009167230640758909	0.08392340584007232	0.07834157304481613	-0.00012718399779027	-0.0002696084574100588	-0.00012494881988468765	-0.0002648702601713293
0.9261896129777101	0.0007368770331604567	0.0007291645081129345	0.0007932853286029094	0.0007814276019949466	0.0008265198377962311	0.0008119942654673891	0.0008626496892640957	0.0008450405108598034	0.000940854850223683	0.0009159436577291707	0.08392340690349802	0.078341574035921	-0.00012638894824545943	-0.0002695374552504348	-0.00012416774285804733	-0.0002648005058889513
0.931770371315315	0.0007362501647866041	0.0007285442009104247	0.0007926104738433531	0.0007807628347234562	0.000825816710575959	0.0008113034952607753	0.0008619158265659911	0.0008443216283809139	0.0009400544589332647	0.000915164458417563	0.08392340798517085	0.07834157504403226	-0.00012559830408322148	-0.00026946526044765995	-0.00012339099379236884	-0.0002647295799244609
0.9373847565293029	0.0007356234657089841	0.0007279240612330144	0.0007919358013504487	0.0007800982469944193	0.0008251137732649489	0.00081061291162573	0.0008611821620861696	0.0008436029400734229	0.0009392542838485535	0.0009143854695850834	0.08392340908541049	0.07834157606944771	-0.000124812045856737	-0.00026939187618338356	-0.00012261855358250418	-0.0002646574854034689
0.9430329712385201	0.0007349969386903568	0.0007273040918145602	0.0007912613140986253	0.000779433841737809	0.0008244110289623522	0.0008099225176069362	0.0008604486990593808	0.0008428844491060379	0.0009384543284978433	0.000913606694666572	0.08392341020454136	0.07834157711246909	-0.00012403015415020369	-0.00026931730562557155	-0.00012185040315393358	-0.0002645842254382913
0.9487152192826929	0.0007343705864861263	0.0007266842953816401	0.0007905870150543952	0.0007787696218757986	0.0008237084807590744	0.0008092323162409759	0.0008597154407117692	0.0008421661586390371	0.0009376545964000484	0.0009128281370877366	0.08392341134289395	0.07834157817340563	-0.0001232526095792108	-0.00026924155192784016	-0.00012108652346284887	-0.0002645098031272275
0.9544317057297852	0.0007337444118443735	0.0007260646746535864	0.0007899129071763898	0.0007781055903228005	0.0008230061317378112	0.0008085423105563659	0.0008589823902609141	0.0008414480718243084	0.0009368550910647453	0.0009120498002651954	0.08392341250080508	0.07834157925257039	-0.0001224793927918355	-0.00026916461823020543	-0.00012032689549751341	-0.0002644342215549489
0.9601826368833979	0.0007331184175058857	0.0007254452323425141	0.0007892389934153932	0.0007774417499854953	0.0008223039849730839	0.0008078525035735919	0.0008582495509158647	0.0008407301918053829	0.000936055815992212	0.0009112716876065132	0.08392341367861722	0.07834158035028276	-0.00012171048446890653	-0.0002690865076580007	-0.00011957150027823438	-0.0002643574837921103
0.9659682202902156	0.0007324926062041946	0.0007248259711533584	0.0007885652767143797	0.000776778103762872	0.0008216020435312798	0.0008071628983051481	0.0008575169258771822	0.0008400125217174768	0.000935256774673476	0.0009104938025102472	0.0839234148766786	0.07834158146686653	-0.00012094586532464258	-0.0002690072233222651	-0.0001188203188581538	-0.0002642795928949615
0.9717886647474951	0.0007318669806656067	0.0007242068937839055	0.0007878917600085495	0.0007761146545462601	0.0008209003104706871	0.0008064734977555731	0.000856784518336978	0.0008392950646875301	0.0009344579705903518	0.0009097161483659872	0.08392341609534403	0.0783415826026545	-0.00012018551610744332	-0.00026892676831921647	-0.0001180733323240396	-0.0002642005519052637
0.9776441803106027	0.0007312415436092396	0.0007235880029248283	0.0007872184462253669	0.0007754514052193712	0.0008201987888415369	0.0008057843049214888	0.0008560523314789558	0.0008385778238342442	0.0009336594072154916	0.0009089387285544003	0.08392341733497445	0.07834158375798055	-0.0001194294176002364	-0.0002688451457303065	-0.00011733052179656311	-0.0002641203638505951
0.9835349783005937	0.0007306162977470546	0.0007229693012597184	0.0007865453382845954	0.0007747883586583289	0.0008194974816860386	0.0008050953227916364	0.000855320368478449	0.0008378608022681229	0.0009328610880124222	0.0009081615464472711	0.08392341859593706	0.07834158493318866	-0.00011867755062154595	-0.0002687623586226373	-0.00011659186843129832	-0.00026403903174385124
0.9894612713118381	0.000729991245783892	0.000722350791465121	0.0007858724390983351	0.0007741255177317101	0.0008187963920384192	0.0008044065543469162	0.000854588632502463	0.0008371440030915106	0.0009320630164355941	0.0009073846054075469	0.08392341987860596	0.07834158612862636	-0.00011792989602540938	-0.00026867841004757365	-0.00011585735341874959	-0.00026395655858280076
0.9954232732196957	0.0007293663904175078	0.000721732476210572	0.0007851997515710642	0.0007734628853005819	0.0008180955229249665	0.0008037180025604274	0.0008538571267097185	0.0008364274293986371	0.0009312651959304266	0.0009066079087893819	0.08392342118336155	0.07834158734464984	-0.00011718643470230716	-0.00026859330304132567	-0.00011512695798535089	-0.0002638729473506407
1.0014211991882311	0.000728741734338607	0.0007211143581586295	0.0007845272785996719	0.0007728004642185379	0.0008173948773640641	0.0008030296703975037	0.0008531258542506893	0.0008357110842756516	0.0009304676299333513	0.0009058314599381803	0.08392342251059143	0.07834158858161824	-0.00011644714757989838	-0.0002685070406250323	-0.00011440066339389598	-0.00026378820101521927
1.0074552656779823	0.0007281172802308813	0.0007204964399649124	0.0007838550230735021	0.0007721382573317377	0.0008166944583662357	0.0008023415608157585	0.000852394818267648	0.0008349949708006708	0.00092967032187186	0.0009050552621906422	0.08392342386068963	0.07834158983989964	-0.0001157120156232011	-0.0002684196258040117	-0.00011367845094378826	-0.0002637023225289248
1.013525690453769	0.0007274930307710438	0.0007198787242781349	0.0007831829878743894	0.0007714762674789444	0.0008159942689341831	0.0008016536767651197	0.0008516640218947063	0.0008342790920438163	0.00092887327516455	0.0009042793188748087	0.08392342523405705	0.07834159111986813	-0.0001149810198351614	-0.00026833106156787245	-0.00011296030197209539	-0.0002636153148292131
1.0196326925925556	0.0007268689886288677	0.0007192612137401431	0.0007825111758767002	0.0007708144974915653	0.0008152943120628305	0.0008009660211878734	0.00085093346825786	0.0008335634510672596	0.0009280764932211734	0.0009035036333101082	0.0839234266311021	0.07834159242190371	-0.00011425414125765254	-0.00026824135089079104	-0.00011224619785374368	-0.00026352718083783033
1.0257764924913542	0.0007262451564672188	0.0007186439109859493	0.0007818395899473694	0.0007701529501936861	0.0008145945907393604	0.0008002785970187016	0.0008502031604750281	0.0008328480509252596	0.0009272799794426788	0.0009027282088073989	0.08392342805224018	0.07834159374639436	-0.00011353136097148886	-0.0002681504967307624	-0.00011153612000192048	-0.00026343792346039674
1.0319573118751795	0.0007256215369420997	0.0007180268186437739	0.0007811682329459462	0.0007694916284021186	0.0008138951079432626	0.000799591407184729	0.0008494731016561037	0.0008321328946642131	0.0009264837372212679	0.0009019530486690223	0.08392342949789428	0.07834159509373335	-0.00011281266009693924	-0.00026805850202907266	-0.00011083004986882361	-0.0002633475455871004
1.0381753738050519	0.0007249981327026805	0.0007174099393350772	0.0007804971077246288	0.0007688305349264322	0.0008131958666463712	0.0007989044546055568	0.0008487432949029911	0.0008314179853226906	0.0009256877699404353	0.0009011781561888429	0.08392343096849515	0.07834159646432276	-0.00011209801979471246	-0.00026796536971185336	-0.00011012796894639687	-0.00026325605009264175
1.0444309026860459	0.0007243749463913403	0.0007167932756745992	0.000779826217128308	0.0007681696725689994	0.0008124968698129083	0.0007982177421933092	0.0008480137433096531	0.0008307033259314833	0.0009248920809750211	0.0009004035346522987	0.08392343246448007	0.07834159785857	-0.00011138742126612367	-0.0002678711026882219	-0.00010942985876605249	-0.0002631634398346794
1.05072412427539	0.0007237519806437044	0.0007161768302703981	0.0007791555639946082	0.0007675090441250351	0.0008117981203995278	0.0007975312728526767	0.0008472844499621566	0.0008299889195136478	0.00092409667369126	0.0008996291873364505	0.08392343398629538	0.07834159927689031	-0.00011068084575342751	-0.00026777570385080884	-0.00010873570089983686	-0.00026306971765518994
1.057055265690613	0.0007231292380886829	0.0007155606057238864	0.0007784851511539286	0.0007668486523826354	0.0008110996213553585	0.000796845049480954	0.0008465554179387169	0.000829274769084548	0.0009233015514468295	0.0008988551175100259	0.08392343553439463	0.0783416007197076	-0.00010997827454065079	-0.00026767917607570246	-0.00010804547696078443	-0.00026297488637999633
1.0634245554177415	0.0007225067213485093	0.0007149446046298709	0.000777814981429484	0.0007661885001228216	0.0008104013756220466	0.0007961590749680863	0.0008458266503097424	0.0008285608776519012	0.0009225067175909001	0.0008980813284334715	0.08392343710924006	0.07834160218745202	-0.00010927968895398099	-0.0002675815222224487	-0.00010735916860309808	-0.0002628789488180183
1.0698322233195456	0.0007218844330387795	0.0007143288295765905	0.000777145057637349	0.0007655285901195803	0.0008097033861337999	0.0007954733521967115	0.0008450981501378819	0.0008278472482158225	0.0009217121754641857	0.0008973078233590001	0.08392343871130105	0.07834160368056117	-0.00010858507036173859	-0.00026748274513266335	-0.00010667675752264877	-0.0002627819077611615
1.0762785006438331	0.000721262375768494	0.0007137132831457578	0.0007764753825865012	0.000764868925139908	0.0008090056558174373	0.0007947878840422067	0.0008443699204780731	0.0008271338837688736	0.0009209179283989965	0.0008965346055306418	0.08392344034105637	0.07834160519948123	-0.00010789440017570234	-0.00026738284763205833	-0.00010599822545778737	-0.00026268376598528875
1.0827636200317978	0.0007206405521400913	0.0007130979679125926	0.0007758059590788586	0.0007642095079438467	0.0008083081875924217	0.0007941026733727252	0.0008436419643775822	0.0008264207872961007	0.0009201239797192843	0.0008957616781842893	0.08392344199899285	0.07834160674466609	-0.00010720765985100522	-0.000267281832528915	-0.0001053235541896777	-0.00026258452624958184
1.089287815526412	0.0007200189647494946	0.000712482886445868	0.0007751367899093298	0.0007635503412845337	0.0008076109843709189	0.000793417723049247	0.0008429142848760594	0.0008257079617750884	0.0009193303327406999	0.0008949890445477533	0.08392344368560593	0.07834160831657719	-0.00010652483088642584	-0.0002671797026134737	-0.00010465272554226884	-0.00026248419129540346
1.0958513225808764	0.0007193976161861478	0.0007118680413079456	0.0007744678778658522	0.0007628914279082403	0.0008069140490578318	0.000792733035925621	0.0008421868850055796	0.0008249954101760016	0.0009185369907706406	0.0008942167078408081	0.08392344540139986	0.07834160991568444	-0.00010584589482544315	-0.00026707646065962654	-0.00010398572138331508	-0.0002623827638476295
1.1024543780671139	0.0007187765090330582	0.0007112534350548184	0.0007737992257294384	0.0007622327705544158	0.0008062173845508529	0.0007920486148486089	0.0008414597677906944	0.0008242831354616345	0.0009177439571083056	0.000893444671275247	0.08392344714688828	0.07834161154246692	-0.00010517083325602833	-0.0002669721094230859	-0.00010332252362442451	-0.0002622802466137053
1.1090972202843215	0.0007181556458668354	0.000710639070236149	0.0007731308362742186	0.0007615743719557311	0.0008055209937405054	0.0007913644626579322	0.0008407329362484766	0.0008235711405874557	0.000916951235044745	0.0008926729380549281	0.0839234489225934	0.07834161319741084	-0.00010449962781131084	-0.0002668666516416618	-0.00010266311422145458	-0.0002621766422832017
1.115780088967567	0.000717535029257737	0.0007100249493953146	0.000772462712267489	0.0007609162348381234	0.0008048248795101957	0.0007906805821863181	0.0008400063933885738	0.0008228594285016583	0.0009161588278629182	0.0008919015113758329	0.08392345072904658	0.07834161488101204	-0.00010383226016997399	-0.0002667600900354561	-0.00010200747517515735	-0.00026207195352870305
1.1225032252964444	0.0007169146617697038	0.0007094110750694427	0.0007717948564697509	0.000760258361920839	0.0008041290447362539	0.0007899969762595431	0.0008392801422132519	0.000822148002145206	0.0009153667388377415	0.0008911303944261112	0.08392345256678975	0.07834161659377537	-0.00010316871205695577	-0.00026665242730736227	-0.000101355588531582	-0.00026196618300541874
1.1292668719037753	0.0007162945459604051	0.0007087974497894544	0.0007711272716347581	0.0007596007559164761	0.0008034334922879826	0.0007893136476964794	0.0008385541857174448	0.0008214368644518783	0.0009145749712361426	0.0008903595903861358	0.0839234544363732	0.07834161833621359	-0.00010250896524338637	-0.0002665436661417053	-0.00010070743638226909	-0.00026185933335062805
1.1360712728843656	0.0007156746843812795	0.0007081840760801065	0.0007704599605095629	0.0007589434195310321	0.0008027382250277051	0.0007886305993091418	0.0008378285268888061	0.0008207260183483228	0.0009137835283171171	0.0008895891024285544	0.08392345633835756	0.078341620108849	-0.00010185300154688659	-0.000266433809204214	-0.00010006300086431302	-0.0002617514071830418
1.1429166738038161	0.0007150550795775811	0.0007075709564600361	0.0007697929258345629	0.0007582863554639503	0.000802043245810815	0.000787947833902739	0.0008371031687077597	0.0008200154667541066	0.0009129924133317841	0.0008888189337183483	0.08392345827331346	0.0783416219122139	-0.00010120080283248373	-0.0002663228591426592	-9.942226416150696e-05	-0.00026164240710413456
1.1498033217073829	0.0007144357340884157	0.0007069580934417962	0.0007691261703435436	0.000757629566408159	0.0008013485574858185	0.0007872653542757106	0.0008363781141475464	0.0008193052125817567	0.0009122016295234353	0.000888049087412876	0.08392346024182235	0.0783416237468492	-0.00010055235101273652	-0.0002662108185868539	-9.878520850434974e-05	-0.00026153233569761736
1.1567314651288954	0.0007138166504467871	0.0007063454895319032	0.000768459696763726	0.0007569730550501214	0.0008006541628943874	0.0007865831632197838	0.0008356533661742743	0.0008185952587368162	0.000911411180127594	0.0008872795666619332	0.08392346224447426	0.07834162561330667	-9.990762804785308e-05	-0.00026609769014740436	-9.815181616999041e-05	-0.0002614211955280499
1.1637013540997225	0.0007131978311796412	0.0007057331472308784	0.0007677935078158145	0.0007563168240698817	0.0007999600648714057	0.0007859012635200163	0.0008349289277469733	0.0008178856081178913	0.0009106210683720715	0.000886510374607805	0.08392346428187124	0.07834162751214545	-9.926661594647501e-05	-0.00026598347641690334	-9.752206948331066e-05	-0.0002613089891425613
1.1707132401577995	0.0007125792788079059	0.0007051210690332889	0.0007671276062140409	0.0007556608761411075	0.0007992662662450172	0.0007852196579548448	0.0008342048018176416	0.0008171762636167012	0.0009098312974770172	0.0008857415143853196	0.08392346635462535	0.07834162944393745	-9.862929676564963e-05	-0.00026586817996882006	-9.689595081664726e-05	-0.00026119571906935146
1.177767376356704	0.0007119609958465386	0.0007045092574277944	0.0007664619946662143	0.0007550052139311411	0.0007985727698366777	0.0007845383492961345	0.0008334809913313011	0.0008164672281181308	0.0009090418706549827	0.000884972989121904	0.0839234684633604	0.07834163140926334	-9.799565261121856e-05	-0.00026575180335750015	-9.62734425903819e-05	-0.0002610813878179685
1.1848640172747877	0.0007113429848045674	0.0007038977148971875	0.0007657966758737664	0.0007543498401010423	0.0007978795784612024	0.0007838573403092273	0.0008327574992260452	0.000815758504500277	0.0009082527911109718	0.0008842048019376391	0.08392347060871026	0.07834163340871358	-9.73656656384908e-05	-0.0002656343491188873	-9.565452727341994e-05	-0.0002609659978799195
1.1920034190243662	0.0007107252481851356	0.000703286443918438	0.0007651316525317996	0.0007536947573056358	0.0007971866949268142	0.000783176633752988	0.000832034328433093	0.0008150500956345026	0.0009074640620424994	0.000883436955945312	0.08392347279132069	0.07834163544289054	-9.67393180522566e-05	-0.00026551581976974603	-9.503918738332229e-05	-0.00026084955172764324
1.1991858392609598	0.0007101077884855474	0.000702675446962738	0.0007644669273291357	0.0007530399681935601	0.0007964941220351964	0.0007824962323798571	0.0008313114818768408	0.0008143420043854868	0.0009066756866396495	0.0008826694542504755	0.08392347501184862	0.07834163751240665	-9.611659210702339e-05	-0.0002653962178072178	-9.442740548637474e-05	-0.00026073205181437187
1.2064115371925936	0.0007094906081973114	0.000702064726495546	0.0007638025029483634	0.0007523854754073145	0.0007958018625815417	0.000781816138935899	0.0008305889624749158	0.000813634233611277	0.0009058876680851317	0.0008819022999515023	0.0839234772709635	0.07834163961788496	-9.549747010766108e-05	-0.0002652755457095979	-9.381916419848313e-05	-0.00026061350057490773
1.2136807735891502	0.0007088737098061844	0.0007014542849766278	0.0007631383820658846	0.0007517312815833033	0.0007951099193546017	0.0007811363561608486	0.000829866773138224	0.0008129267861633367	0.000905100009554337	0.0008811354961396383	0.0839234795693449	0.07834164175995967	-9.488193440949921e-05	-0.00026515380593583604	-9.32144461851317e-05	-0.00026049390042526266
1.2209938107917835	0.0007082570957922188	0.0007008441248601064	0.0007624745673519672	0.0007510773893518888	0.0007944182951367385	0.0007804568867881646	0.000829144916771011	0.0008122196648866038	0.0009043127142153998	0.0008803690458990645	0.08392348190768714	0.07834164393927695	-9.42699674184519e-05	-0.0002650310009246204	-9.261323416141082e-05	-0.00026037325376115916
1.2283509127223842	0.0007076407686298074	0.0007002342485945046	0.000761811061470792	0.0007504238013374375	0.0007937269927039779	0.0007797777335450801	0.0008284233962709092	0.0008115128726195396	0.0009035257852292541	0.0008796029523069507	0.08392348428669401	0.07834164615649465	-9.366155159185735e-05	-0.00026490713309623715	-9.201551089289828e-05	-0.0002602515629602231
1.2357523448931043	0.0007070247307877262	0.0006996246586227864	0.0007611478670804992	0.0007497705201583657	0.000793036014826054	0.0007790988991526483	0.0008277022145289926	0.0008108064121941776	0.0009027392257496893	0.0008788372184335099	0.08392348670708423	0.078341648412281	-9.30566694381102e-05	-0.00026478220485032233	-9.142125919538169e-05	-0.0002601288303799021
1.2431983744159416	0.0007064089847291854	0.0006990153573824112	0.0007604849868332438	0.0007491175484271946	0.0007923453642664708	0.0007784203863258005	0.0008269813744298344	0.0008101002864361846	0.0009019530389234163	0.0008780718473420633	0.08392348916958829	0.07834165070731616	-9.245530351727205e-05	-0.00026465621856680555	-9.083046193555239e-05	-0.00026000505835865884
1.2506892700123766	0.00070579353291187	0.0006984063473053689	0.0007598224233752388	0.0007484648887505915	0.0007916550437825443	0.000777742197773388	0.0008262608788515549	0.0008093944981649059	0.000901167227890119	0.0008773068420890894	0.08392349167494946	0.07834165304229457	-9.185743644150868e-05	-0.0002645291766062152	-9.024310203110258e-05	-0.0002598802492155272
1.2582253020230734	0.0007051783777879901	0.0006977976308182337	0.0007591601793468101	0.0007478125437294249	0.0007909650561254609	0.0007770643361982417	0.0008255407306658817	0.0008086890501934232	0.0009003817957825192	0.0008765422057242878	0.08392349422392491	0.07834165541792118	-9.126305087486103e-05	-0.00026440108130842965	-8.965916245072536e-05	-0.0002597544052490852
1.2658067424176331	0.000704563521804325	0.0006971892103422064	0.0007584982573824442	0.0007471605159588118	0.0007902754040403272	0.0007763868042972186	0.0008248209327382009	0.0008079839453286065	0.000899596745726434	0.0008757779412906344	0.08392349681728463	0.07834165783491358	-9.067212953396686e-05	-0.00026427193499350965	-8.907862621481549e-05	-0.000259627528738815
1.2734338648044117	0.0007039489674022717	0.000696581088293162	0.0007578366601108389	0.0007465088080281676	0.0007895860902662241	0.0007757096047612557	0.0008241014879276143	0.0008072791863711691	0.000898812080840837	0.0008750140518244429	0.08392349945581344	0.07834166029400283	-9.008465518831055e-05	-0.00026414173996189283	-8.850147639560824e-05	-0.00025949962194452003
1.2811069444403917	0.000703334717017888	0.0006959732670816929	0.0007571753901549528	0.0007458574225212528	0.000788897117536254	0.0007750327402754178	0.0008233823990869899	0.0008065747761157174	0.000898027804237915	0.0008742505403554173	0.08392350214030855	0.07834166279593278	-8.950061065998716e-05	-0.00026401049849286706	-8.792769611718626e-05	-0.0002593706871057977
1.2888262582411194	0.0007027207730819467	0.0006953657491131618	0.0007565144501320604	0.0007452063620162307	0.0007882084885776047	0.0007743562135189564	0.0008226636690630262	0.0008058707173508135	0.0008972439190231375	0.0008734874099067208	0.08392350487158308	0.07834166534146075	-8.891997882412572e-05	-0.00026387821284490354	-8.735726855569476e-05	-0.00025924072644151197
1.296592084790695	0.0007021071380199765	0.0006947585367877436	0.0007558538426537993	0.0007445556290857108	0.0007875202061115939	0.0007736800271653579	0.0008219453006962998	0.0008051670128590223	0.0008964604282953088	0.000872724663495027	0.08392350765046297	0.07834166793135676	-8.834274260963865e-05	-0.00026374488525721107	-8.679017693996594e-05	-0.0002591097421513755
1.3044047043518285	0.0007014938142523134	0.0006941516325004746	0.0007551935703262228	0.0007439052262968035	0.0007868322728537255	0.0007730041838823961	0.0008212272968213261	0.0008044636654169709	0.0008956773351466343	0.0008719623041305841	0.08392351047779043	0.07834167056640506	-8.776888499895802e-05	-0.0002636105179481818	-8.62264045514427e-05	-0.0002589777364145063
1.312264398875954	0.0007008808041941442	0.0006935450386412971	0.0007545336357498495	0.0007432551562111655	0.0007861446915137415	0.000772328686332186	0.000820509660266611	0.0008037606777953991	0.000894894642662778	0.0008712003348172699	0.08392351335442205	0.07834167324740487	-8.71983890282299e-05	-0.0002634751131149471	-8.566593472449785e-05	-0.00025884471138992726
1.320171452013404	0.0007002681102555604	0.0006929387575951114	0.0007538740415197195	0.0007426054213850586	0.000785457464795681	0.0007716535371712367	0.0008197923938547132	0.0008030580527592198	0.0008941123539229291	0.0008704387585526581	0.0839235162812297	0.07834167597516788	-8.66312377875364e-05	-0.0002633386729338216	-8.510875084646874e-05	-0.000258710669215817
1.3281261491236485	0.0006996557348416024	0.0006923327917418204	0.0007532147902254433	0.0007419560243693956	0.0007847705953979301	0.0007709787390505055	0.0008190755004022973	0.0008023557930675728	0.000893330471999862	0.0008696775783280755	0.08392351925910056	0.07834167875052196	-8.606741442140214e-05	-0.00026320119956077526	-8.455483635799038e-05	-0.00025857561200998136
1.3361287772855897	0.000699043680352309	0.0006917271434563783	0.0007525558844512547	0.000741306967709793	0.0007840840860132787	0.0007703042946154512	0.0008183589827201915	0.000801653901473879	0.0008925489999599979	0.0008689167971286626	0.08392352228893783	0.07834168157430849	-8.550690212882905e-05	-0.0002630626951307946	-8.400417475334931e-05	-0.0002584395418700203
1.3441796253079266	0.0006984319491827652	0.0006911218151088379	0.0007518973267760619	0.0007406582539466225	0.0007833979393289718	0.0007696302065060858	0.0008176428436134441	0.0008009523807258971	0.0008917679408634673	0.0008681564179334341	0.0839235253716614	0.07834168444738379	-8.494968416328241e-05	-0.00026292316175730024	-8.345674958034482e-05	-0.0002583024608722728
1.352278983739575	0.0006978205437231541	0.000690516809064402	0.0007512391197735051	0.0007400098856150655	0.0007827121580267719	0.0007689564773570334	0.0008169270858813846	0.000800251233565784	0.0008909872977641771	0.0008673964437153441	0.08392352850820635	0.07834168737062075	-8.439574383311416e-05	-0.0002627826015328405	-8.291254444071222e-05	-0.00025816437107262225
1.3604271448801535	0.0006972094663588015	0.000689912127683468	0.0007505812660120031	0.0007393618652451608	0.0007820267447830049	0.0007682831097975788	0.0008162117123176767	0.0007995504627301455	0.0008902070737098675	0.0008666368774413424	0.08392353169952599	0.07834169034490783	-8.384506450184043e-05	-0.00026264101652914706	-8.2371542990331e-05	-0.0002580252745064404
1.3686244027905345	0.0006965987194702285	0.0006893077733216787	0.0007499237680548104	0.0007387141953618606	0.0007813417022686232	0.0007676101064517259	0.0008154967257103788	0.000798850070950095	0.0008894272717421798	0.0008658777220724392	0.08392353494658936	0.07834169337114673	-8.329762958800974e-05	-0.0002624984087960802	-8.183372893914159e-05	-0.0002578851731876164
1.3768710533034536	0.0006959883054331997	0.0006887037483299717	0.0007492666284600696	0.0007380668784850814	0.0007806570331492566	0.0007669374699382506	0.0008147821288420021	0.0007981500609513136	0.0008886478948967193	0.0008651189805637671	0.08392353825038337	0.07834169645025914	-8.275342256559848e-05	-0.00026235478036237825	-8.129908605149921e-05	-0.000257744069108945
1.3851673940341884	0.0006953782266187736	0.000688100055054628	0.0007486098497808659	0.0007374199171297584	0.0007799727400852716	0.0007662652028707583	0.0008140679244895699	0.0007974504354541037	0.0008878689462031196	0.0008643606558646432	0.08392354161191284	0.07834169958317974	-8.22124269640595e-05	-0.00026221013323501907	-8.07675981464237e-05	-0.0002576019642426264
1.3935137243912972	0.0006947684853933512	0.0006874966958373203	0.000747953434565279	0.0007367733138058961	0.0007792888257318253	0.0007655933078577345	0.000813354115424674	0.0007967511971734475	0.0008870904286851052	0.0008636027509186304	0.08392354503219984	0.07834170277086167	-8.167462636860662e-05	-0.0002620644693998586	-8.023924909764113e-05	-0.0002574588605396555
1.4019103455874267	0.0006941590841187269	0.0006868936730151634	0.0007472973853564386	0.0007361270710186225	0.0007786052927389224	0.0007649217875026038	0.0008126407044135352	0.000796052348819066	0.0008863123453605573	0.0008628452686636016	0.08392354851228478	0.07834170601427604	-8.114000442035335e-05	-0.00026191779082096467	-7.971402283366708e-05	-0.0002573147599293779
1.410357560650181	0.0006935500251521381	0.0006862909889207645	0.0007466417046925771	0.0007354811912682433	0.0007779221437514716	0.0007642506444037848	0.0008119276942170622	0.0007953538930954744	0.0008855346992415788	0.0008620882120318016	0.08392355205322774	0.07834170931440901	-8.060854481623664e-05	-0.0002617700994403116	-7.91919033379454e-05	-0.0002571696643196564
1.4188556744330574	0.0006929413108463171	0.0006856886458822728	0.0007459863951070874	0.0007348356770502963	0.0007772393814093441	0.000763579881154747	0.0008112150875909122	0.0007946558327020438	0.0008847574933345594	0.0008613315839499131	0.0839235556561064	0.07834171267226507	-8.008023130936376e-05	-0.00026162139717800237	-7.867287464918132e-05	-0.00025702357559712063
1.4274049936264492	0.0006923329435495415	0.0006850866462234301	0.0007453314591285752	0.0007341905308556035	0.0007765570083474295	0.0007629095003440642	0.0008105028872855496	0.0007939581703330585	0.0008839807306402422	0.0008605753873391184	0.083923559322018	0.07834171608886822	-7.955504770931071e-05	-0.0002614716859331012	-7.815692086154263e-05	-0.0002568764956276115
1.4360058267687137	0.0006917249256056813	0.0006844849922636179	0.000744676899280911	0.000733545755170324	0.0007758750271956903	0.0007622395045554703	0.000809791096046303	0.0007932609086777707	0.0008832044141537834	0.0008598196251151598	0.08392356305208022	0.07834171956525908	-7.903297788199731e-05	-0.0002613209675820516	-7.764402612438215e-05	-0.000256728426254349
1.4446584842573071	0.0006911172593542552	0.0006838836863179123	0.0007440227180832912	0.0007329013524760114	0.0007751934405792241	0.0007615698963679211	0.0008090797166134307	0.0007925640504204644	0.0008824285468648258	0.0008590643001884098	0.08392356684742966	0.07834172310249703	-7.851400574976353e-05	-0.000261169243979259	-7.713417464261241e-05	-0.0002565793692991536
1.453363278359986	0.0006905099471304785	0.0006832827306971317	0.0007433689180502885	0.0007322573252496661	0.0007745122511183179	0.0007609006783556441	0.0008083687517221768	0.0007918675982405123	0.0008816531317575597	0.0008583094154639316	0.08392357070922386	0.07834172670166077	-7.799811529170947e-05	-0.00026101651695695227	-7.662735067697629e-05	-0.00025642932656247397
1.4621205232260774	0.0006899029912653154	0.0006826821277078892	0.0007427155016919098	0.0007316136759637906	0.000773831461428508	0.000760231853088201	0.000807658204102834	0.0007911715548124357	0.000880878171810792	0.0008575549738415446	0.08392357463864114	0.07834173036384903	-7.748529054366765e-05	-0.000260862788325128	-7.61235385438111e-05	-0.0002562782998222768
1.470930534897817	0.0006892963940855314	0.0006820818796526431	0.000742062471513652	0.0007309704070864451	0.0007731510741206373	0.000759563423130541	0.0008069480764808038	0.0007904759228059639	0.0008801036699980117	0.0008568009782158899	0.08392357863688044	0.07834173409017879	-7.697551559848748e-05	-0.0002607080598718281	-7.562272261560365e-05	-0.00025612629083549
1.4797936313217521	0.0006886901579137417	0.0006814819888297465	0.0007414098300165546	0.0007303275210812997	0.0007724710918009122	0.0007588953910430588	0.0008062383715766552	0.0007897807048860916	0.0008793296292874544	0.0008560474314764914	0.08392358270516201	0.07834173788178747	-7.646877460589646e-05	-0.0002605523333623627	-7.512488732055317e-05	-0.00025597330133619867
1.48871013236022	0.0006880842850684682	0.0006808824575335026	0.0007407575796972611	0.0007296850204076936	0.0007717915170709642	0.0007582277593816551	0.0008055290921061911	0.0007890859037131442	0.0008785560526421743	0.0008552943365078286	0.08392358684472871	0.07834174173983387	-7.596505177277779e-05	-0.0002603956105394767	-7.463001714310552e-05	-0.0002558193330366165
1.4976803598028874	0.0006874787778641873	0.0006802832880542117	0.0007401057230480705	0.0007290429075206881	0.0007711123525279058	0.0007575605306977903	0.0008048202407805042	0.0007883915219428319	0.0008777829430201078	0.0008545416961893939	0.08392359105684498	0.0783417456654951	-7.546433136328828e-05	-0.0002602378931238769	-7.413809662400878e-05	-0.00025566438762728017
1.5067046373783677	0.0006868736386113838	0.0006796844826782256	0.0007394542625569956	0.0007284011848711211	0.0007704336007643902	0.0007568937075385436	0.0008041118203060413	0.0007876975622263139	0.0008770103033741407	0.0008537895133957632	0.08392359534279831	0.0783417496599722	-7.496659769877512e-05	-0.00026007918281312215	-7.364911036016747e-05	-0.0002555084667761609
1.5157832907659001	0.0006862688696166033	0.0006790860436879993	0.0007388032007078205	0.0007277598549056658	0.0007697552643686718	0.0007562272924466724	0.0008034038333846655	0.0007870040272102578	0.0008762381366521789	0.0008530377909966609	0.08392359970389852	0.07834175372448592	-7.44718351580742e-05	-0.0002599194812823724	-7.31630430049271e-05	-0.00025535157212885906
1.5249166476071065	0.0006856644731825048	0.0006784879733621418	0.0007381525399801554	0.0007271189200668849	0.0007690773459246632	0.0007555612879606691	0.0008026962827137166	0.0007863109195369002	0.0008754664457972133	0.0008522865318570242	0.08392360414147959	0.07834175786027907	-7.398002817757265e-05	-0.00025975879018438897	-7.267987926819208e-05	-0.00025519370530910357
1.5341050375178134	0.0006850604516079118	0.0006778902739754685	0.0007375022828494936	0.0007264783827932852	0.0007683998480119946	0.0007548956966148181	0.0008019891709860732	0.0007856182418441061	0.0008746952337473881	0.0008515357388370705	0.08392360865689934	0.07834176206861701	-7.34911612510214e-05	-0.0002595971111482853	-7.219960391628699e-05	-0.0002550348679176695
1.5433487920999491	0.0006844568071878693	0.0006772929477990562	0.0007368524317872725	0.0007258382455193785	0.0007677227732060778	0.0007542305209392594	0.0008012825008902182	0.0007849259967654349	0.0008739245034360733	0.0008507854147923667	0.0839236132515389	0.07834176635078768	-7.300521892976419e-05	-0.00025943444578013786	-7.172220177201205e-05	-0.0002548750615324058
1.5526482449535108	0.0006838535422136939	0.0006766959971002932	0.0007362029892609273	0.000725198510675735	0.0007670461240781625	0.0007535657634600444	0.0008005762751103003	0.0007842341869301979	0.0008731542577919305	0.0008500355625738932	0.08392361792680579	0.07834177070810228	-7.252218582322334e-05	-0.0002592707956644291	-7.124765771526764e-05	-0.00025471428770984517
1.5620037316886017	0.000683250658973024	0.0006760994241429298	0.0007355539577339462	0.0007245591806890371	0.0007663699031953928	0.0007529014266991908	0.0007998704963261907	0.0007835428149635168	0.0008723844997389765	0.0008492861850281077	0.08392362268413148	0.07834177514189468	-7.2042046598296e-05	-0.0002591061623613833	-7.077595668244369e-05	-0.0002545525479829558
1.5714155899375468	0.0006826481597498815	0.0006755032311871375	0.0007349053396659364	0.0007239202579821436	0.0007656941131208772	0.0007522375131747509	0.0007991651672135571	0.0007828518834863946	0.0008716152321966647	0.0008485372849970209	0.08392362752497257	0.0783417796535237	-7.156478597974275e-05	-0.0002589405474083817	-7.03070836667874e-05	-0.00025438984386222385
1.580884159367074	0.0006820460468247159	0.0006749074204895547	0.0007342571375126714	0.0007232817449741389	0.0007650187564137376	0.0007515740254008606	0.0007984602904439166	0.0007821613951157668	0.0008708464580799405	0.000847788865318254	0.08392363245081388	0.07834178424437134	-7.109038875023621e-05	-0.00025877395231937994	-6.98410237183894e-05	-0.0002542261768351539
1.5904097816905756	0.0006814443224744683	0.0006743119943033481	0.0007336093537261608	0.0007226436440803983	0.0007643438356291829	0.000750910965887811	0.0007977558686847092	0.000781471352464575	0.0008700781802993253	0.0008470409288251186	0.08392363746316485	0.07834178891584576	-7.061883975043731e-05	-0.00025860637858543534	-6.937776194428091e-05	-0.00025406154836637995
1.5999928006804371	0.0006808429889726133	0.0006737169548782564	0.000732961990754696	0.000722005957712636	0.0007636693533185548	0.0007502483371420953	0.000797051904599349	0.0007807817581418166	0.0008693104017609708	0.0008462934783466687	0.08392364256356205	0.0783417936693788	-7.015012387902309e-05	-0.0002584378276743182	-6.891728350862103e-05	-0.0002538959598981927
1.6096335621804478	0.0006802420485892254	0.0006731223044606535	0.0007323150510429202	0.0007213686882789723	0.0007629953120294032	0.0007495861416664788	0.0007963484008473014	0.0007800926147526192	0.0008685431253667436	0.0008455465167077855	0.08392364775357046	0.078341798506429	-6.968422609264502e-05	-0.0002582683010298181	-6.845957363240535e-05	-0.0002537294128490686
1.6193324141182788	0.0006796415035910224	0.0006725280452935937	0.0007316685370318775	0.0007207318381839829	0.0007623217143055359	0.0007489243819600527	0.0007956453600841363	0.0007794039248982935	0.0008677763540142832	0.0008448000467292319	0.08392365303478307	0.07834180342848038	-6.922113140608865e-05	-0.00025809780007288174	-6.800461759375737e-05	-0.0002535619086148355
1.6290897065180392	0.000679041356241429	0.0006719341796168729	0.0007310224511590797	0.0007200954098287637	0.000761648562687089	0.0007482630605182995	0.0007949427849616001	0.0007787156911764047	0.0008670100905970822	0.0008440540712277309	0.08392365840882059	0.07834180843704408	-6.876082489217644e-05	-0.0002579263262001974	-6.755240072791463e-05	-0.00025339344856811774
1.6389057915129117	0.0006784416088006236	0.0006713407096670766	0.0007303767958585588	0.0007194594056109838	0.0007609758597105817	0.0007476021798331477	0.0007942406781276743	0.0007780279161808284	0.0008662443380045502	0.0008433085930160276	0.08392366387733326	0.07834181353365784	-6.830329168196203e-05	-0.0002577538807852775	-6.710290842715239e-05	-0.0002532240340578362
1.6487810233578566	0.0006778422635255999	0.0006707476376776397	0.0007297315735609315	0.0007188238279249483	0.0007603036079089834	0.000746941742393041	0.000793539042226646	0.0007773406025018207	0.00086547909912209	0.000842563614902965	0.0839236694420014	0.07834181871988742	-6.784851696466088e-05	-0.0002575804651778202	-6.665612614104727e-05	-0.0002530536664105132
1.6587157584424002	0.0006772433226702152	0.0006701549658788941	0.000729086786693453	0.0007181886791616507	0.0007596318098117709	0.000746281750682987	0.0007928378798991652	0.0007766537527260739	0.0008647143768311625	0.0008418191396935439	0.08392367510453391	0.07834182399732652	-6.739648598775433e-05	-0.0002574060807039036	-6.621203937635933e-05	-0.0002528823469288566
1.6687103553034934	0.0006766447884852507	0.0006695626964981296	0.000728442437680082	0.0007175539617088384	0.0007589604679449937	0.0007456222071846309	0.0007921371937823174	0.0007759673694367878	0.0008639501740093641	0.0008410751701890016	0.0839236808666716	0.07834182936759695	-6.69471840568786e-05	-0.00025723072866554175	-6.57706336969141e-05	-0.0002527100768919821
1.6787651746384535	0.0006760466632184635	0.0006689708317596441	0.000727798528941536	0.0007169196779510657	0.000758289584831335	0.0007449631143763065	0.0007914369865096839	0.0007752814552137272	0.000863186493530494	0.0008403317091868747	0.08392368673018624	0.07834183483234979	-6.65005965358248e-05	-0.0002570544103405459	-6.533189472383849e-05	-0.0002525368575556075
1.6888805793179813	0.0006754489491146446	0.0006683793738848021	0.0007271550628953546	0.0007162858302697583	0.0007576191629901767	0.0007443044747331063	0.0007907372607114103	0.0007745960126332926	0.0008624233382646298	0.0008395887594810751	0.0839236926968809	0.07834184039326549	-6.605670884686499e-05	-0.00025687712698335696	-6.489580813546364e-05	-0.0002523626901517473
1.6990569343992543	0.0006748516484156711	0.0006677883250920856	0.0007265120419559562	0.0007156524210432661	0.0007569492049376563	0.0007436462907269357	0.0007900380190142691	0.0007739110442685778	0.0008616607110781948	0.0008388463238619534	0.08392369876859174	0.07834184605205548	-6.561550647046777e-05	-0.0002566988798242409	-6.446235966751923e-05	-0.0002521875758894343
1.7092946071391046	0.0006742547633605639	0.0006671976875971515	0.0007258694685347	0.0007150194526469263	0.0007562797131867358	0.0007429885648265785	0.0007893392640417271	0.0007732265526894375	0.0008608986148340334	0.0008381044051163726	0.08392370494718727	0.07834185181046135	-6.517697494521496e-05	-0.0002565196700687611	-6.403153511280735e-05	-0.0002520115159533598
1.7195939670072704	0.0006736582961855445	0.0006666074636128877	0.0007252273450399478	0.0007143869274531246	0.0007556106902472628	0.0007423312994977583	0.0007886409984140127	0.0007725425404625537	0.0008601370523914842	0.0008373630060277804	0.08392371123456924	0.07834185767025535	-6.47410998681347e-05	-0.0002563394988987222	-6.360332032132737e-05	-0.00025183451150406766
1.7299553856997325	0.0006730622491240893	0.0006660176553494675	0.0007245856738771221	0.0007137548478313511	0.0007549421386260324	0.0007416744972032032	0.0007879432247481804	0.000771859010151498	0.000859376026606451	0.0008366221293762774	0.08392371763267416	0.07834186363324233	-6.430786689450019e-05	-0.0002561583674716983	-6.317770120056049e-05	-0.00025165656367931444
1.7403792371521247	0.0006724666244069849	0.0006654282650144029	0.0007239444574487666	0.0007131232161482602	0.0007542740608268517	0.0007410181604027002	0.000787245945658176	0.000771175964316795	0.0008586155403314739	0.0008358817779386858	0.08392372414347238	0.07834186970125873	-6.387726173790603e-05	-0.000255976276921005	-6.275466371518518e-05	-0.0002514776735925983
1.7508658975532332	0.0006718714242623864	0.000664839294812604	0.0007233036981546082	0.0007124920347677331	0.0007536064593506022	0.0007403622915531669	0.0007865491637549058	0.0007704934055159918	0.0008578555964158057	0.0008351419544886255	0.08392373076897115	0.07834187587617504	-6.344927017005314e-05	-0.0002557932283552	-6.233419388693845e-05	-0.00025129784233282604
1.76141574535857	0.0006712766509158737	0.0006642507469464334	0.0007226633983916202	0.0007118613060509377	0.0007529393366953072	0.0007397068931087086	0.0007858528816463025	0.0007698113363037212	0.0008570961977054849	0.0008344026617965822	0.08392373751121106	0.0783418821598937	-6.302387802104709e-05	-0.0002556092228585549	-6.19162777949489e-05	-0.0002511170709654509
1.7720291613040315	0.0006706823065905062	0.0006636626236157612	0.0007220235605540777	0.0007112310323563858	0.0007522726953561901	0.0007390519675206835	0.0007851571019373912	0.0007691297592317663	0.0008563373470434063	0.0008336639026299793	0.0839237443722728	0.0783418885543528	-6.260107117917607e-05	-0.00025542426149072206	-6.150090157552857e-05	-0.00025093536053164
1.7827065284196406	0.0006700883935068816	0.000663074927018023	0.0007213841870336256	0.0007106012160399975	0.0007516065378257445	0.0007383975172377638	0.000784461827230358	0.0007684486768491283	0.0008555790472693981	0.0008329256797532507	0.08392375135427113	0.07834189506152413	-6.218083559096643e-05	-0.0002552383452869844	-6.10880514222284e-05	-0.000250752712048663
1.7934482320433673	0.0006694949138831907	0.000662487659348274	0.0007207452802193345	0.000709971859455158	0.0007509408665937925	0.0007377435447059996	0.0007837670601246148	0.0007677680917020899	0.0008548213012202925	0.0008321879959279102	0.08392375845936058	0.07834190168341555	-6.176315726113407e-05	-0.0002550514752577837	-6.067771358568563e-05	-0.00025056912650914254
1.8042546598350382	0.0006689018699352769	0.0006619008227992475	0.0007201068424977662	0.0007093429649527821	0.0007502756841475546	0.0007370900523688839	0.0007830728032168701	0.000767088006334284	0.0008540641117300034	0.0008314508539126269	0.08392376568973352	0.07834190842206995	-6.134802225259833e-05	-0.00025486365238883146	-6.026987437373482e-05	-0.00025038460488147063
1.8151262017903238	0.0006683092638766911	0.00066131441956141	0.0007194688762530336	0.0007087145348813719	0.0007496109929717099	0.0007364370426674136	0.0007823790591011942	0.0007664084232867582	0.0008533074816295978	0.0008307142564632948	0.08392377304762241	0.07834191527956824	-6.093541668644037e-05	-0.00025467487764124774	-5.986452015145638e-05	-0.0002501991481103083
1.8260632502548164	0.0006677170979187486	0.0006607284518230176	0.0007188313838668622	0.0007080865715870785	0.0007489467955484635	0.0007357845180401526	0.0007816858303690865	0.0007657293450980408	0.0008525514137473697	0.0008299782063331053	0.08392378053529845	0.07834192225802811	-6.0525326741681096e-05	-0.00025448515195039545	-5.946163734068394e-05	-0.0002500127571143651
1.8370661999381863	0.0006671253742705928	0.0006601429217701782	0.0007181943677186581	0.0007074590774137693	0.0007482830943576141	0.0007351324809233038	0.0007809931196095508	0.0007650507743042133	0.0008517959109089233	0.0008292427062726265	0.08392378815507544	0.07834192935960409	-6.011773865557957e-05	-0.0002542944762274346	-5.90612124206219e-05	-0.0002498254327890914
1.848135447928429	0.0006665340951392431	0.0006595578315868996	0.0007175578301855606	0.0007068320547030786	0.0007476198918766122	0.0007344809337507589	0.0007803009294091516	0.0007643727134389673	0.0008510409759372342	0.0008285077590298647	0.08392379590930707	0.07834193658649116	-5.9712638723612155e-05	-0.00025410285135912813	-5.8663231927567894e-05	-0.000249637176005707
1.8592713937061955	0.0006659432627296588	0.0006589731834551525	0.0007169217736425112	0.0007062055057944764	0.0007469571905806293	0.0007338298789541745	0.0007796092623520905	0.0007636951650336785	0.0008502866116527344	0.0008277733673503454	0.08392380380039004	0.07834194394092273	-5.9310013298952136e-05	-0.00025391027820600987	-5.826768245456582e-05	-0.0002494479876097577
1.8704744391592067	0.0006653528792447956	0.0006583889795549265	0.0007162862004623152	0.0007055794330253289	0.0007462949929426259	0.0007331793189630304	0.0007789181210202729	0.0007630181316174716	0.000849532820873385	0.0008270395339771845	0.08392381183076325	0.07834195142517228	-5.890984879288602e-05	-0.00025371675760388346	-5.787455065173891e-05	-0.00024925786842266984
1.8817449885967616	0.0006647629468856646	0.0006578052220642885	0.0007156511130157041	0.0007049538387309607	0.000745633301433412	0.000732529256204697	0.000778227507993378	0.0007623416157172889	0.0008487796064147517	0.0008263062616511635	0.08392382000291093	0.0783419590415538	-5.851213167450825e-05	-0.0002535222903631007	-5.7483823225901176e-05	-0.0002490668192402512
1.8930834487643238	0.0006641734678513903	0.0006572219131594406	0.0007150165136714011	0.0007043287252447169	0.0007449721185217199	0.0007318796931045016	0.0007775374258489283	0.0007616656198579591	0.0008480269710900834	0.0008255735531108022	0.08392382831936068	0.07834196679242392	-5.811684847100568e-05	-0.00025332687726947745	-5.709548694108474e-05	-0.00024887484083482847
1.9044902288582053	0.0006635844443392649	0.0006566390550147723	0.0007143824047961763	0.0007037040948980211	0.0007443114466742591	0.0007312306320857847	0.0007768478771623514	0.0007609901465622582	0.0008472749177103803	0.0008248414110924282	0.08392383678268556	0.07834197468018082	-5.772398576721349e-05	-0.0002531305190828781	-5.6709528617887583e-05	-0.00024868193395308213
1.9159657405403292	0.0006629958785448146	0.0006560566498029286	0.0007137487887549223	0.0007030799500204465	0.0007436512883557972	0.0007305820755699772	0.0007761588645070622	0.0007603151983509877	0.0008465234490844811	0.0008241098383302614	0.08392384539550476	0.07834198270726528	-5.7333530205656846e-05	-0.00025293321653735434	-5.6325935133626215e-05	-0.0002484880993163796
1.9275103979530908	0.0006624077726618507	0.0006554746996948581	0.0007131156679107064	0.0007024562929397701	0.0007429916460292132	0.0007299340259766556	0.0007754703904545206	0.0007596407777430339	0.0008457725680191309	0.0008233788375564779	0.08392385416048476	0.07834199087616273	-5.69454684867729e-05	-0.00025273497034236647	-5.5944693422411984e-05	-0.00024829333762163563
1.9391246177343011	0.0006618201288825341	0.0006548932068598784	0.0007124830446248419	0.0007018331259820407	0.0007423325221555725	0.0007292864857236144	0.00077478245757431	0.0007589668872554425	0.000845022277319063	0.0008226484115012914	0.0839238630803406	0.07834199918940285	-5.6559787368549996e-05	-0.00025253578118156206	-5.556579047497415e-05	-0.0002480976495405629
1.9508088190322228	0.0006612329493974285	0.0006543121734657283	0.000711850921256946	0.0007012104514716372	0.0007416739191941877	0.0007286394572269254	0.0007740950684341991	0.0007582935294034807	0.0008442725797870703	0.0008219185628930228	0.08392387215783448	0.07834200764956074	-5.617647366659012e-05	-0.00025233564971285927	-5.5189213338659865e-05	-0.0002479010357198663
1.9625634235206988	0.000660646236395565	0.000653731601678632	0.0007112193001650092	0.0007005882717313367	0.0007410158396026902	0.0007279929429010081	0.0007734082256002193	0.0007576207067007125	0.0008435234782240893	0.0008211892944581804	0.08392388139577951	0.07834201625925788	-5.579551425378623e-05	-0.0002521345765676697	-5.481494911708726e-05	-0.0002477034967799663
1.9743888554143678	0.0006600599920645005	0.0006531514936633563	0.0007105881837054582	0.0006999665890823765	0.0007403582858370984	0.000727346945158697	0.0007727219316367337	0.0007569484216590651	0.0008427749754292752	0.0008204606089215343	0.08392389079703871	0.07834202502116228	-5.5416896060842685e-05	-0.00025193256235314654	-5.444298497062072e-05	-0.0002475050333174411
1.9862855414839768	0.0006594742185903711	0.0006525718515832643	0.0007099575742332153	0.0006993454058445122	0.0007397012603518757	0.0007267014664112992	0.0007720361891065007	0.0007562766767888939	0.0008420270742000734	0.000819732509006185	0.0839239003645263	0.07834203393799083	-5.504060607571318e-05	-0.00025172960764999197	-5.4073308115881735e-05	-0.0002473056459027234
1.9982539110717792	0.0006588889181579611	0.0006519926776003829	0.0007093274741017706	0.0006987247243360899	0.0007390447656000104	0.0007260565090686719	0.0007713510005707554	0.0007556054745990595	0.0008412797773323073	0.0008190049974336498	0.0839239101012097	0.07834204301250845	-5.4666631343461974e-05	-0.0002515257130122628	-5.370590582565518e-05	-0.00024710533508057186
2.010294396107033	0.0006583040929507545	0.0006514139738754548	0.0007086978856632405	0.0006981045468741025	0.0007383888040330744	0.0007254120755392804	0.0007706663685892723	0.0007549348175969898	0.0008405330876202489	0.0008182780769239304	0.08392392001010898	0.07834205224752969	-5.429495896668024e-05	-0.0002513208789692578	-5.334076542917732e-05	-0.00024690410137093166
2.0224074311215867	0.0006577197451509995	0.0006508357425680008	0.0007080688112684365	0.0006974848757742578	0.0007377333781012943	0.0007247681682302683	0.00076998229572044	0.0007542647082887542	0.0008397870078567004	0.0008175517501955928	0.08392393009429822	0.07834206164592032	-5.39255761049344e-05	-0.000251115106023464	-5.297787431168821e-05	-0.00024670194526765776
2.0345934532655616	0.0006571358769397671	0.0006502579858363801	0.0007074402532669277	0.0006968657133510416	0.0007370784902536202	0.0007241247895475244	0.0007692987845213321	0.0007535951491791327	0.000839041540833071	0.0008168260199658428	0.08392394035690774	0.07834207121059754	-5.355846997491184e-05	-0.0002509083946515278	-5.261721991459134e-05	-0.00024649886723929204
2.0468529023231294	0.00065655249049701	0.0006496807058378459	0.0007068122140071065	0.0006962470619177804	0.0007364241429377917	0.0007234819418957472	0.0007686158375477766	0.0007529261427716821	0.0008382966893394567	0.0008161008889506005	0.08392395080112257	0.07834208094452909	-5.3193627850313396e-05	-0.00025070074530395003	-5.225878973519685e-05	-0.00024629486772839715
2.059186220728381	0.0006559695880016264	0.0006491039047286107	0.0007061846958362558	0.000695628923786708	0.0007357703386004079	0.0007228396276785161	0.0007679334573544318	0.0007522576915688127	0.0008375524561647194	0.0008153763598645823	0.08392396143018668	0.07834209085073904	-5.283103706166595e-05	-0.0002504921584046693	-5.190257132669379e-05	-0.00024608994715152877
2.0715938535812968	0.0006553871716315165	0.0006485275846639014	0.0007055577011006127	0.0006950113012690298	0.0007351170796869965	0.0007221978492983562	0.0007672516464948542	0.0007515897980718538	0.0008368088440965655	0.000814652435421372	0.08392397224740045	0.07834210093230301	-5.24706849964196e-05	-0.00025028263435175613	-5.1548552298240347e-05	-0.00024588410590015153
2.084076248663807	0.0006548052435636454	0.0006479517477980212	0.0007049312321454336	0.0006943941966749851	0.0007344643686420791	0.0007215566091568043	0.0007665704075215725	0.0007509224647811257	0.0008360658559216247	0.0008139291183335011	0.08392398325612586	0.07834211119235447	-5.211255909874646e-05	-0.0002500721735168854	-5.1196720314655025e-05	-0.0002456773443394733
2.0966338564559543	0.0006542238059741022	0.0006473763962844095	0.0007043052913150618	0.0006937776123139141	0.0007338122079092445	0.0007209159096544799	0.0007658897429861582	0.0007502556941960093	0.0008353234944255297	0.0008132064113125253	0.08392399445978278	0.07834212163408066	-5.1756646869353246e-05	-0.00024986077624464254	-5.084706309632994e-05	-0.0002454696628081954
2.109267130152151	0.0006536428610381643	0.0006468015322757041	0.0007036798809529941	0.0006931615504943246	0.000733160599931216	0.0007202757531911521	0.0007652096554393023	0.0007495894888150213	0.0008345817623929992	0.0008124843170691046	0.08392400586185467	0.07834213226072799	-5.140293586559583e-05	-0.0002496484428539114	-5.049956841928285e-05	-0.00024526106161959493
2.1219765256775314	0.0006530624109303532	0.000646227157923797	0.0007030550034019431	0.0006925460135239524	0.0007325095471499187	0.0007196361421658061	0.0007645301474308812	0.0007489238511358789	0.0008338406626079122	0.000811762838313075	0.08392401746588618	0.07834214307560008	-5.105141370126756e-05	-0.00024943517363651413	-5.015422411501491e-05	-0.00024505154106077565
2.1347625017044103	0.0006524824578245007	0.0006456532753798997	0.0007024306610039085	0.0006919310037098313	0.0007318590520065528	0.0007189970789767127	0.0007638512215100359	0.0007482587836555764	0.0008331001978533934	0.0008110419777535344	0.083924029275486	0.07834215408206063	-5.070206804652644e-05	-0.000249220968857905	-4.9811018070396174e-05	-0.00024484110139269544
2.147625519668832	0.0006519030038938055	0.0006450798867946003	0.0007018068561002389	0.0006913165233583546	0.0007312091169416583	0.0007183585660214956	0.0007631728802252401	0.0007475942888704528	0.000832360370911889	0.0008103217380989128	0.08392404129432854	0.07834216528353366	-5.035488662767651e-05	-0.00024900582875631017	-4.946993822739498e-05	-0.00024462974284930605
2.160566043787228	0.0006513240513109014	0.0006445069943179294	0.0007011835910317047	0.0006907025747753476	0.0007305597443951925	0.0007177206056972047	0.0007624951261243795	0.0007469303692762699	0.0008316211845652546	0.0008096021220570603	0.08392405352615301	0.07834217668350446	-5.000985722726156e-05	-0.0002487897535434769	-4.913097258331389e-05	-0.00024441746563894085
2.1735845410731627	0.0006507456022479108	0.0006439346000994146	0.0007005608681385577	0.0006900891602661247	0.0007299109368065908	0.0007170832004003766	0.000761817961754818	0.0007462670273682749	0.0008308826415948283	0.0008088831323353161	0.08392406597476691	0.07834218828552088	-4.9666967683943686e-05	-0.00024857274340470137	-4.879410919055374e-05	-0.0002442042699438707
2.1866814813541975	0.0006501676588765126	0.0006433627062881458	0.0006999386897606036	0.0006894762821355609	0.0007292626966148434	0.0007164463525271104	0.000761141389663476	0.0007456042656412798	0.0008301447447815154	0.0008081647716405933	0.08392407864404496	0.07834220009319544	-4.932620589213205e-05	-0.000248354798497219	-4.845933615629794e-05	-0.00024399015591883289
2.199857337288837	0.0006495902233680024	0.0006427913150328378	0.0006993170582372675	0.0006888639426881591	0.000728615026258565	0.0007158100644731349	0.0007604654123969049	0.0007449420865897326	0.0008294074969058729	0.0008074470426794588	0.08392409153793318	0.07834221211020448	-4.898755980232983e-05	-0.00024813591895264664	-4.8126641642776136e-05	-0.00024377512369308518
2.213112584383593	0.0006490132978933513	0.0006422204284818853	0.0006986959759076587	0.0006882521442281099	0.0007279679281760591	0.0007151743386338747	0.0007597900325013549	0.0007442804927077843	0.0008286709007481823	0.0008067299481582053	0.08392410466044685	0.07834222434029126	-4.865101742050973e-05	-0.00024791610487431837	-4.779601386677157e-05	-0.00024355917336840727
2.2264477010101436	0.0006484368846232764	0.0006416500487834351	0.0006980754451106458	0.0006876408890593689	0.0007273214048054015	0.0007145391774045281	0.0007591152525228606	0.0007436194864893724	0.0008279349590885452	0.0008060134907829435	0.08392411801567468	0.07834223678726558	-4.831656680831867e-05	-0.000247695356338562	-4.7467441099773716e-05	-0.000243342305019989
2.2398631684225956	0.0006478609857282936	0.0006410801780854366	0.0006974554681849151	0.000687030179485712	0.0007266754585844971	0.0007139045831801265	0.000758441075007303	0.0007429590704282817	0.000827199674706951	0.0008052976732596693	0.08392413160777813	0.0783422494550061	-4.798419608310553e-05	-0.0002474736733954208	-4.7140911667947066e-05	-0.0002431245186972908
2.2533594707748548	0.0006472856033787862	0.0006405108185357113	0.0006968360474690446	0.00068642001781081	0.0007260300919511606	0.0007132705583556109	0.0007577675025004921	0.0007422992470182258	0.0008264650503833689	0.0008045824982943514	0.08392414544099405	0.07834226234746183	-4.765389341728973e-05	-0.0002472510560662944	-4.681641395161418e-05	-0.0002429058144214069
2.2669370951380965	0.0006467107397450677	0.0006399419722820144	0.0006962171853015723	0.0006858104063382947	0.0007253853073431856	0.0007126371053259022	0.0007570945375482417	0.0007416400187529196	0.0008257310888978292	0.0008038679685930117	0.08392415951963562	0.07834227546865234	-4.732564703884001e-05	-0.0002470275043464365	-4.649393638560956e-05	-0.0002426861921879242
2.2805965315183476	0.0006461363969974385	0.00063937364147209	0.000695598884021058	0.0006852013473718205	0.0007247411071984112	0.0007120042264859648	0.0007564221826964364	0.0007409813881261449	0.0008249977930304989	0.0008031540868617977	0.08392417384809232	0.07834228882266882	-4.6999445230726244e-05	-0.0002468030182027625	-4.6173467458839046e-05	-0.0002424656519644519
2.294338272874165	0.0006455625773062594	0.0006388058282537454	0.0006949811459661629	0.0006845928432151418	0.0007240974939548036	0.000711371924230888	0.0007557504404911207	0.0007403233576318375	0.0008242651655617784	0.0008024408558070781	0.08392418843083427	0.07834230241367719	-4.667527633089169e-05	-0.000246577597574571	-4.585499571421389e-05	-0.00024224419369170413
2.308162815134429	0.0006449892828420048	0.0006382385347749029	0.0006943639734757074	0.0006839848961721721	0.000723454470050519	0.0007107402009559463	0.0007550793134785617	0.0007396659297641501	0.0008235332092723719	0.000801728278135509	0.08392420327241115	0.07834231624591803	-4.635312873240566e-05	-0.00024635124237462613	-4.553850974881382e-05	-0.00024202181728405492
2.3220706572162446	0.0006444165157753312	0.0006376717631836678	0.0006937473688887457	0.0006833775085470545	0.0007228120379239787	0.0007101090590566751	0.0007544088042053303	0.0007390091070175294	0.0008228019269433767	0.0008010163565541232	0.08392421837745405	0.07834233032370712	-4.603299088290838e-05	-0.0002461239524867431	-4.52239982133007e-05	-0.00024179852262767865
2.336062301042938	0.0006438442782771411	0.0006371055156283916	0.000693131334544635	0.0006827706826442326	0.0007221702000139449	0.0007094785009289432	0.0007537389152183797	0.0007383528918867945	0.0008220713213563697	0.0008003050937704122	0.08392423375067873	0.07834234465143956	-4.571485128471858e-05	-0.0002458957277672036	-4.4911449812050364e-05	-0.00024157430958149373
2.3501382515621807	0.0006432725725186449	0.0006365397942577336	0.0006925158727831028	0.0006821644207685155	0.0007215289587595889	0.0007088485289690222	0.0007530696490651171	0.0007376972868672073	0.0008213413952934872	0.0007995944924924051	0.08392424939688464	0.07834235923358843	-4.539869849485775e-05	-0.0002456665680451997	-4.4600853303232435e-05	-0.00024134917797802302
2.3642990167642037	0.0006427014006714243	0.0006359746012207235	0.0006919009859443167	0.0006815587252251464	0.0007208883166005641	0.0007082191455736545	0.0007524010082934809	0.0007370422944545475	0.00082061215153751	0.00079888455542875	0.08392426532095756	0.07834237407470765	-4.508452112458525e-05	-0.0002454364731213632	-4.429219749826907e-05	-0.00024112312762167298
2.378545107700138	0.0006421307649074989	0.0006354099386668267	0.0006912866763689549	0.0006809535983198724	0.0007202482759770824	0.0007075903531401328	0.0007517329954520198	0.000736387917145189	0.00081988359287195	0.0007981752852888	0.08392428152787171	0.07834238917943293	-4.4772307839519715e-05	-0.00024520544276843137	-4.398547126194599e-05	-0.00024089615828917776
2.392877038500453	0.000641560667399387	0.0006348458087460067	0.0006906729463982747	0.0006803490423590126	0.0007196088393299828	0.000706962154066364	0.000751065613089967	0.0007357341574361746	0.0008191557220811325	0.0007974666847826921	0.08392429802269114	0.07834240455248316	-4.4462047359361545e-05	-0.0002449734767309142	-4.368066351224248e-05	-0.00024066826972982125
2.4072953263935135	0.0006409911103201752	0.0006342822136087908	0.0006900597983741858	0.0006797450596495295	0.0007189700091008105	0.0007063345507509492	0.0007503988637573208	0.0007350810178252941	0.0008184285419502878	0.0007967587566214352	0.08392431481057024	0.07834242019866289	-4.415372845786858e-05	-0.00024474057472534394	-4.3377763220223825e-05	-0.00024043946166552033
2.4218004917242455	0.0006404220958435756	0.0006337191554063297	0.0006894472346393147	0.000679141652499092	0.0007183317877318835	0.0007057075455932464	0.0007497327500049156	0.0007344285008111536	0.0008177020552656257	0.0007960515035169846	0.08392433189675627	0.07834243612286328	-4.384733996268958e-05	-0.00024450673644008103	-4.3076759409926835e-05	-0.00024020973379040855
2.436393057972914	0.0006398536261439979	0.0006331566362904666	0.0006888352575370816	0.0006785388232161531	0.0007176941776663731	0.0007050811409934526	0.0007490672743845074	0.0007337766088932582	0.0008169762648144328	0.0007953449281823353	0.08392434928659158	0.07834245233006168	-4.3542870755183816e-05	-0.00024427196153492536	-4.277764115809268e-05	-0.00023997908577033655
2.4510735517740176	0.0006392857033966084	0.0006325946584137974	0.000688223869411765	0.0006779365741100111	0.0007170571813483725	0.0007044553393526695	0.0007484024394488439	0.0007331253445720832	0.0008162511733851498	0.0007946390333315974	0.08392436698551373	0.07834246882532751	-4.3240309770296165e-05	-0.0002440362496413384	-4.2480397594100994e-05	-0.0002397475172432606
2.46584250293529	0.0006387183297774011	0.00063203322392974	0.0006876130726085793	0.0006773349074908885	0.0007164208012229765	0.0007038301430729834	0.000747738247751751	0.0007324747103491558	0.0008155267837674653	0.0007939338216800875	0.08392438499905946	0.07834248561381896	-4.293964599649813e-05	-0.0002437996003621934	-4.218501790001494e-05	-0.0002395150278196867
2.4807004444568266	0.0006381515074632553	0.0006314723349925928	0.0006870028694737382	0.0006767338256699917	0.0007157850397363496	0.000703205554557528	0.0007470747018482014	0.0007318247087271252	0.0008148030987523942	0.0007932292959444045	0.0839244033328637	0.07834250270078981	-4.2640868475579685e-05	-0.00024356201327216387	-4.1891491310220436e-05	-0.0002392816170819212
2.4956479125503126	0.0006375852386320081	0.0006309119937576037	0.0006863932623545313	0.0006761333309595891	0.0007151498993358066	0.0007025815762105692	0.0007464118042944005	0.0007311753422098443	0.000814080121132372	0.0007925254588425207	0.08392442199266369	0.07834252009158661	-4.234396630247925e-05	-0.0002433234879168633	-4.159980711129427e-05	-0.0002390472845837377
2.510685446658382	0.0006370195254625158	0.000630352202381034	0.0006857842535993937	0.0006755334256730788	0.0007145153824698827	0.0007019582104375693	0.0007457495576478619	0.0007305266133024444	0.0008133578537013374	0.0007918223130938636	0.08392444098429998	0.07834253779165194	-4.204892862520043e-05	-0.00024308402381306715	-4.130995464197984e-05	-0.00023881202985082117
2.5258135894740787	0.0006364543701347228	0.0006297929630202248	0.0006851758455579792	0.0006749341121250598	0.0007138814915884143	0.0007013354596452693	0.0007450879644674888	0.000729878524511416	0.0008126362992548235	0.000791119861419404	0.08392446031371786	0.07834255580652762	-4.17557446446247e-05	-0.0002428436204488793	-4.102192329293736e-05	-0.00023857585238021284
2.54103288696045	0.000635889774829724	0.0006292342778336592	0.0006845680405812286	0.0006743353926314003	0.0007132482291426074	0.0007007133262417552	0.0007444270273136496	0.0007292310783446805	0.0008119154605900416	0.0007904181065417358	0.08392447998697065	0.07834257414185439	-4.1464403614493994e-05	-0.00024260227728387096	-4.073570250682362e-05	-0.00023833875164164242
2.556343888370238	0.0006353257417298328	0.0006286761489810303	0.0006839608410214449	0.0006737372695093118	0.0007126155975851189	0.0007000918126365357	0.0007437667487482596	0.000728584277311672	0.0008111953405059703	0.000789717051185165	0.08392450001021914	0.07834259280337415	-4.117489484105341e-05	-0.00024235999374791484	-4.0451281777813264e-05	-0.00023810072707511343
2.571747146265715	0.0006347622730186481	0.000628118578623307	0.0006833542492323648	0.0006731397450774185	0.0007119835993701292	0.0006994709212406184	0.0007431071313348612	0.0007279381239234161	0.0008104759418034469	0.000789016698075797	0.08392452038973644	0.07834261179693412	-4.088720768313445e-05	-0.00024211676924262848	-4.016865065174097e-05	-0.00023786177809295705
2.5872432165386163	0.0006341993708811184	0.0006275615689227966	0.000682748267569229	0.0006725428216558278	0.0007113522369534178	0.0006988506544665786	0.0007424481776387006	0.0007272926206926037	0.0008097572672852505	0.0007883170499416173	0.08392454113190757	0.07834263112848552	-4.0601331551721326e-05	-0.00024187260313926484	-3.9887798725737195e-05	-0.00023762190407800032
2.602832658430207	0.0006336370375036133	0.0006270051220432177	0.0006821428983888608	0.0006719465015662077	0.0007107215127924455	0.0006982310147286445	0.0007417898902268154	0.0007266477701336764	0.0008090393197561992	0.0007876181095125874	0.08392456224323348	0.07834265080408584	-4.031725591013488e-05	-0.00024162749478090495	-3.960871564825247e-05	-0.00023738110438481508
2.6185160345514573	0.0006330752750739826	0.0006264492401497567	0.0006815381440497294	0.0006713507871318483	0.0007100914293464202	0.000697612004442759	0.0007411322716681038	0.0007260035747628962	0.0008083221020232275	0.0007869198795207184	0.08392458373033157	0.07834267082990289	-4.0034970273619686e-05	-0.00024138144348062607	-3.9331391118880427e-05	-0.00023713937833916288
2.6342939109033563	0.000632514085781633	0.0006258939254091453	0.0006809340069120346	0.0006707556806777456	0.0007094619890763866	0.0006969936260266682	0.0007404753245334185	0.0007253600370984356	0.0008076056168954904	0.0007862223627001718	0.08392460559993876	0.07834269121221601	-3.975446420927814e-05	-0.00024113444852197352	-3.9055814888052515e-05	-0.00023689672523741212
2.6501668568973313	0.0006319534718175866	0.0006253391799897179	0.0006803304893377701	0.0006701611845306641	0.0007088331944452912	0.0006963758818999872	0.000739819051395636	0.0007247171596604466	0.00080688986718444	0.0007855255617873369	0.0839246278589134	0.0783427119574163	-3.947572733612251e-05	-0.00024088650916007093	-3.8781976757211456e-05	-0.00023665314434778706
2.666135445375801	0.0006313934353745521	0.0006247850060614815	0.0006797275936908009	0.0006695673010192134	0.0007082050479180656	0.0006957587744842801	0.0007391634548297432	0.0007240749449711449	0.000806174855703922	0.0007848294795209205	0.08392465051423727	0.07834273307201102	-3.919874932448858e-05	-0.00024063762461873361	-3.8509866578301244e-05	-0.00023640863490859143
2.6822002526328483	0.0006308339786469948	0.0006242314057961857	0.0006791253223369403	0.0006689740324739226	0.0007075775519617061	0.0006951423062031364	0.0007385085374129212	0.0007234333955548914	0.0008054605852702676	0.0007841341186420396	0.08392467357301732	0.0783427545626241	-3.892351989621262e-05	-0.00024038779409293887	-3.823947425379837e-05	-0.0002361631961291244
2.6983618584350144	0.0006302751038311998	0.0006236783813673855	0.0006785236776440178	0.0006683813812273094	0.0007069507090453453	0.0006945264794822462	0.0007378543017246219	0.000722792513938269	0.0008047470587023811	0.0007834394818943036	0.08392469704248993	0.07834277643599978	-3.865002882452381e-05	-0.00024013701674824306	-3.7970789736607724e-05	-0.00023591682718954177
2.71462084604223	0.000629716813125342	0.0006231259349505099	0.0006779226619819568	0.0006677893496139547	0.000706324521640333	0.000693911296749477	0.0007372007503466518	0.0007221523026501625	0.00080403427882183	0.0007827455720239048	0.08392472093002021	0.07834279869900221	-3.837826593354812e-05	-0.00023988529171922734	-3.7703803029757316e-05	-0.00023566952724030088
2.730977802228858	0.0006291591087295572	0.0006225740687229335	0.0006773222777228517	0.0006671979399705796	0.000705698992220318	0.0006932967604349519	0.0007365478858632595	0.0007215127642218452	0.0008033222484529436	0.0007820523917797114	0.08392474524310739	0.07834282135862032	-3.8108221098488715e-05	-0.0002396326181112185	-3.743850418640518e-05	-0.00023542129540277124
2.747433317304874	0.0006286019928460034	0.000622022784864036	0.0006767225272410344	0.0006666071546361107	0.0007050741232613184	0.0006926828729711225	0.0007358957108612081	0.0007208739011870498	0.0008026109704228936	0.0007813599439133482	0.08392476998938535	0.0783428444219689	-3.7839884245372685e-05	-0.000239378994999484	-3.71748833096347e-05	-0.0002351721307688459
2.763987985137163	0.0006280454676789377	0.0006214720855552787	0.0006761234129131581	0.000666016995951763	0.0007044499172418084	0.0006920696367928513	0.0007352442279298674	0.0007202357160820593	0.0008019004475617967	0.000780668231179294	0.08392479517662506	0.07834286789629079	-3.757324535069717e-05	-0.00023912442142817736	-3.691293055208336e-05	-0.00023492203239958154
2.780642403170963	0.0006274895354347802	0.0006209219729802684	0.0006755249371182684	0.0006654274662611092	0.0007038263766427934	0.0006914570543374885	0.0007345934396612938	0.0007195982114457834	0.0008011906827028024	0.0007799772563349689	0.08392482081273835	0.07834289178895906	-3.7308294441637524e-05	-0.00023886889641230868	-3.66526361162238e-05	-0.00023467099932777957
2.797397172451417	0.000626934198322182	0.0006203724493248242	0.0006749271022378764	0.000664838567910152	0.0007032035039478874	0.0006908451280449438	0.0007339433486503104	0.0007189613898198387	0.0008004816786821836	0.0007792870221408204	0.08392484690577916	0.07834291610748051	-3.7045021595544236e-05	-0.0002386124189356631	-3.639399025383641e-05	-0.00023441903055565483
2.8142528976452668	0.0006263794585520991	0.0006198235167770511	0.0006743299106560398	0.0006642503032474046	0.0007025813016433983	0.0006902338603577737	0.0007332939574945967	0.0007183252537486359	0.0007997734383394348	0.000778597531360421	0.08392487346394632	0.0783429408594969	-3.6783416939984576e-05	-0.0002383549879518554	-3.6136983265985106e-05	-0.00023416612505541834
2.831210187062679	0.0006258253183378569	0.0006192751775274034	0.0006737333647594331	0.0006636626746239601	0.0007019597722184002	0.0006896232537212509	0.0007326452687947675	0.0007176898057794563	0.0007990659645173613	0.000777908786760552	0.0839249004955873	0.07834296605278658	-3.6523470652485845e-05	-0.00023809660238363617	-3.5881605502836866e-05	-0.00023391228176913859
2.848269652679189	0.0006252717798952252	0.0006187274337687592	0.0006731374669374303	0.0006630756843935703	0.000701338918164822	0.0006890133105834523	0.0007319972851544626	0.0007170550484625403	0.0007983592600621777	0.0007772207911113025	0.08392492800919915	0.0783429916952701	-3.626517296044865e-05	-0.00023783726112325265	-3.562784736352992e-05	-0.00023365749960871374
2.865431910157798	0.0006247188454424813	0.0006181802876964837	0.0006725422195821734	0.0006624893349127174	0.0007007187419775182	0.000688404033395328	0.0007313500091804246	0.0007164209843511636	0.0007976533278235957	0.0007765335471861519	0.08392495601343279	0.07834301779500902	-3.600851414095954e-05	-0.00023757696303228215	-3.5375699296087e-05	-0.00023340177745642676
2.882697578871184	0.0006241665172004863	0.0006176337415085033	0.0006719476250886555	0.0006619036285406925	0.0007000992461543578	0.0006877954246107874	0.0007307034434825896	0.000715787616001726	0.0007969481706549247	0.0007758470577620682	0.0839249845170946	0.07834304436021165	-3.5753484520530815e-05	-0.0002373157069407439	-3.5125151797009424e-05	-0.00023314511416314132
2.900067281924058	0.0006236147973927523	0.0006170877974053732	0.0006713536858547947	0.0006613185676396704	0.0006994804331963002	0.0006871874866867768	0.00073005759067417	0.0007151549459738321	0.0007962437914131635	0.0007751613256195987	0.08392501352915023	0.07834307139923305	-3.55000744751352e-05	-0.00023705349164851452	-3.4876195411454036e-05	-0.00023288750855024465
2.9175416461756507	0.0006230636882455115	0.0006165424575903461	0.0006707604042815102	0.0006607341545747835	0.0006988623056074767	0.0006865802220833552	0.0007294124533717385	0.0007145229768303734	0.000795540192959095	0.0007744763535429597	0.08392504305872638	0.07834309892057978	-3.524827442982076e-05	-0.00023679031592355182	-3.462882073271625e-05	-0.0002326289594076214
2.9351213022623317	0.0006225131919877921	0.0006159977242694466	0.0006701677827728044	0.0006601503917142024	0.0006982448658952755	0.0006859736332637836	0.0007287680341953191	0.0007138917111376177	0.0007948373781573862	0.0007737921443201348	0.08392507311511499	0.0783431269329118	-3.49980748586623e-05	-0.00023652617850261626	-3.4383018402316806e-05	-0.00023236946549465287
2.952806884620376	0.000621963310851484	0.0006154535996515366	0.0006695758237358358	0.0006595672814292095	0.0006976281165704196	0.0006853677226945944	0.0007281243357684675	0.0007132611514652884	0.0007941353498766796	0.0007731087007429637	0.08392510370777433	0.07834315544504476	-3.474946628469547e-05	-0.00023626107809179842	-3.4138779109901124e-05	-0.00023210902554096635
2.970599031508854	0.0006214140470714113	0.0006149100859483876	0.0006689845295809967	0.0006589848260942743	0.0006970120601470486	0.0006847624928456776	0.0007274813607183596	0.0007126313003866493	0.00079343411098969	0.0007724260256072359	0.08392513484633501	0.07834318446595336	-3.450243927950736e-05	-0.00023599501336488138	-3.389609359272239e-05	-0.00023184763824365962
2.9884983850326714	0.0006208654028854066	0.0006143671853747535	0.0006683939027219969	0.0006584030280871355	0.0006963966991428054	0.0006841579461903637	0.0007268391116758811	0.0007120021604785935	0.0007927336643733056	0.0007717441217127889	0.08392516654060021	0.07834321400477356	-3.425698446325384e-05	-0.0002357279829644232	-3.365495263580459e-05	-0.00023158530226968788
3.006505591165733	0.0006203173805343785	0.0006138249001484382	0.0006678039455759357	0.0006578218897888724	0.0006957820360789132	0.0006835540852054989	0.0007261975912757095	0.0007113737343217248	0.0007920340129086806	0.0007710629918635973	0.0839251988005494	0.07834324407080814	-3.401309250449305e-05	-0.0002354599855017292	-3.341534707173438e-05	-0.00023132201625528093
3.0246212997742656	0.0006197699822623851	0.0006132832324903682	0.0006672146605633831	0.0006572414135839863	0.0006951680734802612	0.0006829509123715298	0.0007255568021564049	0.0007107460245004439	0.0007913351594813332	0.0007703826388678705	0.08392523163634379	0.07834327467352553	-3.3770754119876595e-05	-0.00023519101955535304	-3.317726778031757e-05	-0.00023105777880441658
3.0428461646402667	0.0006192232103167081	0.0006127421846246656	0.0006666260501084619	0.0006566616018604785	0.0006945548138754889	0.0006823484301725867	0.0007249167469604985	0.0007101190336030367	0.0007906371069812478	0.0007697030655381484	0.08392526505832586	0.07834330582256528	-3.352996007410444e-05	-0.00023492108367259568	-3.29407056885965e-05	-0.00023079258849034723
3.0611808434850984	0.0006186770669479208	0.0006122017587787167	0.0006660381166389206	0.0006560824570099244	0.0006939422597970664	0.0006817466410965611	0.0007242774283345764	0.0007094927642217568	0.0007899398583029675	0.0007690242746913936	0.0839252990770256	0.0783433375277422	-3.3290701179775756e-05	-0.00023465017636870034	-3.270565177064533e-05	-0.00023052644385496146
3.079625997993227	0.0006181315544099649	0.0006116619571832462	0.0006654508625862184	0.000655503981427557	0.0006933304137813801	0.0006811455476351916	0.0007236388489293731	0.0007088672189529149	0.0007892434163456975	0.0007683462691490914	0.08392533370316332	0.07834336979904648	-3.305296829707316e-05	-0.00023437829612640848	-3.2472097047257786e-05	-0.0002302593434078959
3.0981822938360946	0.000617586674960221	0.0006111227820723891	0.0006648642903856028	0.000654926177512343	0.0006927192783688176	0.000680545152284147	0.0007230010113998572	0.0007082424003969654	0.0007885477840134023	0.0007676690517373441	0.08392536894765228	0.07834340264664946	-3.281675233373846e-05	-0.0002341054413962651	-3.224003258602698e-05	-0.00022999128562772864
3.116850400696155	0.0006170424308595817	0.0006105842356837617	0.0006642784024761892	0.0006543490476670611	0.0006921088561038501	0.0006799454575431037	0.0007223639184053211	0.000707618311158591	0.0007878529642149055	0.0007669926252869662	0.0839254048216026	0.07834343608090509	-3.258204424489222e-05	-0.00023383161059697954	-3.2009449501050474e-05	-0.00022972226896134096
3.135630992291033	0.0006164988243725247	0.000610046320258535	0.0006636932013010421	0.0006537725942983811	0.0006914991495351164	0.000679346465915835	0.0007217275726094702	0.0007069949538467931	0.0007871589598639893	0.000766316992633584	0.08392544133632511	0.07834347011235615	-3.2348835032693785e-05	-0.00023355680211359364	-3.178033895260418e-05	-0.00022945229182255722
3.1545247463978408	0.0006159558577671898	0.0006095090380415099	0.000663108689307258	0.0006531968198169487	0.0006908901612155143	0.0006787481799102945	0.0007210919766805156	0.0007063723310749809	0.0007864657738794988	0.0007656421566177345	0.08392547850333403	0.07834350475173295	-3.211711574639328e-05	-0.0002332810142994246	-3.155269214729847e-05	-0.00022918135259422656
3.1735323448776414	0.0006154135333154455	0.0006089723912811847	0.0006625248689460405	0.0006526217266374558	0.0006902818937022754	0.000678150602038693	0.0007204571332912579	0.0007057504454610532	0.0007857734091854356	0.0007649681200849573	0.08392551633435148	0.07834354000996101	-3.188687748211655e-05	-0.00023300424547514909	-3.132650033772083e-05	-0.00022890944962702942
3.192654473700048	0.0006148718532929703	0.0006084363822298341	0.0006619417426727873	0.0006520473171787288	0.0006896743495570597	0.0006775537348175906	0.0007198230451191846	0.0007051292996274946	0.0007850818687110661	0.0007642948858858987	0.08392555484131219	0.07834357589816306	-3.165811138251817e-05	-0.00023272649392780398	-3.110175482224156e-05	-0.0002286365812386726
3.211891822967991	0.0006143308199793224	0.0006079010131435794	0.0006613593129471689	0.0006514735938638052	0.0006890675313460373	0.0006769575807679761	0.0007191897148465567	0.0007045088962014588	0.0007843911553910194	0.0007636224568764083	0.08392559403636513	0.0783436124276614	-3.143080863678843e-05	-0.00023244775791178562	-3.087844694492012e-05	-0.00022836274571488846
3.2312450869426166	0.0006137904356580162	0.0006073662862824646	0.0006607775822332115	0.0006509005591200153	0.0006884614416399765	0.0006763621424153548	0.0007185571451605017	0.0007038892378148621	0.0007837012721653916	0.000762950835917639	0.08392563393187874	0.07834364960998415	-3.1204960480420846e-05	-0.00023216803564826693	-3.065656809525183e-05	-0.00022808794130829702
3.2507149640683446	0.0006132507026165973	0.0006068322039105287	0.0006601965529993796	0.0006503282153790629	0.0006878560830143296	0.0006757674222898332	0.0007179253387531051	0.00070327032710447	0.0007830122219798478	0.0007622800258761458	0.08392567454044433	0.0783436874568666	-3.098055819504217e-05	-0.0002318873253251419	-3.0436109708154024e-05	-0.00022781216623951606
3.2703021569980693	0.0006127116231467157	0.0006062987682958814	0.0006596162277186568	0.0006497565650771075	0.0006872514580493202	0.0006751734229262013	0.0007172942983215023	0.0007026521667119891	0.0007823240077857248	0.0007616100296239867	0.08392571587488186	0.07834372598025557	-3.0757593108308307e-05	-0.00023160562509738636	-3.0217063263709293e-05	-0.00022753541869652283
3.2900073726185273	0.0006121731995442014	0.0006057659817107745	0.0006590366088686283	0.0006491856106548425	0.0006866475693300282	0.000674580146864021	0.0007166640265679682	0.0007020347592841536	0.0007816366325401328	0.0007609408500388198	0.08392575794824095	0.07834376519231334	-3.053605659355044e-05	-0.0002313229330855593	-2.9999420286849765e-05	-0.00022725769683326624
3.3098313220758016	0.0006116354341091435	0.0006052338464316837	0.0006584576989315686	0.0006486153545575829	0.0006860444194464835	0.0006739875966477144	0.0007160345262000166	0.0007014181074728242	0.0007809500992060655	0.0007602724900040123	0.08392580077380736	0.07834380510542353	-3.0315940069788883e-05	-0.00023103924737716275	-2.978317234744038e-05	-0.00022697899877149874
3.329774720800988	0.00061109832914596	0.0006047023647393751	0.0006578795003945177	0.0006480457992353413	0.0006854420109937458	0.0006733957748266445	0.000715405799930485	0.0007008022139350692	0.0007802644107524974	0.0007596049524087315	0.08392584436510739	0.07834384573219112	-3.009723500144515e-05	-0.00023075456602550393	-2.9568311059931934e-05	-0.0002266993225995273
3.349838288536016	0.0006105618869634804	0.0006041715389189893	0.0006573020157493734	0.000647476947142917	0.0006848403465720029	0.0006728046839552088	0.0007147778504776372	0.0007001870813332657	0.000779579570154496	0.0007589382401480577	0.08392588873590978	0.07834388708544991	-2.9879932898230904e-05	-0.00023046888705002821	-2.9354828083288237e-05	-0.0002264186663721579
3.370022749359618	0.0006100261098750163	0.0006036413712601095	0.0006567252474929663	0.0006469088007399721	0.0006842394287866487	0.0006722143265929197	0.0007141506805652485	0.0006995727123351826	0.0007788955803933201	0.0007582723561230765	0.08392593390023406	0.07834392917826448	-2.9664025315023074e-05	-0.00023018220843687431	-2.91427151207814e-05	-0.0002261370281112507
3.390328831713469	0.000609491000198441	0.0006031118640568412	0.0006561491981271503	0.0006463413624911191	0.0006836392602483796	0.0006716247053044968	0.0007135242929227049	0.0006989591096140786	0.0007782124444565306	0.000757607303240987	0.0839259798723512	0.0783439720239357	-2.9449503851506492e-05	-0.00022989452813679256	-2.8931963919769793e-05	-0.0002258544058044154
3.4107572684284713	0.0006089565602562664	0.000602583019607889	0.0006555738701588863	0.0006457746348660031	0.0006830398435732821	0.0006710358226599532	0.0007128986902850977	0.0006983462758487941	0.000777530165338096	0.0007569430844152053	0.08392602666679023	0.07834401563600521	-2.923636015212533e-05	-0.00022960584406647722	-2.8722566271580097e-05	-0.0002255707974057053
3.431308796751202	0.0006084227923757201	0.0006020548402166325	0.0006549992661003261	0.0006452086203393869	0.0006824411813829233	0.0006704476812346842	0.0007122738753933181	0.0006977342137238432	0.0007768487460384994	0.0007562797025654675	0.0839260742983427	0.07834406002825765	-2.9024585905913086e-05	-0.00022931615410823336	-2.8514514011330344e-05	-0.0002252862008352008
3.4519841583705158	0.0006078896988888234	0.0006015273281912024	0.0006544253884689	0.0006446433213912336	0.0006818432763044402	0.0006698602836095559	0.000711649850994153	0.0006971229259295078	0.0007761681895648467	0.0007556171606179337	0.08392612278206667	0.07834410521472739	-2.881417284635035e-05	-0.00022902545611003244	-2.8307799017791152e-05	-0.00022500061397934257
3.47278409944432	0.0006073572821324654	0.0006010004858445572	0.000653852239787398	0.0006440787405067902	0.0006812461309706288	0.0006692736323709922	0.0007110266198403789	0.0006965124151619305	0.0007754884989309714	0.0007549554615052913	0.08392617213329313	0.07834415120970316	-2.8605112751153156e-05	-0.00022873374788504042	-2.8102413213156735e-05	-0.00022471403469018214
3.4937093706264992	0.0006068255444484856	0.0006004743154945614	0.00065327982258406	0.0006435148801766751	0.0006806497480200368	0.0006686877301110668	0.00071040418469086	0.0006959026841232096	0.0007748096771575461	0.0007542946081668621	0.08392622236762867	0.07834419802772961	-2.839739744193298e-05	-0.0002284410272107018	-2.7898348562867964e-05	-0.00022442646078521533
3.514760727094002	0.0006062944881837511	0.0005999488194640649	0.0006527081393926628	0.0006429517428969625	0.0006800541300970579	0.0006681025794275922	0.0007097825483106475	0.0006952937355214952	0.0007741317272721929	0.0007536346035487103	0.08392627350096234	0.0783442456836158	-2.8191018784280014e-05	-0.00022814729182973892	-2.7695597075477058e-05	-0.00022413789004760432
3.535938928574102	0.0006057641156902337	0.0005994240000809779	0.0006521371927526035	0.000642389331169267	0.000679459279852018	0.0006675181829242094	0.0007091617134710725	0.0006946855720710825	0.0007734546523095902	0.000752975450603744	0.08392632554947017	0.07834429419243738	-2.798596868751682e-05	-0.00022785253945017958	-2.74941508025036e-05	-0.0002238483202261221
3.557244739371806	0.0006052344293250895	0.0005988998596783496	0.0006515669852089882	0.0006418276475008292	0.0006788651999412701	0.0006669345432104778	0.0007085416829498457	0.0006940781964925066	0.0007727784553115823	0.0007523171522918243	0.08392637852962044	0.07834434356954229	-2.7782239104382628e-05	-0.00022755676774369182	-2.72940018381327e-05	-0.00022355774903409786
3.578678928397448	0.0006047054314507412	0.0005983764005944515	0.0006509975193127224	0.0006412666944046062	0.0006782718930272893	0.00066635166290197	0.000707922459531158	0.0006934716115126441	0.0007721031393272959	0.0007516597115798762	0.08392643245817828	0.07834439383055607	-2.757982203102638e-05	-0.00022725997434708267	-2.7095142319204582e-05	-0.0002232661741506381
3.600242269194432	0.0006041771244349511	0.0005978536251728485	0.0006504287976205932	0.0006407064743993515	0.0006776793617787601	0.0006657695446203562	0.000707304046005773	0.0006928658198648006	0.0007714287074132426	0.0007510031314419891	0.08392648735221153	0.07834444499138522	-2.737870950681072e-05	-0.00022696215686165977	-2.689756442502897e-05	-0.0002229735932200716
3.6219355399671502	0.0006036495106509062	0.0005973315357624829	0.0006498608226953611	0.0006401469900097055	0.0006770876088706737	0.0006651881909935005	0.0007066864451711316	0.0006922608242888144	0.0007707551626334371	0.00075034741485953	0.083926543229097	0.07834449706822609	-2.7178893613980654e-05	-0.00022666331285192687	-2.670126037700518e-05	-0.0002226800038503396
3.643759523609069	0.0006031225924772982	0.0005968101347177555	0.0006492935971058502	0.000639588243766286	0.0006764966369844227	0.0006646076046555548	0.0007060696598314512	0.000691656627531153	0.0007700825080595095	0.0007496925648212543	0.0839266001065255	0.07834455007756413	-2.6980366477649675e-05	-0.0002263634398469161	-2.6506222438681115e-05	-0.00022238540361468884
3.6657150077309777	0.0006025963722984007	0.0005962894243985999	0.000648727123427033	0.000639030238205769	0.000675906448807892	0.0006640277882470461	0.0007054536927978215	0.0006910532323450081	0.0007694107467708138	0.0007490385843234095	0.08392665800250629	0.0783446040361859	-2.6783120265598537e-05	-0.00022606253533957732	-2.6312442915505177e-05	-0.00022208979005097773
3.6878027846894206	0.0006020708525041538	0.0005957694071705681	0.0006481614042401235	0.0006384729758709835	0.0006753170470355564	0.0006634487444149739	0.00070483854688831	0.0006904506414903969	0.0007687398818545469	0.0007483854763698518	0.08392671693537496	0.07834465896117888	-2.658714718803412e-05	-0.00022576059678625082	-2.611991415460424e-05	-0.00022179316066089916
3.710023651615288	0.0006015460354902419	0.0005952500854049073	0.0006475964421326645	0.0006379164593109953	0.0006747284343685729	0.0006628704758129009	0.0007042242249280589	0.0006898488577342588	0.0007680699164058582	0.0007477332439721508	0.08392677692379745	0.07834471486994055	-2.639243949749577e-05	-0.0002254576216068893	-2.5928628544700377e-05	-0.00022149551291064662
3.732378410442586	0.0006010219236581774	0.0005947314614786423	0.0006470322396986192	0.0006373606910811982	0.000674140613514879	0.0006622929851010481	0.0007036107297493894	0.0006892478838505548	0.000767400853527968	0.000747081890149705	0.08392683798677773	0.07834477178018126	-2.619898948857946e-05	-0.00022515360718447508	-2.5738578515852387e-05	-0.00022119684423013708
3.7548678679373717	0.0006004985194153821	0.0005942135377746571	0.000646468799538462	0.000636805673743404	0.0006735535871892873	0.0006617162749463889	0.0007029980641919033	0.0006886477226203704	0.0007667326963322814	0.0007464314179298528	0.08392690014366302	0.07834482970993346	-2.600678949789964e-05	-0.00022484855086585265	-2.5549756539372526e-05	-0.00022089715201356608
3.777492835726878	0.0005999758251752663	0.0005936963166817726	0.0006459061242592665	0.000636251409865928	0.0006729673581135799	0.0006611403480227414	0.0007023862311025816	0.0006880483768320082	0.0007660654479385011	0.0007457818303479807	0.08392696341414917	0.07834488867755286	-2.5815831903742287e-05	-0.00022454244995986916	-2.5362155127528138e-05	-0.00022059643361807546
3.8002541303288	0.000599453843357318	0.0005931798005948355	0.000645344216474803	0.0006356979020236855	0.0006723819290166114	0.0006605652070108695	0.000701775233335895	0.0006874498492810989	0.0007653991114747517	0.0007451331304476458	0.08392702781828901	0.07834494870172876	-2.5626109126030208e-05	-0.00022423530173865114	-2.5175766833460123e-05	-0.0002202946863643085
3.823152573180761	0.000598932576387178	0.000592663991914793	0.0006447830788056231	0.0006351451527982766	0.0006717973026343977	0.0006599908545985717	0.000701165073753899	0.0006868521427706938	0.0007647336900776888	0.0007444853212806784	0.08392709337649712	0.07834500980148747	-2.543761362610447e-05	-0.0002239271034370216	-2.4990584251040684e-05	-0.00021999190753682618
3.8461889906699622	0.0005984120266967283	0.0005921488930487799	0.0006442227138791578	0.0006345931647780809	0.000671213481710222	0.0006594172934807812	0.0007005557552263445	0.0006862552601113713	0.0007640691868926228	0.0007438384059073043	0.08392716010955659	0.07834507199619899	-2.525033790653705e-05	-0.00022361785225227804	-2.4806600014647823e-05	-0.00021968809438308035
3.8693642141629967	0.0005978921967241715	0.0005916345064101978	0.0006436631243298046	0.0006340419405583442	0.0006706304689947252	0.0006588445263596592	0.0006999472806307766	0.0006856592041213348	0.0007634056050736322	0.0007431923873962541	0.08392722803862737	0.07834513530558347	-2.506427451097991e-05	-0.00022330754534402586	-2.4623806798962367e-05	-0.00021938324411324706
3.892679080035866	0.000597373088914119	0.0005911208344188025	0.0006431043127990266	0.0006334914827412768	0.0006700482672460114	0.0006582725559446965	0.0006993396528526447	0.0006850639776265208	0.0007627429477836883	0.0007425472688248834	0.08392729718525034	0.07834519974971707	-2.4879416023908252e-05	-0.000222996179833429	-2.444219731884481e-05	-0.0002190773539003099
3.9161344297041563	0.0005968547057176713	0.0005906078795007834	0.000642546281935441	0.0006329417939361395	0.0006694668792297428	0.0006577013849528054	0.0006987328747854045	0.0006844695834606977	0.0007620812181947702	0.0007419030532792857	0.08392736757135645	0.07834526534903924	-2.4695755070519923e-05	-0.00022268375280379282	-2.426176432914276e-05	-0.00021877042087981025
3.9397311096534064	0.0005963370495925064	0.0005900956440888517	0.0006419890343949167	0.0006323928767593409	0.0006688863077192431	0.0006571310161084232	0.0006981269493306272	0.0006838760244655728	0.0007614204194879905	0.0007412597438544118	0.08392743921927263	0.07834533212435907	-2.4513284316608763e-05	-0.000222370261300453	-2.408250062455909e-05	-0.00021846244214993038
3.963469971469652	0.0005958201230029583	0.0005895841306223186	0.0006414325728406646	0.0006318447338345259	0.0006683065554955919	0.0006565614521436039	0.0006975218793981013	0.0006832833034908925	0.0007607605548537093	0.0007406173436541831	0.0839275121517294	0.0783454000968608	-2.4331996468339098e-05	-0.00022205570233069238	-2.3904399039448992e-05	-0.00021815341477121608
3.987351871870168	0.0005953039284201083	0.0005890733415471842	0.0006408768999433348	0.0006312973677926713	0.0006677276253477292	0.000655992695798123	0.0006969176679059435	0.000682691423394549	0.0007601016274916619	0.0007399758557916123	0.08392758639186841	0.0783454692881122	-2.4151884271964713e-05	-0.00022174007286179798	-2.37274524475823e-05	-0.0002178433357655496
4.01137767273438	0.0005947884683218692	0.0005885632793162228	0.0006403220183811132	0.0006307507812721822	0.0006671495200725583	0.0006554247498195742	0.0006963143177807071	0.0006821003870426892	0.0007594436406110806	0.0007393352833889238	0.08392766196324966	0.07834553972007094	-2.3972940513759464e-05	-0.0002214233698228374	-2.3551653762081057e-05	-0.0002175322021170656
4.035548241134971	0.0005942737451930697	0.0005880539463890662	0.0006397679308398155	0.0006302049769189825	0.000666572242475044	0.0006548576169634696	0.0006957118319574878	0.0006815101973098148	0.000758786597430817	0.0007386956295776711	0.08392773888985765	0.0783456114150907	-2.3795158019895846e-05	-0.0002211055901041592	-2.3376995935199193e-05	-0.00021722001077165154
4.059864449369175	0.0005937597615255416	0.0005875453452322898	0.0006392146400129826	0.0006296599573866118	0.0006659957953683157	0.0006542912999933392	0.0006951102133800342	0.000680920857078893	0.0007581305011794652	0.0007380568974988567	0.08392781719611254	0.07834568439593044	-2.3618529656235093e-05	-0.00022078673055697662	-2.3203471958194166e-05	-0.00021690675863694775
4.08432717499025	0.0005932465198182039	0.0005870374783194962	0.0006386621486019757	0.0006291157253363163	0.0006654201815737679	0.0006537258016808312	0.0006945094650008524	0.0006803323692414574	0.0007574753550954849	0.0007374190903030497	0.08392789690687429	0.07834575868575955	-2.3443048328065236e-05	-0.00022046678799275687	-2.3031074861089296e-05	-0.0002165924425814869
4.108937300839158	0.0005927340225771549	0.0005865303481314071	0.0006381104593160789	0.0006285722834371514	0.0006648454039211683	0.0006531611248058153	0.0006939095897813246	0.000679744736697724	0.0007568211624273327	0.000736782211150515	0.08392797804745286	0.07834583430816727	-2.3268706979938034e-05	-0.00022014575918277712	-2.2859797712458663e-05	-0.00021627705943449982
4.133695715076422	0.0005922222723157564	0.0005860239571559464	0.0006375595748725922	0.0006280296343660745	0.0006642714652487586	0.0006525972721564849	0.0006933105906918134	0.0006791579623566944	0.0007561679264335838	0.0007361462632113304	0.08392806064361558	0.07834591128716817	-2.309549859559959e-05	-0.00021982364085906814	-2.2689633619385474e-05	-0.00021596060598642886
4.15860331121418	0.0005917112715547221	0.0005855183078883279	0.0006370094979969314	0.0006274877808080407	0.0006636983684033587	0.0006520342465294569	0.0006927124707117757	0.0006785720491362647	0.0007555156503830599	0.00073551124966551	0.0839281447215962	0.07834598964721133	-2.2923416197834223e-05	-0.00021950042971422	-2.2520575727309408e-05	-0.00021564307898920554
4.183660988148428	0.0005912010228222033	0.0005850134028311404	0.0006364602314227223	0.0006269467254560982	0.0006631261162404684	0.0006514720507298733	0.0006921152328298697	0.0006779869999633333	0.0007548643375549537	0.0007348771737031254	0.0839282303081023	0.0783460694131888	-2.275245284812273e-05	-0.0002191761223998001	-2.2352617219690077e-05	-0.00021532447515440478
4.208869650191461	0.0005906915286538821	0.0005845092444944405	0.0006359117778919063	0.0006264064710114911	0.0006625547116243794	0.0006509106875715096	0.0006915188800440741	0.0006774028177739141	0.000754213991238964	0.0007342440385244352	0.08392831743032407	0.07834615061044072	-2.2582601646527894e-05	-0.00021885071552646407	-2.218575131786825e-05	-0.00021500479115327265
4.2342302071045115	0.0005901827915930588	0.0005840058353958392	0.0006353641401548371	0.0006258670201837548	0.0006619841574282777	0.0006503501598768775	0.0006909234153617982	0.0006768195055132477	0.000753564614735421	0.0007336118473400089	0.08392840611594343	0.07834623326476783	-2.241385573162856e-05	-0.00021852420566492725	-2.2019971281060646e-05	-0.000214684023618128
4.259743574130585	0.0005896748141907391	0.0005835031780605883	0.0006348173209703785	0.0006253283756908135	0.0006614144565343481	0.0006497904704773249	0.0006903288417999947	0.0006762370661359076	0.0007529162113554157	0.0007329806033708496	0.08392849639314372	0.07834631740243508	-2.2246208280308002e-05	-0.00021819658934532637	-2.1855270406101468e-05	-0.0002143621691414327
4.285410672027485	0.0005891675990057245	0.00058300127502167	0.0006342713231060057	0.0006247905402590778	0.0006608456118338826	0.000649231622213144	0.0006897351623852721	0.0006756555026059139	0.0007522687844209305	0.0007323503098485209	0.08392858829061649	0.07834640305018449	-2.2079652507502392e-05	-0.00021786786305638683	-2.1691642027185654e-05	-0.0002140392242745287
4.311232427101037	0.0005886611486047043	0.000582500128819889	0.0006337261493379073	0.0006242535166235487	0.0006602776262273879	0.0006486736179336774	0.0006891423801540142	0.000675074817896847	0.000751622337264972	0.0007317209700152768	0.08392868183757374	0.07834649023523951	-2.191418166600824e-05	-0.0002175380232446733	-2.1529079515735308e-05	-0.0002137151855279712
4.337209771238533	0.0005881554655623466	0.000581999742003962	0.000633181802451089	0.0006237173075279161	0.0006597105026246975	0.0006481164604974258	0.0006885504981524942	0.0006744950149919621	0.0007509768732317064	0.0007310925871241915	0.0839287770637538	0.07834657898531755	-2.174978904645984e-05	-0.00021720706631625508	-2.1367576280337253e-05	-0.00021339004937213912
4.363343641942354	0.0005876505524613856	0.0005815001171306046	0.0006326382852394692	0.0006231819157246561	0.0006591442439450715	0.0006475601527721487	0.0006879595194369877	0.0006739160968842969	0.0007503323956765859	0.0007304651644392818	0.08392887399943458	0.07834666932863633	-2.158646797710377e-05	-0.0002168749886356236	-2.120712576651057e-05	-0.0002130638122366385
4.389634982363801	0.0005871464118927159	0.0005810012567646253	0.0006320956005059869	0.0006226473439751352	0.0006585788531173133	0.0006470046976349773	0.0006873694470738928	0.0006733380665767905	0.0007496889079664874	0.0007298387052356419	0.08392897267544053	0.07834676129392443	-2.1424211823479686e-05	-0.0002165417865240271	-2.1047721456455074e-05	-0.0002127364705089979
4.416084741337141	0.000586643046455485	0.0005805031634790171	0.0006315537510627035	0.000622113595049712	0.0006580143330798783	0.000646450097972521	0.000686780284139848	0.0006727609270823989	0.0007490464134798475	0.0007292132127995744	0.08392907312315398	0.07834685491043092	-2.126301398845329e-05	-0.00021620745626160787	-2.0889356868980177e-05	-0.00021240802053568153
4.442693873413836	0.0005861404587571831	0.0005800058398550462	0.0006310127397309048	0.0006215806717278374	0.0006574506867809805	0.0006458963566809749	0.0006861920337218474	0.0006721846814242058	0.0007484049156067969	0.0007285886904287182	0.08392917537452471	0.07834695020793116	-2.1102867911937037e-05	-0.000215871994085709	-2.0732025559341838e-05	-0.00021207845862171448
4.469463338897009	0.0005856386514137378	0.0005795092884823466	0.0006304725693412063	0.0006210485767981585	0.0006568879171787085	0.0006453434766662287	0.0006856046989173623	0.0006716093326355434	0.0007477644177492968	0.0007279651414321827	0.08392927946208072	0.07834704721674118	-2.0943767070732283e-05	-0.00021553539619106887	-2.0575721119046528e-05	-0.00021174778103029424
4.49639410387609	0.000585137627049605	0.0005790135119590107	0.0006299332427336569	0.0006205173130586205	0.0006563260272411325	0.0006447914608439762	0.000685018282834458	0.0006710348837601065	0.0007471249233212766	0.0007273425691306809	0.08392938541893756	0.07834714596772555	-2.0785704978371414e-05	-0.00021519765872929364	-2.0420437175623987e-05	-0.0002114159839818469
4.523487140261684	0.000584637388297866	0.0005785185128916852	0.0006293947627578462	0.0006199868833165729	0.0006557650199464215	0.0006442403121398287	0.0006844327885919189	0.0006704613378520723	0.0007464864357487747	0.0007267209768566637	0.08392949327881126	0.07834724649230615	-2.062867518494091e-05	-0.0002148587778090516	-2.0266167392550896e-05	-0.00021108306365479057
4.550743425820648	0.0005841379378003177	0.0005780242938956598	0.0006288571322730067	0.0006194572903888702	0.0006552048982829504	0.000643690033489421	0.0006838482193193629	0.0006698886979762152	0.0007458489584700731	0.0007261003679544525	0.08392960307602634	0.07834734882247306	-2.0472671276923482e-05	-0.00021451874949571237	-2.0112905469086076e-05	-0.0002107490161852993
4.578163944211368	0.0005836392782075698	0.0005775308575949658	0.0006283203541481236	0.0006189285371019798	0.0006546456652494195	0.0006431406278385258	0.0006832645781573689	0.0006693169672080302	0.0007452124949358425	0.0007254807457803777	0.08392971484552884	0.0783474529907968	-2.031768687697083e-05	-0.00021417756981051417	-1.9960645139999872e-05	-0.00021041383766609578
4.605749685019276	0.0005831414121791387	0.0005770382066224677	0.0006277844312620397	0.000618400626292086	0.0006540873238549648	0.0006425920981431661	0.0006826818682575961	0.0006687461486338487	0.0007445770486092805	0.0007248621137029133	0.08392982862289686	0.07834755903043496	-2.0163715643835983e-05	-0.00021383523473134103	-1.9809380175511704e-05	-0.0002100775241470898
4.633501643792551	0.0005826443423835422	0.0005765463436199581	0.0006272493665035627	0.0006178735608051956	0.0006535298771192737	0.0006420444473697259	0.0006821000927829075	0.0006681762453509605	0.0007439426229662545	0.0007242444751028151	0.08392994444435191	0.07834766697514596	-2.001075127213217e-05	-0.00021349174019177908	-1.9659104381099246e-05	-0.00020974007163493402
4.6614208220780515	0.0005821480714983965	0.0005760552712382534	0.0006267151627715739	0.0006173473434972449	0.0006529733280727007	0.0006414976784950655	0.0006815192549074949	0.000667607260467735	0.0007433092214954443	0.0007236278333732582	0.08393006234677196	0.07834777685929956	-1.9858787492159358e-05	-0.00021314708208092226	-1.9509811597288526e-05	-0.00020940147609260773
4.689508227457455	0.0005816526022105122	0.0005755649921372901	0.0006261818229751368	0.000616821977234207	0.000652417679756384	0.0006409517945066339	0.0006809393578170026	0.0006670391971037424	0.0007426768476984879	0.0007230121919199778	0.08393018236770121	0.0783478887178865	-1.970781806975852e-05	-0.000212801256243067	-1.936149569953076e-05	-0.00020906173343905599
4.717764873583629	0.0005811579372159916	0.0005750755089862197	0.0006256493500336067	0.0006162974648921995	0.0006518629352223623	0.0006404067984025865	0.0006803604047086539	0.0006664720583898777	0.0007420455050901249	0.0007223975541614089	0.08393030454536313	0.07834800258653139	-1.955783680619022e-05	-0.00021245425847821187	-1.9214150598049692e-05	-0.00020872083954956433
4.746191780217212	0.0005806640792203222	0.0005745868244635043	0.0006251177468767372	0.0006157738093575902	0.0006513090975336893	0.0006398626931918948	0.0006797823987913735	0.0006659058474684796	0.0007414151971983396	0.0007217839235288233	0.08393042891867283	0.07834811850150292	-1.940883753787266e-05	-0.00021210608454068358	-1.9067770237642112e-05	-0.00020837879025489836
4.774789973263409	0.0005801710309384811	0.0005740989412570177	0.000624587016444796	0.0006152510135271112	0.0006507561697645577	0.000639319481894469	0.000679205343285921	0.000665340567493461	0.0007407859275645154	0.00072117130346648	0.0839305555272504	0.07834823649972544	-1.9260814136242907e-05	-0.00021175673013934526	-1.8922348597499167e-05	-0.0002080355813410123
4.803560484809025	0.0005796787950950273	0.0005736118620641386	0.000624057161688671	0.0006147290803079627	0.0006502041550004122	0.0006387771675412698	0.0006786292414250125	0.0006647762216304285	0.0007401576997435756	0.0007205596974317607	0.08393068441143209	0.07834835661879282	-1.9113760507642394e-05	-0.00021140619093751312	-1.8777879691074528e-05	-0.00020769120854896572
4.832504353159697	0.0005791873744242045	0.0005731255895918526	0.0006235281855699868	0.0006142080126179287	0.0006496530563380741	0.0006382357531744303	0.0006780540964534546	0.0006642128130568126	0.0007395305173041377	0.0007199491088953193	0.08393081561228417	0.07834847889697827	-1.896767059312264e-05	-0.00021105446255276217	-1.8634357565971635e-05	-0.00020734566757538153
4.861622622877388	0.0005786967716700348	0.0005726401265568442	0.000623000091061209	0.0006136878133854792	0.0006491028768858557	0.0006376952418473661	0.000677479911628266	0.0006636503449619863	0.0007389043838286564	0.0007193395413412193	0.08393094917161677	0.07834860337324849	-1.882253836823708e-05	-0.00021070154055599644	-1.849177630366093e-05	-0.0002069989540707251
4.890916344818065	0.000578206989586427	0.0005721554756856064	0.0006224728811457682	0.0006131684855498938	0.0006485536197636892	0.0006371556366249061	0.0006769066902188182	0.0006630888205474038	0.0007382793029135855	0.0007187309982670911	0.08393108513199542	0.07834873008727407	-1.8678357842904017e-05	-0.0002103474204717265	-1.8350130019365377e-05	-0.0002066510636398039
4.9203865761696335	0.0005777180309372675	0.0005716716397145289	0.0006219465588181625	0.0006126500320613614	0.0006480052881032399	0.0006366169405834	0.0006763344355069562	0.0006625282430267178	0.0007376552781695183	0.0007181234831842679	0.08393122353675715	0.07834885907944521	-1.853512306131469e-05	-0.0002099920977781944	-1.8209412861997995e-05	-0.00020630199184225317
4.950034380490085	0.0005772298984965268	0.0005711886213900059	0.0006214211270840785	0.0006121324558811002	0.0006474578850480344	0.0006360791568108463	0.000675763150787137	0.0006619686156259133	0.0007370323132213487	0.0007175169996179406	0.08393136443002296	0.07834899039088168	-1.8392828101591527e-05	-0.0002096355679056111	-1.8069619013804522e-05	-0.00020595173419050983
4.979860827745887	0.0005767425950483599	0.0005707064234685336	0.0006208965889605048	0.0006116157599814687	0.0006469114137535832	0.000635542288407011	0.0006751928393665604	0.0006614099415834372	0.0007364104117084234	0.000716911551107305	0.0839315078567121	0.07834912406344778	-1.8251467075802025e-05	-0.00020927782623740565	-1.7930742690380752e-05	-0.0002056002861511308
5.009866994350591	0.0005762561233872061	0.0005702250487168123	0.0006203729474758458	0.0006110999473460798	0.0006463658773875018	0.0006350063384835476	0.0006746235045653021	0.0006608522241503284	0.0007357895772846968	0.0007163071412057116	0.08393165386255785	0.0783492601397673	-1.8111034129750583e-05	-0.00020891886810975313	-1.7792778140447024e-05	-0.00020524764314402977
5.040053963203681	0.0005757704863178913	0.0005697444999118457	0.0006198502056700376	0.0006105850209699134	0.0006458212791296367	0.0006344713101641211	0.0006740551497164462	0.0006602954665903459	0.0007351698136188855	0.0007157037734808154	0.08393180249412001	0.07834939866323301	-1.7971523442709622e-05	-0.00020855868881011763	-1.7655719645627913e-05	-0.0002048938005414641
5.070422823729659	0.0005752856866557343	0.0005692647798410469	0.0006193283665946681	0.0006100709838594361	0.0006452776221721933	0.0006339372065845327	0.0006734877781662255	0.0006597396721801068	0.0007345511243946316	0.0007151014515147324	0.08393195379880218	0.07834953967802433	-1.783292922733458e-05	-0.00020819728357758527	-1.7519561520341204e-05	-0.00020453875366836793
5.100974671917351	0.0005748017272266462	0.0005687858913023388	0.0006188074333130918	0.000609557839032713	0.0006447349097198603	0.0006334040308928414	0.0006729213932741541	0.0006591848442092156	0.0007339335133106569	0.00071450017890419	0.0839321078248656	0.07834968322912111	-1.7695245729580644e-05	-0.00020783464760376624	-1.738429811171116e-05	-0.00020418249780279618
5.131710610359471	0.0005743186108672346	0.0005683078371042559	0.000618287408900547	0.0006090455895195243	0.0006441931449899335	0.0006328717862494877	0.0006723559984131635	0.0006586309859803961	0.000733316984080923	0.0007138999592606799	0.08393226462144572	0.07834982936231637	-1.755846722839398e-05	-0.00020747077603060216	-1.724992379927709e-05	-0.0002038250281741899
5.1626317482924104	0.0005738363404249105	0.0005678306200660512	0.0006177682964442781	0.0006085342383614863	0.0006436523312124506	0.0006323404758274233	0.0006717915969697439	0.0006580781008096318	0.0007327015404347953	0.0007133007962106185	0.0839324242385666	0.07834997812423258	-1.742258803558855e-05	-0.00020710566395064356	-1.7116432994873643e-05	-0.00020346633996345953
5.193739201636265	0.0005733549187579911	0.0005673542430177992	0.0006172500990436521	0.0006080237886121655	0.0006431124716303143	0.0006318101028122344	0.0006712281923440812	0.000657526192026297	0.0007320871861172033	0.0007127026933955008	0.08393258672715911	0.07835012956233602	-1.728760249578888e-05	-0.00020673930640793814	-1.698382014256143e-05	-0.0002031064283039008
5.225034093035115	0.0005728743487358048	0.0005668787088004983	0.0006167328198102796	0.0006075142433371977	0.0006425735694994225	0.0006312806704022672	0.0006706657879501952	0.000656975262973294	0.0007314739248888032	0.0007121056544720556	0.08393275213907482	0.07835028372495326	-1.7153504986147303e-05	-0.00020637169839621272	-1.6852079718373755e-05	-0.0002027452882794878
5.256517551897525	0.0005723946332387985	0.0005664040202661804	0.0006162164618681361	0.0006070056056144085	0.0006420356280888005	0.0006307521818087596	0.000670104387216084	0.0006564253170071917	0.0007308617605261454	0.0007115096831124105	0.08393292052710598	0.0783504406612849	-1.7020289916213835e-05	-0.0002060028348591092	-1.6721206230148333e-05	-0.00020238291492484517
5.288190714437326	0.0005719157751586432	0.0005659301802780131	0.0006157010283536835	0.0006064978785339332	0.0006414986506807303	0.0006302246402559671	0.0006695439935838618	0.0006558763574983635	0.0007302506968218373	0.0007109147830042474	0.08393309194499855	0.0783506004214229	-1.6887951727781805e-05	-0.00020563271068967104	-1.6591194217412814e-05	-0.0002020193032250539
5.320054723714605	0.0005714377773983433	0.00056545719171041	0.0006151865224159939	0.0006059910651983382	0.0006409626405708851	0.0006296980489812953	0.0006689846105099063	0.0006553283878311273	0.0007296407375847156	0.0007103209578509677	0.08393326644747359	0.07835076305636546	-1.6756484894726517e-05	-0.00020526132073032943	-1.646203825122171e-05	-0.00020165444811556799
5.352110729676963	0.0005709606428723416	0.0005649850574491349	0.000614672947216871	0.0006054851687227408	0.000640427601068459	0.0006291724112354265	0.0006684262414649982	0.0006547814114038847	0.0007290318866400097	0.0007097282113718524	0.08393344409024182	0.07835092861803514	-1.6625883922904636e-05	-0.00020488865977298654	-1.6333732934045372e-05	-0.0002012883444821728
5.384359889201005	0.0005704843745066271	0.0005645137803914087	0.0006141603059309726	0.0006049801922349306	0.0006398935354963008	0.0006286477302824518	0.0006678688899344659	0.0006542354316292612	0.0007284241478295125	0.0007091365473022253	0.0839336249300237	0.07835109715929481	-1.649614334986449e-05	-0.00020451472255733627	-1.6206272899488977e-05	-0.00020092098715956963
5.41680336613411	0.0005700089752388485	0.0005640433634460225	0.0006136486017459409	0.0006044761388754977	0.0006393604471910531	0.0006281240094000065	0.0006673125594183357	0.0006536904519342528	0.0007278175250117559	0.000708545969393623	0.08393380902456582	0.07835126873396431	-1.6367257744814845e-05	-0.00020413950377198842	-1.6079652812245673e-05	-0.0002005523709317919
5.44944233133642	0.0005695344480184162	0.0005635738095334388	0.0006131378378625196	0.0006039730117979488	0.0006388283395032794	0.000627601251879398	0.0006667572534314709	0.0006531464757603616	0.0007272120220621754	0.0007079564814139529	0.08393399643266146	0.07835144339683713	-1.62392217084098e-05	-0.0002037629980533029	-1.5953867367914445e-05	-0.00020018249053210813
5.482277962723094	0.0005690607958066202	0.0005631051215859095	0.0006126280174946891	0.0006034708141688388	0.0006382972157976093	0.0006270794610257435	0.000666202975503728	0.000652603506563749	0.0007266076428732928	0.0007073680871476709	0.08393418721416823	0.07835162120370125	-1.6112029872563174e-05	-0.00020338519998504279	-1.5828911292817965e-05	-0.0001998113406420643
5.515311445306831	0.000568588021576734	0.0005626373025475786	0.0006121191438697851	0.0006029695491678908	0.0006377670794528684	0.0006265586401581022	0.0006656497291800971	0.0006520615478153726	0.0007260043913548835	0.000706780790395942	0.083934381430028	0.07835180221135278	-1.5985676900323598e-05	-0.00020300610409819397	-1.5704779343863814e-05	-0.00019943891589138674
5.548543971240616	0.0005681161283141318	0.0005621703553745987	0.0006116112202286347	0.0006024692199881269	0.0006372379338622234	0.000626038792609613	0.0006650975180208602	0.0006515206030011395	0.0007254022714341604	0.0007061945949768174	0.08393457914228585	0.07835198647761789	-1.5860157485758294e-05	-0.00020262570487106224	-1.5581466308416114e-05	-0.00019906521085798212
5.581976739860765	0.0005676451190163937	0.0005617042830352364	0.0006111042498256758	0.0006019698298359885	0.0006367097824333121	0.0006255199217276277	0.0006645463456017326	0.0006509806756220464	0.0007248012870559433	0.0007056095047253987	0.08393478041411156	0.07835217406137042	-1.5735466353720626e-05	-0.0002022439967282602	-1.5458967004085625e-05	-0.00019869022006692438
5.615610957730194	0.000567174996693425	0.0005612390885099906	0.0006105982359290954	0.0006014713819314724	0.0006361826285883935	0.000625002030873853	0.000663996215514024	0.000650441769194335	0.0007242014421828483	0.0007050255234940193	0.08393498530981851	0.07835236502254919	-1.561159825971825e-05	-0.00020186097404031877	-1.5337276278615253e-05	-0.0001983139379905935
5.649447838681973	0.0005667057643675634	0.000560774774791699	0.000610093181820953	0.0006009738795082515	0.0006356564757644797	0.0006244851234244838	0.0006634471313647841	0.0006499038872496359	0.0007236027407954588	0.0007044426551524117	0.08393519389488546	0.07835255942218027	-1.5488547989802107e-05	-0.00020147663112420056	-1.5216389009756887e-05	-0.0001979363590485922
5.6834886038631165	0.0005662374250736962	0.0005603113448856547	0.0006095890907973151	0.0006004773258138081	0.0006351313274134837	0.0006239692027703453	0.000662899096776961	0.0006493670333351203	0.0007230051868925141	0.0007038609035878868	0.08393540623597674	0.07835275732239357	-1.5366310360335686e-05	-0.0002010909622417456	-1.5096300105037208e-05	-0.00019755747760646925
5.717734481778674	0.0005657699818593731	0.0005598488018097196	0.0006090859661683863	0.0005999817241095635	0.0006346071870023596	0.0006234542723170328	0.0006623521153895548	0.0006488312110136537	0.0007224087844910917	0.0007032802727055103	0.0839356224009649	0.07835295878644605	-1.5244880217890958e-05	-0.00020070396160003223	-1.4977004501641467e-05	-0.00019717728797583045
5.75218670833605	0.0005653034377849225	0.000559387148594438	0.000608583811258642	0.0005994870776710086	0.0006340840580132471	0.0006229403354850535	0.0006618061908577743	0.0006482964238639461	0.0007218135376267916	0.0007027007664282825	0.08393584245895108	0.07835316387873975	-1.512425243911826e-05	-0.0002003156233513631	-1.4858497166319803e-05	-0.00019679578441458845
5.786846526889619	0.0005648377959235639	0.000558926388283151	0.0006080826294069602	0.0005989933897878345	0.0006335619439436139	0.0006224273957099647	0.000661261326853193	0.0006477626754807051	0.0007212194503539218	0.0007021223886973141	0.08393606648028977	0.07835337266484299	-1.5004421930515585e-05	-0.00019992594159197463	-1.4740773095168677e-05	-0.0001964129611258525
5.821715188285586	0.000564373059361527	0.0005584665239321131	0.0006075824239667581	0.0005985006637640657	0.0006330408483064053	0.0006219154564425217	0.0006607175270639095	0.0006472299694747925	0.0007206265267456893	0.0007015451434720119	0.08393629453660909	0.07835358521151403	-1.4885383628291532e-05	-0.00019953491036135695	-1.4623827313446983e-05	-0.00019602881225694313
5.856793950907131	0.00056390923119817	0.0005580075586106108	0.000607083198306129	0.0005980089029181978	0.0006325207746301906	0.000621404521148821	0.0006601747951947086	0.0006466983094733817	0.0007200347708943908	0.0007009690347302634	0.08393652670083461	0.0783538015867175	-1.4767132498311533e-05	-0.00019914252364405804	-1.4507654875556969e-05	-0.00019564333190109917
5.892084080719833	0.0005634463145460899	0.0005575494954010728	0.0006065849558079709	0.000597518110583321	0.0006320017264593044	0.0006208945933104393	0.0006596331349672155	0.0006461676991201073	0.0007194441869115964	0.0007003940664686114	0.08393676304721372	0.07835402185965258	-1.4649663535822033e-05	-0.00019874877536685265	-1.439225086475801e-05	-0.00019525651409486866
5.927586851317345	0.0005629843125312504	0.0005570923373991962	0.0006060876998701336	0.0005970282901072693	0.0006314837073540051	0.0006203856764245902	0.0006590925501200683	0.0006456381420752342	0.0007188547789283538	0.0006998202427024539	0.08393700365133984	0.07835424610076991	-1.4532971765311709e-05	-0.0001983536593988533	-1.427761039304691e-05	-0.00019486835281837256
5.963303543967366	0.000562523228293094	0.0005566360877140592	0.0006055914339055495	0.0005965394448527456	0.0006309667208906183	0.000619877774004262	0.0006585530444090728	0.0006451096420158089	0.0007182665510953747	0.000699247567466221	0.08393724859017486	0.07835447438179877	-1.441705224048545e-05	-0.00019795716955292586	-1.4163728601147493e-05	-0.00019447884199656762
5.999235447657878	0.0005620630649846614	0.0005561807494682398	0.0006050961613423729	0.0005960515781974618	0.0006304507706616872	0.0006193708895783676	0.0006580146216073684	0.0006445822026358201	0.0007176795075832308	0.000698676044813565	0.08393749794207583	0.07835470677576595	-1.430190004396946e-05	-0.00019755929958306662	-1.4050600658144577e-05	-0.00019408797549633205
6.035383859143656	0.0005616038257727161	0.0005557263257979397	0.0006046018856241235	0.00059556469353428	0.0006299358602761285	0.0006188650266918982	0.0006574772855055977	0.0006440558276463661	0.0007170936525825577	0.0006981056788175573	0.08393775178681946	0.07835494335702288	-1.4187510287195018e-05	-0.00019716004318461045	-1.3938221761466627e-05	-0.00019369574712720106
6.071750082993084	0.0005611455138378617	0.0005552728198531008	0.0006041086102098239	0.0005950787942713465	0.0006294219933593834	0.0006183601889060683	0.0006569410399120708	0.0006435305207758127	0.0007165089903042489	0.0006975364735708743	0.08393801020562845	0.07835518420126857	-1.407387811029788e-05	-0.00019675939399450837	-1.3826587136729629e-05	-0.00019330215064146394
6.108335431635222	0.0005606881323746637	0.0005548202347975277	0.0006036163385741414	0.0005945938838322343	0.0006289091735535705	0.0006178563797984693	0.0006564058886529331	0.0006430062857699593	0.0007159255249796586	0.0006969684331859929	0.08393827328119752	0.07835542938557348	-1.3960998681930917e-05	-0.00019635734559037	-1.3715692037554947e-05	-0.00019290717973287352
6.145141225407182	0.0005602316845917736	0.0005543685738090097	0.0006031250742075322	0.000594109965656083	0.000628397404517643	0.0006173536029632218	0.0006558718355723367	0.0006424831263922044	0.0007153432608608057	0.0006964015617953877	0.08393854109771966	0.07835567898840501	-1.3848867199125342e-05	-0.00019595389149004716	-1.36055317454635e-05	-0.0001925108280368959
6.182168792601758	0.0005597761737120495	0.0005539178400794422	0.0006026348206163821	0.0005936270431977399	0.0006278866899275433	0.0006168518620111272	0.0006553388845326096	0.0006419610464237109	0.0007147622022205765	0.0006958358635517254	0.08393881374091458	0.07835593308965189	-1.3737478887124177e-05	-0.000195549025151176	-1.3496101569684948e-05	-0.0001921130891297529
6.2194194695153895	0.0005593216029726823	0.0005534680368149524	0.0006021455813231549	0.0005931451199279043	0.0006273770334763626	0.0006163511605698252	0.0006548070394144299	0.0006414400496635776	0.0007141823533529338	0.0006952713426280666	0.0839390912980546	0.07835619177065219	-1.3626828999279902e-05	-0.00019514273997123244	-1.3387396847057073e-05	-0.00019171395652856082
6.256894600496366	0.0005588679756253155	0.0005530191672360178	0.0006016573598665312	0.000592664199333266	0.000626868438874495	0.0006158515022839446	0.0006542763041169948	0.000640920139929001	0.0007136037185731189	0.0006947080032180606	0.08393937385799444	0.07835645511421709	-1.3516912816842822e-05	-0.00019473502928633868	-1.327941294184537e-05	-0.00019131342369033133
6.294595537993358	0.0005584152949361764	0.0005525712345775977	0.000601170159801563	0.0005921842849166573	0.0006263609098498036	0.0006153528908152667	0.000653746682558202	0.0006404013210554556	0.0007130263022178713	0.0006941458495361555	0.08393966151119878	0.07835672320465861	-1.3407725648841365e-05	-0.0001943258863709718	-1.3172145245581718e-05	-0.00019091148401147173
6.332523642604218	0.0005579635641861977	0.0005521242420892543	0.000600683984699815	0.0005917053801971927	0.0006258544501477764	0.0006148553298428774	0.000653218178674822	0.0006398835968968598	0.0007124501086456323	0.0006935848858177968	0.08393995434977355	0.07835699612781875	-1.3299262831981476e-05	-0.00019391530443836624	-1.3065589177003664e-05	-0.00019050813082828466
6.370680283125076	0.0005575127866711448	0.0005516781930352794	0.000600198838149515	0.0005912274887104169	0.0006253490635316897	0.0006143588230633289	0.0006526907964226757	0.0006393669713257493	0.0007118751422367626	0.0006930251163196331	0.08394025246749354	0.07835727397109436	-1.3191519730426302e-05	-0.0001935032766390149	-1.295974018182891e-05	-0.00019010335741571904
6.40906683659976	0.0005570629657017432	0.0005512330906948212	0.0005997147237557028	0.0005907506140084524	0.0006248447537827718	0.0006138633741907988	0.0006521645397768134	0.0006388514482334523	0.0007113014073937556	0.0006924665453197256	0.0839405559598326	0.07835755682346565	-1.3084491735709455e-05	-0.00019308979606089127	-1.2854593732665107e-05	-0.00018969715698727296
6.447684688369473	0.0005566141046038054	0.0005507889383620119	0.00059923164514038	0.0005902747596601465	0.0006243415247003661	0.0006133689869572507	0.0006516394127316955	0.0006383370315302657	0.0007107289085414555	0.000691909177117755	0.08394086492399651	0.0783578447755281	-1.297817426653726e-05	-0.0001926748557283392	-1.275014532879995e-05	-0.00018928952269374466
6.486535232122802	0.0005561662067183636	0.0005503457393460984	0.0005987496059426647	0.000589799929251225	0.0006238393801020997	0.0006128756651126012	0.0006511154193013768	0.0006378237251456348	0.0007101576501272805	0.0006913530160352372	0.08394117945895253	0.07835813791951834	-1.2872562768669049e-05	-0.00019225844860194796	-1.2646390496104908e-05	-0.00018888044762363498
6.525619869945995	0.0005557192754017943	0.0005499034969715674	0.0005982686098189396	0.0005893261263844377	0.0006233383238240473	0.0006123834124248784	0.0006505925635196864	0.0006373115330283272	0.0007095876366214382	0.0006907980664157307	0.08394149966546342	0.078358436349345	-1.2767652714833905e-05	-0.00019184056757902412	-1.2543324786972766e-05	-0.00018846992480336944
6.564940012373588	0.0005552733140259496	0.0005494622145782767	0.0005977886604430058	0.0005888533546797107	0.000622838359720898	0.0006118922326803864	0.0006500708494404112	0.0006368004591466151	0.0007090188725171508	0.000690244332625053	0.08394182564611755	0.07835874016062064	-1.2663439604461771e-05	-0.0001914212054911213	-1.244094378000278e-05	-0.0001880579471948418
6.604497078439295	0.0005548283259782915	0.0005490218955215884	0.0005973097615062424	0.000588381617774303	0.0006223394916661313	0.0006114021296838783	0.0006495502811374891	0.0006362905074884589	0.0007084513623308842	0.000689691819051501	0.08394215750536427	0.07835904945068953	-1.2559918963620138e-05	-0.0001910003551048728	-1.233924307997205e-05	-0.0001876445076960942
6.644292495727218	0.0005543843146620193	0.0005485825431724962	0.0005968319167177556	0.0005879109193229546	0.0006218417235521797	0.0006109131072587158	0.0006490308627051881	0.0006357816820616866	0.0007078851106025697	0.0006891405301060646	0.08394249534954602	0.0783593643186627	-1.2457086344890012e-05	-0.0001905780091216447	-1.2238218317695004e-05	-0.00018722959914113657
6.684327700423376	0.000553941283496206	0.000548144160917762	0.0005963551298045406	0.000587441262998047	0.0006213450592906066	0.0006104251692470443	0.0006485125982583027	0.0006352739868941828	0.0007073201218958389	0.0006885904702226524	0.08394283928693429	0.0783596848654474	-1.2354937327183763e-05	-0.00019015416017670317	-1.2137865149877691e-05	-0.0001868132142992529
6.724604137367524	0.0005534992359159265	0.0005477067521600426	0.0005958794045116339	0.000586972652489751	0.0006208495028122742	0.000609938319509955	0.0006479954919323377	0.0006347674260340673	0.0007067564007982482	0.0006880416438583071	0.0839431894277639	0.07836001119378153	-1.2253467515582935e-05	-0.00018972880083804877	-1.2038179258925218e-05	-0.00018639534587372442
6.76512326010531	0.0005530581753723994	0.0005472703203180324	0.0005954047446022803	0.0005865050915061945	0.0006203550580675255	0.0006094525619276677	0.0006474795478837091	0.000634262003549893	0.0007061939519215225	0.0006874940554934404	0.08394354588426745	0.07836034340826432	-1.2152672541248036e-05	-0.0001893019236068466	-1.1939156352861087e-05	-0.00018597598650213487
6.805886530940724	0.0005526181053331135	0.0005468348688265891	0.0005949311538580838	0.0005860385837736092	0.0006198617290263513	0.0006089679003996903	0.0006469647702899293	0.0006337577235308245	0.0007056327799017806	0.00068694770963205	0.08394390877071468	0.0783606816153944	-1.2052548061283232e-05	-0.00018887352091710718	-1.1840792165204901e-05	-0.00018555512875628732
6.846895420988873	0.0005521790292819696	0.0005464004011368751	0.000594458636079175	0.0005855731330364981	0.0006193695196785742	0.0006084843388450029	0.0006464511633498085	0.0006332545900868358	0.0007050728893997799	0.0006864026108019536	0.08394427820344699	0.07836102592359975	-1.1953089758523841e-05	-0.00018844358513381287	-1.174308245474251e-05	-0.00018513276514010857
6.888151410229076	0.000551740950719414	0.0005459669207164905	0.0005939871950843712	0.000585108743057791	0.0006188784340340241	0.0006080018812022278	0.0006459387312836492	0.0006327526073488984	0.0007045142851011543	0.000685858763555019	0.08394465430091529	0.07836137644327547	-1.1854293341464345e-05	-0.00018801210855368122	-1.1646023005498253e-05	-0.00018470888809081487
6.92965598755826	0.0005513038731625773	0.0005455344310496126	0.0005935168347113409	0.0005846454176190082	0.0006183884761227194	0.0006075205314298072	0.0006454274783334459	0.0006322517794691779	0.0007039569717166573	0.0006853161724673968	0.083945037183719	0.07836173328681996	-1.175615454410573e-05	-0.00018757908340422125	-1.154960962652593e-05	-0.00018428348997753807
6.971410650844719	0.0005508678001454118	0.000545102935637132	0.0005930475588167671	0.000584183160520423	0.0006178996499950466	0.0006070402935061818	0.0006449174087630856	0.0006317521106212271	0.0007034009539824065	0.000684774842139755	0.08394542697464595	0.07836209656866824	-1.1658669125812378e-05	-0.0001871445018431922	-1.1453838151798644e-05	-0.0001838565631006872
7.01341690698215	0.0005504327352188298	0.0005446724379967915	0.0005925793712765133	0.0005837219755812234	0.0006174119597219446	0.0006065611714299695	0.0006444085268585481	0.0006312536050001835	0.0007028462366601292	0.0006842347771975174	0.08394582379871027	0.07836246640533258	-1.1561832871148127e-05	-0.00018670835595767377	-1.1358704440063948e-05	-0.00018342809969185137
7.055676271944047	0.0005499986819508462	0.0005442429416633273	0.0005921122759857925	0.0005832618666396798	0.0006169254093950896	0.0006060831692201468	0.0006439008369281125	0.0006307562668229695	0.0007022928245374155	0.0006836959822911026	0.0839462277831934	0.07836284291543892	-1.1465641589788675e-05	-0.0001862706377643436	-1.1264204374747573e-05	-0.0001829980919134666
7.098190270838397	0.0005495656439267143	0.0005438144501886062	0.0005916462768593313	0.0005828028375533078	0.0006164400031270772	0.0006056062909162277	0.0006433943433025594	0.0006302601003284879	0.0007017407224279642	0.0006831584620961645	0.08394663905768684	0.0783632262197632	-1.137009111635244e-05	-0.00018583133920824224	-1.1170333863759138e-05	-0.00018256653185741434
7.1409604379627405	0.0005491336247490732	0.0005433869671417714	0.0005911813778315451	0.0005823448921990397	0.0006159557450516143	0.000605130540578453	0.0006428890503353825	0.000629765109777831	0.0007011899351718436	0.0006826222213138402	0.08394705775413212	0.07836361644127503	-1.1275177310256582e-05	-0.0001853904521623012	-1.1077088839371585e-05	-0.00018213341154478535
7.183988316859528	0.000548702628038085	0.0005429604961093805	0.0005907175828567029	0.0005818880344733893	0.0006154726393237033	0.0006046559222879708	0.0006423849624029927	0.0006292712994544773	0.0007006404676357426	0.000682087264670992	0.08394748400686523	0.07836401370517204	-1.118089605561725e-05	-0.00018494796842716266	-1.0984465258143117e-05	-0.00018169872292614353
7.227275460371831	0.0005482726574315814	0.0005425350406955509	0.0005902548959091038	0.0005814322682926235	0.0006149906901198353	0.0006041824401470234	0.0006418820839049322	0.0006287786736645013	0.000700092324713233	0.0006815535969204588	0.08394791795265805	0.0783644181389258	-1.1087243261069177e-05	-0.00018450387972997195	-1.0892459100713368e-05	-0.00018126245787974948
7.270823430699384	0.0005478437165852063	0.0005421106045221037	0.0005897933209832475	0.0005809775975929329	0.0006145099016381801	0.0006037100982791381	0.0006413804192640867	0.0006282872367367786	0.0006995455113250296	0.0006810212228413067	0.08394835973076534	0.07836482987231899	-1.0994214859674604e-05	-0.000184058177724572	-1.0801066371714935e-05	-0.00018082460821186586
7.31463379945495	0.000547415809172561	0.0005416871912287069	0.0005893328620940095	0.0005805240263306045	0.0006140302780987791	0.000603238900829312	0.0006408799729268972	0.0006277969930231947	0.0006990000324192545	0.0006804901472390818	0.08394880948296703	0.07836524903748912	-1.0901806808776698e-05	-0.00018361085399057342	-1.0710283099634593e-05	-0.00018038516565585527
7.358708147721062	0.0005469889388853492	0.0005412648044730226	0.0005888735232768163	0.000580071558482194	0.0006135518237437395	0.0006027688519642076	0.0006403807493635791	0.0006273079468988561	0.000698455892971703	0.0006799603749460663	0.08394926735361755	0.0783656757689712	-1.081001508983822e-05	-0.00018316190003234145	-1.0620105336660648e-05	-0.00017994412187148645
7.403048066107065	0.0005465631094335255	0.0005408434479308527	0.0005884153085878236	0.0005796201980447008	0.0006130745428374327	0.0006022999558723411	0.000639882753068339	0.0006268201027623029	0.0006979130979861139	0.0006794319108215375	0.08394973348968893	0.07836611020374412	-1.0718835708307083e-05	-0.00018271130727844087	-1.0530529158575379e-05	-0.0001795014684444901
7.447655154806527	0.0005461383245454428	0.0005404231252962886	0.0005879582221040946	0.0005791699490357477	0.0006125984396666914	0.0006018322167642803	0.0006393859885595959	0.0006263334650357235	0.0006973716524944427	0.0006789047597520295	0.08395020804082123	0.07836655248126802	-1.0628264693573856e-05	-0.000182259067082427	-1.0441550664617993e-05	-0.00017905719688598998
7.49253102365499	0.0005457145879679968	0.0005400038402818544	0.0005875022679237764	0.0005787208154937509	0.0006121235185410041	0.0006013656388728363	0.0006388904603801984	0.000625848038165167	0.0006968315615571301	0.0006783789266515924	0.08395069115936878	0.07836700274353649	-1.0538298098714156e-05	-0.00018180517072033386	-1.0353165977352793e-05	-0.00017861129863198932
7.537677292188054	0.000545291903466783	0.0005395855966186635	0.000587047450166287	0.000578272801478107	0.000611649783792725	0.000600900226453264	0.0006383961730976573	0.0006253638266207679	0.0006962928302633884	0.0006778544164620649	0.0839511830004525	0.07836746113511993	-1.0448932000414052e-05	-0.00018134960939057698	-1.0265371242531261e-05	-0.0001781637650422052
7.583095589699846	0.0005448702748262395	0.0005391683980565631	0.0005865937729724915	0.0005778259110693674	0.000611177239777269	0.0006004359837834591	0.0006379031313043625	0.00062488083489696	0.000695755463731473	0.0006773312341533371	0.08395168372200768	0.07836792780321183	-1.036016249886685e-05	-0.00018089237421438364	-1.017816262898364e-05	-0.00017771458740027668
7.628787555301809	0.0005444497058498031	0.0005387522483642883	0.00058614124050489	0.0005773801483694226	0.0006107058908733196	0.0005999729151641582	0.0006374113396178159	0.000624399067512701	0.0006952194671089709	0.0006768093847236255	0.0839521934848358	0.07836840289767684	-1.027198571760049e-05	-0.00018043345623391938	-1.0091536328471484e-05	-0.0001772637569124741
7.674754837981857	0.0005440302003600598	0.0005383371513296136	0.0005856898569478008	0.0005769355175016836	0.0006102357414830335	0.0005995110249191424	0.0006369208026808602	0.0006239185290116963	0.0006946848455730837	0.0006762888731997451	0.08395271245265748	0.07836888657110083	-1.0184397803384738e-05	-0.00017997284641260713	-1.0005488555606123e-05	-0.00017681126470796282
7.720999096663877	0.0005436117621988954	0.0005379231107595034	0.0005852396265075453	0.0005764920226112647	0.0006097667960322469	0.0005990503173954364	0.0006364315251619071	0.0006234392239626208	0.0006941516043309136	0.0006757697046373837	0.0839532407921645	0.078369378978838	-1.0097394926050773e-05	-0.0001795105356334481	-9.920015547642234e-06	-0.00017635710183692976
7.767522000267617	0.0005431943952276552	0.0005375101304802716	0.0005847905534126405	0.0005760496678651731	0.0006092990589706891	0.0005985907969635214	0.0006359435117551786	0.0006229611569593538	0.0006936197486197617	0.0006752518841213875	0.08395377867307496	0.07836988027906402	-1.0010973278384502e-05	-0.00017904651469873023	-9.83511356437896e-06	-0.00017590125927019473
7.814325227768903	0.0005427781033272937	0.0005370982143377322	0.0005843426419139837	0.0005756084574524933	0.0006088325347721893	0.0005981324680175359	0.000635456767180936	0.0006224843326212023	0.0006930892837074157	0.0006747354167660383	0.08395432626818801	0.07837039063282321	-9.925129076017274e-06	-0.00017858077432986175	-9.750778888092254e-06	-0.00017544372789973783
7.861410468260233	0.0005423628903985343	0.000536687366197357	0.0005838958962850465	0.0005751683955845753	0.0006083672279348926	0.0005976753349754866	0.0006349712961857218	0.0006220087555931367	0.000692560214892451	0.0006742203077153401	0.08395488375343817	0.07837091020408689	-9.839858557288833e-06	-0.00017811330516628865	-9.667007823334524e-06	-0.00017498449853659004
7.908779421011744	0.0005419487603620237	0.0005362775899444331	0.0005834503208220645	0.000574729486495226	0.0006079031429814713	0.0005972194022794598	0.0006344871035425986	0.0006215344305460231	0.0006920325475045294	0.0006737065621433073	0.08395545130795576	0.07837143915980044	-9.755157983141506e-06	-0.0001776440977654531	-9.58379669688085e-06	-0.00017452356191165197
7.956433795532517	0.0005415357171584884	0.0005358688894842162	0.0005830059198442305	0.0005742917344408962	0.0006074402844593415	0.0005967646743958284	0.0006340041940513895	0.0006210613621768559	0.0006915062869047002	0.0006731941852542515	0.08395602911412205	0.07837197766994133	-9.671023636921572e-06	-0.00017717314260064232	-9.50114185752169e-06	-0.00017406090867330692
8.004375311632296	0.000541123764748899	0.0005354612687420981	0.0005825626976938934	0.0005738551437008806	0.0006069786569408859	0.0005963111558154752	0.0006335225725389278	0.0006205895552090035	0.000690981438485713	0.0006726831822830834	0.08395661735763038	0.07837252590757265	-9.587451824303803e-06	-0.0001767004300611691	-9.419039675973538e-06	-0.00017359652938737924
8.052605699483543	0.000540712907114625	0.00053505473166376	0.0005821206587367518	0.0005734197185775065	0.0006065182650236689	0.0005958588510540004	0.0006330422438592998	0.0006201190143924427	0.000690458007672322	0.0006721735584956023	0.08395721622754575	0.0783730840489001	-9.50443887319085e-06	-0.00017622595045239942	-9.337486544802598e-06	-0.00017313041453757838
8.101126699683881	0.0005403031482575972	0.0005346492822153349	0.0005816798073620519	0.0005729854633963301	0.0006060591133306596	0.0005954077646519424	0.0006325632128940941	0.0006196497445040013	0.0006899359999216	0.0006716653191887979	0.08395782591636533	0.07837365227332856	-9.421981133544977e-06	-0.00017574969399389295	-9.256478878247841e-06	-0.0001726625545234589
8.149940063318896	0.0005398944922004694	0.0005342449243835704	0.0005812401479827887	0.0005725523825063362	0.0006056012065104565	0.0005949579011749967	0.0006320854845526541	0.0006191817503476057	0.0006894154207232555	0.0006711584696911542	0.08395844662008196	0.07837423076352122	-9.340074977267493e-06	-0.00017527165081897278	-9.17601311209524e-06	-0.00017219293965979598
8.199047552025359	0.0005394869429867821	0.0005338416621759923	0.0005808016850359063	0.0005721204802801355	0.000605144549237513	0.0005945092652142389	0.0006316090637723318	0.0006187150367545255	0.000688896275599952	0.0006706530153629552	0.08395907853824879	0.07837481970545744	-9.258716798100745e-06	-0.0001747918109744756	-9.096085703590162e-06	-0.00017172156017659923
8.248450938054788	0.0005390805046811237	0.0005334394996210659	0.0005803644229824998	0.0005716897611141631	0.0006046891462123628	0.0005940618613863441	0.0006311339555187413	0.0006182496085836214	0.0006883785701076282	0.0006701489615965911	0.08395972187404124	0.07837541928849459	-9.177903011469389e-06	-0.00017431016441936398	-9.016693131288188e-06	-0.000171248406217836
8.298152004337403	0.0005386751813692989	0.0005330384407683653	0.0005799283663080227	0.0005712602294288853	0.0006042350021618533	0.0005936156943338164	0.0006306601647860218	0.0006177854707216014	0.0006878623098358294	0.0006696463138168761	0.08396037683432608	0.0783760297054291	-9.09763005440406e-06	-0.00017382670102462916	-8.937831894970973e-06	-0.0001707734678411399
8.348152544546481	0.0005382709771584897	0.0005326384896887338	0.0005794935195224875	0.000570831889668996	0.0006037821218393714	0.0005931707687252101	0.0006301876965970917	0.0006173226280832667	0.0006873475004080297	0.0006691450774813567	0.08396104362972637	0.07837665115255851	-9.017894385358362e-06	-0.00017334141057172292	-8.859498515463235e-06	-0.00017029673501624265
8.398454363163072	0.0005378678961774285	0.000532239650474458	0.0005790598871606799	0.0005704047463036304	0.0006033305100250842	0.0005927270892553668	0.0006297165560039198	0.0006168610856117773	0.0006868341474819739	0.0006686452580806393	0.08396172247469091	0.0783772838297458	-8.938692484123864e-06	-0.0001728542827523355	-8.78168953455296e-06	-0.0001698181976248908
8.449059275541144	0.0005374659425765598	0.0005318419272394296	0.0005786274737823615	0.0005699788038265632	0.0006028801715261677	0.0005922846606456381	0.0006292467480877833	0.0006164008482789018	0.000686322256750005	0.0006681468611387031	0.08396241358756432	0.07837792794048523	-8.860020851717346e-06	-0.00017236530716774334	-8.704401514897722e-06	-0.00016933784546038777
8.49996910797308	0.0005370651205282136	0.0005314453241193193	0.0005781962839724862	0.0005695540667564236	0.0006024311111770491	0.0005918434876441237	0.0006287782779595423	0.0006159419210852834	0.0006858118339394126	0.0006676498922132336	0.08396311719065676	0.07837858369196563	-8.78187601025069e-06	-0.00017187447332797645	-8.627631039869431e-06	-0.00016885566822635867
8.551185697755594	0.0005366654342267706	0.0005310498452717431	0.000577766322341406	0.0005691305396368993	0.0006019833338396407	0.0005914035750259015	0.0006283111507599031	0.0006154843090606993	0.0006853028848127681	0.0006671543568959444	0.08396383351031693	0.078379251295141	-8.704254502795578e-06	-0.000171381770650611	-8.551374713424223e-06	-0.00016837165553559852
8.602710893256043	0.0005362668878888391	0.000530655494876438	0.0005773375935250927	0.0005687082270369541	0.0006015368444035888	0.0005909649275932713	0.0006278453716596999	0.0006150280172643313	0.0006847954151682812	0.0006666602608129166	0.08396456277700594	0.07837993096479758	-8.627152893255115e-06	-0.00017088718846000606	-8.47562916000185e-06	-0.0001678857969097669
8.654546553979111	0.0005358694857534216	0.0005302622771354307	0.0005769101021853477	0.0005682871335510363	0.0006010916477865108	0.0005905275501759868	0.0006273809458601636	0.0006145730507850294	0.0006842894308401438	0.0006661676096249294	0.08396530522537159	0.07838062291962346	-8.550567766288375e-06	-0.00017039071598701216	-8.400391024425066e-06	-0.00016739808177879123
8.706694550633951	0.0005354732320820919	0.0005298701962732147	0.0005764838530100232	0.0005678672637992974	0.0006006477489342467	0.0005900914476315026	0.0006269178785932051	0.0006141194147415856	0.0006837849376988903	0.0006656764090278033	0.08396606109432521	0.07838132738227972	-8.474495727147334e-06	-0.00016989234236766682	-8.325656971753907e-06	-0.00016690849947953446
8.759156765201672	0.0005350781311591663	0.0005294792565369218	0.0005760588507132391	0.0005674486224278056	0.0006002051528211013	0.000589656624845212	0.0006264561751216923	0.0006136671142830047	0.0006832819416517526	0.0006651866647527409	0.08396683062711854	0.07838204457947326	-8.398933401605746e-06	-0.00016939205664302792	-8.251423687211969e-06	-0.00016641703925582285
8.811935091003267	0.00053468418729188	0.0005290894621964993	0.0005756351000356044	0.000567031214108766	0.0005997638644500982	0.0005892230867306953	0.0006259958407397361	0.0006132161545887816	0.000682780448643024	0.0006646983825666741	0.0839676140714241	0.07838277474202983	-8.323877435783937e-06	-0.00016888984775738358	-8.177687876012932e-06	-0.0001659236902565725
8.865031432767935	0.0005342914048105635	0.0005287008175448872	0.0005752126057444409	0.0005666150435407399	0.000599323888853231	0.0005887908382299664	0.0006255368807729767	0.0006127665408691804	0.0006822804646544275	0.000664211568272616	0.08396841167941455	0.07838351810497249	-8.249324496060334e-06	-0.00016838570455778024	-8.104446263266021e-06	-0.00016542844153526193
8.918447706701835	0.0005338997880688202	0.0005283133268981961	0.000574791372634007	0.0005662001154488688	0.000598885231091719	0.0005883598843137247	0.0006250793005788723	0.0006123182783655143	0.0006817819957054844	0.0006637262277100149	0.08396922370784542	0.07838427490759112	-8.175271268951768e-06	-0.0001678796157933704	-8.031695593879729e-06	-0.00016493128204950191
8.972185840557227	0.0005335093414437048	0.0005279269945958866	0.000574371405525725	0.0005657864345850958	0.0005984478962562625	0.0005879302299816028	0.0006246231055469923	0.0006118713723504303	0.0006812850478538916	0.0006632423667551125	0.08397005041813847	0.07838504539352667	-8.101714461036282e-06	-0.00016737157011496862	-7.959432632468136e-06	-0.00016443220066049424
9.02624777370205	0.0005331200693359003	0.0005275418250009469	0.0005739527092684055	0.0005653740057283895	0.0005980118894673007	0.0005875018802624221	0.000624168301099308	0.0006114258281281933	0.0006807896271958957	0.0006627599913213027	0.08397089207646642	0.0783858298108485	-8.028650798766641e-06	-0.00016686155607317787	-7.887654163169638e-06	-0.00016393118613104718
9.080635457189915	0.0005327319761699027	0.0005271578225000785	0.0005735352887384821	0.0005649628336849772	0.0005975772158752765	0.0005870748402144508	0.000623714892690496	0.0006109816510349796	0.000680295739866682	0.0006622791073595045	0.08397174895384081	0.0783866284121329	-7.956077028368862e-06	-0.000166349562117446	-7.816356989555871e-06	-0.0001634282271250065
9.135350853830497	0.0005323450663942016	0.0005267749915038769	0.0005731191488402422	0.0005645529232885687	0.0005971438806608998	0.0005866491149256619	0.0006232628858082362	0.0006105388464391678	0.0006798033920407596	0.000661799720858528	0.08397262132619783	0.07838744145455026	-7.883989915774547e-06	-0.0001658355765962738	-7.745537934559718e-06	-0.00016292331220722767
9.190395938260405	0.0005319593444814611	0.0005263933364470139	0.0005727042945060578	0.0005641442794005898	0.0005967118890354108	0.0005862247095139924	0.0006228122859735143	0.0006100974197416307	0.0006793125899323517	0.0006613218378454474	0.08397350947449102	0.07838826919994231	-7.812386246495127e-06	-0.0001653195877560354	-7.675193840341737e-06	-0.00016241642984209104
9.245772697014415	0.0005315748149287049	0.0005260128617884244	0.0005722907306966229	0.0005637369069104141	0.0005962812462408496	0.0005858016291276075	0.0006223630987409288	0.0006096573763760361	0.0006788233397957925	0.0006608454643859818	0.08397441368478092	0.07838911191491243	-7.741262825466597e-06	-0.00016480158373931297	-7.6053215681565894e-06	-0.00016190756839261355
9.301483128597186	0.0005311914822575016	0.0005256335720114908	0.0005718784624011912	0.0005633308107355973	0.000595851957550328	0.0005853798789451658	0.0006219153296990006	0.0006092187218091467	0.0006783356479259278	0.0006603706065848763	0.0839753342483282	0.07838996987091153	-7.670616476939361e-06	-0.000164281552583731	-7.535917998245482e-06	-0.00016139671611893613
9.357529243555355	0.0005308093510141534	0.0005252554716242337	0.0005714674946378171	0.0005629259958221184	0.0005954240282683057	0.000584959464176091	0.0006214689844704891	0.000608781461541126	0.0006778495206585237	0.0006598972705862922	0.08397627146168958	0.078390843344324	-7.600444044424462e-06	-0.0001637594822226085	-7.466980029749437e-06	-0.00016088386117865672
9.413913064550128	0.0005304284257698775	0.0005248785651594948	0.0005710578324535921	0.0005625224671446111	0.0005949974637308582	0.0005845403900608353	0.0006210240687127004	0.0006083456011058403	0.0006773649643706685	0.0006594254625741919	0.08397722562681396	0.0783917326165609	-7.5307423905469906e-06	-0.00016323536048303	-7.398504580604336e-06	-0.00016036899162526208
9.47063662643026	0.0005300487111210009	0.0005245028571751318	0.0005706494809248936	0.0005621202297066102	0.0005945722693059632	0.0005841226618711588	0.0006205805881178134	0.0006079111460711729	0.000676881985481194	0.0006589551887727404	0.08397819705114028	0.07839263797415014	-7.461508396891699e-06	-0.00016270917508418026	-7.330488587378725e-06	-0.00015985209540672618
9.527701976305488	0.0005296702116891458	0.0005241283522542053	0.0005702424451576261	0.0005617192885407915	0.0005941484503937773	0.000583706284910401	0.0006201385484131965	0.0006074781020393335	0.0006764005904510905	0.0006584864554467003	0.08397918604769775	0.07839355970882851	-7.3927389639674365e-06	-0.00016218091363784382	-7.262929005233051e-06	-0.00015933316036571832
9.585111173620431	0.0005292929321214219	0.0005237550550051722	0.00056983673028747	0.0005613196487092163	0.0005937260124269196	0.0005832912645137585	0.0006196979553617355	0.0006070464746471762	0.0006759207857839317	0.0006580192689018401	0.08398019293520972	0.07839449811764035	-7.324431011038017e-06	-0.00016165056364605968	-7.195822807751391e-06	-0.00015881217423716065
9.642866290228868	0.0005289168770906203	0.0005233829700620808	0.0005694323414801332	0.000560921315303581	0.0005933049608707608	0.0005828776060485703	0.0006192588147621631	0.0006066162695665197	0.0006754425780263057	0.0006575536354853418	0.08398121803819479	0.07839545350303104	-7.256581476039817e-06	-0.00016111811250103802	-7.129166986857317e-06	-0.00015828912464821432
9.700969410468568	0.0005285420512954027	0.0005230121020847615	0.0005690292839315979	0.0005605242934454616	0.0005928853012237074	0.0005824653149145939	0.000618821132449387	0.0006061874925044654	0.0006749659737682437	0.0006570895615862141	0.08398226168707404	0.07839642617294618	-7.189187315465549e-06	-0.00016058354748377246	-7.06295855271849e-06	-0.00015776399911728023
9.75942263123647	0.0005281684594604997	0.0005226424557590258	0.0005686275628683783	0.000560128588286567	0.0005924670390174974	0.0005820543965442968	0.0006183849142948287	0.0006057601492037266	0.0006744909796436636	0.000656627053635711	0.08398332421827932	0.07839741644093369	-7.122245504241967e-06	-0.0001600468557627771	-6.997194533618287e-06	-0.00015723678505251415
9.818228062064373	0.0005277961063369038	0.0005222740357968613	0.0005682271835477736	0.0005597342050089918	0.0005920501798174918	0.0005816448564031409	0.0006179501662067598	0.0006053342454429566	0.0006740176023308105	0.0006561661181077562	0.08398440597436185	0.0783984246262451	-7.055753035676085e-06	-0.00015950802439430867	-6.931871975893351e-06	-0.00015670746975196548
9.877387825195074	0.0005274249967020645	0.0005219068469366275	0.0005678281512581241	0.0005593411488254671	0.000591634729222969	0.0005812366999898721	0.000617516894130642	0.0006049097870370757	0.0006735458485527033	0.0006557067615193656	0.08398550730410498	0.07839945105393835	-6.9897069212660964e-06	-0.0001589670403194382	-6.866987943740174e-06	-0.00015617604040051025
9.936904055658934	0.0005270551353600921	0.0005215408939432617	0.0005674304713190769	0.0005589494249796254	0.000591220692867431	0.0005808299328368212	0.0006170851040494785	0.0006044867798376165	0.0006730757250775961	0.0006552489904310899	0.08398662856263663	0.07840049605498618	-6.924104190605095e-06	-0.00015842389036349602	-6.8025395191639165e-06	-0.0001556424840701287
9.996778901350961	0.0005266865271419516	0.000521176181608474	0.0005670341490818433	0.0005585590387462531	0.0005908080764189014	0.0005804245605101926	0.000616654801984159	0.0006040652297330546	0.0006726072387194321	0.0006547928114474453	0.08398777011154644	0.07840155996638327	-6.858941891365461e-06	-0.0001578785612365713	-6.738523801914226e-06	-0.00015510678771954445
10.05701452310831	0.0005263191769056634	0.0005208127147509492	0.0005666391899294614	0.0005581699954315531	0.0005903968855802289	0.000580020588610366	0.0006162259939938097	0.0006036451426491518	0.0006721403963383069	0.0006543382312173563	0.08398893231900334	0.07840264313125447	-6.794217089088096e-06	-0.00015733103953069483	-6.674937909290947e-06	-0.00015456893819155992
10.117613094788254	0.0005259530895365073	0.0005204504982165538	0.0005662455992770678	0.0005577823003734115	0.0005899871260893994	0.0005796180227721998	0.0006157986861761559	0.0006032265245493064	0.0006716752048409443	0.0006538852564346088	0.08399011555987655	0.07840374589896994	-6.729926867119103e-06	-0.0001567813117192146	-6.611778976118102e-06	-0.0001540289222132507
10.178576803346665	0.0005255882699472222	0.0005200895368785351	0.0005658533825721608	0.000557395958941658	0.0005895788037198435	0.0005792168686653315	0.000615372884667875	0.0006028093814348958	0.0006712116711811656	0.0006534338938382971	0.0839913202158552	0.07840486862525652	-6.666068326513508e-06	-0.00015622936415607414	-6.549044154594702e-06	-0.0001534867263942863
10.239907848916916	0.0005252247230782116	0.0005197298356377308	0.000565462545294874	0.0005570109765383383	0.0005891719242807517	0.0005788171319944902	0.0006149485956449645	0.0006023937193456348	0.0006707498023603753	0.0006529841502132878	0.08399254667557686	0.07840601167231609	-6.602638585874801e-06	-0.0001556751830736891	-6.486730614158574e-06	-0.0001529423372249733
10.301608444889292	0.0005248624538977506	0.0005193713994227762	0.0005650730929582517	0.0005566273585979848	0.0005887664936173941	0.0005784188184998068	0.0006145258253231104	0.0006019795443599317	0.0006702896054280502	0.0006525360323906835	0.08399379533475156	0.07840717540894118	-6.539634781333251e-06	-0.00015511875458318336	-6.424835541497635e-06	-0.00015239574107744902
10.363680817990868	0.0005245014674021863	0.0005190142331903067	0.0005646850311085168	0.0005562451105878828	0.0005883625176114329	0.0005780219339571199	0.0006141045799580514	0.0006015668625952424	0.0006698310874822235	0.0006520895472482859	0.08399506659629245	0.07840836021063817	-6.477054066394983e-06	-0.00015456006467265415	-6.363356140351266e-06	-0.0001518469242029058
10.426127208365882	0.0005241417686161508	0.0005186583419251735	0.0005642983653253555	0.0005558642380083521	0.0005879600021812518	0.0005776264841783016	0.0006136848658459606	0.0006011556802084418	0.0006693742556699922	0.0006516447017110785	0.08399636087044661	0.07840956645974906	-6.414893611817081e-06	-0.0001539990992052015	-6.302289631401024e-06	-0.0001512958727297592
10.488949869656532	0.0005237833625927684	0.0005183037306406516	0.000563913101222195	0.0005554847463930217	0.0005875589532822791	0.0005772324750115724	0.0006132666893238226	0.0006007460033961877	0.0006689191171880188	0.0006512015027517041	0.08399767857493076	0.07841079454557479	-6.3531506055468714e-06	-0.00015343584391898368	-6.241633252236818e-06	-0.00015074257266434188
10.552151069084381	0.0005234262544138648	0.0005179504043786518	0.0005635292444464851	0.0005551066413091083	0.000587159376907317	0.0005768399123418229	0.0006128500567698154	0.0006003378383952929	0.0006684656792830416	0.0006507599573909506	0.08399902013506559	0.07841204486450574	-6.29182225258141e-06	-0.0001528702844250246	-6.181384257209453e-06	-0.0001501870098887248
10.615733087532126	0.0005230704491901786	0.0005175983682099341	0.0005631468006799842	0.0005547299283576996	0.0005867612790868747	0.0005764488020909405	0.0006124349746036979	0.0005999311914831003	0.0006680139492523927	0.0006503200726982438	0.084000385983916	0.0784133178201482	-6.230905774902429e-06	-0.00015230240620678348	-6.121539917339561e-06	-0.00014962917015949595
10.679698219625935	0.0005227159520615737	0.0005172476272343221	0.0005627657756390446	0.0005543546131740374	0.0005863646658895014	0.0005760591502181378	0.0006120214492872001	0.0005995260689778618	0.00066756393444452	0.0006498818557921449	0.08400177656243285	0.07841461382345749	-6.170398411359246e-06	-0.0001517321946187533	-6.06209752022132e-06	-0.00014906903910678893
10.744048773818252	0.0005223627681972523	0.0005168981865809189	0.0005623861750749039	0.0005539807014278044	0.0005859695434221266	0.000575670962720284	0.0006116094873244196	0.0005991224772391229	0.0006671156422595173	0.000649445313840855	0.08400319231959755	0.07841593329287419	-6.110297417541259e-06	-0.00015115963488461504	-6.003054369910568e-06	-0.00014850660223296452
10.808787072471103	0.0005220109027959724	0.0005165500514083255	0.0005620080047739771	0.000553608198823415	0.000585575917830402	0.0005752842456322402	0.0006111990952622206	0.0005987204226681097	0.0006666690801496623	0.000649010454062726	0.08400463371256758	0.0784172766544582	-6.0506000657172335e-06	-0.00015058471209669633	-5.944407786846739e-06	-0.00014794184491156992
10.87391545193992	0.000521660361086259	0.0005162032269048558	0.0005616312705581482	0.000553237111100303	0.0005851837952990448	0.0005748990050271958	0.0006107902796906351	0.0005983199117081174	0.0006662242556199551	0.0006485772837267735	0.08400610120682732	0.07841864434202953	-5.991303644700859e-06	-0.00015000741121426464	-5.886155107726228e-06	-0.0001473747523856317
10.93943626265785	0.0005213111483266278	0.0005158577182887623	0.0005612559782850727	0.0005528674440332219	0.0005847931820521891	0.0005745152470170136	0.000610383047243276	0.0005979209508449115	0.0006657811762286727	0.0006481458101532046	0.08400759527633986	0.07842003679730956	-5.932405459772687e-06	-0.0001494277170624725	-5.828293685425194e-06	-0.00014680530976689254
11.00535186922059	0.0005209632698057977	0.0005155135308084508	0.000560882133848471	0.0005524992034325344	0.0005844040843537342	0.0005741329777525698	0.0006099774045977429	0.0005975235466071218	0.0006653398495879197	0.0006477160407139411	0.08400911640370233	0.07842145447006753	-5.873902832589928e-06	-0.00014884561433130272	-5.770820888912828e-06	-0.0001462335020347011
11.071664650471687	0.0005206167308429136	0.000515170669742706	0.0005605097431784343	0.0005521323951445158	0.0005840165085077014	0.0005737522034241043	0.0006095733584760433	0.000597127705566649	0.0006649002833641947	0.0006472879828331576	0.08401066508030397	0.07842289781826535	-5.815793101045935e-06	-0.00014826108757363954	-5.713734103111705e-06	-0.0001456593140339857
11.138376999588447	0.0005202715367877684	0.000514829140400916	0.0005601388122417286	0.0005517670250516558	0.0005836304608585932	0.0005733729302615728	0.0006091709156450123	0.0005967334343390739	0.0006644624852789594	0.0006468616439878238	0.08401224180648725	0.07842436730820972	-5.7580736191947465e-06	-0.0001476741212038668	-5.657030728829261e-06	-0.00014508273047424136
11.205491324168262	0.0005199276930210236	0.0005144889481232966	0.0005597693470421021	0.000551403099072961	0.0005832459477917557	0.0005729951645350004	0.000608770082916739	0.0005963407395840685	0.0006640264631092159	0.0006464370317082518	0.08401384709171154	0.07842586341470345	-5.700741757166082e-06	-0.00014708469949743785	-5.60070818266499e-06	-0.0001445037359286
11.273010046315514	0.000519585204954433	0.0005141500982811161	0.0005594013536205941	0.000551040623164263	0.0005828629757337422	0.0005726189125548397	0.0006083708671489954	0.0005959496280058135	0.0006635922246880893	0.000646014153578651	0.08401548145472025	0.07842738662120176	-5.643794901062996e-06	-0.00014649280658907138	-5.544763896909825e-06	-0.0001439223148323454
11.340935602728974	0.0005192440780310674	0.0005138125962769249	0.000559034838055848	0.0005506796033185267	0.0005824815511526836	0.0005722441806723325	0.0006079732752456717	0.0005955601063534193	0.0006631597779054193	0.0006455930172376899	0.08401714542371073	0.07842893741997034	-5.5872304528265665e-06	-0.0001458984264704477	-5.4891953194255785e-06	-0.00014333845148079005
11.409270444789758	0.0005189043177255438	0.000513476447544786	0.0005586698064644298	0.0005503200455661666	0.0005821016805586641	0.0005718709752798782	0.0006075773141572192	0.0005951721814213557	0.0006627291307083638	0.0006451736303790689	0.08401883953650698	0.0784305163122471	-5.531045830196868e-06	-0.0001453015429904586	-5.433999913591163e-06	-0.00014275213002920562
11.478017038649782	0.0005185659295442464	0.0005131416575505003	0.0005583062650011385	0.0005499619559753537	0.0005817233705040908	0.0005714993028113957	0.0006071829908810884	0.0005947858600498755	0.0006623002911019961	0.0006447560007520881	0.08402056434073794	0.07843212380840718	-5.475238466580261e-06	-0.0001447021398526538	-5.379175158191571e-06	-0.00014216333449075524
11.547177865320764	0.0005182289190255616	0.0005128082317918444	0.0005579442198593355	0.000549605340652343	0.0005813466275840824	0.0005711291697427036	0.0006067903124621848	0.0005944011491254579	0.0006618732671499279	0.0006443401361622397	0.08402232039401396	0.07843376042812802	-5.419805810941841e-06	-0.00014410020061363105	-5.324718547295576e-06	-0.00014157204873460616
11.616755420763786	0.0005178932917401043	0.0005124761757987998	0.0005575836772712624	0.0005492502057417865	0.0005809714584368474	0.0005707605825918914	0.00060639928599332	0.0005940180555812437	0.0006614480669749264	0.0006439260444717927	0.08402410826411369	0.07843542670056344	-5.364745327753398e-06	-0.00014349570868264772	-5.270627590200222e-06	-0.0001409782564853329
11.686752215979308	0.0005175590532909501	0.0005121454951337892	0.0005572246435083701	0.0005488965574270605	0.0005805978697440747	0.0005703935479197022	0.0006060099186156723	0.000593636586397482	0.0006610246987595454	0.0006435137336003931	0.08402592852916685	0.07843712316451362	-5.310054496858105e-06	-0.0001428886473192753	-5.2168998113206674e-06	-0.0001403819413211549
11.75717077709787	0.0005172262093138672	0.0005118161953919113	0.0005568671248816465	0.0005485444019305899	0.0005802258682313243	0.0005700280723299144	0.0006056222175192495	0.0005932567486019802	0.0006606031707467625	0.0006431032115256674	0.08402778177784598	0.07843885036860464	-5.255730813403733e-06	-0.00014227899963231705	-5.163532750099981e-06	-0.0001397830866725347
11.82801364547121	0.0005168947654775501	0.0005114882822011785	0.000556511127741949	0.0005481937455141777	0.0005798554606684226	0.0005696641624697304	0.00060523618994336	0.0005928785492705583	0.0006601834912406248	0.0006426944862838379	0.08402966860955952	0.07844060887146813	-5.20177178772209e-06	-0.00014166674857801764	-5.110523960913729e-06	-0.00013918167582056828
11.899283377763982	0.0005165647274838546	0.000511161761222755	0.0005561566584803392	0.0005478445944793364	0.0005794866538698637	0.0005693018250301675	0.0006048518431770874	0.0005925019955275084	0.0006597656686069041	0.0006422875659703416	0.08403158963464889	0.07844239924192323	-5.148174945249218e-06	-0.0001410518769585506	-5.057871012972837e-06	-0.00013857769189558333
11.970982546046038	0.0005162361010680344	0.0005108366381511979	0.0005558037235284221	0.0005474969551676242	0.000579119454695212	0.0005689410667464537	0.0006044691845597705	0.0005921270945460616	0.0006593497112737594	0.0006418824587404613	0.08403354547458754	0.07844422205916571	-5.094937826442998e-06	-0.00014043436742097737	-5.005571490253324e-06	-0.0001379711178757792
12.043113737885237	0.0005159088919989765	0.0005105129187146964	0.0005554523293586836	0.0005471508339609797	0.0005787538700495091	0.000568581894398426	0.0006040882214814877	0.0005917538535488557	0.0006589356277324058	0.0006414791728099582	0.08403553676218804	0.07844607791295762	-5.0420579866599854e-06	-0.00013981420245491594	-4.9536229913683776e-06	-0.0001373619365852563
12.115679556440844	0.0005155831060794432	0.0005101906086753172	0.0005551024824848388	0.0005468062372820672	0.0005783899068836879	0.0005682243148109357	0.0006037089613835508	0.0005913822798084128	0.0006585234265377984	0.0006410777164557222	0.08403756414180752	0.07844796740381882	-4.989532996088619e-06	-0.00013919136439141666	-4.902023129510231e-06	-0.00013675013069291975
12.188682620557461	0.0005152587491463081	0.000509869713829245	0.0005547541894621743	0.000546463171594615	0.0005780275721949863	0.0005678683348542529	0.0006033314117589977	0.0005910123806476177	0.0006581131163093166	0.0006406780980164192	0.0840396282695608	0.07844989114322878	-4.937360439667693e-06	-0.00013856583540182432	-4.850769532361698e-06	-0.0001361356827111193
12.26212556485955	0.0005149358270707991	0.0005095502400070297	0.0005544074568879	0.0005461216434037646	0.0005776668730273671	0.0005675139614444794	0.0006029555801530965	0.0005906441634402049	0.000657704705731464	0.0006402803258931559	0.0840417298135365	0.07845184975382495	-4.885537916943239e-06	-0.0001379375974947944	-4.799859841965633e-06	-0.00013551857499315145
12.336011039846525	0.0005146143457587416	0.0005092321930738339	0.0005540622914015031	0.0005457816592564218	0.0005773078164719461	0.0005671612015439656	0.0006025814741638539	0.0005902776356112509	0.0006572982035545759	0.0006398844085501504	0.08404386945401526	0.0784538438696072	-4.8340630420186555e-06	-0.00013730663251566855	-4.749291714670721e-06	-0.00013489878973223235
12.41034171198835	0.0005142943111508004	0.0005089155789296802	0.0005537186996851016	0.000545443225741608	0.0005769504096674172	0.0005668100621617284	0.000602209101442528	0.000589912804637671	0.0006568936185955338	0.000639490354515409	0.08404604788369723	0.07845587413614842	-4.782933443479246e-06	-0.00013667292214532278	-4.699062821050381e-06	-0.00013427630896052645
12.485120263821853	0.0005139757292227238	0.0005086004035096974	0.0005533766884638035	0.0005451063494908134	0.0005765946598004851	0.0005664605503538744	0.000601838469694145	0.0005895496780487189	0.0006564909597384893	0.0006390981723814123	0.08404826580792533	0.07845794121080675	-4.732146764251707e-06	-0.00013603644789705882	-4.649170845773525e-06	-0.0001336511145460656
12.560349394047481	0.0005136586059855924	0.0005082866727843769	0.0005530362645060716	0.0005447710371783618	0.0005762405741063067	0.0005661126732240325	0.0006014695866780294	0.0005891882634264999	0.0006560902359356031	0.0006387078708058156	0.08405052394492213	0.07846004576294038	-4.681700661532135e-06	-0.00013539719111531345	-4.599613487539945e-06	-0.00013302318819179149
12.63603181762671	0.0005133429474860646	0.0005079743927598212	0.0005526974346240869	0.0005444372955217698	0.000575888159868931	0.000565766437923783	0.0006011024602083325	0.0005888285684064826	0.0006556914562077877	0.0006383194585121528	0.08405282302602354	0.07846218847412965	-4.631592806730953e-06	-0.00013475513297508956	-4.5503884590204595e-06	-0.00013239251143484787
12.712170265880024	0.000513028759806623	0.0005076635694779958	0.0005523602056741158	0.0005441051312821091	0.0005755374244217435	0.0005654218516530936	0.0006007370981545678	0.0005884706006780157	0.0006552946296454588	0.0006379329442905471	0.08405516379592072	0.07846437003840163	-4.581820885345839e-06	-0.00013411025447906955	-4.5014934867042625e-06	-0.0001317590656429446
12.78876748658549	0.0005127160490658283	0.0005073542090169886	0.0005520245845568849	0.0005437745512643816	0.0005751883751479211	0.0005650789216607677	0.0006003735084421591	0.0005881143679848604	0.0006548997654093057	0.000637548336998442	0.08405754701290741	0.07846659116245926	-4.532382596871953e-06	-0.00013346253645563078	-4.4529263108663945e-06	-0.0001311228320139829
12.865826244077915	0.0005124048214185661	0.0005070463174912609	0.0005516905782179542	0.0005434455623178859	0.000574841019480886	0.0005647376552448818	0.0006000116990529865	0.0005877598781257161	0.0006545068727310615	0.000637165645561329	0.08405997344912695	0.07846885256591336	-4.483275654735587e-06	-0.00013281195955802683	-4.404684685468431e-06	-0.0001304837915742929
12.943349319348618	0.0005120950830563016	0.0005067399010519086	0.000551358193648096	0.0005431181713365962	0.0005744953649047662	0.0005643980597532437	0.0005996516780259444	0.0005874071389547618	0.0006541159609142901	0.0006367848789734942	0.0840624438908293	0.07847115498151948	-4.434497786194418e-06	-0.00013215850426194498	-4.356766378044424e-06	-0.00012984192517584425
13.0213395101458	0.0005117868402073309	0.0005064349658869186	0.0005510274378836763	0.0005427923852595382	0.0005741514189548614	0.0005640601425838441	0.0005992934534575029	0.0005870561583821991	0.0006537270393351815	0.0006364060462987699	0.08406495913862948	0.0784734991554228	-4.386046732241661e-06	-0.00013150215086352168	-4.309169169648859e-06	-0.00012919721349537172
13.099799631075467	0.0005114800991370377	0.0005061315182214302	0.0005506983180070418	0.0005424682110711738	0.0005738091892181142	0.0005637239111853186	0.0005989370335022801	0.000586706944374804	0.0006533401174433602	0.0006360291566712996	0.08406752000777383	0.0784758858474023	-4.337920247546659e-06	-0.00013084287947837114	-4.26189085477079e-06	-0.0001285496370327932
13.178732513703073	0.0005111748661481443	0.0005058295643179938	0.000550370841146904	0.0005421456558017825	0.0005734686833335805	0.0005633893730574096	0.0005985824263736115	0.0005863595049564795	0.0006529552047626964	0.0006356542192963072	0.08407012732840612	0.07847831583112154	-4.290116100341256e-06	-0.00013018067003875422	-4.214929241221944e-06	-0.00012789917610844803
13.258141006655675	0.0005108711475809732	0.000505529110476837	0.000550045014478736	0.0005418247265278549	0.0005731299089929157	0.0005630565357514406	0.0005982296403441392	0.0005860138482088237	0.0006525723108921418	0.0006352812434508853	0.08407278194584462	0.07848078989438453	-4.242632072322221e-06	-0.00012951550229149678	-4.168282150056064e-06	-0.00012724581086127895
13.338027975724735	0.0005105689498137034	0.000505230163036127	0.0005497208452251664	0.0005415054303724824	0.0005727928739408568	0.0005627254068707885	0.0005978786837463994	0.000585669982271698	0.0006521914455065659	0.0006349102384847883	0.08407548472086172	0.07848330883939737	-4.195465958610912e-06	-0.00012884735579733742	-4.121947415513388e-06	-0.00012658952124794398
13.418396303969553	0.0005102682792626265	0.0005049327283722343	0.0005493983406563761	0.0005411877745057525	0.0005724575859757106	0.0005623959940713627	0.000597529564973415	0.0005853279153438018	0.0006518126183576048	0.0006345412138212335	0.08407823652996553	0.07848587348303247	-4.14861556763662e-06	-0.00012817620992795764	-4.0759228849222146e-06	-0.00012593028704038778
13.49924889182131	0.0005099691423824103	0.000504636812900001	0.0005490775080905036	0.0005408717661451493	0.0005721240529498523	0.0005620683050620896	0.0005971822924793037	0.0005849876556832564	0.0006514358392745278	0.0006341741789577213	0.08408103826569335	0.07848848465709832	-4.102078721039855e-06	-0.00012750204386377528	-4.030206418593075e-06	-0.00012526808782328813
13.580588657187745	0.0005096715456663591	0.0005043424230730089	0.0005487583548940504	0.0005405574125559573	0.000571792282770225	0.0005617423476054055	0.000596836874779887	0.0005846492116081977	0.000651061118165111	0.0006338091434668609	0.08408389083690539	0.07849114320861666	-4.055853253617271e-06	-0.0001268248365928759	-3.984795889750651e-06	-0.00012460290299248777
13.662418535558457	0.0005093754956466743	0.0005040495653838467	0.0005484408884822893	0.0005402447210516658	0.0005714622833988436	0.0005614181295177487	0.0005964933204533064	0.0005843125914973691	0.0006506884650165215	0.0006334461169972066	0.08408679516908654	0.07849385000010078	-4.00993701322452e-06	-0.00012614456690838993	-3.939689184478262e-06	-0.00012393471175393966
13.744741480110864	0.0005090809988947194	0.0005037582463643812	0.0005481251163196796	0.0005399336989943805	0.0005711340628533081	0.0005610956586700584	0.0005961516381406502	0.0005839778037907278	0.0006503178898962188	0.0006330851092741083	0.08408975220465163	0.07849660590984289	-3.9643278606838785e-06	-0.0001254612134063554	-3.894884201596869e-06	-0.0001232634931204457
13.827560461816718	0.0005087880620212835	0.0005034684725860289	0.000547811045920282	0.0005396243537952366	0.000570807629207319	0.000560774942988284	0.0005958118365465846	0.0005836448569900545	0.0006499494029528638	0.0006327261301005714	0.08409276290325922	0.07849941183220363	-3.919023669709653e-06	-0.00012477475448385844	-3.850378852585708e-06	-0.00012258922590967225
13.910878469549415	0.0005084966916768484	0.0005031802506600293	0.000547498684848183	0.0005393166929148182	0.0005704829905912001	0.0005604559904538937	0.0005954739244399969	0.0005833137596595744	0.0006495830144172466	0.0006323691893581328	0.08409582824212934	0.07850226867791095	-3.874022326827518e-06	-0.0001240851683368821	-3.806171061528519e-06	-0.00012191188874306758
13.9946985101918	0.0005082068945518512	0.0005028935872377165	0.000547188040717914	0.0005390107238635763	0.0005701601551924243	0.0005601388091043895	0.0005951379106546373	0.0005829845204265788	0.0006492187346032171	0.0006320142970077402	0.0840989492163666	0.07850517737435936	-3.8293217312843075e-06	-0.00012339243295809987	-3.7622587650116245e-06	-0.00012123146004301699
14.079023608744702	0.0005079186773769573	0.0005026084890107982	0.0005468791211948852	0.0005387064542022581	0.0005698391312561498	0.0005598234070338311	0.0005948038040897826	0.0005826571479820625	0.0006488565739086416	0.0006316614630906551	0.08410212683929327	0.07850813886591987	-3.7849197949716903e-06	-0.00012269652613498827	-3.718639912041969e-06	-0.0001205479180307889
14.163856808436103	0.0005076320469233231	0.0005023249627116276	0.0005465719339958127	0.000538403891542332	0.0005695199270857536	0.0005595097923933618	0.0005944716137108905	0.0005823316510813602	0.0006484965428163596	0.000631310697729356	0.08410536214278155	0.07851115411425164	-3.7408144423346605e-06	-0.00012199742544688474	-3.675312463974692e-06	-0.00011986124072452253
14.24920117083096	0.0005073470100028713	0.0005020430151134853	0.0005462664868891596	0.0005381030435464243	0.0005692025510433845	0.0005591979733917421	0.0005941413485502807	0.0005820080385447997	0.0006481386518951665	0.0006309620111284664	0.08410865617760042	0.07851422409862352	-3.697003610291308e-06	-0.00012129510826333623	-3.632274394425525e-06	-0.00011917140593702136
14.335059775941703	0.0005070635734685564	0.0005017626530308549	0.0005459627876955713	0.000537803917928753	0.0005688870115505051	0.0005588879582958877	0.0005938130177078065	0.0005816863192583543	0.0006477829118007991	0.0006306154135756854	0.0841120100137619	0.07851734981623819	-3.6534852481716687e-06	-0.000120589551742184	-3.5895236891961974e-06	-0.0001184783912735049
14.421435722339384	0.0005067817442146386	0.0005014838833197044	0.0005456608442883219	0.00053750652245557	0.0005685733170884539	0.0005585797554314147	0.0005934866303515475	0.0005813665021743084	0.0006474293332769432	0.0006302709154427365	0.08411542474087873	0.07852053228256267	-3.6102573176201476e-06	-0.00011988073282682976	-3.5470583462063505e-06	-0.00011778217412990177
14.50833212726552	0.0005065015291769544	0.0005012067128777648	0.0005453606645937594	0.0005372108649456035	0.0005682614761990023	0.0005582733731831863	0.0005931621957185024	0.0005810485963119275	0.0006470779271562483	0.0006299285271863271	0.08411890146852602	0.07852377253166881	-3.5673177924936024e-06	-0.00011916862824315477	-3.504876375379478e-06	-0.00011708273168933858
14.595752126744532	0.000506222935333195	0.0005009311486448181	0.0005450622565917639	0.0005369169532705137	0.0005679514974849327	0.0005579688199958765	0.0005928397231153003	0.000580732610758145	0.0006467287043613696	0.0006295882593491305	0.08412244132660979	0.07852707161657385	-3.524664658819277e-06	-0.00011845321449863166	-3.4629757985934866e-06	-0.00011638004092094645
14.683698875697011	0.0005059459697031717	0.0005006571976029725	0.0005447656283161943	0.000536624795355335	0.0005676433896106006	0.0005576661043745233	0.0005925192219189051	0.0005804185546682419	0.0006463816759060037	0.0006292501225607621	0.08412604546574469	0.07853043060959544	-3.482295914711102e-06	-0.00011773446787953501	-3.4213546496152103e-06	-0.00011567407857790424
14.772175548053516	0.0005056706393490981	0.0005003848667769527	0.0005444707878553549	0.0005363343991789414	0.0005673371613025255	0.0005573652348851021	0.0005922007015773446	0.0005801064372665492	0.0006460368528959608	0.0006289141275387918	0.0841297150576363	0.0785338506027043	-3.440209570253032e-06	-0.00011701236444755514	-3.380010973976378e-06	-0.00011496482119356666
14.861185336869132	0.0005053969513758626	0.0005001141632343825	0.000544177743352457	0.0005360457727745036	0.0005670328213499727	0.0005570662201550995	0.0005918841716104393	0.000579796267847152	0.0006456942465302391	0.0006285802850897545	0.08413345129547244	0.07853733270789119	-3.3984036474504764e-06	-0.00011628688003822996	-3.3389428289228723e-06	-0.00011425224507996545
14.95073145443871	0.0005051249129313078	0.0004998450940860738	0.0005438865030060897	0.0005357589242299577	0.0005667303786055515	0.0005567690688740942	0.0005915696416105448	0.000579488055774606	0.0006453538681021216	0.0006282486061101872	0.08413725539432014	0.07854087805753653	-3.356876180160475e-06	-0.00011555799025876612	-3.298148283357484e-06	-0.00011353632632604693
15.040817132412794	0.0005048545312065024	0.0004995776664863094	0.000543597075070687	0.0005354738616884684	0.0005664298419858084	0.0005564737897943401	0.0005912571212432961	0.0005791818104846543	0.0006450157290002797	0.000627919101587665	0.08414112859153204	0.07854448780478847	-3.3156252139936865e-06	-0.00011482567048511083	-3.2576254177293235e-06	-0.00011281704079431354
15.131445621914246	0.0005045858134360248	0.0004993118876331356	0.0005433094678570092	0.0005351905933489089	0.0005661312204718403	0.000556180391731365	0.0005909466202483713	0.0005788775414849653	0.0006446798407099047	0.0006275917826018708	0.0841450721471589	0.07854816312394762	-3.2746488062202796e-06	-0.0001140898958585379	-3.2173723239557576e-06	-0.00011209436411800666
15.222620193655578	0.0005043187668982406	0.000499047764768651	0.0005430236897326236	0.0005349091274663367	0.0005658345231099063	0.0005558888835645681	0.0005906381484402596	0.0005785752583558716	0.000644346214813848	0.0006272666603256678	0.08414908734437111	0.07855190521086032	-3.2339450257317694e-06	-0.00011335064128473182	-3.1773871053794762e-06	-0.00011136827170005192
15.31434413805701	0.0005040533989155794	0.0004987853051792942	0.0005427397491223872	0.0005346294723524752	0.0005655397590120448	0.0005555992742378243	0.0005903317157090357	0.0005782749707511184	0.0006440148629937775	0.0006269437460261877	0.08415317548988617	0.07855571528331548	-3.1935119529499442e-06	-0.00011260788143033218	-3.1376678766717805e-06	-0.00011063873870932606
15.406620765365147	0.0005037897168548181	0.0004985245161961378	0.000542457654508938	0.0005343516363762008	0.0005652469373567038	0.0005553115727601009	0.0005900273320211504	0.0005779766883986248	0.0006436857970313565	0.0006266230510659424	0.08415733791440806	0.0785595945814555	-3.153347679723216e-06	-0.0001118615907198528	-3.0982127637458473e-06	-0.00010990574007832543
15.499453405772549	0.0005035277281273614	0.0004982654051951797	0.0005421774144331906	0.0005340756279640357	0.0005649560673893745	0.000555025788206075	0.0005897250074202285	0.0005776804211012527	0.0006433590288094353	0.0006263045869039449	0.08416157597307043	0.07856354436818906	-3.1134503092836857e-06	-0.00011111174333394702	-3.059019903702085e-06	-0.00010916925050087622
15.592845409537835	0.0005032674401895203	0.0004980079795976349	0.0005418990374948306	0.00053380145560064	0.0005646671584232292	0.0005547419297167604	0.000589424752027873	0.0005773861787375826	0.0006430345703132596	0.0006259883650968469	0.08416589104589105	0.07856756592961357	-3.0738179561612747e-06	-0.00011035831320627132	-3.0200874447413976e-06	-0.00010842924442922008
15.686800147106629	0.0005030088605427978	0.0004977522468702316	0.0005416225323528218	0.0005335291278293164	0.0005643802198397732	0.0005544600065001423	0.000589126576044487	0.0005770939712627058	0.0006427124336317022	0.0006256743973000986	0.0841702845382347	0.07857166057544711	-3.034448746091784e-06	-0.00010960127402026565	-2.981413546095362e-06	-0.00010768569607132183
15.781321009233178	0.0005027519967341693	0.0004974982145255038	0.0005413479077259124	0.0005332586532525115	0.0005640952610894979	0.000554180027831817	0.0005888304897501	0.0005768038087090198	0.0006423926309585076	0.0006253626952691184	0.08417475788128297	0.0785758296394675	-2.9953408159704917e-06	-0.00010884059920757139	-2.9429963779512014e-06	-0.00010693857938852414
15.87641140710273	0.0005024968563563642	0.0004972458901220862	0.0005410751723931442	0.0005329900405323247	0.0005638122916925418	0.0005539020030556385	0.0005885365035052047	0.0005765157011870349	0.0006420751745935548	0.0006250532708604818	0.08417931253251604	0.07858007447995832	-2.9564923137432968e-06	-0.0001080762619437986	-2.9048341213758905e-06	-0.00010618786809225844
15.972074772454643	0.0005022434470481539	0.0004969952812650145	0.0005408043351943758	0.000532723298391027	0.0005635313212393655	0.0005536259415843765	0.0005882446277516128	0.0005762296588861989	0.0006417600769441476	0.0006247461360331349	0.08418394997620054	0.0785843964801661	-2.9179013983572817e-06	-0.00010730823514666643	-2.8669249682437316e-06	-0.00010543353564178293
16.06831455770623	0.0005019917764946286	0.0004967463956060155	0.0005405354050307956	0.0005324584356115722	0.0005632523593914223	0.0005533518529003743	0.0005879548730133061	0.0005759456920757172	0.0006414473505263082	0.0006244413028496105	0.08418867172388923	0.07858879704876393	-2.8795662396692047e-06	-0.00010653649147254751	-2.8292671211574243e-06	-0.0001046755552407963
16.165134236077357	0.0005017418524274897	0.0004964992408438121	0.0005402683908654573	0.0005321954610381285	0.0005629754158818514	0.000553079746556224	0.0005876672498973185	0.0005756638111054009	0.0006411370079661109	0.0006241387834772822	0.08419347931492721	0.07859327762032504	-2.8414850183808814e-06	-0.00010576100331384508	-2.7918587933877838e-06	-0.00010391389983510635
16.262537301715792	0.0005014936826253262	0.0004962538247244147	0.000540003301723802	0.0005319343835765993	0.0005627005005161618	0.000552809632175437	0.0005873817690946095	0.0005753840264065096	0.0006408290620010143	0.0006238385901896164	0.08419837431697232	0.07859783965580652	-2.803655925975e-06	-0.00010498174279639783	-2.754698208796546e-06	-0.00010314854210981272
16.36052726982327	0.0005012472749139043	0.0004960101550414236	0.0005397401466941989	0.00053167521219516	0.0005624276231729396	0.0005525415194531342	0.0005870984413809629	0.0005751063484926162	0.0006405235254812295	0.000623540735367458	0.08420335832651997	0.07860248464303861	-2.7660771646158093e-06	-0.00010419868177553859	-2.7177836017552685e-06	-0.00010237945448582364
16.459107676782416	0.0005010026371664497	0.0004957682396363268	0.0005394789349284842	0.0005314179559247946	0.0005621567938045524	0.0005522754181567342	0.0005868172776178916	0.0005748307879604767	0.0006402204113711019	0.00062324523150033	0.08420843296944258	0.07860721409722733	-2.728746947083631e-06	-0.00010341179183333271	-2.6811132170707387e-06	-0.0001016066091168305
16.55828208028434	0.0005007597773039363	0.0004955280863988022	0.0005392196756425082	0.0005311626238598412	0.0005618880224378703	0.0005520113381266594	0.0005865382887535568	0.0005745573554909171	0.0006399197327505187	0.0006229520911877534	0.08421359990153701	0.07861202956146339	-2.691663496716748e-06	-0.00010262104427595509	-2.6446853099333645e-06	-0.0001008299778870736
16.658054059457015	0.0005005187032953656	0.0004952897032670134	0.0005389623781166817	0.0005309092251585339	0.0005616213191749848	0.0005517492892770358	0.0005862614858236932	0.0005742860618497232	0.0006396215028163277	0.0006226613271405819	0.08421886080908277	0.07861693260724714	-2.6548250473333417e-06	-0.00010182641013053995	-2.608498145842582e-06	-0.00010004953240816405
16.758427214994473	0.0005002794231580562	0.0004950530982279133	0.000538707051696534	0.0005306577690435606	0.0005613566941939457	0.0005514892815964158	0.0005859868799525538	0.0005740169178885482	0.0006393257348837913	0.0006223729521823657	0.08422421740941215	0.07862192483501083	-2.61822984313825e-06	-0.00010102786014112852	-2.572550000503205e-06	-9.926524401476788e-05
16.859405169286727	0.0005000419449579279	0.0004948182793175453	0.0005384537057932738	0.0005304082648026191	0.0005610941577495017	0.0005512313251485008	0.0005857144823538641	0.0005737499345458333	0.0006390324423880545	0.0006220869792507305	0.08422967145148867	0.07862700787466691	-2.5818761386822014e-06	-0.00010022536476654575	-2.5368391597976707e-06	-9.847708376310715e-05
16.960991566550526	0.0004998062768097848	0.0004945852546213414	0.0005382023498843509	0.0005301607217889778	0.0005608337201738477	0.0005509754300728711	0.0005854443043317854	0.0005734851228477331	0.000638741638885634	0.0006218034213987758	0.08423522471649968	0.07863218338615441	-2.5457621987620693e-06	-9.941889417632022e-05	-2.5013639196867256e-06	-9.768502242681054e-05
17.063190072960847	0.0004995724268776041	0.0004943540322744283	0.0005379529935140304	0.0005299151494220476	0.0005605753918773874	0.0005507216065857308	0.0005851763572818982	0.0005732224939090615	0.0006384533380559393	0.0006215222917965003	0.08424087901845806	0.07863745306000132	-2.509886298355385e-06	-9.860841824728406e-05	-2.4661225861430727e-06	-9.688903049348552e-05
17.166004376783235	0.0004993404033748173	0.0004941246204619254	0.0005377056462939666	0.0005296715571879516	0.0005603191833494979	0.0005504698649806552	0.0005849106526921913	0.0005729620589342441	0.000638167553702807	0.0006212436037322438	0.08424663620481602	0.07864281861789804	-2.4742467225761025e-06	-9.779390656142195e-05	-2.4311134751058353e-06	-9.608907816270607e-05
17.26943818850684	0.0004991102145645953	0.000493897027419247	0.0005374603179037816	0.0005294299546401043	0.0005600651051593031	0.0005502202156293464	0.0005846472021440676	0.000572703829218284	0.0006378842997560643	0.000620967370614152	0.08425249815709264	0.07864828181327861	-2.438841766571817e-06	-9.697532840151346e-05	-2.396334912382978e-06	-9.528513534171057e-05
17.37349524097843	0.0004988818687601331	0.0004936712614324051	0.0005372170180916534	0.0005291903513997948	0.0005598131679564625	0.0005499726689824036	0.0005843860173133631	0.0005724478161477423	0.0006376035902731166	0.0006206936059716669	0.08425846679151018	0.07865384443191577	-2.4036697354535078e-06	-9.615265274724727e-05	-2.3617852335801846e-06	-9.447717164164093e-05
17.478179289537028	0.0004986553743249345	0.0004934473308383122	0.0005369757566749075	0.000528952757156778	0.0005595633824719631	0.0005497272355700969	0.0005841271099713799	0.0005721940312017325	0.0006373254394405598	0.0006204223234570384	0.08426454405964447	0.07865950829252803	-2.368728944245665e-06	-9.53258482726399e-05	-2.3274627840527175e-06	-9.366515637510009e-05
17.583494112149474	0.0004984307396730933	0.0004932252440250811	0.0005367365435406112	0.0005287171816698655	0.0005593157595189226	0.0005494839260031519	0.0005838704919859317	0.0005719424859529226	0.0006370498615758174	0.0006201535368468571	0.0842707319490895	0.0786652752473949	-2.334017717798686e-06	-9.449488334208056e-05	-2.293365918825622e-06	-9.284905855247438e-05
17.689443509546752	0.0004982079732695773	0.0004930050094323273	0.0005364993886461766	0.0005284836347675268	0.0005590703099934023	0.000549242750973542	0.000583616175322403	0.0005716931920685567	0.0006367768711288019	0.0006198872600436141	0.0842770324841296	0.07867114718299005	-2.299534390726426e-06	-9.365972600676453e-05	-2.2594930025256373e-06	-9.202884687811719e-05
17.79603130536116	0.0004979870836305098	0.0004927866355514719	0.0005362643020199677	0.000528252126348495	0.0005588270448752281	0.0005490037212552925	0.000583364172044826	0.0005714461613114861	0.0006365064826836055	0.0006196235070772842	0.08428344772643306	0.07867712602061827	-2.265277307338543e-06	-9.28203440012515e-05	-2.2258424093109415e-06	-9.12044897470321e-05
17.90326134626431	0.0004977680793234512	0.0004925701309260402	0.0005360312937619118	0.0005280226663823758	0.0005585859752288217	0.0005487668477052915	0.000583114494316966	0.0005712014055412153	0.0006362387109602142	0.0006193622921069309	0.08428997977574858	0.07868321371707236	-2.231244821565472e-06	-9.19767047393577e-05	-2.1924125228056646e-06	-9.03759552411676e-05
18.011137502105942	0.0004975509689676798	0.0004923555041519663	0.0005358003740441199	0.0005277952649102652	0.0005583471122040431	0.0005485321412641121	0.000582867154403429	0.0005709589367149652	0.0006359735708162538	0.000619103629422344	0.08429663077062524	0.07868941226530095	-2.19743529689077e-06	-9.11287753108947e-05	-2.1592017360361378e-06	-8.954321112611408e-05
18.119663666053608	0.0004973357612344696	0.0004921427638778888	0.0005355715531115065	0.0005275699320453688	0.0005581104670370386	0.0005482996129568405	0.0005826221646707761	0.0005707187668887427	0.0006357110772487557	0.0006188475334456908	0.08430340288914022	0.07869572369508564	-2.163847106278257e-06	-9.027652247714513e-05	-2.1262084513484943e-06	-8.8706224846552e-05
18.228843754733095	0.0004971224648473736	0.0004919319188054579	0.0005353448412824245	0.0005273466779736342	0.0005578760510511073	0.0005480692738939232	0.0005823795375886634	0.0005704809082184365	0.000635451245395964	0.0006185940187332098	0.08431029834964199	0.0787021500737346	-2.130478632114338e-06	-8.941991266794846e-05	-2.093431080360097e-06	-8.786496352362894e-05
18.338681708369887	0.0004969110885824948	0.0004917229776896261	0.0005351202489492926	0.0005271255129543763	0.0005576438756575641	0.0005478411352720074	0.0005821392857309838	0.0005702453729609124	0.0006351940905391533	0.0006183430999769119	0.08431731941150986	0.07870869350678968	-2.0973282661282053e-06	-8.855891197701027e-05	-2.060868043885812e-06	-8.701939395054648e-05
18.44918149093129	0.0004967016412687693	0.0004915159493389563	0.0005348977865792437	0.0005269064473209247	0.0005574139523566301	0.0005476152083748122	0.00058190142177704	0.0005700121734751413	0.000634939628104496	0.000618094792006328	0.08432446837592546	0.07871535613874539	-2.064394409331989e-06	-8.769348615837724e-05	-2.0285177718608154e-06	-8.616948258843848e-05
18.56034709026951	0.0004964941317882367	0.0004913108426159124	0.0005346774647147637	0.000526689491481261	0.0005571862927383152	0.00054739150457399	0.000581665958512719	0.0005697813222233255	0.0006346878736649427	0.000617849109790267	0.08433174758666154	0.07872214015378437	-2.0316754719531052e-06	-8.682360062256533e-05	-1.9963787032985236e-06	-8.531519556355394e-05
18.672182518265565	0.0004962885690763156	0.000491107666437161	0.0005344592939743483	0.0005264746559186728	0.0005569609084833279	0.0005471700353300122	0.0005814329088316941	0.0005695528317720522	0.0006344388429421428	0.0006176060684386155	0.0843391594308849	0.07872904777652516	-1.999169873347084e-06	-8.594922043139719e-05	-1.9644492861886804e-06	-8.445649866159477e-05
18.784691810974078	0.000496084962122078	0.0004909064297738668	0.0005342432850531597	0.0005262619511924107	0.0005567378113639845	0.0005469508121930609	0.0005812022857366384	0.0005693267147934587	0.0006341925518083955	0.0006173656832041595	0.08434670633997558	0.0787360812727838	-1.966876041964178e-06	-8.507031029551804e-05	-1.932727977463529e-06	-8.359335732524564e-05
18.897879028768923	0.0004958833199685162	0.0004907071416519875	0.0005340294487236881	0.0005260513879383479	0.0005565170132451328	0.000546733846803927	0.0005809741023404531	0.0005691029840664111	0.0006339490162886266	0.0006171279694844347	0.08435439079036205	0.07874324295035383	-1.9347924152522157e-06	-8.41868345688862e-05	-1.9012132429232186e-06	-8.272573664967753e-05
19.01174825648978	0.0004956836517128158	0.0004905098111525694	0.0005338177958364244	0.0005258429768696507	0.0005562985260850897	0.0005465191508949252	0.0005807483718675196	0.0005688816524777055	0.0006337082525624061	0.0006168929428236117	0.08436221530437203	0.07875053515979984	-1.9029174396071637e-06	-8.329875724520652e-05	-1.8699035571594774e-06	-8.185360137794029e-05
19.126303603589555	0.0004954859665066196	0.0004903144474120378	0.0005336083373205323	0.0005256367287774504	0.0005560823619365828	0.0005463067362908166	0.0005805251076549608	0.0005686627330232771	0.0006334702769659897	0.0006166606189144051	0.08437018245110078	0.07875796029526276	-1.8712495702998336e-06	-8.240604195329515e-05	-1.8387974035022694e-06	-8.097691589718792e-05
19.241549204282624	0.0004952902735562958	0.0004901210596224926	0.0005334010841845325	0.0005254326545315262	0.000555868532947713	0.0005460966149097428	0.0005803043231539281	0.0005684462388094362	0.0006332351059944041	0.0006164310136000217	0.08437829484729535	0.07876552079528842	-1.8397872714025904e-06	-8.150865195259704e-05	-1.8078932739491044e-06	-8.009564423444582e-05
19.357489217694134	0.0004950965821232005	0.0004899296570319961	0.0005331960475169885	0.00052523076508099	0.00055565705136292	0.0005458887987641716	0.0005800860319309016	0.0005682321830541125	0.0006330027563035589	0.0006162041428761323	0.08438655515825982	0.07877321914366558	-1.8085290157377441e-06	-8.060655012925855e-05	-1.777189669098251e-06	-7.920975005193398e-05
19.474127828010037	0.0004949049015239388	0.000489740248944863	0.0005329932384872009	0.0005250310714549801	0.0005554479295239638	0.0005456832999618541	0.0005798702476690094	0.000568020579088123	0.0006327732447123966	0.0006159800228928821	0.08439496609877303	0.07878105787028493	-1.777473284807294e-06	-7.969969899139506e-05	-1.7466850980940932e-06	-7.83191966433755e-05
19.59146924462811	0.0004947152411306219	0.0004895528447219455	0.0005327926683459051	0.000524833584763357	0.0005552411798709158	0.0005454801307067908	0.0005796569841693645	0.0005678114403564512	0.0006325465882050751	0.0006157586699569274	0.08440353043402604	0.0787890395520122	-1.746618568719202e-06	-7.878806066423383e-05	-1.7163780785568739e-06	-7.74239469291671e-05
19.709517702309874	0.0004945276103711272	0.0004893674537809215	0.0005325943484259802	0.0005246383161974127	0.0005550368149431661	0.0005452793033002135	0.0005794462553524255	0.0005676047804195526	0.0006323228039331951	0.0006155401005335151	0.08441225098058182	0.07879716681358068	-1.7159633661253774e-06	-7.787159688577017e-05	-1.6862671365141732e-06	-7.65239634516468e-05
19.828277461333414	0.0004943420187293486	0.0004891840855965763	0.000532398290143158	0.0005244452770305793	0.0005548348473804364	0.000545080830141576	0.0005792380752593708	0.0005674006129546715	0.000632101909218054	0.0006153243312485875	0.08442113060734985	0.07880544232849888	-1.6855061841600932e-06	-7.695026900193802e-05	-1.6563508063341219e-06	-7.56192083706253e-05
19.94775280764713	0.0004941584757454507	0.0004890027497010854	0.0005322045049967434	0.0005242544786191482	0.000554635289923813	0.0005448847237295596	0.000579032458053497	0.0005671989517571802	0.0006318839215529463	0.0006151113788909283	0.084430172236581	0.0788138688199791	-1.6552455383718988e-06	-7.602403796194701e-05	-1.6266276306815992e-06	-7.470964345937525e-05
20.067948053024427	0.0004939769910161141	0.0004888234556842912	0.0005320130045703371	0.0005240659324029923	0.0005544381554167838	0.0005446909966630843	0.0005788294180216323	0.0005669998107419331	0.0006316688586054963	0.0006149012604143385	0.0844393788448817	0.07882244906188043	-1.6251799526655064e-06	-7.509286431367501e-05	-1.5970961604375687e-06	-7.379523009945488e-05
20.188867535219305	0.0004937975741947824	0.0004886462131939827	0.0005318238005325674	0.0005238796499062985	0.0005542434568062955	0.0005444996616423419	0.000578628969575576	0.0005668032039446468	0.0006314567382200358	0.0006146939929398563	0.08444875346425024	0.07883118587967637	-1.5953079592128869e-06	-7.415670819775622e-05	-1.567754954625352e-06	-7.287592927524011e-05
20.31051561812294	0.0004936202349919051	0.00048847103193617	0.0005316369046378292	0.000523695642738306	0.0005540512071438217	0.0005443107314698349	0.0005784311272535572	0.0005666091455232955	0.0006312475784200208	0.0006144895937580084	0.0844582991831314	0.07884008215143513	-1.5656280984220443e-06	-7.321552934401454e-05	-1.5386025803815727e-06	-7.195170157082986e-05
20.432896691921076	0.0004934449831751721	0.0004882979216753519	0.0005314523287270222	0.0005235139225940443	0.0005538614195864378	0.0005441242190514265	0.0005782359057217073	0.0005664176497595215	0.0006310413974104818	0.0006142880803310965	0.08446801914749341	0.07884914080882377	-1.5361389188563515e-06	-7.226928706559332e-05	-1.509637612870287e-06	-7.10225071638565e-05
20.55601517325261	0.0004932718285697545	0.00048812689223479144	0.0005312700847283081	0.0005233345012550913	0.0005536741073979206	0.0005439401373974118	0.0005780433197755681	0.0005662287310600791	0.0006308382135805318	0.0006140894702955337	0.08447791656192535	0.07885836483813022	-1.506838977165595e-06	-7.131794025383442e-05	-1.4808586352114267e-06	-7.008830582050374e-05
20.679875505368887	0.0004931007810585302	0.0004879579534967759	0.0005310901846578605	0.0005231573905903226	0.0005534892839498499	0.0005437584996235932	0.000577853384341607	0.0005660424039582846	0.0006306380455059003	0.0006138937814642066	0.08448799469075814	0.07886775728130845	-1.4777268380282947e-06	-7.036144737321282e-05	-1.4522642384387323e-06	-6.914905689102413e-05
20.804482158294064	0.0004929318505823161	0.0004877911154028846	0.0005309126406206337	0.0005229826025566812	0.0005533069627227339	0.0005435793189523753	0.0005776661144787655	0.0005658586831154988	0.0006304409119515229	0.0006137010318288892	0.08449825685920427	0.07887732123703939	-1.4488010740901225e-06	-6.939976645624346e-05	-1.4238530214329657e-06	-6.820471930464589e-05
20.92983962898646	0.000492765047140087	0.00048762638795424426	0.000530737464811127	0.0005228101491999427	0.000553127157307138	0.0005434026087138671	0.0005774815253800225	0.0005656775833226224	0.000630246831874169	0.0006135112395626881	0.08450870645452634	0.07888705986181944	-1.420060265890609e-06	-6.843285509755548e-05	-1.395623590841246e-06	-6.725525156346668e-05
21.055952441500814	0.0004926003807892001	0.00048746378121179143	0.0005305646695141672	0.0005226400426554983	0.0005529498814048409	0.0005432283823470083	0.0005772996323739898	0.0005654991195016219	0.0006300558244251214	0.000613324423022541	0.08451934692722321	0.0788969763710648	-1.3915030018063317e-06	-6.746067044884063e-05	-1.36757456104062e-06	-6.630061173831803e-05
21.18282514715158	0.000492437861645604	0.00048730330529651866	0.0005303942671056859	0.000522472295149132	0.0005527751488299894	0.0005430566534006936	0.0005771204509265186	0.0005653233067070676	0.000629867908952894	0.0006131406007517444	0.08453018179224225	0.0789070740402439	-1.3631278780006084e-06	-6.648316921410713e-05	-1.3397045540699745e-06	-6.534075746326973e-05
21.31046232467717	0.0004922774998840509	0.00048714497038972665	0.0005302262700535121	0.0005223069189978158	0.00055260297351028	0.0005428874355349273	0.0005769439966423411	0.0005651501601277012	0.000629683105006004	0.0006129597914825358	0.08454121463021769	0.07891735620602512	-1.3349334983246176e-06	-6.550030764201908e-05	-1.3120121995437335e-06	-6.437564592887135e-05
21.438868580405217	0.0004921193057383039	0.0004869887867332709	0.0005300606909181698	0.0005221439266105079	0.0005524333694881533	0.0005427207425219829	0.0005767702852667331	0.0005649796950880281	0.0006295014323357928	0.0006127820141387182	0.08455244908873107	0.07892782626745674	-1.3069184742952808e-06	-6.451204152249645e-05	-1.2844961346319093e-06	-6.340523387886321e-05
21.568048548418737	0.0004919632895013307	0.0004868347646297971	0.0005298975423536765	0.0005219833304889519	0.0005522663509219927	0.0005425565882475751	0.0005765993326871941	0.0005648119270499221	0.0006293229108992869	0.000612607287838322	0.08456388888359814	0.07893848768716265	-1.2790814250059242e-06	-6.35183261796235e-05	-1.25715500396556e-06	-6.242947760275175e-05
21.69800689072348	0.0004918094615255054	0.00048668291444298395	0.0005297368371083601	0.000521825143228496	0.0005521019320873573	0.0005423949867120582	0.000576431154935168	0.0005646468716142698	0.0006291475608621262	0.0006124356318963296	0.08457553780018208	0.07894934399256658	-1.2514209770733697e-06	-6.251911646605601e-05	-1.2299874595899513e-06	-6.144833293092455e-05
21.828748297416116	0.0004916578322227893	0.00048653324659776774	0.0005295785880256675	0.0005216693775189035	0.0005519401273782084	0.0005422359520316227	0.0005762657681877708	0.0005644845445226227	0.0006289754026015248	0.0006122670658274276	0.08458739969473479	0.07896039877714023	-1.2239357645711484e-06	-6.151436675710942e-05	-1.2029921608990718e-06	-6.046175522883557e-05
21.960277486853503	0.0004915084120649224	0.0004863857715805769	0.000529422808044998	0.0005215160461451873	0.0005517809513081735	0.000542079498439525	0.0005761031887695644	0.0005643249616588904	0.000628806456709304	0.0006121016093488278	0.08459947849576117	0.07897165570167552	-1.1966244289648813e-06	-6.050403094458312e-05	-1.1761677745710138e-06	-5.946969939076008e-05
22.092599205822967	0.0004913612115835923	0.00048624049993954623	0.0005292695102025245	0.000521365161988434	0.0005516244185118058	0.0005419256402873167	0.0005759434331543369	0.0005641681390510426	0.0006286407439949602	0.0006119392823831182	0.08461177820541588	0.07898311849558433	-1.169485619063708e-06	-5.9488062431042876e-05	-1.1495129745172326e-06	-5.8472119834521163e-05
22.225718229713628	0.0004912162413706109	0.0004860974422847398	0.00052911870763204	0.0005212167380266521	0.0005514705437458776	0.0005417743920461012	0.0005757865179669284	0.0005640140928728529	0.0006284782854888064	0.0006117801050611835	0.08462430290092399	0.07899479095822433	-1.1425179909383201e-06	-5.846641412307618e-05	-1.1230264418222655e-06	-5.746897049535571e-05
22.359639362688714	0.000491073512078073	0.00048595660928835594	0.0005289704135657937	0.0005210707873356112	0.0005513193418906743	0.0005416257683077949	0.0005756324599850692	0.000563862839445653	0.0006283191024451523	0.0006116240977251583	0.08463705673603682	0.07900667696025118	-1.1157202078836657e-06	-5.743903842587994e-05	-1.096706864675643e-06	-5.6460204819586135e-05
22.494367437858962	0.0004909330344185168	0.00048581801168493655	0.0005288246413353494	0.0005209273230897023	0.0005511708279513169	0.0005414797837864173	0.0005754812761412578	0.0005637143952401258	0.0006281632163455575	0.0006114712809314493	0.08465004394250969	0.0790187804449973	-1.0890909403287428e-06	-5.640588723546114e-05	-1.0705529383038016e-06	-5.544577575794518e-05
22.629907317457054	0.0004907948191650716	0.0004856816602715636	0.0005286814043724405	0.0005207863585627968	0.0005510250170590967	0.0005413364533193872	0.0005753329835246602	0.0005635687768781202	0.0006280106489021322	0.0006113216754538014	0.08466326883161521	0.07903110542988286	-1.0626288657867265e-06	-5.5366911932863694e-05	-1.044563364927583e-06	-5.442563576021908e-05
22.766263893012997	0.0004906588771516023	0.0004855475659080541	0.0005285407162098385	0.0005206479071291171	0.0005508819244728273	0.0005411957918688402	0.0005751875993830444	0.0005634260011344945	0.0006278614220609072	0.0006111753022864249	0.0846767357956883	0.07904365600785153	-1.0363326688029272e-06	-5.432206337796508e-05	-1.0187368536928448e-06	-5.339973676829479e-05
22.903442085530802	0.0004905252192728406	0.0004854157395171434	0.0005284025904822232	0.0005205119822641113	0.0005507415655802124	0.0005410578145229614	0.000575045141124738	0.0005632860849389852	0.0006277155580052564	0.0006110321826471732	0.08469044930969823	0.07905643634883432	-1.0102010408845341e-06	-5.3271291902398654e-05	-9.930721206153834e-07	-5.236803021013703e-05
23.041446845665973	0.0004903938564845129	0.0004852861920846651	0.0005282670409270636	0.0005203785975453364	0.0005506039558992342	0.0005409225364973342	0.0005749056263206209	0.0005631490453781093	0.0006275730791593871	0.0006108923379807818	0.08470441393285705	0.07906945070125349	-9.842326804399004e-07	-5.221454730257313e-05	-9.675678885169656e-07	-5.1330466992738355e-05
23.180283153904217	0.0004902647998034578	0.0004851589346597233	0.0005281340813855056	0.0005202477666533512	0.0005504691110795576	0.0005407899731363102	0.000574769072706148	0.000563014899697092	0.0006274340081918957	0.0006107557899621657	0.08471863431025897	0.07908270339354284	-9.584262927043834e-07	-5.115177883241451e-05	-9.422228869513868e-07	-5.028699749488885e-05
23.31995602074116	0.0004901380603077374	0.0004850339783548587	0.0005280037258032684	0.0005201195033726157	0.0005503370469039568	0.0005406601399143952	0.0005746354981834065	0.0005628836653018285	0.0006272983680193881	0.0006106225604997787	0.08473311517455626	0.07909619883571188	-9.327805897013132e-07	-5.008293519727369e-05	-9.170358521764978e-07	-4.923757156204134e-05
23.460470486863187	0.0004900136491367321	0.00048491133434620066	0.0005278759882315404	0.0005199938215923925	0.0005502077792897514	0.0005405330524376463	0.0005745049208231957	0.0005627553597608674	0.0006271661818101609	0.0006104926717390264	0.08474786134766647	0.07910994152093548	-9.072942901756399e-07	-4.900796454652967e-05	-8.920055270785279e-07	-4.818213849845654e-05
23.60183162332936	0.000489891577491235	0.00048479101387361915	0.000527750882827893	0.0005198707353076647	0.000550081324290271	0.0005404087264450988	0.0005743773588671513	0.0005626300008074351	0.0006270374729879617	0.0006103661460657517	0.08476287774251734	0.0791239360271775	-8.819661195143529e-07	-4.7926814465429346e-05	-8.671306610944559e-07	-4.712064705930663e-05
23.744044531754422	0.0004897718566335319	0.0004846730282408638	0.0005276284238571961	0.0005197502586200551	0.0005499576980963343	0.0005402871778102042	0.000574252830729897	0.0005625076063414867	0.000626912265235814	0.0006102430061097795	0.08477816936482602	0.07913818701885195	-8.567948097026792e-07	-4.683943196870377e-05	-8.424100101792672e-07	-4.6053045445026974e-05
23.887114344492932	0.0004896544978874706	0.00048455738881569453	0.0005275086256925391	0.0005196324057387552	0.0005498369170377473	0.0005401684225422869	0.000574131355001231	0.0005623881944317882	0.0006267905824999119	0.0006101232747485263	0.08479374131491996	0.07915269924851236	-8.317790992638015e-07	-4.574576349289372e-05	-8.17842336743287e-07	-4.497928129391926e-05
24.031046224824397	0.0004895395126385204	0.00048444410703000264	0.0005273915028161625	0.0005195171909814598	0.0005497189975848215	0.0005400524767880209	0.0005740129504483463	0.0005622717833180324	0.0006266724489935911	0.0006100069751106783	0.084809598789589	0.07916747755858276	-8.069177331838321e-07	-4.464575488842548e-05	-7.93426409572166e-07	-4.389930167375544e-05
24.175845367139747	0.0004894269123338219	0.0004843331943799247	0.0005272770698203969	0.0005194046287753127	0.0005496039563499145	0.0005399393568329299	0.0005738976360180903	0.0005621583914129912	0.0006265578892013769	0.0006098941305799396	0.08482574708398134	0.07918252688312087	-7.822094628625893e-07	-4.353935141203358e-05	-7.691610037848136e-07	-4.28130530749915e-05
24.32151699712871	0.0004893167084822234	0.0004842246624259439	0.0005271653414086066	0.0005192947336578575	0.000549491810088987	0.0005398290791028995	0.0005737854308392562	0.0005620480373046963	0.0006264469278831039	0.0006097847647988471	0.08484219159353769	0.07919785224961817	-7.57653046053533e-07	-4.2426497719322276e-05	-7.450449007796213e-07	-4.1720481403911824e-05
24.468066371968433	0.000489208912654305	0.00048411852279298096	0.0005270563323961418	0.000519187520277994	0.0005493825757031827	0.0005397216601657135	0.0005736763542249134	0.0005619407397586579	0.0006263395900781167	0.0006096789016726588	0.08485893781596593	0.07921345878084109	-7.332472467887381e-07	-4.130713785582829e-05	-7.210768881572675e-07	-4.062153197365026e-05
24.61549878051318	0.0004891035364823945	0.0004840147871704775	0.0005269500577113009	0.000519083003396949	0.0005492762702404315	0.0005396171167326124	0.0005735704256747768	0.0005618365177201203	0.0006262359011095546	0.0006095765653733177	0.08487599135325663	0.07922935169670722	-7.089908353322735e-07	-4.0181215249804336e-05	-6.97255759669977e-07	-3.9516149496973685e-05
24.763819543485244	0.0004890005916605646	0.0004839134673124641	0.0005268465323962942	0.0005189811978892467	0.0005491729108970674	0.0005395154656598679	0.0005734676648776111	0.000561735390316349	0.0006261358865887106	0.0006094777803434862	0.08489335791374307	0.079245536316203	-6.84882588116234e-07	-3.9048672703809184e-05	-6.735803151686117e-07	-3.8404278078690846e-05
24.91303401366693	0.0004889000899446212	0.0004838145750376193	0.0005267457716082205	0.0005188821187436925	0.0005490725150194756	0.0005394167239503806	0.0005733680917136779	0.0005616373768589586	0.0006260395724194824	0.0006093825713006606	0.08491104331420361	0.07926201805934177	-6.609212876733037e-07	-3.790945238597854e-05	-6.500493605332818e-07	-3.72858612070065e-05
25.063147576093755	0.0004888020431520753	0.00048371812222931576	0.0005266477906200471	0.0005187857810643613	0.0005489751001057553	0.0005393209087552993	0.0005732717262572192	0.000561542496846276	0.0006259469848029031	0.000609290963241364	0.08492905348200747	0.07927880244916341	-6.371057225801596e-07	-3.676349582173999e-05	-6.266617076145821e-07	-3.6160841745333516e-05
25.214165648248784	0.0004887064631621045	0.0004836241208356549	0.0005265526048216017	0.0005186922000715967	0.0005488806838074113	0.0005392280373756623	0.0005731785887789871	0.0005614507699657444	0.0006258581502417678	0.0006092029814454182	0.08494739445730855	0.07929589511377573	-6.134346873958897e-07	-3.561074388518104e-05	-6.034161741858869e-07	-3.502916192467398e-05
25.366093680258146	0.0004886133619154933	0.0004835325828694859	0.000526460229720565	0.0005186013911030135	0.0005487892839310606	0.0005391381272640563	0.0005730886997488075	0.0005613622160963618	0.0006257730955453405	0.0006091186514802984	0.08496607239528392	0.0793133017884396	-5.899069826077828e-07	-3.445113679055589e-05	-5.803115838776476e-07	-3.389076333475127e-05
25.518937155087716	0.0004885227514145636	0.00048344352040841337	0.0005263706809434756	0.0005185133696145103	0.0005487009184401685	0.0005390511960263029	0.0005730020798381927	0.0005612768553111627	0.0006256918478341605	0.000609037999205571	0.08498509356842246	0.07933102831769949	-5.665214145576022e-07	-3.328461408277916e-05	-5.573467661114731e-07	-3.2745586915031155e-05
25.672701588741027	0.000488434643723088	0.0004833569455947911	0.0005262839742367417	0.0005184281511812913	0.0005486156054568058	0.0005389672614231656	0.0005729187499229945	0.0005611947078797408	0.0006256144345449423	0.0006089610507774208	0.08500446436885851	0.07934908065755734	-5.432767953821721e-07	-3.211111462843308e-05	-5.34520556043968e-07	-3.1593572946214676e-05
25.827392530458226	0.0004883490509661858	0.00048327287063570126	0.0005262001254676594	0.0005183457514988941	0.0005485333632634308	0.00053888634137208	0.0005728387310861041	0.0005611157942708131	0.0006255408834355723	0.000608887832653265	0.0850241913107603	0.07936746487769675	-5.201719429598177e-07	-3.093057660680243e-05	-5.11831794513173e-07	-3.0434661041606192e-05
25.983015562916506	0.00048826598533020197	0.0004831913078029168	0.0005261191506254363	0.0005182661863842242	0.0005484542103046935	0.0005388084539489067	0.000572762044620193	0.0005610401351548233	0.0006254712225902012	0.0006088183715964546	0.085044281032767	0.07938618716375069	-4.97205680850734e-07	-2.9742937500742972e-05	-4.892793279830544e-07	-2.9268790138328726e-05
26.139576302431465	0.0004881854590625677	0.0004831122694328482	0.0005260410658222247	0.0005181894717765976	0.0005483781651892655	0.0005387336173897059	0.000572688712030502	0.0005609677514065894	0.0006254054804244416	0.0006087526946810704	0.08506474030047755	0.07940525381962037	-4.74376838226296e-07	-2.8548134086647803e-05	-4.668620084702108e-07	-2.8095898487498494e-05
26.297080399159835	0.00048810748447164547	0.0004830357679264775	0.0005259658872941617	0.0005181156237387928	0.0005483052466916963	0.0005386618500925426	0.0005726187550376792	0.0005608986641079999	0.0006253436856906688	0.0006086908292968155	0.08508557600899568	0.07942467126984573	-4.516842498092106e-07	-2.7346102424621876e-05	-4.4457869349053165e-07	-2.6915923644982298e-05
26.455533537303385	0.0004880320739265523	0.0004829618157492718	0.0005258936314024161	0.0005180446584581097	0.0005482354737542946	0.0005385931706193095	0.0005725521955806646	0.0005608328945507494	0.000625285867483428	0.000608632803154003	0.08510679518552951	0.07944444606202299	-4.291267558175719e-07	-2.6136777849170012e-05	-4.224282460082388e-07	-2.5728802462571254e-05
26.614941435314055	0.00048795923985696463	0.0004828904254310795	0.0005258243146342416	0.0005179765922474341	0.0005481688654890333	0.0005385275976975775	0.0005724890558196218	0.0005607704642391218	0.0006252320552449505	0.000608578644288641	0.08512840499204505	0.07946458486927825	-4.0670320190111e-07	-2.4920094958941208e-05	-4.004095343632455e-07	-2.4534471077669595e-05
26.77530984610034	0.0004878889947529024	0.0004828216095660114	0.000525757953604038	0.0005179114415463115	0.0005481054411794842	0.0005384651502224733	0.0005724293581389234	0.0005607113948928219	0.0006251822787707805	0.0006085283810676233	0.08515041272798134	0.0794850944927951	-3.8441243907353685e-07	-2.3695987606181523e-05	-3.785214322154281e-07	-2.3332864903538586e-05
26.93664455723489	0.0004878213511644938	0.0004827553808123007	0.0005256945650544208	0.0005178492229220309	0.0005480452202827778	0.0005384058472585801	0.000572373125150187	0.000560655708449855	0.0006251365682155205	0.0006084820421940228	0.08517282583302377	0.07950598186439344	-3.622533236583361e-07	-2.246438888674207e-05	-3.567628184925845e-07	-2.212391861984575e-05
27.098951391163432	0.00048775632170171485	0.0004826917518921424	0.0005256341658572947	0.0005177899530707093	0.0005479882224315904	0.0005383497080418648	0.0005723203796953601	0.0005606034270694513	0.0006250949540986887	0.000608439656712489	0.08519565188993385	0.07952725404917023	-3.402247172282647e-07	-2.1225231129740063e-05	-3.3513257732624945e-07	-2.0907566162353675e-05
27.26223620541477	0.00048769391903410797	0.0004826307355915142	0.0005255767730149336	0.00051773364881839	0.0005479344674361577	0.0005382967519816323	0.0005722711448498606	0.0005605545731350443	0.0006250574673106984	0.000608401254014757	0.08521889862744869	0.07954891824819228	-3.183254865322775e-07	-1.997844588623454e-05	-3.136295979842569e-07	-1.96837407121786e-05
27.426504892812353	0.00048763415589048127	0.0004825723447599788	0.000525522403661075	0.0005176803271221467	0.0005478839752863216	0.0005382469986625096	0.0005722254439257767	0.0005605091692573016	0.0006250241391189667	0.0006083668638452713	0.08524257392323781	0.07957098180125535	-2.9655450344326893e-07	-1.872396391863762e-05	-2.922527748243364e-07	-1.8452374685951067e-05
27.59176338168682	0.00048757704505857465	0.0004825165923104585	0.000525471075062009	0.0005176300050711923	0.0005478367661535981	0.0005382004678464501	0.0005721833004751123	0.000560467238277201	0.0006249950011741375	0.0006083365163069182	0.08526668580692975	0.07959345218969636	-2.749106448906354e-07	-1.7461715189431848e-05	-2.7100100721973684e-07	-1.7213399724477774e-05
27.758017636089992	0.00048752259938471243	0.000482463491218995	0.0005254228046176874	0.0005175826998880009	0.0005477928603932834	0.0005381571794747777	0.0005721447382931017	0.0005604288032691694	0.0006249700855164491	0.0006083102418668831	0.08529124246320169	0.07961633703927304	-2.533927928019455e-07	-1.619162885034553e-05	-2.49873199513256e-07	-1.5966746682735677e-05
27.925273656010095	0.00048747083177341647	0.0004824130545244762	0.0005253776098628246	0.0005175384289294266	0.0005477522785465785	0.0005381171536702433	0.0005721097814215678	0.0005603938875442642	0.0006249494245822172	0.0006082880713626192	0.08531625223494034	0.07963964412310723	-2.3199983403528537e-07	-1.4913633230237422e-05	-2.2886826094698463e-07	-1.4712345618325684e-05
28.09353747758831	0.0004874217551870083	0.00048236529532835206	0.0005253355084680224	0.0005174972096878447	0.0005477150413427582	0.0005380804107391287	0.0005720784541523588	0.0005603625146534251	0.0006249330512104748	0.0006082700360079528	0.08534172362647392	0.0796633813646904	-2.1073066031290603e-07	-1.3627655823286733e-05	-2.0798510559703713e-07	-1.3450125779745914e-05
28.2628151733366	0.000487375382645169	0.0004823202267943118	0.000525296518240885	0.0005174590597922847	0.0005476811697013573	0.000538046971173365	0.000572050781030827	0.0005603347083907684	0.0006249209986497316	0.0006082561673993012	0.0853676653068727	0.07968755684095961	-1.895841681767707e-07	-1.2333623278404371e-05	-1.8722265233668892e-07	-1.2180015596718885e-05
28.43311285235687	0.00048733172722447825	0.00048227786214794313	0.000525260657127149	0.0005174239970095787	0.0005476506847343955	0.0005380168556526862	0.0005720267868593805	0.000560310492796946	0.0006249133005648893	0.0006082464975220295	0.08539408611332712	0.07971217878544028	-1.6855925889878304e-07	-1.103146138527189e-05	-1.6657982474595386e-07	-1.0901942666674547e-05
28.604436660561465	0.0004872908020579246	0.00048223821467636627	0.0005252279432118207	0.0005173920392455178	0.0005476236077486355	0.0005379900850468186	0.0005720064967010995	0.0005602898921625676	0.0006249099910443029	0.0006082410587569415	0.08542099505460082	0.07973725559146057	-1.4765483843460006e-07	-9.721095063211505e-06	-1.4605555106539728e-07	-9.615833743759072e-06
28.77679278089485	0.00048725262033437943	0.0004822012977278332	0.0005251983947203138	0.0005173632045460098	0.0005475999602478664	0.0005379666804176917	0.0005719899358834106	0.0005602729310316747	0.0006249111046069863	0.0006082398838868999	0.08544840131455997	0.07976279581543733	-1.268698173566285e-07	-8.402448348460156e-06	-1.2564876413932377e-07	-8.321614727357929e-06
28.950187433556945	0.0004872171952980441	0.0004821671247113045	0.000525172030019598	0.0005173375110982473	0.0005475797639352286	0.0005379466630216874	0.0005719771300018327	0.0005602596342052836	0.0006249166762099791	0.000608243006103594	0.08547631425578242	0.07978880818023756	-1.0620311078311795e-07	-7.075444380819085e-06	-1.053584013407504e-07	-7.019210648759322e-06
29.124626876227456	0.000487184540247863	0.000482135709095994	0.0005251488676193516	0.0005173149772318828	0.000547563040715566	0.0005379300543119205	0.0005719681049237922	0.0005602500267449887	0.0006249267412558706	0.0006082504590144484	0.08550474342325272	0.07981530157861351	-8.56536383219992e-08	-5.740005391316472e-06	-8.518340451741345e-08	-5.708545659371955e-06
29.30011740429177	0.00048715466853690157	0.0004821070644108836	0.0005251289261731204	0.0005172956214202092	0.0005475498126978161	0.0005379168759405493	0.0005719628867925034	0.0005602441339766324	0.0006249413356004857	0.0006082622766496792	0.0855336985481354	0.07984228507671859	-6.522032400127845e-08	-4.396052688704355e-06	-6.512271993560671e-08	-4.389543018470943e-06
29.476665351068124	0.0004871275935716891	0.00048208120424420275	0.0005251122244794801	0.000517279462281344	0.0005475401021974322	0.0005379071497611203	0.0005719615020309218	0.0005602419814940368	0.0006249604955607355	0.0006082784934695	0.08556318955163711	0.0798697679177012	-4.4902096204852554e-08	-3.043506645858396e-06	-4.5175298206672626e-08	-3.0621250794587995e-06
29.654277088036206	0.00048710332881152837	0.00048205814224288246	0.0005250987814832085	0.0005172665185794269	0.0005475339317388444	0.0005379008978309502	0.0005719639773457734	0.0005602435951628114	0.0006249842579226475	0.0006082991443714886	0.08559322654895848	0.07989775952538235	-2.4697887607890573e-08	-1.6822866861776475e-06	-2.5340094229105853e-08	-1.72621327713951e-06
29.832959025067048	0.0004870818877677631	0.00048203789211196703	0.0005250886162764588	0.0005172568092258156	0.0005475313240579534	0.0005378981424135372	0.0005719703397316545	0.0005602490011242213	0.0006250126599495638	0.0006083242646981071	0.08562381985333398	0.07992626950801637	-4.606635103108006e-09	-3.123112691377772e-07	-5.616067119381188e-09	-3.817281139933959e-07
30.0127176106544	0.00048706328400301336	0.0004820204676139988	0.0005250817480999437	0.0005172503532802964	0.0005475323021046662	0.0005378989059810146	0.0005719806164752129	0.0005602582257991364	0.0006250457393905283	0.0006083538902443933	0.0856549799801657	0.07995530766213903	1.5372720251058056e-08	1.066502123073243e-06	1.3997819837486061e-08	9.71410852632082e-07
30.193559332147448	0.00048704753113035953	0.00048200588256835567	0.0005250781963441133	0.0005172471699522884	0.0005475368890454598	0.0005379032112166287	0.0005719948351593975	0.0005602712958920388	0.0006250835344888468	0.0006083880572658073	0.08568671765125388	0.07998488397650294	3.5241233300705235e-08	2.4542370002933467e-06	3.3502599252992205e-08	2.3332850243168446e-06
30.37549071598484	0.0004870346428124976	0.0004819941508505617	0.0005250779805503513	0.0005172472786020657	0.0005475451082659938	0.0005379110810172646	0.0005720130236677995	0.0005602882383951195	0.000625126083990854	0.0006084268024862657	0.08571904379912289	0.08001500863610665	5.499995488667149e-08	3.850977880678896e-06	5.2899299722965545e-08	3.703976777388873e-06
30.55851832793038	0.0004870246327608455	0.0004819852863915555	0.0005250811204121705	0.0005172506987419812	0.0005475569833737594	0.0005379225384960068	0.0005720352101890723	0.0005603090805924457	0.000625173427154869	0.0006084701631063466	0.08575196957145047	0.0800456920263143	7.464993187944642e-08	5.256810303749804e-06	7.218894586507978e-08	5.083569475455851e-06
30.742648773309874	0.0004870175147346018	0.00048197930317691164	0.000525087635776406	0.0005172574500376898	0.0005475725382007598	0.0005379376069847302	0.0005720614232214271	0.0005603338500641996	0.0006252256037603463	0.0006085181768116708	0.08578550633559873	0.08007694473707352	9.419220725593279e-08	6.671820846015919e-06	9.137255838650819e-08	6.472147484046231e-06
30.92788869724955	0.0004870133025397645	0.0004819762152460287	0.0005250975466444223	0.000517267552309384	0.0005475917968062407	0.0005379563100367369	0.0005720916915772249	0.0005603625746910049	0.0006252826541172442	0.0006085708817814788	0.08581966568325156	0.08010877756723025	1.1362782018531532e-07	8.096097138116098e-06	1.1045115416393782e-07	7.869796186887879e-06
31.114244784915854	0.00048701201002810047	0.00048197603669127167	0.0005251108731733214	0.0005172810255330333	0.0005476147834794603	0.0005379786714294324	0.0005721260443876528	0.0005603952826583349	0.0006253446190756012	0.0006086283166973976	0.0858544594351603	0.08014120152894744	1.3295780608608976e-07	9.529727879709071e-06	1.2942574630385104e-07	9.276602000271583e-06
31.30172376175672	0.00048701365109606525	0.00048197878165706735	0.0005251276356771518	0.0005172978898416261	0.0005476415227424975	0.0005380047151670373	0.0005721645111074886	0.0005604320024609984	0.0006254115400353301	0.0006086905207524022	0.08588989964600197	0.08017422785222302	1.5218319668721184e-07	1.0972802855391262e-05	1.4829734419391678e-07	1.069265238791417e-05
31.4903323937443	0.0004870182396836704	0.00048198446433895376	0.0005251478546281219	0.0005173181655264145	0.0005476720393531046	0.0005380344654833412	0.0005722071215199581	0.0005604727629077143	0.0006254834589562365	0.0006087575336599793	0.08592599860935271	0.08020786798952005	1.7130502010919563e-07	1.2425412951683201e-05	1.6706695358517307e-07	1.2118035877473066e-05
31.68007748761912	0.00048702578977330283	0.00048199309898258483	0.0005251715506578195	0.0005173418730381696	0.0005477063583076047	0.0005380679468445003	0.0005722539057416905	0.0005605175931257758	0.0006255604183682718	0.0006088293956635049	0.08596276886277891	0.08024213362050317	1.9032430093892348e-07	1.3887650174612687e-05	1.8573557666206643e-07	1.3552842077116378e-05
31.870965891135747	0.0004870363153884878	0.0004820046998826837	0.0005251987445584326	0.0005173690329884361	0.0005477445048438359	0.0005381051839518779	0.0005723048942277673	0.0005605665225658019	0.0006256424613820205	0.0006089061475458312	0.08600022319304654	0.08027703665688689	2.0924206029318028e-07	1.5359607665979547e-05	2.0430421209774625e-07	1.499716169074683e-05
32.063004493309954	0.00048704983059259414	0.00048201928138194317	0.0005252294572839697	0.0005173996661507907	0.0005477865044441334	0.0005381462017449213	0.000572360117776871	0.0005606195810065808	0.000625729631699431	0.0006089878306390947	0.08603837464146212	0.08031258924740337	2.2805931588066979e-07	1.684137972060573e-05	2.2277385511716534e-07	1.645108653447469e-05
32.25620022466719	0.00048706634948748293	0.0004820368578698729	0.0005252637099514854	0.000517433793462103	0.0005478323828383634	0.0005381910254040886	0.0005724196075365341	0.0005606767985600062	0.0006258219736247977	0.0006090744868347474	0.086077236509332	0.08034880378288578	2.4677708209417185e-07	1.8333061805278494e-05	2.4114549758533395e-07	1.7914709555033603e-05
32.45056005749291	0.00048708588621209877	0.0004820574437815973	0.0005253015238423094	0.0005174714360238055	0.0005478821660070056	0.0005382396803538214	0.0005724833950084986	0.0005607382056761155	0.0006259195320760052	0.0006091661585938297	0.08611682236356255	0.08038569290147436	2.653963700810155e-07	1.9834750577055194e-05	2.594201280710709e-07	1.9388124846600463e-05
32.64609100608406	0.00048710845494099643	0.00048208105359659096	0.000525342920403274	0.0005175126151031609	0.0005479358801842806	0.0005382921922655593	0.0005725515120541764	0.000560803833148223	0.0006260223525960335	0.0006092628889574735	0.08615714604238967	0.08042326949394965	2.8391818780249337e-07	2.1346543900735426e-05	2.7759873190012947e-07	2.087142766733774e-05
32.84280012700226	0.0004871340698828018	0.00048210770183735463	0.0005253879212479419	0.0005175573521345298	0.0005479935518613247	0.0005383485870607992	0.0005726239909002176	0.0005608737121181503	0.0006261304813647349	0.0006093647215576526	0.08619822166124566	0.08046154670919281	3.0234354012146497e-07	2.2868540868775655e-05	2.956822912430178e-07	2.236471445866972e-05
33.040694519328454	0.00048716274527861353	0.0004821374030680378	0.0005254365481578402	0.0005176056687206493	0.0005480552077894211	0.0005384088909142101	0.0005727008641442021	0.000560947874081572	0.0006262439652109	0.0006094717006281936	0.08624006361877742	0.0805005379597806	3.2067342887629954e-07	2.4400841820704233e-05	3.136717851841709e-07	2.386808286349018e-05
33.239781324919136	0.000487194495400328	0.00048217017189298956	0.0005254888230836885	0.000517657586633904	0.0005481208749832756	0.0005384731302567878	0.0005727821647604336	0.0005610263508934564	0.0006263628516246036	0.0006095838710160358	0.08628268660300173	0.08054025692771448	3.3890885295134905e-07	2.5943548362258873e-05	3.315681897863524e-07	2.5381631744314515e-05
33.44006772866406	0.0004872293345489004	0.00048220602295525076	0.0005255447681466317	0.0005177131278176052	0.0005481905807243484	0.000538541331779064	0.00057286792610586	0.0005611091747736224	0.0006264871887698542	0.0006097012781927688	0.0863261055976156	0.08058071757029114	3.570508083578297e-07	2.749676338599516e-05	3.493724781628623e-07	2.6905461202472725e-05
33.64156095874556	0.0004872672770525273	0.0004822449709349751	0.0005256044056394675	0.0005177723143872649	0.0005482643525642368	0.000538613522434361	0.0005729581819261119	0.0005611963783124042	0.0006266170254975465	0.0006098239682664382	0.08637033588846409	0.08062193412611773	3.751002883149203e-07	2.9060591092130994e-05	3.670856205614543e-07	2.8439672598218335e-05
33.84426828689945	0.0004873083372647601	0.00048228703054778503	0.00052566775802788	0.0005178351686318782	0.0005483422183281155	0.0005386897294421068	0.0005730529663616692	0.000561287994476437	0.0006267524113587336	0.0006099519879936428	0.08641539307016288	0.08066392112127446	3.9305828332392156e-07	3.063513700911347e-05	3.8470858443177304e-07	2.998436857030995e-05
34.04819702867729	0.00048735252956253264	0.0004823322165430497	0.0005257348479516633	0.0005179017130151966	0.0005484242061182271	0.0005387699802911903	0.000573152313954149	0.0005613840566145519	0.0006268933966182177	0.0006100853847919149	0.08646129305288826	0.08070669337563	4.1092578125282407e-07	3.222050801547638e-05	4.022423344956106e-07	3.153965305573159e-05
34.25335454371064	0.000487399868344117	0.00048238054370209585	0.0005258056982259523	0.0005179719701770106	0.0005485103443174366	0.0005388543027433811	0.0005732562596527343	0.0005614845984638017	0.000627040032268483	0.0006102242067524103	0.0865080520693356	0.08075026600931354	4.287037674130696e-07	3.381681236155898e-05	4.1968783283125727e-07	3.310563131135591e-05
34.45974823597649	0.0004874503680269871	0.00048243202683633446	0.000525880331842441	0.000518045962934422	0.000548600661592835	0.0005389427248367961	0.0005733648388207263	0.0005615896541556018	0.0006271923700439652	0.0006103685026528989	0.08655568668185064	0.0807946544493494	4.4639322464195066e-07	3.5424159691752055e-05	4.3704603894505895e-07	3.468240993437233e-05
34.66738555406454	0.00048750404304560293	0.00048248668078531355	0.0005259587719706078	0.000518123714283123	0.0005486951868994092	0.0005390352748894273	0.0005734780872422456	0.0005616992582220045	0.0006273504624356828	0.0006105183219710825	0.08660421378974019	0.08083987443645531	4.6399513338609387e-07	3.70426610675767e-05	4.5431790984752814e-07	3.627009688395022e-05
34.87627399144595	0.0004875609078491009	0.0004825445204146846	0.0005260410419589282	0.0005182052473986662	0.0005487939494837672	0.0005391319815027202	0.0005735960411290658	0.0005618134456021001	0.0006275143627062271	0.0006106737148982327	0.08665365063676637	0.08088594203201407	4.815104717877626e-07	3.867242899102674e-05	4.7150440013444227e-07	3.786880150341565e-05
35.086421086743854	0.0004876209768988964	0.0004826055606140874	0.0005261271653360911	0.0005182905856377395	0.0005488969788879293	0.0005392328735652183	0.0005737187371276012	0.0005619322516485576	0.0006276841249051365	0.0006108347323531748	0.08670401481883015	0.08093287362522007	4.989402157715931e-07	4.031357742864672e-05	4.88606462072062e-07	3.947863454312195e-05
35.29783442400536	0.00048768426466618724	0.00048266981629494437	0.0005262171658122041	0.0005183797525394314	0.0005490043049531786	0.0005393379802562601	0.0005738462123260397	0.0005620557121342964	0.0006278598038846531	0.0006110014259966145	0.08675532429185166	0.08098068594040585	5.16285339125476e-07	4.1966221835443296e-05	5.056250456658695e-07	4.1099708182501526e-05
35.51052163297529	0.00048775078562936116	0.00048273730238816405	0.0005263110672799972	0.0005184727718264968	0.0005491159578239773	0.0005394473310497395	0.0005739785042616298	0.0005621838632593054	0.0006280414553158817	0.0006111738482458253	0.08680759737984645	0.08102939604455699	5.335468135896776e-07	4.363047918003182e-05	5.225610987479555e-07	4.273213605407444e-05
35.72449038937153	0.00048782055427129946	0.00048280803384175133	0.0005264088938160177	0.0005185696674066158	0.0005492319679519488	0.0005395609557179273	0.0005741156509281272	0.0005623167416576035	0.0006282291357053616	0.0006113520522897062	0.08686085278321458	0.0810790213550178	5.507256089518162e-07	4.530646797031024e-05	5.394155670641887e-07	4.437603326770678e-05
35.93974841516195	0.0004878935850765787	0.00048288202561832025	0.0005265106696818205	0.0005186704633736509	0.0005493523660999269	0.000539678884335358	0.0005742576907834039	0.0005624543844043527	0.0006284229024120635	0.0006115360921042215	0.08691510958723753	0.08112957964739338	5.678226931277435e-07	4.699430827882767e-05	5.561893943483755e-07	4.603151643402248e-05
36.15630347884324	0.00048796989252855745	0.00048295929269250303	0.0005266164193251465	0.0005187751840088928	0.0005494771833460713	0.000539801147282775	0.0005744046627572202	0.0005625968290231202	0.0006286228136648223	0.0006117260224682295	0.08697038727079556	0.0811810890636573	5.848390322606405e-07	4.8694121770193055e-05	5.728835224128991e-07	4.769870369036866e-05
36.374163395721176	0.00048804949110635854	0.00048303985004826013	0.0005267261673810987	0.0005188838537823069	0.0005496064510880595	0.0005399277752511508	0.0005745566062591766	0.0005627441134933038	0.0006288289285802281	0.0006119218989797227	0.08702670571531256	0.08123356812046766	6.017755908183792e-07	5.040603172823399e-05	5.894988912434791e-07	4.937771472657282e-05
36.59333602819267	0.00048813239528172956	0.0004831237126760789	0.0005268399386733049	0.0005189964973537682	0.0005497402010473439	0.0005400587992457681	0.0005747135611868347	0.0005628962762577158	0.0006290413071809798	0.000612123778072483	0.08708408521392981	0.08128703571769764	6.186333316761383e-07	5.213016308301677e-05	6.060364390702948e-07	5.106867080989508e-05
36.813829286029524	0.00048821861951578303	0.0004832108955700592	0.0005269577582150685	0.0005191131395742869	0.0005498784652734844	0.0005401942505903698	0.0005748755679340214	0.0005630533562303324	0.0006292600104147175	0.0006123317170331636	0.08714254648092239	0.08134151114719193	6.354132162187526e-07	5.386664243989259e-05	6.224971024644792e-07	5.27716948124507e-05
37.03565112666392	0.000488308178255615	0.00048330141372488795	0.0005270796512105131	0.0005192338054872301	0.0005500212761485579	0.0005403341609313828	0.0005750426673993229	0.0005632153928042185	0.0006294851001733592	0.0006125457740188247	0.08720211066136141	0.08139701410174877	6.521162044443619e-07	5.561559810889072e-05	6.388818164359145e-07	5.448691123872973e-05
37.25880955547555	0.0004884010859307931	0.0004833952821326907	0.0005272056430557116	0.000519358520329529	0.0005501686663916435	0.0005404785622422117	0.0005752149009947665	0.0005633824258596237	0.0006297166393129432	0.0006127660080749193	0.08726279934102786	0.08145356468433936	6.687432550561354e-07	5.7377160133875726e-05	6.551915145132457e-07	5.621444625285299e-05
37.483312626080554	0.0004884973569497116	0.0004834925157797598	0.0005273357593398016	0.0005194873095328772	0.0005503206690633845	0.0005406274868276058	0.0005753923106547016	0.0005635544957722624	0.0006299546916740016	0.0006129924791537562	0.0873246345565933	0.08151118341757058	6.852953255722088e-07	5.915146032370311e-05	6.714271288483977e-07	5.7954427707798684e-05
37.70916844062219	0.0004885970056958118	0.00048359312964315953	0.0005274700258460925	0.0005196201987249214	0.0005504773175706362	0.0005407809673281042	0.0005755749388448879	0.000563731643421782	0.0006301993221024851	0.0006132252481334544	0.08738763880606715	0.08156989125339759	7.017733724176255e-07	6.093863228268104e-05	6.875895903002763e-07	5.970698517383799e-05
37.93638515006311	0.0004887000465236526	0.00048369713868718874	0.000527608468553146	0.0005197572137304284	0.0005506386456711861	0.0005409390367245507	0.0005757628285717817	0.0005639139102004142	0.0006304505964712401	0.000613464376837392	0.08745183505952298	0.08162970958309788	7.181783510401291e-07	6.273881144287785e-05	7.03679828539935e-07	6.147224996880252e-05
38.164970954479706	0.0004888064937548452	0.0004838045578597195	0.000527751113635855	0.0005198983805724531	0.0005508046874785719	0.000541101728342699	0.0005759560233920523	0.0005641013380218355	0.0006307085817020835	0.0006137099280541887	0.08751724677011324	0.08169066024750725	7.345112160159813e-07	6.455213509731772e-05	7.196987721501055e-07	6.325035518897626e-05
38.39493410335793	0.0004889163616738258	0.0004839154020883833	0.0005278979874664924	0.0005200437254734798	0.0005509754774669734	0.0005412690758578864	0.0005761545674223077	0.0005642939693302199	0.0006309733457884658	0.0006139619655582144	0.08758389788537883	0.08175276554753395	7.507729211540456e-07	6.637874243241304e-05	7.356473487188722e-07	6.504143573957122e-05
38.626282895891045	0.0004890296645234751	0.0004840296862766162	0.0005280491166157479	0.0005201932748565533	0.0005511510504762002	0.0005414411132997994	0.0005763585053490541	0.0005644918471095058	0.000631244957818763	0.0006142205541306585	0.08765181285886388	0.08181604825495419	7.669644196191695e-07	6.821877456375525e-05	7.515264849506948e-07	6.684562836764552e-05
38.859025681279114	0.0004891464165005779	0.0004841474252995532	0.0005282045278537453	0.0005203470553463935	0.0005513314417167704	0.0005416178750573189	0.0005765678824388926	0.0005646950148928791	0.0006315234880002117	0.000614485759581175	0.0877210166620472	0.08188053162350355	7.830866640354001e-07	7.007237456987947e-05	7.673371067639864e-07	6.866307169416108e-05
39.09317085903034	0.0004892666317511079	0.0004842686339997613	0.0005283642481510337	0.0005205050937704876	0.000551516686775075	0.0005417993958834529	0.0005767827445489513	0.0005649035167724716	0.0006318090076835007	0.0006147576487701114	0.0877915347965965	0.08194623940026427	7.99140606598742e-07	7.193968752837454e-05	7.830801393930286e-07	7.049390624729035e-05
39.328726879264174	0.0004893903243653422	0.000484393327182812	0.0005285283046795589	0.000520667417160165	0.000551706821618644	0.0005419857109003555	0.0005770031381375706	0.000565117397409291	0.0006321015893880549	0.0006150362896313549	0.08786339330695984	0.08201319583736807	8.151271992126816e-07	7.382086055396364e-05	7.987565075113535e-07	7.233827449780461e-05
39.56570224301631	0.0004895175083727983	0.00048452151961269035	0.0005286967248136147	0.0005208340527516538	0.00055190188260151	0.0005421768556044445	0.0005772291102752491	0.0005653367020433891	0.0006324013068280287	0.0006153217511958165	0.08793661879330146	0.08208142570401976	8.310473935996439e-07	7.57160428354886e-05	8.143671353327917e-07	7.419632089364359e-05
39.80410550254544	0.0004896481977369786	0.0004846532260070223	0.00052886953613076	0.0005210050279871101	0.0005521019064696677	0.0005423728658716007	0.0005774607086558463	0.0005655614765042631	0.0006327082349390267	0.000615614103615555	0.08801123842479591	0.08215095429884796	8.469021414248077e-07	7.762538567476773e-05	8.299129467224942e-07	7.606819189583114e-05
40.04394526164196	0.0004897824063499282	0.00048478846103212897	0.0005290467664127171	0.0005211803705156271	0.0005523069303666397	0.0005425737779624725	0.0005776979816080657	0.0005657917672215147	0.0006330224499055896	0.0006159134181885907	0.08808727995329041	0.08222180746260314	8.626923944236083e-07	7.954904252628625e-05	8.453948653192305e-07	7.795403601570938e-05
40.28523017593832	0.0004899201480265894	0.00048492723929788973	0.0005292284436462363	0.0005213601081942164	0.0005525169918391429	0.00054277962852787	0.0005779409781072142	0.0005660276212357599	0.0006333440291894591	0.0006162197673844084	0.08816477172734612	0.08229401159120682	8.784191045331426e-07	8.14871690382607e-05	8.608138146464113e-07	7.9854003852603e-05
40.52796895322162	0.0004900614364989522	0.00048506957535241683	0.000529414596023932	0.0005215442690887652	0.0005527321288428698	0.0005429904546142661	0.0005781897477872555	0.0005662690862098068	0.0006336730515586575	0.0006165332248701886	0.08824374270667605	0.08236759364916182	8.940832240305133e-07	8.343992309486903e-05	8.761707182398069e-07	8.176824813284356e-05
40.77217035374772	0.0004902062854099905	0.00048521548367652656	0.0005296052519450866	0.0005217328814749611	0.0005529523797483736	0.0005432062936693939	0.00057844434095316	0.0005665162104401041	0.000634009597117406	0.0006168538655377824	0.08832422247698463	0.0824425811833452	9.096857056557772e-07	8.54074648581199e-05	8.914664997650753e-07	8.36969237494184e-05
41.017843190557436	0.0004903547083073777	0.00048536497867800724	0.000529800440016419	0.0005219259738391904	0.000553177783347069	0.0005434271835479549	0.0005787048085935648	0.0005667690428684725	0.0006343537473369094	0.0006171817655314617	0.08840624126522945	0.08251900233718233	9.252275027624331e-07	8.73899568128722e-05	9.067020831482996e-07	8.564018780304883e-05
41.26499632979458	0.0004905067186369753	0.0004855180746856719	0.0005300001890528203	0.0005221235748794022	0.0005534083788573523	0.0005436531625174308	0.0005789712023937531	0.0005670276330941254	0.0006347055850870458	0.0006175170022764703	0.08848982995531351	0.08259688586522934	9.407095694603188e-07	8.938756381203505e-05	9.218783927008884e-07	8.759819964347659e-05
41.51363869102594	0.000490662329736082	0.00048567478594318934	0.0005302045280780477	0.0005223257135059374	0.0005536442059308374	0.0005438842692640069	0.0005792435747489594	0.0005672920313859878	0.0006350651946689798	0.0006178596545083994	0.0885750201042251	0.08267626114816591	9.56132860756775e-07	9.1400453122642e-05	9.369963532561854e-07	8.957112091313724e-05
41.763779247563185	0.000490821554826443	0.00048583512660268786	0.0005304134863253824	0.0005225324188423251	0.0005538853046587167	0.0005441205428986121	0.0005795219787780185	0.0005675622886953275	0.0006354326618487475	0.0006182098023034257	0.08866184395864221	0.08275715820821886	9.714983327056143e-07	9.342879447363228e-05	9.520568903008744e-07	9.1559115590778e-05
42.0154270267867	0.0004909844070070013	0.00048599911071812036	0.0005306270932382412	0.0005227437202260373	0.0005541317155782465	0.0005443620229630697	0.0005798064683373603	0.0005678384566686995	0.0006358080738918341	0.0006185675271094312	0.08875033447201178	0.08283960772502573	9.86806942569968e-07	9.547276010526962e-05	9.67060930115709e-07	9.356235003676883e-05
42.26859111047143	0.0004911508992463913	0.0004861667522383842	0.0005308453784707484	0.0005229596472092059	0.0005543834796793655	0.0005446087494363734	0.0005800970980353692	0.0005681205876612237	0.0006361915195987888	0.0006189329117780456	0.08884052532212208	0.0829236410519585	1.0020596489725576e-06	9.753252481913e-05	9.820093999177593e-07	9.558099303959289e-05
42.523280635114425	0.0004913210443751582	0.00048633806500018753	0.000531068371888256	0.0005231802295592948	0.0005546406384114412	0.000544860762741082	0.0005803939232471146	0.0005684087347501991	0.0006365830893419091	0.0006193060405976389	0.08893245092918738	0.08300929023291942	1.017257412060709e-06	9.960826603008788e-05	9.969032280063468e-07	9.761521586375277e-05
42.77950479226489	0.0004914948550777007	0.0004865130627206534	0.0005312961035678206	0.0005234054972597323	0.0005549032336901599	0.0005451181037498439	0.0005806970001294723	0.0005687029517490728	0.0006369828751030407	0.0006196869993273022	0.08902614647446012	0.08309658801962595	1.032401193677224e-06	0.00010170016381982894	1.011743343916566e-06	9.96651922988423e-05
43.03727282885567	0.0004916723438839201	0.00048669175898964975	0.0005315286037986245	0.0005236354805104907	0.0005551713079045517	0.0005453808137920487	0.000581006385636639	0.0005690032932217656	0.0006373909705125228	0.0006200758752318477	0.089121647919386	0.08318556788940029	1.0474919575206246e-06	0.000103808400990682	1.026530678561316e-06	0.00010173109870909025
43.29659404753705	0.0004918535231605689	0.0004868741672618365	0.0005317659030823415	0.0005238702097286174	0.000555444903924162	0.0005456489346606099	0.0005813221375360593	0.0005693098144973724	0.000637807470889327	0.000620472757117865	0.08921899202532606	0.0832762640634828	1.0625306693348886e-06	0.00010593316312303147	1.041266164401736e-06	0.00010381311408608207
43.55747780701245	0.0004920384051022929	0.00048706030084842467	0.0005320080321334524	0.0005241097155487187	0.0005557240651063758	0.0005459225086188916	0.0005816443144247844	0.0005696225716852548	0.000638232473282439	0.0006208777353708829	0.08931821637385931	0.0833687115258854	1.0775182970798863e-06	0.00010807463863238276	1.0559507356020306e-06	0.00010591142010127341
43.81993352237618	0.0004922270017223447	0.00048725017290862714	0.000532255021879491	0.0005243540288233802	0.0005560088353038867	0.0005462015784077658	0.0005819729757462624	0.0005699416216905237	0.0006386660765135165	0.0006212909019936576	0.08941935938769396	0.08346294604280732	1.0924558111221998e-06	0.00011023301882918946	1.0705853281986043e-06	0.00010802620116104333
44.08397066545326	0.0004924193248429709	0.00048744379644080307	0.0005325069034612374	0.0005246031806235391	0.0005562992588723343	0.0005464861872528252	0.0005823081818075921	0.0005702670222299433	0.0006391083812208834	0.0006217123506456519	0.0895224603521962	0.08355900418262238	1.1073441844315808e-06	0.00011240849798091479	1.0851708802737513e-06	0.00011015764446307974
44.349598765141174	0.0004926153860854486	0.00048764118427327066	0.000532763708232838	0.0005248572022387869	0.0005565953806780959	0.0005467763788717359	0.0005826499937972417	0.0005705988318482547	0.0006395594899049035	0.000622142176683729	0.08962755943757132	0.08365692333647429	1.1221843927659153e-06	0.00011460127337381554	1.0997083321234898e-06	0.0001123059400534171
44.6168274077539	0.0004928151968597678	0.00048784234905478903	0.0005330254677618591	0.0005251161251776141	0.0005568972461062471	0.0005470721974817472	0.0005829984738032573	0.0005709371099349447	0.0006400195069747847	0.0006225804772041189	0.08973469772171248	0.08375674173948384	1.1369774148897987e-06	0.0001168115453794305	1.1141986264503329e-06	0.0001144712808871795
44.88566623736761	0.0004930187683539458	0.0004880473032446918	0.000533292213829271	0.0005253799811675868	0.0005572049010687	0.0005473736878073608	0.000583353684831977	0.0005712819167414715	0.0006404885387968777	0.0006230273510857057	0.08984391721373922	0.08385849849260395	1.1517242327705596e-06	0.00011903951752033348	1.128642708537412e-06	0.00011665386288832458
45.15612495616904	0.0004932261115229499	0.00048825605910265323	0.0005335639784293472	0.0005256488021554482	0.0005575183920125069	0.0005476808950881542	0.0005837156908272586	0.0005716333133989544	0.0006409666937445072	0.0006234828990346694	0.08995526087825699	0.08396223358513275	1.1664258318026897e-06	0.00012128539654000792	1.1430415264492705e-06	0.00011885388501406413
45.42821332480542	0.0004934372370772379	0.0004884686286780933	0.000533840793769499	0.0005259226203071556	0.0005578377659283635	0.0005479938650867835	0.0005840845566902607	0.0005719913619363661	0.0006414540822494227	0.0006239472236305628	0.09006877266035442	0.08406798791792078	1.1810832010275031e-06	0.00012354939247377628	1.157396031228105e-06	0.00012107154931915998
45.701941162736816	0.0004936521554708733	0.0004886850237991823	0.0005341226922700089	0.0005262014680078293	0.0005581630703592824	0.0005483126440971442	0.0005844603482997683	0.0005723561252992142	0.000641950816854898	0.0006244204293738455	0.09018449751137726	0.08417580332728515	1.1956973333638547e-06	0.000125831718721936	1.171707177095643e-06	0.0001233070610228565
45.97731834859046	0.0004938708768892274	0.0004889052560614566	0.0005344097065636953	0.0005264853778616312	0.000558494353409478	0.0005486372789527225	0.0005848431325331105	0.0005727276673687604	0.0006424570122705778	0.0006249026227349616	0.09030248141548955	0.08428572260966241	1.2102692258490495e-06	0.00012813259212622607	1.1859759216682492e-06	0.00012556062857831118
46.25435482051728	0.0004940934112362322	0.0004891293368160092	0.0005347018694954703	0.0005267743826915476	0.0005588316637534388	0.0005489678170351184	0.0005852329772876671	0.0005731060529817699	0.0006429727854291066	0.0006253939122049916	0.09042277141706775	0.08439778954702971	1.2247998798710791e-06	0.00013045223304622433	1.2002032261611891e-06	0.00012783246374221957
46.533060576550575	0.0004943197681211806	0.0004893572771572547	0.0005349992141218103	0.0005270685155390898	0.0005591750506452112	0.0005493043062827604	0.0005856299515030014	0.0005734913479508272	0.000643498255544636	0.0006258944083479655	0.09054541564894608	0.08451204893311125	1.2392903014342514e-06	0.00013279086544143448	1.2143900556284542e-06	0.00013012278164971358
46.813445674966815	0.0004945499568450568	0.0004895890879102501	0.0005353017737101273	0.0005273678096639006	0.0005595245639279002	0.0005496467951998194	0.000586034125183639	0.0005738836190852341	0.0006440335441732725	0.0006264042238548871	0.09067046336154962	0.08462854660040915	1.2537415014202656e-06	0.00013514871695417818	1.2285373791864332e-06	0.00013243180088914897
47.09552023464871	0.000494783986386373	0.0004898247796175489	0.0005356095817380326	0.0005276722985432603	0.0005598802540433854	0.000549995332865314	0.0005864455694225093	0.0005742829342125068	0.000644578775275544	0.0006269234735995406	0.09079796495294398	0.08474732944808602	1.2681544958529755e-06	0.0001375260189950961	1.2426461702525447e-06	0.00013475974358011233
47.37929443545016	0.0004950218653865024	0.0004900643625255811	0.0005359226718924932	0.0005279820158714935	0.0005602421720422679	0.0005503499689424306	0.000586864356425084	0.0005746893622004986	0.0006451340752809678	0.0006274522746961509	0.09092797199984334	0.08486844547072356	1.2825303061744266e-06	0.00013992300683116077	1.2567174067887495e-06	0.0001371068354531907
47.66477851856398	0.0004952636021344822	0.0004903078465705291	0.0005362410780688712	0.0005282969955592629	0.000560610369594046	0.0005507107536880457	0.0005872905595342255	0.0005751029729801658	0.0006456995731547983	0.000627990746558967	0.09106053728959863	0.08499194378800258	1.2968699595437708e-06	0.00014233991967854687	1.270752071562192e-06	0.00013947330593386265
47.951982786891236	0.0004955092045512814	0.0004905552413637015	0.0005365648343698513	0.000528617271732761	0.0005609848989975462	0.0005510777379624834	0.0005877242532557906	0.0005755238375690121	0.0006462754004670604	0.0006285390109638578	0.09119571485321391	0.08511787467532292	1.3111744891323865e-06	0.0001447770007965976	1.284751152408445e-06	0.00014185938822790234
48.24091760541319	0.0004957586801734946	0.0004908065561763604	0.0005368939751042342	0.0005289428787327732	0.0005613658131915892	0.0005514509732394836	0.0005881655132849952	0.0005759520280952182	0.0006468616914639337	0.0006290971921119831	0.09133355999942674	0.0852462895954124	1.3254449344249613e-06	0.00014723449758499707	1.2987156424938869e-06	0.00014426531940897602
48.53159340156531	0.0004960120361364581	0.0004910617999240048	0.0005372285347856065	0.000529273851113625	0.0005617531657659284	0.0005518305116164159	0.000588614416533588	0.0005763876178225006	0.0006474585831416105	0.0006296654166956395	0.09147412934988784	0.08537724123095404	1.3396823415575462e-06	0.00014971266168660458	1.3126465406133143e-06	0.00014669134051138732
48.82402066561362	0.0004962692791567615	0.0004913209811500794	0.0005375685481308753	0.0005296102236420011	0.0005621470109724523	0.0005522164058247328	0.0005890710411578555	0.000576830681175717	0.0006480662153227156	0.0006302438139663643	0.09161748087548584	0.08551078351827014	1.3538877636340343e-06	0.0001522117490905528	1.3265448514710766e-06	0.0001491376966238217
49.11820995103327	0.000496530415514126	0.000491584108009086	0.000537914050058655	0.0005299520312956255	0.0005625474037366601	0.0005526087092406718	0.0005895354665874847	0.0005772812937672445	0.0006486847307353924	0.0006308325158053854	0.09176367393385865	0.08564697168210247	1.3680622610796108e-06	0.00015473202024131327	1.340411585988013e-06	0.00015160463698700444
49.41417187488941	0.0004967954510326408	0.0004918511882490846	0.0005382650756875144	0.0005302993092618068	0.000562954399669435	0.0005530074758962188	0.0005900077735553327	0.000577739532424171	0.0006493142750951791	0.0006314316567965253	0.09191276930813826	0.0857858622715385	1.3822069019927934e-06	0.00015727374015044038	1.3542477616093661e-06	0.00015409241509446725
49.71191711822035	0.0004970643910613172	0.0004921222291935489	0.000538621660334059	0.0005306520929358319	0.0005633680550791013	0.0005534127604903357	0.000590488044128116	0.0005782054752163153	0.0006499549971897725	0.0006320413743016449	0.09206482924697346	0.08592751319711181	1.3963227625155786e-06	0.00015983717851242307	1.36805440263503e-06	0.00015660128879736723
50.01145642642306	0.0004973372404539527	0.0004923972377225674	0.000538983839510863	0.0005310104179192109	0.0005637884269838028	0.0005538246184004707	0.0005909763617380804	0.0005786792014851258	0.0006506070489668257	0.000632661808538752	0.09221991750588217	0.08607198376913898	1.4104109272276583e-06	0.00016242260982617107	1.3818325405571706e-06	0.00015913152041287237
50.3128006096408	0.0004976140035482673	0.0004926762202533543	0.0005393516489242276	0.0005313743200177606	0.0005642155731241935	0.0005542431056943514	0.0005914728112156695	0.0005791607918734773	0.0006512705856248862	0.0006332931026628741	0.09237809938998115	0.08621933473732643	1.4244724895300098e-06	0.0001650303135175002	1.3955832144025085e-06	0.0001616833768350867
50.61596054315354	0.0004978946841442865	0.0004929591827200449	0.0005397251244717591	0.000531743835239517	0.0005646495519764562	0.0005546682791420745	0.0005919774788232376	0.0005796503283564031	0.0006519457657076182	0.0006339354028498081	0.09253944179815317	0.0863696283317027	1.4385085520745656e-06	0.00016766057407038848	1.4093074711034412e-06	0.00016425712965206785
50.9209471677702	0.0004981792854819578	0.0004932461305527632	0.0005401043022397787	0.0005321189997924835	0.0005650904227656766	0.000555100196228509	0.0005924904522898621	0.0005801478942728149	0.0006526327512014601	0.0006345888583828929	0.09270401326869798	0.08652292830492911	1.4525202271830403e-06	0.00017031368115927314	1.4230063658651542e-06	0.0001668530552648012
51.22777149022361	0.0004984678102179448	0.0004935370686559092	0.0005404892185005211	0.0005324998500821826	0.0005655382454795531	0.0005555389151660063	0.0005930118208472685	0.00058065357435822	0.0006533317076368382	0.0006352536217428976	0.09287188402653547	0.08667929997603888	1.4665086372919961e-06	0.00017298992978759253	1.4366809625584271e-06	0.00016947143501168382
51.53644458356769	0.0004987602604015992	0.0004938320013856646	0.0005408799097091517	0.0005328864227090288	0.0005659930808824937	0.0005559844949074539	0.0005935416752669492	0.0005811674547785066	0.0006540428041931245	0.0006359298487011953	0.09304312603201347	0.08683881027566132	1.4804749154392156e-06	0.00017568962043436331	1.4503323341361844e-06	0.00017211255529882286
51.84697758757708	0.000499056637450063	0.0004941309325266712	0.0005412764125005705	0.0005332787544655021	0.0005664549905300905	0.0005564369951596647	0.0005940801078985019	0.0005816896231648236	0.0006547662138074836	0.0006366176984163482	0.09321781303138921	0.08700152779279245	1.494420205726656e-06	0.0001784130592012434	1.4639615630445161e-06	0.00017477670773240195
52.15938170914916	0.0004993569421224671	0.0004944338652678505	0.0005416787636859953	0.0005336768823331078	0.0005669240367839842	0.0005568964763971218	0.0005946272127092387	0.0005822201686495966	0.0006555021132877762	0.0006373173335342448	0.0933960206090511	0.08716752282316954	1.5083456638230854e-06	0.00018116055796779662	1.4775697416573351e-06	0.00017746418925700114
52.47366822270851	0.0004996611744932019	0.0004947408021773391	0.0005420870002493239	0.000534080843479123	0.0005674002828271482	0.000557362999876089	0.0005951830853251248	0.0005827591819037341	0.0006562506834297129	0.0006380289202919614	0.09357782624154237	0.08733686741931769	1.5222524575031482e-06	0.000183932434554418	1.4911579727444266e-06	0.00018017530230074463
52.789848470613855	0.0004999693339242237	0.0004950517451765093	0.0005425011593432637	0.0005344906752531241	0.0005678837926796041	0.0005578366276491136	0.0005957478230731052	0.0005833067551750764	0.0006570121091384426	0.0006387526286255083	0.09376330935347355	0.08750963544232912	1.536141767182744e-06	0.00018672901288883936	1.5047273699401488e-06	0.00018291035492420948
53.107933863567155	0.0005002814190363545	0.000495366695513027	0.0005429212782852108	0.0005349064151832685	0.0005683746312145736	0.0005583174225799132	0.0005963215250248627	0.0005838629823281218	0.0006577865795547687	0.0006394886322816219	0.09395255137538358	0.08768590261545352	1.5500147864881252e-06	0.0001895506231802263	1.5182790582368537e-06	0.0001856696609752878
53.42793588102576	0.0005005974276795476	0.0004956856537329269	0.0005433473945528802	0.0005353281009723403	0.0005688728641751037	0.000558805448358688	0.0005969042920420852	0.0005844279588851049	0.0006585742881862119	0.0006402371089338017	0.09414563580364371	0.08786574657956493	1.5638727228498234e-06	0.0001923976021007967	1.5318141745027016e-06	0.0001884535402510018
53.74986607161648	0.0005009173569020696	0.0004960086196516549	0.0005437795457796657	0.0005357557704935333	0.0005693785581911652	0.0005593007695178498	0.0005974962268232905	0.0005850017820684611	0.0006593754330431321	0.0006409982403027648	0.09434264826247596	0.08804924695058224	1.577716798116524e-06	0.00019527029297368437	1.545333868011511e-06	0.00019126231866418986
54.073736053552395	0.0005012412029185698	0.000496335592324048	0.0005442177697497269	0.0005361894617859722	0.0005698917807972583	0.0005598034514482059	0.0005980974339522855	0.0005855845508447586	0.0006601902167801468	0.0006417722122815349	0.09454367656817728	0.08823648537893404	1.5915482492011431e-06	0.0001981690459692126	1.5588393010067605e-06	0.00019409632841825564
54.399557515052166	0.0005015689610769862	0.0004966665700132049	0.0005446621043927857	0.0005366292130499524	0.0005704126004505364	0.000560313560415599	0.0005987080199483259	0.0005861763659701382	0.0006610188468430853	0.0006425592150653641	0.09474881079564584	0.08842754561113135	1.6053683287533572e-06	0.00020109421830939722	1.5723316492833716e-06	0.00019695590818839814
54.727342214761876	0.0005019006258242515	0.0004970015501582122	0.0005451125877786273	0.0005370750626418941	0.0005709410865494767	0.000560831163578037	0.0005993280933180515	0.0005867773300373449	0.0006618615356217423	0.000643359443286718	0.09495814334729272	0.0886225135535554	1.6191783058594564e-06	0.00020404617448040174	1.5858121027964881e-06	0.00019984140331025246
55.057101982179326	0.0005022361906707485	0.0004973405293406749	0.000545569258111285	0.0005375270490689904	0.0005714773094531145	0.0005613563290033175	0.0005999577646092712	0.000587387547524405	0.0006627185006086927	0.000644173096155553	0.0951717690244504	0.08882147733854082	1.632979466770169e-06	0.00020702528645338836	1.5992818662879287e-06	0.00020275316597519188
55.38884871808102	0.0005025756481534712	0.0004976835032500107	0.0005460321537229019	0.0005379852109835412	0.0005720213405008657	0.0005618891256871759	0.00060059714646668	0.0005880071248450259	0.0006635899645644576	0.000645000377605131	0.09538978510137498	0.08902452739285381	1.6467731156676263e-06	0.0002100319339160689	1.6127421599540547e-06	0.0002056915554354971
55.722594394951685	0.0005029189897978446	0.0004980304666474625	0.0005465013130672564	0.000538449587176963	0.0005725732520329684	0.0005624296235719816	0.0006012463536895986	0.0005886361704007976	0.0006644761556893261	0.0006458414964436386	0.09561229140195678	0.08923175650866397	1.6605605754613836e-06	0.00021306650451291542	1.6261942201341306e-06	0.0002086569382169362
56.058351057416104	0.0005032662060781467	0.0004983814133287743	0.0005469767747129328	0.0005389202165734507	0.0005731331174115599	0.0005629778935659941	0.0006019055032918137	0.0005892747946352653	0.0006653773078021371	0.0006466966665118706	0.09583939037924633	0.0894432599171177	1.674343188625316e-06	0.0002161293940967507	1.639639300035113e-06	0.00021164968834092024
56.39613082267415	0.0005036172863764898	0.0004987363360854883	0.0005474585773361326	0.0005393971382232925	0.0005737010110424307	0.0005635340075632193	0.0006025747145636294	0.0005899231100899696	0.0006662936605263726	0.0006475661068472844	0.09607118719792615	0.0896591353646194	1.6881223180647631e-06	0.0002192210069900391	1.6530786704773651e-06	0.00021467018755494394
56.7359458809379	0.0005039722189402929	0.0004990952266647965	0.0005479467597130955	0.0005398803912958017	0.0005742770083974651	0.0005640980384638679	0.0006032541091362067	0.000590581231462521	0.0006672254594838936	0.0006484500418547022	0.09630778981984287	0.08987948319193953	1.7018993480323553e-06	0.00022234175625915342	1.6665136206895931e-06	0.00021771882557464206
57.07780849587155	0.0005043309908382072	0.0004994580757279135	0.0005484413607121371	0.0005403700150718776	0.0005748611860378257	0.0005646700601954746	0.0006039438110483249	0.0005912492756668303	0.0006681729564967161	0.0006493487014840163	0.09654930909274452	0.09010440641626986	1.7156756850820023e-06	0.00022549206399970212	1.6799454591330575e-06	0.00022079600033542146
57.42173100503407	0.0005046935879144143	0.000499824872806887	0.0005489424192852648	0.0005408660489361506	0.0005754536216378838	0.0005652501477346691	0.0006046439468156428	0.0005919273618955585	0.0006691364097971927	0.0006502623214151977	0.09679585884234708	0.09033401081635149	1.7294527590605048e-06	0.00022867236163424953	1.6933755143550564e-06	0.00022390211825437656
57.7677258203244	0.0005050599947412546	0.0005001956062598089	0.0005494499744593713	0.0005413685323687181	0.0005760543940099565	0.0005658383771296627	0.0006053546455026	0.0005926156116849134	0.0006701160842470349	0.0006511911432509941	0.09704755596788747	0.09056840502080686	1.7432320241622667e-06	0.0002318830902254404	1.7068051359022578e-06	0.00022703759450588834
58.115805428429454	0.0005054301945701118	0.0005005702632243532	0.0005499640653269837	0.000541877504936441	0.0005766635831298715	0.0005664348255234572	0.0006060760387970692	0.0005933141489818884	0.0006711122515656052	0.0006521354147176789	0.097304520541309	0.09080770059982352	1.7570149600178338e-06	0.00023512470080125358	1.7202356952545229e-06	0.0002302028533070627
58.465982391274686	0.0005058041692804889	0.0005009488295695783	0.0005504847310365479	0.0005423930062837868	0.0005772812701634011	0.0005670395711778205	0.0006068082610878861	0.000594023100214055	0.0006721251905679416	0.00065309538987425	0.09756687591023996	0.09105201216032463	1.770803072841413e-06	0.00023839765469632623	1.7336685868205286e-06	0.0002333983282183788
58.818269346477535	0.0005061818993272115	0.000501331289845931	0.0005510120107822358	0.000542915076123203	0.0005779075374936084	0.0005676526934980646	0.0006075514495454018	0.0005947425943620371	0.0006731551874130082	0.000654071329330506	0.09783474880493541	0.09130145744479018	1.7845978966395419e-06	0.00024170242390979257	1.747105228974157e-06	0.00023662446245684143
59.172679007803275	0.0005065633636856827	0.0005017176272333781	0.0005515459437932538	0.0005434437542249991	0.000578542468749148	0.000568274273058655	0.0006083057442051903	0.000595472763034782	0.0006742025358626854	0.0006550635004744336	0.09810826944935501	0.09155615743388182	1.7984009944656178e-06	0.000245039491478069	1.7605470651357695e-06	0.00023988170922309426
59.52922416562417	0.0005069485397951153	0.0005021078234875934	0.0005520865693226288	0.0005439790804067152	0.0005791861488335577	0.0005689043916296962	0.000609071288055066	0.0005962137405477663	0.0006752675375520466	0.0006560721777093827	0.09838757167656832	0.09181623645305054	1.8122139597411078e-06	0.0002484093518664854	1.7739955649132217e-06	0.00024317053204495065
59.887917687380885	0.0005073374034996677	0.0005025018588841294	0.000552633926635462	0.0005445210945219629	0.0005798386639556025	0.0005695431322043327	0.0006098482271255716	0.000596965664004273	0.0006763505022715063	0.0006570976427015231	0.09867279304867188	0.09208182228329415	1.8260384176513496e-06	0.00025181251138048366	1.7874522252963286e-06	0.00024649140513649526
60.24877251804685	0.0005077299289874012	0.0005028997121604905	0.0005531880549966201	0.000545069836448713	0.0005805001016607124	0.000570190579027109	0.0006106367105841004	0.0005977286733798909	0.000677451748261447	0.0006581401846381106	0.09896407498143302	0.09235304627625954	1.8398760265980578e-06	0.00025524948859506624	1.8009185719122627e-06	0.0002498448137744219
60.6118016805955	0.000508126088726976	0.0005033013604560298	0.0005537489936578488	0.0005456253460770075	0.0005811705508635668	0.000570846817623334	0.0006114368908328341	0.0005985029116103858	0.0006785716025199788	0.0006592001004971126	0.09926156287386949	0.09263004347388488	1.8537284797300003e-06	0.0002587208148061293	1.814396160339498e-06	0.0002532312546922877
60.97701827647021	0.0005085258534019991	0.0005037067792495826	0.000554316781844283	0.0005461876632960758	0.0005818501018818873	0.0005715119348294984	0.0006122489236106793	0.0005992885246831116	0.0006797104011245185	0.0006602776953287924	0.09956540624299179	0.09291295273278528	1.867597506549027e-06	0.0002622270345032235	1.827886577486157e-06	0.00025665123649312727
61.34443548605718	0.0005089291918429328	0.0005041159422947491	0.0005548914587403299	0.0005467568279808273	0.0005825388464714895	0.000572186018824792	0.0006130729680993997	0.0006000856617321295	0.0006808684895679145	0.0006613732825498616	0.09987575886394956	0.0932019168536027	1.8814848746013168e-06	0.0002657687058669894	1.8413914430451175e-06	0.00026010528008379996
61.71406656916102	0.0005093360709564773	0.0005045288215527388	0.000555473063474911	0.000547332879977705	0.0005832368778626707	0.0005728691591637872	0.0006139091870341607	0.0006008944751372273	0.0006820462231099046	0.000662487184250881	0.10019277891582343	0.09349708271554667	1.8953923912574206e-06	0.0002693464012911845	1.8549124110221965e-06	0.00026359391912998686
62.085924865483435	0.0005097464556523214	0.0005049453871226734	0.0005560616351060247	0.0005479158590898614	0.000583944290797986	0.0005735614468103315	0.0006147577468186968	0.0006017151206270187	0.0006832439671447089	0.0006636197315175892	0.10051662913333949	0.09379860141636755	1.9093219055751377e-06	0.0002729607079300922	1.8684511713336132e-06	0.0002671177005332953
62.46002379510434	0.0005101603087671654	0.0005053656071692587	0.0005566572126046155	0.0005485058050616429	0.0005846611815714923	0.0005742629741727185	0.0006156188176453415	0.0006025477573863395	0.0006844620975856439	0.0006647712647669216	0.10084747696476956	0.09410662841801565	1.9232753102660415e-06	0.0002766122282748251	1.8820094514960433e-06	0.00027067718493292703
62.83637685896657	0.0005105775909859122	0.0005057894478477143	0.0005572598348377193	0.000549102757562348	0.000585387648069532	0.0005749738351402009	0.0006164925736201646	0.0006033925481681451	0.0006857010012676781	0.0006659421340984937	0.10118549473631809	0.09442132369824992	1.9372545437693414e-06	0.00028030158075992295	1.8955890184039516e-06	0.0002742729472335198
63.21499763936286	0.0005109982607599193	0.0005062168732258633	0.0005578695405508647	0.0005497067561692396	0.0005861237898131413	0.0005756941251209135	0.0006173791928934854	0.0006042496594101531	0.0006869610763689145	0.0006671326996624012	0.10153085982330219	0.0947428519084814	1.9512615924249495e-06	0.00028402940039971847	1.909191680189758e-06	0.00027790557715791364
63.59589980042612	0.0005114222742221872	0.0005066478452032563	0.0005584863683496864	0.0005503178403497658	0.0005868697080021553	0.0005764239410812713	0.0006182788577960201	0.0006051192613564472	0.0006882427328520326	0.0006683433320442031	0.1018837548284466	0.09507138253814272	1.9652984927713384e-06	0.00028779633945984207	1.922819288200121e-06	0.0002815756798312946
63.979097088622495	0.0005118495850993904	0.0005070823234272368	0.0005591103566807539	0.0005509360494429882	0.0005876255055611197	0.0005771633815869408	0.0006191917549809877	0.0006060015281843356	0.0006895463929268265	0.0006695744126680649	0.10224436776763549	0.09540709008589894	1.979367333969492e-06	0.00029160306816423953	1.936473739068173e-06	0.00028528387639466246
64.36460333324754	0.0005122801446206035	0.0005075202652058035	0.0005597415438115509	0.0005515614226401566	0.0005883912871870849	0.0005779125468454386	0.0006201180755724535	0.0006068966381366968	0.0006908724915349906	0.0006708263342190343	0.10261289226348663	0.09575015423802433	1.9934702603419986e-06	0.0002954502754379251	1.950156976886588e-06	0.00028903080464859343
64.75243244692527	0.0005127139014226116	0.0005079616254171592	0.0005603799678096032	0.0005521939989644155	0.0005891671593993943	0.0005786715387504623	0.0006210580153202592	0.0006078047736601247	0.0006922214768584265	0.0006720995010855326	0.10298952774712034	0.09610076005429725	2.0076094740705463e-06	0.00029933866969235334	1.9638709955209412e-06	0.00029281711973501434
65.14259842611021	0.0005131508014516735	0.0005084063564158165	0.0005610256665207163	0.0005528338172496132	0.0005899532305915757	0.0005794404609280466	0.0006220117747618911	0.0006087261215491723	0.0006935938108524124	0.0006733943298232015	0.10337447966853415	0.0964590981617689	2.021787238033171e-06	0.0003032689796527571	1.9776178410378913e-06	0.0002966434948536434
65.53511535159264	0.0005135907878615931	0.0005088544079351192	0.0005616786775462888	0.0005534809161181679	0.0005907496110854465	0.0005802194187846321	0.0006229795593916429	0.0006096608730970145	0.0006949899698050475	0.0006747112496413039	0.10376795971599452	0.09682536495680383	2.0360058787965464e-06	0.00030724195523013087	1.991399614262269e-06	0.0003005106220166365
65.92999738900669	0.0005140338009079671	0.000509305726986042	0.0005623390382196777	0.0005541353339579664	0.0005915564131875558	0.0005810085195571597	0.0006239615798374838	0.0006106092242528738	0.0006964104449245002	0.0006760507029129688	0.104170186044908	0.09719976281578685	2.050267789776867e-06	0.0003112583684420217	2.0052184734841143e-06	0.0003044192128457829
66.32725878934137	0.0005144797778384528	0.0005097602577521234	0.0005630067855815745	0.0005547971088982524	0.0005923737512480932	0.0005818078723652985	0.0006249580520460361	0.0006115713757865711	0.000697855742955672	0.0006774131457106529	0.10458138351662995	0.09758250031493557	2.0645754345866713e-06	0.0003153190143857648	2.0190766373177167e-06	0.00030836999941351306
66.72691388945532	0.0005149286527789173	0.0005102179414803838	0.0005636819563543778	0.0005554662787844826	0.0005932017417224108	0.0005826175882659296	0.0006259691974761258	0.0006125475334605992	0.0006993263868280185	0.0006787990483682848	0.10500178394772047	0.09797379245966481	2.0789313505561145e-06	0.00031942471226471814	2.0329763877123368e-06	0.00031236373512989746
67.12897711259382	0.0005153803566152898	0.0005106787163680597	0.0005643645869155006	0.0005561428811520915	0.0005940405032352856	0.000583437780310001	0.000626995243301353	0.0006135379082101089	0.0007008229163363439	0.0006802088960716329	0.10543162637017338	0.09837386092398989	2.093338152474875e-06	0.0003235763064753233	2.0469200731516868e-06	0.0003164011956816454
67.53346296890952	0.0005158348168709836	0.0005111425174450134	0.0005650547132696193	0.0005568269531991571	0.0005948901566481137	0.0005842685636019122	0.0006280364226222199	0.0006145427163312728	0.0007023458888565764	0.0006816431894785902	0.10587115730317115	0.09878293430046649	2.1077985365337707e-06	0.00032777466775466	2.060910112017776e-06	0.00032048318002197984
67.94038605598601	0.000516291957579678	0.0005116092764516172	0.0005657523710197847	0.000557518531757893	0.0005957508251291615	0.0005851100553615338	0.0006290929746883088	0.0006155621796784557	0.000703895880098578	0.0006831024453711065	0.10632063103696357	0.099201248361213	2.122315284499047e-06	0.0003320206943945997	2.074948996155768e-06	0.00032461051141798036
68.3497610593647	0.0005167516991533267	0.0005120789217119688	0.0005664575953374056	0.000558217653264965	0.000596622634227095	0.000585962374989057	0.0006301651451311259	0.0006165965258707233	0.0007054734848982853	0.0006845871973407112	0.10678030992949393	0.09962904633057472	2.136891268140692e-06	0.00033631531352909527	2.0890392946582795e-06	0.00032878403856057004
68.7616027530747	0.0005172139582451763	0.0005125513780022318	0.0005671704209310394	0.0005589243537305648	0.0005975057119479474	0.0005868256441328053	0.0006312531862081785	0.0006176459885081842	0.0007070793180515454	0.0006860979965096098	0.10725046471643064	0.1000665791700302	2.1515294539064308e-06	0.0003406594824942599	2.1031836578493893e-06	0.00033300463673571756
69.17592600016614	0.0005176786476076243	0.0005130265664139202	0.0005678908820139708	0.0005596386687062116	0.0005984001888357461	0.0005876999867601949	0.0006323573570589546	0.0006187108073987395	0.000708714015192238	0.000687635412289542	0.10773137483530962	0.10051410587598278	2.1662329078881316e-06	0.00034505419027229534	2.1173848215250623e-06	0.0003372732090679009
69.59274575324658	0.0005181456759447188	0.000513504404211937	0.000568619012270547	0.0005603606332512467	0.0005993061980570148	0.0005885855292320359	0.0006334779239734918	0.0006197912287958398	0.0007103782337174356	0.0006892000331807128	0.10822332876452993	0.1009718937910959	2.1810048010764997e-06	0.00034950045902043536	2.1316456114338312e-06	0.000341590687835569
70.01207705502031	0.0005186149477590883	0.0005139848046871449	0.0005693548448212208	0.0005610902818979608	0.0006002238754893767	0.0005894824003803551	0.0006346151606742556	0.000620887505647866	0.0007120726537625346	0.0006907924676132582	0.1087266243779899	0.10144021892989835	2.1958484149302987e-06	0.00035399934569174674	2.1459689480233255e-06	0.00034595803586487395
70.43393503883172	0.0005190863631931005	0.000514467677003277	0.0005700984121862863	0.000561827648615334	0.0006011533598145168	0.0005903907315899708	0.000635769348612128	0.0006219998978598352	0.0007137979792295331	0.0006924133448339192	0.10924156931619607	0.1019193663194076	2.210767147297287e-06	0.0003585519437578899	2.1603578514918943e-06	0.0003503762480108752
70.85833492921113	0.000519559817864035	0.000514952926037959	0.0005708497462482685	0.0005625727667713355	0.0006020947926157726	0.0005913106568840446	0.0006369407772773396	0.0006231286725681401	0.0007155549388718433	0.0006940633158407528	0.10976848137473794	0.1024096303555706	2.2257645186858936e-06	0.0003631593850351028	2.1748154471277602e-06	0.0003548463527255491
71.2852920424243	0.0005200352026930325	0.0005154404522176108	0.000571608878212926	0.000563325669093737	0.0006030483184806239	0.0005922423130138373	0.0006381297445262267	0.0006242741044290899	0.0007173442874392518	0.0006957430543689208	0.11030768891106356	0.10291131517637603	2.24084417892493e-06	0.00036782284162469037	2.1893449709869863e-06	0.0003593694137242476
71.71482178702524	0.0005205124037276022	0.0005159301513460034	0.0005723758385688532	0.0005640863876294109	0.0006040140851084104	0.0005931858395529566	0.0006393365569247847	0.0006254364759220906	0.0007191668068869616	0.0006974532579308362	0.11085953127055503	0.10342473505253445	2.256009914247876e-06	0.0003725435279760131	2.203949775923808e-06	0.0003639465317559071
72.14693966441222	0.000520991301957441	0.0005164219144262181	0.0005731506570456378	0.0005648549537020581	0.0006049922434235854	0.0005941413789963502	0.0006405615301100275	0.0006266160776683304	0.0007210233076528807	0.0006991946489141617	0.11142435923296953	0.10395021479669012	2.2712656548099777e-06	0.0003773227030790388	2.218633337988836e-06	0.0003685788464829476
72.58166126938723	0.0005214717731233173	0.0005169156274757613	0.0005739333625705579	0.0005656313978683382	0.0006059829476948736	0.0005951090768643622	0.000641804989170252	0.0006278132087659201	0.0007229146300076842	0.0007009679757414292	0.11200253548036983	0.1044880901921689	2.2866154826793605e-06	0.00038216167279593594	2.233399263234484e-06	0.00037326753848063166
73.01900229071879	0.0005219536875187592	0.0005174111713345638	0.0005747239832237782	0.0005664157498723421	0.0006069863556606921	0.0005960890818121592	0.0006430672690453642	0.0006290281771424824	0.0007248416454824736	0.0007027740140953153	0.11259443508774719	0.10503870844235814	2.302063640349317e-06	0.00038706179234468396	2.2482512949552726e-06	0.000378013831364557
73.45897851170821	0.000522436909784297	0.000517908421465613	0.0005755225461920462	0.000567208038598397	0.0006080026286612671	0.0005970815457448883	0.0006443487149485383	0.0006302612999262872	0.0007268052583792795	0.0007046135682139409	0.11320044603760555	0.10560242864185022	2.317614539787817e-06	0.00039202446894306964	2.2631933213868548e-06	0.0003828189940550675
73.90160581075892	0.0005229212986939692	0.0005184072477479167	0.0005763290777208404	0.0005680082920221343	0.0006090319317778505	0.0005980866239389171	0.000645649682810527	0.0006315129038370585	0.0007288064073699924	0.0007064874722608452	0.11382096975987763	0.10617962227058589	2.333272772074113e-06	0.00039705116462546153	2.278229383899117e-06	0.00038768434318769973
74.34690016194996	0.0005234067069338305	0.0005189075142615283	0.0005771436030649809	0.000568816537159813	0.0006100744339795358	0.000599104475169572	0.0006469705397480817	0.0006327833255977125	0.0007308460671898052	0.0007083965917746955	0.11445642169860713	0.10677067371228384	2.3490431176598475e-06	0.0004021433992451723	2.2933636857182596e-06	0.000392611245681615
74.79487763561212	0.0005238929808721519	0.0005194090790643191	0.0005779661464376615	0.0005696328000158386	0.0006111303082781404	0.0006001352618457787	0.0006483116645579966	0.0006340729123683227	0.0007329252504316627	0.0007103418252041264	0.11510723190694554	0.10737598079854835	2.364930557305399e-06	0.0004073027536771606	2.3086006012236135e-06	0.00039760112147842197
75.24555439890803	0.0005243799603210386	0.0005199117939602057	0.0005787967309579247	0.0005704571055284702	0.0006121997318917328	0.0006011791501520914	0.0006496734482384613	0.0006353820222037589	0.0007350450094487946	0.0007123241055335858	0.1157738456721035	0.10799595538012825	2.38094028375544e-06	0.00041253087323819826	2.323944685865705e-06	0.00040265544646504725
75.6989467164156	0.000524867478289147	0.0005204155042585084	0.0005796353785965572	0.0005712894775136767	0.0006132828864173613	0.000602236310198585	0.0006510562945394803	0.0006367110245365022	0.0007372064383729195	0.0007143444020064724	0.1164567241720137	0.10863102392689167	2.397077714162482e-06	0.00041782947133393866	2.3394006867174947e-06	0.00040777575558881285
76.15507095071504	0.0005253553607251835	0.0005209200485241042	0.0005804821101204102	0.0005721299386071097	0.0006143799580136122	0.0006033069161791396	0.0006524606205442591	0.0006380603006862678	0.0007394106752563292	0.0007164037219523637	0.11715634516556633	0.10928162815819852	2.4133485033729076e-06	0.0004232003333591583	2.354973553753549e-06	0.0004129636461874808
76.61394356297929	0.0005258434262518804	0.0005214252583180598	0.0005813369450351696	0.0005729785102041971	0.0006154911375936894	0.0006043911465387075	0.0006538868572836342	0.000639430244398211	0.0007416589043467717	0.0007185031127257096	0.11787320371842253	0.10994822570545061	2.429758558107251e-06	0.0004286453208665192	2.370668451889238e-06	0.00041822078154722664
77.07558111356816	0.0005263314858901042	0.0005219309579283793	0.0005821999015265797	0.0005738352123983205	0.000616616621029725	0.0006054891841501639	0.0006553354503857325	0.0006408212624115801	0.0007439523585047206	0.0007206436637639133	0.11860781296653884	0.11063129080873352	2.4463140521003212e-06	0.00043416637602311514	2.38649077382593e-06	0.00042354889470382073
77.54000026262605	0.0005268193427727648	0.000522436964090519	0.0005830709964001537	0.0005747000639170812	0.0006177566093691134	0.0006066012165014088	0.0006568068607632386	0.000642233775060857	0.0007462923217734596	0.0007228265087733938	0.11936070491967375	0.1113313150495784	2.4630214422934364e-06	0.0004397655263814748	2.402446153784905e-06	0.00042894979251
78.00721777068286	0.0005273067918481845	0.0005229430856973057	0.0005839502450194135	0.0005755730820566507	0.0006189113090637166	0.0006077274358934396	0.0006583015653408379	0.0006436682169115656	0.0007486801321132693	0.000725052828052944	0.12013243130732641	0.11204880812202604	2.4798874861460974e-06	0.0004454448899868929	2.418540482189077e-06	0.000434425359988444
78.47725049925933	0.0005277936195725692	0.0005234491234978789	0.0005848376612426999	0.000576454282614212	0.0006200809322128483	0.0006088680396501683	0.0006598200578255802	0.0006451250374330986	0.0007511171843119539	0.0007273238509644399	0.12092356446971345	0.11278429864432057	2.496919260165328e-06	0.0004512066808507742	2.4347799213690754e-06	0.0004399775649934212
78.95011541147531	0.0005282796035912323	0.0005239548697852816	0.0005857332573586299	0.0005773436798185149	0.0006212656968210395	0.0006100232303408182	0.0006613628495231516	0.0006466047017110994	0.000753604933085008	0.0007296408585618406	0.12173469829657656	0.11353833501371521	2.51412417973313e-06	0.0004570532148156087	2.4511709223655562e-06	0.0004456084632043916
79.42582957266194	0.0005287645124081964	0.0005244601080722985	0.0005866370440202625	0.0005782412862585609	0.0006224658270716256	0.0006111932160157968	0.0006629304702032427	0.00064810769120212	0.000756144896379836	0.0007320051863903028	0.12256644921681999	0.11431148630706238	2.531510020355762e-06	0.00046298691584829854	2.4677202429316224e-06	0.00045132020348172264
79.90441015097758	0.0005292481050438209	0.0005249646127551541	0.0005875490301780913	0.0005791471128104772	0.0006236815536173498	0.0006123782104570397	0.0006645234690175105	0.0006496345045335216	0.0007587386588997561	0.0007344182274683052	0.12341945724219006	0.1151043432300393	2.5490849404326364e-06	0.0004690103227931314	2.484434966812106e-06	0.00045711503361046957
80.38587441802741	0.0005297301306800615	0.0005254681487646482	0.0005884692230119554	0.0005800611685626119	0.0006249131138891882	0.0006135784334438533	0.0006661424154738398	0.0006511856583517736	0.0007613878758648222	0.0007368814354667226	0.12429438706843607	0.11591751911806737	2.566857505660624e-06	0.0004751260966219806	2.5013225244035825e-06	0.00046299530646469467
80.87023974948666	0.0005302103282929989	0.0005259704712043256	0.0005893976278620218	0.0005809834607389363	0.0006261607524247838	0.0006147941110354246	0.0006677879004709857	0.0006527616882226086	0.0007640942770280959	0.0007393963281000797	0.12519192923766076	0.11675165099220741	2.5848367152437766e-06	0.00048133702822897306	2.518390714936281e-06	0.0004689634866316683
81.35752362572781	0.0005306884262722596	0.0005264713249752609	0.0005903342481590005	0.0005819139946208449	0.0006274247212179443	0.0006160254758712288	0.0006694605373979704	0.0006543631495867483	0.0007668596709676312	0.000741964490746522	0.12611280136583006	0.11760740067355246	2.603032030007446e-06	0.0004876460468075383	2.5356477302543225e-06	0.0004750221575270941
81.8477436324513	0.0005311641420269314	0.0005269704443870173	0.0005912790853537685	0.0005828527734674441	0.0006287052800907878	0.0006172727674906663	0.0006711609633029682	0.0006559906187752035	0.0007696859496762738	0.000744587580314511	0.12705774943971257	0.11848545595989746	2.621453402606652e-06	0.0004940562288639622	2.553102180362127e-06	0.0004811740290479455
82.34091746132043	0.0005316371815776121	0.0005274675527543679	0.0005922321388466362	0.0005837997984344855	0.0006300026970902725	0.0006185362326734027	0.000672889840136842	0.0006576446940885259	0.0007725750934734425	0.0007472673293759177	0.12802754918785447	0.11938653186875103	2.6401113099973946e-06	0.0005005708079214577	2.570763120872399e-06	0.0004874219458077256
82.83706291059936	0.0005321072391342003	0.0005279623619793344	0.0005931934059165036	0.0005847550684920855	0.0006313172489109778	0.0006198161258019762	0.0006746478560768966	0.0006593259969447087	0.0007755291762652694	0.0007500055505869389	0.12902300753052737	0.1203113719510546	2.659016788347313e-06	0.0005071931849716937	2.5886400825059696e-06	0.0004937688960011816
83.33619788579601	0.0005325739966590567	0.0005284545721181094	0.000594162881650198	0.0005857185803414256	0.000632649221346171	0.0006211127092483951	0.0006764357269369076	0.0006610351731008613	0.0007785503711819774	0.0007528041414202668	0.13004496411399477	0.12126074968032108	2.6781814706161935e-06	0.0005139269397425178	2.6067431028336564e-06	0.0005002180209577461
83.83834040030794	0.0005330371234151711	0.0005289438709324369	0.0005951405588723381	0.000586690328330662	0.0006339989097693826	0.0006224262537865943	0.0006782541976700111	0.0006627728939542069	0.0007816409566241136	0.000755665089234125	0.1310942929348342	0.12223546992224191	2.697617627007878e-06	0.0005207758428489029	2.6250827604305848e-06	0.0005067726254380511
84.34350857607244	0.0005334962754989603	0.0005294299334250003	0.0005961264280760918	0.0005876703043702863	0.000635366619648876	0.0006237570390327593	0.0006801040439715871	0.000664539857928419	0.0007848033227522694	0.0007585904767061684	0.1321719040605312	0.12323637049023424	2.7173382085618047e-06	0.0005277438689087061	2.643670211666311e-06	0.0005134361887430272
84.85172064422062	0.0005339510953573667	0.0005299124213584134	0.0005971204773552917	0.0005886584978482649	0.0006367526670976609	0.0006251053539157499	0.0006819860739899427	0.0006663367919518679	0.0007880399784583388	0.000761582487662978	0.13327874545303614	0.12426432379280543	2.737356894144498e-06	0.0005348352107074628	2.6625172303488924e-06	0.0005202123767057976
85.36299494573534	0.000534401211288897	0.0005303909827573687	0.000598122692338379	0.0005896548955452768	0.0006381573794618748	0.0006264714971799982	0.0006839011301532378	0.000668164453034874	0.0007913535588600296	0.0007646434133387649	0.13441580490253258	0.12532023857909014	2.7576881411465375e-06	0.0005420542945061002	2.6816362504738936e-06	0.0005271050546443168
85.87734993211305	0.0005348462369283021	0.0005308652513935484	0.0005991330561247707	0.0005906594815504817	0.0006395810959506716	0.0006278557779235188	0.0006858500911219132	0.0006700236299537522	0.0007947468333645688	0.0007677756591002532	0.13558411207924542	0.126405061789426	2.778347240209398e-06	0.0005494057965972354	2.701040412352745e-06	0.000534118301363809
86.39480416602983	0.0005352857707145868	0.0005313348462528912	0.000600151549224273	0.0005916722371782583	0.0006410241683109934	0.0006292585161738704	0.0006878338738766743	0.0006719151450500745	0.0007982227143521013	0.0007709817516783057	0.13678474071177626	0.1275197805183845	2.7993503743397284e-06	0.0005568946612210524	2.720743612418821e-06	0.0005412564243015144
86.91537632201124	0.0005357193953420813	0.0005317993709848334	0.0006011781495002831	0.0005926931408864597	0.0006424869615509444	0.0006306800435051924	0.0006898534359530339	0.0006738398561543787	0.0008017842665344595	0.0007742643469509329	0.1380188109011447	0.12866542409828283	2.820714682804314e-06	0.0005645261199675317	2.740760557030323e-06	0.0005485239759186883
87.43908518710603	0.0005361466771943226	0.0005322584133331549	0.0006022128321175852	0.000593722168196772	0.0006439698547158015	0.000632120703699698	0.0006919097778344179	0.0006757986586443634	0.000805434717050688	0.0007776262383268158	0.13928749158051498	0.12984306631187872	2.8424583302567473e-06	0.000572305712805643	2.761106820659519e-06	0.0005559257714591592
87.9659496615646	0.0005365671657605597	0.0005327115445481152	0.0006032555694957013	0.0005947592916178994	0.0006454732417211205	0.0006335808534573763	0.0006940039455169998	0.0006777924876485878	0.0008091774663671616	0.0007810703657835441	0.1405920031314121	0.13105382774366692	2.8646005815501953e-06	0.0005802393108883808	2.781798908830786e-06	0.0005634669081962806
88.4959887595208	0.0005369803930346833	0.0005331583187795368	0.0006043063312688006	0.000595804480572317	0.0006469975322477415	0.0006350608631579147	0.0006961370332606108	0.0006798223204076361	0.0008130161000571991	0.000784599825620285	0.14193362016819475	0.1322988782799976	2.8871618827755506e-06	0.0005883331413028547	2.8028543262603343e-06	0.0005711527863097171
89.0292216096782	0.0005373858728964921	0.0005335982724505994	0.000605365084253389	0.000596857701327524	0.0006485431527040408	0.0006365611176793355	0.0006983101865415227	0.0006818891788059386	0.0008169544015431914	0.0007882178809909657	0.14331367450355117	0.13357943976912645	2.9101639491111884e-06	0.0005965938139541188	2.824291650695143e-06	0.0005789891315512719
89.56566745600044	0.0005377831004752119	0.0005340309236120921	0.000606431792425075	0.0005979189169327799	0.0006501105472612155	0.0006380820172781885	0.0007005246052243704	0.000683994132088614	0.0008209963658931506	0.0007919279732909659	0.1447335583089513	0.1348967888532538	2.9336298601125195e-06	0.000605028350784173	2.846130612951586e-06	0.0005869820198640407
90.1053456584057	0.0005381715514952789	0.000534455771276957	0.0006075064169059248	0.0005989880871624835	0.0006517001789679997	0.00063962397853665	0.0007027815469722082	0.0006861382997791387	0.00082514621477372	0.0007957337344782096	0.14619472748520096	0.13625225998568716	2.9575841631640683e-06	0.0006136442175579404	2.868392183764468e-06	0.0005951379041490845
90.6482756934654	0.0005385506816044544	0.0005348722947349963	0.0006085889159640709	0.00060006516846748	0.0006533125309518078	0.000641187435382383	0.0007050823309155545	0.000688322854815156	0.0008294084126729724	0.0007996390004183101	0.1476987052596447	0.13764724864741323	2.982052985866894e-06	0.0006224493584655461	2.8910986680923427e-06	0.0006034636433879664
91.19447715510712	0.0005389199256844311	0.000535279952847694	0.0006096792450274669	0.0006011501139357663	0.000654948107714005	0.0006427728401875971	0.0007074283416033863	0.0006905490269214748	0.0008337876845190881	0.0008036478253533152	0.14924708602807862	0.13908321477867186	3.00706415823338e-06	0.0006314522338214112	2.914273807585132e-06	0.0006119665343513603
91.74396975532183	0.0005392786971441762	0.0005356781833231665	0.0006107773567138944	0.0006022428732642347	0.0006566074365277632	0.0006443806649543646	0.0007098210332613525	0.0006928181062411777	0.0008382890348353437	0.0008077644976046753	0.15084153946110576	0.14056168644252792	3.032647345643379e-06	0.0006406618611696224	2.9379428920064997e-06	0.0006206543461510228
92.29677332487483	0.0005396263871963644	0.0005360664019713516	0.0006118832008795938	0.000603343392743314	0.0006582910689478179	0.0006460114025939695	0.0007122619343850754	0.0006951314472478915	0.0008429177685880653	0.0008119935566335769	0.15248381489653565	0.1420842637390226	3.058834193642233e-06	0.0006500878601426452	2.9621328805148764e-06	0.000629535357924621
92.85290781402206	0.0005399623641173878	0.0005364440019396572	0.0006129967246891895	0.00060445161525662	0.0006599995824423985	0.000647665568308865	0.000714752652699321	0.0006974904729646353	0.0008476795139025397	0.0008163398115959004	0.15417574604149437	0.14365262299021284	3.0856584857512793e-06	0.0006597405014558688	2.986872533751808e-06	0.0006386183999667616
93.41239329322968	0.0005402859724915399	0.0005368103529293742	0.000614117872709879	0.0006055674802979535	0.0006617335821586353	0.0006493437010866423	0.0007172948805170121	0.0006998966795172517	0.000852580246842582	0.0008208083615449337	0.15591925601019108	0.14526852121833667	3.113156315596977e-06	0.0006696307604612539	3.0121925578228135e-06	0.0006479128986582455
93.97524995389855	0.0005405965324401362	0.0005371648003933119	0.0006152465870332291	0.0006066909240083094	0.0006634937028339321	0.0006510463653164278	0.000719890400535693	0.0007023516410533891	0.0008576263184730122	0.0008254046174530308	0.15771636272583517	0.14693380094148248	3.141366274840335e-06	0.0006797703757414064	3.03812576139058e-06	0.000657428925590911
94.54149810909283	0.0005408933388365091	0.0005375066647152572	0.0006163828074283347	0.0006078218792358921	0.000665280610867117	0.0006527741525391845	0.0007225410921131137	0.0007048570150612748	0.0008628244844510221	0.0008301343262438105	0.1595691847180304	0.1486503953134969	3.1703296585243674e-06	0.000690171913272114	3.064707227202904e-06	0.0006671772513222735
95.11115819427312	0.0005411756605079882	0.0005378352403720047	0.0006175264715305303	0.000608960275622484	0.0006670950065646131	0.0006545276833446001	0.0007252489380681115	0.0007074145481261729	0.0008681819374227881	0.0008350035970496207	0.1614799473501193	0.15042033363752166	3.2000906896435897e-06	0.0007008488367436783	3.091974499548752e-06	0.0006771694042490561
95.68425076803395	0.000541442739426198	0.0005381497950789071	0.0006186775150703569	0.0006101060397199505	0.0006689376265785247	0.0006563076094285894	0.000728016032058078	0.0007100260821665435	0.0008737063425363452	0.0008400189299353508	0.16345098951447037	0.15224574728546547	3.230696764976236e-06	0.0007118155847074537	3.1199677893065884e-06	0.0006874177351459954
96.26079651284576	0.0005416937898872402	0.0005384495689200911	0.0006198358721480617	0.0006112590951411252	0.0006708092465553575	0.0006581146158269445	0.00073084458659004	0.000712693561196538	0.0008794058764213037	0.0008451872473596335	0.16548477083763263	0.15412887605900813	3.2621987244349894e-06	0.0007230876552869192	3.148730198436673e-06	0.0006979354879792232
96.84081623580131	0.0005419279976835846	0.0005387337734647155	0.0006210014755595276	0.0006124193627498448	0.0006727106840161253	0.0006599494233423403	0.0007337369417288121	0.0007154190386666433	0.0008852892700311954	0.0008505159286786647	0.16758387944167427	0.15607207503137505	3.2946511464564555e-06	0.000734681699283396	3.178307965982091e-06	0.0007087368776764191
97.42433086936633	0.0005421445192697818	0.0005390015908709037	0.0006221742571802564	0.0006135867608954903	0.0006746428014908932	0.0006618127911837865	0.0007366955745729749	0.0007182046854401281	0.0008913658557960961	0.0008560128480369352	0.16975104031294455	0.15807782191321415	3.328112672285055e-06	0.0007466156226121345	3.2087507379136623e-06	0.0007198371756212962
98.01136147213543	0.0005423424809244489	0.0005392521729792839	0.0006233541484148295	0.0006147612056980705	0.000676606509933396	0.0006637055198397441	0.0007397231095776591	0.0007210527984695494	0.0008976456195926731	0.000861686416033903	0.171989124335036	0.1601487249904803	3.3626463622955273e-06	0.0007589086991102723	3.2401118633843895e-06	0.0007312528037265176
98.60192922959182	0.0005425209779112976	0.0005394846403983474	0.0006245410807201345	0.0006159426113905846	0.0006786027724442092	0.0006656284542084464	0.0007428223298123635	0.0007239658102449492	0.0009041392581071746	0.0008675456256068462	0.17430115804891347	0.16228753168736432	3.39832008794806e-06	0.0007715816948981047	3.2724487203222028e-06	0.0007430014380518657
99.1960554548718	0.0005426790736424169	0.0005396980815842539	0.000625734986211713	0.0006171308907263026	0.0006806326083342825	0.0006675824870116935	0.0007459961892526466	0.0007269462990938533	0.000910858242245838	0.0008736001026291519	0.176690334210184	0.16449713781306421	3.4352069633783846e-06	0.0007846570056212476	3.3058230736300815e-06	0.0007551021230546295
99.79376158953411	0.0005428157988474196	0.0005398915519180446	0.0006269357983636617	0.0006183259554594813	0.0006826970975642386	0.0006695685625213294	0.0007492478262164108	0.0007299970004226258	0.0009178148873381643	0.0008798601617910447	0.17916002322133817	0.16678059755768065	3.4733858211171732e-06	0.0007981588080628321	3.340301469645368e-06	0.0007675753976875144
100.39506920433367	0.0005429301507525505	0.0005400640727836946	0.000628143452813815	0.0006195277169091274	0.0006847973855990149	0.0006715876806310129	0.0007525805780691138	0.0007331208189995554	0.0009250224309839131	0.0008863368684080358	0.181713785525699	0.16914113430981614	3.512941737034061e-06	0.0008121132278166854	3.3759556709925514e-06	0.0007804434347231659
101.00000000000001	0.0005430210922743847	0.0005402146306508987	0.000629357888287365	0.0006207360866165918	0.0006869346887220788	0.0006736409013096883	0.0007559979973376967	0.0007363208423922917	0.0009324951195168428	0.0008930421068928094	0.18435538505985682	0.1715821523767051	3.5331365808705523e-06	0.0008192069850262574	3.3941414346640353e-06	0.0007869790221239378
