# Supplementary material for: White matter micro- and macrostructure brain charts for the human lifespan
Source: Nature. 2026 May 13;655(8124):979–89. doi: 10.1038/s41586-026-10454-2 (PMC13391363; doi:10.1038/s41586-026-10454-2)
Supplement: Supplementary file 12 — Centiles trajectories of brain charts. SDT.T9.1–5 contain the brain charts for the global metrics; SDT.T9.6–509 contain the brain charts for the tract-specific metrics (unnormalized); and SDT.T9.510–1157 contain the brain charts for the tract-specific macrostructural metrics (normalized). Included in each table are the male and female centile trajectories for the 2.5th, 25th, 50th, 75th and 97.5th percentiles; the interquartile range normalized by the 50th centile; and the derivatives of the 50th centiles with respect to both age and log(age). Charts are sampled in logarithmically spaced intervals. Age is reported in years, while centile trajectory values are reported in metric-specific units: diffusivities in mm2 s−1, volume in mm3, surface area in mm2, average length in mm, and FA is dimensionless (unitless). [file 41586_2026_10454_MOESM12_ESM.zip › plotted_curves/SDT.T9.172-IFO_left_surface_area_curve_metrics.csv]

ages	male_0.025th_percentile	female_0.025th_percentile	male_0.25th_percentile	female_0.25th_percentile	male_0.5th_percentile	female_0.5th_percentile	male_0.75th_percentile	female_0.75th_percentile	male_0.975th_percentile	female_0.975th_percentile	male_normalized_quantile_range	fwmale_normalized_quantile_range	male_median_centile_d_age	male_median_centile_d_log_age	female_median_centile_d_age	female_median_centile_d_log_age
0.25	12109.661454091443	12419.427906158939	17315.684343221576	17064.741347647425	19846.84472952141	19319.027373906425	22188.586963930193	21414.31757146857	26150.66098404342	24988.86959499062	0.24552530576612835	0.22514467936910612	17515.76695452832	10113.232785756132	17049.9521868673	9844.281206722884
0.25150637576242696	12125.760211373901	12435.938534139867	17338.704494329162	17087.42791191116	19873.23005632203	19344.71100863126	22218.085628810106	21442.786886274735	26185.42719271037	25022.091246032305	0.24552531826242938	0.22514469057823053	17485.30578554608	10125.954528786242	17020.30114913173	9856.664654252585
0.2530218281966045	12141.899466657182	12452.49069689496	17361.782559515468	17110.171551301442	19899.681764932393	19370.45925994644	22247.658509468478	21471.32782715777	26220.280871455387	25055.39648107117	0.24552533089061734	0.2251447019056576	17424.248980171047	10151.396500269882	16960.86818276532	9881.430075457785
0.25454641199404576	12158.079215051699	12469.084389420306	17384.91853186275	17132.972259005386	19926.19984744946	19396.272120161422	22277.305597089624	21499.94038561034	26255.22200991528	25088.78529020368	0.2455253436521714	0.22514471335271266	17363.290907268412	10176.835303156171	16901.531323521398	9906.192413183395
0.2560801821758082	12174.299451223023	12485.719606255825	17408.112403818166	17155.830027584114	19952.784295242596	19422.149580877216	22307.026882044654	21528.624552340156	26290.250596768787	25122.257662610595	0.24552535654858715	0.22514472492073873	17302.432133573107	10202.270658408757	16842.291123080067	9930.951395838056
0.25762319409447826	12190.56016939143	12502.396341485004	17431.364167193085	17178.744848972437	19979.43509895275	19448.09163298611	22336.822353890613	21557.380317269482	26325.36661973557	25155.81358655649	0.24552536958137794	0.22514473661109227	17241.67322070431	10227.702286836226	16783.148128162138	9955.706751680467
0.2591755034361701	12206.861363331805	12519.114588734628	17454.673813163034	17201.71671447846	20006.152248492464	19474.098266671183	22366.69200137043	21586.20766953473	26360.570065576147	25189.4530493892	0.2455253827520749	0.22514474842514676	17181.01472510025	10253.129909055773	16724.10288036056	9980.458208746742
0.2607371662225343	12223.203026373114	12535.874341174298	17478.04133226688	17224.74561478297	20032.935733044884	19500.169471405614	22396.635812411852	21615.106597485657	26395.86092009067	25223.176037538906	0.24552539606222643	0.22514476036429143	17120.457197965123	10278.553245464806	16665.155916246586	10005.205494890455
0.2623082388127803	12239.585151398212	12552.675591516263	17501.466714406626	17247.831539939165	20059.78554106359	19526.305235952434	22426.65377412723	21644.077088685055	26431.239168118653	25256.982536517797	0.24552540951339927	0.22514477242993147	17060.001185316592	10303.972016266547	16606.307767315768	10029.948337765876
0.2638887779057103	12256.007730843387	12569.518332014906	17524.949948846755	17270.974479372017	20086.701660271745	19552.505548363722	22456.74587281264	21673.119129907933	26466.704793537952	25290.872530919136	0.24552542310717848	0.2251447846234886	16999.647227979265	10329.385941467714	16547.55896001868	10054.686464844737
0.26547884054176485	12272.470756698192	12586.402554466626	17548.491024213996	17294.17442187808	20113.684077661943	19578.770395980464	22486.91209394762	21702.23270714131	26502.257779264455	25324.84600441696	0.24552543684516678	0.225144796946401	16939.395861636847	10354.794740912039	16488.910015790723	10079.419603424612
0.2670784841050822	12288.974220505017	12603.328250209346	17572.089928496724	17317.431355624838	20140.732779495484	19605.099765431783	22517.152422194435	21731.417805583384	26537.89810725121	25358.90293976517	0.24552545072898696	0.22514480940012355	16879.247616711073	10380.198134200647	16430.36145094782	10104.147480580024
0.26868776632556873	12305.51811335876	12620.295410122226	17595.746649044522	17340.745268150327	20167.847751301855	19631.493642634545	22547.466841397465	21760.674409643085	26573.625758487742	25393.043318797	0.24552546476027937	0.22514482198612798	16819.203018405475	10405.59584072372	16371.913776736706	10128.869823179673
0.2703067452809827	12322.102425906456	12637.304024625253	17619.461172567644	17364.116146362583	20195.028977878137	19657.952012792677	22577.85533458257	21790.002502939373	26609.440712999272	25427.267122424186	0.2455254789407041	0.22514483470590346	16759.262586759403	10430.987579693086	16313.567499378696	10153.586357916705
0.2719354793990299	12338.727148347049	12654.354083679043	17643.233485136716	17387.543976539368	20222.276443288665	19684.47486039694	22608.317883956708	21819.402068300922	26645.342949846287	25461.574330636628	0.2455254932719405	0.22514484756095676	16699.426836657338	10456.373070134781	16255.323120024987	10178.296811281703
0.27357402745947257	12355.392270430984	12671.445576784317	17667.06357218215	17411.02874432748	20249.590130864413	19711.06216922409	22638.85447090719	21848.87308776522	26681.33244712367	25495.964922501327	0.24552550775568738	0.22514486055281072	16639.696277646348	10481.752030794509	16197.181134708226	10203.00090952916
0.2752224485962505	12372.09778145971	12688.57849298161	17690.951418493485	17434.570434742363	20276.970023202124	19737.713922336483	22669.46507600084	21878.415542578154	26717.409181959734	25530.4388761619	0.24552552239366346	0.22514487368300773	16580.07141416613	10507.124180257786	16139.142034484074	10227.698378760368
0.27688080229961526	12388.843670285667	12705.752820851034	17714.897008219337	17458.16903216778	20304.416102164367	19764.430102081693	22700.14967898395	21908.02941319354	26753.57313051612	25564.99616883808	0.2455255371876075	0.22514488695310655	16520.552745454013	10532.489236899652	16081.206305261701	10252.388944820967
0.2785491484182772	12405.62992531155	12722.968548511644	17738.900324866394	17481.82452035497	20331.928348878366	19791.210690091535	22730.908258780993	21937.714679272143	26789.824267986347	25599.636776824478	0.24552555213927799	0.2251449003646863	16461.14076546952	10557.846918831114	16023.374427896924	10277.072333349846
0.28022754716156506	12422.45653449022	12740.225663621317	17762.961351299295	17505.53688242249	20359.5067437358	19818.055667281966	22761.740793494482	21967.471319681412	26826.16256859561	25634.360675490414	0.24552556725045457	0.2251449139193418	16401.83596302662	10583.196943982039	15965.646878200583	10301.748269787058
0.2819160591015993	12439.323485324163	12757.524153376224	17787.08006973986	17529.306100855505	20387.151266392062	19844.965013852165	22792.64726040402	21997.299312494655	26862.588005599675	25669.167839278834	0.24552558252293788	0.22514492761868843	16342.63882176485	10608.539030072745	15908.024126953445	10326.416479373816
0.28361474517547763	12456.230764865331	12774.864004510644	17811.25646176691	17553.132157505526	20414.86189576589	19871.93870928439	22823.627635966004	22027.198634990695	26899.100551284566	25704.058241706014	0.24552559795854792	0.22514494146435923	16283.549820061773	10633.872894559521	15850.506639822386	10351.076687100343
0.2853236666874746	12473.17835971448	12792.245203296285	17835.490508315288	17577.015033589516	20442.63861003838	19898.976732342835	22854.681895812482	22057.16926365277	26935.700176965158	25739.031855360205	0.24552561355912808	0.22514495545800742	16224.569431062788	10659.198254647199	15793.094877363183	10375.728617699817
0.2870428853112538	12490.166256020944	12809.66773554207	17859.7821896756	17600.954709689617	20470.481386652642	19926.079061073415	22885.810014750758	22087.211174168177	26972.386852984786	25774.08865190127	0.2455256293265422	0.22514496960130428	16165.69812285062	10684.514827395324	15735.789295213297	10400.371995770838
0.28877246309209376	12507.194439482384	12827.131586593885	17884.131485493835	17624.95116575277	20498.390202313396	19953.245672803285	22917.011966762937	22117.32434142784	27009.1605487147	25809.22860206016	0.24552564526267548	0.22514498389594206	16106.936358261853	10709.82232959196	15678.590343904682	10425.006545647979
0.2905124624491269	12524.262895344153	12844.636741333907	17908.53837477051	17649.004381089864	20526.365032985963	19980.476544139947	22948.287725004848	22147.508739525216	27046.021232552743	25844.45167563765	0.24552566136943577	0.22514499834363128	16048.284594843164	10735.120477719698	15621.498468829319	10449.631991375238
0.29226294617759224	12541.371608398951	12862.183184180281	17933.002835860156	17673.114334375256	20554.40585389567	20007.77165097062	22979.63726180538	22177.764341755705	27082.968871922654	25879.757841503666	0.2455256776487527	0.22514501294610284	15989.743285077624	10760.408988097683	15564.514110426418	10474.24805682199
0.294023977451102	12558.52056298658	12879.770899086849	17957.524846471002	17697.281003646447	20582.5126395276	20035.130968461963	23011.060548666126	22208.091120616293	27120.00343327361	25915.147067596874	0.24552569410257924	0.2251450277051085	15931.312876273878	10785.687576803844	15507.637704120949	10498.854465638287
0.29579561982392083	12575.709742993384	12897.399869542596	17982.10438366421	17721.504366303325	20610.685363625573	20062.554471059204	23042.557556260348	22238.489047804567	27157.124882079017	25950.6193209235	0.24552571073288984	0.22514504262241974	15872.993810493499	10810.955959621351	15450.869680221193	10523.450941180345
0.29757793723326015	12592.939131851892	12915.070078571254	18006.741423853342	17745.784399107644	20638.92399919164	20090.042132485483	23074.128254432377	22268.95809421809	27194.333182835824	25986.174567556653	0.24552572754168328	0.22514505769982934	15814.786524647847	10836.21385209309	15394.210464018397	10548.037206570152
0.29937099400158496	12610.208712540343	12932.78150873087	18031.435942803728	17770.121078182412	20667.228518485328	20117.593925741283	23105.77261219676	22299.49822995364	27231.6282990635	26021.81277263542	0.24552574453098097	0.22514507293915023	15756.69145049993	10861.460969514214	15337.660475808196	10572.61298469454
0.3011748548389356	12627.518467582337	12950.534142113402	18056.187915631974	17794.514379011394	20695.598893023107	20145.20982310377	23137.490597737695	22330.1094243066	27269.0101933034	26057.533900364182	0.24552576170282892	0.22514508834221747	15698.709014704451	10886.69702695636	15281.220130883157	10597.177998211235
0.30298958484526295	12644.868379046431	12968.327960344324	18080.997316805413	17818.96427643856	20724.03509357775	20172.889796126263	23169.28217840826	22360.791645770274	27306.47882711786	26093.337914011772	0.24552577905929496	0.22514510391088668	15640.83963869512	10911.921739180572	15224.889839480631	10621.731969483197
0.30481524951277783	12662.258428545538	12986.162944582036	18105.864120141247	17843.47074466729	20752.537090177353	20200.633815637226	23201.147320729415	22391.54486203489	27344.034161088985	26129.22477591036	0.2455257966024733	0.22514511964703576	15583.083738747053	10937.134820671752	15168.67000682	10646.274620614015
0.3066519147283146	12679.688597236634	13004.039075517525	18130.788298806165	17868.033757259946	20781.10485210488	20228.441851739914	23233.085990389463	22422.369039987097	27381.676154818095	26165.194447454873	0.24552581433448167	0.22514513555256452	15525.44172606431	10962.335985683836	15112.561033161357	10670.805673466995
0.3084996467757088	12697.158865820249	13021.95633337387	18155.769825315605	17892.65328713717	20809.738347897408	20256.313873811483	23265.098152243143	22453.26414570906	27419.404766924607	26201.24688910192	0.24552583225746222	0.22514515162939433	15467.914006699808	10987.524948190432	15056.563313770108	10695.324849642348
0.31035851233818973	12714.669214540063	13039.914697905828	18180.808671533236	17917.329306577365	20838.437545345423	20284.2498505025	23297.183770310978	22484.230144477864	27457.21995504526	26237.382060369117	0.24552585037358335	0.22514516787946998	15410.500981578603	11012.701421871781	15000.677238909528	10719.831870452967
0.3122285785007863	12732.219623182333	13057.914148399244	18205.904808670126	17942.0617872159	20867.20241149199	20312.24974973594	23329.342807778197	22515.267000764474	27495.121675832943	26273.59991983388	0.24552586868503706	0.22514518430475813	15353.203046504408	11037.865120126866	14944.903193852864	10744.326456926763
0.3141099127527488	12749.810071075535	13075.954663670693	18231.05820728426	17966.85070004459	20896.032912632116	20340.3135387067	23361.57522699417	22546.374678233147	27533.109884955913	26309.900425132757	0.24552588719404242	0.22514520090724902	15296.02059220057	11063.015756084118	14889.241558942944	10768.808329846244
0.31600258298998396	12767.440537089828	13094.03622206693	18256.268837279804	17991.69601541102	20924.929014311976	20368.4411838808	23393.880989471454	22577.553139740572	27571.18453709677	26346.28353296038	0.2455259059028439	0.2251452176889566	15238.95400427375	11088.153042558115	14833.69270954188	10793.277209686115
0.3179066575175057	12785.11099963657	13112.158801464398	18281.536667906414	18016.59770301784	20953.89068132805	20396.632650994587	23426.260055884915	22608.80234733497	27609.345585951385	26382.7491990685	0.24552592481371252	0.22514523465191716	15182.003663238138	11113.276692071464	14778.257016046904	10817.732816630043
0.3198222050518999	12802.821436667818	13130.322379268708	18306.861667758545	18041.5557319221	20982.917877726457	20424.887905053994	23458.71238607088	22640.122262255314	27647.592984227933	26419.297378265026	0.2455259439289456	0.22514525179819128	15125.169944572262	11138.386416872032	14722.934843938798	10842.174870586488
0.32174929472380437	12820.571825675901	13148.526932414226	18332.243804774884	18066.570070534664	21012.010566802193	20453.206910333858	23491.237939026407	22671.512844930592	27685.926683645997	26455.928024413173	0.2455259632508679	0.22514526912986482	15068.453218632378	11163.481928863563	14667.72655374743	10866.60309115192
0.32368799608040405	12838.362143692753	13166.772437363366	18357.683046237384	18091.640686619292	21041.168711098104	20481.58963037698	23523.836672908037	22702.974054978655	27724.346634935187	26492.641090430163	0.24552598278183002	0.22514528664904646	15011.853850781918	11188.562939680647	14612.632501116954	10891.017197646666
0.3256383790879404	12856.192367289661	13185.05887010635	18383.179358770936	18116.767547292304	21070.3922724045	20510.03602799361	23556.50854503146	22734.505851205802	27762.852787834658	26529.436528286715	0.2455260025242119	0.2251453043578699	14955.372201298364	11213.629160625394	14557.653036744334	10915.416909064166
0.32760051413423674	12874.062472576417	13203.386206160345	18408.732708342202	18141.95061902142	21099.681211757794	20538.54606526026	23589.25351186994	22766.10819160538	27801.445091091322	26566.314289005408	0.24552602248042	0.2251453222584948	14899.008625410497	11238.680302657653	14502.788506425917	10939.801944078412
0.3295744720312385	12891.972435201033	13221.75442056917	18434.343060259205	18167.189867625388	21129.035489440103	20567.11970351923	23622.071529053897	22797.781033357274	27840.123492459345	26603.27432266014	0.24552604265288977	0.22514534035310488	14842.763473377563	11263.716076463461	14448.03925109189	10964.172021077015
0.33156032401756863	12909.922230349124	13240.163487902646	18460.010379170453	18192.485258273082	21158.455064978196	20595.756903377584	23654.962551369725	22829.524332826826	27878.887938698776	26640.316578374837	0.24552606304408478	0.22514535864391064	14786.637090389617	11288.736192350741	14393.405606764369	10988.526858097874
0.33355814176109866	12927.911832743299	13258.613382256013	18485.734629064133	18217.836755482746	21187.93989714259	20624.457624706345	23687.926532758807	22861.338045563876	27917.738375574354	26677.441004322336	0.24552608365649758	0.22514537713314756	14730.629816691391	11313.740360336844	14338.887904654257	11012.866172896698
0.33556799736153503	12945.94121664276	13277.10407724949	18511.515773267532	18243.244323121402	21217.489943946926	20653.221826639834	23720.963426316794	22893.22212630206	27956.674747854726	26714.647547723594	0.2455261044926499	0.22514539582307785	14674.74198751431	11338.728290080093	14284.486471061595	11037.189682858065
0.3375899633530214	12964.010355842553	13295.635546027499	18537.35377444599	18268.70792440379	21247.105162646727	20682.049467574398	23754.073184292254	22925.176528957447	27995.696999310814	26751.93615484611	0.24552612555509296	0.22514541471599	14618.973933084868	11363.699690869544	14230.201627466828	11061.49710504897
0.3396241127067558	12982.119223673099	13314.20776125832	18563.248594602264	18294.227521891924	21276.785509738707	20710.94050516801	23787.255758085903	22957.201206628037	28034.80507271493	26789.30677100333	0.24552614684640833	0.22514543381419877	14563.325978728011	11388.654271696229	14176.033690514043	11085.788156193681
0.3416705188336247	13000.267792999639	13332.820695133221	18589.20019507575	18319.803077493933	21306.530940959914	20739.894896338898	23820.511098249597	22989.296111592324	28073.99890983962	26826.759340552948	0.24552616836920718	0.225145453120048	14507.798444778658	11413.591741158627	14121.982972037047	11110.062552673277
0.343729255586852	13018.456036221536	13351.47431936615	18615.2085365415	18345.43455246362	21336.34141128653	20768.912597265113	23853.8391544851	23021.461195308697	28113.278451456186	26864.29380689631	0.245526190126132	0.2251454726359061	14452.39164667204	11438.511807529721	14068.049779100344	11134.32001055032
0.34580039726466444	13036.683925271867	13370.168605192945	18641.273579009692	18371.12190739942	21366.216874933372	20797.993563383294	23887.239875643427	23053.696408414242	28152.643637333927	26901.910112476897	0.24552621211985584	0.22514549236417242	14397.10589490179	11463.414178696461	14014.234413908795	11158.560245472472
0.3478840186129729	13054.951431616568	13388.90352337071	18667.3952818244	18396.865102243588	21396.157285352394	20827.137749387763	23920.713209723257	23086.001700723613	28192.09440623833	26939.60819877914	0.24552623435308304	0.22514551230727167	14341.941495027393	11488.298562153708	13960.537173931487	11182.782972762827
0.34998019482807	13073.25852625399	13407.679044177265	18693.573603663	18422.664096281398	21426.16259523212	20856.34510922971	23954.259103870234	23118.37702122818	28231.63069593016	26977.38800632733	0.24552625682855003	0.22514553246765923	14286.898747755215	11513.164665057324	13906.958351870067	11206.987907375675
0.352089001559344	13091.605179714206	13426.495137410448	18719.8085025352	18448.51884814028	21456.232756496447	20885.6155961161	23987.8775043757	23150.822318094837	28271.25244316405	27015.249474684304	0.24552627954902528	0.22514555284781743	14231.977948908694	11538.01219417015	13853.498235682957	11231.17476389464
0.3542105149120084	13109.991362058456	13445.351772387528	18746.099935782284	18474.429315788977	21486.3677203038	20914.94916250882	24021.568356675754	23183.337538665044	28310.959583687378	27053.19254245031	0.24552630251730978	0.22514557345025923	14177.179389419965	11562.840855850838	13800.157108593732	11255.34325652942
0.35634481144984936	13128.417042878325	13464.248917944493	18772.447860075925	18500.395456536622	21516.567437045855	20944.34576012359	24055.33160534976	23215.922629453642	28350.752052238528	27091.21714726161	0.24552632573623714	0.2251455942775266	14122.503355422989	11587.6503561032	13746.935249109752	11279.49309910927
0.35849196819798806	13146.882191295384	13483.186542435438	18798.852231417754	18526.417227031907	21546.831856346973	20973.805339929066	24089.16719411979	23248.577536147826	28390.629782546217	27129.323225789354	0.24552634920867433	0.22514561533219085	14067.950128206052	11612.4404005236	13693.832931024022	11303.624005064834
0.36065206264566085	13165.386775960207	13502.16461373181	18825.313005137934	18552.49458326207	21577.160927062636	21003.32785214565	24123.07506584885	23281.302203605912	28430.592707327443	27167.510713738076	0.24552637293752236	0.2251456366168545	14013.51998418197	11637.210694254376	13640.850423431024	11327.735687430017
0.3628251727490157	13183.930765051884	13521.18309922177	18851.830135894517	18578.627480552037	21607.554597278646	21032.913246244614	24157.055162540022	23314.096575856245	28470.64075828646	27205.779545844478	0.24552639692571546	0.2251456581341492	13959.21319502499	11661.96094207652	13587.987990784459	11351.827858860139
0.3650113769339257	13202.5141262773	13540.241965809519	18878.40357767242	18604.815873563533	21638.012814310037	21062.561470947003	24191.10742533523	23346.960596096134	28510.773866113355	27244.129655876164	0.24552642117622367	0.22514567988673923	13905.030027594417	11686.690848336555	13535.245892844163	11375.900231581647
0.36721075409881926	13221.1368268704	13559.34117991451	18905.033283782424	18631.059716294003	21668.535524699895	21092.272474222496	24225.23179451393	23379.894206690482	28550.991960482486	27282.56097663009	0.24552644569205093	0.22514570187731897	13850.970744033344	11711.40011699684	13482.62438479159	11399.952517458238
0.3694233836175272	13239.798833591674	13578.480707470972	18931.719206860445	18657.358962075996	21699.122674218535	21122.046203288643	24259.428209492187	23412.89734917103	28591.294970051447	27321.07343993165	0.24552647047623608	0.2251457241086146	13797.035601670854	11736.088451541029	13430.123717094772	11423.984427866992
0.37164934534214805	13258.500112727086	13597.660513926687	18958.46129886605	18683.7135635755	21729.77420786183	21151.882604609094	24293.696608820857	23445.96996423433	28631.682822458886	27359.666976632332	0.24552649553185518	0.22514574658338501	13743.224853106774	11760.755555017851	13377.744135663845	11447.995673800353
0.3738887196059291	13277.240630087721	13616.880564242869	18985.25951108195	18710.12347279181	21760.490069850606	21181.781623893366	24328.03693018489	23479.11199174153	28672.155444323736	27398.34151660951	0.24552652086201945	0.2251457693044211	13689.538746272214	11785.401130087208	13325.485881851055	11471.985965855885
0.3761415872261661	13296.02035100883	13636.14082289296	19012.113794112716	18736.588641055892	21791.27020362922	21211.743206095016	24362.449110401736	23512.32337071638	28712.71276124331	27437.09698876406	0.24552654646987718	0.2251457922745464	13635.97752434481	11810.024878906086	13273.34919234924	11495.955014124047
0.3784080295071193	13314.839240349136	13655.441253862056	19039.024097883757	18763.10901902961	21822.114551864368	21241.76729541081	24396.933085420016	23545.604039344256	28753.354697791783	27475.93332101929	0.24552657235861255	0.22514581549661758	13582.541425874457	11834.626503235195	13221.334299354814	11519.902528305072
0.3806881282429484	13333.697262490203	13674.7818206461	19065.990371640495	18789.684556704662	21853.023056444188	21271.85383527953	24431.488790318544	23578.953934970883	28794.081177519034	27514.850440319427	0.245526598531448	0.22514583897352575	13529.230684697628	11859.20570432255	13169.44143053051	11543.828217656817
0.38298196572066395	13352.59438133541	13694.162486251193	19093.012563946886	18816.315203401642	21883.995658476502	21302.00276838086	24466.116159304438	23612.37299410111	28834.892122948393	27553.848272628235	0.2455266249916452	0.22514586270819514	13476.04553000629	11883.76218296308	13117.670808976516	11567.731790957972
0.3852896247230969	13371.530560309475	13713.583213192633	19120.090622684813	18843.000907768757	21915.032298288195	21332.214036633985	24500.81512571229	23645.861152397374	28875.787455575755	27592.926742927157	0.24552665174250154	0.22514588670358482	13422.986186404712	11908.295639508404	13066.022653287277	11591.61295651691
0.38761118853188686	13390.505762357408	13733.043963494207	19147.224495052593	18869.741617780885	21946.132915423535	21362.487581196558	24535.585622002396	23679.418344678492	28916.767095867417	27632.085775214015	0.24552667878735546	0.22514591096268796	13370.052873859182	11932.805773805827	13014.497177611105	11615.471422218252
0.3899467409304866	13409.519949943944	13752.54469868746	19174.414127564192	18896.53728073856	21977.297448643214	21392.823342463504	24570.42757975966	23713.044504918467	28957.830963258868	27671.325292501533	0.24552670612958352	0.22514593548853465	13317.245807738975	11957.292285216972	12963.09459159337	11639.30689544417
0.39229636620718694	13428.573085052527	13772.085379810691	19201.65946604783	18923.387843266675	22008.52583592278	21423.221260065606	24605.340929691876	23746.739566244796	28998.978976152746	27710.645216815454	0.24552673377260206	0.22514596028418885	13264.565198867582	11981.754872634076	12911.81510045845	11663.119083124213
0.3946601491581577	13447.665129184712	13791.665967408344	19228.960455645145	18950.293251313637	22039.818014451736	21453.68127286855	24640.32560162869	23780.503460937496	29040.211051917613	27750.04546919334	0.245526761719868	0.22514598535275138	13212.01125349477	12006.193234427832	12860.658904974349	11686.90769167943
0.3970381750905084	13466.796043359089	13811.28642152991	19256.317040809674	18977.253450149885	22071.173920631754	21484.203318971235	24675.381524519657	23814.336120427233	29081.5271068857	27789.525969682454	0.24552678997487914	0.2251460106973597	13159.584173336625	12030.607068469748	12809.62620148994	11710.672427039593
0.39943052982536675	13485.96578811069	13830.946701729315	19283.729165306053	19004.268384367093	22102.593490075815	21514.78733570489	24710.50862643324	23848.23747529434	29122.927056351713	27829.08663733861	0.24552681854117434	0.22514603632118793	13107.284155616537	12054.996072134934	12758.717181995511	11734.412994661368
0.4018372997009759	13505.174323489953	13850.646767063867	19311.196772208572	19031.337997876755	22134.076657606518	21545.43325963149	24745.706834554952	23882.207455267064	29164.41081457072	27868.72739022411	0.2455268474223331	0.2251460622274475	13055.111393033527	12079.359942255542	12707.932034070604	11758.129099470098
0.40425857157581063	13524.421609061937	13870.386576093468	19338.719803900087	19058.462233909104	22165.623357254906	21576.141026542573	24780.976075186074	23916.245989220253	29205.97829475654	27908.448145406277	0.24552687662197925	0.2251460884193885	13003.066073834896	12103.69837515615	12657.270940959454	11781.820445897989
0.4066944328317112	13543.707603905485	13890.166086879726	19366.29820207083	19085.64103501195	22197.233522259023	21606.91057145785	24816.316273742024	23950.35300517386	29247.629409079946	27948.248818955668	0.24552690614377715	0.2251461149002978	12951.148381795734	12128.01106661465	12606.734081560746	11805.486737845466
0.4091449713770379	13563.03226661222	13909.985256984997	19393.93190771706	19112.874343049374	22228.907085062474	21637.741828623817	24851.727354750765	23984.52843029138	29289.36406866674	27988.129325944286	0.24552693599143574	0.2251461416735023	12899.358496280387	12152.297711897641	12556.321630461141	11829.127678703517
0.411610275649843	13582.39555528584	13929.844043471552	19421.620861140018	19140.162099200617	22260.643977313208	21668.63473151248	24887.209241851437	24018.77219087846	29331.182183596153	28028.08958044398	0.24552696616870734	0.22514616874236784	12847.69659222383	12176.558005698025	12506.033757968806	11852.742971337866
0.41409043462106226	13601.797427540954	13949.742402900587	19449.3650019444	19167.504243958778	22292.444129861753	21699.589212819894	24922.761857792397	24053.08421238127	29373.083662898604	28068.129495524525	0.24552699667938746	0.22514619611029968	12796.162840161473	12200.791642161086	12455.870630078949	11876.332318047993
0.41658553779772634	13621.237840502446	13969.680291331299	19477.16426903736	19194.900717129512	22324.30747276011	21730.605204464675	24958.385124430053	24087.464419384894	29415.068414554236	28108.24898325178	0.24552702752731853	0.22514622378074298	12744.75740628317	12224.998314895667	12405.832408554852	11899.895420610439
0.41909567522619073	13640.716750804331	13989.65766431995	19505.01860062702	19222.351457829856	22356.233935260054	21761.68263758675	24994.07896272688	24121.91273561191	29457.1363454907	28148.447954686035	0.2455270587163861	0.22514625175718433	12693.48045237828	12249.177716895007	12355.919250903651	11923.431980232708
0.4216209374953856	13660.23411458885	14009.67447691887	19532.927934221163	19249.856404486814	22388.223445811644	21792.82144254564	25029.843292749832	24156.42908392058	29499.28736158124	28188.726319879923	0.24552709025052297	0.2251462800431509	12642.332135951146	12273.329540620558	12306.131310437806	11946.94169757748
0.42416141574008476	13679.789887505629	14029.730683675558	19560.892206626053	19277.41549483621	22420.275932061923	21824.02154891934	25065.678033668843	24191.01338630347	29541.521367642923	28229.08398787681	0.24552712213370748	0.22514630864221127	12591.312610201538	12297.453477961011	12256.46873630397	11970.424272780307
0.4267172016441951	13699.384024710655	14049.826238631698	19588.911353945045	19305.028665921334	22452.39132085323	21855.282885502682	25101.58310375505	24225.6655638858	29583.838267434618	28269.52086670884	0.2455271543699655	0.22514633755797703	12540.422024002299	12321.549220177345	12206.931673409417	11993.879405333195
0.42928838744406506	13719.016480865177	14069.961095321998	19616.98531157703	19332.695854091406	22484.56953822161	21886.605380305613	25137.558420378864	24260.38553692343	29626.237963654676	28310.036863394715	0.24552718696337006	0.22514636679410063	12489.660521964543	12345.61645794008	12157.520262517966	12017.306794160511
0.43187506593181346	13738.68721013487	14090.13520677336	19645.114014215313	19360.416995000443	22516.81050939533	21917.988960551967	25173.60390000851	24295.173224801612	29668.72035793927	28350.631883938113	0.24552721991804252	0.2251463963542801	12439.028244484216	12369.65488134697	12108.234640313312	12040.706137649715
0.4344773304586784	13758.396166188802	14110.348525503818	19673.297395846104	19388.192023605847	22549.114158793367	21949.433552677874	25209.71945820816	24330.028546033103	29711.28535086018	28391.305833325598	0.24552725323815194	0.22514642624225456	12388.525327726267	12393.664179874584	12059.074939337559	12064.077133571729
0.4370952749383861	13778.143302198408	14130.601003521475	19701.535389747172	19416.020874166996	22581.480410023687	21980.93908233014	25245.905009636226	24364.951418256518	29753.9328419228	28432.058615524653	0.2455272869279184	0.22514645646180917	12338.151903632097	12417.644042366184	12010.041288030334	12087.419479073025
0.4397289938505404	13797.928570836415	14150.892592323451	19729.82792848629	19443.90348024378	22613.909185881654	22012.505474364625	25282.16046804337	24399.941758234458	29796.662729563828	28472.890133481553	0.24552732099160984	0.22514648701677284	12287.908099990338	12441.594157056883	11961.133810783736	12110.732870721258
0.4423785822440318	13817.751924275894	14171.223242894866	19758.174943919956	19471.839774695312	22646.400408348458	22044.132652844815	25318.485746270933	24434.99948185193	29839.4749111494	28513.800289119492	0.2455273554335462	0.2251465179110196	12237.79404041823	12465.514211547561	11912.352627938148	12134.017004460096
0.4450441357404687	13837.61331418912	14191.592905707721	19786.576367191803	19499.829689678358	22678.95399858936	22075.820541040022	25354.88075624889	24470.124504114432	29882.369282972704	28554.788983336406	0.2455273902580974	0.22514654914847015	12187.809844374657	12489.403892767616	11863.697855776642	12157.271575582214
0.44772575053762753	13857.512691746513	14212.001530719777	19815.032128731094	19527.873156645877	22711.569876951962	22107.56906142377	25391.345408993966	24505.316739146092	29925.345740251796	28595.85611600277	0.24552742546968526	0.22514658073309024	12137.955627270043	12513.26288706623	11815.169606649317	12180.496278817765
0.4504235234129248	13877.450007615771	14232.449067373715	19843.54215825156	19555.970106345878	22744.2479629649	22139.378135672476	25427.879614608177	24540.5761001883	29968.404177127864	28637.00158596004	0.24552746107278428	0.22514661266889358	12088.231500355992	12537.090880069882	11766.767988862935	12203.690808197483
0.4531375517269096	13897.425211960348	14252.93546459552	19872.106384749255	19584.120468819274	22776.98817533537	22171.24768466312	25464.483282276076	24575.902499597025	30011.54448666205	28678.225291017556	0.24552749707192043	0.22514664495994052	12038.637570851017	12560.88755677361	11718.493106777314	12226.854857123457
0.4558679334267773	13917.438254438868	14273.460670793975	19900.72473650176	19612.324173399153	22809.79043194833	22203.177628472313	25501.15632026385	24611.29584884191	30054.766560834298	28719.527127951456	0.2455275334716751	0.22514667761033946	11989.173941961024	12584.652601540089	11670.345060860738	12249.988118391484
0.45861476704990445	13937.489084203633	14294.024633859053	19929.397141066096	19640.58114870868	22842.654649863987	22235.167886374038	25537.898635916554	24646.756058503706	30098.07029054024	28760.906992501714	0.24552757027668204	0.22514671062424796	11939.840712776873	12608.38569795806	11622.323947588447	12273.090284059756
0.4613781517274047	13957.577649899591	14314.627301160901	19958.1235252773	19668.89132265972	22875.580745316267	22267.218376838064	25574.71013565643	24682.28303827253	30141.455565589138	28802.36477937015	0.24552760749163127	0.225146744005872	11890.63797849277	12632.086529033259	11574.42985961726	12296.161045592278
0.4641581871877068	13977.703899663395	14335.268619548902	19986.90381524712	19697.254622451546	22908.56863371131	22299.329017528453	25611.590724981183	24717.876696946274	30184.92227470191	28843.90038221854	0.2455276451212672	0.2251467777594677	11841.565830262378	12655.754777021706	11526.662885682657	12319.200093734078
0.4669549737601532	13997.867781121879	14355.94853535008	20015.73793636188	19725.67097456874	22941.61822962505	22331.499725301284	25648.540308461306	24753.53694242803	30228.47030550798	28885.513693665667	0.2455276831703902	0.22514681188934144	11792.624355307315	12679.390123489313	11479.023110694252	12342.207118565217
0.46976861237862133	14018.069241391311	14376.666994368336	20044.625813281455	19754.140304780158	22974.72944680206	22363.730416203456	25685.558789738832	24789.263681724784	30272.09954454382	28927.204605285773	0.2455277216438586	0.22514684639985058	11743.813636929262	12702.992249309085	11431.51061575627	12365.181809501722
0.4725992045851658	14038.308227075826	14397.423941882964	20073.5673699371	19782.662538136952	23007.902198153068	22396.021005470433	25722.64607152452	24825.05682094496	30315.809877249667	28968.973007605775	0.245527760546587	0.22514688129540314	11695.133754482493	12726.560834599659	11384.125478112604	12388.123855200596
0.4754468525336833	14058.584684266538	14418.219322647514	20102.562529530198	19811.237598971	23041.136395753507	22428.371407524533	25759.802055596316	24860.916265296506	30359.601187967724	29010.81879010296	0.2455277998835487	0.22514691658046018	11646.584783497266	12750.09555881098	11336.867771273945	12411.032943665981
0.47831165899359906	14078.898558540193	14439.053080888652	20131.611214530414	19839.86541089344	23074.43195084149	22460.781535973223	25797.026642797024	24896.84191908508	30403.473359939424	29052.741841202933	0.24552783965977548	0.22514695225953646	11598.166795611382	12773.596100634895	11289.737565000076	12433.90876219701
0.4811937273535759	14099.24979495798	14459.925160304827	20160.713346674016	19868.545896792835	23107.788773815857	22493.251303607165	25834.319733032175	24932.83368571174	30447.426275302925	29094.74204827695	0.2455278798803586	0.2251469883371979	11549.879858629312	12797.062138020061	11242.734925302211	12456.750997359864
0.4840931616252451	14119.638338064322	14480.835504065088	20189.86884696221	19897.278978833627	23141.206774234277	22525.780622398328	25871.681225267945	24968.891467671034	30491.459815090704	29136.81929763969	0.24552792055045025	0.22514702481806514	11501.724036539905	12820.493348171003	11195.859914447647	12479.559334955178
0.4870100664469608	14140.064131885567	14501.784054807618	20219.07763565933	19926.064578454156	23174.68586081125	22558.36940349789	25909.11101752885	25005.015166548616	30535.573859226843	29178.97347454646	0.24552796167526275	0.22514706170681467	11453.699389566667	12843.88940756023	11149.11259107897	12502.333460123278
0.4899445470875755	14160.527119928902	14522.770754638905	20248.33963229132	19954.90261636552	23208.22594141627	22591.017557234893	25946.60900689583	25041.204683019765	30579.768286524773	29221.204463191523	0.24552800326007057	0.22514709900817761	11405.80597412819	12867.249991851859	11102.49301014049	12525.073057223111
0.49289670945023945	14181.027245180796	14543.79554513186	20277.654755643554	19983.79301254911	23241.826923071472	22623.724993113497	25984.175089503515	25077.459916846336	30624.042974684115	29263.51214670456	0.24552804531021039	0.22514713672694045	11358.043842908926	12890.574775950052	11056.00122289965	12547.777809825726
0.4958666600762229	14201.564450105994	14564.858367324943	20307.022923759483	20012.7356862554	23275.48871195001	22656.491619811623	26021.809160538498	25113.7807668753	30668.397800288625	29305.89640714895	0.2455280878310818	0.2251471748679469	11310.413044939749	12913.863434058614	11009.637277091853	12570.447400844656
0.4988545061487607	14222.138676646182	14585.9591617208	20336.44405393876	20041.730556002123	23309.211213374	22689.31734517889	26059.511114237008	25150.167131036487	30712.83263880347	29348.35712551917	0.24552813082814887	0.22514721343609853	11262.913625487592	12937.115639503114	10963.401216798928	12593.081512358971
0.5018603554969207	14242.749866218497	14607.097868284705	20365.91806273513	20070.77753957221	23342.99433181204	22722.202076234313	26097.2808438822	25186.61890633998	30757.34736457207	29390.894181737774	0.24552817430694043	0.22514725243635386	11215.545626165345	12960.331064842641	10917.293082515243	12615.679825664498
0.5048843165994948	14263.397959714439	14628.274426443377	20395.444865954996	20099.87655401217	23376.83797087765	22755.145719164502	26135.118241802364	25223.13598887418	30801.941850814033	29433.507454653176	0.24552821827304988	0.22514729187373086	11168.309084951878	12983.50938184373	10871.312911224551	12638.242021312006
0.5079264985889148	14284.082897498298	14649.48877508363	20425.024378655187	20129.02751563032	23410.742033326707	22788.148179321608	26173.023199368134	25259.71827380355	30846.615969621806	29476.196822036978	0.245528262732138	0.22514733175330653	11121.20403620787	13006.650261467323	10825.460736397654	12660.767779082991
0.5109870112551897	14304.804619406128	14670.740852551035	20454.65651514154	20158.230339994963	23444.706421055824	22821.209361221354	26210.99560699065	25296.365655366433	30891.369591958624	29518.96216058148	0.2455283076899316	0.2251473720802185	11074.230510689318	13029.75337384548	10779.73658796819	12683.256777925417
0.5140659650498691	14325.563064743992	14692.030596648316	20484.34118896647	20187.484941932253	23478.731035099638	22854.32916854062	26249.035354118547	25333.078026872336	30936.202587654905	29561.80334589655	0.24552835315222613	0.2251474128596643	11027.388535568025	13052.818388278596	10734.140492372215	12705.708695953712
0.5171634710900281	14346.358172286942	14713.357944634148	20514.078312927566	20216.791235524575	23512.815775629162	22887.507504115565	26287.14232923613	25369.855280699987	30981.114825406174	29604.720252507315	0.24552839912488472	0.2251474540969043	10980.678134500049	13075.8449732624	10688.672472660895	12728.123210557736
0.5202796411622786	14367.189880277414	14734.722833221775	20543.867799065338	20246.14913410873	23546.96054194926	22920.744269939678	26325.31641986059	25406.697308295046	31026.106172769778	29647.712753851574	0.24552844561384107	0.22514749579726	10934.0993275824	13098.832796416245	10643.332548422273	12750.499998270534
0.5234145877268029	14388.058126423924	14756.125198577425	20573.70955866143	20275.558550273763	23581.165232496587	22954.039367161284	26363.5575125397	25443.604000167452	31071.176496162185	29690.780722276675	0.24552849262509863	0.22514753796611697	10887.652131429873	13121.781524531543	10598.120735807344	12772.838734762743
0.5265684239214125	14408.962847899615	14777.564976318954	20603.603502236587	20305.019395859184	23615.42974483733	22987.39269608152	26401.86549284928	25480.575245889177	31116.32566085604	29733.92402903694	0.24552854016473175	0.22514758060892345	10841.33655918995	13144.690823550336	10553.037047630642	12795.139094926417
0.5297412635656308	14429.903981340885	14799.042101514433	20633.549539548774	20334.53158195306	23649.75397566504	23020.804156152302	26440.240245390818	25517.61093409194	31161.553530977373	29777.14254429098	0.24552858823888707	0.2251476237311938	10795.152620540466	13167.560358526185	10508.081493325997	12817.400752783753
0.5329332211648017	14450.881462845828	14820.556508680556	20663.547579591006	20364.095018889882	23684.13782079815	23054.27364597383	26478.681653788743	25554.710952464487	31206.859969502384	29820.43613709862	0.24552863685378468	0.22514766733850616	10749.100321729667	13190.389793637209	10463.254078977276	12839.623381494544
0.5361444119142209	14471.89522797292	14842.10813178127	20693.59753058951	20393.709616248772	23718.58117517792	23087.801063292576	26517.189600688063	25591.875187750426	31252.24483825474	29863.804675418272	0.24552868601571687	0.225147711436506	10703.179665631615	13213.178792217746	10418.55480738869	12861.806653400883
0.5393749517032939	14492.945211739485	14863.69690422626	20723.699300001605	20423.375282851386	23753.083932866037	23121.38630499901	26555.763967751765	25629.1035257456	31297.707997902464	29907.248026104022	0.24552873573105194	0.22514775603090445	10657.390651717316	13235.92701667361	10373.983678057324	12883.950239950791
0.5426249571197181	14514.031348620189	14885.32275886939	20753.85279451364	20453.091926759895	23787.645987042226	23155.029267125246	26594.404635658168	25666.39585129563	31343.2493079549	29950.76605490269	0.24552878600623335	0.2251478011274818	10611.733276110142	13258.634128524922	10329.540687214117	12906.053811720572
0.5458945454536906	14535.153572545589	14906.985628007224	20784.057920038944	20482.859455274953	23822.26723000199	23188.72984484282	26633.111484098332	25703.752048293376	31388.86862675964	29994.358626450918	0.24552883684778054	0.22514784673208615	10566.207531599794	13281.299788387492	10285.225827849004	12928.117038406432
0.5491838347021408	14556.31181690057	14928.68544337742	20814.31458171569	20512.677774933603	23856.947553154136	23222.487932460324	26671.884391773405	25741.17199967634	31434.56581149943	30038.025604272174	0.2455288882622908	0.22514789285063475	10520.813407677691	13303.923655958846	10241.039089738391	12950.139588819817
0.5524929435729888	14577.506014522905	14950.422136157304	20844.622683904872	20542.546791507302	23891.6868470185	23256.30342342116	26710.723236392034	25778.655587424233	31480.340718189185	30081.76685077392	0.2455289402564393	0.22514793948911524	10475.550890571438	13326.505390041508	10196.980459486134	12972.121130896732
0.55582199148943	14598.736097701702	14972.19563696222	20874.982130188175	20572.4664099998	23926.4850012235	23290.17621030122	26749.62789466769	25816.202692556373	31526.193201672777	30125.582227244584	0.24552899283698004	0.22514798665358632	10430.419963225722	13349.044648475014	10153.049920496065	12994.06133163441
0.5591710985942444	14620.001998175756	14994.005875843935	20905.3928233657	20602.436534644927	23961.341904503613	23324.106184806296	26788.598242315846	25853.813195128918	31572.123115619823	30169.47159385039	0.24552904601074863	0.22514803435017902	10385.420605361462	13371.541088163853	10109.247453039978	13015.959857131355
0.5625403857541326	14641.303647132107	15015.8527822891	20935.854665453935	20632.457068904583	23996.25744469698	23358.093237769997	26827.634154051328	25891.486974232394	31618.130312522528	30213.434809632476	0.2455290997846599	0.22514808258509594	10340.552793485112	13393.994365067221	10065.573034254834	13037.816372551024
0.565929974564078	14662.640975204318	15037.736285217517	20966.367557683378	20662.527915466395	24031.231508742865	23392.137259150943	26866.735503585413	25929.223907988813	31664.214643692314	30257.47173250353	0.24552915416571167	0.22514813136461487	10295.816500956193	13416.404134222306	10022.026638211682	13059.630542167462
0.569339987351735	14684.013912471177	15059.656312980831	20996.931400496767	20692.648976242002	24066.263982679426	23426.238138030923	26905.902163623552	25967.02387354951	31710.37595925715	30301.58221924534	0.24552920916098533	0.22514818069508633	10251.211697949562	13438.770049679093	9978.60823590355	13081.402029315941
0.5727705471818436	14705.422388454688	15081.612793360498	21027.54609354628	20722.820152364304	24101.35475164075	23460.39576261186	26945.13400586184	26004.886747091816	31756.61410815744	30345.766125504884	0.2455292647776453	0.2251482305829378	10206.738351493608	13461.091764499433	9935.317795217969	13103.13049631007
0.5762217778606706	14726.866332118787	15103.60565356633	21058.21153569173	20753.041344185538	24136.503699854668	23494.6100202135	26984.43090098476	26042.812403816595	31802.928938143374	30390.023305791507	0.2455293210229414	0.22514828103467233	10162.3964255373	13483.368930797093	9892.15528108133	13124.815604605712
0.5796938039404782	14748.345671867526	15125.63482023494	21088.92762499812	20783.3124512752	24171.710710640025	23528.88079727123	27023.792718662087	26080.80071794573	31849.320295771307	30434.353613474035	0.2455293779042097	0.2251483320568698	10118.185880919918	13505.601199669763	9849.120655400213	13146.457014664076
0.5831867507240184	14769.86033554346	15147.700219427807	21119.69425873332	20813.633372417444	24206.975666404087	23563.207979333114	27063.219327545994	26118.851562718908	31895.788026400372	30478.75690077698	0.24552943542887343	0.22514838365618894	10074.106675433926	13527.788221241906	9806.213877076749	13168.054385954514
0.5867007442690553	14791.410250426054	15169.80177662979	21150.51133336594	20844.004005609113	24242.29844864004	23597.591451057648	27102.710595268316	26156.96481039116	31942.331974189285	30523.233018777766	0.24552949360444357	0.22514843583936697	10030.158763851505	13549.929644648917	9763.434902102686	13189.607377022505
0.5902359113929144	14812.995343229992	15191.939416747395	21181.378744562957	20874.424248057425	24277.678937924353	23632.03109621119	27142.266388437612	26195.140332230025	31988.951982092924	30567.781817403382	0.24552955243852023	0.22514848861322143	9986.342097911984	13572.025117987767	9720.783683503978	13211.115645392798
0.5937923796770596	14834.615540103383	15214.113064106967	21212.296387187238	20904.893996177547	24313.117013913987	23666.526797665203	27181.886572636045	26233.377998512547	32035.647891858676	30612.40314542697	0.24552961193879466	0.22514854198465137	9942.656626360025	13594.074288327247	9678.260171391536	13232.578847575933
0.597370277471697	14856.270766626172	15236.322642452915	21243.26415529533	20935.413145590235	24348.61255534382	23701.078437393728	27221.571012416553	26271.677678522345	32082.41954402311	30657.09685046437	0.2455296721130485	0.2251485959606363	9899.102295021527	13616.07680176571	9635.864313045982	13253.996639164165
0.6009697339004076	14877.96094780847	15258.568074946275	21274.281942135178	20965.981591119926	24384.165440024168	23735.685896471117	27261.319571300042	26310.039240547292	32129.266777908713	30701.862778971466	0.24552973296915634	0.2251486505482401	9855.67904674448	13638.03230331	9593.596052865963	13275.368674707599
0.6045908788648067	14899.68600808863	15280.849284162627	21305.34964014344	20996.599226791917	24419.775544837565	23770.349055068866	27301.132111771916	26348.46255187598	32176.189431619845	30746.700776240086	0.24552979451508553	0.22514870575460955	9812.386821451597	13659.94043691177	9551.45533235604	13296.694607667625
0.6082338430492322	14921.445871331645	15303.166192090293	21336.46714094327	21027.265945830004	24455.442745736455	23805.06779245308	27341.008495279413	26386.947478794853	32223.1873420396	30791.610686394695	0.24552985675889963	0.22514876158697725	9769.2255562325	13681.800845544785	9509.442090282217	13317.974090577103
0.611898757925461	14943.240460827465	15325.518720128899	21367.634335342027	21057.98164065454	24491.16691774043	23839.841986982192	27380.94858222859	26425.493886585777	32270.2603448263	30836.59235238955	0.24552991970875657	0.2251488180526608	9726.195185264107	13703.61317105405	9467.556262592785	13339.206774901599
0.6155857557574533	14965.069699288972	15347.906789087148	21398.851113328426	21088.746202879476	24526.94793493309	23874.671516103655	27420.952231980824	26464.101639522403	32317.408274409394	30881.645616004516	0.2455299833729119	0.22514887515906584	9683.295639901888	13725.3770542508	9425.797782468144	13360.392311069183
0.6192949696061266	14986.93350885052	15370.330319181354	21430.117364070564	21119.559523310403	24562.78567045978	23909.556256351832	27461.019302850298	26502.770600867727	32364.630963986543	30926.770317842256	0.24553004775971912	0.22514893291368449	9640.526848682668	13747.092134861276	9384.166580377612	13381.530348489992
0.6230265333341571	15008.83181106582	15392.789230033417	21461.432975912965	21150.421491941845	24598.679996524203	23944.49608334483	27501.14965210028	26541.500632870786	32411.92824551926	30971.966297324343	0.24553011287763118	0.22514899132409957	9597.88873734558	13768.75805152487	9342.662584025878	13402.620535472408
0.6267805816108112	15030.764526906389	15415.28344066898	21492.79783637448	21181.331997954792	24634.630784386125	23979.490871781873	27541.343135940482	26580.291596763585	32459.2999497298	31017.233392687776	0.24553017873520067	0.22514905039798314	9555.381228880957	13790.374441806227	9301.285718452185	13423.66251928825
0.6305572499168048	15052.731576759546	15437.812869515661	21524.21183214546	21212.290929714374	24670.63790435808	24014.540495440542	27581.599609523542	26619.143352758223	32506.74590609707	31062.571440981614	0.2455302453410838	0.2251491101430988	9513.004243520554	13811.94094216358	9260.035906023346	13444.65594614949
0.634356674549194	15074.732880426738	15460.377434401105	21555.674849085506	21243.29817476723	24706.701225802866	24049.644827173997	27621.918926942108	26658.05576004366	32554.26594285323	31107.980278063238	0.24553031270403738	0.22514917056730188	9470.757698759437	13833.457187911496	9218.913066448178	13465.600461163558
0.6381789926262927	15096.768357121404	15482.977052551098	21587.18677222047	21274.353619839014	24742.820617130106	24084.803738908013	27662.300941225134	26697.028676782622	32601.85988697938	31153.45973859478	0.24553038083292342	0.22514923167854173	9428.641509413254	13854.922813278623	9177.917116821744	13486.4957083771
0.642024342092622	15118.837925467455	15505.611640587731	21618.747485740383	21305.45715083196	24778.995945794006	24120.01710163838	27702.745504335304	26736.061960108625	32649.52756420249	31199.009656039667	0.24553044973671018	0.2251492934848618	9386.655587660614	13876.337451415136	9137.047971646301	13507.341330752708
0.6458928617238878	15140.94150349719	15528.281114527457	21650.356872996595	21336.608652822244	24815.227078289972	24155.28478542785	27743.252467165326	26775.155466122706	32697.26879899114	31244.629862658836	0.24553051942447085	0.22514935599440217	9344.799842962995	13897.700734240934	9096.305542812683	13528.136970097199
0.6497846911319898	15163.079008649347	15550.985389779025	21682.014816499046	21367.80801005729	24851.513880151582	24190.606659403198	27783.821679534605	26814.30904989006	32745.083414551562	31290.32018950686	0.24553058990538815	0.22514941921539797	9303.07418221049	13919.012292610481	9055.689739696681	13548.882267172448
0.6536999707700591	15185.250357767447	15573.724381141812	21713.721197914	21399.055105953525	24887.856215948043	24225.98259175265	27824.452990186324	26853.522565437357	32792.97123282435	31336.080466428815	0.24553066118875236	0.22514948315618452	9261.478509680834	13940.271756217815	9015.200469125994	13569.576861598529
0.6576388419375281	15207.45546709755	15596.498002803582	21745.475898060973	21430.34982309337	24924.25394928068	24261.41244972253	27865.146246783643	26892.79586574892	32840.93207447984	31381.910522055918	0.24553073328396596	0.22514954782519367	9220.012727069668	13961.478753585368	8974.837635425385	13590.220391871408
0.661601446785229	15229.694252286636	15619.306168338773	21777.27879691046	21461.692043222996	24960.70694278034	24296.896099614754	27905.901295906795	26932.128802764084	32888.9657589149	31427.81018380236	0.24553080620054243	0.22514961323096022	9178.676733521279	13982.63291207701	8934.601140427403	13610.8124953527
0.6655879283205246	15251.966628380324	15642.148790706202	21809.129773580826	21493.081647249262	24997.215058103946	24332.43340678339	27946.717983049188	26971.5212273733	32937.07210424827	31473.779277860922	0.24553087994810818	0.22514967938211886	9137.470425636973	14003.733857864514	8894.490883495193	13631.35280824732
0.6695984304124688	15274.272509821192	15665.025782247374	21841.02870633597	21524.518515237447	25033.778155931705	24368.0242356321	27987.596152614486	27010.972989415408	32985.25092731716	31519.817629199737	0.24553095453640505	0.22514974628740736	9096.393697548658	14024.781215990894	8854.506761585362	13651.84096566122
0.6736330977969988	15296.611810446666	15687.937054684298	21872.975472582417	21556.00252640836	25070.396095964028	24403.668449610923	28028.535647912948	27050.483937674053	33033.50204367305	31565.925061558195	0.24553102997528975	0.22514981395566755	9055.446440889034	14045.774610284716	8814.648669217713	13672.276601512916
0.6776920760821589	15318.98444348706	15710.88251911751	21904.96994886663	21587.533559135692	25107.068736918267	24439.36591121332	28069.53631115805	27090.053919874437	33081.825267577624	31612.10139744313	0.24553110627473748	0.22514988239584674	9014.628544812556	14066.713663351722	8774.916498508304	13692.659348546527
0.6817755117533548	15341.390321563498	15733.86208602396	21937.012010872153	21619.11149094324	25143.795936525603	24475.116481973007	28110.59798346287	27129.682782679876	33130.22041199868	31658.34645812488	0.2455311834448411	0.22514995161699897	8973.939896067139	14087.597996637225	8735.310139227193	13712.98883837089
0.6858835521786408	15363.829356686041	15756.87566525512	21969.101533417008	21650.73619850234	25180.577551528087	24510.92002246117	28151.72050483688	27169.370371688638	33178.68728860629	31704.66006363364	0.24553126149581428	0.22515002162828499	8933.380378981587	14108.427230359986	8695.829478786793	13733.264701395296
0.6900163456140378	15386.301460251501	15779.92316603469	22001.23839045069	21682.407557628874	25217.41343767521	24546.776392283013	28192.903714182117	27209.116531430253	33227.22570776835	31751.042032755155	0.24553134043799205	0.22515009243897535	8892.949875478167	14129.200983490795	8656.474402260501	13753.486566823907
0.6941740412088835	15408.806543041457	15803.00449695668	22033.422455051463	21714.12544328067	25254.30344972083	24582.68545007492	28234.1474492898	27248.921105362333	33275.83547854667	31797.49218302706	0.24553142028183256	0.2251501640584509	8852.6482651392	14149.918873815797	8617.244792448822	13773.654062715359
0.6983567890112157	15431.344515220237	15826.119565983285	22065.653599423556	21745.889729554707	25291.247441420037	24618.647053501314	28275.451546836837	27288.78393586712	33324.51640869286	31844.010330734887	0.24553150103791863	0.22515023649620464	8812.475425197743	14170.580517872237	8578.140529846307	13793.76681588497
0.702564739973187	15453.915286332745	15849.268280442688	22097.931694894196	21777.70028968419	25328.24526552579	24654.661059251306	28316.815842382042	27328.704864247833	33373.26830464393	31890.59629090786	0.24553158271695802	0.22515030976184144	8772.431230569724	14191.18553095404	8539.161492715124	13813.824451976456
0.7067980459565127	15476.518765302542	15872.450547027127	22130.256611910936	21809.556996035975	25365.296773785813	24690.727323035928	28358.24017036287	27368.683730725592	33422.090971518446	31937.249877315284	0.24553166532978823	0.22515038386508235	8732.51555386139	14211.733527084813	8500.307557064574	13833.826595385559
0.7110568597379514	15499.154860429451	15895.66627179042	22162.6282200384	21841.45972010731	25402.40181693903	24726.84569958441	28399.72436409125	27408.72037443529	33470.98421311171	31983.970902461842	0.24553174888737406	0.22515045881576193	8692.728265427053	14232.22411906533	8461.578596694395	13853.77286929451
0.7153413350148182	15521.8234793878	15918.91536014624	22195.046387955856	21873.40833252347	25439.56024471276	24763.016042641542	28441.26825575057	27448.814633422786	33519.94783189224	32030.759177584318	0.2455318334008112	0.22515053462383372	8653.06923336815	14252.656918420456	8422.974483231083	13873.66289567668
0.7196516264105322	15544.524529224005	15942.197716865581	22227.510983453863	21905.402703034495	25476.771905818878	24799.23820496403	28482.871676391478	27488.966344640816	33568.981628996844	32077.614512646833	0.24553191888132792	0.22515061129936914	8613.538323537447	14273.031535367481	8384.495086107403	13893.496295230463
0.7239878894801961	15567.257916354562	15965.513246074765	22260.021873431575	21937.44270051248	25514.03664795083	24835.512038317454	28524.53445592849	27529.175343945688	33618.08540422667	32124.536716337094	0.24553200534028594	0.2251506888525594	8574.135399609804	14293.347578884102	8346.140272627119	13913.272687423043
0.7283502807162107	15590.023546563858	15988.861851253203	22292.578923893667	21969.528192948605	25551.354317780144	24871.837393472942	28566.256423136143	27569.44146609362	33667.25895604272	32171.525596062103	0.24553209278918262	0.2251507672937178	8534.860323075205	14313.604656658135	8307.909907980356	13932.991690498777
0.7327389575539218	15612.821325002067	16012.243435231247	22325.18199994751	22001.659047450325	25588.724760953184	24908.21412020406	28608.037405645442	27609.76454473729	33716.50208156172	32218.5809579442	0.24553218123965223	0.22515084663328003	8495.71295325039	14333.80237504933	8269.803855236154	13952.652921396308
0.7371540783773028	15635.651156182776	16035.657900187778	22357.83096579984	22033.835130238105	25626.147822087463	24944.64206728312	28649.87722993969	27650.14441242179	33765.81457655122	32265.7026068164	0.24553227070346745	0.225150926881806	8456.693147319369	14353.940339121968	8231.82197538158	13972.255995788611
0.74159580252467	15658.51294398101	16059.10514764821	22390.52568475413	22066.05630664285	25663.623344768588	24981.121082478287	28691.77572135119	27690.580900581495	33815.19623542579	32312.89034621871	0.24553236119254143	0.225151008049982	8417.80076036742	14374.018152652308	8193.964127371088	13991.800528110005
0.746064290294433	15681.40659163089	16082.585078482096	22423.266019207313	22098.32244110267	25701.15117154659	25017.651012550006	28733.732704057133	27731.073839536064	33864.64685124219	32360.143978393582	0.2455324527189294	0.22515109014862128	8379.035645371303	14394.035418072715	8156.230168101378	14011.286131479777
0.7505597029508803	15704.33200172346	16106.097592900895	22456.05183064682	22130.63339715996	25738.731143932564	25054.2317032477	28775.748001075903	27771.623058486857	33914.166215695084	32407.463304281737	0.2455325452948304	0.22515117318866631	8340.397653242573	14413.991736493073	8118.619952462148	14030.71241773758
0.7550822027299987	15727.289076204366	16129.64259045567	22488.88297964742	22162.989037458345	25776.363102395142	25090.86299930639	28817.821434263118	27812.22838551316	33963.754119112375	32454.8481235178	0.2455326389325891	0.22515125718118914	8301.88663286902	14433.88670772221	8081.133333371021	14050.078997452743
0.7596319528453285	15750.277716371831	16153.219970034996	22521.75932586841	22195.389223739858	25814.04688635724	25127.544744443483	28859.95282430805	27852.88964756875	34013.41035045113	32502.29823442636	0.24553273364469574	0.22515134213739488	8263.502431082074	14453.719930185005	8043.770161730237	14069.385479829274
0.7642091174938536	15773.297822874032	16176.829629862195	22554.680728050054	22227.83381684135	25851.78233419206	25164.27678135481	28902.14199072926	27893.606670477464	34063.134697292386	32549.81343401679	0.24553282944379162	0.22515142806862246	8225.244892701972	14473.491000927985	8006.530286514666	14088.6314727813
0.7688138618619275	15796.349295707083	16200.47146749355	22587.647044010788	22260.322676692093	25889.56928321993	25201.058951711886	28944.388751871036	27934.379278930202	34112.92694583702	32597.393517979857	0.24553292634266835	0.2251515149863445	8187.113860603888	14493.19951571431	7969.41355479043	14107.816582945175
0.7734463521312342	15819.432034212692	16224.14537981561	22620.658130644024	22292.85566231021	25927.40756970475	25237.891096157982	28986.692924899373	27975.20729648062	34162.786880901134	32645.03828068271	0.24553302435426802	0.22515160290217154	8149.109175702091	14512.845068930648	7932.419811698608	14126.940415594727
0.7781067554847866	15842.54593707588	16247.851263043081	22653.71384391505	22325.432631799886	25965.29702885036	25274.77305430495	29029.05432579818	28016.09054554167	34212.71428591155	32692.747515164887	0.2455331234916901	0.22515169182785266	8111.230676945765	14532.427253554575	7895.548900499474	14146.002574688755
0.7827952401129585	15865.690902322536	16271.589012716278	22686.81403885765	22358.053442348002	26003.237494796824	25311.704664729503	29071.472769364937	28057.02884738143	34262.70894290076	32740.5210131335	0.24553322376818806	0.22515178177527656	8073.4782013827935	14551.94566119928	7858.800662569236	14165.002662795596
0.7875119752195561	15888.866827317215	16295.358523698784	22719.958569571107	22390.717950221027	26041.22880061703	25348.68576496972	29113.948069207032	28098.02202211933	34312.7706325027	32788.35856495887	0.24553332519717438	0.2251518727564739	8035.851584162563	14571.399882085621	7822.1749374591745	14183.940281182528
0.792257131027923	15912.07360876068	16319.159690175207	22753.147289216835	22423.42601076208	26079.270778312824	25385.716191521726	29156.480037737507	28139.069888722534	34362.899133947765	32836.25995967036	0.2455334277922218	0.22515196478361932	7998.350658562034	14590.789505043998	7785.67156289937	14202.815029756166
0.7970308787870847	15935.311142687657	16342.992405648602	22786.380050015327	22456.177478387497	26117.36325881162	25422.795779835924	29199.068486171225	28180.17226500169	34413.09422505835	32884.224984951456	0.24553353156706392	0.22515205786903167	7960.975256016944	14610.114117517136	7749.290374820586	14221.626507068053
0.8018333907779276	15958.579324464392	16366.85656293826	22819.65670324279	22488.972206583912	26155.506071962547	25459.924364313687	29241.713224520707	28221.328967607402	34463.35568224394	32932.25342713573	0.2455336365355995	0.22515215202517805	7923.725206137635	14629.373305554502	7713.031207371037	14240.374310295098
0.8066648403194178	15981.878048786353	16390.75205417709	22852.977099228025	22521.8100479048	26193.699046533027	25497.101778303502	29284.414061592182	28262.539812025927	34513.683280496654	32980.34507120181	0.2455337427118915	0.2251522472646731	7886.600336700678	14648.566653736867	7676.89389291266	14259.058035201393
0.8115254017748545	16005.207209675602	16414.678770809212	22886.341087348832	22554.69085396733	26231.942010204548	25534.32785409743	29327.170804981146	28303.804612575346	34564.076793385866	33028.49970076902	0.245533850110173	0.22515234360028272	7849.600473702885	14667.693745236844	7640.878262081649	14277.677276180126
0.8164152505581643	16028.566700478654	16438.636603587536	22919.748516029078	22587.6144754491	26270.23478956953	25571.602422927524	29369.98326106862	28345.123182401556	34614.535993054065	33076.7170980927	0.24553395874484446	0.2251524410449252	7812.725441396702	14686.754161847755	7604.984143828042	14296.23162630573
0.8213345631402307	16051.956413863938	16462.625442571512	22953.199232735253	22620.580762085236	26308.57721012727	25608.92531496251	29412.85123501692	28386.495333474697	34665.06065021174	33124.99704406013	0.2455340686304798	0.2251525396116726	7775.975062277634	14705.747483892366	7569.2113653761335	14314.720677198842
0.8262835170552626	16075.376241819358	16486.645177124232	22986.693083973118	22653.589562664536	26346.969096280314	25646.296359303524	29455.77453076544	28427.92087658442	34715.650534132576	33173.33931818504	0.2455341797818267	0.225152639313753	7739.3491570935585	14724.67329021357	7533.559752246831	14333.144019039348
0.8312622909072027	16098.826075649731	16510.695695910246	23020.229915284217	22686.640725026587	26385.410271330384	25683.715383980867	29498.75295102626	28469.399621336364	34766.30541264833	33221.74369860356	0.24553429221380796	0.225152740164553	7702.847544896882	14743.531158220023	7498.029128326569	14351.501240633428
0.8362710643761712	16122.305805974518	16534.77688689285	23053.80957124279	22719.7340960582	26423.900557474935	25721.182215950063	29541.786297280345	28510.931376147764	34817.02505214435	33270.209962069144	0.24553440594152562	0.22515284217761816	7666.470043088775	14762.320663916878	7462.6193158738315	14369.791929391213
0.8413100182249524	16145.815322725235	16558.88863733188	23087.431895452264	22752.869521690496	26462.439775803297	25758.69668108854	29584.87436977314	28552.5159482439	34867.80921755452	33318.73788394846	0.24553452098026132	0.22515294536665653	7630.216467387974	14781.041381813586	7427.3301355317235	14388.015671312809
0.8463793343055166	16169.354515143048	16583.03083378089	23121.09673054191	22786.046846895206	26501.02774629273	25796.258604191564	29628.016967510397	28594.153143653544	34918.65767235631	33367.32723821617	0.24553463734547992	0.22515304974553926	7594.086631844286	14799.692884897813	7392.161406307016	14406.172050885856
0.8514791955655843	16192.92327177604	16607.20336208464	23154.80391816321	22819.26591568132	26539.664287804408	25833.86780896843	29671.21388825359	28635.84276720484	34969.57017856557	33415.977797450156	0.2455347550528295	0.2251531553283031	7558.080348923337	14818.274744740687	7357.112945649307	14424.26065120846
0.8566097860552276	16216.521480477059	16631.40610737668	23188.55329898686	22852.52657109194	26578.349218080082	25871.524118039026	29714.464928516296	28677.58462252149	35020.54649673216	33464.6893328271	0.24553487411814676	0.2251532621291531	7522.197429464664	14836.786531391554	7322.18456945708	14442.28105394356
0.861771290933513	16240.149028400725	16655.63895407663	23222.34471269871	22885.828655200712	26617.082353737427	25909.227352929764	29757.76988355898	28719.378512018306	35071.58638593401	33513.461614117434	0.24553499455745578	0.2251533701624625	7486.437682742253	14855.227813438512	7287.3760920846835	14460.23283930216
0.8669638964751838	16263.805802001472	16679.901785887785	23256.17799799714	22919.172009108624	26655.863510267107	25946.97733407009	29801.12854738586	28761.224236897404	35122.68960377341	33562.29440968083	0.2455351163869737	0.2251534794427781	7450.800916464068	14873.59815795254	7252.6873263623565	14478.115586023778
0.8721877900773816	16287.491687030359	16704.194485794276	23290.05299258866	22952.55647294031	26694.692502027778	25984.773880788278	29844.540712739283	28803.121597143552	35173.85590637046	33611.18748646094	0.24553523962310986	0.2251535899848192	7415.286936766002	14891.897130446509	7218.118083609268	14495.928871365264
0.877443160266411	16311.206568532947	16728.516936058637	23323.969533185078	22985.98188584084	26733.56914224297	26022.616811307922	29888.006171096327	28845.070391520312	35225.08504835915	33660.140609980896	0.24553536428247086	0.22515370180348088	7379.895548320375	14910.124295039102	7183.668173693586	14513.672271179035
0.8827301967045416	16334.950330846597	16752.869018219208	23357.92745549982	23019.448085972315	26772.493242996894	26060.505942744083	29931.524712664104	28887.070417565865	35276.376782881875	33709.15354433852	0.24553549038186034	0.22515381491383696	7344.626554258168	14928.27921423968	7149.3374049854465	14531.345359759405
0.8880490901968541	16358.722857597817	16777.25061308725	23391.92659424428	23052.95491051008	26811.464615230278	26098.441091099037	29975.096126375298	28929.121471588336	35327.73086158424	33758.22605220091	0.2455356179382846	0.22515392933114084	7309.479756219778	14946.361449028365	7115.125584429596	14548.947709957138
0.8934000326981257	16382.524031699651	16801.66160074465	23425.96678312435	23086.50219563966	26850.483068736547	26136.422071259003	30018.720199883737	28971.223348662086	35379.147034609945	33807.35789480019	0.24553574696895056	0.22515404507082776	7274.454954400659	14964.370558882132	7081.032517548185	14566.478893140331
0.8987832173197573	16406.35373534911	16826.10186054095	23460.047854836866	23120.08977655292	26889.548412157765	26174.448696989646	30062.396719560096	29013.375842622987	35430.62505059571	33856.54883192806	0.24553587749127323	0.22515416214851783	7239.551947547123	14982.30610172823	7047.058008449152	14583.938479157165
0.904198838336744	16430.211850024545	16850.5712710909	23494.169641066088	23153.71748744483	26928.660452980643	26212.520780932668	30106.12547048738	29055.57874606449	35482.16465666612	33905.79862193125	0.24553600952287383	0.2251542805800178	7204.770532992668	15000.167633970268	7013.201859860681	14601.326036369428
0.9096470911946843	16454.098256483023	16875.069710271597	23528.331972480137	23187.385161509705	26967.818997532577	26250.638134601457	30149.90623645659	29097.831850333005	35533.76559842853	33955.1070217062	0.24553614308158533	0.22515440038132367	7170.110506648663	15017.954710436054	6979.4638731437735	14618.641131631099
0.915128172516836	16478.01283475756	16899.59705521999	23562.534678727217	23221.09263093795	27007.02385097735	26288.80056837756	30193.738799961964	29140.134945523907	35585.42761996753	34004.4737866945	0.2455362781854533	0.2251545215686216	7135.5716630383395	15035.666884374805	6945.843848304357	14635.883330269717
0.9206422801112097	16501.955464154496	16924.15318232991	23596.777588432094	23254.83972691213	27046.27481731124	26327.007891506255	30237.622942196613	29182.487820476767	35637.150463839855	34053.89867087732	0.24553641485273892	0.22515464415829198	7101.153795327991	15053.303707499988	6912.341584014706	14653.052196086384
0.9261896129777101	16525.926023250908	16948.737967249595	23631.060529192582	23288.626279603777	27085.571699358894	26365.259912093017	30281.558443048132	29224.890262771423	35688.93387106937	34103.38142677095	0.24553655310192196	0.22515476816691063	7066.856695335358	15070.864729954861	6878.956877646968	14670.147291376255
0.931770371315315	16549.924389891785	16973.351284878794	23665.38332757569	23322.45211816954	27124.914298769218	26403.55643709919	30325.54508109384	29267.342058723298	35740.77758114144	34152.921805421385	0.24553669295170266	0.22515489361125202	7032.680153533816	15088.349500269629	6845.689525255468	14687.16817685403
0.9373847565293029	16573.95044118732	16997.993009366015	23699.745809114007	23356.317070747642	27164.302416011105	26441.897272338058	30369.582633596245	29309.842993379032	35792.681331997715	34202.519556399275	0.24553683442100546	0.22515502050829067	6998.623959109187	15105.757565441541	6812.539321652614	14704.114411771297
0.9430329712385201	16598.004053510405	17022.663014106	23734.1477983023	23390.220964454522	27203.735850369714	26480.282222471153	30413.67087649884	29352.392850512428	35844.644860031214	34252.1744277953	0.24553697752898015	0.22515514887520383	6964.687899946701	15123.088470865041	6779.506060375366	14720.985553791746
0.9487152192826929	16622.08510249359	17047.361171736622	23768.58911859338	23424.163625380814	27243.214399941797	26518.71109100365	30457.809584420975	29394.9914126195	35896.66790008039	34301.88616621443	0.24553712229500665	0.22515527872937466	6930.871762629598	15140.34176026471	6746.589533696417	14737.781158974394
0.9544317057297852	16646.193463026462	17072.087354136253	23803.069592394582	23458.144878587853	27282.737861631693	26557.183680280614	30501.99853065341	29437.63846091423	35948.75018542398	34351.65451677106	0.24553726873869494	0.22515541008839365	6897.175332519691	15157.516975848936	6713.7895327033475	14754.500781903043
0.9601826368833979	16670.329009253015	17096.841432421057	23837.589041064224	23492.164548104214	27322.306031147404	26595.699791483054	30546.237487154023	29480.333775324358	36000.891447775975	34401.47922308415	0.24553741687989097	0.22515554297006243	6863.598393736873	15174.613658205606	6681.105847266037	14771.14397557173
0.9659682202902156	16694.491614568688	17121.623276942028	23872.147284907584	23526.222456921765	27361.918702996056	26634.259224623547	30590.526224542744	29523.077134486502	36053.09141727975	34451.36002727165	0.24553756673867744	0.22515567739239414	6830.140729153063	15191.631346238777	6648.538266050629	14787.710291361436
0.9717886647474951	16718.681151617628	17146.432757282182	23906.744143173222	23560.31842699205	27401.575670479677	26672.86177854224	30634.864512096985	29565.868315741845	36105.3498225028	34501.29666994546	0.24553771833537716	0.22515581337361917	6796.802120463923	15208.569577296264	6616.086576572154	14804.199279129505
0.9776441803106027	16742.897492289987	17171.26974225385	23941.37943404935	23594.45227922272	27441.27672569126	26711.50725090284	30679.252117747183	29608.707095131675	36157.666390431514	34551.288890206386	0.24553787169055638	0.22515595093218385	6763.58234819863	15225.427887126803	6583.750565206166	14820.610487166792
0.9835349783005937	16767.14050771913	17196.134099895822	23976.052974660037	23628.623833473837	27481.021659510396	26750.19543818852	30723.688808072035	29651.593247392953	36210.040846465665	34601.336425638976	0.24553802682502648	0.22515609008675647	6730.481191682629	15242.205809772015	6551.53001716733	14836.94346212782
0.9894612713118381	16791.410068278597	17221.025697470268	24010.764581061143	23662.832908553835	27520.810261598705	26788.926135697413	30768.174348293498	29694.526545953384	36262.47291441261	34651.43901230588	0.2455381837598488	0.22515623085622882	6697.498429088853	15258.902877615765	6519.424716537353	14853.197749039158
0.9954232732196957	16815.706043579426	17245.94440146003	24045.51406823671	23697.079322216	27560.642320395782	26827.699137538664	30812.708502272264	29737.506762927067	36314.96231648204	34701.59638474283	0.24553834251633563	0.2251563732597179	6664.6338374987245	15275.518621489406	6487.434446345083	14869.372891427949
1.0014211991882311	16840.028302467417	17270.89007756588	24080.30125009529	23731.362891154895	27600.517623115124	26866.514236628544	30857.291032503286	29780.53366911022	36367.50877328076	34751.80827595375	0.24553850311605546	0.22515651731656985	6631.88719285652	15292.052570519969	6455.558988507371	14885.468431166373
1.0074552656779823	16864.376713020018	17295.86259070331	24115.125939465717	23765.683431002162	27640.43595573932	26905.37122468568	30901.921700110433	29823.607033975986	36420.11200380655	34802.074417404794	0.24553866558083323	0.22515666304636148	6599.2582700084895	15308.504252177663	6423.79812387377	14901.483908507973
1.013525690453769	16888.751142543722	17320.861804999935	24149.987948093683	23800.04075632318	27680.397103016207	26944.269892227407	30946.600264842345	29866.726625670446	36472.771725443294	34852.394539019675	0.2455388299327565	0.22515681046890493	6566.746842738707	15324.873192296363	6392.151632257737	14917.418862125836
1.0196326925925556	16913.151457571003	17345.887583792384	24184.88708663756	23834.43468061297	27720.400848454206	26983.210028565147	30991.32648506719	29909.89221100758	36525.487653954915	34902.76836917397	0.2455389961941761	0.22515695960424909	6534.352683742996	15341.158914994448	6360.6192924170755	14933.272829017602
1.0257764924913542	16937.577523857457	17370.93978962336	24219.823164664565	23868.865016292424	27760.44697431799	27022.191421800304	31036.100117767965	29953.10355546468	36578.25950347996	34953.19563468984	0.24553916438771098	0.2251571104726822	6502.075564693194	15357.360942755826	6329.200882108416	14949.045344592072
1.0319573118751795	16962.02920637899	17396.018284238886	24254.79599064703	23903.331574704658	27800.535261624336	27061.21385882008	31080.920918537828	29996.36042317792	36631.08698652614	35003.676060830854	0.24553933453625015	0.22515726309473577	6469.915256225038	15373.478796370327	6297.896178084891	14964.73594262451
1.0381753738050519	16986.506369328763	17421.122928585108	24289.805371958282	23937.834166110937	27840.66549013738	27100.277125293112	31125.788641575014	30039.662576937422	36683.96981396451	35054.209371296434	0.24553950666295657	0.22515741749118695	6437.871527963318	15389.511994942091	6266.704956117086	14980.344155249186
1.0444309026860459	17011.00887611443	17446.253582805562	24324.851114868914	23972.372599687056	27880.837438364604	27139.381005665295	31170.703039678294	30083.00977818282	36736.907695024085	35104.795288216665	0.24553968079127161	0.22515757368306147	6405.944148545619	15405.460055907257	6235.62699100608	14995.869512966834
1.05072412427539	17035.53658935505	17471.410106238047	24359.933024542708	24006.94668351931	27921.050883552136	27178.525283155424	31215.663864241815	30126.40178699838	36789.900337285966	35155.433532146766	0.2455398569449158	0.2251577316916366	6374.132885623723	15421.322494978085	6204.662056599278	15011.311544611119
1.057055265690613	17060.089370878246	17496.592357411686	24395.050905032767	24041.5562246007	27961.305601680462	27217.70973975087	31260.67086525039	30169.838362108396	36842.94744667788	35206.12382206172	0.2455400351478939	0.2251578915384447	6342.437505884096	15437.098826165311	6173.809925802518	15026.669777363539
1.0634245554177415	17084.667081717125	17521.80019404391	24430.20455927747	24076.20102882698	28001.601367459818	27256.93415620325	31305.72379127449	30213.319260872362	36896.04872746828	35256.86587535083	0.24554021542449864	0.22515805324527555	6310.857775078155	15452.788561795838	6143.070370615926	15041.943736771122
1.0698322233195456	17109.269582107463	17547.03347303751	24465.393789096623	24110.88090099287	28041.93795432603	27296.19831202427	31350.822389465484	30256.8442392804	36949.203882260954	35307.659407812374	0.2455403977993128	0.22515821683417966	6279.393458018079	15468.391212459654	6112.443162122276	15057.132946695201
1.0762785006438331	17133.896731484525	17572.29205047749	24500.61839518728	24145.595644787965	28082.315134435583	27335.50198548105	31395.966405550465	30300.413051948275	37002.41261198896	35358.50413364794	0.2455405822972142	0.22515838232747193	6248.044318613131	15483.906287054531	6081.928070525639	15072.236929347739
1.0827636200317978	17158.54838848032	17597.575781628253	24535.878177120067	24180.345062793098	28122.732678661756	27374.844953592205	31441.155583827727	30344.025452112994	37055.67461590942	35409.39976545735	0.2455407689433776	0.225158549747734	6216.810119875707	15499.333292757161	6051.524865156505	15087.255205270834
1.089287815526412	17183.224410920342	17622.884520930307	24571.172933334783	24215.128956476055	28163.1903565895	27414.226992123065	31486.389667161333	30387.681191627602	37108.98959159718	35460.346014232724	0.24554095776327975	0.22515871911781818	6185.690623920411	15514.671734978445	6021.233314471319	15102.187293286435
1.0958513225808764	17207.924655820676	17648.21812199735	24606.502461136595	24249.947126187857	28203.687936511313	27453.647875581453	31531.668396976456	30431.38002095666	37162.35723493948	35511.34258935323	0.2455411487827034	0.22515889046085047	6154.6855920199305	15529.921117451042	5991.053186105099	15117.032710586675
1.1024543780671139	17232.648979385016	17673.576437613257	24641.866556692068	24284.79937115881	28244.22518542266	27493.10737721344	31576.99151325438	30475.121689171487	37215.77724013017	35562.38919857971	0.24554134202773778	0.2251590638002337	6123.794784579892	15545.080942131579	5960.984246858163	15131.790972654708
1.1090972202843215	17257.39723700148	17698.959319728827	24677.265015024852	24319.68548949432	28284.801869017236	27532.60526899862	31622.35875452731	30518.90594394504	37269.24929966365	35613.48554804871	0.24554153752478694	0.22515923915965066	6093.017961173318	15560.150709238835	5931.026262712898	15146.46159326937
1.115780088967567	17282.169283239673	17724.366619458848	24712.697630011877	24354.605278171144	28325.417751682664	27572.141321645995	31667.769857873584	30562.73253154741	37322.773104329375	35664.63134226742	0.24554173530056914	0.22515941656306787	6062.354880565312	15575.12991726771	5901.178998864023	15161.044084535912
1.1225032252964444	17306.964971847578	17749.798187078955	24748.164194379126	24389.558533033254	28366.0725964958	27611.715304589317	31713.224558912552	30606.601196840827	37376.348343205886	35715.82628410783	0.2455419353821246	0.2251595960347398	6031.8053007056005	15590.018062939867	5871.442219715333	15175.53795683477
1.1292668719037753	17331.784155748486	17775.253872022487	24783.664499697617	24424.545048787877	28406.766165218167	27651.326985982778	31758.72259179953	30650.511683274806	37429.97470365509	35767.07007480127	0.24554213779681544	0.22515977759921046	6001.368978771614	15604.814641254954	5841.815688922536	15189.94271889329
1.1360712728843656	17356.626687038024	17800.733522877515	24819.198336379424	24459.56461900161	28447.498218291537	27690.97613269666	31804.263689221	30694.46373288148	37483.651871316535	35818.36241393303	0.24554234257233307	0.2251599612813176	5971.045671151485	15619.519145409577	5812.299169366481	15204.257877661847
1.1429166738038161	17381.49241698076	17826.23698738341	24854.765493673167	24494.61703609599	28488.268514832955	27730.662510312457	31849.847582389	30738.45708627026	37537.37953010108	35869.702999436195	0.24554254973669992	0.2251601471061975	5940.83513347432	15634.13106683921	5782.892423192738	15218.48293839395
1.1498033217073829	17406.381196007416	17851.764112428027	24890.365759660363	24529.70209134392	28529.07681263049	27770.385883118848	31895.474001036648	30782.491482623464	37591.15736218565	35921.091527586694	0.24554275931827418	0.22516033509928685	5910.7371206393	15648.64989523869	5753.595211836742	15232.617404650897
1.1567314651288954	17431.292873711565	17877.31474404435	24925.998921250975	24564.819574865294	28569.92286813844	27810.146014106933	31941.1426734127	30826.566659691078	37644.98504800694	35972.5276929973	0.24554297134575426	0.2251605252863275	5880.751386803109	15663.075118493289	5724.407296011923	15246.66077823937
1.1637013540997225	17456.227298846537	17902.888727407375	24961.66476417937	24599.969275623043	28610.80643647267	27849.94266496582	31986.85332627653	30870.682353785927	37698.86226625566	36024.01118861202	0.24554318584818158	0.22516071769336907	5850.877685431158	15677.406222772785	5695.328435755335	15260.612559287809
1.1707132401577995	17481.184319322438	17928.48590683111	24997.36307300037	24635.15098141926	28651.72727140631	27889.775596078303	32032.60568489335	30914.83829977906	37752.78869387098	36075.54170570095	0.2455434028549466	0.2251609123467746	5821.115769262891	15691.642692385241	5666.358390399022	15274.47224612534
1.177767376356704	17506.16378220261	17954.106125764993	25033.093631084546	24670.364478890588	28692.685125364373	27929.644566515777	32078.399473028345	30959.034231094083	37806.76400603377	36127.118933853635	0.245543622395791	0.22516110927322147	5791.465390355093	15705.784009864554	5637.496918612858	15288.23933536373
1.1848640172747877	17531.16553370088	17979.7492267911	25068.856220614598	24705.609553504648	28733.67974941985	27969.549334034346	32124.234412942293	31003.26987970295	37860.78787616156	36178.74256097436	0.24554384450081257	0.22516130849970778	5761.926300127059	15719.82965603657	5608.743778443895	15301.913321942091
1.1920034190243662	17556.18941917827	18005.4150516208	25104.650622580997	24740.885989555776	28774.71089328871	28009.48965507003	32170.110225386245	31047.544976120764	37914.859975902335	36230.41227327616	0.24554406920047162	0.22516151005355473	5732.498249296332	15733.779109815136	5580.098727265373	15315.493698976934
1.1991858392609598	17581.23528313955	18031.10344109147	25140.47661677746	24776.193570160754	28815.778305324937	28049.465284734008	32216.026629595875	31091.859249400615	37968.979975128124	36282.12775527493	0.24554429652559154	0.22516171396241116	5703.180987964617	15747.631848381832	5551.5615218351595	15328.979957849719
1.2064115371925936	17606.302969230495	18056.814235163332	25176.33398179734	24811.53207725485	28856.88173251643	28089.475976808357	32261.983343287164	31136.21242712885	38023.14754192991	36333.88868978398	0.24554452650736663	0.22516192025425721	5673.97426561499	15761.387347139418	5523.131918309955	15342.371588226408
1.2136807735891502	17631.392320234307	18082.54727291624	25212.22249502887	24846.901291587612	28898.02092047984	28129.521483741322	32307.980082650512	31180.604235419974	38077.36234261092	36385.69475790824	0.2455447591773638	0.22516212895740872	5644.877831085585	15775.045079600066	5494.809672236675	15355.668077975512
1.2209938107917835	17656.50317806857	18108.302392546382	25248.141932651175	24882.30099271871	28939.195613455868	28169.601556642716	32354.016562345874	31225.034398911626	38131.62404168095	36437.54563903853	0.24554499456752965	0.22516234010051975	5615.891432633158	15788.604517517611	5466.594538586214	15368.868913245387
1.2283509127223842	17681.635383781995	18134.079431363112	25284.09206963004	24917.730959013876	28980.405554304783	28209.715945279477	32400.092495497564	31269.502640759776	38185.932301850466	36489.441010845985	0.24554523271019243	0.22516255371259014	5587.014817933552	15802.065130848438	5438.4862717534415	15381.973578390665
1.2357523448931043	17706.78877755123	18159.87822578555	25320.072679713634	24953.19096764055	29021.650484501526	28249.864398070826	32446.207593689065	31314.008682633328	38240.28678402451	36541.38054927604	0.2455454736380693	0.22516276982296446	5558.247734066797	15815.426387659274	5410.484625569778	15394.981555993669
1.2431983744159416	17731.96319867741	18185.6986113394	25356.08353542804	24988.68079456384	29062.93014413076	28290.046662083805	32492.36156695751	31358.55224470943	38294.687147296405	36593.36392854287	0.24554571738426847	0.22516298846134158	5529.589927575784	15828.68775427062	5382.589353341609	15407.892326921225
1.2506892700123766	17757.15848558328	18211.54042265377	25392.124408073454	25024.20021454247	29104.24427188268	28330.26248302882	32538.554123789083	31403.133045668485	38349.1330489425	36645.39082112388	0.2455459639822953	0.22516320965777498	5501.041144448565	15841.8486951394	5354.800207824213	15420.705370208248
1.2582253020230734	17782.374475809516	18237.403493457587	25428.195067719374	25059.749001124186	29145.592605047506	28370.511605254524	32584.784971113128	31447.750802688675	38403.62414441527	36697.46089775336	0.24554621346605787	0.22516343344267936	5472.601130127907	15854.908672867343	5327.116941251326	15433.420163111761
1.2658067424176331	17807.611006011717	18263.287656576573	25464.29528320067	25095.326926641934	29186.97487951129	28410.793771743647	32631.053814297353	31492.405231441364	38458.16008733787	36749.57382741718	0.24554646586987036	0.22516365984683379	5444.26962955785	15867.867148278281	5299.539305368904	15446.03618115466
1.2734338648044117	17832.86791195702	18289.192743929787	25500.42482211314	25130.93376220945	29228.390829750853	28451.108724108148	32677.360357142374	31537.096046085786	38512.74052949785	36801.72927734691	0.24554672122845747	0.22516388890138583	5416.0463871648535	15880.723580329679	5272.067051419755	15458.552898052149
1.2811069444403917	17858.14502852087	18315.11858652641	25536.583450809274	25166.569277717168	29269.840188829097	28491.456202584603	32723.70430187662	31581.82295926416	38567.36512084132	36853.92691301403	0.24554697957696153	0.2251641206378574	5387.931146879215	15893.477426136844	5244.699930163566	15470.969785722904
1.2888262582411194	17883.4421896836	18341.06501446225	25572.770934393815	25202.233241827817	29311.322688390068	28531.835946029463	32770.08534915086	31626.58568209639	38622.03350946655	36906.16639812404	0.245547240950946	0.22516435508814833	5359.923652147874	15906.12814096082	5217.437691890867	15483.286314298399
1.296592084790695	17908.75922852719	18367.031856916543	25608.987036719544	25237.925421972308	29352.83805865424	28572.247691914454	32816.50319803308	31671.38392417513	38676.745341618196	36958.44739461076	0.24554750538640033	0.22516459228454053	5332.023645957001	15918.67517823726	5190.280086438404	15495.501952120103
1.3044047043518285	17934.095977231962	18393.018942148537	25645.231520382902	25273.645584345424	29394.38602841371	28612.691176321838	32862.95754600319	31716.217393560626	38731.50026168114	37010.76956263045	0.2455477729197462	0.22516483225970338	5304.230870831991	15931.117989542894	5163.226863207063	15507.616165755317
1.312264398875954	17959.452267073164	18419.02609749423	25681.504146719606	25309.393493901738	29435.96632502726	28653.166133939903	32909.44808894766	31761.085796775827	38786.29791217433	37063.13256055627	0.24554804358784244	0.2251650750466982	5276.545068854466	15943.456024599262	5136.277771153487	15519.628419939429
1.320171452013404	17984.82792841772	18445.05314936279	25717.80467580042	25345.168914350994	29477.57867441567	28693.672298057914	32955.97452115437	31805.988838800862	38841.13793374489	37115.53604497194	0.2455483174279894	0.22516532067898323	5248.965981677175	15955.688731274568	5109.4325588128995	15531.538177597336
1.3281261491236485	18010.222790720778	18471.099923233378	25754.132866426615	25380.97160815416	29519.22280105669	28734.20940056171	33002.5365353071	31850.926223068273	38896.01996516181	37167.97967066636	0.2455485944779352	0.22516556919041716	5221.4933505347	15967.815555582754	5082.690974331228	15543.34489990212
1.3361287772855897	18035.636682522454	18497.166243651725	25790.488476125793	25416.80133651906	29560.898427980417	28774.77717192897	33049.13382248047	31895.89765145786	38950.94364331005	37220.46309062771	0.24554887477588025	0.2251658206152657	5194.126916249283	15979.835941656493	5056.052765440196	15555.048046168871
1.3441796253079266	18061.06943144429	18523.251934226602	25826.87126114726	25452.657859395942	29602.605276764116	28815.375341224244	33095.76607213432	31940.902824291323	39005.90860318416	37272.98595603732	0.24554915836048435	0.22516607498820532	5166.866419247817	15991.74933176674	5029.517679491779	15566.647073914297
1.352278983739575	18086.520864186066	18549.35681762659	25863.280976457903	25488.540935473404	29644.34306752764	28856.003636094545	33142.432972108676	31985.941440327417	39060.91447788247	37325.54791626424	0.24554944527087	0.2251663323443284	5139.711599583039	16003.55516633857	5003.085463474039	15578.141438865103
1.3604271448801535	18111.99080652226	18575.48071557654	25899.71737573762	25524.450322173914	29686.111518928406	28896.661782764415	33189.13420861827	32031.013196756627	39115.96089860084	37378.14861885906	0.2455497355466305	0.225166592719149	5112.662196930731	16015.252883903682	4976.755864001811	15589.530594895594
1.3686244027905345	18137.479083298695	18601.623448854214	25936.180211374955	25560.385775649585	29727.91034815655	28937.349506031198	33235.869466247175	32076.11778919605	39171.047494626415	37430.787709548196	0.24555002922783234	0.22516685614860613	5085.717950615101	16026.841921152547	4950.528627354652	15600.813994106837
1.3768710533034536	18162.985518429203	18627.78483728689	25972.669234462825	25596.347050777935	29769.739270930135	28978.066529260504	33282.638427943704	32121.254911684435	39226.17389333191	37483.4648322282	0.24555032635502436	0.225167122669071	5058.878599602031	16038.321712858975	4924.403499461478	15611.991086740047
1.3851673940341884	18188.50993489201	18653.96469974776	26009.184194793816	25632.333901157315	29811.598001489972	29018.812574381052	33329.440775014664	32166.42425667667	39281.339720168886	37536.17962895946	0.24555062696924146	0.2251673923173516	5032.1438825191	16049.691691915505	4898.380225922447	15623.061321209185
1.3935137243912972	18214.052154726465	18680.162854152622	26045.72484085598	25668.346079102794	29853.486252594965	29059.587361880287	33376.276187120304	32211.625515038882	39336.544598662054	37588.931739960695	0.24555093111201137	0.22516766513069678	5005.513537687948	16060.951289390214	4872.458552039927	15634.024144155905
1.4019103455874267	18239.61199902961	18706.379117456443	26082.290919828414	25704.383335641807	29895.403735517226	29100.390610799503	33423.14434226895	32256.858376043263	39391.788150403096	37641.72080360307	0.24555123882535948	0.22516794114680214	4978.987303105649	16072.099934433587	4846.638222798239	15644.87900035642
1.410357560650181	18265.189287952628	18732.613305649793	26118.882177576714	25740.445420509743	29937.35016003701	29141.222038729018	33470.044916811516	32302.12252736286	39447.069995044374	37694.546456404176	0.2455515501518159	0.22516822040381737	4952.564916457515	16083.137054273859	4820.918982881354	15655.625332734548
1.4188556744330574	18290.783840697346	18758.865233755332	26155.49835864845	25776.532082145488	29979.32523443771	29182.081361803295	33516.97758543606	32347.41765506618	39502.38975029269	37747.40833302205	0.24555186513442173	0.2251685029403484	4926.246115150861	16094.062074303627	4795.300576700829	15666.262582415715
1.4274049936264492	18316.395475512963	18785.13471582452	26192.13920626896	25812.64306768733	30021.32866550127	29222.96829469646	33563.94202116271	32392.743443612406	39557.7470319035	37800.30606624965	0.24555218381673383	0.2251687887954649	4900.030636320123	16104.874418037012	4769.782748404192	15676.790188717656
1.4360058267687137	18342.024009692446	18811.42156493397	26228.804462336764	25848.778122968448	30063.36015850301	29263.882550617356	33610.93789533811	32438.09957584604	39613.14145367456	37853.23928700877	0.24555250624283295	0.2251690780087068	4873.918216817081	16115.57350705564	4744.365241863532	15687.20758908242
1.4446584842573071	18367.669259569026	18837.725593182	26265.493867419053	25884.936992512525	30105.4194172067	29304.823841304682	33657.96487763002	32483.485732991612	39668.572627439695	37906.20762434411	0.2455528324573286	0.2251693706200867	4847.908593239728	16126.158761066385	4719.047800702276	15697.51421911735
1.453363278359986	18393.331040512723	18864.046611685073	26302.207160747243	25921.119419529376	30147.506143859682	29345.791877022297	33705.022636021895	32528.90159464859	39724.040163062746	37959.21070541743	0.24555316250536455	0.22516966667009913	4822.001501936	16136.629597860388	4693.830168305663	15707.709512598813
1.4621205232260774	18419.009166926848	18890.384430574322	26338.944080212495	25957.325145910592	30189.620039187797	29386.786366554345	33752.110836807624	32574.346838786143	39779.54366843133	38012.24815550163	0.24555349643262908	0.22516996619972396	4796.196679019136	16146.98543335218	4668.712087824009	15717.7929014517
1.470930534897817	18444.703452244477	18916.73885899202	26375.704362361255	25993.553912225136	30231.760802390618	29427.8070172005	33799.22914458604	32619.821141737975	39835.08274945078	38065.319597974914	0.2455538342853572	0.22517026925043374	4770.493860393297	16157.225681601092	4643.693302207394	15727.763815820217
1.4797936313217521	18470.413708925094	18943.10970508817	26412.48774239092	26029.80545771516	30273.928131136567	29468.853534771388	33846.377222255804	32665.324178197327	39890.65701003818	38118.424654315175	0.24555417611033994	0.22517057586419756	4744.8927817235235	16167.349754691124	4618.773554172134	15737.621683921665
1.48871013236022	18496.139748450663	18969.496776016626	26449.29395414489	26066.07952029111	30316.121721557487	29509.92562358315	33893.554731009375	32710.85562121125	39946.26605211555	38171.56294409333	0.24555452195492888	0.22517088608349117	4719.393178473692	16177.357062820345	4593.95258624386	15747.365932167508
1.4976803598028874	18521.881381322542	18995.899877931966	26486.12273010858	26102.375836527917	30358.34126824422	29551.022986453427	33940.76133032834	32756.415142175996	40001.90947560444	38224.73408496836	0.24555487186704603	0.22517119995129703	4693.994785925606	16187.247014326975	4569.230140760541	15756.995985120535
1.5067046373783677	18547.638417057606	19022.318815985524	26522.97380140458	26138.694141660006	30400.58646424134	29592.145324695746	33987.99667797756	32802.002410831235	40057.58687841933	38277.937692680505	0.245555225895188	0.22517151751111641	4668.6973391650245	16197.019015603699	4544.605959879467	15766.511265499517
1.5157832907659001	18573.410664184878	19048.753394322248	26559.846897788288	26175.03416957751	30442.85700104224	29633.292338115498	34035.260429999864	32847.61709525551	40113.29785646155	38331.17338104634	0.24555558408843323	0.22517183880697134	4643.500573107041	16206.672471152619	4520.079785595648	15775.911194196902
1.5249166476071065	18599.19793024187	19075.203416076776	26596.741747643355	26211.395652821317	30485.15256858421	29674.46372500444	34082.55224071076	32893.25886186043	40169.04200361322	38384.44076195206	0.24555594649645074	0.22517216388341357	4618.404222501442	16216.206783567555	4495.651359726442	15785.195190195926
1.5341050375178134	18625.000021771037	19101.66868337001	26633.658077977147	26247.778322578928	30527.472855243384	29715.65918213624	34129.87176269288	32938.927375385756	40224.81891173099	38437.73944534801	0.24555631316950577	0.22517249278552956	4593.408021949232	16225.62135355547	4471.32042395696	15794.362670699134
1.5433487920999491	18650.816744316253	19128.148997305598	26670.595614416325	26284.181908680028	30569.817547829945	29756.87840476161	34177.21864679074	32984.622298894225	40280.62817064	38491.06903924276	0.24555668415846613	0.22517282555894746	4568.511705898214	16234.915579883382	4447.08671981981	15803.413051007316
1.5526482449535108	18676.647902419092	19154.644157966133	26707.554081202114	26320.60613959189	30612.18633158283	29798.121086603296	34224.59254210513	33030.34329376609	40336.469368127546	38544.42914969704	0.24555705951481252	0.22517316224984324	4543.7150086590555	16244.088859404437	4422.949988719542	15812.345744591206
1.5620037316886017	18702.49329961533	19181.153964409732	26744.533201185932	26357.050742415126	30654.578890164987	29839.386919851477	34271.99309598785	33076.090019694144	40392.34208993704	38597.81938081803	0.24555743929064303	0.22517350290494714	4519.01766443043	16253.140587111004	4398.909971944056	15821.160163083114
1.5714155899375468	18728.35273843138	19207.678214666434	26781.532695824913	26393.515442879256	30696.99490565845	29880.67559515883	34319.419954036406	33121.86213467855	40448.245919762056	38651.23933475357	0.24555782353868183	0.22517384757155223	4494.419407277601	16262.070156020112	4374.966410652269	15829.855716208927
1.580884159367074	18754.226020380414	19234.2167057343	26818.552285176964	26429.99996533792	30739.434058558927	29921.98680163549	34366.872760088096	33167.659295021134	40504.18043923951	38704.6886116857	0.2455582123122861	0.22517419629751806	4469.9199711731635	16270.876957288943	4351.119045919273	15838.43181190826
1.5904097816905756	18780.11294595921	19260.76923357632	26855.5916878969	26466.504032765126	30781.896027771534	29963.320226844782	34414.351156215474	33213.48115532107	40560.14522794462	38758.1668098258	0.24555860566545462	0.22517454913128018	4445.519089994486	16279.560380171053	4327.367618723307	15846.887856261805
1.5999928006804371	18806.01331464409	19287.33559311627	26892.650621231285	26503.027366750135	30824.38049060512	30004.675556797767	34461.85478272016	33259.32736846881	40616.139863383745	38811.67352540781	0.24555900365283495	0.22517490612185567	4421.216497511603	16288.119811938144	4303.711869938998	15855.223253433593
1.6096335621804478	18831.92692488745	19313.91557823531	26929.72880101412	26539.569687493316	30866.887122767577	30046.05247594872	34509.38327812774	33305.19758564129	40672.16392098871	38865.2083526827	0.24555940632973078	0.22517526731885085	4397.011927426094	16296.554637988098	4280.151540374616	15863.437405768782
1.6193324141182788	18857.853574114073	19340.508981768267	26966.82594166222	26576.130713801613	30909.41559836079	30087.450667190147	34556.93627918228	33351.09145629655	40728.2169741105	38918.77088391251	0.2455598137521106	0.22517563277246733	4372.90511337365	16304.86424181424	4256.68637077231	15871.52971376013
1.6290897065180392	18883.79305871755	19367.11559550008	27003.941756170792	26612.710163084186	30951.965589875734	30128.86981184811	34604.513420841104	33397.008628168725	40784.298594013395	38972.360709364715	0.24556022597661548	0.2251760025335112	4348.895788929891	16313.048005011864	4233.316101819975	15879.49957607314
1.6389057915129117	18909.745174056614	19393.735210162096	27041.07595610881	26649.30775134798	30994.536768187452	30170.309589677356	34652.11433626931	33442.94874726279	40840.40834986873	39025.97741730624	0.2455606430605671	0.2251763766533978	4324.983687615022	16321.105307244696	4210.040474149864	15887.346389499493
1.6487810233578566	18935.709714451397	19420.367615428397	27078.2282516144	26685.92319319314	31037.128802550025	30211.76967885641	34699.73865683431	33488.911457849266	40896.54580874871	39079.6205939976	0.2455610650619759	0.22517675518416164	4301.168542899424	16329.035526234657	4186.859228342306	15895.069548927248
1.6587157584424002	18961.686473179718	19447.012599912032	27115.3983513902	26722.556201808522	31079.741360591473	30253.249755982586	34747.38601210035	33534.896402458915	40952.71053562019	39133.289823686835	0.24556149203954994	0.22517713817846136	4277.450088222045	16336.838037814945	4163.772104953183	15902.668447442353
1.6687103553034934	18987.675242473524	19473.66995116151	27152.585962698988	26759.20648896742	31122.374108308963	30294.74949606751	34795.056029823325	33580.90322187782	41008.902093338824	39186.98468860407	0.24556192405270177	0.225177525689589	4253.828057002509	16344.512215916999	4140.778844517656	15910.142476281151
1.6787651746384535	19013.67581351512	19500.339455657013	27189.790791358973	26795.873765022952	31165.02671006372	30336.268572531997	34842.7483359453	33626.931555142	41065.12004264286	39240.70476895543	0.24556236116155997	0.22517791777147686	4230.302182638319	16352.05743255373	4117.879187547136	15917.491024806164
1.6888805793179813	19039.687976433524	19527.02089880676	27227.01254173931	26832.557738903717	31207.69882857608	30377.806657201385	34890.46255458915	33672.98103953235	41121.36394214712	39294.44964291736	0.24556280342697404	0.2251783144787064	4206.872198522091	16359.47305784002	4095.0728745523375	15924.71348056104
1.6990569343992543	19065.711520300745	19553.71406494334	27264.25091675552	26869.258118109323	31250.390124920545	30419.363420300688	34938.198308053186	33719.05131056945	41177.63334833689	39348.21888663083	0.24556325091052525	0.22517871586651425	4183.537838034565	16366.75845993217	4072.359646023484	15931.809229155071
1.7092946071391046	19091.746233127924	19580.418737319706	27301.50561786471	26905.97460870557	31293.10025852049	30460.938530449366	34985.955216805596	33765.1420020079	41233.92781556158	39402.01207419493	0.24556370367453645	0.22517912199080053	4160.298834569054	16373.913005100563	4049.7392424757127	15938.777654415928
1.7195939670072704	19117.79190186183	19607.134698105998	27338.776345061287	26942.70691532063	31335.828887143638	30502.53165465726	35033.732899479335	33811.252745832084	41290.24689602911	39455.828777662166	0.24556416178207782	0.2251795329081393	4137.154921539826	16380.936057724059	4027.2114044434857	15945.618138337508
1.7299553856997325	19143.84831238101	19633.86172838538	27376.0627968722	26979.454741140034	31378.575666896708	30544.142458319104	35081.5309728666	33857.38317225013	41346.59013979953	39509.668567031695	0.24556462529697934	0.22517994867578275	4114.105832371861	16387.826980220154	4004.775872460101	15952.33006096445
1.7403792371521247	19169.915249491976	19660.59960815041	27413.36467035227	27016.217787902315	31421.34025222052	30585.7706052098	35129.34905191334	33903.53290968897	41402.95709477892	39563.531010243794	0.24556509428383747	0.22518036935167196	4091.151300541591	16394.58513317909	3982.432387114968	15958.91280059889
1.7508658975532332	19195.992496925774	19687.348116299556	27450.681661080092	27052.995755894877	31464.122295885365	30627.415757480074	35177.18674971445	33949.70158478964	41459.34730671395	39617.415673174575	0.24556556880802516	0.22518079499444527	4068.291059552459	16401.20987523161	3960.180689035682	15965.365733685903
1.76141574535857	19222.079837333862	19714.107030633277	27488.01346315282	27089.788343949243	31506.921448985424	30669.07757565115	35225.04367750772	33995.88882240166	41515.760319185065	39671.32211962975	0.24556604893570277	0.22518122566344556	4045.5248429477215	16407.700563071296	3938.02051887149	15971.688234732486
1.7720291613040315	19248.1770522845	19740.876127850068	27525.359769181934	27126.59524943636	31549.73736093422	30710.75571860993	35272.91944466883	34042.09424557767	41572.19567360085	39725.24991133858	0.24556653473382448	0.22518166141872872	4022.852384338388	16414.0565515412	3915.9516173403244	15977.879676452838
1.7827065284196406	19274.283922259045	19767.655183543127	27562.720270288617	27163.416168262607	31592.56967945952	30752.44984360448	35320.81365870603	34088.317475568845	41628.65290919205	39779.19860794881	0.245567026270151	0.2251821023210739	4000.2734173901845	16420.27719354257	3893.9737252257764	15983.939429742284
1.7934482320433673	19300.400226648067	19794.443972196314	27600.094656099103	27200.250794865035	31635.418050598288	30794.159606239034	35368.725925254636	34134.558131819394	41685.1315630054	39833.16776702049	0.24556752361325637	0.2251825484319903	3977.7876758528873	16426.361840134487	3872.086583382683	15989.866863659583
1.8042546598350382	19326.525743747785	19821.24226718066	27637.48261474034	27237.09882220718	31678.282118692132	30835.88466046943	35416.65584807214	34180.81583196177	41741.63116989811	39887.15694402068	0.2455680268325413	0.22518299981372694	3955.3948935372755	16432.30984040443	3850.2899327257182	15995.6613453608
1.8151262017903238	19352.660250755882	19848.049840750202	27674.8838328349	27273.959941774086	31721.161526381577	30877.62465859773	35464.60302903209	34227.090191810916	41798.15126253103	39941.16569231694	0.2455685359982391	0.22518345652928204	3933.094804337248	16438.120541531593	3828.5835142571013	16001.322240177542
1.8260632502548164	19378.80352376812	19874.866464038594	27712.297995496938	27310.833843568373	31764.05591460182	30919.379251268085	35512.56706811957	34273.38082535976	41854.69137136352	39995.1935631725	0.24556905118142916	0.2251839186424105	3910.8871422572993	16443.79328887351	3806.9670690812636	16006.848911654204
1.8370661999381863	19404.95533777432	19901.691907055152	27749.724786327282	27347.72021610548	31806.96492257747	30961.148087461548	35560.54756342543	34319.687344773796	41911.251024647085	40049.24010573998	0.24556957245404482	0.22518438621763445	3888.771641389234	16449.327425837517	3785.4403383890167	16012.240721457638
1.848135447928429	19431.11546665464	19928.525938681163	27787.163887409035	27384.618746409382	31849.888187817647	31002.930814491454	35608.54411114126	34366.00936038617	41967.82974841963	40103.30486705611	0.24557009988888578	0.22518485932025273	3866.7480359347537	16454.722293954343	3764.0030634822324	16017.497029447928
1.8592713937061955	19457.28368317571	19955.368326665994	27824.614979302878	27421.529120007966	31892.825346111073	31044.72707799862	35656.55630555389	34412.34648069237	42024.427066499426	40157.387392035795	0.24557063355962647	0.2251853380163485	3844.816060198471	16459.977232811972	3742.6549857563805	16022.61719357688
1.8704744391592067	19483.45975898671	19982.21883762327	27862.07774104235	27458.451020928478	31935.776031520843	31086.53652194619	35704.583739039976	34458.698312345026	42081.04250047891	40211.48722346626	0.24557117354082814	0.22518582237280044	3822.975448626792	16465.091580195352	3721.395846745698	16027.600570060313
1.8817449885967616	19509.643464615932	20009.07723702741	27899.55185012983	27495.384131693623	31978.739876380267	31128.358788615726	35752.62600206142	34505.06446014952	42137.67556971973	40265.60390200227	0.24557171990794832	0.22518631245729157	3801.225935780909	16470.064671951346	3700.225388104329	16032.446513262577
1.8930834487643238	19535.83456946641	20035.943289209325	27937.036982531212	27532.32813331634	32021.71651128689	31170.19351860144	35800.68268315916	34551.444527057974	42194.32579134569	40319.73696615942	0.24557227273735316	0.2251868083383196	3779.5672563512344	16474.89584201295	3679.143351604929	16037.154375673272
1.9044902288582053	19562.03284181254	20062.816757353077	27974.532812671972	27569.282705296002	32064.705565098506	31212.04035080623	35848.75336894871	34597.83811416496	42250.992680237825	40373.88595230936	0.2455728321063268	0.22518731008520576	3757.9991451832466	16479.584422492422	3658.149479174055	16041.723508024588
1.9159657405403292	19588.238048795905	20089.697403491733	28012.039013432157	27606.24752561356	32107.70666492763	31253.89892243642	35896.83764411439	34644.24482070194	42307.67574902801	40428.0503946737	0.24557339809308384	0.2251878177681049	3736.5213372597937	16484.129743571393	3637.243512871675	16046.153259182349
1.9275103979530908	19614.44995642168	20116.584988503746	28049.555256142106	27643.222270727303	32150.719436136962	31295.7688689973	35944.93509140444	34690.66424403255	42364.37450809337	40482.229825318704	0.24557397077677948	0.22518833145801684	3715.133567722747	16488.531133576296	3616.4251949123573	16050.442976217717
1.9391246177343011	19640.668329554555	20143.47927210909	28087.081210577693	27680.20661556839	32193.74350233424	31337.64982428824	35993.045291625545	34737.09597964744	42421.0884655504	40536.42377414967	0.24557455023752123	0.22518885122679527	3693.835571875563	16492.78791895788	3595.6942676645704	16054.592004365288
1.9508088190322228	19666.892931915052	20170.380012865324	28124.616544955916	27717.200233536278	32236.778485367577	31379.541420397964	36041.16782363788	34783.53962115916	42477.81712724927	40590.63176890524	0.2455751365563815	0.22518937714715856	3672.6270851884037	16496.89942428656	3575.050473662792	16058.599687064067
1.9625634235206988	19693.12352607553	20197.28696816394	28162.160925930235	27754.202796494465	32279.824005320355	31421.44328769992	36089.30226434967	34829.99476029731	42534.559996767915	40644.85333515203	0.24557572981540693	0.22518990929269952	3651.507843299303	16500.864972243086	3554.4935556133278	16062.465365953743
1.9743888554143678	19719.359873456313	20224.199894226465	28199.71401858598	27791.213974766037	32322.879680506434	31463.35505484752	36137.448188712086	34876.4609869036	42591.31657540626	40699.08799627922	0.24557633009763252	0.2251904477378978	3630.4775820390787	16504.683883691207	3534.0232564001344	16066.188380878419
1.9862855414839768	19745.60173432196	20251.11854610061	28237.275486436036	27828.233437129213	32365.945127465493	31505.276348769545	36185.60516971429	34922.93788892672	42648.0863621808	40753.335273492885	0.24557693748709233	0.22519099255812725	3609.536037414102	16508.355477591045	3513.6393190750387	16069.76806982141
1.9982539110717792	19771.848867777117	20278.042677656325	28274.84499141591	27865.26085081274	32409.019960957714	31547.206794665002	36233.772778377795	34969.42505241726	42704.86885381836	40807.59468581036	0.24557755206883128	0.22519154382967163	3588.682945625391	16511.87907104008	3493.3414868861437	16073.203768998384
2.010294396107033	19798.101031762868	20304.972041582154	28312.422193879564	27902.295881491813	32452.10379395942	31589.14601599906	36281.95058375186	35015.92206152309	42761.66354475091	40861.865750055214	0.2455781739289189	0.22519210162973108	3567.918043075828	16515.253979295492	3473.129503278993	16076.49481285084
2.0224074311215867	19824.357983052632	20331.906389381205	28350.006752594574	27939.338193283376	32495.196237657823	31631.09363449786	36330.138152907864	35062.42849848403	42818.46992710948	40916.1479808514	0.2455788031544591	0.225192666036434	3547.2410663741175	16518.479515778832	3453.0031118944753	16079.640534014441
2.0345934532655616	19850.61947724852	20358.845471367484	28387.598324737963	27976.387448742007	32538.29690144668	31673.049270144267	36378.3350509348	35108.9439436274	42875.28749071903	40970.44089061828	0.24557943983360617	0.22519323712885134	3526.6517523331568	16521.554992017336	3432.9620565816294	16082.640263340436
2.0468529023231294	19876.885268777	20385.78903666182	28425.19656589107	28013.44330885518	32581.405392920777	31715.012541172837	36426.54084093327	35155.467975362575	42932.115723091956	41024.74398956479	0.24558008405557338	0.2251938149870042	3506.149837983772	16524.47971770726	3413.006081390893	16085.493329863064
2.059186220728381	19903.155110885484	20412.736833188133	28462.801130035732	28050.505433039092	32624.521317871866	31756.983064065324	36474.75508401138	35202.00017017641	42988.954109423496	41079.056785684275	0.2455807359106497	0.2251943996918778	3485.7350605884567	16527.25300074555	3393.1349306001794	16088.199060877785
2.0715938535812968	19929.428755638033	20439.688607669596	28500.41166954926	28087.573479134284	32667.644280283363	31798.960453546137	36522.97733927905	35248.54010262834	43045.80213258545	41133.37878474923	0.24558139549021085	0.22519499132543144	3465.407157626003	16529.874147131108	3373.348348706728	16090.756781894714
2.084076248663807	19955.705953911543	20466.644105624637	28538.027835200097	28124.647103401105	32710.77388232573	31840.944322577547	36571.20716384306	35295.08734534536	43102.65927312081	41187.709490305766	0.24558206288673112	0.2251955899706119	3445.1658668094315	16532.342461042106	3353.646080428036	16093.165816617198
2.0966338564559543	19981.98645539179	20493.603071363144	28575.649276143227	28161.725960515403	32753.9097243516	31882.934282355076	36619.44411280202	35341.641469017195	43159.52500923815	41242.04840366835	0.24558273819379978	0.22519619571136404	3425.0109260973986	16534.65724485088	3334.0278707239777	16095.425487029366
2.109267130152151	20008.270008569594	20520.56524798264	28613.275639915857	28198.809703564286	32797.05140489124	31924.92994230311	36667.68773924155	35388.20204239167	43216.398816806366	41296.39502391473	0.24558342150613224	0.22519680863264346	3404.9420736939646	16536.817799104378	3314.493464791216	16097.535113332793
2.1219765256775314	20034.556360736715	20547.530377364274	28650.906572432712	28235.89798404157	32840.19852064753	31966.930910069997	36715.93759422898	35434.768632269625	43273.28016934891	41350.748847880444	0.2455841129195842	0.2251974288204288	3384.9590480413754	16538.8234224841	3295.042608060874	16099.494013939053
2.1347625017044103	20060.84525798196	20574.498200168993	28688.541717981556	28272.990451843445	32883.35066649127	32008.936791523614	36764.19322680839	35481.34080350014	43330.16853803826	41405.10937015351	0.24558481253116551	0.22519805636173337	3365.0615878531244	16540.673411919735	3275.6750462276395	16101.301505571231
2.147625519668832	20087.136445187367	20601.468455833772	28726.180719218977	28310.086755264343	32926.507435456755	32050.94719074697	36812.454183996015	35527.91811897606	43387.063391690994	41459.476083069676	0.24558552043905427	0.2251986913446191	3345.249432088807	16542.367062461562	3256.39052522392	16102.956903121434
2.160566043787228	20113.42966602384	20628.440882567375	28763.823217165318	28347.18654099212	32969.66841873635	32092.961710033072	36860.72001077451	35574.50013962852	43443.964196761444	41513.8484767064	0.2455862367426116	0.22519933385820737	3325.5223199795	16543.903667383827	3237.188791250577	16104.459519783966
2.1735845410731627	20139.724662947727	20655.415217346923	28801.468851200956	28384.289454104324	33012.83320567668	32134.979949881188	36908.99025008893	35621.08642442308	43500.87041733743	41568.22603887869	0.2455869615423936	0.22519998399269317	3305.879991040798	16545.28251821641	3218.069590780651	16105.808667056262
2.1866814813541975	20166.02117719647	20682.391195913686	28839.11725906132	28421.395138063494	33056.00138377333	32177.001508991736	36957.26444284123	35667.676530354416	43557.78151513411	41622.608255133346	0.24558769494016847	0.22520064183935778	3286.322185043711	16546.502904603258	3199.0326705400366	16107.003654616885
2.199857337288837	20192.318948784694	20709.368552769218	28876.768076832515	28458.50323471283	33099.17253866629	32219.025984261894	37005.542127885456	35714.27001244164	43614.69694948885	41676.99460874383	0.2455884370389304	0.22520130749058181	3266.8486420447007	16547.564114406705	3180.077777532162	16108.043790437281
2.213112584383593	20218.617716500197	20736.347021171452	28914.42093894687	28495.613384271936	33142.34625413521	32261.052970781082	37053.822842022775	35760.86642372364	43671.616177355805	41731.38458070533	0.2455891879429128	0.22520198103985817	3247.4591023975518	16548.465433758684	3161.2046590477694	16108.928380802274
2.2264477010101436	20244.917217900173	20763.326333130954	28952.075478178736	28532.72522533273	33185.52211209517	32303.08206182671	37102.10611999706	35807.465315254674	43728.53865330114	41785.77764972992	0.2455899477576057	0.22520266258180577	3228.1533067370765	16549.20614696853	3142.413062652806	16109.656730241142
2.2398631684225956	20271.21718930687	20790.30621940672	28989.73132563961	28569.838394854716	33228.69969259133	32345.112848859222	37150.39149448935	35854.066236099185	43785.463829496985	41840.17329224102	0.24559071658976891	0.2252033522121836	3208.93099599774	16549.785536578856	3123.7027362051886	16110.228141585365
2.2533594707748548	20297.517365803942	20817.286409502576	29027.38811077418	28606.952528161182	33271.878573795104	32387.144921518222	37198.67849611376	35900.66873332774	43842.391155717065	41894.57098236898	0.24559149454744883	0.22520405002790364	3189.7919114162214	16550.202883374877	3105.0734278559685	16110.641915963031
2.2669370951380965	20323.817481232127	20844.266631662947	29065.045461355458	28644.067258934472	33315.0583319988	32429.177867617454	37246.966653412004	35947.27235201185	43899.320079330704	41948.97019194555	0.2455922817399929	0.2252047561270458	3170.7357945258263	16550.4574663369	3086.5248860477004	16110.897352767177
2.2805965315183476	20350.117268185444	20871.24661286917	29102.703003480674	28681.18221921204	33358.23854161156	32471.21127314077	37295.25549284909	35993.87663521977	43956.25004529828	42003.3703904993	0.24559307827806642	0.22520547060887053	3151.762387183029	16550.548562754877	3068.0568595360965	16110.99374975916
2.294338272874165	20376.416458007152	20898.226078835523	29140.36036156682	28718.297039382112	33401.418775154605	32513.244722237647	37343.54453880845	36040.48112401182	44013.1804961659	42057.77104525072	0.24559388427366755	0.22520619357383465	3132.871431551641	16550.475448127836	3049.66909737722	16110.93040297646
2.308162815134429	20402.714780785685	20925.20475400525	29178.017158346218	28755.41134817943	33444.59860325664	32555.277797218667	37391.83331358713	36087.08535743582	44070.11087206028	42112.171621107205	0.2455946998401439	0.22520692512360513	3114.062670113519	16550.237396197394	3031.361348931445	16110.706606736407
2.3220706572162446	20429.011965350564	20952.18236154655	29215.673014862008	28792.524772680837	33487.77759464931	32597.310078551087	37440.12133739099	36133.688872522354	44127.04061068356	42166.57158065807	0.24559552509220825	0.2252076653610746	3095.3358456713613	16549.833678964525	3013.1333638806827	16110.32165371906
2.336062301042938	20455.30773926844	20979.15862334879	29253.327550463913	28829.636938301304	33530.955316162625	32639.341144854687	37488.40812833017	36180.291204280504	44183.96914730841	42220.97038416996	0.2455963601459567	0.22520841439037342	3076.6907013698947	16549.26356676221	2994.984892231645	16109.774834956042
2.3501382515621807	20481.60182883919	21006.13326001858	29290.98038280406	28866.747468789694	33574.13133272081	32681.37057289735	37536.693202414586	36226.89188569342	44240.895914773384	42275.36748958215	0.24559720511888228	0.22520917231688836	3058.1269806667697	16548.526328104548	2976.9156843060628	16109.065439783968
2.3642990167642037	20507.89395909147	21033.105990875676	29328.63112783203	28903.85598622436	33617.30520733703	32723.39793759062	37584.97607354867	36273.49044771354	44297.820343477	42329.76235250148	0.2455980601298964	0.22520993924727484	3039.6444273658562	16547.62122982461	2958.9254907534923	16108.192755860277
2.378545107700138	20534.183853779203	21060.07653394916	29366.27939979125	28940.96211100909	33660.47650110985	32765.422811985405	37633.25625352754	36320.08641925839	44354.741861373965	42384.154426197776	0.2455989252993408	0.22521071528947462	3021.2427856198046	16546.547537103295	2941.0140625587665	16107.156069234945
2.392877038500453	20560.471235377103	21087.04460597347	29403.92481121412	28978.06546186894	33703.644773218155	32807.44476726786	37681.533252031884	36366.67932720612	44411.659893969525	42438.54316159929	0.24559980074900917	0.2252115005527292	3002.9217999104876	16545.304513318464	2923.1811510440893	16105.954664307646
2.4072953263935135	20586.755825076812	21114.00992238446	29441.566972917914	29015.165655845984	33746.809580916844	32849.46337275491	37729.80657662353	36413.26869639103	44468.573864314865	42492.928007287876	0.2456006866021626	0.22521229514759675	2984.68121507857	16543.891420213506	2905.4265078692697	16104.587823836133
2.4218004917242455	20613.037342782864	21140.97219731547	29479.20549400048	29052.262308295303	33789.97047953258	32891.478195890144	37778.07573274102	36459.85404959944	44525.48319300238	42547.30840949455	0.24560158298354742	0.22521309918596874	2966.5207763151266	16542.307517812587	2887.7498850359116	16103.054828936234
2.436393057972914	20639.31550710842	21167.931143593272	29516.839981835725	29089.35503288056	33833.1270224591	32933.48880223938	37826.340223694795	36506.43490756488	44582.38729816057	42601.683812094576	0.2456024900194138	0.22521391278108313	2948.4402291695587	16540.552064485848	2870.1510348985903	16101.3549591396
2.4510735517740176	20665.590035371533	21194.88647273434	29554.470042069748	29126.443441570274	33876.27876115323	32975.494755486805	37874.59955066323	36553.01078896445	44639.28559544988	42656.05365660354	0.24560340783753326	0.2252147360475453	2930.4393195468	16538.624316877685	2852.629710156005	16099.487492313609
2.46584250293529	20691.86064359061	21221.837894940505	29592.09527861589	29163.527144633124	33919.425245129925	33017.49561743017	37922.85321268736	36599.581210413635	44696.177498057106	42710.41738217186	0.24560433656721775	0.22521556910133925	2912.5177937238477	16536.52353002131	2835.185663868906	16097.451704768464
2.4807004444568266	20718.127046480924	21248.785119095555	29629.71529365135	29200.605750634593	33962.56602195876	33059.49094797745	37971.10070666752	36646.14568646314	44753.06241669198	42764.774425581614	0.24560527633933749	0.22521641205984927	2894.67539834301	16534.24895726051	2817.818649453344	16095.246871188283
2.4956479125503126	20744.38895744987	21275.727852760665	29667.32968761198	29237.678866432052	34005.70063725866	33101.48030514172	38019.34152735781	36692.70372959349	44809.93975958112	42819.12422124075	0.24560622728634118	0.225217265041873	2876.9118804142345	16531.799850263633	2800.528420684859	16092.872264652513
2.510685446658382	20770.646088593454	21302.66580217094	29704.938059188844	29274.74609717136	34048.82863469442	33143.4632450379	38067.57516736264	36739.25485021181	44866.80893246472	42873.466201179785	0.24560718954227378	0.22521812816764114	2859.226987330476	16529.17545910552	2783.3147317133844	16090.327156714164
2.5258135894740787	20796.898150691813	21329.598672231125	29742.540005323466	29311.80704628237	34091.949555971885	33185.43932187804	38115.80111713176	36785.79855664699	44923.66933859114	42927.79979504676	0.24560816324279564	0.22521900155883326	2841.6204668649007	16526.375032211654	2766.177337056026	16087.610817325301
2.54103288696045	20823.14485320542	21356.526166511918	29780.135121204003	29348.86131547521	34135.062940834134	33227.408087967684	38164.018864956495	36832.33435514603	44980.52037871308	42982.12443010349	0.24560914852520327	0.22521988533859597	2824.092067168094	16523.397816359997	2749.1159915986937	16084.722514856607
2.556343888370238	20849.38590427062	21383.44798724565	29817.723000260587	29385.90850473581	34178.168327056715	33269.369093701265	38212.227896964825	36878.86174986936	45037.36145108242	43036.43953122062	0.24561014552844937	0.22522077963156065	2806.6415367755108	16520.24305670336	2732.1304506028537	16081.66151612252
2.571747146265715	20875.621010695875	21410.363835322674	29855.30323416157	29422.948212322306	34221.26525044392	33311.32188755855	38260.427697117644	36925.38024288726	45094.19195144642	43090.74452087398	0.2456111543931604	0.22522168456386105	2789.2686246244702	16516.909996834584	2715.220469718566	16078.427086425945
2.5872432165386163	20901.849877957447	21437.273410287155	29892.875412809117	29459.980034760785	34264.3532448244	33353.26601610036	38308.61774720431	36971.889334175525	45151.01127304304	43145.03881914013	0.24561217526165874	0.22522260026315188	2771.9730800346006	16513.397878699005	2698.385804970283	16075.0184894884
2.602832658430207	20928.07221019535	21464.176410333184	29930.439124335095	29497.00356684132	34307.43184204692	33395.20102396458	38356.797526838534	37018.38852161147	45207.818806596726	43199.321843692196	0.24561320827798486	0.22522352685862757	2754.754652719479	16509.705942622386	2681.6262127740774	16071.434987533838
2.6185160345514573	20954.2877102091	21491.072532300845	29967.993955096776	29534.018401614085	34350.50057197617	33437.126453862315	38404.96651345392	37064.87730097002	45264.61394031386	43253.5930097959	0.24561425358791406	0.2252244644810395	2737.61309280782	16505.833427438512	2664.9414499346167	16067.675841250457
2.6342939109033563	20980.496079453926	21517.96147167213	30005.53948967313	29571.02413038527	34393.55896248915	33479.04184657374	38453.12418230049	37111.35516591961	45321.39605987922	43307.851730305345	0.2456153113389806	0.22522541326271617	2720.5481508236844	16501.779570358805	2648.3312736467924	16063.740309812129
2.6501668568973313	21006.697018036248	21544.842922567077	30043.075310860222	29608.02034271322	34436.606539470355	33520.94674094433	38501.27000643989	37157.821608018356	45378.16454845098	43362.09741565915	0.2456163816804975	0.2252263733375822	2703.55957769393	16497.543607009575	2631.795441507711	16059.627650910988
2.666135445375801	21032.890224709798	21571.71657773975	30080.600999667397	29645.006626404484	34479.64282680829	33562.84067388094	38549.40345674178	37204.27611671015	45434.91878665714	43416.32947387638	0.24561746476357915	0.225227344841177	2686.647124762181	16493.124771507457	2615.333711509942	16055.337120742537
2.6822002526328483	21059.075396871394	21598.582128574268	30118.11613531312	29681.98256750994	34522.66734639108	33604.72318034788	38597.52400187963	37250.71817932077	45491.65815259123	43470.54731055274	0.2456185607411627	0.22522832791067438	2669.810543777887	16488.522296367213	2598.945842045243	16050.86797399167
2.6983618584350144	21085.252230556733	21625.43926508073	30155.6202952208	29718.947750320684	34565.67961810251	33646.593793362954	38645.631108326634	37297.14728105389	45548.382021808124	43524.7503288564	0.2456196697680291	0.22522932268490323	2653.0495869105216	16483.73541261349	2582.631591914338	16046.219463897869
2.71462084604223	21111.42042043639	21652.28767589139	30193.113055014925	29755.901757364463	34608.6791598182	33688.452043993886	38693.72424035199	37343.56290498755	45605.08976732039	43578.93792952454	0.24562079200082715	0.22523032930436604	2636.3640067556407	16478.763349776156	2566.3907203287818	16041.390842260793
2.730977802228858	21137.579659811647	21679.127048256672	30230.59398851699	29792.84416940171	34651.66548740166	33730.29746135439	38741.80286001696	37389.96453207036	45661.780759594236	43633.10951085948	0.24562192759809467	0.22523134791126137	2619.7535563111305	16473.60533575341	2550.2229868987342	16036.381359336898
2.747433317304874	21163.72964061003	21705.95706804083	30268.062667741073	29829.7745654213	34694.63811469967	33772.12957260006	38789.866427170404	37436.35164111719	45718.454366545106	43687.26446872439	0.24562307672028297	0.22523237864950163	2603.2179890152765	16468.26059703715	2534.1281516611343	16031.190264038742
2.763987985137163	21189.870053381692	21732.777419718583	30305.518662890576	29866.69252263749	34737.59655353961	33813.947902925436	38837.91439944598	37482.72370880652	45775.10995353486	43741.40219654066	0.24562423952977805	0.22523342166473634	2586.7570587388473	16462.72835865803	2518.105975067825	16025.816803832538
2.780642403170963	21216.000587294777	21759.587786370575	30342.961542353547	29903.597616485407	34780.540313724465	33855.75197555939	38885.946232257375	37529.08020967583	45831.74688336706	43795.52208528327	0.24562541619092532	0.22523447710437175	2570.3705197630916	16457.007844034582	2502.156217981945	16020.260224712081
2.797397172451417	21242.12093013148	21786.387849679708	30380.390872699078	29940.48942061768	34823.46890302944	33897.54131176209	38933.96137879502	37575.420616118485	45888.36451628367	43849.6235234778	0.24562660687005347	0.22523554511759128	2554.058126824908	16451.098275256343	2486.2786416976014	16014.51977131702
2.8142528976452668	21268.230768283953	21813.17728992703	30417.806218673402	29977.367506900464	34866.3818271984	33939.31543082096	38981.95929002243	37621.74439838003	45944.96220996161	43903.705897196654	0.2456278117354966	0.22523662585538068	2537.819635077729	16444.998872824945	2470.4730079228757	16008.594686824828
2.831210187062679	21294.329786749655	21839.955785987644	30455.207143195366	30014.2314454096	34909.278589939146	33981.073850047076	39029.939414671804	37668.05102455439	46001.53931950812	43957.76859005538	0.2456290309576227	0.22523771947054544	2521.6548001206247	16438.708855845965	2454.7390788014745	16002.484213081188
2.848269652679189	21320.417669127895	21866.72301532703	30492.59320735343	30051.080804427256	34952.158692920835	34022.816084771825	39077.9011992414	37714.339960580866	46058.09519745862	44011.8109832098	0.24563026470885266	0.22523882611773535	2505.563378005638	16432.227442054078	2439.0766169137787	15996.187590599991
2.865431910157798	21346.49409761507	21893.478653996877	30529.963970401066	30087.915150438013	34995.02163576943	34064.54164834328	39125.84408799118	37760.61067024045	46114.62919377217	44065.83245535243	0.24563151316368995	0.22523994595346616	2489.545125211007	16425.553847648203	2423.485385253676	15989.704058405943
2.882697578871184	21372.558753000692	21920.222376630838	30567.318989753116	30124.734048124803	35037.86691606424	34106.2500521221	39173.76752293942	37806.86261515192	46171.14065582831	44119.83238270849	0.24563277649874296	0.22524107913614305	2473.599798668176	16418.687287454493	2407.965147257084	15983.032854224555
2.900067281924058	21398.611314663183	21946.95385644098	30604.657820981913	30161.53706036582	35080.69402933419	34147.940805478815	39221.67094385922	37853.09525476914	46227.62892842368	44173.81013903355	0.24563405489275195	0.22524222582608147	2457.727155757253	16411.626974894665	2392.51566680416	15976.17321448028
2.9175416461756507	21424.65146056566	21973.67276521352	30641.980017813432	30198.32374823053	35123.502469054256	34189.613415789776	39269.55378827496	37899.30804637733	46284.09335376864	44227.76509560983	0.24563534852661406	0.2252433861855325	2441.9269543112023	16404.372122009285	2377.1367082066135	15969.124374221079
2.9351213022623317	21450.678867251718	22000.378773304903	30679.28513212346	30235.093670976115	35166.291726641786	34231.26738843398	39317.4154914589	37945.500445089834	46340.53327148408	44281.69662124315	0.24563665758341086	0.22524456037870516	2426.1989526127	16396.921939434484	2361.8280362214427	15961.88556720037
2.952806884620376	21476.693209841247	22027.071549637774	30716.572713933783	30271.846386043835	35209.06129145288	34272.902226789534	39365.25548642764	37991.67190384482	46396.94801859799	44335.60408225977	0.24563798224843195	0.22524574857179025	2410.542909405194	16389.275636475533	2346.5894160470925	15954.45602585189
2.970599031508854	21502.694162026262	22053.750761697098	30753.842311408505	30308.581449055553	35251.810650779065	34314.51743223029	39413.07320393903	38037.82187340217	46453.33692954267	44389.48684250354	0.24563932270920538	0.22524695093298452	2394.958583890926	16381.432421080768	2331.420613333583	15946.834981350228
2.9884983850326714	21528.681396066626	22080.416075526064	30791.09347085019	30345.29841381007	35294.539289843524	34356.11250412264	39460.868072488585	38083.94980234025	46509.69933615131	44443.34426333276	0.2456406791555213	0.2252481676325155	2379.445735720219	16373.39149977453	2316.321394170518	15939.021663529798
3.006505591165733	21554.65458278568	22107.06715572192	30828.325736695868	30381.996832279332	35337.24669179743	34397.68693982172	39508.63951830601	38130.05513705234	46566.03456765469	44497.17570361687	0.24564205177946238	0.22524939884266432	2364.0041250211652	16365.152077856474	2301.2915251064114	15931.015301010571
3.0246212997742656	21580.61339156648	22133.703665432477	30865.538651514013	30418.676254605583	35379.93233771725	34439.240234668876	39556.38696535276	38176.137321744485	46622.34195067922	44550.98051973462	0.24564344077542938	0.22525064473779288	2348.6335123793688	16356.713359254412	2286.3307731349487	15922.815121117048
3.0428461646402667	21606.557490346884	22160.32526635141	30902.731755999852	30455.336229096905	35422.59570660027	34480.77188198744	39604.10983531764	38222.19579843119	46678.62080924249	44604.758065569826	0.24564484634017006	0.2252519054943676	2333.333658845164	16348.07454658486	2271.4389057083754	15914.42034994997
3.0611808434850984	21632.486545616048	22186.931618714974	30939.904588972717	30491.976302224743	35465.23627536221	34522.28137308058	39651.80754761499	38268.23000693366	46734.870464752064	44658.50769251008	0.2456462686728089	0.22525318129098518	2318.104325944325	16339.234841213562	2256.615690739127	15905.830212408677
3.079625997993227	21658.400222409568	22213.52238129742	30977.05668737152	30528.5960186196	35507.85351883311	34563.76819722715	39699.47951938041	38314.23938487582	46791.090236001306	44712.2287494429	0.24564770797487318	0.22525447230839893	2302.9452756710816	16330.193443208933	2241.860896593076	15897.043932140805
3.0981822938360946	21684.298184305757	22240.097211407487	31014.187586251843	30565.194921068294	35550.44690975467	34605.231841679335	39747.12516546868	38360.2233676822	46847.2794391678	44765.920582753984	0.24564916445032395	0.22525577872954444	2287.856270490447	16320.949551367201	2227.174292100128	15888.060731616803
3.116850400696155	21710.180093420884	22266.655764883904	31051.296818781593	30601.772550509893	35593.01591877624	34646.671791658846	39794.74389844986	38406.18138857425	46903.437387809594	44819.58253632381	0.24565063830558595	0.2252571007395655	2272.837073341827	16311.502363226376	2212.5556465476984	15878.879832079634
3.135630992291033	21736.045610405377	22293.197696091844	31088.383916238075	30638.328446032923	35635.560014452305	34688.087530354336	39842.33512860714	38452.11287856831	46959.56339286362	44873.213951525955	0.24565212974957673	0.2252584385258431	2257.8874476458877	16301.851075119339	2198.004729692824	15869.500453641638
3.1545247463978408	21761.894394439238	22319.72265791861	31125.448408003922	30674.862144871564	35678.078663238695	34729.478538918076	39889.89826393325	38498.017266472176	47015.65676264238	44926.81416722403	0.24565363899373538	0.2252597922780192	2243.0071572993184	16291.994882135652	2183.5213117545936	15859.921815218404
3.1735323448776414	21787.726103228044	22346.230301769745	31162.48982156396	30711.373182402513	35720.571329489896	34770.844296463045	39937.43271012823	38543.89397888271	47071.71680283216	44980.38251976954	0.24565516625205625	0.2252611621880271	2228.1959666840266	16281.93297819607	2169.1051634291653	15850.143134653568
3.192654473700048	21813.540392998515	22372.720277565222	31199.507682501426	30747.861092141888	35763.03747545561	34812.18428006021	39984.93787059623	38589.742440183385	47127.74281649027	45033.91834300005	0.24565671174111814	0.22526254845011795	2213.453640653519	16271.664555947296	2154.756055871374	15840.163628570735
3.211891822967991	21839.336918494166	22399.192233734975	31236.501514494368	30784.325405741318	35805.47656127759	34853.49796473493	40032.41314644257	38635.56207254084	47183.73410404249	45087.42096823586	0.24565827568011442	0.2252639512608883	2198.77994455141	16261.188806901686	2140.4737607080024	15829.982512486167
3.2312450869426166	21865.11533297126	22425.645817215336	31273.470839312486	30820.7656529853	35847.88804498685	34894.78482346475	40079.857936471606	38681.35229590311	47239.68996328145	45140.88972427889	0.2456598582908889	0.22526537081930975	2184.17464420991	16250.50492142886	2126.2580500475597	15819.599000873044
3.2507149640683446	21890.87528819438	22452.08067344482	31310.41517681347	30857.181361787654	35890.27138250051	34936.044327176176	40127.27163718356	38727.112527996695	47295.60968936402	45194.32393741	0.24566145979796197	0.22526680732675708	2169.6375059471466	16239.612088730559	2112.1086964687565	15809.01230708696
3.2703021569980693	21916.616434432155	22478.49644636023	31347.33404493962	30893.57205818844	35932.62602761887	34977.275944742025	40174.653642772224	38772.842184324225	47351.492574809374	45247.72293138728	0.24566308042856838	0.22526826098703773	2155.1682965719374	16228.509496897459	2098.025473025162	15798.221643400379
3.2900073726185273	21942.338420453103	22504.892778392503	31384.22695971457	30929.937266350626	35974.9514320225	35018.47914297847	40222.003345122415	38818.54067816182	47407.33790949711	45301.08602744376	0.2456647204126882	0.22526973200642084	2140.76678337832	16217.196332850493	2084.008153249859	15787.226221036166
3.3098313220758016	21968.040893521073	22531.269310462907	31421.09343523961	30966.27650855716	36017.24704526908	35059.653386642516	40269.32013380712	38864.20742055703	47463.14498066485	45354.41254428594	0.24566637998307925	0.22527122059366764	2126.4327341521857	16205.671782410704	2070.0565111541655	15776.025250173174
3.329774720800988	21993.72349939113	22557.625681978792	31457.932983690545	31002.58930520752	36059.512314790816	35100.79813842905	40316.60339608536	38909.841820326066	47518.91307290672	45407.701798091424	0.24566805937531172	0.2252727269600611	2112.16591718141	16193.93503037095	2056.1703212313587	15764.6179399658
3.349838288536016	22019.385882305298	22583.961530829834	31494.74511531444	31038.875174814966	36101.74668589165	35141.91285896848	40363.85251689988	38955.44328405198	47574.641468171656	45460.953102507774	0.24566975882780312	0.22527425131943685	2097.966101247235	16181.985260438174	2042.3493584626121	15753.00349861011
3.370022749359618	22045.02768498815	22610.276493383953	31531.52933842623	31075.13363400333	36143.949601744374	35182.99700682404	40411.06687887464	39001.01121608231	47630.32944576153	45514.16576865061	0.24567147858185007	0.2252757938882151	2083.833055624389	16169.821655234322	2028.5933983010473	15741.181133203208
3.390328831713469	22070.648548642494	22636.5702044831	31568.28515940539	31111.364197503706	36186.12050338788	35224.05003848882	40458.2458623126	39046.54501852649	47685.976282329415	45567.33910510158	0.2456732188816676	0.22527735488542988	2069.766550083179	16157.44339632988	2014.9022166922223	15729.150049937889
3.4107572684284713	22096.248112945053	22662.842297439594	31605.012082692694	31147.566378151914	36228.2588297244	35265.07140838398	40505.38884519335	39092.04409125445	47741.5812518781	45620.47241790765	0.24567497997442034	0.22527893453276274	2055.7663548954297	16144.849664278328	2001.2755900685443	15716.909454030916
3.431308796751202	22121.82601604216	22689.092404031795	31641.70961078705	31183.739686885037	36270.364017516986	35306.06056885543	40552.495203171115	39137.50783189385	47797.14362575861	45673.565010578866	0.2456767621102603	0.2252805330545735	2041.8322408405365	16132.039638685994	1987.713295349502	15704.458549761213
3.4519841583705158	22147.381894545473	22715.320154500463	31678.37724424237	31219.883632738984	36312.43550138705	35347.01697017227	40599.56430957271	39182.93563582882	47852.66267266898	45726.6161840878	0.24567856554236273	0.22528215067793392	2027.9639791944064	16119.012498117052	1974.2151099442272	15691.79654047545
3.47278409944432	22172.9153835276	22741.52517754429	31715.014481664333	31255.99772284492	36354.47271381143	35387.9400605235	40646.59553539538	39228.32689619719	47908.137658652755	45779.62523686731	0.24568039052696403	0.22528378763265983	2014.1613417326007	16105.767420141958	1960.7808117484674	15678.922628584318
3.4937093706264992	22198.426116517672	22767.707100316333	31751.620819707114	31292.081462426995	36396.47508512011	35428.82928601642	40693.58824930472	39273.68100388937	47963.567847097635	45832.59146481027	0.24568223732339753	0.22528544415134452	2000.424100746517	16092.303581450135	1947.4101791572757	15665.836015661247
3.514760727094002	22223.913725497252	22793.865548419748	31788.19575307068	31328.13435479905	36438.4420434939	35469.68409067384	40740.54181763311	39318.99734754601	48018.952498734856	45885.51416126781	0.2456841061941306	0.22528712046939314	1986.752029024181	16078.620157732628	1934.1029910478974	15652.535902321339
3.535938928574102	22249.377840895613	22820.00014590377	31824.738774497117	31364.155901361843	36480.373014961566	35510.50391643191	40787.45560437725	39364.27531355629	48074.290871637284	45938.392617048354	0.2456859974048042	0.22528881682505555	1973.1448998601409	16064.716323743574	1920.859026796301	15639.02148836106
3.557244739371806	22274.818091585676	22846.11051525985	31861.249374768104	31400.145601600358	36522.267423397796	35551.28820313797	40834.328971196956	39409.514286056394	48129.5822212192	45991.226120416824	0.24568791122427125	0.22529053345946212	1959.6024870623369	16050.59125337936	1907.6780662800884	15625.291972782463
3.578678928397448	22300.23410487952	22872.19627741766	31897.72704270156	31436.102953081107	36564.12469052075	35592.03638854857	40881.161277412975	39454.71364692794	48184.82580023492	46044.013957093885	0.2456898479246344	0.22529227061665835	1946.1245649503544	16036.244119666517	1894.5598898669705	15611.346553718671
3.600242269194432	22325.62550652415	22898.257051740904	31934.171265148998	31472.027451449114	36605.94423589001	35632.74790832695	40927.95188000578	39499.872775796044	48240.02085877851	46096.755410254715	0.24569180778128646	0.22529402854363972	1932.710908352281	16021.674094748683	1881.5042784209363	15597.184428487904
3.6219355399671502	22350.991920696957	22924.29245602349	31970.58152699222	31507.918590425415	36647.725476903994	35673.42219604127	40974.700133613514	39544.99105002808	48295.166644282544	46149.44976052866	0.24569379107295047	0.22529580749038852	1919.361292599584	16006.880349857733	1868.5110133034177	15582.804793616757
3.643759523609069	22376.332970001342	22950.3021064853	32006.957311140413	31543.775861804133	36689.46782879777	35714.058683162264	41021.40539053048	39590.06784473188	48350.262401517524	46202.09628599819	0.24569579808172026	0.22529760770990856	1906.0754935400328	15991.862055419013	1855.5798763771309	15568.206844874658
3.6657150077309777	22401.648275462343	22976.28561776845	32043.2980985273	31579.598755450137	36731.17070464106	35754.656799061624	41068.0670007057	39635.102532754776	48405.307372591466	46254.694262198806	0.2456978290931005	0.22529942945826442	1892.8532875460805	15976.618381141685	1842.7106500087539	15553.389777317643
3.6878027846894206	22426.93745652258	23002.242602933184	32079.6033681087	31615.386759296307	36772.83351533649	35795.215971009915	41114.68431174201	39680.09448468202	48460.30079694997	46307.24296211844	0.24569988439604834	0.22530127299461516	1879.6944514941424	15961.148495849222	1829.903117056936	15538.352785188705
3.710023651615288	22452.200131037192	23028.172673453584	32115.872596858757	31651.139359340603	36814.45566961672	35835.7356241744	41161.25666889364	39725.04306883521	48515.24191137464	46359.74165619657	0.24570196428301713	0.22530313858125584	1866.5987627736758	15945.451567575336	1817.1570608918555	15523.095062105916
3.732378410442586	22477.435915270085	23054.075439214208	32152.10525976808	31686.85603964434	36856.03657404321	35876.215181617954	41207.78341506597	39769.94765127196	48570.12994998409	46412.18961232509	0.24570406904999598	0.2253050264836518	1853.5659993020818	15929.526763701811	1804.472265383578	15507.61580095999
3.7548678679373717	22502.644423889167	23079.95050850534	32188.300829840402	31722.536282328703	36897.575633003995	35916.65406429635	41254.263890813716	39814.807595783685	48624.96414423309	46464.586095846804	0.24570619899655488	0.2253069369704808	1840.5959395008394	15913.37325074803	1791.8485148973996	15491.914193893783
3.777492835726878	22527.825269961904	23105.797488019365	32224.458778089855	31758.179567572788	36939.072248711476	35957.05169105711	41300.697434339745	39859.62226389505	48679.74372291234	46516.93036955591	0.2457083544258882	0.2253088703136685	1827.6883623158792	15896.990194584243	1779.2855943143368	15475.989432501607
3.8002541303288	22552.97806495116	23131.61598284683	32260.578573538576	31793.785373611197	36980.52582120121	35997.40747863773	41347.0833814944	39904.39101486313	48734.46791214913	46569.221693698266	0.24571053564485718	0.22531082678843153	1814.8430472153705	15880.376760412008	1766.7832890182035	15459.840707711875
3.823152573180761	22578.102418710536	23157.405596472232	32296.659683213744	31829.353176731427	37021.93574832964	36037.72084166403	41393.421065774135	39949.11320567614	48789.13593540696	46621.45932597104	0.2457127429640364	0.22531280667331424	1802.0597741779638	15863.532112671062	1754.3413848942146	15443.467209796421
3.8461889906699622	22603.197939479953	23183.165930769996	32332.70157214491	31864.882451271416	37063.301425772384	36077.99119264837	41439.70981832054	39993.78819105248	48843.747013485714	46673.64252152279	0.24571497669775763	0.22531481025023078	1789.3383237124654	15846.455415238626	1741.9596683393465	15426.868128485046
3.8693642141629967	22628.264233881415	23208.89658600071	32368.70370336169	31900.372669617595	37104.622247023	36118.21794198856	41485.94896791985	40038.41532344046	48898.30036452251	46725.7705329543	0.2457172371641558	0.22531683780450681	1776.6784768421203	15829.14583128877	1729.6379262544215	15410.042652891017
3.892679080035866	22653.300906914217	23234.597160806712	32404.66553789071	31935.823302201963	37145.89760339058	36158.40049796579	41532.13784100154	40082.99395301673	48952.795203991314	46777.84261031814	0.2457195246852158	0.22531888962491897	1764.080015112413	15811.602523393929	1717.3759460507426	15392.989971599542
3.9161344297041563	22678.307561950878	23260.267252208567	32440.586534753584	31971.23381750054	37187.12688399899	36198.53826674393	41578.27576163825	40127.5234276866	49007.230744704306	46829.858001120054	0.24572183958681854	0.22532096600373924	1751.5427205975866	15793.82465357799	1705.1735156470677	15375.709272643551
3.9397311096534064	22703.283800732348	23285.906455600478	32476.46615096395	32006.60368203033	37228.309475784794	36238.63065236735	41624.3620515446	40172.00309308233	49061.60619681182	46881.81595031836	0.2457241821987891	0.22532306723677425	1739.0663758873707	15775.8113832362	1693.0304234735668	15358.19974357076
3.963469971469652	22728.229223363756	23311.514364746858	32512.303841525267	32041.932360347928	37269.44476349602	36278.67705676053	41670.396030076874	40216.43229256371	49115.92076780344	46933.71570032586	0.24572655285494363	0.2253251936234115	1726.6507640960626	15757.561873204075	1680.9464584680973	15340.460571405478
3.987351871870168	22753.143428309693	23337.090571777753	32548.099059428063	32077.219315046572	37310.53212969049	36318.676879725754	41716.377014232225	40260.81036721661	49170.17366250843	46985.55649100939	0.24572895189313984	0.2253273454666621	1714.2956688648555	15739.075283822604	1668.921410077368	15322.490942699835
4.01137767273438	22778.026012390066	23362.634667185303	32583.851255648005	32112.464006754697	37351.57095473492	36358.629518942966	41762.304318648734	40305.136655853385	49224.36408309733	47037.337559691645	0.2457313796553237	0.2253295230732027	1702.0008743599756	15720.350774920546	1656.955068264855	15304.290043596178
4.035548241134971	22802.876570775265	23388.146239819325	32619.559879142973	32147.66589413329	37392.56061680311	36398.53436996775	41808.17725560444	40349.410495011936	49278.49122908216	47089.05814115132	0.24573383648758124	0.22533172675342297	1689.7661652710522	15701.387505815364	1645.047223499976	15285.857059759088
4.059864449369175	22827.694696981893	23413.624876883583	32655.224376851154	32182.824433874248	37433.50049187514	36438.390826230854	41853.99513501755	40393.63121895596	49332.55429731827	47140.7174676248	0.24573632274018742	0.22533395682146895	1677.5913268170552	15682.18463539891	1633.1976667715935	15267.19117651973
4.08432717499025	22852.47998286818	23439.07016393165	32690.84419368851	32217.93908069819	37474.389953735896	36478.19827903694	41899.75726444597	40437.798159674574	49386.55248200518	47192.314768806995	0.24573883876765837	0.22533621359528935	1665.4761447376804	15662.741322069429	1621.406189570087	15248.291578725912
4.108937300839158	22877.23201862946	23464.481684862756	32726.418772546593	32253.0092873523	37515.22837397401	36517.95611756331	41945.4629490873	40481.910646881995	49440.48497468813	47243.84927185239	0.24574138492880315	0.2253384973966822	1653.420405300567	15643.056723800488	1609.6725839042338	15229.157450911589
4.133695715076422	22901.95039279352	23489.859021917964	32761.94755429006	32288.03450460871	37556.0151219807	36557.66372885954	41991.111491778385	40525.96800801795	49494.35096425914	47295.3202013768	0.24574396158677386	0.22534080855134112	1641.4238953044405	15623.129998221062	1597.9966423033038	15209.78797733225
4.15860331121418	22926.63469221639	23515.2017556761	32797.429977755	32323.014181262493	37596.74956494911	36597.3204978464	42036.702192996076	40569.9695682476	49548.1496369593	47346.72677945877	0.24574656910912093	0.22534314738890263	1629.4864020709647	15602.960302527063	1586.3781577968039	15190.182341814041
4.183660988148428	22951.284502077357	23540.509465049487	32832.86547974608	32357.947764129516	37637.431067872734	36636.92580731467	42082.234350856466	40613.91465046129	49601.880176379585	47398.06822564059	0.2457492078678462	0.2253455142429948	1617.6077134540537	15582.546793608926	1574.8169239386916	15170.339727975428
4.208869650191461	22975.89940587497	23565.781727280384	32868.25349503523	32392.834698045233	37678.05899354536	36676.47903792526	42127.70726111598	40657.80257527558	49655.54176346366	47449.343756931	0.2457518782394548	0.2253479094512853	1605.7876178361475	15561.888628027402	1563.3127347974805	15150.259319169447
4.2342302071045115	23000.478985421953	23591.018117936477	32903.59345635881	32427.67442586227	37718.63270255945	36715.97956820772	42173.12021717091	40701.63266103274	49709.13357650891	47500.55258780597	0.24575458060501496	0.22535033335553079	1594.025904118549	15540.984961939044	1551.86538494681	15129.94029841479
4.259743574130585	23025.022820840808	23616.21821090703	32938.884794415855	32462.46638844897	37759.151553305644	36755.42677455994	42218.47251005786	40745.40422380147	49762.65479116864	47551.69393021099	0.24575731535020723	0.22535278630162692	1582.322361744009	15519.834951348603	1540.4746694813948	15109.381848561577
4.285410672027485	23049.530490559537	23641.38157839888	32974.12693786638	32497.210024687654	37799.61490197244	36794.820031247626	42263.76342845483	40789.116577377354	49816.10458045497	47602.766993563135	0.24576008286538675	0.22535526863965857	1570.676780679496	15498.437751936726	1529.1403840176063	15088.583152317442
4.311232427101037	23074.001571306497	23666.507790932494	33009.3193133287	32531.904771473226	37840.02210254483	36834.15871040403	42308.992258680715	40832.76903328364	49869.482114739825	47653.77098475339	0.24576288354563597	0.22535778072395035	1559.0889514165465	15476.792519115843	1517.8623246782226	15067.543392132968
4.337209771238533	23098.4356381063	23691.596417337565	33044.46134537818	32566.55006371091	37880.372506804284	36873.442182028906	42354.15828469671	40876.36090077117	49922.786561758425	47704.705108148075	0.24576571779082343	0.22536032291311908	1547.5586649834877	15454.898408151232	1506.640288102557	15046.261750308797
4.363343641942354	23122.83226427493	23716.647024749393	33079.55245654492	32601.14533431538	37920.66546432798	36912.669813988774	42399.26078810662	40919.89148681986	49976.01708661118	47755.568565592126	0.24576858600566384	0.22536289557012565	1536.085712935077	15432.75457408838	1495.474071447854	15024.737409037538
4.389634982363801	23147.191021415212	23741.659178604412	33114.59206731207	32635.69001420857	37960.90032248842	36951.840972016085	42444.29904815772	40963.360096138764	50029.172851766525	47806.36055641068	0.2457714885997748	0.22536549906232828	1524.6698873579735	15410.360171822831	1484.3634723922005	15002.969550463371
4.416084741337141	23171.51147941226	23766.632442636754	33149.57959611405	32670.183532319046	38001.07642645307	36990.9550197098	42489.272341741686	41006.76603116794	50082.25301706367	47857.08027741279	0.24577442598773727	0.2253681337615354	1513.310980867711	15387.7143561095	1473.3082891240483	14980.95735658519
4.442693873413836	23195.793206428665	23791.56637887337	33184.5144593346	32704.625315579444	38041.19311918393	37030.011318534045	42534.17994339534	41050.108592078104	50135.25673971536	47907.7269228926	0.24577739858915643	0.22537080004406124	1502.0087866069516	15364.81628154777	1462.3083203462884	14958.700009330176
4.469463338897009	23220.035768899932	23816.46054763071	33219.396071305084	32739.014788926044	38081.249741437205	37069.0092278191	42579.02112530175	41093.38707677278	50188.183174310776	47958.29968463351	0.24578040682872365	0.22537349829077832	1490.7630982524715	15341.665102694184	1451.3633652863791	14936.196690677665
4.49639410387609	23244.238731529862	23841.314507510233	33254.22384430294	32773.351375296814	38121.24563176337	37107.94810476069	42623.79515729141	41136.60078088881	50241.03147281887	48008.797751910235	0.2457834511362755	0.22537622888717607	1479.5737100119004	15318.259974041022	1440.473223680281	14913.446582530625
4.523487140261684	23268.401657285856	23866.12781539451	33288.99718854988	32807.63449563035	38161.18012650679	37146.827304420265	42668.5013068435	41179.7489977978	50293.80078459151	48059.22031149225	0.24578653194686204	0.2253789922234142	1468.4404166250024	15294.600050065666	1429.63769578957	14890.448866897263
4.550743425820648	23292.52410739431	23890.900026443273	33323.71551221049	32841.86356886471	38201.052559806034	37185.646179725285	42713.13883908721	41222.831018607656	50346.49025636704	48109.56654764712	0.24578964970080383	0.22538178869438324	1457.3630133578554	15270.684485184029	1418.8565823835088	14867.202725742012
4.578163944211368	23316.605641335722	23915.630694088864	33358.37822139025	32876.038011935554	38240.86226359321	37224.4040814687	42757.70701680277	41265.84613216308	50399.099032273254	48159.83564214285	0.2457928048437612	0.2253846186997577	1446.3412960071582	15246.512433825992	1408.1296847518533	14843.707341147587
4.605749685019276	23340.64581684019	23940.319370032892	33392.9847201344	32910.157239775945	38280.608567594725	37263.10035831011	42802.20510042339	41308.79362504836	50451.62625383152	48210.02677425268	0.24579599782679715	0.22538748264405814	1435.3750609034905	15222.083050504327	1397.4568047046196	14819.961895328946
4.633501643792551	23364.644189882536	23964.965604241475	33427.534410426146	32944.22066531426	38320.29079933095	37301.734356775276	42846.632348036444	41351.67278158774	50504.07105996021	48260.13912075736	0.2457992291064438	0.22539038093670838	1424.4641049054917	15197.395489762537	1386.8377445609076	14795.965570555069
4.6614208220780515	23388.60031467771	23989.568944941544	33462.026692185435	32978.227699473646	38359.90828411672	37340.30542125688	42890.98801538545	41394.482883847755	50556.43258697877	48310.17185594953	0.24580249914476887	0.2253933139920958	1413.6082254061475	15172.448906279169	1376.2723071658984	14771.71754933428
4.689508227457455	23412.513743676074	24014.128938616755	33496.46096326755	33012.17775117093	38399.46034506152	37378.81289401504	42935.27135587178	41437.22321163896	50608.70996861187	48360.12415163741	0.24580580840944394	0.22539628222963215	1402.807220324059	15147.24245481193	1365.7602958742063	14747.21701429598
4.717764873583629	23436.384027558444	24038.645130003144	33530.83661946147	33046.070227315286	38438.94630306974	37417.256115177406	42979.48162055626	41479.893042517375	50660.90233599307	48409.99517714834	0.24580915737381226	0.22539928607381535	1392.060888112057	15121.775290292688	1355.301514559891	14722.46314829681
4.746191780217212	23460.210715231602	24063.117062085395	33565.153054488954	33079.90453280775	38478.36547684131	37455.634422740266	43023.61805816153	41522.49165178694	50713.00881766971	48459.7840993334	0.24581254651695836	0.22540232595428913	1381.3690277519636	15096.046567820944	1344.8957676142454	14697.455134443007
4.774789973263409	23483.993353823258	24087.544276092376	33599.40966000285	33113.68007053981	38517.71718287196	37493.94715256872	43067.679915073655	41565.01831250106	50765.02853960677	48509.490082570985	0.24581597632377736	0.22540540230590908	1370.731438755989	15070.055442696437	1334.5428599433508	14672.192156077363
4.803560484809025	23507.731488677477	24111.92631149337	33633.60582558623	33147.396241393	38557.000735453985	37532.19363839777	43111.66643534469	41607.47229546517	50816.960625191925	48559.112288771576	0.2458194472850473	0.22540851556880465	1360.1479211658007	15043.801070448011	1324.2425969709875	14646.673396859318
4.832504353159697	23531.42466334972	24136.2627059937	33667.74093875091	33181.052444237685	38596.21544667666	37570.373211832855	43155.57686069453	41649.852869238566	50868.80419523978	48608.64987738182	0.24582295989749872	0.2254116661884428	1349.6182755535701	15017.282606864348	1313.9947846371215	14620.898040760309
4.861622622877388	23555.07241960209	24160.55299553084	33701.81438493646	33214.64807593263	38635.36062642722	37608.48520235097	43199.41043051359	41692.15930013709	50920.55836799711	48658.10200538943	0.2458265146638912	0.2254148546156951	1339.1423030236037	14990.49920804333	1303.7992293951102	14594.865272073075
4.890916344818065	23578.67429739854	24184.79671427001	33735.82554750911	33248.182531323866	38674.435582391474	37646.528937301184	43243.16638186513	41734.390852235054	50972.22225914765	48707.467827327375	0.24583011209308323	0.22541808130690175	1328.7198052046588	14963.450030349195	1293.655738215777	14568.574275481515
4.9203865761696335	23602.229834899877	24208.993394600442	33769.7738077605	33281.65520324451	38713.439620054574	37684.503741906214	43286.84394948754	41776.54678736838	51023.79498181704	48756.74649527936	0.2458337527001075	0.2254213467239404	1318.350584261003	14936.13423054479	1283.564118591603	14542.024236143567
4.950034380490085	23625.738568459215	24233.142567131046	33803.658544907106	33315.06548251392	38752.37204270235	37722.40893926329	43330.44236579767	41818.626365136915	51075.275646578695	48805.93715888453	0.24583743700624908	0.22542465133429168	1308.0344428829849	14908.550965741277	1273.5241785208927	14515.21433954034
4.979860827745887	23649.200032616667	24257.243760686124	33837.47913608866	33348.412757936814	38791.23215142176	37760.24385034498	43373.96086089271	41860.62884290678	51126.66336145837	48855.03896534214	0.2458411655391184	0.22542799561110877	1297.771184288431	14880.69939342793	1263.5357265206985	14488.143771659583
5.009866994350591	23672.61376009482	24281.29650230153	33871.234956367756	33381.69641630326	38830.019245102434	37798.007794001016	43417.39866255369	41902.553475813875	51177.95723194044	48904.05105941754	0.24584493883273	0.22543138003328772	1287.5606122274185	14852.578671569005	1253.598571625771	14460.811719004996
5.040053963203681	23695.979281793636	24305.30031722034	33904.925378728694	33414.91584238784	38868.73262043761	37835.700086959165	43460.75499624821	41944.39951676625	51229.156360973204	48952.97258344703	0.2458487574275821	0.22543480508553532	1277.4025309750577	14824.187958546914	1243.712523382972	14433.217368578538
5.070422823729659	23719.296126785594	24329.254728888784	33938.5497740767	33448.07041894938	38907.371571925374	37873.320043826956	43504.0290851334	41986.166216447426	51280.25984897481	49001.80267734366	0.24585262187073356	0.22543827125844196	1267.2967453384772	14795.526413280517	1233.8773918527877	14405.359907917678
5.100974671917351	23742.56382231078	24353.15925895195	33972.107511237286	33481.15952673038	38945.935391870196	37910.866977092715	43547.22015005937	42027.852823319205	51331.26679383951	49050.54047860258	0.24585653271588523	0.22544177904855317	1257.2430606497219	14766.593195171095	1224.0929876111913	14377.238525162451
5.131710610359471	23765.781893771833	24377.013427249894	34005.59795695523	33514.182544457035	38984.423370383956	37948.34019712772	43590.32740957211	42069.45858362534	51382.17629094327	49099.18512230738	0.2458604905234612	0.2254453289584414	1247.241282769828	14737.387464187108	1214.3591217513895	14348.852409097366
5.1626317482924104	23788.94986472915	24400.81675181324	34039.02047589427	33547.138848838666	39022.834795387855	37985.7390121874	43633.35007991738	42110.98274139454	51432.987433150854	49147.73574113567	0.24586449586069206	0.22544892149678167	1237.2912180846324	14707.908380850218	1204.6756058725296	14320.20074906759
5.193739201636265	23812.067256895567	24424.568748859027	34072.37443063588	33580.02781456751	39061.16895261339	38023.06272841303	43676.28737504339	42152.42453844388	51483.69931082122	49196.191465365126	0.24586854930169613	0.22545255717842463	1227.3926735101268	14678.155106335878	1195.042252092273	14291.282735148445
5.225034093035115	23835.13359013185	24448.268932786592	34105.65918167947	33612.84881431864	39099.42512560479	38060.31064983388	43719.13850660547	42193.78321438247	51534.311011815385	49244.55142287996	0.24587265142756504	0.22545623652447205	1217.5454564898973	14648.12680246681	1185.4588730421383	14262.09755813051
5.256517551897525	23858.148382441246	24471.91681617339	34138.87408744115	33645.60121874984	39137.60259571995	38097.48207836879	43761.9026839689	42235.05800661512	51584.82162150224	49292.81473917727	0.24587680282644894	0.2254599600623542	1207.7493749865098	14617.822631656192	1175.925281859585	14232.644409464672
5.288190714437326	23881.11114996456	24495.511909770667	34172.018504253465	33678.28439650139	39175.70064213259	38134.57631382802	43804.57911421302	42276.24815034591	51635.23022276572	49340.980537373405	0.2458810040936434	0.22546372832590791	1198.0042374955956	14587.24175711535	1166.4412922004703	14202.922481442802
5.320054723714605	23904.02140697527	24519.053722499473	34205.09178636513	33710.89771419631	39213.718541834285	38171.592653915824	43847.167002135364	42317.35287858235	51685.535896012225	49389.04793821108	0.24588525583167542	0.22546754185545223	1188.3098530343268	14556.383342732675	1157.0067182291532	14172.930967109278
5.352110729676963	23926.878665874083	24542.54176144611	34238.09328594017	33743.44053643997	39251.65556963591	38208.53039423178	43889.66555025521	42358.37142213887	51735.737719177225	49437.01606006554	0.24588955865039358	0.2254714011978715	1178.6660311463056	14525.246553196572	1147.621374621871	14142.669060358778
5.384359889201005	23949.682437184336	24565.975531858374	34271.02235305825	33775.912225820786	39289.5109981704	38245.38882827387	43932.073958818466	42399.3030096416	51785.83476773352	49484.88401895251	0.24589391316705625	0.22547530690669174	1169.0725819010986	14493.83055400569	1138.2850765679032	14112.135955961421
5.41680336613411	23972.432229546455	24589.354537140847	34303.8783357137	33808.31214290971	39327.284097894226	38282.16724744003	43974.39142580128	42440.14686753185	51835.826114698044	49532.65092853443	0.24589832000642495	0.22547925954216602	1159.5293158855056	14462.134511406533	1128.9976397613063	14081.330849518068
5.44944233133642	23995.127549712906	24612.678278850944	34336.66057981546	33840.639646260825	39364.97413708983	38318.86494103091	44016.617146914534	42480.9022200708	51885.71083063975	49580.315900128284	0.24590277980085293	0.22548325967135294	1150.036044215667	14430.157592588104	1119.7588804123225	14050.252937632613
5.482277962723094	24017.767902543234	24635.94625669461	34369.368429187154	33872.89409241153	39402.58038186806	38355.481196252316	44058.750315608704	42521.56828934395	51935.487983687904	49627.87804271306	0.24590729319038016	0.22548730786820312	1140.5925785327563	14397.8989656521	1110.5686152363196	14018.901417814195
5.515311445306831	24040.352790998768	24659.157968521973	34402.00122556669	33905.0748358827	39440.10209617055	38392.01529821753	44100.790123078295	42562.14429526543	51985.15663953992	49675.33646293716	0.2459118608228277	0.22549140471364285	1131.198730996577	14365.357799585909	1101.4266614593798	13987.275488583371
5.548543971240616	24062.881716137326	24682.3129103232	34434.5583086061	33937.18122917922	39477.53854177193	38428.46652995024	44142.73575826641	42602.62945558287	52034.715861469405	49722.690265126446	0.2459164833538926	0.2254955507956583	1121.8543142867275	14332.533264306374	1092.3328368121292	13955.374349435791
5.581976739860765	24085.35417710813	24705.41057622392	34467.0390158716	33969.21262279001	39514.88897828249	38464.83417238672	44184.586407869756	42643.02298588162	52084.16471033473	49769.93855129159	0.24592116144724455	0.22549974670938258	1112.5591416044626	14299.424530737102	1083.2869595374214	13923.197200983763
5.615610957730194	24107.769671146354	24728.450458481435	34499.44268284334	34001.16836518915	39552.152663150744	38501.11750437947	44226.34125634333	42683.324099590594	52133.50224458733	49817.080421137274	0.245925895774623	0.22550399305718477	1103.3130266788648	14266.030770909041	1074.288848387776	13890.743244952522
5.649447838681973	24130.127693568305	24751.432047479986	34531.768642916046	34033.04780283583	39589.328851666665	38537.31580269939	44267.99948590629	42723.53200798641	52182.72752028127	49864.114972069474	0.2459306870159372	0.2255082904487564	1094.1157837565988	14232.351157885045	1065.3383226165315	13858.011684123427
5.6834886038631165	24152.42773776571	24774.35483172664	34564.016227398504	34064.85028017517	39626.4167969638	38573.4283420391	44309.56027654641	42763.645920198935	52231.839591081225	49911.04129920441	0.2459355358593667	0.22551263950120345	1084.967227596091	14198.384865717031	1056.435201983666	13825.001722431742
5.717734481778674	24174.66929520044	24797.218297846746	34596.18476551376	34096.5751396386	39663.41575002237	38609.454395015644	44351.0228060254	42803.66504321608	52280.83750827175	49957.858495376706	0.24594044300146137	0.22551704083913557	1075.8671734859236	14164.131069729105	1047.5793067596387	13791.712565074675
5.75218670833605	24196.85185539956	24820.02193058003	34628.27358439989	34128.221721645095	39700.32495967276	38645.39323217438	44392.38624988521	42843.588581889955	52329.72032076729	50004.565651149016	0.24594540914724553	0.22552149509475933	1066.8154372287681	14129.588946352713	1038.7704577186378	13758.143418456428
5.786846526889619	24218.974905949468	24842.765212775765	34660.28200910948	34159.78936460127	39737.143672597835	38681.24412199139	44433.64978145254	42883.415738941396	52378.48707512055	50051.161854819926	0.24595043501032093	0.22552600290797004	1057.8118351381272	14094.757673123851	1030.0084761306643	13724.293490125798
5.821715188285586	24241.03793249069	24865.447625388493	34692.209362610214	34191.2774049023	39773.87113333639	38717.006330877026	44474.812571844945	42923.145714965845	52427.13681553251	50097.646192433414	0.24595552131297227	0.22553056492644766	1048.8561840568436	14059.636428973638	1021.293183779926	13690.161989071406
5.856793950907131	24263.040418712808	24888.068647474047	34724.054965785646	34222.68517693332	39810.50658428694	38752.6791231799	44515.8737899773	42962.77770843966	52475.66858386291	50144.01774778874	0.2459606687862758	0.22553518180575166	1039.9483013399877	14024.224394027144	1012.6244029552909	13655.74812562298
5.892084080719833	24284.981846348477	24910.62775618476	34755.81813743492	34254.012013069805	39847.04926571021	38788.261761189875	44556.83260256671	43002.310915725284	52524.08141963909	50190.27560244924	0.2459658781702039	0.22553985420941727	1031.0880048538093	13988.52074966859	1004.0019564384129	13621.05111134611
5.927586851317345	24306.8616951684	24933.12442676504	34787.49819427372	34285.257243678476	39883.49841573318	38823.753505141525	44597.68817413939	43041.74453107719	52572.37436006702	50236.41883575189	0.2459711502137375	0.22554458280905448	1022.2751129885437	13952.524678718299	995.4256675192155	13586.070159303024
5.963303543967366	24328.67944297568	24955.558132547332	34819.09445093464	34316.42019711885	39919.85327035256	38859.153613218485	44638.4396670366	43081.077746648545	52620.546440041384	50282.446524817715	0.24597648567497446	0.2255493682844464	1013.5094446404837	13916.235365266912	986.8953599875094	13550.804483961314
5.999235447657878	24350.43456560015	24977.928344947162	34850.60621996745	34347.500199743634	39956.11306343794	38894.46134155645	44679.08624142067	43120.3097524966	52668.59669215566	50328.35774456097	0.24598188532124332	0.22555421132365017	1004.7908192251343	13879.651994869113	978.4108581333421	13515.253301260062
6.035383859143656	24372.126536893196	25000.234533459206	34882.03281184028	34378.49657590056	39992.27702673624	38929.67594424782	44719.62705528219	43159.43973658981	52716.52414671371	50374.15156770009	0.24598734992921575	0.22555911262309672	996.1190566699952	13842.773754524998	969.9719867478125	13479.415828672238
6.071750082993084	24393.754828721798	25022.476165652366	34913.3735349397	34409.408647932934	40028.344389874845	38964.796673345096	44760.06126444582	43198.4668848137	52764.32783173979	50419.82706476734	0.24599288028502214	0.22556407288769853	987.4939774153754	13805.599832707085	961.5785711220233	13443.291285210289
6.108335431635222	24415.318910963357	25044.652707165755	34944.62769557201	34440.23573618155	40064.31438036616	38999.82277886549	44800.388022577856	43237.39038097797	52812.00677299055	50465.38330411997	0.24599847718436788	0.22556909283094775	978.9154024133459	13768.129419407807	953.2304370421916	13406.87889143452
6.145141225407182	24436.818251499542	25066.763621703645	34975.79459796332	34470.97715898525	40100.18622361094	39034.753508794405	44840.60648119211	43276.20940682251	52859.55999396522	50510.81935195007	0.24600414143264998	0.2255741731750264	970.3831531268079	13730.36170616839	944.9274107952369	13370.177869557403
6.182168792601758	24458.252316211263	25088.8083710316	35006.87354426121	34501.632232683165	40135.95914290307	39069.588109090575	44880.71578965801	43314.923142025174	52906.98651591834	50556.134272296535	0.2460098738450783	0.22557931465091038	961.8970515291439	13692.295886127278	936.6693191656959	13333.187443453819
6.2194194695153895	24479.620568972357	25110.786414971295	35037.863834534764	34532.20027161526	40171.632359433126	39104.325823689585	44920.715095206695	43353.53076420775	52954.28535787021	50601.327127054974	0.24601567524679474	0.22558451799847917	953.4569201042177	13653.93115405552	928.4559894320555	13295.90683866106
6.256894600496366	24500.92247164443	25132.69721139658	35068.76476677628	34562.68058812465	40207.20509229333	39138.965894509056	44960.603542939214	43392.03144894406	53001.455536619906	50646.396975990014	0.24602154647299626	0.2255897839666252	945.0625818426488	13615.266706359573	920.2872493691975	13258.335282454267
6.294595537993358	24522.157484070594	25154.540216228284	35099.57563690145	34593.072492558334	40242.67655848111	39173.507561452505	45000.38027583298	43430.42436976614	53048.49606675609	50691.34287674564	0.24602748836905936	0.22559511331336407	936.7138602446066	13576.301741176285	912.1629272479331	13220.47200389579
6.332523642604218	24543.325064070214	25176.314883430296	35130.29573875128	34623.375293269666	40278.04597290458	39207.950062414806	45040.04443475029	43468.70869817271	53095.40596067058	50736.16388485798	0.24603350179066266	0.2256005068059471	928.410579320509	13537.035458421335	904.0828518347698	13182.316233873367
6.370680283125076	24564.42466743268	25198.020665004446	35160.924364092476	34653.58829661934	40313.312548386355	39242.29263328626	45079.59515844533	43506.88360363589	53142.18422856987	50780.859053766224	0.24603958760391853	0.22560596522097626	920.1525635825819	13497.46705971472	896.0468523857417	13143.86720506195
6.40906683659976	24585.45574791178	25219.657010986135	35191.46080261897	34683.71080697746	40348.475495668616	39276.53450795787	45119.03158357221	43544.94825360915	53188.82987848813	50825.42743482499	0.24604574668549642	0.225611489344517	911.9396380501566	13457.595748520456	888.0547586510656	13105.124152045697
6.447684688369473	24606.417757219722	25241.223369439598	35221.90434195293	34713.742126725236	40383.534023417655	39310.674918326	45158.35284469287	43582.90181353501	53235.34191630001	50869.868077316416	0.246051979922757	0.22561707997221683	903.7716282483307	13417.420730171725	880.1064008738031	13066.08631134592
6.486535232122802	24627.310145021333	25262.719186453352	35252.25426764623	34743.68155625692	40418.48733822912	39344.71309429785	45197.55807428538	43620.743446853085	53281.71934573382	50914.18002846273	0.24605828821388262	0.225622737909422	895.6483602066874	13376.941211892292	872.2016097871237	13026.752921426669
6.525619869945995	24648.132358927967	25284.143906135305	35282.50986318152	34773.52839398149	40453.33464463258	39378.64826379609	45236.64640275181	43658.47231500786	53327.961168384514	50958.36233343842	0.24606467246800928	0.22562846397129888	887.5696604549303	13336.156402796507	864.3402166133164	12987.12322274223
6.564940012373588	24668.883844491644	25305.49697060831	35312.67040997374	34803.28193632497	40488.07514509688	39412.47965276461	45275.616958426945	43696.08757745719	53374.06638372749	51002.41403538346	0.24607113360536528	0.22563425898295203	879.5353560316726	13295.065514062531	856.5220530684455	12947.196457841434
6.604497078439295	24689.564045199095	25326.777820005354	35342.73518737173	34832.94147773235	40522.70804003554	39446.20648517375	45314.46886758689	43733.58839168064	53420.0339891323	51046.334175416254	0.24607767255740434	0.22564012377955003	871.545274469594	13253.667758770287	848.7469513506512	12906.971871261485
6.644292495727218	24710.17240246536	25347.985892464567	35372.70347265908	34862.506310669276	40557.23252781125	39479.827983025396	45353.20125445703	43770.97391318737	53465.86297987584	51090.12179264609	0.24608429026694661	0.22564605920644712	863.5992438059184	13211.962352105416	841.0147441494628	12866.448709708638
6.684327700423376	24730.708355628216	25369.120624124913	35402.57454105656	34891.97572562498	40591.64780474239	39513.343366359215	45391.81324122191	43808.24329552568	53511.55234915759	51133.77592418766	0.24609098768831691	0.22565206611931032	855.6970925810747	13169.948511388153	833.3252646442852	12825.626222096384
6.724604137367524	24751.171341941674	25390.18144912105	35432.34766572301	34921.34901111394	40625.95306510764	39546.75185325792	45430.30394803341	43845.3956902911	53557.101088113035	51177.29560517383	0.24609776578748943	0.22565814538424564	847.8386498256004	13127.625455940142	825.6783464933396	12784.50365941599
6.76512326010531	24771.560796569785	25411.16779957848	35462.02211775711	34950.625453678105	40660.14750115183	39580.05265985289	45468.67249301991	43882.430247135206	53602.5081858283	51220.67986876935	0.2461046255422299	0.22566429787792755	840.0237450770801	13084.992407386191	818.0738238461199	12743.080275002867
6.805886530940724	24791.876152580855	25432.07910560913	35491.59716619957	34979.80433788988	40694.230303092074	39613.245000330746	45506.91799229623	43919.346113775435	53647.77262935565	51263.92774618568	0.24611156794224123	0.22567052448772917	832.2522083669901	13042.048589506187	810.5115313355927	12701.355324449018
6.846895420988873	24812.116840940686	25452.914795305973	35521.07207803422	35008.88494635379	40728.20065912291	39646.328086938556	45545.03955997211	43956.142436003385	53692.89340372734	51307.038266694166	0.24611859398931163	0.2256768261118552	824.5238702169154	12998.793228235096	802.9913040709798	12659.328065557405
6.888151410229076	24832.282290506424	25473.674294738266	35550.446118189975	35037.866559709146	40762.0577554224	39679.301129990185	45583.03630816202	43992.81835769432	53737.86949197121	51350.01045764068	0.24612570469746356	0.22568320365947406	816.8385616559535	12955.225551987067	795.5129776554531	12616.997758668847
6.92965598755826	24852.37192802067	25494.357027947106	35579.71854954341	35066.74845663323	40795.800776158954	39712.163337873164	45620.90734699578	44029.373020817526	53782.699875126986	51392.84334446118	0.24613290109310557	0.22568965805085509	809.1961142009241	12911.344791397452	788.0763881683233	12574.363666434772
6.971410650844719	24872.38517810443	25514.96241693975	35608.88863291962	35095.52991384289	40829.428903496104	39744.913917053884	45658.65178462695	44065.805565444614	53827.38353226032	51435.53595069503	0.24614018421518505	0.22569619021750426	801.5963598576491	12867.15017940756	780.6813721649232	12531.425053884275
7.01341690698215	24892.321463251108	25535.48988168511	35637.955627094874	35124.21020609782	40862.94131759977	39777.55207208482	45696.268727243805	44102.11512976013	53871.919440479716	51478.08729800101	0.24614755511534336	0.22570280110230423	794.0391311338171	12822.640951513313	773.3277666892973	12488.181188660674
7.055676271944047	24912.180203820044	25555.938840108713	35666.918788798605	35152.78860620327	40896.337196644316	39810.07700561095	45733.75727907936	44138.300850071406	53916.30657495239	51520.49640617239	0.24615501485807317	0.2257094916596542	786.5242610244895	12777.816345596686	766.0154092594748	12444.631340862252
7.098190270838397	24931.96081802989	25576.308708087552	35695.77737271533	35181.264385012626	40929.615716818924	39842.4879183761	45771.11654242149	44174.361860818404	53960.54390892039	51562.76229315219	0.24616256452087748	0.22571626285561333	779.0515830146614	12732.675602021627	758.7441378720687	12400.774783156812
7.1409604379627405	24951.66272195207	25596.59889944508	35724.53063148687	35209.63681143037	40962.77605233422	39874.78400923007	45808.34561762348	44210.29729458405	54004.6304137172	51604.88397504896	0.2461702051944303	0.22572311566804332	771.620931078156	12687.217963675968	751.51379099919	12356.610790803097
7.183988316859528	24971.28532950417	25616.808825946027	35753.17781571446	35237.905152414816	40995.81737542878	39906.964475135006	45845.443603114574	44246.10628210444	54048.56505878429	51646.860466152444	0.24617793798274185	0.22573005108675703	764.2321396811749	12641.442676085979	744.3242075919989	12312.138641755097
7.227275460371831	24990.82805244348	25636.93789729157	35781.71817396134	35266.06867298156	41028.73885637639	39939.02851117307	45882.409595411016	44281.78795227985	54092.34681168864	51688.69077895026	0.24618576400331893	0.22573707011366373	756.8850437750225	12595.348987346515	737.1752270759316	12267.35761664901
7.270823430699384	25010.290300359975	25656.985521113762	35810.150952754564	35294.12663620588	41061.539663492214	39970.97531055279	45919.242689126564	44317.34143218468	54135.974638139145	51730.3739241434	0.2461936843873389	0.22574417376291958	749.5794788010535	12548.936148278415	730.0666893512825	12222.266998869367
7.31463379945495	25029.67148067005	25676.951102970877	35838.475396588125	35322.07830322658	41094.218963140826	40002.804064617034	45955.94197698433	44352.765847079274	54179.44750200511	51771.90891066383	0.246201700279813	0.22575136306108212	742.3152806849685	12502.203412375413	722.9984347919235	12176.866074582562
7.358708147721062	25048.970998609213	25696.83404634166	35866.690747924535	35349.92293324847	41126.77591974214	40034.51396284957	45992.50654982711	44388.060320419885	54222.76436533283	51813.29474569012	0.2462098128397627	0.22575863904725926	735.0922858310514	12455.150035779923	715.9703042384936	12131.15413268935
7.403048066107065	25068.188257225454	25716.633752620273	35894.79624719775	35377.65978354581	41159.20969577929	40066.104192882754	46028.935496629216	44423.22397387023	54265.9241883639	51854.53043466494	0.24621802324038985	0.22576600277326814	727.9103311369545	12407.775277582929	708.98213900876	12085.130465053022
7.447655154806527	25087.32265737256	25736.349621111218	35922.79113281591	35405.2881094659	41191.51945180615	40097.57394050531	46065.227904508414	44458.255927313054	54308.92592955381	51895.61498131257	0.2462263326692549	0.22577345530379153	720.769253979437	12360.07839964889	702.0337808929617	12038.79436648637
7.49253102365499	25106.373597702863	25755.981049023914	35950.67464116355	35432.80716443234	41223.704346454266	40128.92238966996	46101.3828587371	44493.15529886158	54351.76854558975	51936.54738765618	0.2462347423284545	0.22578099771653884	713.6688922155881	12312.05866668094	695.1250721441465	11992.145134631544
7.537677292188054	25125.34047466038	25775.527431466984	35978.44600660441	35460.216199947936	41255.763536440754	40160.14872250052	46137.39944275444	44527.92120487033	54394.45099140938	51977.32665403481	0.24624325343480158	0.225788631102405	706.6090841878904	12263.71534640342	688.2558554884163	11945.182070231996
7.583095589699846	25144.222682473985	25794.988161443587	36006.10446148452	35487.51446559918	41287.69617657616	40191.252119301	46173.27673817884	44562.55275994823	54436.972220220276	52017.95177912266	0.24625186722000936	0.22579635656563563	699.5896687133936	12215.047709390521	681.425974118174	11897.90447703097
7.628787555301809	25163.0196131497	25814.3626298452	36033.649236134115	35514.701209058716	41319.50141977147	40222.23175856218	46209.01382481917	44597.049076969175	54479.33118351776	52058.42175994567	0.24626058493087535	0.2258041752239937	692.6104850879638	12166.055029246025	674.6352716887486	11850.311661812477
7.674754837981857	25181.73065646417	25833.650225446738	36061.07955887132	35541.77567608979	41351.1784170469	40253.08681697088	46244.60978068816	44631.40926708518	54521.52683110559	52098.73559190105	0.2462694078294684	0.2258120882089262	685.6713730916963	12116.736582723446	667.8835923281731	11802.402934616432
7.720999096663877	25200.355199957172	25852.85033490085	36088.39465600469	35568.73711054963	41382.726317539564	40283.81646941765	46280.06368201461	44665.63243973819	54563.55811111493	52138.89226877549	0.24627833719332082	0.22582009666573352	678.7721729750047	12067.09164956864	661.1707806230406	11754.17760855332
7.767522000267617	25218.892628924285	25871.96234273229	36115.59375183605	35595.58475439313	41414.1442685114	40314.41988900518	46315.37460325595	44699.7177026725	54605.42397002415	52178.89078276381	0.24628737431561862	0.22582820175374288	671.9127254670602	12017.119512722827	654.4966816256638	11705.634999998845
7.814325227768903	25237.342326409733	25890.98563133254	36142.67606866378	35622.317847676844	41445.43141535792	40344.89624705686	46350.541617111485	44733.66416194755	54647.123352679315	52218.730124488415	0.2462965205053965	0.22583640464648294	665.0928717687493	11966.819458249025	647.8611408476136	11656.774428536184
7.861410468260233	25255.70367319864	25909.9195809538	36169.64082678534	35648.93562856248	41476.58690161575	40375.244713124965	46385.563794534835	44767.47092195017	54688.65520231375	52258.40928301793	0.24630577708773635	0.22584470653185867	658.3124535580282	11916.19077552203	641.2640042669955	11607.59521716088
7.908779421011744	25273.976047810254	25928.763569704028	36196.48724450134	35675.4373333217	41507.60986897238	40405.464455000314	46420.440204748396	44801.13708540856	54730.01846057008	52297.92724588804	0.24631514540396676	0.22585310861233088	651.5713129859068	11865.232757182792	634.7051183205913	11558.096692185849
7.956433795532517	25292.158826489598	25947.516973540383	36223.21453811759	35701.82219633904	41538.49945727345	40435.55463871988	46455.16991525526	44834.66175340414	54771.212067519424	52337.282999119736	0.24632462681186343	0.22586161210509947	644.8692926695803	11813.944699103013	628.1843299000757	11508.278183254413
8.004375311632296	25310.25138320051	25966.179166264108	36249.82192194911	35728.089450116786	41569.25480453232	40465.51442857658	46489.7519918539	44868.04402538562	54812.23496168369	52376.47552724048	0.24633422268585684	0.22587021824228282	638.2062357015093	11762.325900618918	621.7014863605727	11458.139023559168
8.052605699483543	25328.25308961773	25984.749519514444	36276.30860832309	35754.2383252788	41599.87504693858	40495.34298712799	46524.18549865146	44901.28299918216	54853.08608005648	52415.503813304036	0.24634393441723892	0.22587892827110717	631.5819856410963	11710.375664413907	615.2564355118666	11407.678549722768
8.101126699683881	25346.163315119218	26003.22740276281	36302.673807582236	35780.26805057472	41630.359318867006	40525.03947520555	46558.469498077706	44934.37777101692	54893.76435812471	52454.36683891096	0.24635376341437226	0.22588774345409252	624.9963865174213	11658.093296669424	608.8490256211953	11356.896101954393
8.149940063318896	25363.981426778515	26021.61218330709	36328.916728088385	35806.17785288444	41660.70675288684	40554.603051924045	46592.60305089943	44967.32743552111	54934.26872989089	52493.06358422977	0.2463637111029047	0.22589666506924516	618.449282825226	11605.478107031435	602.479105409293	11305.79102400411
8.199047552025359	25381.706789356627	26039.90322626538	36355.03657622553	35831.96695722207	41690.91647977064	40584.03287469063	46626.58521623419	45000.1310857474	54974.59812789461	52531.593028017356	0.24637377892598364	0.22590569441024838	611.9405195259023	11552.529408711009	596.14652405167	11254.362663282081
8.248450938054788	25399.338765294433	26058.099894570332	36381.03255640378	35857.63458674077	41720.98762850397	40613.32809921489	46660.415051565345	45032.78781318465	55014.751483235705	52569.9541476409	0.2463839683444753	0.22591483278665972	605.4699420475517	11499.24651853647	589.851131178264	11202.610370897688
8.298152004337403	25416.87671470453	26076.20154896294	36406.903871062656	35883.17996273694	41750.919326294614	40642.48787951806	46694.09161275638	45065.2967077718	55054.72772559644	52608.14591909905	0.2463942808371859	0.2259240815241092	599.0373962789308	11445.628756926395	583.592776868958	11150.533501661383
8.348152544546481	25434.319995363167	26094.207547986523	36432.649720674715	35908.602304654865	41780.71069858211	40671.51136794316	46727.613954065724	45097.65685791248	55094.52578326467	52646.16731704382	0.24640471790108598	0.2259334419644982	592.6427285730024	11391.675448003225	577.371311652998	11098.13141411636
8.398454363163072	25451.667962702202	26112.11724798033	36458.26930374931	35933.900830091	41810.360869047494	40700.39771516431	46760.98112816183	45129.86735048926	55134.14458315697	52684.01731480223	0.246415281051537	0.22594291546620415	586.2857857450726	11337.385919637978	571.186586513184	11045.40347071644
8.449059275541144	25468.919969800878	26129.930003073976	36483.76181683627	35959.074754799374	41839.86895962317	40729.14607019782	46794.19218613838	45161.92727087938	55173.583050842324	52721.69488439967	0.24642597182252204	0.22595250340428527	579.9664150694734	11282.75950344652	565.0384528794093	10992.349037743174
8.49996910797308	25486.075367377456	26147.64516518043	36509.12645452951	35984.12329269538	41869.23409050256	40757.75558041109	46827.246177529305	45193.835702968565	55212.84011056546	52759.19899658108	0.24643679176687663	0.22596220717068966	573.6844642814831	11227.795534904115	558.9267626276123	10938.967485369183
8.551185697755594	25503.13350378119	26165.26208399039	36534.36240947135	36009.045655861395	41898.45538015059	40786.22539153399	46860.14215032507	45225.59172916725	55251.91468527168	52796.52862083502	0.24644774245652878	0.22597202817446643	567.4397815731936	11172.493353332393	552.8513680818141	10885.258187766187
8.602710893256043	25520.093724983406	26182.78010696534	36559.46887235568	36033.841054550896	41927.53194531327	40814.55464766837	46892.879150987384	45257.19443042498	55290.8056966301	52833.68272541562	0.24645882548273362	0.22598196784197885	561.2322155954316	11116.852301985957	546.8121220109169	10831.220523094758
8.654546553979111	25536.955374569523	26200.19857933172	36584.44503193265	36058.5086971941	41956.46290102864	40842.74249129935	46925.45622446609	45288.6428862468	55329.512065059425	52870.66027736706	0.2464700424563176	0.22599202761712148	555.0616154525778	11060.871728057042	540.8088776272489	10776.853873580694
8.706694550633951	25553.717793729968	26217.51684407388	36609.29007501189	36083.04779040218	41985.247360636364	40870.78806330524	46957.87241421433	45319.93617470809	55368.03270975158	52907.460242546	0.2464813950079247	0.22600220896153958	548.9278307065833	11004.550982785411	534.8414885881939	10722.157625578344
8.759156765201672	25570.380321252116	26234.734241928196	36634.00318646747	36107.45753897321	42013.88443578928	40898.69050296919	46990.12676220583	45351.07337247145	55406.36654869824	52944.08158564677	0.246492884788262	0.22601251335485092	542.8307113719056	10947.88942146115	528.9098089924082	10667.131169587374
8.811935091003267	25586.942293510892	26251.850111375807	36658.58354924099	36131.7371458963	42042.37323646297	40926.448947989134	47022.21830895027	45382.053554801656	55444.512498714925	52980.52327022415	0.24650451346835475	0.22602294229487152	536.7701079134713	10890.886403422803	523.0136933764443	10611.773900250904
8.865031432767935	25603.403044460418	26268.86378863644	36683.030344346465	36155.88581235746	42070.7128709673	40954.06253448947	47054.14609351071	45412.87579558269	55482.46947546756	53016.78425871872	0.24651628273979825	0.22603349729784317	530.7458712520311	10833.541292263195	517.1529967217939	10556.08521656692
8.918447706701835	25619.761905624968	26285.774607661595	36707.34275087432	36179.90273774466	42098.90244595709	40981.53039703213	47085.9091535202	45443.53916733398	55520.23639349832	53052.86351248134	0.2465281943150177	0.22604417989866438	524.7578527550795	10775.853455696255	511.32757444592426	10500.064521781169
8.972185840557227	25636.018206089866	26302.58190012765	36731.519945995446	36203.78711965296	42126.94106644295	41008.85166862767	47117.50652519861	45474.04274122678	55557.81216625168	53088.75999179781	0.24654024992752976	0.22605499165112428	518.8059042411624	10717.822265736759	505.5372824036749	10443.711223487742
9.02624777370205	25652.171272492644	26319.28499542922	36755.56110496589	36227.53815389016	42154.8278358029	41036.02548074684	47148.93724337022	45504.38558710138	55595.1957061014	53124.472655914564	0.24655245133220635	0.22606593412814086	512.8898779764422	10659.44709867239	499.78197688719956	10387.02473369427
9.080635457189915	25668.220429013596	26335.88322067204	36779.465401130794	36251.15503448188	42182.56185579303	41063.05096333207	47180.20034148069	45534.566773483595	55632.385924376904	53160.000463063705	0.2465648003055447	0.22607700892199872	507.00962667138083	10600.727335094474	494.0615146230557	10330.004468836822
9.135350853830497	25684.16499736667	26352.375900666113	36803.23200592904	36274.63695367731	42210.14222655928	41089.92724480907	47211.29485161488	45564.58536760227	55669.38173139075	53195.34237048903	0.24657729864593833	0.2260882176445947	501.16500348527916	10541.662360049784	488.37575277278665	10272.649849865586
9.190395938260405	25700.004296790084	26368.762357918724	36826.86008889765	36297.983101954705	42237.56804664893	41116.65345209883	47242.21980451462	45594.44043540659	55706.18203646601	53230.49733447219	0.24658994817395297	0.22609956192768266	495.3558620229596	10482.251563050784	482.7245489306515	10214.960302270949
9.245772697014415	25715.737644037046	26385.04191262714	36850.34881767652	36321.192668026844	42264.838413022415	41143.22871062926	47272.974229596904	45624.13104158344	55742.7857479643	53265.46431035868	0.24660275073260482	0.2261110434231235	489.5820563277812	10422.494337991811	477.1077611238579	10156.935256161727
9.301483128597186	25731.36435336575	26401.213882671753	36873.697358012316	36344.26483884705	42291.95242106437	41169.65214434767	47303.55715497125	45653.65624957552	55779.191773312916	53300.242252585005	0.24661570818764392	0.22612266380313814	483.8434408872854	10362.390083358623	471.5252478091279	10098.574146267027
9.357529243555355	25746.883736530326	26417.277583608437	36896.90487376396	36367.19879961446	42318.90916459653	41195.922875732394	47333.967607459184	45683.01512159875	55815.39901903445	53334.83011470493	0.24662882242784132	0.22613442476056364	478.13987063238164	10301.938202257268	465.97686787112616	10039.876411962323
9.413913064550128	25762.295102770586	26433.23232866138	36919.97052690647	36389.993733780015	42345.707735888966	41222.04002580543	47364.20461261177	45712.20671866061	55851.4063907742	53369.226849416955	0.24664209536527756	0.22614632800911333	472.47120093135163	10241.13810239546	460.46248062775703	9980.841497492045
9.47063662643026	25777.597758802687	26449.077428715973	36942.893477536454	36412.648823052696	42372.34722567282	41248.00271414518	47394.26719472929	45741.23010057885	55887.21279333028	53403.43140859228	0.24665552893563786	0.2261583752836377	466.83728759281803	10179.989196185954	454.981945821899	9921.46885182336
9.527701976305488	25792.791008808756	26464.812192310852	36965.67288387613	36435.163247404795	42398.82672315216	41273.81005889836	47424.154376879414	45770.08432599926	55922.81713068186	53437.4427433017	0.24666912509851044	0.2261705683403929	461.2379868585267	10118.490900681354	449.5351236189599	9861.75792869553
9.585111173620431	25807.87415442695	26480.435925630514	36988.307902278364	36457.536185078105	42425.14531601632	41299.461176793	47453.86518091643	45798.76845241461	55958.21830601896	53471.25980384392	0.24668288583768533	0.22618290895730941	455.67315541097196	10056.642637822777	444.12187461485155	9801.708186865784
9.642866290228868	25822.846494741643	26495.94793249793	37010.797687231905	36479.76681259037	42451.30209045306	41324.955183151615	47483.39862750132	45827.28153618402	55993.415221772935	53504.88153977453	0.24669681316146527	0.22619539893426607	450.1426503683324	9994.44383438211	438.742059829412	9741.319090032019
9.700969410468568	25837.707326272794	26511.347514366556	37033.1413913658	36501.854304740904	42477.29613116062	41350.291191903816	47512.75373612053	45855.62263255144	56028.40677964597	53538.30689993392	0.24671090910297053	0.22620804009336606	444.6463292776607	9931.89392190054	433.39554070000304	9680.590106769465
9.75942263123647	25852.45594296564	26526.633970312447	37055.33816545434	36523.79783461671	42503.12652136056	41375.46831559917	47541.92952510575	45883.7907956649	56063.19188064145	53571.53483247621	0.24672517572045483	0.2262208342792179	439.18405012117	9868.992336907424	428.0821790890186	9619.520710784942
9.818228062064373	25867.09163618044	26541.806597026727	37077.38715842232	36545.59657359912	42528.79234281094	41400.4856654211	47570.925011654275	45911.785078596506	56097.769425095285	53604.56428489898	0.24673961509762402	0.22623378335922037	433.7556713161175	9805.738520981744	422.8018372801598	9558.110380889848
9.877387825195074	25881.613694681873	26556.864688807294	37099.287517350145	36567.24969136965	42554.29267581949	41425.34235119962	47599.739211849155	45939.604533361555	56132.13831270699	53637.39420407231	0.2467542293439565	0.2262468892238495	428.3610517042689	9742.131920594722	417.5543779752916	9496.358601024374
9.936904055658934	25896.021404627936	26571.80753755104	37121.038387478155	36588.756355916696	42579.626599255964	41450.037481425345	47628.37114067863	45967.24821093888	56166.297442570125	53670.023536269066	0.24676902059502986	0.22626015378695108	423.00005055812653	9678.171987327747	412.33966429386055	9434.264860306866
9.996778901350961	25910.31404955976	26586.634432745363	37142.6389122127	36610.115733541454	42604.793190566445	41474.57016326253	47656.819812057984	45994.715161290296	56200.24571320535	53702.451227194324	0.24678399101285473	0.2262735789860352	417.67252758023096	9613.858177941293	407.15755977114895	9371.828653091565
10.05701452310831	25924.49091039021	26601.344661460218	37164.08823313066	36631.326988864756	42629.7915257861	41498.93950256334	47685.0842388493	46022.004433381415	56233.9820225915	53734.67622201642	0.2467991427862051	0.22628716678257785	412.3783428980387	9549.189954318106	402.0079283614177	9309.049479086883
10.117613094788254	25938.551265393115	26615.937508339703	37185.385489984896	36652.389284833436	42654.6206795531	41523.14460388151	47713.16343288287	46049.11507520183	56267.50526819843	53766.69746539742	0.24681447813096055	0.2263009191623219	407.11735706508625	9484.166783579625	396.89063443185296	9245.926843324676
10.178576803346665	25952.494390192016	26630.412255593677	37206.52982070946	36673.30178272694	42679.27972512208	41547.1845704865	47741.05640497831	46076.04613378593	56300.81434701953	53798.51390152426	0.2468299992904512	0.22631483813558648	401.8894310576725	9418.788138080388	391.805542762042	9182.460256208666
10.239907848916916	25966.31955774882	26644.768182989075	37227.520361424744	36694.06364216372	42703.767734377965	41571.05850437731	47768.762164965636	46102.79665523345	56333.90815560455	53830.12447413974	0.246845708535803	0.22632892573757818	396.6944262770703	9353.053495533764	386.75251854537055	9118.649233623408
10.301608444889292	25980.026038352546	26659.00456784155	37248.35624644301	36714.67402110823	42728.08377785009	41594.7655062973	47796.27972170723	46129.365684730925	56366.785590093335	53861.52812657465	0.2468616081662942	0.22634318402870537	391.53220454475377	9286.9623389896	381.73142738529714	9054.493296948262
10.363680817990868	25993.613099607588	26673.120685006485	37269.03660827345	36735.132075877285	42752.22692472596	41618.30467574805	47823.60808311921	46155.75226657254	56399.44554624896	53892.72380177924	0.24687770050971247	0.22635761509490004	386.4026281032711	9220.514156918041	376.7421352950623	8989.991973089054
10.426127208365882	26007.08000642234	26687.11580687044	37289.56057762798	36755.436961147156	42776.19624286577	41641.67511100432	47850.74625619382	46181.95544418196	56431.88691949223	53923.71044235584	0.24689398792271633	0.22637222104794072	381.30555961531354	9153.708443276584	371.7845086987945	8925.144794630818
10.488949869656532	26020.4260209971	26700.98920334215	37309.92728342627	36775.58782996033	42799.99079881648	41664.87590912871	47877.693247021234	46207.97426013392	56464.10860493551	53954.48699059146	0.24691047279120423	0.22638700402578105	376.2408621608629	9086.544697514735	366.85841442493256	8859.951299715787
10.552151069084381	26033.650402812407	26714.74014184332	37330.13585280152	36795.583833732046	42823.609657826426	41687.90616598603	47904.44806081222	46233.807756175695	56496.109497417696	53985.05238849007	0.24692715753068567	0.22640196619288303	371.20839923614403	9019.02242462337	361.9637197086122	8794.411032208242
10.615733087532126	26046.752408616703	26728.36788729967	37350.185411105645	36815.42412225757	42847.051883859625	41710.764976258775	47931.009701920375	46259.4549732496	56527.88849153879	54015.40557780638	0.24694404458665917	0.22641710974055373	366.20803475525463	8951.14113526512	357.1002921939362	8728.523541822098
10.679698219625935	26059.7312924146	26741.87170213193	37370.07508191536	36835.10784371938	42870.31653961107	41733.45143346218	47957.37717386573	46284.914951515486	56559.44448169599	54045.545500079585	0.24696113643499631	0.2264324368872876	361.2396330445772	8882.900345702656	352.2679999243119	8662.288383966312
10.744048773818252	26072.58630545391	26755.250846245905	37389.80398703695	36854.63414469345	42893.40268652063	41755.96462995884	47983.54947935656	46310.186730372334	56590.77636211804	54075.47109666618	0.24697843558232618	0.2264479498791117	356.3030588446418	8814.29957793001	347.4667113482137	8595.70511995349
10.808787072471103	26085.316696213835	26768.504577023657	37409.37124651273	36874.00217015719	42916.309384789085	41778.30365697495	48009.52562031387	46335.269348482005	56621.88302690259	54105.181308775296	0.24699594456643034	0.22646365098993773	351.3981773091364	8745.338359734975	342.6962953165057	8528.77331703715
10.87391545193992	26097.921710391867	26781.632149313482	37428.77597862604	36893.21106349593	42939.0356933923	41800.467604615056	48035.30459789393	46360.16184379138	56652.76337005146	54134.6750775023	0.24701366595664098	0.2264795425219174	346.52485399867874	8676.0162246041	337.9566210772027	8461.492548343726
10.93943626265785	26110.40059089117	26794.63281542035	37448.0172999071	36912.259966510304	42961.5806700968	41822.455561877905	48060.88541251218	46384.863253555646	56683.41628550757	54163.95134386383	0.24703160235424285	0.22649562680580212	341.68295488820877	8606.332712011412	333.2475582813495	8393.86239311006
11.00535186922059	26122.752577807933	26807.505825096363	37467.094325139085	36931.1480194238	42983.94337147545	41844.266616672525	48086.267063867585	46409.372614362066	56713.84066719248	54193.009048833424	0.24704975639288326	0.2265119062013083	336.87234635831555	8536.287367260084	328.5689769751625	8325.88243656326
11.071664650471687	26134.97690841779	26820.250425530296	37486.00616736308	36949.87436088933	43006.12285292214	41865.89985583338	48111.44855096574	46433.688962152635	56744.03540904261	54221.84713337589	0.247068130738986	0.2265283830974884	332.09289519669255	8465.87974160444	323.9207476035808	8257.552270076238
11.138376999588447	26147.07281716317	26832.865861338145	37504.75193788469	36968.438127997295	43028.11816866821	41887.3543651373	48136.42887214422	46457.81133224878	56773.999405048125	54250.46453848432	0.24708672809217108	0.22654505991310483	327.34446859837044	8395.109392338432	319.30274100619135	8188.871491190046
11.205491324168262	26159.03953563951	26845.351374552476	37523.33074627912	36986.838456282356	43049.92837179753	41908.62922931871	48161.20702509624	46481.73875937448	56803.731549289936	54278.86020521513	0.2471055511856812	0.22656193909701108	322.6269341610605	8323.975882766768	314.7148284164723	8119.839703625068
11.273010046315514	26170.876292582016	26857.70620461247	37541.741700397506	37005.07447973128	43071.55251426275	41929.723532086675	48185.782006895985	46505.470277681045	56833.23073597877	54307.03307472526	0.2471246027868116	0.22657902312853548	317.940159886959	8252.478782304563	310.1568814625498	8050.456517411396
11.340935602728974	26182.582313851737	26869.929588353203	37559.98390637228	37023.145330789965	43092.98964690097	41950.636356140756	48210.152814022964	46529.00492077096	56862.495859493334	54334.98208830826	0.2471438856973477	0.22659631451787315	313.2840141800698	8180.617666518316	305.62877216300694	7980.721548852511
11.409270444789758	26194.156822422017	26882.020759995394	37578.05646862352	37041.05014037137	43114.238819450155	41971.36678318791	48234.31844238783	46552.34172172295	56891.525814419896	54362.70618743209	0.24716340275400936	0.22661381580648052	308.658365846728	8108.3921171939	301.13037292967783	7910.634420682676
11.478017038649782	26205.599038364264	26893.978951134493	37595.95848986448	37058.788037862745	43135.29908056516	41991.913893959114	48258.27788735726	46575.47971311652	56920.31949559142	54390.20431377608	0.2471831568288985	0.2266315295674777	304.06308409018675	8035.80172229372	296.6615565610118	7840.1947619766
11.547177865320764	26216.908178833757	26905.80339072989	37613.68907110746	37076.3581511332	43156.16947783396	42012.27676822585	48282.03014377954	46598.41792705676	56948.875798127076	54417.47540926858	0.24720315082995487	0.22664945840605227	299.4980385140516	7962.846076123416	292.2221962456242	7769.402208322659
11.616755420763786	26228.083458055567	26917.493305094074	37631.24731167008	37093.75960654156	43176.8490577945	42032.45448481762	48305.57420601078	46621.15539520009	56977.19361747299	54444.51841612566	0.24722338770141727	0.2266676049598742	294.96309911925346	7889.524779327214	287.812165560259	7698.256401852705
11.686752215979308	26239.124087309774	26929.047917881406	37648.632309180866	37110.991528943756	43197.336865950914	42052.446121638524	48328.909067940505	46643.69114877927	57005.27184944222	54471.33227688894	0.24724387042429152	0.22668597189951245	290.4581363014877	7815.837438907474	283.43133846484125	7626.756991185248
11.75717077709787	26250.02927491685	26940.46645007687	37665.84315958534	37128.05304170061	43217.6319467905	42072.250755684596	48352.03372301804	46666.024218629085	57033.1093902557	54497.91593446465	0.24726460201682324	0.22670456192885646	285.983020851505	7741.783668303862	279.07958930620225	7554.903631630354
11.82801364547121	26260.79822622289	26951.74811998477	37682.87895715199	37144.94326668555	43237.73334380033	42091.867463061324	48374.947164279016	46688.153635212395	57060.705136583514	54524.26833216269	0.24728558553498078	0.22672337778554744	281.5376239537145	7667.363087446429	274.7567928149365	7482.695985156111
11.899283377763982	26271.43014358444	26962.892143217134	37699.73879447826	37161.661324292414	43257.6400994845	42111.29531900091	48397.64838437199	46710.0784286461	57088.05798558642	54550.38841373619	0.2473068240729391	0.2267424222414116	277.12181718519423	7592.575322802179	270.462824103015	7410.133720431477
11.970982546046038	26281.924226353367	26973.897732682024	37716.42176249656	37178.20633344316	43277.351255381014	42130.53339787996	48420.136375585396	46731.79762872742	57115.166834957825	54576.27512342119	0.24732832076357628	0.22676169810290145	272.73547251318814	7517.420007398352	266.19755866436753	7337.216512915678
12.043113737885237	26292.279670861415	26984.764098571726	37732.92695048026	37194.57741159575	43296.865852079085	42149.580773237234	48442.41012987461	46753.31026496049	57142.03058296597	54601.92740597693	0.2473500787789722	0.22678120821154257	268.37846229504794	7441.896780882031	261.9608723730198	7263.944044878706
12.115679556440844	26302.49567040452	26995.490448350698	37749.253446049646	37210.77367475194	43316.182929236405	42168.43651779143	48464.46863888924	46774.61536658295	57168.64812849657	54627.34420672617	0.24737210133091667	0.22680095544438544	264.05065927642863	7366.005289576948	257.75264148035785	7190.316005446017
12.188682620557461	26312.571415227143	27006.07598674344	37765.40033517808	37226.79423746521	43335.30152559672	42187.09970345916	48486.310894000766	46795.71196259301	57195.018371095946	54652.52447159625	0.247394391671423	0.22682094271446662	259.7519365893095	7289.745186491869	253.57274261658313	7116.3320906748995
12.26212556485955	26322.506092506144	27016.519915722147	37781.36670219784	37242.63821284863	43354.22067900713	42205.569401373155	48507.93588633018	46816.59908177651	57221.140211014215	54677.46714716004	0.2474169530932506	0.2268411729712713	255.48216775426408	7213.116131467745	249.4210527893738	7041.992003629915
12.336011039846525	26332.298886334844	27026.821434494435	37797.15162980659	37258.304712583034	43372.93942643644	42223.84468190064	48529.34260677644	46837.27575273461	57247.01254924955	54702.17118067804	0.24743978893043206	0.2268616492012066	251.24122667429037	7136.117791094817	245.29744937975192	6967.295454347506
12.41034171198835	26341.94897770623	27036.97973949026	37812.75419907274	37273.7928469245	43391.456803992	42241.92461466131	48550.530046043816	46857.74100391078	57272.634287591456	54726.63552013946	0.2474629025588098	0.22688237442807907	247.02898763510166	7058.749838781543	241.2018101424328	6892.242159913294
12.485120263821853	26351.45554449674	27046.994024349515	37828.173489442124	37289.101724712804	43409.77184693849	42259.80826854614	48571.497194671196	46877.993863619224	57298.00432866606	54750.8591143052	0.2474862973965792	0.22690335171358092	242.8453253073967	6981.011954927817	237.13401320652338	6816.831844584085
12.560349394047481	26360.817761449285	27056.863479908847	37843.408578743736	37304.23045337922	43427.883589715595	42277.49471173601	48592.243043060305	46898.03336007261	57323.1215759806	54774.840912750165	0.24750997690483958	0.22692458415777883	238.69011474144645	6902.903826828115	233.09393707261188	6741.064239780419
12.63603181762671	26370.03480015627	27066.587294188546	37858.45854319587	37319.17813895466	43445.7910659563	42294.98301172047	48612.766581504686	46917.85852141046	57347.98493396885	54798.579865906344	0.2475339445881511	0.22694607489961366	234.563231365697	6824.425148724578	229.08146060974104	6664.939084081911
12.712170265880024	26379.10582904228	27076.16465237904	37873.322457411974	37333.94388607746	43463.49330850484	42312.27223531629	48633.066800218636	46937.46837572733	57372.5933080364	54822.07492510586	0.24755820399510362	0.22696782711740562	230.46455098968	6745.575621965341	225.09646305791102	6588.456123378128
12.78876748658549	26388.030013346895	27085.594736827723	37887.99939440712	37348.52679800196	43480.98934943585	42329.36144868708	48653.142689366985	46956.861951102066	57396.9456046073	54845.32504262529	0.24758275871888694	0.22698984402936517	226.39394979790086	6666.354954917915	221.13882402388845	6511.615110848099
12.865826244077915	26396.80651510663	27094.876727024766	37902.4884256034	37362.925976605926	43498.27822007183	42346.24971736171	48672.99323909396	46976.03827562596	57421.04073116962	54868.32917172889	0.24760761239787699	0.22701212889411343	222.351304351585	6586.762863085605	217.20842348143924	6434.415807023644
12.943349319348618	26405.43449313745	27104.009799589665	37916.78862083659	37377.14052239933	43515.35895100291	42362.936106254245	48692.61743955365	46994.99637743268	57444.87759632307	54891.086266713835	0.24763276871622147	0.2270346850112078	218.3364915883867	6506.799069191329	213.30514177121222	6356.857979895547
13.0213395101458	26413.913103016417	27112.99312825689	37930.89904836178	37391.16953453205	43532.23057210479	42379.41967968294	48712.01428093964	47013.73528472714	57468.45510982567	54913.59528295458	0.24765823140444218	0.22705751572167546	214.3493888170924	6426.463303104974	209.42885959718842	6278.941404873505
13.099799631075467	26422.241497063445	27121.825883861704	37944.8187748595	37405.012110802185	43548.89211255803	42395.69950138995	48731.18275351528	47032.25402581524	57491.77218264143	54935.85517694812	0.2476840042400379	0.227080624408554	210.38987371866824	6345.755301935598	205.5794580251677	6200.665864838287
13.178732513703073	26430.41882432252	27130.507234325556	37958.54686544145	37418.667347663984	43565.342600866585	42411.7746345606	48750.1218476439	47050.55162913343	57514.82772698791	54957.86490635928	0.24771009104810277	0.22710401449744083	206.4578243458527	6264.674810122699	201.75681848311797	6122.031150219031
13.258141006655675	26438.444230543297	27139.036344641492	37972.08238365703	37432.13434023621	43581.581064877515	42427.64414184352	48768.830553820146	47068.62712327905	57537.62065638546	54979.62343006697	0.2477364957019478	0.22712768945704953	202.5531191219343	6183.221579466015	197.96082276239758	6043.037059131078
13.338027975724735	26446.316858161605	27147.41237685939	37985.424391498665	37445.412182310414	43597.606531799654	42443.307085370594	48787.3078627001	47086.479537040635	57560.14988570491	55001.129708210494	0.24776322212373403	0.2271516527997724	198.67563683580374	6101.395369055681	194.19135301111965	5963.683397243731
13.418396303969553	26454.035846280316	27155.634490070534	37998.571949408	37458.49996635863	43613.418028223015	42458.762526776445	48805.55276513272	47104.10789942782	57582.414331217085	55022.38270223562	0.2477902742851142	0.22717590808225346	194.8252566457959	6019.195945478044	190.4482917355199	5883.969977909699
13.49924889182131	26461.600330649853	27163.701840392594	38011.524116281864	37471.39678354202	43629.01458013848	42474.00952721903	48823.56425219134	47121.51123970266	57604.41291064255	55043.381374942204	0.24781765620788307	0.2272004589059685	191.00185807573143	5936.623082767241	186.73152180033503	5803.896622270346
13.580588657187745	26469.009443648287	27171.61358095395	38024.279949478034	37484.10172371877	43644.39521295697	42489.047147399695	48841.3413152049	47138.688587410106	57626.144543201044	55064.12469053126	0.2478453719646353	0.22722530891781112	187.20532101328718	5853.676562436856	183.0409264251648	5723.463159206323
13.662418535558457	26476.262314261323	27179.36886187805	38036.83850482109	37496.613875452415	43659.55895152931	42503.8744475835	48858.882945790014	47155.63897240945	57647.60814966212	55084.61161465286	0.24787342567943754	0.22725046181069228	183.43552571034525	5770.35617356468	179.37638918490848	5642.669425447471
13.744741480110864	26483.358068061953	27186.96683026735	38049.19883660829	37508.93232601988	43674.50482016585	42518.49048761985	48876.18813588282	47172.36142490542	57668.80265239561	55104.84111445418	0.2479018215285037	0.2272759213241414	179.69235278037377	5686.66171279829	175.73779400700005	5561.515265566297
13.827560461816718	26490.295827189813	27194.406630187157	38061.35999761522	37521.05616141972	43689.23184265629	42532.89432696278	48893.25587777119	47188.85497547991	57689.726975422745	55124.812158628076	0.24793056374088437	0.227301691244922	175.97568319761194	5602.5929844118655	172.12502517114626	5480.000532053411
13.910878469549415	26497.074710330406	27201.687402649175	38073.321039101655	37532.98446638019	43703.739042289715	42547.085024692	48910.08516412727	47205.11865512367	57710.38004446766	55144.52371746191	0.2479596565991635	0.22732777540765242	172.28539829605143	5518.149800335057	168.5379673090647	5398.125085389242
13.9946985101918	26503.693832693905	27208.808285594943	38085.08101081721	37544.71632436754	43718.02544187447	42561.06163953354	48926.67498804013	47221.151495268474	57730.76078700932	55163.97476288697	0.24798910444016786	0.22735417769543653	168.6213797670498	5433.331980174407	164.9765054001764	5315.888793991879
14.079023608744702	26510.152305993695	27215.768413878694	38096.6389610069	37556.250817593864	43732.090063758355	42574.82322988051	48943.02434304853	47236.95252781906	57750.868132333555	55183.16426852787	0.24801891165568232	0.22738090204050318	164.98350966154248	5348.13935134653	161.44052477489458	5233.291534394026
14.163856808436103	26516.44923842491	27222.56691925066	38107.993936417144	37567.58702702572	43745.931929849176	42588.36885381469	48959.132223174485	47252.52078518621	57770.70101158634	55202.091209753184	0.24804908269317907	0.22740795242485543	161.37167038372718	5262.571748973802	157.92991110950243	5150.333191181533
14.24920117083096	26522.583734642023	27229.20293033911	38119.14498230066	37578.72403239155	43759.55006163439	42601.69756912697	48974.99762295587	47267.85530031853	57790.25835782593	55220.75456372497	0.24807962205655607	0.2274353328809273	157.78574469173327	5176.629015964456	154.44455042513437	5067.013657023199
14.335059775941703	26528.55489573695	27235.675572633114	38130.0911424226	37589.66091219031	43772.94348020213	42614.808433339065	48990.619537480605	47282.95510673611	57809.539106077216	55239.15330945034	0.24811053430688448	0.22746304749225144	154.22561570064863	5090.311003191397	150.98432909118128	4983.332832865417
14.421435722339384	26534.361819216425	27241.983968464665	38140.83145906586	37600.39674369948	43786.111206261696	42627.70050372501	49005.99696242044	47297.819238563556	57828.542193385496	55257.286427832645	0.24814182406316976	0.2274911003941362	150.69116687364294	5003.617569293827	147.54913381751976	4899.290627766401
14.50833212726552	26540.003598978754	27248.127236990105	38151.364973036056	37610.930602982575	43799.05226016358	42640.372837332005	49021.128894064255	47312.4467305627	57847.26655886999	55275.152901722286	0.2481734960031211	0.22751949577435127	147.18228202534374	4916.548580843955	144.13885165721877	4814.886959067546
14.595752126744532	26545.479325291166	27254.104494172218	38161.690723667554	37621.26156489792	43811.7656619209	42652.82449100274	49036.014329353275	47326.83661816706	57865.71114377974	55292.751715969775	0.24820555486393384	0.22754823787382353	143.69884532276774	4829.103912470862	140.7533700062777	4730.121752451174
14.683698875697011	26550.78808476602	27259.914852761205	38171.80774882834	37631.388703106066	43824.25043122995	42665.054521396654	49050.65226591492	47340.98793751506	57883.87489154804	55310.08185747742	0.24823800544308047	0.22757733098734478	140.24074127708445	4741.283446658403	137.39257659896975	4644.9949418809265
14.772175548053516	26555.92896033689	27265.55742227588	38181.71508492511	37641.31109007803	43836.50558749062	42677.06198501185	49065.04170209738	47354.89972548428	57901.75674784779	55327.14231525234	0.2482708525991173	0.22760677946428592	136.80785474803997	4653.087073953822	134.05635950842407	4559.506469693035
14.861185336869132	26560.901031234782	27271.031308984275	38191.41176690891	37651.02779710298	43848.530149828126	42688.84593820688	49079.18163700505	47368.57101972546	57919.355660648216	55343.93208045943	0.24830410125249816	0.22763658770932468	133.40007094223984	4564.514693010598	130.7446071455197	4473.656286646612
14.95073145443871	26565.70337296341	27276.33561588428	38200.89682827978	37660.53789429634	43860.32313711352	42700.405437222915	49093.0710705332	47382.00085869725	57936.670580270606	55360.45014647527	0.24833775638640324	0.2276667601831828	130.01727540791035	4475.566210478544	127.45720825792523	4387.444351961836
15.040817132412794	26570.33505727447	27281.469442683705	38210.16930109189	37669.840450607466	43871.8835679849	42711.73953820571	49106.70900340338	47395.18828170061	57953.70045944529	55376.69550894173	0.24837182304757804	0.227697301403372	126.6593540389731	4386.2415411919355	124.19405192841077	4300.870633342303
15.131445621914246	26574.795152142575	27286.431885780286	38219.228215958574	37678.9345338276	43883.21046086895	42722.84729722791	49120.09443719917	47408.13232891403	57970.444253369016	55392.66716582068	0.24840630634718483	0.22772821594495427	123.32619307076675	4296.540608137846	120.95502757406211	4213.935107040219
15.222620193655578	26579.082721739807	27291.22203824122	38228.07260205707	37687.8192105975	43894.3028340019	42733.727770311365	49133.22637440187	47420.832041428395	57986.90091976243	55408.364117448575	0.2484412114616689	0.2277595084413104	120.01767907684552	4206.463342377916	117.74002494302113	4126.6377577949315
15.31434413805701	26583.19682640968	27295.83898978229	38236.701487133054	37696.493546414975	43905.15970545074	42744.380013449096	49146.10381842609	47433.28646128217	58003.06941892788	55423.78536659127	0.24847654363363259	0.22779118358492068	116.73369897116208	4116.009683245793	114.54893411538796	4038.978578983806
15.406620765365147	26587.13652264133	27300.281826747167	38245.11389750575	37704.95660564289	43915.78009313509	42754.803082628365	49158.72577365662	47445.49463149738	58018.94871380841	55438.92991850026	0.2485123081727264	0.22782324612815613	113.4741400082421	4025.1795783732086	111.38164550371584	3950.957572678104
15.499453405772549	26590.900863042836	27304.54963208592	38253.30885807227	37713.20745151661	43926.163014848724	42764.996033853036	49171.09124548459	47457.45559611522	58034.5377700465	55453.796780968325	0.24854851045655166	0.22785570088408297	110.2388897765486	3933.9729835595936	108.23804984774324	3862.574749545194
15.592845409537835	26594.488896314244	27308.641485333294	38261.285392312	37721.2451461514	43936.307488280625	42774.957923166025	49183.19924034394	47469.16840023188	58049.83555604313	55468.38496438577	0.24858515593157682	0.22788855272727712	107.02783619958791	3842.389862878248	105.11803821459762	3773.8301289547235
15.686800147106629	26597.89966722043	27312.556462586825	38269.04252229102	37729.06875054999	43946.212531037105	42784.68780667226	49195.04876574838	47480.63209003482	58064.84104301768	55482.69348179727	0.24862225011406497	0.22792180659465	103.84086753570591	3750.430188747123	102.0215019977768	3684.7237389953807
15.781321009233178	26601.132216563357	27316.29363648441	38276.57926866634	37736.67732460988	43955.87716066321	42794.18474056121	49206.638830328404	47491.84571283922	58079.55320506808	55496.72134895909	0.2486597985910185	0.2279554674862911	100.6778723782918	3658.093941980973	98.94833291883697	3595.2556166071445
15.87641140710273	26604.18558115442	27319.852076182036	38283.894650690425	37744.0699271311	43965.30039466514	42803.447781130584	49217.96844386908	47502.808317125004	58093.97101923188	55510.4675843971	0.24869780702113492	0.22798954046631567	97.53873964969534	3565.3811116740108	95.89842302157194	3505.4258074807003
15.972074772454643	26607.058793785465	27323.230847330207	38290.98768621445	37751.24561582273	43974.48125053104	42812.475984808254	49229.036617346595	47513.518952572806	58108.093465546284	55523.93120946378	0.24873628113577928	0.22802403066372895	94.42335860227467	3472.291695281863	92.87166467160569	3415.234366076067
16.06831455770623	26609.750883200548	27326.429012051118	38297.857391692996	37758.20344731071	43983.41874575385	42821.26840817608	49239.84236296687	47523.97667010196	58121.91952711066	55537.111248397654	0.248775226739968	0.22805894327330622	91.33161881973501	3378.825698757544	89.86795055837138	3324.681355801411
16.165134236077357	26612.260874066422	27329.445628914713	38304.50278218739	37764.94247714464	43992.11189785276	42829.82410799282	49250.38469420296	47534.18052190726	58135.44819014776	55550.00672838151	0.24881464971336917	0.22809428355647868	88.26341021206463	3284.9831364210695	86.88717369144433	3233.766848933883
16.262537301715792	26614.587786943135	27332.279752914757	38310.92287136957	37771.46175980497	44000.55972439543	42838.142141217475	49260.66262583353	47544.12956149675	58148.6784440665	55562.61667960201	0.24885455601131923	0.2281300568422372	85.21862301544752	3190.7640310246497	83.92922739833011	3142.490926622413
16.36052726982327	26616.73063825376	27334.930435444203	38317.11667152535	37777.76034870955	44008.761243019784	42846.22156503221	49270.67517398067	47553.82284372896	58161.609281524135	55574.940135308774	0.24889495166584955	0.2281662685280487	82.19714779115748	3096.168413789943	80.99400532478467	3050.853678962216
16.459107676782416	26618.688440254286	27337.3967242707	38323.08319355813	37783.83729622092	44016.71547145638	42854.06143686618	49280.42135614905	47563.259424851436	58174.23969849009	55586.976131875104	0.2489358427867351	0.22820292408078616	79.19887542605284	3001.196324473247	78.08140143504716	2958.855205091648
16.55828208028434	26620.46020100262	27339.677663511262	38328.821446992064	37789.69165365283	44024.42142755061	42861.66081441882	49289.90019126446	47572.438362538574	58186.56869430944	55598.72370885818	0.2489772355625535	0.2282400290376707	76.22369712838554	2905.847811292857	75.19131000922062	2866.4956131447107
16.658054059457015	26622.04492432726	27341.77229360686	38334.33043997502	37795.32247127705	44031.87812928461	42869.01875568354	49299.11069971267	47581.35871593021	58198.59527176674	55610.181909060164	0.24901913626176264	0.22827758900722994	73.27150442718994	2810.122930958867	72.32362563890638	2773.77502018027
16.758427214994473	26623.441609795627	27343.6796512961	38339.60917928164	37800.728798329386	44039.08459479969	42876.13431897059	49308.05190337867	47590.019545669515	58210.318437150716	55621.34977858884	0.24906155123379264	0.22831560967026934	70.34218917178805	2714.021748714149	69.47824322959059	2680.6935523245484
16.859405169286727	26624.64925268186	27345.398769589287	38344.65667031605	37805.909683016645	44046.03984241845	42883.006562931485	49316.72282568604	47598.41991394254	58221.737200319185	55632.22636692014	0.2491044869101572	0.22835409678085963	67.43564353210968	2617.5443384256214	66.65505800207029	2587.251344906166
16.960991566550526	26625.666843934367	27346.92867774167	38349.47191711479	37810.86417252294	44052.742890667614	42889.63454658264	49325.12249163685	47606.55888451705	58232.85057476481	55642.81072696029	0.24914794980557745	0.22839305616733477	64.55175999217317	2520.6907823719084	63.853965483402135	2493.448542162776
17.063190072960847	26626.49337014222	27348.26840122572	38354.05392234848	37815.59131301512	44059.1927582991	42896.01732932819	49333.24992785048	47614.43552278094	58243.65757767983	55653.10191510737	0.24919194651912743	0.22843249373331248	61.690431353927124	2423.4611714761704	61.07486151205376	2399.2852975400165
17.166004376783235	26627.12781350239	27349.416961704406	38358.40168732526	37820.09014965	44065.38846431408	42902.15397098523	49341.104162605036	47622.04889578298	58254.15723002404	55663.098991315914	0.24923648373539262	0.22847241545872157	58.85155073631904	2325.855605321005	58.3176422365068	2304.761773674749
17.26943818850684	26627.56915178508	27350.3733770025	38362.51421199197	37824.359726579365	44071.32902798407	42908.043531806514	49348.68422587641	47629.39807227125	58264.34855659015	55672.80101915908	0.24928156822564904	0.2285128274008506	56.03501156670973	2227.8741918522865	55.58220410803915	2209.8781421752647
17.37349524097843	26627.816358299257	27351.136661078217	38366.39049493613	37828.39908695586	44077.01346887355	42913.68507250461	49355.98914937875	47636.48212273316	58274.230586071106	55682.20706589264	0.24932720684905957	0.2285537356954105	53.24070758925518	2129.517047803849	52.86844388747704	2114.6345839891583
17.478179289537028	26627.86840185815	27351.705823994795	38370.02953338846	37832.20727293934	44082.44080686312	42919.077654276436	49363.01796660596	47643.30011943624	58283.802351128805	55691.3162025203	0.24937340655388635	0.22859514655761304	50.468532857863465	2030.7842984497547	50.17625863890862	2019.0312891891226
17.583494112149474	26627.724246743095	27352.079871890495	38373.43032322334	37835.78332570146	44087.61006217092	42924.220338826366	49369.769712871304	47649.851136467216	58293.06288846072	55700.12750385701	0.24942017437872635	0.228637066283266	47.718381733691785	1931.676077567041	47.505545728461584	1923.0684569943696
17.689443509546752	26627.382852667888	27352.25780694921	38376.591858960805	37839.126285431565	44092.520255375624	42929.112188390834	49376.243425349014	47656.13424977312	58302.01123886929	55708.64004859495	0.24946751745376056	0.22867950124988445	44.99014888974489	1832.1925276704133	44.856202826689696	1826.7462959382683
17.79603130536116	26626.843174742273	27352.238627370174	38379.51313376759	37842.23519134195	44097.17040743902	42933.75226576234	49382.438143115505	47662.14853720191	58310.646447330866	55716.852919369114	0.24951544300202452	0.2287224579178206	42.28372930461774	1732.3337998297065	42.22812790359603	1730.0650237230584
17.90326134626431	26626.104163434673	27352.021327337043	38382.19313945779	37845.109081672585	44101.559539728034	42938.13963431328	49388.35290719044	47667.89307854293	58318.96756306485	55724.765202822964	0.24956395834070141	0.22876594283140853	39.59901826141868	1632.1000536624342	39.62121922793449	1633.0248672571033
18.011137502105942	26625.164764534682	27351.60489698669	38384.63086649358	37847.74699369612	44105.68667403734	42942.27335802016	49393.9867605783	47673.36695556802	58326.97363960352	55732.37598967488	0.24961307088242982	0.22880996262012765	36.93591134878807	1531.4914574231952	37.03537536834483	1535.6260627545416
18.119663666053608	26624.023919114985	27350.988322377587	38386.82530398578	37850.147963722615	44109.55083261183	42946.152501487944	49399.338748310234	47678.56925207282	58334.66373486264	55739.68437478529	0.24966278813663395	0.22885452399978512	34.29430445836624	1430.508187983185	34.470495190209476	1437.8688556812704
18.228843754733095	26622.680563492606	27350.170585457527	38388.775439693985	37852.311027104115	44113.15103816906	42949.77612997395	49404.40791748596	47683.49905391814	58342.036911212126	55746.689457223816	0.24971311771087623	0.22889963377371358	31.674093784211436	1329.1504308078438	31.926477854663972	1339.753500757739
18.338681708369887	26621.133629189782	27349.150664030916	38390.4802600266	37854.23521823898	44116.48631392171	42953.1433094123	49409.19331731594	47688.15544907159	58349.092235547425	55753.3903403372	0.24976406731222836	0.22894529883399037	29.075175818928983	1227.4183798767626	29.403222816588823	1241.2802619347349
18.44918149093129	26619.382042893776	27347.927531725272	38391.9387500401	37855.919570575636	44119.5556835995	42956.25310643759	49413.693999163064	47692.53752764887	58355.828779360505	55759.786131816785	0.24981564474866338	0.22899152616267368	26.497447355737677	1125.3122378196567	26.900629825511714	1142.4494125079364
18.56034709026951	26617.42472641707	27346.500157957933	38393.14989343929	37857.363116617336	44122.35817147243	42959.10458840998	49417.90901658621	47696.64438195666	58362.2456188133	55765.87594376833	0.24986785793047306	0.2290383228330575	23.94080548582133	1022.8322158195078	24.418598922580713	1043.2612350163981
18.672182518265565	26615.26059665579	27344.867507901163	38394.11267257561	37858.56488792501	44124.89280237216	42961.69682343837	49421.83742538174	47700.47510653372	58368.341834809	55771.65889277975	0.24992071487170334	0.22908569601094797	21.405147595272865	919.9785335585475	21.95703043989488	943.7160212909803
18.784691810974078	26612.88856554848	27343.028542447828	38394.82606844661	37859.523915121594	44127.15860171501	42964.028880405676	49425.478283626966	47704.028798194275	58374.11651306594	55777.13409999185	0.2499742236916122	0.22913365295595917	18.89037136710249	816.7514193356037	19.5158249992528	843.814072447829
18.897879028768923	26610.307540033835	27340.982218175446	38395.28906069435	37860.239227894635	44129.15459552388	42966.09982899201	49428.83065172306	47707.30455606948	58379.56874419094	55782.30069116704	0.2500283926161565	0.22918220102282574	16.39637477629003	713.1511098910123	17.094883509009378	743.5556987980381
19.01174825648978	26607.516422007677	27338.727487310432	38395.50062760353	37860.70985499974	44130.8798104504	42967.90873969951	49431.89359243776	47710.30148165069	58384.69762375286	55787.15779676037	0.25008322997949295	0.22923134766274023	13.92305609228788	609.1778505556285	14.694107168063056	642.941220083274
19.126303603589555	26604.514108279964	27336.263297691807	38395.459746100096	37860.93482426373	44132.333273797616	42969.45468387667	49434.666170949524	47713.01867883273	58389.50225235804	55791.704551990784	0.25013874422551	0.2292811004247111	11.47031387424795	504.8318950980902	12.313397458783584	541.9709652196616
19.241549204282624	26601.299490530153	27333.5885927334	38395.16539174817	37860.91316258652	44133.51401354129	42970.736733741905	49437.14745489002	47715.4552539559	58393.98173572401	55795.94009691118	0.2501949439093813	0.22933146695693726	9.038046970817959	400.1135057248175	9.952656148554524	440.6452723974362
19.357489217694134	26597.871455262946	27330.70231138669	38394.616538748094	37860.643895944246	44134.42105835267	42971.7539624084	49439.33651438862	47717.61031585025	58398.13518475589	55799.86357648127	0.2502518376991433	0.2293824550082098	6.626154520432465	295.0229531507939	7.611785288376268	338.9644890818745
19.474127828010037	26594.228883762557	27327.60338810201	38393.81215993311	37860.12604939079	44135.05343762011	42972.50544390763	49441.23242211557	47719.48297587825	58401.96171562152	55803.474140638864	0.2503094343772968	0.2294340724293342	4.234535947034601	189.56051643006504	5.290687210275792	236.92897194251418
19.59146924462811	26590.37065204678	27324.29075278975	38392.75122676616	37859.35864705995	44135.410181470965	42972.99025321386	49442.8342533263	47721.072347978705	58405.460449828075	55806.77094437295	0.25036774284244023	0.22948632717457265	1.8630909610365052	83.72648304887116	2.989264528703643	134.5390869518742
19.709517702309874	26586.295630820347	27320.763330780785	38391.43270933649	37858.340712167075	44135.49032079365	42973.207466268206	49444.14108590557	47722.377548710596	58408.63051429904	55809.753147796706	0.2504267721109193	0.22953922730311185	-0.48828044231049716	-22.478851141408086	0.7074201365758199	31.79520926065743
19.828277461333414	26582.002685427276	27317.02004278604	38389.855576355374	37857.071267010106	44135.292887259304	42973.15616000248	49445.15200041148	47723.39769729666	58411.471041451005	55812.419916220686	0.25048653131851034	0.22959278098055313	-2.819677986030001	-129.05518201552331	-1.5549427949881647	-71.30227677244693
19.94775280764713	26577.490675802805	27313.05980485563	38388.01879515192	37855.549332970775	44134.816913343246	42972.83541236336	49445.866080120046	47724.13191566769	58413.98116927159	55814.770420226974	0.2505470297221289	0.22964699648042555	-5.131201110460097	-236.00219711102545	-3.797920817072736	-174.75297756586224
20.067948053024427	26572.758456424675	27308.881528337424	38385.921331668505	37853.77393051545	44134.061432347036	42972.24430233637	49446.28241106996	47724.579328506945	58416.160041397954	55816.80383574375	0.25060827670156405	0.22970188218572588	-7.4229489761346485	-343.31957573629916	-6.021610206313198	-278.55649042129517
20.188867535219305	26567.80487626317	27304.484119834455	38383.56215045531	37851.74407919512	44133.02547841937	42971.38190996944	49446.40008210678	47724.73906329398	58418.00680719465	55818.519344119515	0.25067028176124234	0.22975744659047848	-9.695020465645939	-451.00698903389275	-8.226106964953942	-382.7124035032466
20.31051561812294	26562.628778731138	27299.86648116221	38380.94021466516	37849.4587976459	44131.70808657776	42970.24731639706	49446.21818492823	47724.61025034971	58419.5206218335	55819.91613219886	0.25073305453201944	0.22981369830132536	-11.947514182247687	-559.0640998892486	-10.411506819946226	-487.2202957374975
20.432896691921076	26557.229001632742	27295.02750930509	38378.05448604763	37846.91710358891	44130.108292729965	42968.839603864304	49445.73581412917	47724.19202288128	58420.700646373014	55820.99339239852	0.2507966047730012	0.2298706460391377	-14.180528454686282	-667.4905631355941	-12.577905228565214	-592.0797370588407
20.55601517325261	26551.604377111493	27289.96609637161	38374.90392494236	37844.11801382921	44128.22513369459	42967.15785574975	49444.95206724628	47723.48351702623	58421.54604783799	55821.75032278263	0.2508609423733942	0.2299282986406556	-16.394161336065736	-776.2860254887491	-14.725397377595073	-697.2902883375064
20.679875505368887	26545.753731597928	27284.68112954967	38371.48749027299	37841.060544255364	44126.0576472228	42965.20115658984	49443.86604480413	47722.48387189813	58422.055999301	55822.186127140136	0.2509260773543862	0.22998666506015383	-18.58851060672896	-885.4501256663352	-16.854078183707315	-802.8515013512224
20.804482158294064	26539.67588575571	27279.171491060464	38367.804139539214	37837.743709837945	44123.604872018375	42962.968592101955	49442.47685035954	47721.19222963138	58422.22967996228	55822.300015061504	0.2509920198710575	0.23004575437113406	-20.763673775742063	-994.9824944399297	-18.964042296167463	-908.7629189090803
20.92983962898646	26533.369654427737	27273.436058112075	38363.85282880966	37834.166524628105	44120.865847759094	42960.459249208165	49440.783590547835	47719.607735426776	58422.066275232006	55822.0912020165	0.25105878021432293	0.23010557576804483	-22.91974808042869	-1104.8827546089888	-21.055384097096976	-1015.024074816145
21.055952441500814	26526.833846580925	27267.473702851945	38359.632512713644	37830.3280017555	44117.83961511699	42957.67221605843	49438.785375128165	47717.729537596795	58421.564976811984	55821.558909432126	0.2511263688129064	0.23016613856802945	-25.056830490007997	-1215.1505211535841	-23.12819770423812	-1121.6344939889386
21.18282514715158	26520.0672652503	27261.283292318756	38355.14214443257	37826.227153425905	44114.525215778835	42954.60658205381	49436.48131702927	47715.55678761113	58420.72498277806	55820.70236477097	0.25119479623534835	0.23022745221270238	-27.175017705652863	-1325.7854012548923	-25.182576970633818	-1228.5936924228445
21.31046232467717	26513.06870748232	27254.86368839354	38350.38067569099	37821.86299091858	44110.9216924664	42951.2614378698	49433.87053239541	47713.088640142625	58419.545497663246	55819.52080161038	0.2512640731920445	0.2302895262699556	-29.274406162207015	-1436.7869943417609	-27.21861548657762	-1335.9011772498488
21.438868580405217	26505.836964277227	27248.213747749807	38345.34705674701	37817.23452458301	44107.02808895664	42947.635875479216	49430.95214063234	47710.32425311292	58418.02573254097	55818.01345972165	0.2513342105373204	0.23035237043579238	-31.355092030076776	-1548.1548922043294	-29.23640658086515	-1443.5564467906952
21.568048548418737	26498.370820530454	27241.33232180315	38340.040236382105	37812.34076383556	44102.84345010134	42943.7289881753	49427.725264453176	47707.26278773873	58416.1649051089	55816.179585150225	0.2514052192715387	0.2304159945361934	-33.417171216453426	-1659.8886790536344	-31.23604332341347	-1551.5589906778187
21.69800689072348	26490.669054973343	27234.218256659362	38334.45916189064	37807.18071715491	44098.36682184705	42939.53987059399	49424.18902992471	47703.90340857725	58413.96223977337	55814.018430295175	0.25147711054324207	0.23048040852901297	-35.46073936659377	-1771.9879315737635	-33.2176185255521	-1659.9082898208871
21.828748297416116	26482.730440112737	27226.870393062567	38328.602779068664	37801.75339207822	44093.59725125439	42935.0676187371	49420.342566513595	47700.24528357312	58411.41696773416	55811.52925399087	0.2515498956513327	0.23054562250590557	-37.48589186440222	-1884.4522189665586	-35.181224738800665	-1768.6038163760677
21.960277486853503	26474.55374217004	27219.287566342053	38322.470032202524	37796.05779519622	44088.53378651781	42930.31132999485	49416.185007133055	47696.287584104684	58408.5283270703	55808.7113215881	0.2516235860472858	0.23061164669428574	-39.49272383554489	-1997.2811031267047	-37.12695426080609	-1877.6450339993462
22.092599205822967	26466.137721018582	27211.468606357816	38316.05986405604	37790.092932147345	44083.17547698396	42925.27010316771	49411.71548818864	47692.02948502992	58405.295562824955	55805.563905035226	0.25169819333740356	0.2306784914593199	-41.481330149865244	-2110.47413874045	-39.05489913528436	-1987.0313978465274
22.225718229713628	26457.481130120763	27203.41233744583	38309.37121585797	37783.857807612265	44077.52137317094	42919.94303848888	49406.93314962509	47687.47016473328	58401.71792709224	55802.08628296061	0.2517737292851038	0.23074616730595032	-43.45180541835725	-2224.0308731868863	-40.96515115108923	-2096.762354518287
22.359639362688714	26448.582716464105	27195.11757836224	38302.403027288834	37777.35142530766	44071.57052678715	42914.32923764643	49401.837134973284	47682.608805172604	58397.794679104314	55798.277740755606	0.2518502058132487	0.23081468488095574	-45.404243997938465	-2337.950846767053	-42.85780184407486	-2206.837342160754
22.494367437858962	26439.44122049593	27186.5831422266	38295.154236466486	37770.57278797951	44065.3219907494	42908.427803805316	49396.42659139648	47677.44459192598	58393.525085318186	55794.13757065765	0.25192763500651316	0.23088405497504352	-47.33873999468051	-2452.233592905104	-44.732942502741935	-2317.2557907402515
22.629907317457054	26430.05537605715	27177.807836463388	38287.62377993132	37763.52089739489	44058.774819200684	42902.237841628055	49390.70066973683	47671.976714237455	58388.90841950318	55789.665071832685	0.2520060291137924	0.2309542885249773	-49.25538726124796	-2566.878638025373	-46.59066416497808	-2428.017121884972
22.766263893012997	26420.42391031559	27168.79046274422	38279.8105926315	37756.19475433534	44051.928067528876	42895.7584572975	49384.65852456294	47666.20436506564	58383.94396283009	55784.85955046093	0.2520854005506501	0.23102539661574384	-51.154279399634106	-2681.885501736775	-48.431057619221974	-2539.1207489389926
22.903442085530802	26410.545543697466	27159.52981692745	38271.713607906524	37748.59335858772	44044.780792383695	42888.988758537365	49378.29931421618	47660.12674112974	58378.63100395915	55779.720319820335	0.25216576190181034	0.23109739048275074	-53.03550976520637	-2797.253697067499	-50.25421340970206	-2650.5660772658885
23.041446845665973	26400.4189898182	27150.024688997455	38263.33175747054	37740.715708935284	44037.332051694	42881.92785463328	49371.622200857535	47653.74304295677	58372.96883912929	55774.246700371565	0.2522471259236897	0.23117028151406696	-54.899171465745894	-2912.982730427757	-52.060221834952245	-2762.3525041472167
23.180283153904217	26390.042955412227	27140.27386300304	38254.66397139518	37732.56080314842	44029.58090468504	42874.57485645393	49364.62635051482	47647.05247492914	58366.95677224807	55768.43801984396	0.25232950554697353	0.23124408125269813	-56.74535736211692	-3029.072101706639	-53.849172949558124	-2874.4794189156964
23.31995602074116	26379.41614026169	27130.27611699432	38245.709178091594	37724.12763797422	44021.52641189527	42866.92887647141	49357.3109331299	47640.05424533151	58360.594114982116	55762.293613320915	0.2524129138792376	0.2313188013989006	-58.57416007341817	-3145.521304577589	-55.62115656590322	-2986.946203039959
23.460470486863187	26368.537237123444	27120.03022295906	38236.46630429095	37715.41520912613	44013.16763519193	42858.98902878188	49349.675122604734	47632.74756639861	58353.88018684666	55755.812823326865	0.252497364207613	0.23139445381253668	-60.385671975207515	-3262.329826420173	-57.37626225571148	-3099.7522302474827
23.60183162332936	26357.404931656176	27109.53494675739	38226.93427502594	37706.42251127225	44004.50363778831	42850.75442912531	49341.71809684988	47625.13165436231	58346.814315298405	55748.99499991372	0.25258287000149826	0.23147105051546996	-62.17998520156834	-3379.497148519382	-59.11457935196813	-3212.8968666242436
23.744044531754422	26346.01790234491	27098.789048055776	38217.11201360948	37697.148538023466	43995.53348425831	42842.22419490562	49333.43903783033	47617.205729499125	58339.39583582565	55741.83950074822	0.2526694449153183	0.23154860369399904	-63.95719164941693	-3497.022746309638	-60.836196948977886	-3326.379470662214
23.887114344492932	26334.374820425335	27087.791280259728	38206.99844161408	37687.592281920864	43986.25624055238	42833.397445210154	49324.837131613225	47608.96901617794	58331.62409204124	55734.34569119998	0.2527571027913315	0.2316271257013384	-65.71738297588308	-3614.906089304015	-62.54120390440221	-3440.1993933804333
24.031046224824397	26322.474349806733	27076.5403904455	38196.59247884992	37677.752734422524	43976.670974012486	42824.2733008292	49315.911568414995	47600.420742907605	58323.49843577517	55726.512944429895	0.2528458576624846	0.23170662906013517	-67.4606506031414	-3733.146641427651	-64.22968884120928	-3554.355978487991
24.175845367139747	26310.315146993264	27065.035119290274	38185.8930433418	37667.62888588924	43966.77675338633	42814.850884274616	49306.66154264808	47591.56014238428	58315.01822716731	55718.34064147848	0.2529357237553184	0.2317871264650366	-69.18708571841125	-3851.74386103265	-65.901740148518	-3668.8485624222085
24.32151699712871	26297.895861004803	27053.274201001637	38174.89905130604	37657.21972557026	43956.57264884217	42805.12931979915	49297.08625296872	47582.3864515397	58306.18283476177	55709.828171355824	0.2530267154929251	0.23186863078529787	-70.89677927672165	-3970.6972011681646	-67.5574459839263	-3783.676474560052
24.468066371968433	26285.215133295427	27041.256363245146	38163.60941712522	37646.524241587256	43946.05773198168	42795.107733413955	49287.18490232307	47572.89891158794	58296.99163559991	55700.974931130346	0.25311884749795616	0.23195115506743486	-72.5898220021918	-4090.0061096921563	-69.19689427444246	-3898.839037274942
24.61549878051318	26272.27159767183	27028.980327071513	38152.02305332358	37635.54142091876	43935.2310758542	42784.78525290762	49276.956697995214	47563.09676807413	58287.44401531607	55691.78032602004	0.2532121345956831	0.23203471253792735	-74.26630438736174	-4209.670029308647	-70.82017271601944	-4014.335565969348
24.763819543485244	26259.063880209666	27016.444806841944	38140.13887054047	37624.27024938306	43924.09175496936	42774.16100786352	49266.400851653976	47552.97927092184	58277.53936823226	55682.24376948279	0.2533065918171145	0.23211931660596463	-75.92631669869297	-4329.688397953287	-72.4273687787354	-4130.165369417518
24.91303401366693	26245.590599168594	27003.64851015215	38127.955777502924	37612.70971162032	43912.63884530934	42763.23412967704	49255.516579399664	47542.54567448063	58267.277097453625	55672.36468330738	0.2534022344021661	0.23220498086624253	-77.56994897659752	-4450.0606488883495	-74.01856970685185	-4246.3277498129755
25.063147576093755	26231.850364906237	26990.59013775535	38115.47268099762	37600.85879107419	43900.871424340985	42752.0037515727	49244.303101811216	47531.79523757403	58256.65661496459	55662.1424977053	0.25349907780288794	0.2322917191018096	-79.19729103569989	-4570.7862107902765	-75.59386251858086	-4362.822002807632
25.214165648248784	26217.841779790826	26977.26838348391	38102.68848584191	37588.716469972656	43888.78857102764	42740.469008621156	49232.75964399343	47520.727223547554	58245.677341725874	55651.57665140321	0.2535971376867492	0.2323795452869625	-80.8084324686206	-4691.864508066326	-77.15333400966483	-4479.647417790256
25.366093680258146	26203.563438111938	26963.68193416922	38089.60209485318	37576.281729307506	43876.38936583958	42728.629037754894	49220.88543562332	47509.34090031596	58234.33870777098	55640.666591735004	0.2536964299399831	0.2324684735901925	-82.40346264638356	-4813.294960964471	-78.69707075413316	-4596.803277972154
25.518937155087716	26189.013925990632	26949.829469560867	38076.2124088183	37563.55354881381	43863.6728907653	42716.48297778475	49208.67971099768	47497.63554041175	58222.64015230458	55629.41177473579	0.25379697067098833	0.2325585183771867	-83.9824707210646	-4935.076985834166	-80.22515910648508	-4714.288860597648
25.672701588741027	26174.19182128705	26935.709662243484	38062.51832646045	37550.53090694734	43850.63822932054	42704.029969414536	49196.141709078845	47485.61042103194	58210.58112379964	55617.811665234396	0.2538987762137963	0.23264969421387866	-85.54554562681005	-5057.209995282814	-81.73768520203885	-4832.103437027894
25.827392530458226	26159.095693507898	26921.321177553236	38048.51874440681	37537.2127808625	43837.28446655878	42691.269155257105	49183.27067354252	47473.264824086975	58198.1610800972	55605.86573694881	0.2540018631315963	0.23274201586955923	-87.09277608140837	-5179.693398389965	-83.23473495893995	-4950.246272937395
25.983015562916506	26143.724103711036	26906.66267349177	38034.21255715317	37523.59814638792	43823.61068907919	42678.19967984798	49170.06585282343	47460.59803624744	58185.379488504506	55593.57347257963	0.2541062482203298	0.23283549832003855	-88.62425058981171	-5302.526601014659	-84.71639408168267	-5068.716628589667
26.139576302431465	26128.075604409594	26891.73280063943	38019.59865702885	37509.68597800212	43809.61598503548	42664.820689659944	49156.526500162276	47447.609348992155	58172.23582589512	55580.934363905864	0.2542119485123445	0.23293015675086495	-90.14005744233145	-5425.709005828947	-86.18274805840338	-5187.51375878416
26.297080399159835	26112.1487394742	26876.530202066733	38004.67593415995	37495.475248807896	43795.29944414365	42651.13133311695	49142.65187365232	47434.298058656124	58158.729578809405	55567.947911880656	0.2543189812801188	0.23302600656060718	-91.64028472051723	-5549.240012768656	-87.63388216702151	-5306.636913286522
26.455533537303385	26095.942044033232	26861.053513243907	37989.44327643092	37480.964930505164	43780.66015768852	42637.130760606495	49128.44123628503	47420.663466477294	58144.86024355421	55554.61362672662	0.2544273640400541	0.23312306336419017	-93.12502029779716	-5673.119019219652	-89.06988147561788	-5426.085336960852
26.614941435314055	26079.45404437207	26845.301361949412	37973.89956944565	37466.1539933636	43765.69721853054	42622.81812449282	49113.8938559966	47406.704878644596	58130.62732630472	55540.931028033	0.25453711455633415	0.23322134299629396	-94.5943518387212	-5797.34542011749	-90.4908308412414	-5545.85826979205
26.77530984610034	26062.683257830537	26829.272368176604	37958.0436964872	37451.04140619389	43750.40972111174	42608.19257912916	49099.00900571416	47392.421606345466	58116.03034320612	55526.899644852914	0.2546482508448576	0.23332086151481524	-96.04836680353037	-5921.918608345091	-91.89681491465308	-5665.954947270453
26.93664455723489	26045.628192698437	26812.96514403868	37941.87453847568	37435.62613631773	43734.796761460486	42593.25328086895	49083.785963401315	47377.812965812955	58101.0688204755	55512.51901580061	0.25476079117724393	0.233421635204391	-97.48715244940831	-6046.837974972092	-93.28791814192664	-5786.374600611627
27.098951391163432	26028.28734810975	26796.3782936719	37925.390973925474	37419.90714953675	43718.8574371962	42577.99938807694	49068.2240121041	47362.8782783729	58085.74229450484	55497.788689149515	0.25487475408491017	0.23352368057998657	-98.91079583240207	-6172.102909523994	-94.66422476402659	-5907.116456825286
27.26223620541477	26010.65921393472	26779.5104131375	37908.591878900574	37403.883410100774	43702.590847532694	42562.43006114	49052.32243999625	47347.61687049158	58070.05031196374	55482.70822293131	0.25499015836322697	0.23362701439055178	-100.31938380972133	-6297.712800295092	-96.02581882059167	-6028.179739090614
27.426504892812353	25992.742270670533	26762.360090321137	37891.47612696878	37387.553880673964	43685.99609328127	42546.54446247633	49036.080540424606	47332.02807382206	58053.99242990335	55467.2771850343	0.2551070230757499	0.23373165362274168	-101.71300304005854	-6423.667034517974	-97.37278415095352	-6149.563666916452
27.59176338168682	25974.534989330175	26744.92590483139	37874.04258915475	37370.9175223009	43669.07227685313	42530.341756545386	49019.497611954655	47316.11122525181	58037.56821586089	55451.495153303724	0.25522536755853126	0.23383761550470844	-103.09173998667393	-6549.964998741634	-98.70520439458778	-6271.26745632384
27.758017636089992	25956.03583132934	26727.20642789585	37856.290133891074	37353.97329437061	43651.818502260554	42513.82110985614	49002.572958415156	47299.86566694921	58020.77724796396	55435.36171564152	0.25534521142451055	0.2339449175099626	-104.4556809200003	-6676.606079176068	-100.02316299511585	-6393.290320223197
27.925273656010095	25937.243248371524	26709.200222255582	37838.21762696815	37336.72015457961	43634.2338751175	42496.98169097507	48985.30588894299	47283.29074641031	58003.61911503598	55418.87647010699	0.25546657456799043	0.2340535773613074	-105.8049119185307	-6803.589661935344	-101.32674320062506	-6515.63146856986
28.09353747758831	25918.155682331377	26690.905842057695	37819.82393148252	37319.157058893725	43616.31750263948	42479.8226705336	48967.695718027804	47266.385816505375	57986.09341670194	55402.039025017984	0.25558947716919617	0.23416361303484465	-107.13951887181611	-6930.915133418515	-102.61602806614246	-6638.290108675137
28.2628151733366	25898.77156513584	26672.321832745907	37801.107907783364	37301.2829615083	43598.06849364221	42462.343221234434	48949.74176555594	47249.15023552511	57968.19976349438	55384.84899905229	0.25571393969891926	0.23427504276405797	-108.45958748155681	-7058.581880589016	-103.89110045453708	-6761.2654454205185
28.43311285235687	25879.08931864392	26653.44673094939	37782.06841341805	37283.09681480763	43579.48595854003	42444.5425178579	48931.44335685507	47231.58336722725	57949.937776960745	55367.30602135024	0.25583998292325283	0.2343878850439711	-109.76520326359605	-7186.5892913090065	-105.15204303873179	-6884.556681550108
28.604436660561465	25859.10735452385	26634.27906436941	37762.70430307527	37264.59756932241	43560.56900934277	42426.41973726679	48912.799822737536	47213.68458088246	57931.307089770286	55349.40973161716	0.2559676279084146	0.23450215863538693	-111.05645155123784	-7314.936754766852	-106.39893830496294	-7008.1630180533975
28.77679278089485	25838.824074128683	26614.817351663773	37743.01442852701	37245.7841736858	43541.31675965197	42407.974058410626	48893.8104995441	47195.4532513198	57912.307345821995	55331.15978022612	0.2560968960256641	0.23461788256920313	-112.33341749630927	-7443.623661777005	-107.63186855202366	-7132.0836542937905
28.950187433556945	25818.237868369637	26595.060102329913	37722.99763856852	37226.65557458883	43521.72832465618	42389.20466232993	48874.47472918702	47176.88875897333	57892.938200353005	55312.55582832265	0.25622780895631164	0.2347350761508149	-113.5961860712996	-7572.649405151606	-108.85091589456715	-7256.31778838858
29.124626876227456	25797.34711758752	26575.00581658493	37702.65277895679	37207.21071673305	43501.80282112524	42370.11073215842	48854.79185919318	47157.99048992664	57873.199320047526	55293.59754792797	0.256360388696827	0.23485375896459643	-114.8448420730856	-7702.013380181044	-110.05616226610437	-7380.864617606625
29.30011740429177	25776.150191421653	26554.65298524408	37681.97869234654	37187.448542782564	43481.53936740306	42350.69145312526	48834.7612427461	47138.75783595855	57853.090383145674	55274.284622044164	0.2564946575640442	0.23497395087847223	-116.07947012258228	-7831.714984868653	-111.24768941904767	-7505.723338557407
29.476665351068124	25754.645448677482	26534.00008959702	37660.9742182257	37167.367993314256	43460.93708340068	42330.94601255623	48814.38223872923	47119.19019458804	57832.61107955453	55254.616744759376	0.2566306382004686	0.23509567204857332	-117.30015466835175	-7961.753620427102	-112.42557892754849	-7630.893147587776
29.654277088036206	25732.831237190952	26513.045601281567	37639.638192847306	37146.9680067662	43439.995090586475	42310.873599873965	48793.654211766836	47099.28696911892	57811.76111095744	55234.59362135355	0.25676835357968597	0.23521894292398557	-118.50697999005206	-8092.128691767342	-113.58991218943265	-7756.373241103254
29.832959025067048	25710.705893691425	26491.787982155485	37617.969449160686	37126.24751938471	43418.71251197666	42290.47340659737	48772.57653226607	47079.04756868442	57790.54019092551	55214.21496840473	0.2569078270118786	0.23534378425158653	-119.70003019789874	-8222.839607750066	-114.74077042765566	-7882.162815904245
30.0127176106544	25688.267743662236	26470.22568416588	37595.96681674035	37105.205465169645	43397.088472124145	42269.74462634015	48751.148576458276	47058.4714082916	57768.94804502929	55193.48051389617	0.25704908214944855	0.23547021708098131	-120.87938923704496	-8353.885781761259	-115.87823469296563	-8008.261069569737
30.193559332147448	25665.515101198554	26448.35714921598	37573.62912171245	37083.840775817676	43375.1220971061	42248.686454808245	48729.3697264394	47037.55790886499	57746.984410950456	55172.3899973233	0.25719214299275106	0.23559826276952806	-122.0451408898225	-8485.266632155515	-117.0023858659697	-8134.667200838216
30.37549071598484	25642.44626886333	26426.180809029855	37550.95518667955	37062.152380664156	43352.812514510435	42227.29808979632	48707.23937021054	47016.3064972904	57724.64903859452	55150.94316980185	0.2573370338959419	0.2357279429874662	-123.19736877770629	-8616.981582705863	-118.1133046590985	-8261.380409988575
30.55851832793038	25619.05953754062	26403.695085014406	37527.94383064301	37040.1392066228	43330.15885342108	42205.578731183254	48684.756901717716	46994.71660645807	57701.94169020375	55129.13979417606	0.25748377957293905	0.23585927972314255	-124.33615636256582	-8749.030062985606	-119.21107161758118	-8388.399899129756
30.742648773309874	25595.353186286924	26380.898388119323	37504.59386892371	37017.800178124206	43307.16024440241	42183.527580927075	48661.92172089199	46972.78767530634	57678.86214047152	55106.979645128355	0.25763240510350477	0.2359922952883437	-125.46158695187478	-8881.411509077065	-120.29576712394191	-8515.724872804247
30.92788869724955	25571.3254821791	26357.789118693512	37480.90411307915	36995.13421705096	43283.815819480864	42161.143843057354	48638.733233687206	46950.519148863044	57655.41017665498	55084.46250928741	0.2577829359394469	0.2361270123237283	-126.57374369922036	-9014.125363919884	-121.36747139856743	-8643.35453826189
31.114244784915854	25546.974680161115	26334.365666340294	37456.873370820205	36972.140242672845	43260.12471212755	42138.42672366868	48615.1908521199	46927.91047828917	57631.58559869144	55061.5881853398	0.2579353979109443	0.23626345380437005	-127.67270960540918	-9147.171077753417	-122.42626450044918	-8771.288105805404
31.30172376175672	25522.299022887288	26310.626409768898	37432.500445923986	36948.81717157837	43236.08605723755	42115.375430911234	48591.29399430669	46904.96112092019	57607.38821931275	55038.3564841398	0.25808981723300006	0.23640164304541272	-128.75856752574327	-9280.548108963296	-123.47222633389174	-8899.524789536372
31.4903323937443	25497.296740562928	26286.569716643327	37407.7841381443	36925.16391760449	43211.698991108104	42091.989174980416	48567.042084501256	46881.67054030705	57582.817864160555	55014.76722881991	0.2582462205120251	0.23654160370783173	-129.83140016721154	-9414.25592427142	-124.50543664545694	-9028.063807439059
31.68007748761912	25471.966050783474	26262.193943429542	37382.72324312127	36901.179391765516	43186.96265141693	42068.267168106955	48542.43455313273	46858.038206258745	57557.87437190422	54990.82025490422	0.2584046347525511	0.23668335980431782	-130.8912900941359	-9548.293999501504	-125.52597502943536	-9156.90438205935
31.870965891135747	25446.3051583693	26237.49743523821	37357.316552285905	36876.862502177726	43161.8761771964	42044.20862454298	48517.47083684051	46834.063594881474	57532.55759435588	54966.51541041875	0.258565087364085	0.23682693570527355	-131.93831973173656	-9682.661820240319	-126.5339209309459	-9286.045741064474
32.063004493309954	25420.312255199173	26212.47852566587	37331.562852764095	36852.21215398343	43136.43870880843	42019.81276054925	48492.15037851097	46809.74618861972	57506.86739658885	54941.85255600524	0.2587276061680977	0.23697235614493323	-132.97257136559347	-9817.358882186934	-127.52935364434961	-9415.487117422745
32.25620022466719	25393.98552004044	26187.135536633017	37305.4609272771	36827.22724927248	43110.64938791684	41995.078794380235	48466.47262731254	46785.085476296386	57480.80365705546	54916.83156503472	0.25889221940515883	0.23711964622760662	-133.99412714634673	-9952.384691917337	-128.5123523192451	-9545.227750190534
32.45056005749291	25367.323118376444	26161.46677821848	37279.00955403937	36801.90668700044	43084.507357458235	41970.0059462673	48440.43703873031	46760.08095315124	57454.36626770561	54891.452323720565	0.2590589557422159	0.23726883143404598	-135.00306909326173	-10087.73876756709	-129.48299596252036	-9675.266884996556
32.64609100608406	25340.323202230884	26135.47054849157	37252.207506653234	36776.24936290544	43058.01176161075	41944.59343840121	48414.043074599496	46734.7321208803	57427.555134105205	54865.714731233296	0.2592278442800237	0.2374199376279482	-135.9994790955825	-10223.420639384538	-130.4413634382654	-9805.603774400428
32.84280012700226	25312.98390998991	26109.14513334106	37225.05355400158	36750.25416942242	43031.16174576218	41918.840494913435	48387.29020313938	46709.03848767437	57400.37017555663	54839.61869981602	0.2593989145607274	0.23757299106258392	-136.98343891536933	-10359.429850377142	-131.38753347308375	-9936.23767863959
33.040694519328454	25285.303366220654	26082.488806300433	37197.54646013662	36723.919995593984	43003.95645647523	41892.74634185483	48360.17789898533	46682.9995682561	57372.81132521825	54813.16415489909	0.2595721965755995	0.23772801838756627	-137.95503019214084	-10495.765957131982	-132.3215846571984	-10067.167866096832
33.239781324919136	25257.279681487023	26055.499828370866	37169.68498416609	36697.245726979985	42976.39504145141	41866.31020717443	48332.7056432207	46656.61488391811	57344.87853022523	54786.351035217194	0.25974772077294306	0.237885046655758	-138.91433444444556	-10632.42853042204	-133.24359544746403	-10198.393613904715
33.44006772866406	25228.910952162554	26028.176447840026	37141.46788013627	36670.230245563114	42948.476649493125	41839.53132069498	48304.87292340791	46629.88396255878	57316.57175181077	54759.17929292512	0.2599255180661545	0.23804410333031972	-139.86143307233579	-10769.417155874893	-134.15364416962257	-10329.914208535105
33.64156095874556	25200.195260240274	26000.516900098435	37112.89389691214	36642.87242965304	42920.20043046407	41812.40891408871	48276.67923361904	46602.80633871915	57287.89096542829	54731.64889371595	0.2601056198419574	0.23820521629190575	-140.79640736161673	-10906.731434819289	-135.0518090207479	-10461.72894637566
33.84426828689945	25171.130673139058	25972.51940745176	37083.96177805351	36615.171153786614	42891.56553524692	41784.94222084979	48248.124074464846	46575.381553617706	57258.83616087325	54703.75981693817	0.2602880579688093	0.23836841384600888	-141.7193384870625	-11044.370985042304	-135.93816807307303	-10593.837134463713
34.04819702867729	25141.71524350724	25944.1821789301	37054.67026168856	36587.12528862606	42862.571115699735	41757.13047626631	48219.206953123685	46547.60915518557	57229.407342406404	54675.51205571453	0.2604728648054846	0.23853372473045756	-142.63030751525366	-11182.335441560484	-136.81279927596916	-10726.238091074862
34.25335454371064	25111.947009022642	25915.503410093457	37025.01808038333	36558.73370085351	42833.21632460968	41728.9729173897	48189.92738336895	46519.488698100235	57199.60452887686	54646.9056170605	0.2606600732098388	0.2387011781230729	-143.52939540700754	-11320.62445735	-137.6757804582012	-10858.93114633672
34.45974823597649	25081.823992189937	25886.481282834222	36995.00396100854	36529.99525306356	42803.50031564558	41700.46878300339	48160.2848855967	46491.019743819714	57169.42775384698	54617.94052200484	0.2608497165477614	0.23887080364948204	-144.41668302162725	-11459.23770427052	-138.52718933142023	-10991.915642987005
34.66738555406454	25051.344200133808	25857.113965175187	36964.62662460156	36500.9088036513	42773.42224330681	41671.6173135884	48130.27898685069	46462.20186061437	57138.8770657159	54588.61680570857	0.26104182870231596	0.23904263139109944	-145.29225112046697	-11598.174873909913	-139.36710349314671	-11125.190937069245
34.87627399144595	25020.505624389698	25827.399611064724	36933.88478622606	36471.473206698676	42742.9812628715	41642.417751288325	48099.9092208482	46433.034623599764	57107.95252784566	54558.934517586764	0.2612364440830771	0.23921669189327746	-146.15618036899832	-11737.435678369366	-140.19560042899684	-11258.75639860984
35.086421086743854	24989.30624069052	25797.336360167596	36902.7771548268	36441.687311856476	42712.176530341276	41612.86933987137	48069.175128003655	46403.51761476736	57076.65421868641	54528.89372142935	0.2614335976356678	0.23939301617362777	-147.00855134247104	-11877.019851338118	-141.0127575170336	-11392.611412473023
35.29783442400536	24957.74400874992	25766.92233765212	36871.30243308081	36411.54996422331	42681.00720238386	41582.971324690894	48038.076255451415	46373.65042301484	57044.982231902555	54498.49449552281	0.26163332485150226	0.2395716357305206	-147.8494445270626	-12016.927148814313	-141.81865202877088	-11526.755378967151
35.51052163297529	24925.81687204272	25736.155653973772	36839.459317245295	36381.06000422182	42649.47243627409	41552.72295264429	48006.61215706857	46343.43264417641	57012.936676500496	54467.73693277368	0.26183566177773926	0.23975258255176793	-148.67894032492768	-12157.15735017322	-142.613361133961	-11661.187714753672
35.72449038937153	24893.52275758074	25705.03440465416	36807.2464970001	36350.21626747011	42617.57138983088	41522.12347212875	47974.78239349483	46312.863881050704	56980.517676954965	54436.62114083057	0.2620406450274511	0.23993588912349118	-149.49711905755976	-12297.710259133019	-143.39696190308314	-11795.907853620127
35.93974841516195	24860.859575686107	25673.556670056743	36774.662655287495	36319.01758465102	42585.30322135329	41491.17213299616	47942.58653215321	46281.94374342952	56947.72537333816	54405.14724220892	0.2622483117900133	0.24012158843918055	-150.30406096922525	-12438.585704716854	-144.1695313100936	-11930.91524727922
36.15630347884324	24827.825219759998	25641.72051515766	36741.7064681463	36287.46278137637	42552.66708955239	41459.86818650468	47910.024147267926	46250.67184812406	56914.55992144751	54373.3153744146	0.26245869984172365	0.2403097140089496	-151.09984623135824	-12579.783542330377	-144.93114623663132	-12066.209366264753
36.374163395721176	24794.417566048378	25609.523989313057	36708.376604542675	36255.55067804852	42519.66215348171	41428.21088526892	47877.094819882346	46219.04781899157	56881.021492935455	54341.12569006947	0.2626718475566515	0.2405002998689927	-151.884554946344	-12721.303654824384	-145.6818834750302	-12201.789700838737
36.59333602819267	24760.63447340333	25576.965126021525	36674.671726195425	36223.28008971708	42486.28757246361	41396.19948320685	47843.79813787451	46187.07128695975	56847.1102754385	54308.57835703623	0.26288779391772665	0.24069338059124645	-152.6582671503129	-12863.145953480154	-146.42181973070547	-12337.655761776492
36.813829286029524	24726.473783041558	25544.041942683136	36640.59048739805	36190.64982593292	42452.54250601455	41363.83323548585	47810.13369597319	46154.74189005186	56812.82647270889	54275.67355854591	0.2631065785280747	0.24088899129326324	-153.42106281856832	-13005.310379234143	-147.15103162647574	-12473.807081370614
37.03565112666392	24691.933318297728	25510.752440352804	36606.131534834116	36157.65869059644	42418.42611376508	41331.111398464374	47776.10109577016	46122.059273408675	56778.17030474399	54242.41149332332	0.2633282416226025	0.24108716764830213	-154.173021869472	-13147.796903826296	-147.86959570698673	-12610.243214474991
37.25880955547555	24657.01088437523	25477.094603490266	36571.29350738979	36124.30548180304	42383.93755537913	41298.03322963256	47741.69994573361	46089.023089311086	56743.14200791921	54208.79237571536	0.2635528240798415	0.24128794589564287	-154.9142241684167	-13290.605530943722	-148.57758844045748	-12746.96373932343
37.483312626080554	24621.704268091817	25443.066399704905	36536.07503595949	36090.588991683595	42349.07599046801	41264.597987549634	47706.92986121786	46055.63299720073	56707.74183511879	54174.816435818764	0.2637803674340551	0.2414913628511246	-155.64474953174067	-13433.736297417432	-149.2750862227258	-12883.968258572742
37.70916844062219	24586.011237622468	25408.665779496376	36500.474743248276	36056.50800624102	42313.840578503456	41230.80493177906	47671.79046447406	46021.888663700105	56671.970055870064	54140.483919609396	0.2640109138876207	0.2416974559179214	-156.3646777307731	-13577.189274425618	-149.96216538158478	-13021.256400387734
37.93638515006311	24549.929542237103	25373.89067598997	36464.49124356736	36022.06130518155	42278.230478725374	41196.6533228203	47636.28138465717	45987.78976263068	56635.8269564756	54105.79508907097	0.26424450632368623	0.2419062630975598	-157.07408849877538	-13720.964569011703	-150.63890218138113	-13158.82781959232
38.164970954479706	24513.45691203466	25338.73900466737	36428.12314262488	35987.24766174185	42242.24485004697	41162.14242203795	47600.40225783236	45953.33597503009	56599.31284014719	54070.75022232504	0.26448118831911593	0.24211782300117735	-157.77306153161044	-13865.06232503429	-151.30537282412115	-13296.68219849933
38.39493410335793	24476.591057673642	25303.208663093283	36391.36903731193	35952.06584251205	42205.882850957474	41127.271491589134	47564.15272698084	45918.52698916925	56562.42802714157	54035.349613762824	0.2647210041577284	0.242332174861039	-158.46167649484414	-14009.482724770904	-151.96165345537884	-13434.81924823206
38.626282895891045	24439.32967009722	25267.29753063566	36354.227515481194	35916.51460725222	42169.14363941898	41092.039794345816	47527.53244200175	45883.3625005659	56525.17285489399	53999.593574175095	0.26496399884383576	0.24254935854231063	-159.1400130292168	-14154.225990341976	-152.60782016941812	-13573.238709960133
38.859025681279114	24401.670420255203	25231.003468182138	36316.69715572123	35880.59270870533	42132.0263727617	41056.446593815686	47490.54105971436	45847.842211998715	56487.5476781548	53963.48243088489	0.2652102181160933	0.2427694145551006	-159.8081507525785	-14299.292384902947	-153.24394900999323	-13711.94035581313
39.09317085903034	24363.610958821417	25194.32431785092	36278.77652712433	35844.298892404615	42094.53020757458	41020.49115405973	47453.17824385798	45811.96583351951	56449.552869125924	53927.01652788043	0.2654597084616686	0.24299238406677182	-160.46616926780553	-14444.682214370929	-153.87011597756646	-13850.923990353942
39.328726879264174	24325.148915906357	25157.257902696012	36240.4641890477	35807.63189647502	42056.654299591566	40984.172739605434	47415.44366508916	45775.733082463186	56411.188817596914	53890.19622594747	0.2657125171307311	0.24321830891453866	-161.11414816575416	-14590.395828755572	-154.48639703227673	-13990.189451740123
39.56570224301631	24286.281900766393	25119.802026408186	36201.758690869574	35770.59045143045	42018.397803575266	40947.49061535826	47377.33700097887	45739.14368345781	56372.455931083736	53853.02190280448	0.265968692151284	0.24344723161835066	-161.75216703102342	-14736.433623758145	-155.09286809722835	-14129.736612904817
39.80410550254544	24247.007501507684	25081.95447300963	36162.65857173752	35733.17327996449	41979.75987319487	40910.44404650875	47338.8579360058	45702.19736843181	56333.3546349659	53815.49395323672	0.2662282823443343	0.24367919539406868	-162.38030544774665	-14882.79604241345	-155.68960506525764	-14269.56538308505
40.04394526164196	24207.323284786315	25043.71300654346	36123.1623603112	35695.37909673562	41940.739660901214	40873.03229843594	47300.00616154931	45664.89387662002	56293.88537262597	53777.612789231476	0.2664913373394222	0.24391424416695165	-162.99864300379704	-15029.48357664235	-156.27668380226532	-14409.675709116273
40.28523017593832	24167.226795503648	25005.0753707578	36083.26857449775	35657.20660814664	41901.33631779667	40835.25463660778	47260.78137587935	45627.232954568186	56254.0486055886	53739.37884011419	0.266757907590508	0.24415242258545064	-163.60725929844193	-15176.496769111603	-156.85418015172763	-14550.067576775327
40.52796895322162	24126.715556497078	24966.039288784115	36042.975721180024	35618.65451211827	41861.548993500466	40797.11032647757	47221.183284144165	45589.21435613589	56213.8448136601	53700.79255268526	0.2670280443922345	0.24439377603532536	-164.2062339452532	-15323.836214743555	-157.4221699392656	-14690.741012241691
40.77217035374772	24085.787068226928	24926.602462809977	36002.28229593867	35579.72149785643	41821.376836010655	40758.598633376605	47181.21159835731	45550.83784249777	56173.274495070174	53661.85439135767	0.26730179989657654	0.24463835065409104	-164.7956465783791	-15471.50256252382	-157.98072897735983	-14831.696083559655
41.017843190557436	24044.438808458144	24886.76257374593	35961.186782765995	35540.40624561313	41780.81899156008	40719.71882240315	47140.86603738087	45512.10318214276	56132.33816661259	53622.56483829494	0.26757922712987553	0.24488619334580006	-165.37557686050422	-15619.496517541818	-158.52993307166616	-14972.932902282104
41.26499632979458	24002.668231937456	24846.517280886226	35919.687653772155	35500.70742644063	41739.87460446765	40680.470158306416	47100.146326906695	45473.01015087129	56091.0363637867	53582.92439354962	0.26786038001028956	0.24513735179617743	-165.9461044867785	-15767.818842686713	-159.0698580249591	-15114.451624955982
41.51363869102594	23960.472770066423	24805.86422156415	35877.78336888455	35460.62370193955	41698.54281698547	40640.85190536781	47059.0521994361	45433.55853179136	56049.3696409406	53542.93357520337	0.2681453133656501	0.24539187448810815	-166.50730919127818	-15916.470360610634	-159.60057964190491	-15256.252454685047
41.763779247563185	23917.84983056934	24764.801010800733	35835.47237553832	35420.153723999385	41656.822769139864	40600.86332727676	47017.58339425607	45393.74811531176	56007.33857141378	53502.59291950676	0.2684340829517528	0.24564981071749392	-167.05927075393265	-16065.45195576828	-160.12217373556632	-15398.335642895661
42.0154270267867	23874.79679715688	24723.325240947765	35792.7531083594	35379.29613453264	41614.71359856787	40560.503687002725	46975.73965741384	45353.57869913408	55964.943747681136	53461.902981020496	0.2687267454710848	0.24591121060948792	-167.60206900569028	-16214.764576377347	-160.63471613133152	-15540.701490933076
42.26859111047143	23831.31102918496	24681.434481324348	35749.623988838954	35338.0495652013	41572.21444034802	40519.77224666272	46933.52074168839	45313.05008824218	55922.18578149746	53420.86433275713	0.26902335859200416	0.2461761251351169	-168.1357838363183	-16364.409236619249	-161.13828267357894	-15683.350351898931
42.523280635114425	23787.389861308868	24639.126277847165	35706.08342499905	35296.41263713596	41529.324426825384	40478.66826738372	46890.9264065593	45272.1620948895	55879.06530404212	53379.47756632326	0.26932398096838606	0.24644460612830107	-168.66049520051456	-16514.38701875508	-161.63294923104695	-15826.28263243474
42.77950479226489	23743.030603132906	24596.398152654507	35662.12981104995	35254.3839606475	41486.04268743129	40437.19100916091	46847.95641817314	45230.91453858451	55835.58296606505	53337.743292062885	0.26962867225974474	0.24671670630328552	-169.17628312429588	-16664.699075312354	-162.11879170195607	-15969.498794532381
43.03727282885567	23698.230538855274	24553.247603723667	35617.761527038114	35211.962134930785	41442.368348496915	40395.3397307106	46804.61054930682	45189.30724607364	55791.739438033015	53295.66213920131	0.2699374931518469	0.24699247927249302	-169.68322771367093	-16815.34663152229	-162.59588602138683	-16112.999357557856
43.29659404753705	23652.986926908037	24509.672104481706	35572.976938484535	35169.14574776003	41398.30053306037	40353.113689317914	46760.8885793275	45147.34005132143	55747.53541027579	53253.23475598921	0.27025050537783263	0.24727197956480823	-170.18140915912227	-16966.330987434834	-163.06430816576176	-16256.784900087863
43.55747780701245	23607.296999593356	24465.669103410135	35527.77439601502	35125.93337517683	41353.83836066919	40310.51214068017	46716.79029415131	45105.012795489594	55702.97159313533	53210.46180984898	0.2705677717398523	0.247555262644311	-170.6709077451378	-17117.653520535678	-163.52413415943738	-16400.856061961502
43.81993352237618	23561.1579627136	24421.2360236421	35482.152234978355	35082.323581168515	41308.9809471738	40267.534338743826	46672.31548619611	45062.32532691193	55658.04871711198	53167.34398751994	0.27088935613124443	0.24784238492946545	-171.15180385755957	-17269.315688229166	-163.97544008148543	-16545.21354640182
44.08397066545326	23514.566995198376	24376.370262553548	35436.10877505686	35038.314917338845	41263.72740451702	40224.179535536794	46627.46395433385	45019.27750106796	55612.767533014834	53123.88199520591	0.27121532355925515	0.2481334038127801	-171.62417798899696	-17421.319030176848	-164.41830207192106	-16689.85812213365
44.349598765141174	23467.521248726036	24331.069191346924	35389.64231986517	34993.90592256897	41218.07684051534	40180.44698099434	46582.23550383816	44975.86918055312	55567.12881211078	53080.07655872232	0.2715457401683336	0.24842837768095746	-172.08811075011909	-17573.66517127119	-164.8527963385568	-16834.790625600144
44.6168274077539	23420.017847340547	24285.330154628344	35342.75115653837	34949.0951226696	41172.028358632946	40136.33592277983	46536.629946328045	44932.10023504651	55521.13334627383	53035.92842364484	0.2718806732640012	0.24872736593553746	-172.5436828754464	-17726.355824123137	-165.27899916317256	-16980.011963171884
44.88566623736761	23372.053887064674	24239.1504699777	35295.43355531044	34903.88103002379	41125.581057749936	40091.8456060991	46490.64709970985	44887.970541275965	55474.78194813694	52991.438355458595	0.27222019133732633	0.2490304290140565	-172.99097523132514	-17879.39279182721	-165.6969869088789	-17125.523113515228
45.15612495616904	23323.62643550788	24192.52742751165	35247.68776908051	34858.26214321979	41078.73403192202	40046.975273508884	46444.2867881141	44843.47998297999	55428.07545124285	52946.6071397081	0.27256436409001267	0.24933762841173746	-173.43006882617192	-18032.77797100041	-166.10683602758218	-17271.325130023994
45.42821332480542	23274.732531469974	24145.45828943933	35199.51203296777	34812.23694667387	41031.486370132734	40001.7241647184	46397.54884182884	44798.6284508664	55381.01471019584	52901.43558214768	0.2729132624601249	0.24964902670371777	-173.86104481774964	-18186.51335461065	-166.50862306679483	-17417.41914323531
45.701941162736816	23225.369184540832	24097.940289611364	35150.90456385524	34765.803910243376	40983.83715603855	39956.09151638526	46350.43309722989	44753.415842568786	55333.60060081489	52855.92450889342	0.273266958648466	0.24996468756784362	-174.28398452224792	-18340.601035034284	-166.90242467698408	-17563.806363361888
45.97731834859046	23175.533374695206	24049.97063306111	35101.86355992075	34718.96148882867	40935.78546770503	39910.07656190383	46302.93939670624	44707.84206259868	55285.834020286435	52810.074766575046	0.27362552614563174	0.25028467580803637	-174.69896942369814	-18495.043207207695	-167.28831761972106	-17710.48808294721
46.25435482051728	23125.22205188385	24001.546495539023	35052.38720015608	34671.70812196475	40887.330377335486	39863.67853118725	46255.06758858199	44661.90702229524	55237.715887318634	52763.88722248939	0.2739890397597524	0.25060905737825184	-175.10608118331584	-18649.84217186086	-167.66637877536414	-17857.465679553337
46.533060576550575	23074.432135620085	23952.665023039317	35002.47364387276	34624.042233401284	40838.470950990326	39816.89665044179	46206.817527033425	44615.610639770915	55189.24714229537	52717.36276475365	0.2743575756449559	0.2509378994070541	-175.5054016484064	-18805.000338762067	-168.03668515081517	-18004.740618478507
46.813445674966815	23023.16051456291	23903.323331319785	34952.121030195725	34575.96223067193	40789.20624829875	39769.7301419347	46158.189072002795	44568.95283985439	55140.42874743216	52670.50230246092	0.2747312113305577	0.25127127022281387	-175.89701286274067	-18960.52023018524	-168.39931388795958	-18152.314455655403
47.09552023464871	22971.404046095467	23853.5185054135	34901.327477542254	34527.46650465092	40739.53532215998	39722.178223753406	46109.18208910616	44521.933554028736	55091.26168693094	52623.3067658347	0.2751100257510171	0.25160923937955754	-176.28099707658112	-19116.404484416358	-168.75434227244114	-18300.188840587623
47.37929443545016	22919.159555900576	23803.247599133836	34850.0910830885	34478.55342909875	40689.457218436684	39674.240109558086	46059.79644953812	44474.55272036721	55041.746967137384	52575.77710638601	0.27549409927666524	0.25195187768348165	-176.65743675702834	-19272.655859392136	-169.10184774216032	-18448.36551939603
47.66477851856398	22866.423837531664	23752.50763457118	34798.40992222033	34429.22136019413	40638.97097563724	39625.91500832498	46010.03202997012	44426.81028346353	54991.88561669669	52527.914297069416	0.27588351374524406	0.2522992572201553	-177.02641459820734	-19429.277236359194	-169.4419078958599	-18596.84633785207
47.951982786891236	22813.193651981343	23701.29560158314	34746.28204797134	34379.468636054815	40588.07562459001	39577.20212408301	45959.88871244582	44378.7061943602	54941.67868671244	52479.71933244207	0.2762783524942678	0.2526514513824306	-177.38801353161398	-19586.271623670124	-169.77460050195805	-18745.63324458059
48.24091760541319	22759.46572724568	23649.6084572764	34693.705490444365	34329.293576243814	40536.77018810585	39528.10065564055	45909.36638426958	44330.24041047087	54891.127250903985	52431.19322882159	0.2766787003942429	0.2530085348990819	-177.74231673918257	-19743.642160932533	-170.10000350957853	-18894.728294537403
48.53159340156531	22705.23675788574	23597.443125481375	34640.67825621821	34278.694481262864	40485.05368063072	39478.60979630381	45858.46493789033	44281.41289549915	54840.23240576504	52382.337024445456	0.2770846438827632	0.2533705838641964	-178.08940766223532	-19901.3921228135	-170.41819505595777	-19044.13365216367
48.82402066561362	22650.503404586518	23544.796496219784	34587.1983277392	34227.66963203248	40432.92510788832	39428.728733587144	45807.184270780854	44232.22361935378	54788.995270723964	52333.15177963209	0.2774962709995146	0.2537376757673392	-178.4293700145936	-20059.5249233637	-170.7292534776061	-19193.851595034823
49.11820995103327	22595.262293712396	23491.665425163872	34533.2636626952	34176.21728935659	40380.383466510146	39378.456648912426	45755.52428530994	44182.6725580578	54737.41698830261	52283.638576940975	0.2779136714222149	0.25410988952451935	-178.7622877950198	-20218.044120400213	-171.03325732088706	-19343.884517512284
49.41417187488941	22539.51001686075	23438.04673308895	34478.87219337402	34124.33569337361	40327.427743655295	39327.79271730027	45703.48488860985	44132.75969365408	54685.4987242773	52233.79852133499	0.2783369365035138	0.25448730550997267	-179.0882452975784	-20376.953419694677	-171.33028535038466	-19494.23493423965
49.71191711822035	22483.243130413368	23383.937205318394	34424.02182600471	34072.023062992404	40274.05691661862	39276.73610705118	45651.06599243811	44082.485014106365	54633.24166784045	52183.63274034365	0.27876615930888976	0.2548700055888001	-179.40732712627505	-20536.256679804996	-171.62041656182555	-19644.90548423119
50.01145642642306	22426.458155085096	23329.333591160586	34368.71044008	34019.27759531164	40220.26995242532	39225.285979415465	45598.267513031526	44031.848513193574	54580.647031760855	52133.14238422531	0.2792014346555715	0.25525807315047494	-179.7196182069456	-20695.957916638814	-171.9037301915523	-19795.898934634402
50.3128006096408	22369.151575472188	23274.232603339777	34312.935887662665	33966.09746502519	40166.065807415325	39173.44148825469	45545.089370956295	43980.85019040153	54527.716052547534	52082.328626133145	0.27964285915251347	0.25565159314325364	-180.0252038006729	-20856.06130832713	-172.1803057282159	-19947.218184862286
50.61596054315354	22311.319839597832	23218.63091741827	34256.69599267117	33912.480823809	40111.44342681245	39121.2017796901	45491.53149094898	43929.49005080677	54474.44999061086	52031.19266227873	0.28009053124146355	0.2560506521095203	-180.32416951828054	-21016.571200304665	-172.4502229249265	-20098.86627084203
50.9209471677702	22252.959358457923	23162.525171212666	34199.988550147915	33858.42579969295	40056.40174428221	39068.56599174184	45437.593801752904	43877.768104956835	54420.85013042683	51979.735712099005	0.2805445512391558	0.256455338222082	-180.61660133286205	-21177.49211030267	-172.7135618096363	-20250.846369158477
51.22777149022361	22194.066505565566	23105.911964202387	34142.8113255069	33803.93049641446	40000.93968147498	39015.53325395578	45383.27623594626	43825.68436874403	54366.91778070036	51927.95901842266	0.28100502138065986	0.2568657413214636	-180.90258559570793	-21338.828733818606	-172.97040269878198	-20403.161801689304
51.53644458356769	22134.637616495478	23048.787856931332	34085.16205376144	33748.99299275437	39945.05614755526	38962.102687018596	45328.57872976347	43773.2388632732	54312.65427452955	51875.8638476375	0.28147204586393226	0.2572819529542155	-181.1822090499918	-21500.58594945725	-173.22082620890433	-20555.816040060483
51.84697758757708	22074.668988428926	22991.149370403084	34027.03843873154	33693.611341855096	39888.75003871697	38908.27340236128	45273.5012229094	43720.43161472433	54258.06096957069	51823.451489859326	0.28194573089559766	0.2577040664122794	-181.45555884666828	-21662.768824656494	-173.46491326979594	-20708.8127104342
52.15938170914916	22014.15687969876	22932.992985468813	33968.438152229086	33637.78357051902	39832.020237682824	38854.044501749246	45218.04365836507	43667.2626542076	54203.1392482029	51770.72325910028	0.2824261847380106	0.25813217677343847	-181.7227225597453	-21825.38262143638	-173.7027451376416	-20862.155598355457
52.47366822270851	21953.09750933636	22874.315142209525	33909.3588332223	33581.507678488684	39774.865613189606	38799.4150768606	45162.20598218666	43613.73201761352	54147.890517694446	51717.68049343964	0.2829135177576273	0.25856638094288964	-181.98378820229118	-21988.432802402414	-173.93440340844973	-21015.848653770983
52.789848470613855	21891.487056619597	22815.1122393112	33849.79808697647	33524.781637705884	39717.285019456256	38744.384208849995	45105.98814329493	43559.83974545496	54092.31621036811	51664.32455519364	0.28340784247474127	0.25900677769597563	-182.2388442437441	-22151.925036997534	-174.1599700327497	-21169.89599628467
53.107933863567155	21829.321660623475	22755.380633434368	33789.753484172434	33467.60339155107	39659.27729563653	38688.95096789953	45049.39009325732	43505.58588270325	54036.41778376791	51610.65683108733	0.28390927361461826	0.25945346772210903	-182.48797962526442	-22315.86520768702	-174.37952732838312	-21324.301920331083
53.42793588102576	21766.597419773814	22695.11663857795	33729.22256000117	33409.97085406172	39600.841265254785	38633.11441275562	44992.41178606118	43450.97047861726	53980.1967208264	51556.67873242709	0.284417928160081	0.2599065536699332	-182.7312837785721	-22480.259416683577	-174.5931579966491	-21479.07090082951
53.74986607161648	21703.310391403742	22634.31652543685	33668.20281323323	33351.881909128155	39541.97573562353	38576.87359025026	44935.053177876995	43395.993586564065	53923.65453003102	51502.391695272825	0.2849339254055891	0.2603661401937562	-182.96884664380195	-22645.11399270408	-174.80094513733638	-21634.207598872483
54.073736053552395	21639.456591315215	22572.976520755055	33606.69170526391	33293.33440966807	39482.679497244	38520.2275348084	44877.31422681354	43340.65526383324	53866.79274559212	51447.797180612135	0.2854573870128635	0.26083233400129896	-183.2007586863474	-22810.435497763567	-175.0029722629697	-21789.716867407784
54.399557515052166	21575.031993345234	22511.092806673503	33544.686659132516	33234.32617677773	39422.95132318824	38463.175267939456	44819.19489266325	43284.955571443024	53809.61292761129	51392.89667453495	0.28598843706810867	0.261305243902806	-183.42711091790989	-22976.230734629557	-175.1993233162575	-21945.60375746526
54.727342214761876	21510.03252893724	22448.661520073005	33482.18505851396	33174.85499885912	39362.78996846078	38405.71579771219	44760.69513663618	43228.89457393762	53752.116662248176	51337.69168840803	0.28652720214088145	0.2617849808615575	-183.64799491474696	-23142.50675407611	-175.3900826863246	-22101.873524349183
55.057101982179326	21444.454086720136	22385.678751913463	33419.18424668489	33114.91863072341	39302.19416934285	38347.848118213944	44701.81492108615	43172.47233917709	53694.305561890396	51282.18375905116	0.2870738113446634	0.26227165804583114	-183.8635028372446	-23309.27086250484	-175.57533522489393	-22258.531633984298
55.38884871808102	21378.292512093773	22322.140546569062	33355.681525460124	33054.514792669135	39241.162642714335	38289.57120899239	44642.5542092241	43115.68893811822	53636.18126532116	51226.37444891372	0.2876283963991964	0.2627653908823663	-184.0737274521016	-23476.53063003067	-175.7551662644837	-22415.583769646473
55.722594394951685	21311.543606823376	22258.042901160024	33291.67415410102	32993.6411695345	39179.69408535574	38230.88403447964	44582.912964821466	43058.544444586165	53577.74543788825	51170.26534625149	0.2881910916946335	0.2632662971113704	-184.27876215172	-23644.29389840085	-175.92966163573874	-22573.03583872877
56.058351057416104	21244.20312864343	22193.3817648819	33227.15934819437	32932.29540972364	39117.78717322886	38171.78554339871	44522.89115190253	43001.038935037635	53518.99977167349	51113.85806530509	0.2887620343575734	0.2637744968431335	-184.47870097702253	-23812.56878953427	-176.09890768623154	-22730.893979856744
56.39613082267415	21176.266790871596	22128.153038332035	33162.13427850004	32870.475124205	39055.440560734205	38112.27466815051	44462.48873442399	42943.17248831343	53459.94598566104	51057.154246477716	0.2893413643190386	0.26429011261628893	-184.67363863981882	-23981.363714192063	-176.2629913000128	-22889.16457024496
56.7359458809379	21107.730262034704	22062.352572834592	33096.59606976801	32808.17788548184	38992.65287994636	38052.350324181825	44401.70567594346	42884.94518538172	53400.585825907096	51000.15555651423	0.2899292243844631	0.2648132694577926	-184.8636705456447	-24150.687380884774	-176.42199991602683	-23047.854233089834
57.07780849587155	21038.58916550724	21995.976169764697	33030.54179952268	32745.401226534388	38929.422739825	37992.01140933387	44340.54193927463	42826.35710907139	53340.921065708564	50942.86368868129	0.2905257603057587	0.2653440949446628	-185.04889281719807	-24320.548805087805	-176.57602154842607	-23206.969845358282
57.42173100503407	20968.83907916429	21929.01957987188	32963.96849681457	32682.14263973161	38865.74872540213	37931.25680316956	44278.99748613032	42767.40834379426	53280.95350577283	50885.280362947124	0.2911311208555311	0.2658827192675545	-185.2294023185459	-24490.95731873531	-176.72514480813697	-23366.51854592003
57.7677258203244	20898.475535049678	21861.478502603863	32896.87314093761	32618.399575712454	38801.62939694358	37870.08536627962	44217.07227675157	42708.098975256355	53220.68497438655	50827.407326162036	0.2917454579035192	0.2664292752962209	-185.40529668170348	-24661.922580249608	-176.86945892360382	-23526.507743760943
58.115805428429454	20827.494019060756	21793.348585431606	32829.25266011097	32554.169442235863	38737.06328908389	37808.49593956702	44154.76626952232	42648.42909015816	53160.117327584	50769.24635223972	0.292368926495336	0.26698389864693195	-185.5766743307977	-24833.454584481195	-177.0090537624128	-23686.94512648601
58.465982391274686	20755.889970652453	21724.625423176363	32761.103930126217	32489.449602998233	38672.04890993595	37746.487343508714	44092.07942057154	42588.3987758832	53099.25244931702	50710.799242338995	0.2930016849335872	0.2675467277519186	-185.7436345092283	-25005.56367325224	-177.14401985433506	-23847.838669204153
58.818269346477535	20683.658782560367	21655.304557339507	32692.423772955848	32424.23737641739	38606.58474017087	37684.05837739369	44029.01168335834	42528.00812017411	53038.092251622336	50652.067825045524	0.2936438948614525	0.26811790393090673	-185.90627730748383	-25178.260546240956	-177.274448414777	-24009.19664367661
59.172679007803275	20610.795800546486	21585.381475436265	32623.20895532523	32358.5300343822	38540.669232070824	37621.20781853702	43965.563008243655	42467.257210796444	52976.63867479079	50593.05395655429	0.2942957213488166	0.2686975714648213	-186.06470369043382	-25351.556272048503	-177.4004313684709	-24171.027627706528
59.52922416562417	20537.296323167888	21514.851610334397	32553.456187244417	32292.324800966784	38474.30080855121	37557.93442146891	43901.733342044834	42406.1461351893	52914.89368753466	50533.75952085214	0.2949573329810369	0.2692858776717295	-186.2190155272474	-25525.462299838662	-177.52206137368194	-24333.34051478561
59.887917687380885	20463.155601571252	21443.71033959925	32483.162120500183	32225.618851108728	38407.47786215264	37494.23691709833	43837.522627574246	42344.6749801032	52852.859287155174	50474.18642990134	0.29562890195044117	0.26988297298510755	-186.36931562112295	-25699.9904712392	-177.63943184873642	-24496.14452429954
60.24877251804685	20388.368839314775	21371.9529848454	32412.32334710661	32158.409309248695	38340.19875400115	37430.11401184891	43772.93080316074	42282.84383122258	52790.53749970924	50414.33662382182	0.29631060415065147	0.27048901103450773	-186.51570773918502	-25875.153032534756	-177.75263699733478	-24659.449211796746
60.6118016805955	20312.93119222011	21299.57481109786	32340.936397713656	32090.69324793296	38272.46181273646	37365.564386768965	43707.95780215431	42220.652772775895	52727.930380176556	50354.212071075795	0.29700261927383764	0.2711041487287136	-186.65829664521152	-26050.96264750976	-177.86177183595282	-24823.26447975915
60.97701827647021	20236.837768255697	21226.57102616224	32268.99773997104	32022.467686374453	38204.26533340523	37300.586696611164	43642.603552411	42158.10188712867	52665.04001262418	50293.81476865006	0.2977051309109993	0.2717285463414725	-186.79718813215004	-26227.432410572655	-177.96693222195609	-24987.600588744506
61.34443548605718	20160.08362745507	21152.93678000726	32196.503776848305	31953.729588974333	38135.60757632082	37235.17956888442	43576.86797576055	42095.191254362886	52601.86851037221	50233.14674224048	0.29841832665538925	0.2723623675998938	-186.9324890549251	-26404.575860195793	-178.06821488150308	-25152.468168723397
61.71406656916102	20082.663781871903	21078.66716415981	32123.450844908217	31884.475863800482	38066.48676588639	37169.34160287443	43510.75098745358	42031.92095183932	52538.41801615757	50172.210046435204	0.2991423982091826	0.27300577977561213	-187.0643073661122	-26582.406993082725	-178.1657174396605	-25317.878231001087
62.085924865483435	20004.573195574496	21003.757211115077	32049.835212532624	31814.703361023134	37996.90108938076	37103.07136863332	43444.25249558905	41968.2910537439	52474.69070229696	50111.006764898535	0.2998775414935324	0.27365895377881144	-187.1927521508478	-26760.940278540365	-178.25953845093318	-25483.84218048118
62.46002379510434	19925.806784683293	20928.201893762955	31975.653078100186	31744.408871305233	37926.84869570655	37036.36740593623	43377.3724005207	41904.30163061633	52410.68877084942	50049.539010553905	0.3006239567620925	0.274322064255218	-187.3179336638932	-26940.190673474222	-178.34977743062336	-25650.37182828691
62.83637685896657	19846.35941745327	20851.996124833335	31900.900568113248	31673.589124147387	37856.32769409774	36969.22822320508	43310.110594241596	41839.952748861615	52346.41445377663	49987.80892576755	0.3013818487181783	0.274995289686165	-187.43996336813143	-27120.173637953587	-178.43653488711425	-25817.47940485459
63.21499763936286	19766.22591440533	20775.134756361567	31825.573735273578	31602.240786184808	37785.33615278658	36901.65229639682	43242.466959746336	41775.24447024238	52281.87001310248	49925.81868253097	0.3021514266356683	0.27567881249184323	-187.5589539721841	-27300.905150987208	-178.51991235529567	-25985.177573446184
63.59589980042612	19685.401048510143	20697.612579177272	31749.66855650589	31530.36045943622	37713.872097628904	36833.63806785669	43174.441370370936	41710.17685135322	52217.0577410722	49863.57048264408	0.3029329044837941	0.27637281913785594	-187.67501947171695	-27482.40172718838	-178.60001243096485	-26153.47944414988
63.979097088622495	19603.879545426695	20619.42432241766	31673.180930925653	31457.944679501645	37641.93351068402	36765.18394513348	43106.03368910687	41644.749943073984	52151.97996030789	49801.06655789677	0.30372650105596194	0.2770775002451944	-187.7882751912839	-27664.680433919653	-178.67693880687148	-26322.398588407785
64.36460333324754	19521.65608380088	20540.564653068934	31596.10667775216	31384.98991370913	37569.51832875061	36696.28829975692	43037.24376789173	41578.963790003545	52086.63902396403	49738.30917025069	0.3045324401027541	0.2777930507037667	-187.89883782590914	-27847.758908769116	-178.75079630848631	-26491.949053855613
64.75243244692527	19438.72529562723	20461.028175537886	31518.441534164012	31311.492559208054	37496.62444185538	36626.94946597547	42968.07144687368	41512.81842987211	52021.037315880836	49675.300612020364	0.30535095046926636	0.2785196697896055	-188.006825485827	-28031.65537790954	-178.82169093284028	-26662.145379957743
65.14259842611021	19355.08176667792	20380.809431256253	31440.18115309542	31237.448941007053	37423.249691693185	36557.16573945223	42898.51655364831	41446.313892930775	51955.17725073524	49612.043206052505	0.3061822662369242	0.2792575612858955	-188.1123577416147	-28216.38867492322	-178.88972988689784	-26833.00261393003
65.53511535159264	19270.720037003925	20299.902898321852	31361.32110097251	31162.85530995649	37349.39187001747	36486.935375919595	42828.57890246968	41379.450201319625	51889.06127419052	49548.539305906095	0.30702662686999743	0.2800069336079625	-188.21555567161704	-28401.978260420263	-178.9550216276475	-27004.53632727731
65.92999738900669	19185.634601512098	20218.302991178418	31281.85685538655	31087.707840671865	37275.048716977995	36416.25658978883	42758.25829342988	41312.22736841093	51822.6918630422	49484.7912960301	0.3078842773669151	0.2807679999323719	-188.31654190986592	-28588.444242145866	-179.0176759042297	-27176.762633026578
66.32725878934137	19099.819910624392	20136.00406033854	31201.78380270468	31012.00262939792	37200.21791940638	36345.12755271487	42687.554511611386	41244.6453981285	51756.071525363484	49420.80159194069	0.3087554684166213	0.28154097833029157	-188.41544069532392	-28775.80739580933	-179.0778038003191	-27349.698203411885
66.72691388945532	19013.270371022907	20053.000392152695	31121.097235614034	30935.73569181085	37124.89710904517	36273.54639211361	42616.467326206985	41176.70428424124	51689.20280064652	49356.57264039699	0.30964045656013955	0.2823260919052824	-188.5123779242931	-28964.08918679133	-179.13551777879184	-27523.36028827168
67.12897711259382	18925.980346487173	19969.28620862853	31039.792350599077	30858.90296075715	37049.083860719984	36201.51118963063	42544.9964896083	41108.404009630365	51622.08825994123	49292.10691957526	0.3105395043575481	0.28312356893568097	-188.60748120245262	-29153.31179239042	-179.19093172682915	-27697.76673399657
67.53346296890952	18837.944158829087	19884.855667304477	30957.86424535006	30781.500283927446	36972.77569045268	36129.01997955972	42473.141736460806	41039.744545529626	51554.73050599171	49227.40693924215	0.3114528805605548	0.28393364302175544	-188.70087990020693	-29343.498125008307	-179.24416100357485	-27872.936003260314
67.94038605598601	18749.156088931235	19799.70286118155	30875.307916100075	30703.523421462476	36895.97005351242	36056.07074720858	42400.902782684476	40970.725850736206	51487.13217336806	49162.47524092507	0.3123808602909246	0.28475655323780963	-188.79270520839782	-29534.671855982393	-179.29532248864416	-28048.8871953832
68.3497610593647	18659.61037789564	19713.821818718694	30792.11825489024	30624.968043490597	36818.66434240446	35982.661427211104	42328.27932445898	40901.34787079313	51419.29592859645	49097.31439808177	0.31332372522493745	0.285592544289435	-188.8830901966503	-29726.857440349646	-179.34453463189857	-28225.640067319386
68.7616027530747	18569.301228308585	19627.206503895886	30708.29004675947	30545.82972759384	36740.85588479205	35908.789901783595	42255.271037171355	40831.61053714067	51351.22447028382	49031.92701626746	0.3142817637841547	0.2864418666761013	-188.97216987368301	-29920.080142517574	-179.39191750598548	-28403.215055612847
69.17592600016614	18478.222805629503	19539.850816350237	30623.81796685831	30466.103956200328	36662.541941351265	35834.45399892246	42181.877574325365	40761.51376623554	51282.92052923953	48966.31573329901	0.3152552713326964	0.2873047768592985	-189.06008124835353	-30114.36606262345	-179.43759285962005	-28581.633298960514
69.59274575324658	18386.36923971071	19451.74859159092	30538.69657748432	30385.786113901962	36583.719703555325	35759.651490542674	42108.09856641151	40691.05745863799	51214.38686859281	48900.483219417714	0.31624455038132265	0.2881815374364443	-189.14696339389775	-30309.742164012976	-179.48168417253328	-28760.916661554947
70.01207705502031	18293.734626455996	19362.893601298412	30452.920325036866	30304.87148469416	36504.38629138611	35684.38009055373	42033.93361973496	40620.2414980641	51145.62628390526	48834.43217744874	0.31724991079855114	0.28907241732078165	-189.23295751372643	-30506.236301643774	-179.52431671303202	-28941.087757418863
70.43393503883172	18200.313029625926	19273.279553713972	30366.483536889522	30223.3552491357	36424.53875097021	35608.63745287107	41959.382315200586	40549.065750402675	51076.64160327872	48768.16534295756	0.31827167002910295	0.2899776919275081	-189.3182070092007	-30703.877251402475	-179.56561759671604	-29122.1699754633
70.85833492921113	18106.098482798898	19182.90009412645	30279.38041817829	30141.232481426865	36344.17405213747	35532.421169361274	41884.444207054185	40477.53006269539	51007.43568745826	48701.685484403686	0.3193101533199756	0.29089764336637036	-189.40285754993965	-30902.69474058412	-179.60571584787976	-29304.187505608425
71.2852920424243	18011.084991496333	19091.74880546243	30191.60504850276	30058.4981464024	36263.289085898024	35455.72876771727	41809.11882157605	40405.634262077976	50938.01142992885	48634.99540329002	0.32036569395441516	0.29183256064099655	-189.4870571457286	-31102.719479286112	-179.6447424614962	-29487.165365561843
71.71482178702524	17915.266535482282	18999.819208988283	30103.151378539555	29975.147096439	36181.88066183702	35378.55770926371	41733.40565572822	40333.37815468326	50868.37175700784	48568.09793431043	0.32143863349413226	0.2927827398552205	-189.57095622066117	-31303.983192941174	-179.68283046862052	-29671.129428822547
72.14693966441222	17818.637071246616	18907.104765129996	30014.01322656456	29891.174068271866	36099.945505421914	35300.90538668611	41657.30417575038	40260.761524500755	50798.51962793007	48500.99594549102	0.32252932203005946	0.2937484844266862	-189.6547076914576	-31506.518656268716	-179.72011500453664	-29856.106453786604
72.58166126938723	17721.190534682228	18813.598874420495	29924.184274881958	29806.573679720455	36017.48025521999	35222.769121684316	41580.813815704525	40187.78413219459	50728.45803492606	48433.69233832841	0.3236381184420356	0.29473010530802113	-189.73846704587777	-31710.35972805042	-179.7567333766201	-30042.124113477767
73.01900229071879	17622.9208439681	18719.294878582485	29833.658066159405	29721.34042631988	35934.48146002423	35144.14616254655	41503.93397596616	40114.445713876936	50658.19000329496	48366.190047923774	0.3247653906677212	0.29572792121588337	-189.82239242419018	-31915.54138724506	-179.79282513641374	-30229.211026709527
73.45897851170821	17523.8219026687	18624.1860617556	29742.42799966543	29635.468677854984	35850.94557588238	35065.03368164024	41426.66402165929	40040.74597983459	50587.718591468976	48298.492043111226	0.3259115159811593	0.29674225886820466	-189.90664470499178	-32122.099770636298	-179.82853215445357	-30417.396790406667
73.90160581075892	17423.88760306205	18528.26565187774	29650.48732740755	29548.952674794735	35766.8689630264	34985.428772817424	41349.00328103312	39966.68461320728	50517.04689106984	48230.601326580916	0.32707688128135504	0.2977734532299572	-189.9913875915372	-32330.072211504914	-179.86399869596062	-30606.71201287862
74.34690016194996	17323.111829709444	18431.52682223091	29557.82915016969	29461.786524624717	35682.24788269971	34905.32844873199	41270.95104377932	39892.261268616654	50446.1780269583	48162.52093499736	0.3282618833912831	0.2988218477677968	-190.07678770201892	-32539.497279827483	-179.8993715001925	-30797.188348463736
74.79487763561212	17221.48846327943	18333.962693161662	29464.446413445326	29373.96419807383	35597.078493876834	34824.7296380642	41192.50655928562	39817.47557074239	50375.115157273394	48094.25393911066	0.3294669293677478	0.2998877947139486	-190.1630146629468	-32750.414823992178	-179.9347998627054	-30988.858533513732
75.24555439890803	17119.0113846405	18235.566333988096	29370.331903265604	29285.479525233433	35511.3568498731	34743.629182650315	41113.669034825165	39742.32711284448	50303.861473463534	48025.80344386195	0.33069243682254645	0.3009716553397022	-190.25024120419403	-32962.86601376254	-179.97043571856193	-31181.756423392333
75.6989467164156	17015.67447923664	18136.330765105195	29275.47824191972	29196.326191566077	35425.07889483998	34662.02383451396	41034.437633677706	39666.81545523016	50232.420200307984	47957.17258848269	0.3319388342553782	0.3020738002389323	-190.33864325830655	-33176.893384985626	-180.00643373067578	-31375.91703123413
76.15507095071504	16911.471641761058	18036.248960300294	29179.877883565394	29106.497733799348	35338.24046014159	34579.91025279353	40954.81147318154	39590.94012366066	50160.794595927575	47888.364546584904	0.33320656139903815	0.30319460962205147	-190.42840006343613	-33392.540886003524	-180.04295138024463	-31571.37656798493
76.61394356297929	16806.396781143558	17935.313849293118	29083.523109727004	29015.98753570411	35250.837260607805	34497.28500056464	40874.7896227099	39514.700607698505	50088.9879517838	47819.38252624512	0.3344960695773155	0.3043344736208243	-190.51969426751748	-33609.85392536037	-180.08014905882737	-31768.17248370871
77.07558111356816	16700.44382586936	17833.518320513638	28986.40602468139	28924.78882375283	35162.86489066182	34414.14454155198	40794.37110157489	39438.096358991104	50017.00359266901	47750.22977008007	0.3358078220762193	0.3054937926045031	-190.61271203740034	-33828.8794215275	-180.11819016560185	-31966.34351074975
77.54000026262605	16593.606729645006	17730.855224132432	28888.51855072616	28832.89466265493	35074.31882031381	34330.485236726505	40713.554876849805	39361.12678948872	49944.84487668141	47680.90955531267	0.3371422945290387	0.3066729775077797	-190.70764317223075	-34049.665854535066	-180.1572412073292	-32165.92970844265
78.00721777068286	16485.879477430983	17627.3173753593	28789.852423331373	28740.297950766522	34985.194391019155	34246.303340784114	40632.33986110985	39283.79126959319	49872.515195188964	47611.42519382909	0.3384999753158009	0.3078724501710046	-190.80468121783633	-34272.26331902575	-180.1974719005957	-32366.97250926681
78.47725049925933	16377.256091859332	17522.897558026525	28690.399186171777	28646.991415371867	34895.48681139515	34161.59499850188	40550.724910088386	39206.08912623667	49800.01797277991	47541.78003222666	0.3398813659777805	0.3090926436932427	-190.90402358656866	-34496.723579531536	-180.23905527848547	-32569.51476692781
78.95011541147531	16267.730640056188	17417.588528473614	28590.150186037827	28552.96760783237	34805.1911527908	34076.35624096587	40468.708820243664	39128.0196408853	49727.35666719852	47471.97745185017	0.34128698164766075	0.3103340027986863	-191.00587168124184	-34723.10012780782	-180.2821678010805	-32773.60080624744
79.42582957266194	16157.297240889644	17311.383019751855	28489.096567623747	28458.21889860103	34714.30234470449	33990.582981667096	40386.29032623305	39049.58204746609	49654.53476926581	47402.02086881774	0.342717351496023	0.3115969842169972	-191.1104310221417	-34951.44824206922	-180.32698946874007	-32979.27647477668
79.90441015097758	16045.950072664904	17204.273746167706	28387.229268191866	28362.73747209895	34622.815170044545	33904.27101245999	40303.46809829171	38970.77553021374	49581.55580278467	47331.913734034766	0.34417301919486043	0.3128820570781858	-191.21791137809487	-35181.825048411265	-180.3737039401749	-33186.58919653017
80.38587441802741	15933.683381288749	17096.253408184613	28284.53901211127	28266.51532145035	34530.724260226496	33817.415999377976	40220.240739510606	38891.599221433156	49508.42332442826	47261.65953319488	0.3456545433988255	0.3141897033226382	-191.3285269021726	-35414.28958448861	-180.42249865405756	-33395.588027617894
80.87023974948666	15820.491488926962	16987.31469770489	28181.016305269983	28169.544243074048	34438.024090101324	33730.01347830165	40136.60678301117	38812.052199175705	49435.14092361082	47191.26178676825	0.3471624982450035	0.3155204181269578	-191.4424962713165	-35648.90286548622	-180.47356495435815	-33606.32371396199
81.35752362572781	15706.36880317871	16877.450303753092	28076.651429359532	28071.815831127467	34344.7089727085	33642.058850473186	40052.56468901129	38732.13348482454	49361.71222233997	47120.72404997557	0.34869747387197947	0.316874710346306	-191.5600428306061	-35885.72795248777	-180.52709822070756	-33818.84875127487
81.8477436324513	15591.309826793373	16766.652918584383	27971.434436031243	27973.32147180073	34250.773053847486	33553.547377851566	39968.11284177839	38651.842040585536	49288.14087504946	47050.04991274723	0.3502600769590375	0.31825310297395304	-191.68139474200143	-36124.83002332505	-180.5832980028208	-34033.21744729951
82.34091746132043	15475.309167955984	16654.915244241853	27865.355140923664	27874.05233745751	34156.21030646108	33464.474178302204	39883.249546466024	38571.176766879915	49214.43056841107	46979.24299966633	0.35185093128639694	0.31965613361880457	-191.80678513742896	-36366.2764459271	-180.64236815911136	-34249.48598629795
82.83706291059936	15358.361551168684	16542.229999588795	27758.403117561375	27773.999380620604	34061.0145248242	33374.83422061571	39797.973025827574	38490.1364996348	49140.58502112587	46908.30696989611	0.35347067831733475	0.32108435500167404	-191.93645227702655	-36610.13685441669	-180.70451700043486	-34467.71249607578
83.33619788579601	15240.461828756064	16428.589927841746	27650.567691124208	27673.15332779825	33965.17931853015	33284.62231934773	39712.281416802754	38408.72000746693	49066.60798369136	46837.24551708849	0.35511997780321214	0.32253833547116134	-192.07063971229218	-36856.483227903955	-180.7699574385988	-34687.95711755287
83.83834040030794	15121.604993024263	16313.98780463305	27541.837932088627	27571.504673149844	33868.6981062682	33193.83312947468	39626.17276697288	38326.92598875517	48992.50323814581	46766.06236927505	0.35679950841239333	0.3240186595399546	-192.20959645393305	-37105.389972135425	-180.83890713968503	-34910.28207690548
84.34350857607244	15001.786189103752	16198.416446631698	27432.202649740848	27469.043671987638	33771.56410938394	33102.46114085724	39539.645030876534	38244.75306859748	48918.27459778655	46694.76128873769	0.3585099683840658	0.3255259284425154	-192.35357714536076	-37356.93400412053	-180.91158868282946	-35134.75176053867
84.85172064422062	14881.000728507286	16081.868720753067	27321.65038556365	27365.76033411253	33673.77034521514	33010.50067250481	39452.69606618333	38162.19979564716	48843.92590686212	46623.34607185885	0.36025207620813493	0.32706076071506635	-192.50284224096686	-37611.19483972527	-180.98822972390553	-35361.43279278558
85.36299494573534	14759.244103435787	15964.337553989817	27210.169406498473	27261.644416981853	33575.30962019514	32917.94586663356	39365.323629717	38079.26463882304	48769.46104023672	46551.82054894986	0.362026571332267	0.32862379279887555	-192.65765819005537	-37868.25468449388	-181.06906316483946	-35590.394116642885
85.87734993211305	14636.51200186513	15845.81594389686	27097.747698084506	27156.68541870689	33476.17452271479	32824.790682509694	39277.52537332307	37995.94598388965	48694.883903024755	46480.188584056006	0.3638342148973488	0.33021567966793874	-192.81829762666894	-38128.19852774311	-181.154327329019	-35821.70707760006
86.39480416602983	14512.800323448757	15726.296969765608	26984.372957477975	27050.872570878655	33376.35741573479	32731.028890069985	39189.29883957446	37912.242129899154	48620.19843019484	46408.45407473711	0.3656757905026105	0.3318370954820686	-192.98503956450804	-38391.11423996836	-181.24426614195545	-36055.445510583
86.91537632201124	14388.105196271566	15605.773804523713	26870.03258635487	26944.1948312206	33275.850429139435	32636.654063311395	39100.64145730724	37828.151285492095	48545.40858614129	46336.620951822435	0.3675521050017134	0.33348873426662723	-193.1581695974528	-38657.09267364908	-181.33912931767554	-36291.68583012
87.43908518710603	14262.422994491935	15484.239727398523	26754.713683701546	26836.640876067504	33174.64545182296	32541.659573441193	39011.55053698153	37743.67156504991	48470.51836422229	46264.69317913921	0.36946398933123986	0.33517131062006916	-193.3379801074152	-38926.22776797041	-181.4391725526766	-36530.50712424144
87.9659496615646	14135.750356908293	15361.68813738245	26638.40303849624	26728.199092668056	33072.73412349682	32446.03858177654	38922.023265856486	37658.800984690315	48395.531786259715	46192.67475321022	0.3714122993730125	0.3368855604505593	-193.52477047646607	-39198.61665687431	-181.54465772465846	-36771.99125158042
88.4959887595208	14008.084206490756	15238.112567543423	26521.087122290537	26618.857571314253	32970.10782621217	32349.784032387885	38832.05670297654	37573.537458104205	48320.452902005076	46120.569702924484	0.3733979168517742	0.3386322417430166	-193.71884730575766	-39474.359781100415	-181.6558530985276	-37016.222942352295
89.0292216096782	13879.421770914985	15113.50670022065	26402.75208169338	26508.60409729364	32866.757675582645	32252.888644471786	38741.64777395561	37487.87879222093	48245.28578856209	46048.38208917266	0.3754217502698489	0.34041213535796466	-193.9205246415586	-39753.56100432947	-181.7730335393826	-37263.28990316205
89.56566745600044	13749.760604140201	14987.864383152093	26283.38373076827	26397.426142668945	32762.67451170072	32155.344904447316	38650.79326555484	37401.82268270078	48170.0345497703	45976.116004451884	0.37748473588045234	0.34222604586368005	-194.13012420571613	-40036.32773304079	-181.89648073124408	-37513.28292559553
90.1053456584057	13619.098609071521	14861.179646577886	26162.967543350816	26285.310857883473	32657.848889735084	32057.14505776229	38559.48982004302	37315.36670924173	48094.703315543935	45903.77557243337	0.3795878387014228	0.344074802403137	-194.34797563436587	-40322.77104091458	-182.02648340470114	-37766.295999243855
90.6482756934654	13487.434061348338	14733.44672136814	26041.48864529643	26172.245063195616	32552.271070197898	31958.281100399916	38467.73392933026	37228.50833069545	48019.29624116469	45831.3649474931	0.38173205357122514	0.3459592595973967	-194.57441672236746	-40613.00579739921	-182.16333757010216	-38022.4264286533
91.19447715510712	13354.76563430138	14604.660058224152	25918.93180666988	26058.21523994509	32445.931008871285	31858.744770074747	38375.521928866256	37141.24487998406	47943.81750652653	45758.88831420395	0.3839184062491696	0.34788029848713226	-194.80979367375403	-40907.150800620206	-182.30734675907297	-38281.77495487314
91.74396975532183	13221.092425121187	14474.814348003525	25795.281433889188	25943.207521653614	32338.81834638106	31758.52753710513	38282.84999129263	37053.57355880756	47868.27131533023	45686.3498867855	0.386147954561886	0.3498388275140632	-195.0544613595266	-41205.328914973885	-182.45882227331458	-38544.44588145707
92.29677332487483	13086.413982280947	14343.904543222148	25670.521561837566	25827.207684965582	32230.922397405317	31657.62059495172	38189.71411983833	36965.49143213467	47792.66189422424	45613.75390851167	0.3884217895981965	0.3518357835441763	-195.3087835816841	-41507.66721337382	-182.61808344120072	-38810.5472052237
92.85290781402206	12950.730334257269	14211.925880786152	25544.635845959587	25710.201140432528	32122.23213950589	31556.014850407555	38096.11014144743	36876.99542246545	47716.99349189003	45541.104651071175	0.3907410369546291	0.3538721329347042	-195.5731333442891	-41814.2971243253	-182.78545788271367	-39080.190751942806
93.41239329322968	12814.042019592276	14078.873906010173	25417.607554358798	25592.172923149257	32012.736201569405	31453.70091342854	38002.033699627216	36788.08230385705	47641.27037806815	45468.406413880795	0.3931068580339432	0.3559488726469044	-195.84789313061628	-42125.35458385758	-182.9612817820307	-39353.49231699668
93.97524995389855	12676.350118340664	13944.744497978234	25289.419559917365	25473.107683248243	31902.422851846146	31350.669086589653	37907.48024700546	36698.7486957022	47565.49684252366	45395.66352334711	0.39552045139912945	0.3580670314068594	-196.1334551864602	-42440.980192366056	-183.1459001682888	-39630.57181119546
94.54149810909283	12537.656284944538	13809.533896306142	25160.054332458898	25352.989676262412	31791.27998557259	31246.909354154515	37812.445037583544	36608.9910562485	47489.67719394692	45322.88033207616	0.3979830541855034	0.3602276709165004	-196.4302218112316	-42761.31937687937	-183.33966720508033	-39911.55341205001
95.11115819427312	12397.962782578305	13673.238729364222	25029.493930978475	25231.802753365264	31679.29511216359	31142.411370742244	37716.92311867147	36518.805675847696	47413.81575878557	45250.06121802539	0.40049594357361584	0.362431887117334	-196.73860565448558	-43086.52255836874	-183.5429464885019	-40196.56572061032
95.68425076803395	12257.272519005748	13535.856044021913	24897.719995967607	25109.530351501933	31566.455341961886	31037.16444957866	37620.909322492465	36428.18866992324	47337.916880006575	45177.21058359777	0.40306043832586047	0.364680811509344	-197.05903001881597	-43416.74532442354	-183.75611135350118	-40485.741923910566
96.26079651284576	12115.589083989422	13397.383336975472	24764.713741862855	24986.15548342399	31452.747372529295	30931.157550315504	37524.39825744115	36337.13597164188	47261.98491578251	45104.33285467302	0.405677900389794	0.3669756125277021	-197.3919291688253	-43752.148607343435	-183.97954518900588	-40779.219963329844
96.84081623580131	11972.916788291914	13257.818587721953	24630.4559496518	24861.660727644707	31338.15747446692	30824.37926640313	37427.38429898161	36245.6433242792	47186.02423810073	45031.43247957434	0.4083497365713423	0.36931749698013877	-197.7377486461446	-44092.898867774755	-184.21364176208226	-41077.14270902891
97.42433086936633	11829.260704305707	13117.16029324216	24494.926959671124	24736.028218331856	31222.671476748146	30716.817811999565	37329.861580167635	36153.7062732614	47110.039231288916	44958.513927965614	0.4110774002812291	0.3717077115478158	-198.09694558986666	-44439.16828393284	-184.4588055507702	-41379.658140598796
98.01136147213543	11684.62670834723	12975.407504456958	24358.10666463755	24609.239635159247	31106.274751551493	30608.46100840053	37231.823981770605	36061.32015787231	47034.0342904557	44885.58168967715	0.4138623933581423	0.37414754435285147	-198.46998906215958	-44791.13494637236	-184.71545208579846	-41686.919534047134
98.60192922959182	11539.021524647305	12832.559864520561	24219.974502954276	24481.276193139336	30988.952198577223	30499.296269972732	37133.26512199572	35968.480102608126	46958.01381983958	44812.64027345496	0.4167062679723106	0.37663832659569296	-198.85736037885	-45148.983058515005	-184.98400830118408	-41999.0856553819
99.1960554548718	11392.452771067467	12688.617649015008	24080.509452341023	24352.11863246325	30870.688228833966	30389.31058957396	37034.17834577001	35875.181008165535	46881.98223106395	44739.69420563081	0.41961062861338955	0.3791814342657594	-199.25955344438262	-45512.903142828494	-185.26491289374098	-42316.32096087374
99.79376158953411	11244.929006567494	12543.581808108906	23939.690023839317	24221.747208376393	30751.46674787942	30278.490523441284	36934.55671358169	35781.417542045296	46805.943941291516	44666.7480287078	0.42257713416672976	0.3817782899289358	-199.67707509034517	-45883.09225266054	-185.55861669108344	-42638.7958041355
100.39506920433367	11096.459780446057	12397.454010743737	23797.4942562509	24090.141681122805	30631.271138501666	30166.82217553061	36834.39298985262	35687.18412875547	46729.90337127538	44593.80629985878	0.42560750008233	0.3844303645956929	-200.11044541766023	-46259.75418982003	-185.86558302864432	-42966.68665027898
101.00000000000001	10947.055683370174	12250.236690908478	23653.89971107018	23957.28130599303	30510.084242824483	30054.291181287463	36733.679630820785	35592.4749395938	46653.864943298984	44520.8735893308	0.42870350064099794	0.3871391796737873	-200.33183389794598	-46449.729269135816	-186.02292204216937	-43132.00852099282
