# Supplementary material for: White matter micro- and macrostructure brain charts for the human lifespan
Source: Nature. 2026 May 13;655(8124):979–89. doi: 10.1038/s41586-026-10454-2 (PMC13391363; doi:10.1038/s41586-026-10454-2)
Supplement: Supplementary file 12 — Centiles trajectories of brain charts. SDT.T9.1–5 contain the brain charts for the global metrics; SDT.T9.6–509 contain the brain charts for the tract-specific metrics (unnormalized); and SDT.T9.510–1157 contain the brain charts for the tract-specific macrostructural metrics (normalized). Included in each table are the male and female centile trajectories for the 2.5th, 25th, 50th, 75th and 97.5th percentiles; the interquartile range normalized by the 50th centile; and the derivatives of the 50th centiles with respect to both age and log(age). Charts are sampled in logarithmically spaced intervals. Age is reported in years, while centile trajectory values are reported in metric-specific units: diffusivities in mm2 s−1, volume in mm3, surface area in mm2, average length in mm, and FA is dimensionless (unitless). [file 41586_2026_10454_MOESM12_ESM.zip › plotted_curves/SDT.T9.173-IFO_left_volume_curve_metrics.csv]

ages	male_0.025th_percentile	female_0.025th_percentile	male_0.25th_percentile	female_0.25th_percentile	male_0.5th_percentile	female_0.5th_percentile	male_0.75th_percentile	female_0.75th_percentile	male_0.975th_percentile	female_0.975th_percentile	male_normalized_quantile_range	fwmale_normalized_quantile_range	male_median_centile_d_age	male_median_centile_d_log_age	female_median_centile_d_age	female_median_centile_d_log_age
0.25	12825.005574263114	13271.512417778626	17416.420317145283	17478.17459170996	19465.26143464371	19358.74251850388	21254.65679972009	21013.269863479563	24075.90027148493	23650.649758383897	0.19718391635591523	0.18260975723968706	13860.93503847592	8003.0102613411655	13785.093128951932	7959.220749416078
0.25150637576242696	12838.762086649402	13285.74793453882	17435.10222206186	17496.922765109946	19486.141211230246	19379.508048676133	21277.45611892525	21035.810257705663	24101.72600276831	23676.019329480452	0.19718392960474718	0.18260976923185973	13835.077751711942	8012.056685906835	13759.377368702553	7968.21770151332
0.2530218281966045	12852.549694237528	13300.01562994003	17453.826360692394	17515.7133223188	19507.068191885668	19400.320524770887	21300.30698300972	21058.401611478756	24127.610122502898	23701.446257685515	0.197183942993409	0.18260978135059933	13783.25690670032	8030.142303583678	13707.840158630162	7986.204414231237
0.25454641199404576	12866.368372090987	13314.315478188271	17472.59269925196	17534.546229436164	19528.042338876385	19421.17990926315	21323.209350789402	21081.043884083207	24153.552584059984	23726.930497193596	0.19718395652346796	0.18260979359732413	13731.535648282617	8048.213350232691	13656.401990569197	8004.176636470947
0.2560801821758082	12880.218094900622	13328.647453104071	17491.401203450572	17553.421452054874	19549.063613904647	19442.086164066888	21346.16318046443	21103.737034194637	24179.553340113627	23752.472001514267	0.19718397019651035	0.18260980597347118	13679.914424834773	8066.269609718118	13605.063310438767	8022.134153288323
0.25762319409447826	12894.098836984955	13343.0115281228	17510.251838493656	17572.338955261414	19570.13197810907	19463.03925053552	21369.16842961975	21126.481019880386	24205.612342641307	23778.07072347279	0.19718398401414125	0.18260981848049151	13628.393679724075	8084.310866158456	13553.824559180997	8040.076749989763
0.2591755034361701	12908.010572290674	13357.407676295192	17529.144569082717	17591.298703636647	19591.24739206544	19484.039129462748	21392.22505522591	21149.275798600484	24231.729542924902	23803.726615211133	0.19718399797798283	0.18260983111985488	13576.973851292394	8102.336903924122	13502.686172734946	8058.004212134052
0.2607371662225343	12921.953274393003	13371.835870287714	17548.079359415846	17610.300661256275	19612.40981578722	19505.085761083043	21415.333013639745	21172.121327208148	24257.904891551334	23829.439628188564	0.19718401208967762	0.18260984389304724	13525.655372845009	8120.34750762023	13451.648582031019	8075.916325509548
0.2623082388127803	12935.926916496126	13386.296082383013	17567.056173188317	17629.34479169144	19633.619208726268	19526.17910507236	21438.492260605068	21195.017561950553	24284.13833841348	23855.20971318251	0.19718402635088644	0.1826098568015721	13474.438672684133	8138.342462108936	13400.712213051505	8093.812876182143
0.2638887779057103	12949.931471433601	13400.788284480412	17586.07497359318	17648.431058009417	19654.875529773464	19547.319120548855	21461.702751253408	21217.964458469643	24310.42983271092	23881.0368202895	0.19718404076328935	0.18260986984695016	13423.324174094014	8156.321552500129	13349.87748676911	8111.693650448229
0.26547884054176485	12963.966911668782	13415.312448096209	17605.135723321804	17667.559422774	19676.17873725937	19568.505766073387	21484.964440104715	21240.961971802648	24336.779322950824	23906.920898925702	0.1971840553285866	0.18260988303072084	13372.312295347452	8174.284564144444	13299.144819154404	8129.558434837032
0.2670784841050822	12978.033209295194	13429.868544364213	17624.238384564454	17686.72984804622	19697.52878895484	19589.73899965023	21508.277281068033	21264.010056382875	24363.18675694862	23932.861897827872	0.19718407004849803	0.18260989635443975	13321.403449702077	8192.231282643974	13248.514621202834	8147.407016127836
0.26868776632556873	12992.130336036997	13444.456544036071	17643.382919010888	17705.942295384793	19718.925642071703	19611.018778727655	21531.641227442244	21287.108666040345	24389.652081828935	23958.85976505403	0.1971840849247631	0.18260990981968223	13270.598045447841	8210.161493855994	13197.987298957072	8165.239181356039
0.2703067452809827	13006.258263249369	13459.076417481812	17662.569287850936	17725.196725846858	19740.36925326342	19632.345060198695	21555.056231916795	21310.257754002618	24416.175244026366	23984.91444798442	0.19718409995914155	0.18260992342804086	13219.89648578316	8228.07498383196	13147.563253468834	8183.054717787541
0.2719354793990299	13020.416961918761	13473.728134690124	17681.79745177482	17744.49309998834	19761.85957862544	19653.717800401573	21578.522246572098	21333.457272895277	24442.756189285956	24011.025893322065	0.19718411515341414	0.18260993718112742	13169.299168984406	8245.971538905054	13097.242880790494	8200.853412908036
0.27357402745947257	13034.606402663601	13488.41166526884	17701.067370974142	17763.831377864597	19783.396573696322	19675.136955120433	21602.03922288074	21356.707174742707	24469.39486266455	24037.19404709359	0.19718413050938205	0.18260995108057268	13118.806488320231	8263.850945641752	13047.026572054252	8218.6350544733
0.2752224485962505	13048.826555734346	13503.126978445378	17720.379005141982	17783.211519031043	19804.980193457817	19696.602479586007	21625.607111707584	21380.00741096882	24496.09120853096	24063.41885465012	0.19718414602886689	0.18260996512802533	13068.418832048774	8281.712990830187	12996.91471341066	8236.399430457037
0.27688080229961526	13063.07739101416	13517.874043067055	17739.732313473807	17802.633482543548	19826.610392335948	19718.11432847609	21649.225863310956	21403.357932397583	24522.845170567245	24089.700260667836	0.19718416171371272	0.18260997932515366	13018.13658347074	8299.557461507153	12946.907686031424	8254.146329054143
0.2785491484182772	13077.358878019077	13532.65282760154	17759.127254667736	17822.09722695905	19848.287124201237	19739.67245591622	21672.8954273429	21426.758689253762	24549.656691769076	24116.03820914881	0.1971841775657842	0.18260999367364636	12967.96012086235	8317.384144915733	12897.005866155028	8271.875538699329
0.28022754716156506	13091.670985898503	13547.463300137248	17778.563786925217	17841.6027103361	19870.01034236953	19761.276815480254	21696.615752850063	21450.20963116356	24576.525714446678	24142.432643421733	0.19718419358696782	0.18261000817521117	12917.88981760107	8335.19282857282	12847.209625109099	8289.586848081555
0.2819160591015993	13106.013683435647	13562.305428383814	17798.04186795163	17861.149890235498	19891.77999960263	19782.927360191108	21720.38678827441	21473.71070715538	24603.452180225697	24168.88350614282	0.1971842097791718	0.1826100228315747	12867.926042077132	8352.983300209977	12797.519329275005	8307.280046108644
0.28361474517547763	13120.386939047768	13577.179179672363	17817.561454956656	17880.73872372065	19913.596048108764	19804.62404252116	21744.20848145373	21497.26186566032	24630.43603004775	24195.3907392963	0.19718422614432796	0.18261003764448538	12818.069157678634	8370.755347759463	12747.93534005247	8324.9549218826
0.2853236666874746	13134.790720786606	13592.084520955927	17837.122504654857	17900.36916735814	19935.45843954317	19826.36681439287	21768.08077962228	21520.863054512807	24657.47720417115	24221.954284195188	0.19718424268438858	0.18261005261571087	12768.319522850215	8388.508759375662	12698.458013912663	8342.611264723353
0.2870428853112538	13149.22499633869	13607.021418809778	17856.72497326612	17920.041177218194	19957.36712500867	19848.155627179294	21792.00362941141	21544.514220951212	24684.57564217166	24248.574081481944	0.19718425940133036	0.1826100677470407	12718.677491140552	8406.243323471397	12649.08770251181	8360.248864238616
0.28877246309209376	13163.689733025867	13621.989839432077	17876.368816516395	17939.754708875527	19979.322055056447	19869.990431705057	21815.976976850434	21568.21531161882	24711.731282943438	24275.250071129616	0.1971842762971523	0.1826100830402832	12669.143411140889	8423.958828662522	12599.82475251425	8377.867510198615
0.2905124624491269	13178.18489780546	13636.989748643804	17896.053989637912	17959.50971740927	20001.32317968632	19891.871178246256	21840.00076736691	21591.966272563823	24738.94406469937	24301.98219244177	0.1971842933738772	0.1826100984972699	12619.717626527883	8441.65506378794	12550.669505703263	8395.466992602218
0.29226294617759224	13192.710457270832	13652.021111889595	17915.780447369987	17979.306157404113	20023.370448347636	19913.79781653172	21864.07494578763	21615.76704924064	24766.213924972228	24328.77038405406	0.19718431063355085	0.18261011411985248	12570.400476051494	8459.331817894708	12501.622298981063	8413.047101666685
0.294023977451102	13207.266377651507	13667.083894237658	17935.54814395919	17999.143982950183	20045.46380993947	19935.770295742914	21888.199456338854	21639.61758650982	24793.54080061489	24355.614583934057	0.19718432807824368	0.18261012990990488	12521.19229353685	8476.988880231977	12452.683464364149	8430.607627815567
0.29579561982392083	13221.852624813706	13682.178060380586	17955.357033160082	18019.023147644126	20067.60321281147	19957.7885645151	21912.374242647194	21663.517828639327	24820.9246278014	24382.51472938271	0.19718434571004925	0.18261014586932264	12472.093407937326	8494.626040274277	12403.853329021484	8448.148361701053
0.29757793723326015	13236.469164260561	13697.303574635309	17975.207068235548	18038.94360458909	20089.788604764202	19979.852570937364	21936.599247740054	21687.46771930454	24848.36534202742	24409.470757034407	0.19718436353108662	0.182610162000023	12423.10414329078	8512.243087687995	12355.132215195335	8465.66909413645
0.29937099400158496	13251.115961132527	13712.460400943686	17995.098201957346	18058.905306395493	20112.019933049793	20001.96226255344	21960.874414046295	21711.467201589185	24875.862878111027	24436.482602857945	0.1971843815434991	0.18261017830394646	12374.224818794988	8529.83981236443	12306.520440349355	8483.1696161828
0.3011748548389356	13265.792980207707	13727.648502872786	18015.030386606584	18078.90820518142	20134.29714437246	20024.117586362172	21985.19968339684	21735.51621798583	24903.41717019337	24463.550202157156	0.19718439974945534	0.18261019478305596	12325.455748758279	8547.416004383937	12258.018317072652	8500.649719083682
0.30298958484526295	13280.500185902134	13742.867843615226	18035.003573974125	18098.95225257306	20156.620184888983	20046.31848881801	22009.57499702516	21759.614710396403	24931.028151739258	24490.673489571458	0.19718441815114876	0.18261021143933673	12276.797242619097	8564.971454015933	12209.62615311984	8518.109194273595
0.30481524951277783	13295.237542270117	13758.118385989468	18055.017715361042	18119.037399705172	20178.9890002092	20068.564915831506	22034.000295567857	21783.762620132755	24958.695755537818	24517.85239907653	0.19718443675079877	0.18261022827479745	12228.249604994431	8582.505951740313	12161.344251438975	8535.547833390534
0.3066519147283146	13310.005013004577	13773.400092440217	18075.072761579155	18139.163597221566	20201.403535396625	20090.85681276988	22058.475519065338	21807.959887917303	24986.419913703234	24545.08686398499	0.19718445555065117	0.18261024529147135	12179.813135694712	8600.019288246986	12113.172910192981	8552.965428278316
0.3084996467757088	13324.802561437387	13788.712925038748	18095.168662951455	18159.33079527558	20223.863734968916	20113.194124457532	22083.00060696231	21832.206453883533	25014.200557675355	24572.37681694702	0.19718447455297705	0.18261026249141393	12131.488129628822	8617.51125436183	12065.112422711216	8570.361770944204
0.31035851233818973	13339.630150539484	13804.056845483123	18115.30536931229	18179.538943530377	20246.369542898126	20135.57679517638	22107.575498108054	21856.502257576434	25042.037618219987	24599.7221899508	0.19718449376007482	0.18261027987670558	12083.274876947515	8634.981641129125	12017.16307753697	8587.73665357614
0.3122285785007863	13354.487742921447	13819.431815098573	18135.482830008197	18199.787991159454	20268.92090261158	20158.004768666455	22132.20013075743	21880.84723795308	25069.93102543004	24627.12291432324	0.1971845131742691	0.18261029744945065	12035.173663032241	8652.430239795707	11969.325158481486	8605.089868569747
0.3141099127527488	13369.3753008336	13834.83779483783	18155.700993898026	18220.07788684713	20291.517756992067	20180.477988126415	22156.87444257106	21905.241333383252	25097.88070872574	24654.57892073062	0.19718453279791293	0.1826103152117784	11987.184768405743	8669.856841738801	11921.598944561556	8622.421208478045
0.31600258298998396	13384.292786166303	13850.274745281327	18175.95980935337	18240.40857878879	20314.160048378315	20202.996396213824	22181.598370615844	21929.68448164972	25125.886596855224	24682.090139178952	0.19718455263338558	0.18261033316584302	11939.308468887582	8687.26123855263	11873.984710077755	8639.73046604218
0.3179066575175057	13399.240160450376	13865.742626637648	18196.259224259164	18260.780014691496	20336.847718565663	20225.559935045876	22206.371851365708	21954.17661994902	25153.948617895392	24709.656499014836	0.19718457268309492	0.18261035131382364	11891.54503553547	8704.64322200697	11826.482724609785	8657.017434189562
0.3198222050518999	13414.217384857233	13881.241398743678	18216.599186013893	18281.192141774256	20359.580708806294	20248.168546199628	22231.194820701876	21978.717684891737	25182.066699252213	24737.277928925803	0.1971845929494765	0.18261036965792485	11843.894734621048	8722.002584004309	11779.093252975494	8674.281905978452
0.32174929472380437	13429.22442019918	13896.771021064913	18236.979641529986	18301.64490676838	20382.358959809695	20270.822170712458	22256.067213913357	22003.307612503002	25210.2407676613	24764.954356940874	0.19718461343499447	0.18261038820037762	11796.357827691361	8739.339116621297	11731.816555297002	8691.52367464127
0.32368799608040405	13444.261226929662	13912.331452695727	18257.40053723422	18322.13825591789	20405.182411743117	20293.520749082516	22280.988965697474	22027.946338222955	25238.470749188487	24792.685710431084	0.1971846341421427	0.18261040694343825	11748.934571620077	8756.652612119913	11684.65288704168	8708.742533590645
0.3256383790879404	13459.327765143606	13927.922652359712	18277.86181906818	18342.672134979977	20428.05100423207	20316.26422126921	22305.960010160376	22052.633796907325	25266.756569230463	24820.47191611013	0.19718465507344266	0.18261042588939003	11701.625218553469	8773.942862907425	11637.602498986758	8725.938276392873
0.32760051413423674	13474.423994577559	13943.544578409837	18298.36343248845	18363.246489225246	20450.96467636059	20339.05252669352	22330.98028081738	22077.369922827722	25295.098152515093	24848.31290003473	0.19718467623144736	0.18261044504054258	11654.430015960708	8791.2096615443	11590.66563724354	8743.11069675535
0.3295744720312385	13489.54987461001	13959.197188828779	18318.905322467137	18383.861263438135	20473.92336667177	20361.885604238425	22356.049710593517	22102.154649672182	25323.49542310211	24876.208587605215	0.19718469761873766	0.18261046439923354	11607.34920661524	8808.45280072745	11543.842543258332	8760.259588526096
0.33156032401756863	13504.705364261516	13974.880441229056	18339.48743349196	18404.516401917146	20496.92701316794	20384.763392249206	22381.168231823744	22126.987910545402	25351.94830438333	24904.15890356582	0.19718471923792616	0.18261048396782628	11560.38302867394	8825.67207332654	11497.133453893475	8777.384745729156
0.33355814176109866	13519.89042219511	13990.594292853464	18360.10970956695	18425.211848475417	20519.9755533114	20407.68582853407	22406.335776253756	22151.86963796951	25380.456719083584	24932.16377200555	0.19718474109165537	0.1826105037487137	11513.531715673395	8842.867272369564	11450.53860141337	8794.485962545034
0.33556799736153503	13535.105006716409	14006.338700575168	18380.772094212512	18445.947546440882	20543.068924024497	20430.652850364328	22431.55227504009	22176.799763884203	25409.020589260843	24960.22311635833	0.19718476318259884	0.1826105237443154	11466.795496426523	8860.038190943189	11404.058213381097	8811.563033210114
0.3375899633530214	13550.349075773665	14022.113620897779	18401.47453046559	18466.723438656376	20566.207061689864	20453.664394474523	22456.817658750348	22201.77821964692	25437.63983630647	24988.336859403233	0.19718478551346164	0.1826105439570796	11420.174595224671	8877.184622336179	11357.692512857728	8828.61575215729
0.3396241127067558	13565.622586958334	14037.919009955938	18422.21696088043	18487.539467480427	20589.38990215123	20476.720397063316	22482.131857364144	22226.80493603382	25466.3143809463	25016.50492326555	0.19718480808698102	0.18261056438948406	11373.669231795706	8894.306359988172	11311.441718378104	8845.643913980573
0.3416705188336247	13580.925497505019	14053.75482351526	18442.99932752852	18508.39557478721	20612.617380713404	20499.82079379345	22507.494800273023	22251.879843239694	25495.044143240582	25044.72722941673	0.19718483090592503	0.18261058504403446	11327.279621187598	8911.403197380714	11265.306043817662	8862.647313311696
0.343729255586852	13596.257764291599	14069.62101697248	18463.82157199882	18529.291701966762	20635.889432142503	20522.96551979197	22532.906416280777	22277.00287087828	25523.829042584308	25073.00369867473	0.19718485397309524	0.18261060592326656	11281.005973961204	8928.474928174168	11219.285698588006	8879.625744956546
0.34580039726466444	13611.619343839684	14085.517545355906	18484.683635398374	18550.227789925586	20659.205990666658	20546.15450965093	22558.366633604208	22302.173947982985	25552.668997708075	25101.334251204804	0.19718487729132608	0.18261062702974595	11234.84849615302	8945.521346155088	11173.380887601525	8896.579003849998
0.3478840186129729	13627.010192314554	14101.444363325378	18505.585458352263	18571.20377908663	20682.56698997597	20569.387697427344	22583.87537987306	22327.393003006855	25581.56392667807	25129.718806519537	0.19718490086348495	0.18261064836606772	11188.807389259338	8962.54224520782	11127.59181124717	8913.506885019597
0.34998019482807	13642.430265525474	14117.401425172573	18526.526981004088	18592.21960938973	20705.972363223067	20592.66501664372	22609.43258213065	22352.659963823156	25610.51374689675	25158.15728347946	0.19718492469247265	0.18261066993485817	11142.882850247435	8979.537419310771	11081.918665443547	8930.409183607902
0.352089001559344	13657.879518925687	14133.388684821106	18547.508143015908	18613.27522029171	20729.422043023027	20615.986400288144	22635.038166833787	22377.974757725475	25639.518375102773	25186.649600293174	0.19718494878122436	0.18261069173877345	11097.075071614236	8996.506662553176	11036.361641621217	8947.285694841761
0.3542105149120084	13673.357907612748	14149.40609582666	18568.52888356881	18634.37055076664	20752.91596145404	20639.351780814603	22660.692059853514	22403.337311428073	25668.57772737182	25215.195674517767	0.19718497313270997	0.18261071378050225	11051.384241406806	9013.449769142084	10990.920926784165	8964.136214057915
0.35634481144984936	13688.865386328538	14165.453611377212	18589.58914136289	18655.505539306105	20776.454050057368	20662.761090143267	22686.394186475052	22428.74755106619	25697.691719116556	25243.79542305916	0.19718499774993373	0.18261073606276318	11005.810543187894	9030.366533352062	10945.596703529358	8980.960536706727
0.35849196819798806	13704.40190945944	14181.531184293175	18610.688854617547	18676.68012391945	20800.03623983772	20686.21425966078	22712.14447139822	22454.205402196385	25726.860265087143	25272.44876217248	0.1971850226359352	0.18261075858830828	10960.354156137444	9047.25674958527	10900.389150028117	8997.758458309341
0.36065206264566085	13719.967431036534	14197.638767027445	18631.827961071776	18697.894242133854	20823.662461263553	20709.711220220353	22737.94283873779	22479.710789796627	25756.083279371604	25301.155607462206	0.19718504779379037	0.18261078135992154	10915.015254997648	9064.120212310925	10855.298440084793	9014.529774493538
0.3628251727490157	13735.561904735594	14213.776311665699	18653.00639798418	18719.14783099474	20847.332644267128	20733.251902142212	22763.789212023497	22505.263638266773	25785.36067539586	25329.91587388269	0.19718507322661033	0.18261080438041852	10869.794010084122	9080.956716049463	10810.32474310603	9031.274280942045
0.3650113769339257	13751.185283877228	14229.943769926262	18674.224102133176	18740.440827065624	20871.04671824471	20756.836235213446	22789.683514200355	22530.863871428457	25814.69236592408	25358.72947573802	0.19718509893754366	0.18261082765264952	10824.690587390214	9097.766055443324	10765.46822415106	9047.99177341722
0.36721075409881926	13766.837521427089	14246.141093160455	18695.481009817344	18761.773166428615	20894.804612057007	20780.464148688578	22815.625667629043	22556.511412525666	25844.07826305918	25387.596326682724	0.19718512492977497	0.1826108511794974	10779.705148567446	9114.548025215976	10720.72904399503	9064.682047791779
0.3694233836175272	13782.518569995871	14262.368232352585	18716.777056855433	18783.144784684413	20918.606254029153	20804.135571289557	22841.615594085983	22582.206184224753	25873.51827824284	25416.516339721744	0.19718515120652744	0.1826108749638788	10734.837850844488	9131.302420085762	10676.107359037735	9081.344899953343
0.37164934534214805	13798.228381839293	14278.62513811999	18738.11217858633	18804.55561695238	20942.4515719507	20827.850431205854	22867.65321476327	22607.948108614568	25903.012322255494	25445.48942721061	0.1971851777710614	0.18261089900874544	10690.088847219013	9148.02903489722	10631.60332141351	9097.980125868227
0.3738887196059291	13813.966908858452	14294.91176071321	18759.486309869655	18826.00559787082	20966.340493076295	20851.60865609478	22893.73845026945	22633.73710720676	25932.560305217197	25474.51550085582	0.19718520462667524	0.18261092331708276	10645.458286373876	9164.727664545178	10587.217079005204	9114.58752158191
0.3761415872261661	13829.73410259957	14311.228050016045	18780.89938508537	18847.494661597062	20990.27294412524	20875.41017308157	22919.871220629047	22659.57310093595	25962.162136587085	25503.594471714976	0.19718523177670702	0.18261094789191204	10600.946312703192	9181.398103957064	10542.948775420897	9131.16688316781
0.3784080295071193	13845.52991425438	14327.573955545553	18802.351338134333	18869.022741807494	21014.248851282133	20899.254908759453	22946.05144528325	22685.456010159724	25991.817725164197	25532.726250196836	0.19718525922453325	0.18261097273628915	10556.553066358902	9198.040148122702	10498.798550050706	9147.718006763607
0.3806881282429484	13861.354294659837	14343.94942645222	18823.842102437997	18890.589771697792	21038.268140196524	20923.14278918991	22972.27904308958	22711.385754659008	26021.526979087063	25561.91074606172	0.19718528697357082	0.182610997853308	10512.278683232144	9214.653592044488	10454.766538047232	9164.240688518621
0.38298196572066395	13877.207194298377	14360.35441151978	18845.371610938757	18912.195683982754	21062.33073598334	20947.073739902484	22998.553932322317	22737.362253637777	26051.28980583423	25591.147868421198	0.1971853150272763	0.18261102324609615	10468.12329504639	9231.238230811898	10410.852870427072	9180.734724672046
0.3852896247230969	13893.088563297944	14376.788859165685	18866.939796099992	18933.840410896883	21086.43656322292	20971.047685895435	23024.876030672574	22763.385425723867	26081.106112224337	25620.437525739017	0.19718534338914728	0.18261104891781987	10424.087029327638	9247.793859529775	10367.057674000971	9197.199911461677
0.38761118853188686	13908.998351431957	14393.252717440555	18888.54658990608	18955.52388419375	21110.585545961047	20995.064551635078	23051.245255248337	22789.455188968186	26110.975804416175	25649.77962583021	0.19718537206272232	0.1826110748716823	10380.170009396039	9264.320273306686	10323.381071416661	9213.636045135558
0.3899467409304866	13924.936508119257	14409.745934028699	18910.191923862374	18977.246035146676	21134.777607708933	21019.124261056502	23077.661522574443	22815.571460845535	26140.898787908674	25679.174075862033	0.19718540105158142	0.1826111011109237	10336.372354422696	9280.817267272621	10279.823181222193	9230.042921995278
0.39229636620718694	13940.9029824242	14426.268456247775	18931.875728995317	18999.006794548306	21159.01267144336	21043.226737563127	23104.12474859276	22841.73415825414	26170.874967541095	25708.62078235345	0.19718543035934732	0.1826111276388231	10292.6941794632	9297.284636582714	10236.384117853828	9246.420338347554
0.3946601491581577	13956.897723056587	14442.820231049038	18953.597935852424	19020.806092711002	21183.290659606668	21067.37190402717	23130.63484866216	22867.94319751615	26200.904247493047	25738.119651175686	0.19718545998968495	0.18261115445869835	10249.135595512576	9313.722176447045	10193.06399167981	9262.768090525642
0.3970381750905084	13972.920678371862	14459.401205017164	18975.358474502533	19042.643859466592	21207.61149410704	21091.559682789328	23157.191737558875	22894.19849437729	26230.98653128485	25767.67058755189	0.19718548994630292	0.18261118157390513	10205.696709427051	9330.129682033788	10149.862908948213	9279.085974822287
0.39943052982536675	13988.971796370706	14476.011324370234	18997.157274535337	19064.520024166417	21231.975096318016	21115.789995658874	23183.79532947589	22920.499964007013	26261.121721776923	25797.273496057234	0.19718552023295227	0.18261120898783964	10162.377623981796	9346.506948492955	10106.78097193595	9295.373787586577
0.4018372997009759	14005.05102469929	14492.650534959846	19018.99426506175	19086.434515681492	21256.38138707887	21140.06276391386	23210.445538023498	22946.847520998675	26291.309721170328	25826.92828061921	0.19718555085343029	0.18261123670393817	10119.17843794357	9362.853771002498	10063.818278854713	9311.631325128023
0.40425857157581063	14021.158310649102	14509.31878227085	19040.869374713664	19108.387262402175	21280.830286694385	21164.377908300707	23237.14227622892	22973.241079369152	26321.55043100646	25856.63484451714	0.1971855818115767	0.18261126472567732	10076.09924609121	9379.169944759924	10020.974923956208	9327.858383780345
0.4066944328317112	14037.293601157087	14526.016011421614	19062.78253164424	19130.37819223858	21305.32171493518	21188.73534903473	23263.885456536755	22999.68055255935	26351.843752167493	25886.3930903828	0.19718561311127786	0.18261129305657414	10033.14013916254	9395.455264900811	9978.250997494906	9344.054759835824
0.4091449713770379	14053.456842805237	14542.742167163557	19084.73366352733	19152.407232619957	21329.855591037063	21213.135005799424	23290.674990808282	23026.165853433515	26382.1895848756	25916.202920199612	0.19718564475646583	0.182611321700188	9990.30120390281	9411.70952652907	9935.646585740149	9360.220249543432
0.411610275649843	14069.64798182083	14559.49719388141	19106.722697557874	19174.47431049509	21354.431833701507	21237.576797746926	23317.51079032194	23052.69689427967	26412.58782869352	25946.064235303194	0.19718567675111875	0.1826113506601194	9947.582523152232	9427.932524763513	9893.161771088839	9376.354649175424
0.41409043462106226	14085.866964076162	14576.28103559295	19128.74956045155	19196.579352331984	21379.05036109525	21262.06064349768	23344.39276577295	23079.273586809315	26443.038382524177	25975.97693638099	0.19718570909926203	0.18261137994001198	9904.98417579569	9444.124054666609	9850.796631999314	9392.457754943985
0.41658553779772634	14102.113735088567	14593.09363594901	19150.814178444845	19218.722284117877	21403.711090850407	21286.58646114047	23371.320827273397	23105.895842157428	26473.54114461071	26005.940923472306	0.1971857418049677	0.18261140954355196	9862.506236827001	9460.283911277074	9808.551243052818	9408.529363033827
0.41909567522619073	14118.388240020235	14609.93493823331	19172.916477294842	19240.90303135909	21428.413940064234	21311.154168232228	23398.29488435202	23132.5635708823	26504.096012536313	26035.95609596813	0.1971857748723568	0.1826114394744687	9820.148777337745	9476.41188957775	9766.425674966536	9424.56926958682
0.4216209374953856	14134.690423678141	14626.804885362388	19195.056382279185	19263.121519080934	21453.158825299073	21335.763681798016	23425.31484595416	23159.276682965483	26534.702883224145	26066.022352611064	0.19718580830559815	0.18261146973653627	9777.911864548922	9492.507784486283	9724.419994592201	9440.577270669397
0.42416141574008476	14151.020230513806	14643.703419885347	19217.233818195746	19285.377671827446	21477.945662582057	21360.414918330644	23452.380620441407	23186.035087811437	26565.361652936946	26096.13959149495	0.19718584210891035	0.18261150033357287	9735.795561897103	9508.571390922647	9682.534265023656	9456.55316235125
0.4267172016441951	14167.377604623482	14660.63048398406	19239.448709362954	19307.671413661654	21502.77436740543	21385.10779379107	23479.492115592002	23212.83869424792	26596.07221727755	26126.307710065335	0.19718587628656128	0.182611531269442	9693.799928965978	9524.60250370903	9640.768545525149	9472.496740610339
0.42928838744406506	14183.762489747558	14677.586019472557	19261.700979619007	19330.002668164838	21527.644854725706	21409.842223607517	23506.649238599904	23239.68741052506	26626.83447118774	26156.526605118415	0.19718591084286932	0.18261156254805172	9651.925021509174	9540.600917562377	9599.122891549487	9488.407801318914
0.43187506593181346	14200.174829270709	14694.569967797195	19283.990552322128	19352.371358436765	21552.557038963972	21434.61812267581	23533.85189607515	23266.581144315744	26657.648308948763	26186.796172801478	0.1971859457822046	0.18261159417335796	9610.170891596004	9556.566427212674	9557.597354890313	9504.286140362732
0.4344773304586784	14216.614566221717	14711.58227003646	19306.31735035035	19374.777407095487	21577.51083400564	21459.43540535911	23561.099994043565	23293.519802715306	26688.513624180974	26217.116308612578	0.1971859811089878	0.1826116261493619	9568.53758749133	9572.498827249743	9516.191983547527	9520.13155348599
0.4370952749383861	14233.081643273104	14728.622866900607	19328.68129610107	19397.220736276864	21602.50615319998	21484.293985487435	23588.39343794628	23320.50329224103	26719.430309843297	26247.48690740001	0.197186016827692	0.1826116584801124	9527.025153734721	9588.397912180517	9474.906821822282	9535.94383635046
0.4397289938505404	14249.576002741129	14745.691698731656	19351.08231149106	19419.70126763464	21627.54290936014	21509.19377635772	23615.732132639754	23347.531518832246	26750.398258233276	26277.907863362347	0.19718605294284283	0.1826116911697064	9485.633631218225	9604.263476470485	9433.741910389625	9551.72278458206
0.4423785822440318	14266.097586585576	14762.78870550317	19373.520317956256	19442.218922340155	21652.621014762917	21534.134690733554	23643.115982395557	23374.60438785001	26781.417360986816	26308.379070048202	0.1971860894590202	0.18261172422228866	9444.363057129085	9620.095314462204	9392.697286239825	9567.468193680514
0.4450441357404687	14282.646336409445	14779.913826819971	19395.995236451352	19464.773621082022	21677.740381148335	21559.1166408448	23670.544890899895	23401.721804076744	26812.48750907768	26338.90042035572	0.19718612638085795	0.1826117576420539	9403.213464978617	9635.893220368773	9351.77298270259	9583.179859017488
0.44772575053762753	14299.222193458752	14797.067001917902	19418.506987449593	19487.365284065847	21702.900919719403	21584.139538387302	23698.01876125334	23428.883671715885	26843.608592817207	26369.4718065323	0.1971861637130433	0.18261179143324494	9362.184884707443	9651.656988353003	9310.969029561616	9598.85757591948
0.4504235234129248	14315.825098622481	14814.248169663806	19441.05549094272	19509.993831014246	21728.102541142092	21609.203294522933	23725.53749597087	23456.089894391964	26874.78050185432	26400.093120174617	0.19718620146032076	0.18261182560015504	9321.277342610992	9667.386412422173	9270.285452976823	9614.501139556989
0.4531375517269096	14332.454992431994	14831.457268554921	19463.64066644028	19532.65918116607	21753.34515554455	21634.307819878744	23753.100996980975	23483.340375149717	26906.003125174568	26430.764252227666	0.19718623962748955	0.18261186014712952	9280.490861418657	9683.08128648065	9229.722275551874	9630.110344989691
0.4558679334267773	14349.111815061195	14848.694236719033	19486.262432969786	19555.361253276664	21778.628672517338	21659.453024547238	23780.70916562593	23510.63501645437	26937.27635110044	26461.485092985076	0.1971862782194063	0.18261189507856398	9239.82546032127	9698.741404322442	9189.279516378883	9645.684987178072
0.45861476704990445	14365.795506325907	14865.95901191387	19508.920709076032	19578.099965617097	21803.953001112623	21684.63881808557	23808.361902660938	23537.973720190745	26968.6000672904	26492.255532088166	0.19718631724098432	0.18261193039890555	9199.281154943164	9714.366559573915	9148.95719100628	9661.224860917777
0.4613781517274047	14382.506005683821	14883.25153152703	19531.615412820982	19600.87523597412	21829.318049844118	21709.865109515486	23836.059108254078	23565.356387663265	26999.974160738842	26523.07545852588	0.19718635669719575	0.18261196611265468	9158.857957451604	9729.956545775756	9108.755311539862	9676.729760913644
0.4641581871877068	14399.24325223418	14900.571732575676	19554.346461783425	19623.68698164978	21854.72372668669	21735.13180732292	23863.800681985867	23592.7829195955	27031.398517775604	26553.944760634353	0.19718639659307108	0.18261200222436502	9118.555876471568	9745.511156266555	9068.673886558507	9692.199481669813
0.4669549737601532	14416.007184717286	14917.919551706027	19577.113773058365	19646.53511946082	21880.16993907569	21760.438819457344	23891.586522848556	23620.253216129448	27062.873024065204	26584.863326096103	0.1971864369337002	0.1826120387386436	9078.374917222187	9761.030184287112	9028.712921259925	9707.633817596361
0.46976861237862133	14432.797741514603	14935.29492519346	19599.917263257164	19669.419565738834	21905.656593907126	21785.78605333193	23919.416529246344	23647.767176825768	27094.397564607036	26615.831041940273	0.19718647772423364	0.182612075660152	9038.315081482753	9776.513422917109	8988.872417421546	9723.03256294597
0.4725992045851658	14449.614860648006	14952.697788941752	19622.756848506597	19692.340236329317	21931.18359753664	21811.173415822563	23947.290598994223	23675.324700662666	27125.972023734164	26646.847794541434	0.1971865189698821	0.1826121129936071	8998.376367577817	9791.960665031336	8949.152373372111	9738.39551175572
0.4754468525336833	14466.458479779689	14970.128078482976	19645.632444448802	19715.29704659158	21956.750855779468	21836.600813267698	23975.208629317985	23702.925686035804	27157.596285113283	26677.913469619445	0.1971865606759185	0.18261215074378162	8958.558770520613	9807.371703414246	8909.552784178872	9753.722458001692
0.47831165899359906	14483.32853621189	14987.585728977321	19668.543966240897	19738.289911398548	21982.358273910002	21862.0681514682	24003.170516853763	23730.570030758092	27189.27023174421	26709.027952239292	0.19718660284767825	0.18261218891550446	8918.862281907815	9822.746330617927	8870.07364147855	9769.013195399195
0.4811937273535759	14500.22496688629	15005.070675212248	19691.49132855426	19761.31874513567	22008.00575666101	21887.575335686135	24031.17615764715	23758.257632058405	27220.993745958935	26740.191126809597	0.19718664549055873	0.182612227513662	8879.286890014075	9838.084339028224	8830.714933593292	9784.26751748845
0.4840931616252451	14517.147708383925	15022.582851602612	19714.47444557443	19784.383461701178	22033.693208223573	21913.122270645054	24059.22544715319	23785.9883865819	27252.766709421598	26771.402877083037	0.19718668861002295	0.18261226654319793	8839.832579811104	9853.38552085869	8791.476645624265	9799.485217702575
0.4870100664469608	14534.096696924573	15040.122192190078	19737.493231000364	19807.483974505314	22059.420532246226	21938.708860529172	24087.31828023541	23813.762190389145	27284.589003127407	26802.663086155342	0.1971867322115972	0.18261230600911477	8800.499332972802	9868.649668117985	8752.358759331051	9814.666089209728
0.4899445470875755	14551.071868366596	15057.688630642666	19760.54759804422	19830.62019646979	22085.18763183476	21964.33500898279	24115.45455116563	23841.57893895548	27316.460507402477	26833.9716364646	0.197186776300873	0.18261234591647424	8761.287127939984	9883.876572649926	8713.361253263429	9829.809925016016
0.49289670945023945	14568.073158206409	15075.282100254539	19783.637459430734	19853.792040027558	22110.994409551546	21990.000619110033	24143.634153623258	23869.43852717077	27348.381101902967	26865.328409791	0.1971868208835096	0.18261238627039791	8722.195939882658	9899.066026057117	8674.484102752525	9844.916517928243
0.4958666600762229	14585.100501578087	15092.902533945413	19806.762727396723	19876.999417122086	22136.84076741497	22015.70559347408	24171.856980694654	23897.340849338554	27380.350665614464	26896.733287255887	0.19718686596523163	0.18261242707606803	8683.225740754046	9914.217819734477	8635.727279906627	9859.985660520382
0.4988545061487607	14602.153833252953	15110.5498642602	19829.92331369057	19900.242239206935	22162.7266068989	22041.449834096697	24200.122924872587	23925.285799175574	27412.369076851304	26928.186149321227	0.19718691155183235	0.18261246833872774	8644.376499352511	9929.331744892523	8597.090753699187	9875.017145187594
0.5018603554969207	14619.233087639233	15128.224023368653	19853.11912957183	19923.520417245305	22188.651828932267	22067.23324245779	24228.431878055744	23953.273269811274	27444.436213256104	26959.686875789088	0.19718695764917307	0.18261251006368326	8605.648181294091	9944.40759250056	8558.574489947408	9890.01076409407
0.5048843165994948	14636.33819878148	15145.9249430648	19876.350085810493	19946.833861709405	22214.616333898215	22093.05571949465	24256.783731547894	23981.30315378702	27476.551951798767	26991.235345800742	0.19718700426318475	0.18261255225630227	8567.040749072563	9959.44515332207	8520.178451335523	9904.966309168376
0.5079264985889148	14653.469100360348	15163.65255476656	19899.61609268671	19970.182482579934	22240.620021633884	22118.917165601462	24285.178376057585	24009.375343055573	27508.716168776187	27022.831437836117	0.19718705139986903	0.1826125949220175	8528.554162043612	9974.444217856042	8481.902597467415	9919.883572123013
0.5109870112551897	14670.625725691785	15181.406789515277	19922.9170599898	19993.566189345525	22266.662791429255	22144.81748062868	24313.61570169694	24037.489728980392	27540.928739810894	27054.47502971301	0.19718709906529786	0.18261263806632475	8490.188376475126	9989.404576363973	8443.74688485032	9934.762344407849
0.5140659650498691	14687.808007726924	15199.187577975123	19946.252897018116	20016.984891002063	22292.74454202705	22170.756563882278	24342.095597981555	24065.646202334876	27573.189539850955	27086.165998586246	0.19718714726561576	0.18261268169478562	8451.943345585838	10004.326018884778	8405.71126695862	9949.60241724737
0.5171634710900281	14705.015879051309	15216.994850432791	19969.623512578088	20040.43849605226	22318.86517162167	22196.734314123318	24370.617953829333	24093.84465330188	27605.498443168683	27117.904220947163	0.1971871960070393	0.18261272581302754	8413.819019550458	10019.208335191011	8367.795694266446	9964.403581634164
0.5202796411622786	14722.249271884646	15234.828536796886	19993.028814983907	20063.92691250496	22345.024577858887	22222.75062956719	24399.18265756018	24122.0849714729	27637.855323360276	27149.68957262271	0.19718724529585968	0.1826127704267443	8375.815345522482	10034.051314796321	8330.000114204828	9979.165628262796
0.5234145877268029	14739.508118080055	15252.688566597366	20016.468712056605	20087.45004787442	22371.22265783478	22248.80540788279	24427.78959689486	24150.367045847237	27670.260053344562	27181.521928774477	0.1971872951384415	0.1826128155416973	8337.93226767797	10048.854746965691	8292.324471253436	9993.888347586617
0.5265684239214125	14756.79234912385	15270.574868985126	20039.94311112378	20111.00780917983	22397.459308095513	22274.898546192104	24456.438658954758	24178.690764831474	27702.712505362742	27213.4011638982	0.197187345541226	0.1826128611637162	8300.16972722672	10063.618420690298	8254.768706960138	10008.57152981311
0.5297412635656308	14774.101896134689	15288.487372731433	20063.451919018535	20134.600102944616	22423.734424636124	22301.029941069344	24485.12973026056	24207.05601623865	27735.212550976925	27245.32715182278	0.1971873965107298	0.18261290729870022	8262.527662400622	10078.34212464001	8217.332759920508	10023.214964841492
0.5329332211648017	14791.436689863212	15306.426006227273	20086.995042079034	20158.22683519565	22450.047902900063	22327.199488540176	24513.862696731787	24235.46268728734	27767.760061069574	27277.299765709307	0.19718744805354724	0.18261295395261737	8225.006008563563	10093.025647264905	8180.016565822996	10037.818442283198
0.5361444119142209	14808.796660691527	15324.390697482866	20110.572386147862	20181.887911462658	22476.399637778493	22353.407084081016	24542.63744368603	24263.910664601008	27800.35490584272	27309.31887805029	0.19718750017635045	0.1826130011315082	8187.604698168114	10107.668776693754	8142.820057511795	10052.38175150007
0.5393749517032939	14826.181738632516	15342.38137412717	20134.183856571155	20205.583236777606	22502.789523609343	22379.65262261843	24571.453855837946	24292.39983420724	27832.996954816765	27341.384360668893	0.19718755288589102	0.1826130488414827	8150.323660802096	10122.271300770342	8105.74316497799	10066.904681559652
0.5426249571197181	14843.591853329395	15360.397963407195	20157.82935819806	20229.31271567387	22529.217454176734	22405.935998528184	24600.31181729863	24320.930081536855	27865.68607682988	27373.4960847179	0.19718760618900089	0.18261309708872497	8113.162823210936	10136.833007032052	8068.785815360025	10081.38702119328
0.5458945454536906	14861.026934055004	15378.44039218739	20181.508795379843	20253.076252185492	22555.683322709978	22432.257105634457	24629.211211574522	24349.501291422985	27898.422140036713	27405.65392067867	0.19718766009259192	0.18261314587949184	8076.122109308839	10151.353682695888	8031.947932997718	10095.82855884172
0.5491838347021408	14878.48690971128	15396.50858694908	20205.22207196923	20276.873749846476	22582.18702188289	22458.615837209098	24658.15192156673	24378.113348100294	27931.205011907652	27437.85773836035	0.1971877146036591	0.1826131952201144	8039.201440236531	10165.833114687353	7995.229439470451	10110.229082647711
0.5524929435729888	14895.971708828656	15414.60247378986	20228.96909131966	20300.705111690077	22608.72844381297	22485.01208597082	24687.133829570077	24406.766135204136	27964.03455922781	27470.107406898875	0.19718776972928004	0.18261324511699834	8002.400734362658	10180.271089604124	7958.630253604613	10124.588380438276
0.55582199148943	14913.481259565408	15432.721978422955	20252.749756284484	20324.570240247984	22635.307480060506	22511.445744084354	24716.156817272196	24435.459535769656	27996.910648095956	27502.40279475601	0.19718782547661604	0.18261329557662676	7965.719907305203	10194.667393716052	7922.150291471742	10138.906239686534
0.5591710985942444	14931.015489707064	15450.86702617648	20276.563969216197	20348.469037549432	22661.924021627754	22537.91670315945	24745.220765752623	24464.193432230677	28029.833143923544	27534.743769718123	0.19718788185291308	0.1826133466055577	7929.158871967811	10209.021812962368	7885.789466470946	10153.182447571307
0.5625403857541326	14948.574326665708	15469.037541993008	20300.411631965588	20372.401405120676	22688.577958958027	22564.424854250356	24774.32555548183	24492.967706419193	28062.801911433642	27567.13019889558	0.19718793886550431	0.1826133982104288	7892.717538549565	10223.334132931195	7849.547689307481	10167.416790924035
0.565929974564078	14966.157697479339	15487.233450428632	20324.292645880938	20396.36724398383	22715.2691819348	22590.9700878545	24803.471066320246	24521.78223956395	28095.816814659804	27599.561948721228	0.1971879965218087	0.18261345039795568	7856.395814588293	10237.604138879105	7813.424868015107	10181.609056209214
0.569339987351735	14983.765528811256	15505.454675652467	20348.20691180723	20420.366454656283	22741.997579880852	22617.552293911904	24832.657177517343	24550.636912289778	28128.87771694511	27632.038884949634	0.1971880548293335	0.182613503174933	7820.193604978267	10251.831615714356	7777.420908022672	10195.759029579349
0.5727705471818436	15001.39774694933	15523.70114144592	20372.15433008527	20444.398937149763	22768.763041557326	22644.17136180416	24861.883767710657	24579.531604616564	28161.98448094102	27664.560872655944	0.19718811379567586	0.18261355654823738	7784.110811992548	10266.016347990371	7741.535712143406	10209.866496821865
0.5762217778606706	15019.054277805346	15541.972771201965	20396.13480055086	20468.464590969503	22795.565455162785	22670.827180353517	24891.15071492473	24608.466195958223	28195.136968606235	27697.127776234738	0.1971881734285223	0.18261361052482616	7748.147335296962	10280.158119883388	7705.769180600997	10223.931243355386
0.5796938039404782	15036.73504691426	15560.269487924435	20420.14822253383	20492.563315113315	22822.40470833221	22697.519637821886	24920.457896570053	24637.440565121662	28228.335041205522	27729.739459398912	0.19718823373565053	0.18261366511173996	7712.3030719915405	10294.256715208292	7670.121211064514	10237.953054235317
0.5831867507240184	15054.439979433559	15578.591214227314	20444.194494857256	20516.695008070754	22849.28068813612	22724.24862190994	24949.805189442122	24666.454590305784	28261.578559308626	27762.395785178556	0.19718829472493127	0.1826137203161021	7676.577916616108	10308.311917386949	7634.591698654927	10251.93171412684
0.5867007442690553	15072.169000142387	15596.937872333909	20468.2735158364	20540.859567822106	22876.193281079406	22751.014019755992	24979.19246972018	24695.50814910034	28294.8673827889	27795.096615919665	0.19718835640432794	0.18261377614512117	7640.97176119592	10322.323509478942	7599.180536000058	10265.867007340305
0.5902359113929144	15089.922033441035	15615.309384076267	20492.38518327802	20565.056891837663	22903.142373100585	22777.81571793524	25008.61961296643	24724.60111848508	28328.20137082244	27827.841813283245	0.19718841878189886	0.1826138326060911	7605.4844952803105	10336.29127418343	7563.887613257393	10279.758717826568
0.5937923796770596	15107.699003350068	15633.70567089434	20516.5293944793	20589.2868770767	22930.127849570676	22804.653602458642	25038.086494124815	24753.73337482857	28361.58038188669	27860.631238243957	0.19718848186579874	0.1826138897063925	7570.116005890071	10350.21499373857	7528.712818072643	10293.606629069895
0.597370277471697	15125.499833509446	15652.126653835037	20540.706046226736	20613.549419986306	22957.14959529191	22831.52755877165	25067.592987519616	24782.904793886828	28395.00427375892	27893.464751088628	0.197188545664278	0.18261394745349382	7534.866177625954	10364.094450022094	7493.656035686377	10307.410524212755
0.6009697339004076	15143.324447178053	15670.572253551769	20564.915034795566	20637.844416500833	22984.20749449717	22858.43747175364	25097.13896685488	24812.115250802708	28428.472903515565	27926.3422114156	0.19718861018568554	0.18261400585495205	7499.7348926668055	10377.929424514994	7458.717148931697	10321.170185995288
0.6045908788648067	15161.172767232625	15689.042390303382	20589.156255948405	20662.17176204058	23011.30143084845	22885.383225716425	25126.724305212774	24841.364620104338	28461.98612753038	27959.263478132925	0.19718867543846977	0.1826140649184138	7464.722030751873	10391.719698242843	7423.896038210485	10334.885396704078
0.6082338430492322	15179.044716167095	15707.536983953409	20613.42960493442	20686.531351510894	23038.43128743601	22912.36470440334	25156.348875052623	24870.652775704104	28495.54380147342	27992.228409457315	0.19718874143117898	0.18261412465161653	7429.827469285112	10405.465051864274	7389.192581603304	10348.555938263424
0.611898757925461	15196.940216091833	15726.055953969397	20637.73497648841	20710.923079301305	23065.596946777354	22939.381790988286	25186.01254820985	24899.97959089767	28529.14578030982	28025.236862913007	0.19718880817246348	0.1826141850623905	7395.051083293278	10419.165265589952	7354.606654837262	10362.181592161767
0.6155857557574533	15214.859188732715	15744.599219421889	20662.072264829603	20735.34683928433	23092.798290815874	22966.434368074417	25215.715195894525	24929.344938362534	28562.791918298175	28058.288695330197	0.19718887567107574	0.1826142461586579	7360.392745462246	10432.820119190961	7320.138131284155	10375.762139420956
0.6192949696061266	15232.801555430397	15763.166698983614	20686.441363660746	20759.80252481441	23120.03520091992	22993.522317693005	25245.456688690356	24958.74869015682	28596.482068989437	28091.383762843685	0.19718894393587308	0.1826143079484352	7325.8523261826485	10446.429392015561	7285.786882060114	10389.29736067541
0.6230265333341571	15250.767237139386	15781.758310928768	20710.842166166967	20784.290028727093	23147.307557881526	23020.64552130256	25275.236896553306	24988.19071771837	28630.216085225373	28124.521920891875	0.1971890129758175	0.18261437043983517	7291.429693549406	10459.992862959392	7251.552776004188	10402.787036119029
0.6267805816108112	15268.756154427265	15800.373973131993	20735.274565014774	20808.809243337735	23174.61524191533	23047.803859787407	25305.055688810444	25017.670891863185	28663.99381913728	28157.703024215043	0.19718908279997782	0.1826144336410659	7257.124713390134	10473.5103104515	7217.435679665301	10416.230945439078
0.6305572499168048	15286.768227473729	15819.013603067466	20759.738452350834	20833.360060440395	23201.958132657215	23074.997213456478	25334.912934158496	25047.18908278415	28697.815122144355	28190.926926853932	0.19718915341753046	0.18261449756043335	7222.937249309383	10486.981512500905	7183.435457410291	10429.628867938183
0.634356674549194	15304.803376069884	15837.677117808233	20784.233719801163	20857.942371307036	23229.33610916346	23102.22546204249	25364.808500662926	25076.745160050148	28731.679844952716	28224.193482148767	0.1971892248377614	0.1826145622063427	7188.867162717041	10500.406246673316	7149.551971415523	10442.9805824738
0.6381789926262927	15322.86151961728	15856.364434025156	20808.76025846982	20882.556066686193	23256.749049909304	23129.488484700465	25394.74225575637	25106.338992604484	28765.58783755361	28257.502542737508	0.1971892970700663	0.18261462758729877	7154.91431277059	10513.784289983101	7115.785081613343	10456.285867348313
0.642024342092622	15340.942577126809	15875.075467985818	20833.317958937587	20907.201036801664	23284.196832787493	23156.786160006304	25424.714066237095	25135.97044876335	28799.538949221747	28290.853960554163	0.19718937012395304	0.18261469371190733	7121.078556499444	10527.115419029258	7082.134645825718	10469.544500459917
0.6458928617238878	15359.04646721819	15893.810135554013	20857.906711261287	20931.87717135185	23311.67933510755	23184.118365956107	25454.723798268238	25165.639396215116	28833.53302851439	28324.247586827973	0.19718944400904284	0.18261476058887718	7087.359748802148	10540.39940995071	7048.600519759115	10482.756259256974
0.6497846911319898	15377.173108118754	15912.568352188495	20882.52640497229	20956.58435950826	23339.19643359414	23211.48497996451	25484.771317375995	25195.345702018516	28867.569923269395	28357.683272081456	0.1971895187350706	0.1826148282270193	7053.757742426358	10553.636038361117	7015.182556956541	10495.920920624398
0.6536999707700591	15395.32241766262	15931.350032942022	20907.17692907545	20981.322489914284	23366.748004385918	23238.8858788634	25514.856488448422	25225.089232601316	28901.64948060386	28391.160866128866	0.1971895943118878	0.18261489663525093	7020.272388026118	10566.825079386123	6981.880608907901	10509.038261018693
0.6576388419375281	15413.494313289719	15950.155092460629	20931.85817204788	21006.091450684336	23394.333923034173	23266.320938900957	25544.979175733977	25254.869853759265	28935.77154691247	28424.680218075082	0.1971896707494628	0.18261496582259515	6986.903534189332	10579.966307669878	6948.694525049068	10522.108056408353
0.661601446785229	15431.688712044883	15968.98344498243	20956.570021837855	21030.891129402407	23421.954064501653	23293.790035740083	25575.13924284023	25284.68743065441	28969.93596786612	28458.241176313728	0.1971897480578823	0.1826150357981816	6953.651027451735	10593.05949735362	6915.624152749311	10535.13008222729
0.6655879283205246	15449.905530576862	15987.83500433675	20981.312365863516	21055.721413120922	23449.608303161123	23321.293044457183	25605.33655273235	25314.541827813802	29004.14258841018	28491.843588525735	0.19718982624735332	0.18261510657124916	6920.514712315518	10606.104422064498	6882.669337372761	10548.10411342699
0.6695984304124688	15468.144685137353	16006.709683943089	21006.085091011682	21080.58218835954	23477.29651279412	23348.829839540853	25635.570967731743	25344.432909128103	29038.391252762995	28525.48730167779	0.19718990532820457	0.18261517815114664	6887.494431260508	10619.10085488949	6849.829922269564	10561.029924416915
0.6736330977969988	15486.406091579896	16025.60739681003	21030.888083636473	21105.47334110376	23505.018566589384	23376.400294890365	25665.842349514354	25374.360537849938	29072.68180441401	28559.17216202053	0.19718998531088675	0.18261525054733407	6854.590024807956	10632.048568435013	6817.105748841073	10573.907289125957
0.6776920760821589	15504.689665359163	16044.528055534456	21055.721229558385	21130.39475680402	23532.77433714191	23404.004283814695	25696.150559109697	25404.32457659289	29107.014086122654	28592.898015087423	0.1971900662059763	0.18261532376938402	6821.801331507508	10644.947334765457	6784.496656530071	10586.73598095309
0.6817755117533548	15522.995321529592	16063.471572300237	21080.58441406261	21155.346320374007	23560.56369645108	23431.64167903071	25726.4954568988	25434.324887329523	29141.38793991609	28626.664705692572	0.19719014802417487	0.18261539782698333	6789.128187960479	10657.79692539759	6752.002482840326	10599.515772750601
0.6858835521786408	15541.322974744664	16082.437858877416	21105.47752189812	21180.327916189734	23588.38651591967	23459.312352662128	25756.876902613145	25464.36133139029	29175.803207088033	28660.472077929528	0.19719023077631115	0.18261547272993323	6756.570428855717	10670.597111315466	6719.623063372914	10612.246436836198
0.6900163456140378	15559.672539255618	16101.426826620927	21130.400437276032	21205.339428087915	23616.242666352056	23487.016176237776	25787.294755332776	25494.433769461684	29210.259728196605	28694.319975169205	0.19719031447334306	0.18261554848815242	6724.127886997536	10683.34766297508	6687.358231855091	10624.92774500791
0.6941740412088835	15578.043928910685	16120.438386469834	21155.353043868687	21230.380739365053	23644.132017953256	23514.75302069063	25817.748873485223	25524.54206158519	29244.75734306318	28728.20824005875	0.1971903991263594	0.18261562511167798	6691.800393315963	10696.048350278288	6655.207820145879	10637.559468508698
0.6983567890112157	15596.437057153753	16139.472448945895	21180.335224807943	21255.451732775662	23672.054440327003	23542.522756355844	25848.239114843465	25554.68606715517	29279.295890770085	28762.13671451919	0.1971904847465804	0.18261570261066565	6659.587776870001	10708.69894253742	6623.171658261679	10650.14137802273
0.702564739973187	15614.851837023463	16158.528924152839	21205.346862684066	21280.55229053141	23700.00980247459	23570.325252969847	25878.765336524673	25584.86564491793	29313.875209659236	28796.105239744404	0.19719057134536044	0.18261578099539283	6627.489864920266	10721.299208546989	6591.249574411195	10662.67324368842
0.7067980459565127	15633.28818115214	16177.60772177492	21230.387839544357	21305.682294299317	23727.997972793335	23598.16037966838	25909.327394988573	25615.080652969584	29348.495137330276	28830.11365619877	0.1971906589341889	0.18261586027625878	6595.506482898258	10733.848916501738	6559.4413949800655	10675.154835043475
0.7110568597379514	15651.746001764564	16196.708751076038	21255.458036891636	21330.841625200657	23756.018819074954	23626.02800498532	25939.92514603567	25645.33094875482	29383.155510638633	28864.161803615756	0.1971907475246918	0.182615940463787	6563.637454471551	10746.347834051587	6527.7469446100295	10687.585921104997
0.7153413350148182	15670.225210677094	16215.831920898525	21280.557335683177	21356.03016380955	23784.072208504385	23653.927996851136	25970.55844480603	25675.616389065257	29417.856165694153	28898.249520996156	0.1971908371286337	0.1826160215686265	6531.882601533085	10758.795728247613	6496.166046185885	10699.966270301491
0.7196516264105322	15688.725719296297	16234.977139662078	21305.685616328894	21381.247790151556	23812.15800765781	23681.860222591382	26001.227145777117	25705.936830037794	29452.59693785868	28932.376646606222	0.1971909277579198	0.1826161036015527	6500.241744226776	10771.192365542985	6464.6985208555125	10712.295650480315
0.7239878894801961	15707.24743861802	16254.144315362533	21330.842758690294	21406.494383702244	23840.27608250153	23709.824548925142	26031.931102762595	25736.29212715299	29487.377661744726	28966.543017975902	0.19719101942459644	0.18261618657346965	6468.7147009931505	10783.537511823699	6433.3441880331375	10724.573828851804
0.7283502807162107	15725.790279226143	16273.33335557062	21356.028642078814	21431.769823385614	23868.426298390117	23737.8208419633	26062.670168910376	25766.682135233183	29522.19817121332	29000.748471896735	0.1971911121408543	0.18261627049541074	6437.3012885646895	10795.830932364799	6402.102865478955	10736.80057210382
0.7327389575539218	15744.35415129151	16292.54416743111	21381.243145254557	21457.073987573098	23896.608520065096	23765.84896720751	26093.444196701126	25797.106708441424	29557.058299372336	29034.992844420678	0.19719120591902858	0.1826163553785422	6406.001322008669	10808.072391850874	6370.974369288422	10748.975646316074
0.7371540783773028	15762.938964570694	16311.776657661272	21406.486146424715	21482.406754081636	23924.822611653155	23793.90878954806	26124.25303794644	25827.56570027915	29591.95787857444	29069.27597085754	0.19719130077160216	0.18261644123416196	6374.814614732284	10820.261654357426	6339.958513886668	10761.098816932179
0.74159580252467	15781.544628404952	16331.030732549963	21431.757523242264	21507.768000172575	23953.06843666477	23822.00017326269	26155.096543787287	25858.058963584976	29626.896740415395	29103.59768577361	0.19719139671120575	0.1826165280737037	6343.740978507325	10832.398483335972	6309.05511208903	10773.169848809019
0.746064290294433	15800.171051718871	16350.306297956193	21457.057152804256	21533.157602549916	23981.34585799233	23850.122982014735	26185.97456469205	25888.58635053262	29661.87471573185	29137.957822989432	0.1971914937506217	0.18261661590873607	6312.780223485548	10844.482641614974	6278.2639750954695	10785.188506168313
0.7505597029508803	15818.818143019314	16369.603259308067	21482.384911650533	21558.575437359006	24009.654737908753	23878.277078851646	26216.886950454984	25919.147712629434	29696.89163459966	29172.35621557811	0.19719159190278412	0.18261670475096675	6281.932158248033	10856.513891424052	6247.584912539925	10797.15455264505
0.7550822027299987	15837.485810394193	16388.921521601536	21507.740675762172	21584.021380185015	24037.994938065745	23906.46232620339	26247.83355019441	25949.74290071462	29731.947326331847	29206.79269586337	0.197191691180781	0.18261679461224284	6251.196589792613	10868.491994342767	6217.017732489388	10809.067751234397
0.7596319528453285	15856.17396151122	16408.260989399118	21533.124320559924	21609.495306051376	24066.366319492157	23934.678585880745	26278.814212350928	25980.37176495742	29767.041619476604	29241.267095417537	0.1971917915978579	0.18261688550455235	6220.573323553894	10880.416711301543	6186.562241453212	10820.92786427401
0.7642091174938536	15874.882503616647	16427.6215668286	21558.535720902637	21634.997089418186	24094.76874259222	23962.92571907356	26309.828784685476	26011.03415485527	29802.174341815182	29275.77924505952	0.197191893167416	0.18261697744002645	6190.062163459137	10892.287802611478	6156.21824443806	10832.73465349432
0.7688138618619275	15893.611343534176	16447.003157581938	21583.974751085912	21660.526604180883	24123.202067144106	23991.203586349326	26340.877114277868	26041.72991923227	29837.345320360226	29310.328974853088	0.19719199590301797	0.18261707043094058	6159.662911938969	10904.105027966201	6125.985544966068	10844.487880012952
0.7734463521312342	15912.360387663624	16466.40566491392	21609.44128484044	21686.083723668587	24151.666152298127	24019.512047651406	26371.959047524793	26072.458906237283	29872.55438135356	29344.916114104813	0.19719209981838798	0.182617164489717	6129.375369900372	10915.868146343157	6095.863945042249	10856.187304235995
0.7781067554847866	15931.12954197957	16485.828991640723	21634.935195330254	21711.668320642344	24180.160856574807	24047.850962297096	26403.074430137778	26103.220963341875	29907.80135026391	29379.540491361728	0.1971922049274136	0.1826172596289262	6099.1993367797695	10927.576916058548	6065.853245212231	10867.83268591296
0.7827952401129585	15949.91871203017	16505.27304013877	21660.456355151327	21737.28026729372	24208.68603786335	24076.22018897614	26434.223107141537	26134.01593733871	29943.086051785114	29414.20193440961	0.197192311244148	0.18261735586128827	6069.134610616136	10939.231094851159	6035.95324462885	10879.423784222454
0.7875119752195561	15968.727802936071	16524.737712343584	21686.00463633019	21762.91943524344	24237.24155342017	24104.619585749224	26465.404922872396	26164.84367433997	29978.40830983432	29448.900270271213	0.19719241878281207	0.18261745319967507	6039.180987982079	10950.830439719371	6006.163740986027	10890.960357600823
0.792257131027923	15987.556719388687	16544.222909748038	21711.57991032175	21788.5856955392	24265.82725986649	24133.04901004563	26496.6197209757	26195.70401977483	30013.767947549117	29483.635325203453	0.1971925275577964	0.18261755165711216	6009.338264043909	10962.374706991948	5976.484530581627	10902.442163831554
0.7970308787870847	16006.405365649349	16563.728533401492	21737.18204800829	21814.27891865465	24294.443013187258	24161.508318662152	26527.867344404687	26226.596818388283	30049.16478728629	29518.406924696163	0.19719263758366337	0.1826176512467806	5979.606232600287	10973.86365234945	5946.915408354718	10913.86896005366
0.8018333907779276	16025.273645547668	16583.254483908135	21762.810919697367	21839.99897448735	24323.088668728855	24189.99736776083	26559.14763541799	26257.52191423878	30084.59865061908	29553.214893469398	0.19719274887514865	0.18261775198201863	5949.984686058015	10985.297030750662	5917.456167854369	10925.24050267227
0.8066648403194178	16044.16146248036	16602.80066142575	21788.4663951204	21865.745732357278	24351.764081197576	24218.51601286739	26590.460435578025	26288.479150696487	30120.06935833529	29588.059055471625	0.19719286144716433	0.18261785387632312	5920.473415506538	10996.67459651269	5888.106601323932	10936.556547474116
0.8115254017748545	16063.068719409963	16622.366965664452	21814.148343431043	21891.51906100529	24380.469104657855	24247.064108869567	26621.805585749087	26319.46837044155	30155.5767304353	29622.9392338777	0.19719297531480015	0.182617956943353	5891.072210683022	11007.996103210375	5858.866499664262	10947.816849511117
0.8164152505581643	16081.99531886329	16641.953295885087	21839.85663320327	21917.318828591142	24409.203592530142	24275.641510014953	26653.182926095098	26350.489415461772	30191.120586129447	29657.855251086345	0.1971930904933265	0.1826180611969294	5861.780860017054	11019.261303726584	5829.735652467702	10959.021163132973
0.8213345631402307	16100.94116293028	16661.559550898048	21865.591132429956	21943.144902692093	24437.967397589426	24304.24806990949	26684.592296077943	26381.542127051012	30226.70074383628	29692.806928718404	0.19719320699819476	0.18261816665103883	5832.599150672089	11030.46995027829	5800.7138480744325	10970.169242035598
0.8262835170552626	16119.906153262553	16681.185629061834	21891.351708521062	21968.997150301122	24466.76037196321	24332.883641515553	26716.033534455397	26412.626345807144	30262.317021180184	29727.79408761453	0.1971933248450417	0.1826182733198347	5803.526868511923	11041.62179431133	5771.800873531494	10981.260839157738
0.8312622909072027	16138.89019107195	16700.83142828154	21917.1382283018	21994.875437825067	24495.582367129544	24361.548077149928	26747.506479278953	26443.74191162987	30297.969234988985	29762.816547832826	0.19719344404969086	0.18261838121763888	5774.563798173796	11052.716586604714	5742.996514664963	10992.295706770383
0.8362710643761712	16157.893177129368	16720.49684600767	21942.950558011264	22020.77963108325	24524.433233915508	24390.24122848234	26779.01096789223	26474.888663719197	30333.657201292204	29797.87412864711	0.19719356462815407	0.18261849035894512	5745.709723053034	11063.754077192396	5714.300556063652	11003.273596398532
0.8413100182249524	16176.91501176304	16740.181779234383	21968.788563300204	22046.709595305274	24553.31282249483	24418.962946533047	26810.546836928374	26506.06644057282	30369.380735318133	29832.96664854407	0.19719368659663436	0.18261860075841904	5716.964425326325	11074.734015374444	5685.712781107519	11014.194258851
0.8463793343055166	16195.955594857434	16759.886124498407	21994.652109229723	22072.665195129728	24582.220982386436	24447.71308167148	26842.11392230857	26537.27507998471	30405.139651492238	29868.093925221678	0.19719380997152916	0.18261871243090264	5688.327686003409	11085.65614976734	5657.232972016092	11025.057444251142
0.8514791955655843	16215.014825851695	16779.60977787739	22020.541060269315	22098.646294602204	24611.15756245234	24476.491483614063	26873.712059239722	26568.514419042764	30440.933763434536	29903.255775586604	0.19719393476943067	0.18261882539141447	5659.799284879584	11096.52022817824	5628.860909798648	11035.862901915796
0.8566097860552276	16234.092603738103	16799.35263498837	22046.45528029494	22124.652757173382	24640.122410895532	24505.29800142217	26905.341082212213	26599.784294126628	30476.762883957115	29938.452015751805	0.19719406100712952	0.18261893965515258	5631.3790006167255	11107.325997705571	5600.596374344081	11046.610380480066
0.861771290933513	16253.188827060845	16819.11459098655	22072.394632587555	22150.68444569763	24669.115375258403	24534.132483500587	26937.000824998224	26631.084540906057	30512.62682506229	29973.682461034747	0.1971941887016171	0.18261905523749555	5603.066610755399	11118.073204749264	5572.439144403208	11057.299627830274
0.8669638964751838	16272.303393914497	16838.89554056357	22098.35897983119	22176.741222430806	24698.136302420644	24562.994777595188	26968.691120649477	26662.41499433845	30548.52539794008	30008.946925954617	0.19719431787008757	0.18261917215400758	5574.861891678534	11128.761594871059	5544.38899761904	11067.930391113274
0.8721877900773816	16291.436201942372	16858.695377946282	22124.34818411088	22202.822949028847	24727.185038597	24591.884730791357	27000.411801494814	26693.775488667157	30584.458412965527	30044.245224230504	0.1971944485299406	0.18261929042043756	5546.764618697576	11139.390912936069	5516.445710530039	11078.502416705713
0.877443160266411	16310.587148335419	16878.513996894915	22150.362106911383	22228.929486545516	24756.261429335882	24620.802189511578	27032.162699138727	26725.165857418884	30620.425679697088	30079.57716877856	0.197194580698783	0.18261941005272192	5518.774566038512	11149.960903048515	5488.609058596659	11089.015450231731
0.8827301967045416	16329.75612983033	16898.351290701878	22176.400609114775	22255.060695430955	24785.365319516757	24649.746999513893	27063.943644458574	26756.5859334021	30656.427006873488	30114.942571710162	0.19719471439443328	0.18261953106698897	5490.891506837681	11160.471308488399	5460.878816233017	11099.469236568548
0.8880490901968541	16348.943042708319	16918.20715219002	22202.463550998935	22281.216435529557	24814.496553348483	24678.719005889576	27095.75446760277	26788.035548704516	30692.462202411763	30150.3412443292	0.19719484963492157	0.1826196534795589	5463.115213218145	11170.921871837229	5433.254756802693	11109.863519823179
0.8934000326981257	16368.147782793572	16938.081473711285	22228.55079223569	22307.396566078376	24843.65497436733	24707.71805306142	27127.594997988672	26819.51453469127	30728.531073404927	30185.772997130047	0.19719498643849376	0.18261977730694626	5435.445456262212	11181.31233487185	5405.73665265413	11120.198043339886
0.8987832173197573	16387.37024545164	16957.97414714496	22254.66219188876	22333.600945704984	24872.84042543475	24736.743984781468	27159.465064300213	26851.022722002508	30764.633426119297	30221.2376397949	0.19719512482361456	0.1826199025658644	5407.882006029598	11191.642438574694	5378.3242751201615	11130.472549671307
0.904198838336744	16406.61032558799	16977.88506389631	22280.797608412053	22359.829432425817	24902.05274873546	24765.796644129165	27191.36449448583	26882.559940551426	30800.76906599223	30256.734981191603	0.197195264808968	0.18262002927322515	5380.424631589092	11201.911923133768	5351.01739454316	11140.686780584045
0.9096470911946843	16425.867917646377	16997.814114894813	22306.95689964754	22386.081883644038	24931.291785775233	24794.8758735091	27223.293115756107	26914.126019521846	30836.93779762949	30292.264829370986	0.19719540641346256	0.18262015744614316	5353.0731010418385	11212.12052798178	5323.815780303441	11150.840477085672
0.915128172516836	16445.142915607456	17017.761190592824	22333.139922823673	22412.358156147944	24960.557377379115	24823.981514649277	27255.250754581863	26945.720787366383	30873.13942480317	30327.826991564845	0.19719554965623193	0.18262028710193745	5325.827181538567	11222.267991757952	5296.71920083696	11160.933379401453
0.9206422801112097	16464.43521298711	17037.726180963826	22359.346534553242	22438.65810610884	24989.849363689133	24853.113408598816	27287.237236691693	26977.34407180398	30909.373750448925	30363.42127418325	0.19719569455663857	0.18262041825813335	5298.686639274936	11232.354052280076	5269.7274236297235	11170.965226945467
0.9261896129777101	16483.74470283491	17057.708975500896	22385.576590831504	22464.981589079194	25019.16758416227	24882.271395725973	27319.252387069828	27008.99569981783	30945.640576663605	30399.047482812195	0.1971958411342773	0.18262055093246682	5271.65123951016	11242.378446541727	5242.8402152401395	11180.935758313164
0.931770371315315	16503.071277732437	17077.709463214986	22411.829947034126	22491.32845999053	25048.511877568184	24911.455315715866	27351.29602995366	27040.675497652937	30981.93970470255	30434.705422210933	0.19719598940897556	0.1826206851428854	5244.720746610314	11252.340910746716	5216.05734133767	11190.844711325131
0.9373847565293029	16522.414829791884	17097.72753263351	22438.10645791543	22517.698573151785	25077.88208198738	24940.665007568703	27383.36798883183	27072.383290814196	31018.27093497739	30470.394896309917	0.19719613940079966	0.1826208209075503	5217.894924065564	11262.241180327721	5189.3785667046905	11200.691822991706
0.9430329712385201	16541.775250654347	17117.763071798505	22464.405977606384	22544.091782247033	25107.278034809	24969.900309597335	27415.468086441797	27104.11890406386	31054.63406705348	30506.11570820792	0.1971962911300543	0.1826209582448414	5191.173534472007	11272.0789898457	5162.803655252792	11210.476829510182
0.9487152192826929	16561.152431488208	17137.815968265175	22490.728359612476	22570.50794033378	25136.6995727285	24999.161059425434	27447.59614476743	27135.882161419526	31091.028899647114	30541.867660169868	0.1971964446172877	0.18262109717335742	5164.5563395684585	11281.854073045775	5136.332370053045	11220.199466283433
0.9544317057297852	16580.54626298753	17157.886109100178	22517.073456811886	22596.946899840877	25166.1465317457	25028.447093985214	27479.751985036877	27167.67288615176	31127.455230623233	30577.650553624237	0.1971965998832935	0.18262123771191976	5138.0431002597325	11291.566162858158	5109.96447331924	11229.85946785193
0.9601826368833979	16599.956635370425	17177.973380879863	22543.441121453394	22623.4085125664	25195.618747162513	25057.758249515166	27511.935427720156	27199.490900781642	31163.91285699272	30613.464189160302	0.19719675694911465	0.18262137987957422	5111.633576624561	11301.21499137953	5083.699726453051	11239.456567946821
0.9659682202902156	16619.38343837743	17198.077669688773	22569.831205154424	22649.892629675836	25225.116053580812	25087.094361558116	27544.146292526857	27231.33602707876	31200.401574909898	30649.308366525955	0.19719691583604462	0.1826215236955954	5085.327527939808	11310.800289872102	5057.537890061736	11248.990499480627
0.9717886647474951	16638.826561269856	17218.19886111782	22596.24355889902	22676.399101699953	25254.638284900277	25116.45526495892	27576.384398403858	27263.20808605868	31236.921179669975	30685.18288462494	0.19719707656563268	0.18262166917948752	5059.12471268652	11320.321788768284	5031.47872394789	11258.460994510911
0.9776441803106027	16658.28589282814	17238.336840262666	22622.678033035812	22702.927778532747	25284.185274316147	25145.84079386226	27608.64956353291	27295.10689798067	31273.471465706374	30721.087541514284	0.19719723915968457	0.1826218163509891	5033.0248885634355	11329.779217622243	5005.521987164393	11267.867784289643
0.9835349783005937	16677.76132135007	17258.49149172209	22649.134477275893	22729.478509429624	25313.75685431695	25175.25078171068	27640.941605328248	27327.03228234558	31310.052226588094	30757.022134402054	0.19719740364026855	0.18262196523007374	5007.027812514454	11339.17230515927	4979.667438000906	11277.210599217564
0.9894612713118381	16697.25273464924	17278.662699596134	22675.612740690874	22756.051143005057	25343.352856682406	25204.685061242097	27673.260340434295	27358.984057893165	31346.663255017174	30792.986459644333	0.19719757002971558	0.1826221158369544	4981.133240744937	11348.500779264607	4953.914833997376	11286.489168821834
0.9954232732196957	16716.7600200533	17298.850347484517	22702.11267171078	22782.64552723072	25372.973112481148	25234.143464487744	27705.605584723256	27390.96204259997	31383.304342826035	30828.980312742937	0.19719773835062404	0.1826222681920858	4955.340928727295	11357.764366945252	4928.263931979658	11295.703221807256
1.0014211991882311	16736.283064402265	17319.054318484814	22728.634118121965	22809.26150943333	25402.617452068436	25263.625822769904	27737.9771532927	27422.966053676857	31419.975280974795	30865.00348834266	0.19719790862586267	0.18262242231616777	4929.650631216355	11366.962794343941	4902.714488060214	11304.852486005053
1.0074552656779823	16755.82175404675	17339.274495190726	22755.176927064993	22835.89893629259	25432.285705083923	25293.131966699657	27770.374860463147	27454.995907566627	31456.675859548603	30901.055780228715	0.19719808087857454	0.18262257823014688	4904.062102283584	11376.09578676615	4877.266257666051	11313.93668841198
1.013525690453769	16775.375974846385	17359.51075969045	22781.740945032678	22862.55765383917	25461.9777004495	25322.661726174745	27802.798519775744	27487.051419941774	31493.405867755107	30937.13698132419	0.19719825513217795	0.18262273595522155	4878.575095308013	11385.163068620488	4851.918995538028	11322.955555138178
1.0196326925925556	16794.945612167878	17379.76299356471	22808.326017867752	22889.237507452428	25491.693266366798	25352.214930377108	27835.247943989674	27519.132405701817	31530.165093921525	30973.2468836872	0.19719843141037385	0.18262289551284272	4853.189363005571	11394.164363445714	4826.672455759253	11331.908811436966
1.0257764924913542	16814.530550883508	17400.031077885225	22834.93199076101	22915.938341858546	25521.432230315153	25381.791407770866	27867.722945079906	27551.238678971218	31566.95332549222	31009.385278508504	0.19719860973714431	0.1826230569247186	4827.904657438397	11403.09939390514	4801.526391762076	11340.796181688085
1.0319573118751795	16834.130675369153	17420.31489321269	22861.558708248907	22942.660001128115	25551.19441904904	25411.390986099777	27900.22333423452	27583.370053096616	31603.77034902572	31045.55195610856	0.19719879013676034	0.18262322021281732	4802.720730031142	11411.96788176708	4776.480556342984	11349.617389385588
1.0381753738050519	16853.745869502658	17440.614319595177	22888.206014211617	22969.402328674245	25580.979658595992	25441.01349238514	27932.74892185243	27615.526340644657	31640.615950192183	31081.74670593506	0.19719897263378236	0.18262338539936956	4777.637331594946	11420.769547935575	4751.534701688681	11358.372157160193
1.0444309026860459	16873.37601666205	17460.929236566237	22914.873751870815	22996.165167250307	25610.787774254168	25470.658752923428	27965.29951754084	27647.70735339946	31677.489913770656	31117.969316560197	0.1971991572530651	0.18262355250687284	4752.654212334659	11429.504112427123	4726.6885793861	11367.060206774622
1.05072412427539	16893.02099972379	17481.259523143206	22941.561763787606	23022.9483589479	25640.618590590155	25500.32659328409	27997.874930112874	27679.912902360236	31714.392023646375	31154.219575678046	0.19719934401976102	0.1826237215580926	4727.771121857222	11438.171294342726	4701.9419404240325	11375.681259073317
1.057055265690613	16912.680701060854	17501.605057825203	22968.26989186015	23049.751745194462	25670.471931436383	25530.01683830698	28030.474967584825	27712.14279773864	31751.32206280779	31190.49727010163	0.19719953295932344	0.18262389257606793	4702.987809184473	11446.770811870694	4677.294535211055	11384.23503400106
1.0634245554177415	16932.35500254101	17521.96571859141	22994.997977321647	23076.575166751274	25700.34761988896	25559.729312100222	28063.099437173852	27744.39684895645	31788.279813344005	31226.802185760396	0.1971997240975102	0.1826240655841134	4678.304022791563	11455.30238233693	4652.746113613481	11392.721250646748
1.0698322233195456	16952.043785525068	17542.34138289928	23021.74586073814	23103.41846371127	25730.24547830531	25589.46383803788	28095.748145295474	27776.674864643108	31825.265056441993	31263.134107697504	0.19719991746038817	0.18262424060582305	4653.719510595314	11463.76572213322	4628.296424940461	11401.139627175406
1.0762785006438331	16971.746930864923	17562.731927682576	23048.513382006222	23130.28147549674	25760.165328301697	25619.220238757465	28128.420897560904	27808.97665263308	31862.277572383704	31299.492820066927	0.19720011307433588	0.18262441766507315	4629.234019989381	11472.160546769388	4603.945217979141	11409.489880866371
1.0827636200317978	16991.464318901926	17583.137229349675	23075.30038035102	23157.164040857333	25790.106990751072	25648.998336157816	28161.117498774765	27841.302019963583	31899.317140543513	31335.87810613101	0.1972003109660475	0.1826245967860251	4604.847297834931	11480.486570812762	4579.6922409904655	11417.771728077903
1.089287815526412	17011.195829464785	17603.55716378148	23102.106694323666	23184.06599786754	25820.07028578032	25678.79795139641	28193.837752932188	27873.650772871777	31936.38353938501	31372.28974825727	0.19720051116253742	0.18262477799313104	4580.5590904855635	11488.743507912382	4555.537241731305	11425.984884255566
1.0958513225808764	17030.941341867907	17623.991606329735	23128.93216179937	23210.987183924753	25850.055032768196	25708.618904887262	28226.581463216575	27906.0227167925	31973.476546458587	31408.727527916046	0.19720071369114275	0.18262496131113487	4556.36914381315	11496.93107081391	4531.479967477266	11434.129063946195
1.1024543780671139	17050.70073490948	17644.44043181504	23155.776619974997	23237.92743574687	25880.061050342745	25738.46101629839	28259.348431996877	27938.417656355592	32010.59593839838	31445.191225677478	0.19720091857952904	0.18262514676507755	4532.277203211328	11505.048971345648	4507.520165026188	11442.20398078207
1.1090972202843215	17070.473886869626	17664.903514525045	23182.639905366963	23264.886589370195	25910.08815637901	25768.324104549534	28292.13846082515	27970.835395383485	32047.741490919605	31481.68062120892	0.1972011258556926	0.1826253343802995	4508.283013596898	11513.096920377575	4483.657580708154	11450.209347455762
1.115780088967567	17090.260675508434	17685.380728212393	23209.52185380876	23291.864480146964	25940.136167996367	25798.20798780955	28324.951350433712	28003.275736888412	32084.912978815442	31518.195493271836	0.19720133554796487	0.1826255241824446	4484.386319434037	11521.074627839029	4459.891960398294	11458.144875723869
1.1225032252964444	17110.060978064135	17705.8719460929	23236.422300448845	23318.860942743253	25970.204901556284	25828.112483494126	28357.78690073276	28035.73848307002	32122.110175954385	31554.73561971921	0.19720154768501708	0.18262571619746373	4460.586864769924	11528.981802784838	4436.223049557768	11466.010276469402
1.1292668719037753	17129.87467125131	17726.377040843738	23263.341079748487	23345.875811136815	26000.29417265999	25858.037408263517	28390.644910807914	28068.223435312982	32159.33285527756	31591.30077749292	0.19720176229586378	0.18262591045161977	4436.884393217275	11536.818153301254	4412.6505932172295	11473.805259624496
1.1360712728843656	17149.701631258802	17746.895884601327	23290.278025479223	23372.90891861457	26030.403796145736	25887.982578019837	28423.525178917273	28100.730394184073	32196.58078879546	31627.890742620548	0.19720197940986678	0.1826261069714894	4413.278647962725	11544.58338648919	4389.174335983116	11481.529534144327
1.1429166738038161	17169.541733747843	17767.42834895942	23317.232970720648	23399.96009777039	26060.53358608644	25917.947807904686	28456.42750248895	28133.259159429686	32233.85374758528	31664.505290212677	0.197202199056741	0.182626305783967	4389.769371807342	11552.277208546177	4365.794022077927	11489.18280808255
1.1498033217073829	17189.394853850194	17787.97430496722	23344.205747858185	23427.02918050287	26090.683355787274	25947.932912296787	28489.35167811845	28165.80952997336	32271.151501787976	31701.144194460125	0.19720242126655538	0.18262650691627055	4366.35630716756	11559.899324717931	4342.509395340923	11496.76478854753
1.1567314651288954	17209.260866166165	17808.533623127394	23371.196188580703	23454.115998012967	26120.85291778314	25977.937704809454	28522.297501566038	28198.381303913055	32308.47382060541	31737.807228631027	0.1972026460697404	0.18262671039594314	4343.039196081227	11567.449439279735	4319.320199240465	11504.27518170327
1.1637013540997225	17229.139644762618	17829.106173394073	23398.204123878182	23481.220380801726	26151.042083836117	26007.96199828817	28555.26476775402	28230.974278518614	32345.82047229736	31774.494165068023	0.197202873497091	0.18262691625085864	4319.817780234851	11574.927255576476	4296.226176881697	11511.713692755438
1.1707132401577995	17249.0310631712	17849.691825170878	23425.22938403954	23508.342158667874	26181.25066493318	26038.005604808026	28588.25327076432	28263.58825022903	32383.191224178838	31811.204775185295	0.19720310357977147	0.1826271245092243	4296.691800961969	11582.332475977018	4273.227071033791	11519.080025979318
1.177767376356704	17268.934994386087	17870.29044730902	23452.271798650025	23535.48116070568	26211.478471283368	26068.068335671414	28621.262803835434	28296.223014650062	32420.58584261679	31847.938829465915	0.1972033363493183	0.18262733519958618	4273.660999257816	11589.664801876992	4250.322624131106	11526.373884689994
1.1848640172747877	17288.851310862257	17890.901908105156	23479.331196589086	23562.637215302388	26241.72531231554	26098.150001405327	28654.293159360124	28328.878366551293	32458.00409302748	31884.696097458724	0.1972035718376478	0.18262754835083153	4250.725115806563	11596.923933735117	4227.512578281574	11533.594971231185
1.1920034190243662	17308.77988451341	17911.526075299484	23506.407406027956	23589.810150136032	26271.99099667574	26128.250411759	28687.34412888257	28361.55409986371	32495.44573987345	31921.476347775562	0.19720381007705776	0.1826277639921944	4227.883890964091	11604.109570994973	4204.7966752811335	11540.742986976169
1.1991858392609598	17328.720586709856	17932.162816073615	23533.500254427123	23616.999792172886	26302.275332224533	26158.369375701197	28720.415503095523	28394.250007676812	32532.910546660358	31958.279348088192	0.1972040511002328	0.1826279821532594	4205.1370648050215	11611.221412172541	4182.174656640505	11547.817632367834
1.2064115371925936	17348.673288276823	17952.81199704875	23560.609568534313	23644.20596766542	26332.578126034823	26188.506701418057	28753.507071838063	28426.965882236313	32570.398275934505	31995.10486512578	0.1972042949402501	0.1826282028639653	4182.484377120156	11618.259154811502	4159.646263589384	11554.818606881425
1.2136807735891502	17368.637859492115	17973.47348428344	23587.73517438177	23671.428502149643	26362.89918438895	26218.662196310222	28786.61862409247	28459.70151494115	32607.90868927945	32031.95266467163	0.19720454163058318	0.18262842615460997	4159.925567407161	11625.22249542363	4137.211237067822	11561.745608980767
1.2209938107917835	17388.61417008424	17994.147143271595	23614.87689728397	23698.66722044278	26393.23831277624	26248.835666990428	28819.74994798162	28492.456696340883	32645.4415473131	32068.822511560313	0.19720479120510628	0.18262865205585463	4137.460374918766	11632.11112959031	4114.869317769539	11568.598336201161
1.2283509127223842	17408.60208923042	18014.832838940525	23642.034561835328	23725.921946641025	26423.595315890565	26279.026919281037	28852.90083076645	28525.231216133157	32682.99660968497	32105.71416967494	0.19720504369810055	0.1826288805987279	4115.088538652519	11638.92475188803	4092.620246135397	11575.376485079527
1.2357523448931043	17428.601485554424	18035.53043564874	23669.20799190762	23753.192504116956	26453.969997627584	26309.235758211355	28886.07105884299	28558.024863160816	32720.573635072906	32142.62740194399	0.19720529914425786	0.18262911181463062	4092.8097973661497	11645.663055906072	4070.4637623680755	11582.079751179554
1.2431983744159416	17448.612227124642	18056.23979718399	23696.397010647703	23780.47871551727	26484.3621610823	26339.461988015177	28919.26041773978	28590.837425409336	32758.172381180295	32179.56197033854	0.1972055575786856	0.18262934573533984	4070.6238895959686	11652.325734263286	4048.3996064523235	11588.7078291066
1.2506892700123766	17468.634181451984	18076.960786761152	23723.601440475068	23807.780402760363	26514.77160854647	26369.705412128264	28952.468692115166	28623.668690004157	32795.79260473305	32216.517635869295	0.19720581903691317	0.18262958239301427	4048.530553651741	11658.912478547543	4026.4275181437843	11595.260412434116
1.2582253020230734	17488.667215487698	18097.69326702002	23750.821103079244	23835.09738703371	26545.198141505807	26399.965833185495	28985.695665754294	28656.518443207686	32833.434061476364	32253.494158583395	0.19720608355489544	0.1826298218201977	4026.529527637642	11665.422979347408	4004.547236995073	11601.73719375208
1.2658067424176331	17508.711195621414	18118.437100023355	23778.055819417536	23862.429488791655	26575.64156063757	26430.243053018567	29018.941121566575	28689.386470416845	32871.09650617192	32290.491297561708	0.19720635116901788	0.18263006404982374	4004.6205494920723	11671.856926336884	3982.7585023958236	11608.137864746153
1.2734338648044117	17528.765987679202	18139.192147254893	23805.305409712746	23889.77652775313	26606.10166580819	26460.536872653585	29052.204841583203	28722.2725561606	32908.77969259518	32327.508810916133	0.19720662191610389	0.1826303091152226	3982.8033569445834	11678.214008104056	3961.061053526588	11614.46211602632
1.2811069444403917	17548.831456921067	18159.958269616815	23832.569693450187	23917.13832289866	26636.57825606999	26490.847092307842	29085.486606953633	28755.17648409646	32946.48337353153	32364.546455785818	0.19720689583341666	0.18263055705012257	3961.0776875496376	11684.49391222559	3939.4546293935273	11620.70963719301
1.2888262582411194	17568.907468039215	18180.735327428018	23859.84848937572	23944.51469246845	26667.071129659187	26521.173511387802	29118.786197943522	28788.09803700846	32984.20730077403	32401.603988334926	0.19720717295866805	0.18263080788865732	3939.443278724095	11690.696325335652	3917.938968866598	11626.88011692278
1.296592084790695	17588.99388515576	18201.52318042181	23887.14161549306	23971.90545395969	26697.58008399296	26551.515928486264	29152.103393931604	28821.036996804123	33021.95122512001	32438.681163749367	0.19720745333002115	0.18263106166537013	3917.899867715314	11696.820932998322	3896.5138106478844	11632.973242825828
1.3044047043518285	17609.09057182059	18222.32168774372	23914.44888906124	23999.310424124025	26728.1049156668	26581.874141379663	29185.43797340688	28853.99314451158	33059.71489636798	32475.777736233646	0.19720773698609748	0.18263131841521785	3896.4471916479524	11702.867419811897	3875.1788933163043	11638.988701561466
1.312264398875954	17629.19739100942	18243.130707949545	23941.77012659243	24026.729418965373	26758.645420452136	26612.247947025764	29218.789713966147	28886.966260277233	33097.49806331497	32512.89345900834	0.1972080239659812	0.1826315781735774	3875.0849875118583	11708.835469342768	3853.933955317596	11644.926178760827
1.320171452013404	17649.314205121365	18263.950099002934	23969.105143849032	24054.16225373709	26789.20139329331	26642.637141560666	29252.158392310783	28919.956123362528	33135.30047375298	32550.028084306556	0.1972083143092263	0.18263184097624996	3853.8129921725485	11714.724764118902	3832.7787349743303	11650.78535903059
1.3281261491236485	17669.440875977012	18284.779718273407	23996.453755841474	24081.608742939712	26819.77262830519	26673.0415202964	29285.543784244215	28952.962512141457	33173.12187446622	32587.181363371274	0.19720860805586077	0.182632106859466	3832.6309423984494	11720.53498567734	3811.7129705112893	11656.565925994888
1.3361287772855897	17689.57726481614	18305.61942253407	24023.815776825584	24109.068700318385	26850.35891877038	26703.46087771822	29318.945664669016	28985.985204097724	33210.962011227995	32624.3530464522	0.19720890524639303	0.1826323758598914	3811.538574862061	11726.265814536251	3790.736400058726	11662.267562270164
1.3441796253079266	17709.723232295662	18326.46906795956	24051.191020300186	24136.541938860475	26880.960057136705	26733.895007482057	29352.363807584206	29019.023975822045	33248.82062879774	32661.54288280292	0.19720920592181737	0.18263264801463094	3790.5356261369307	11731.916930158623	3769.848761649104	11667.889949426986
1.352278983739575	17729.878638487244	18347.328510123592	24078.579299004316	24164.02827079277	26911.575835014206	26764.343702411607	29385.79798608213	29052.078603009064	33286.69747091754	32698.750620677474	0.19720951012362045	0.18263292336123513	3769.621832725592	11737.48801098857	3749.0497932441067	11673.432768027298
1.3604271448801535	17750.04334287533	18368.19760399705	24105.980424915007	24191.527507579314	26942.206043172842	26794.80675449599	29419.247972345995	29085.14886045499	33324.59228030959	32735.976007327812	0.1972098178937864	0.182633201937706	3748.796931074001	11742.978734479286	3728.3392327479087	11678.895697651431
1.3686244027905345	17770.21720435484	18389.07620394559	24133.3942092446	24219.039459918717	26972.85047153961	26825.283954886938	29452.713537646876	29118.234522054514	33362.50479867283	32773.218789000544	0.19721012927480364	0.18263348378249986	3728.0606575522106	11748.388776989654	3707.7168179913424	11684.278416794725
1.3768710533034536	17790.400081228894	18409.964163727393	24160.82046243808	24246.56393774149	27003.50890919571	26855.775093895983	29486.1944523407	29151.335360797962	33400.43476667968	32810.478710933676	0.19721044430967002	0.1826337689345363	3707.412748503266	11753.717813909985	3687.1822867773008	11689.580602998845
1.3851673940341884	17810.591831206864	18430.861336491187	24188.25899417094	24274.100750207974	27034.18114437433	26886.279960992277	29519.690485865933	29184.45114876896	33438.3819239736	32847.75551735427	0.1972107630418994	0.18263405743320105	3686.8529402180575	11758.965519549325	3666.735376857454	11694.801932732575
1.3935137243912972	17830.792311401703	18451.767574773574	24215.70961334599	24301.64970570512	27064.866964457236	26916.798344799157	29553.20140673998	29217.58165714082	33476.34600916503	32885.0489514744	0.19721108551552896	0.18263434931835248	3666.3809689646587	11764.131567192264	3646.3758259594906	11699.942081445828
1.4019103455874267	17851.001378328223	18472.682730497283	24243.17212809149	24329.21061184465	27095.566155972807	26947.330033092276	29586.726982557142	29250.72665617463	33514.32675982931	32922.358755489135	0.19721141177512347	0.18263464463032825	3645.9965710015967	11769.21562911477	3626.1033718038816	11705.000723596662
1.410357560650181	17871.21888790044	18493.606654968517	24270.646345758065	24356.783275460017	27126.278504592763	26977.87481279633	29620.266979985154	29283.88591521577	33552.323912502885	32959.68467057279	0.1972117418657831	0.1826349434099493	3625.6994825522415	11774.21737646684	3605.9177520757075	11709.977532525547
1.4188556744330574	17891.444695429418	18514.539198874758	24298.1320729162	24384.367502603873	27157.003795129534	27008.432469982446	29653.821164762412	29317.0592026912	33590.33720268024	32997.02643687593	0.19721207583314943	0.18263524569852738	3605.489439871395	11779.136479453184	3585.818704489153	11714.872180637904
1.4274049936264492	17911.678655621294	18535.480212282782	24325.629115354084	24411.96309854595	27187.74181153399	27039.002789865935	29687.389301695628	29350.246286107118	33628.3663648114	33034.38379352292	0.19721241372341186	0.18263555153786984	3585.366179205943	11783.972607178614	3565.805966753047	11719.684339249507
1.4360058267687137	17931.920622574493	18556.429544635906	24353.137278074333	24439.569867769827	27218.492336891944	27069.585556802864	29720.971154656123	29383.446932045335	33666.41113229791	33071.75647860793	0.1972127555833145	0.18263586097028595	3565.329436817672	11788.725427687168	3545.8792765906546	11724.413678629324
1.4446584842573071	17952.170449777917	18577.38704475211	24380.656365292023	24467.18761397093	27249.25515342214	27100.18055428801	29754.566486577733	29416.660906161185	33704.47123749054	33109.14422919273	0.197213101460163	0.18263617403859356	3545.3789490137715	11793.394608035684	3526.03837177041	11729.05986806564
1.453363278359986	17972.42799010842	18598.35256082153	24408.18618043174	24494.816140053656	27280.03004247309	27130.787564951796	29788.17505945347	29449.887973180244	33742.546411685726	33146.54678130316	0.19721345140183005	0.18263649078612337	3525.514452123316	11797.979814179242	3506.2829900828656	11733.622575757094
1.4621205232260774	17992.69309582855	18619.3259404042	24435.726526125098	24522.455248128863	27310.816784520488	27161.40637055767	29821.796634332874	29483.127896895687	33780.636385122605	33183.96386992622	0.197213805456765	0.18263681125672776	3505.73568251892	11802.48071101401	3486.61286936095	11738.101468861103
1.470930534897817	18012.965618584192	18640.307030427644	24463.277204207992	24550.10473951117	27341.615159164307	27192.036751999276	29855.430971318856	29516.380440165238	33818.74088697971	33221.395229006834	0.19721416367399688	0.18263713549478505	3486.0423766337335	11806.896962406114	3467.027747498825	11742.496213505045
1.4797936313217521	18033.24540940238	18661.295677184713	24490.838015718196	24577.764414716574	27372.424945126284	27222.67848929793	29889.077829565187	29549.64536490861	33856.859645372155	33258.84059144504	0.19721452610314522	0.18263746354520682	3466.4342709633056	11811.228231160901	3447.52736245282	11746.806474775076
1.48871013236022	18053.53231868882	18682.29172633111	24518.408760892526	24605.43407345962	27403.24592024692	27253.331361599703	29922.736967273286	29582.922432104388	33894.992387348226	33296.29968909272	0.19721489279442497	0.1826377954534437	3446.9111020739656	11815.47417903319	3428.1114522493444	11751.031916713342
1.4976803598028874	18073.826196225724	18703.295022883187	24545.989239164435	24633.11351465102	27434.077861482998	27283.995147172885	29956.40814168961	29616.21140178743	33933.138838886545	33333.772252750714	0.19721526379865376	0.18263813126549205	3427.472606611438	11819.634466712363	3408.7797549937386	11755.172202307731
1.5067046373783677	18094.126891169297	18724.305411215406	24573.57924916115	24660.802536394815	27464.920544904497	27314.669623405032	29990.09110910251	29649.512033045772	33971.29872489265	33371.25801216553	0.19721563916726026	0.18263847102790137	3408.118521298049	11823.708753788844	3389.532008868642	11759.226993465796
1.5157832907659001	18114.43425204741	18745.32273505808	24601.17858870107	24688.500935985805	27495.773745691942	27345.354566800263	30023.785624839347	29682.82408401781	34009.47176919592	33408.75669602629	0.19721601895229063	0.18263881478777996	3388.848582965322	11827.696698838845	3370.3679521644954	11763.195951085538
1.5249166476071065	18134.74812675738	18766.346837495064	24628.78705479132	24716.208509907083	27526.63723813379	27376.049752976705	30057.491443263854	29716.147311889636	34047.65769454671	33446.26803196192	0.19721640320641587	0.18263916259280213	3369.662528551882	11831.597959381528	3351.287323278375	11767.07873501908
1.5341050375178134	18155.068362563477	18787.377560961326	24656.404443624913	24743.925053827294	27557.5107956235	27406.754956663608	30091.208317773042	29749.481472892014	34085.856222612994	33483.79174653783	0.19721679198294093	0.1826395144912142	3350.5600950925145	11835.412191823125	3332.2898607037496	11770.875004019588
1.5433487920999491	18175.39480609447	18808.41474724043	24684.030550578038	24771.65036259786	27588.394190656647	27437.46995169847	30124.936000794143	29782.826322297413	34124.06707397712	33521.327565252774	0.19721718533580962	0.1826398705318435	3331.541019755183	11839.139051540755	3313.3753030663356	11774.584415825084
1.5526482449535108	18195.727303341508	18829.458237462437	24711.665170207703	24799.384230250696	27619.28719482848	27468.194511024623	30158.674243782163	29816.181614417495	34162.289968133155	33558.87521253616	0.19721758331961492	0.1826402307641028	3312.6050398303196	11842.778192825615	3294.5433891159482	11778.206627106294
1.5620037316886017	18216.065699655333	18850.50787210117	24739.30809624861	24827.12644999516	27650.18957883066	27498.928406688083	30192.42279721637	29849.54710259978	34200.52462348307	33596.43441174444	0.19721798598960555	0.18264059523799853	3293.7518927457277	11846.329268912785	3275.793857729761	11781.741293451749
1.5714155899375468	18236.409839744312	18871.563490972043	24766.95912161102	24854.876814215677	27681.10111244902	27529.671409835046	30226.181410598052	29882.92253922514	34238.77075733437	33634.00488515845	0.19721839340169367	0.18264096400413918	3274.9813160742633	11849.791931963526	3257.126447940478	11785.188069432974
1.580884159367074	18256.759567671583	18892.62493322954	24794.61803837753	24882.635114469023	27712.021564560207	27560.42329070909	30259.949832446946	29916.3076757048	34277.02808589625	33671.58635398018	0.19721880561246416	0.18264133711374023	3256.293047529878	11853.16583303921	3238.5408989230637	11788.546608539298
1.5904097816905756	18277.11472685295	18913.69203736481	24822.284637800796	24910.40114148161	27742.950703129303	27591.183818648326	30293.727810298795	29949.70226247741	34315.296324276955	33709.17853832965	0.197219222679181	0.18264171461863263	3237.686824996257	11856.450622165576	3220.036950007314	11791.816563184373
1.5999928006804371	18297.475160054273	18934.76464120317	24849.958710300638	24938.174685146823	27773.888295206787	27621.952762082637	30327.515090702207	29983.106049006205	34353.57518648042	33746.7811572419	0.1972196446597967	0.18264209657127095	3219.1623865237925	11859.645948298275	3201.614340702072	11794.997584771365
1.6096335621804478	18317.840709389206	18955.84258190187	24877.640045461554	24965.95553452259	27804.83410692601	27652.72988853115	30361.311419215985	30016.51878377634	34391.86438540342	33784.39392866407	0.19722007161296037	0.1826424830247393	3200.719470329117	11862.75145929493	3183.272810673341	11798.089323589578
1.6193324141182788	18338.211216316464	18976.92569594729	24905.32843202969	24993.743477828244	27835.787903499968	27683.51496459898	30395.1165404058	30049.94021429154	34430.163632831966	33822.016569451866	0.1972205035980262	0.1826428740327606	3182.357814804418	11865.766801915132	3165.012099766871	11801.091428858228
1.6290897065180392	18358.58652163758	18998.013819152766	24933.023657910435	25021.53830244226	27866.749449218823	27714.307755974878	30428.930197841608	30083.37008707163	34468.47263943855	33859.648795366964	0.19722094067506096	0.1826432696497029	3164.0771585444454	11868.691621898673	3146.8319480286445	11804.00354878977
1.6389057915129117	18378.9664654944	19019.10678665606	24960.725510165626	25049.339794899453	27897.71850744704	27745.10802742834	30462.752134094673	30116.80814764958	34506.79111477899	33897.29032107376	0.19722138290485408	0.18264366993058787	3145.8772403246257	11871.525563861243	3128.7320956846233	11806.82533047814
1.6487810233578566	18399.350887366476	19040.204432916726	24988.433775010715	25077.14774088816	27928.69484062038	27775.91554280665	30496.582090734475	30150.25414056841	34545.118767289096	33934.940860136114	0.19722183034892607	0.18264407493109885	3127.757799135521	11874.268271378241	3110.7122831726447	11809.556419988163
1.6587157584424002	18419.739626068844	19061.30659171395	25016.148237812406	25104.961925247888	27959.678210243528	27806.73006503251	30530.4198083262	30183.707809378746	34583.45530428198	33972.60012501482	0.19722228306953635	0.182644484707588	3109.718574170256	11876.919386936352	3092.77225113241	11812.196462306194
1.6687103553034934	18440.132519749193	19082.413096143642	25043.868683085482	25132.78213196617	27990.668376886708	27837.551356100703	30564.265026427292	30217.168896635372	34621.800431944386	34010.2678270638	0.19722274112969296	0.1826448993170852	3091.7593048207927	11879.478551870212	3074.91174041084	11814.7451013159
1.6787651746384535	18460.529405885478	19103.52377861625	25071.594894490256	25160.60814417624	28021.66510018312	27868.379177075753	30598.117483584716	30250.637143894815	34660.15385533377	34047.943676527626	0.1972232045931612	0.1826453188173061	3073.879730728455	11881.945406544022	3057.130492089549	11817.201979888603
1.6888805793179813	18480.93012128363	19124.638470854115	25099.32665483014	25188.439744154166	28052.668138826404	27899.21328808895	30631.976917332457	30284.11229171226	34698.5152783756	34085.62738253821	0.19722367352447415	0.18264574326666033	3056.079591755988	11884.31959020719	3039.428247471107	11819.566739805974
1.6990569343992543	18501.334502074707	19145.757003889	25127.063746048505	25216.276713316223	28083.67725056738	27930.05344833563	30665.843064188004	30317.594079638726	34736.88440385969	34123.31865311181	0.19722414798893895	0.18264617272425926	3038.3586279877927	11886.600740981288	3021.804748091381	11821.83902176749
1.7092946071391046	18521.742383712473	19166.879208059483	25154.805949226095	25244.1188322161	28114.692192211394	27960.89941607228	30699.715659649737	30351.082246218128	34775.26093343731	34161.017195145905	0.19722462805265026	0.18264660724992562	3020.7165797625203	11888.788495945744	3004.259735728614	11824.0184654193
1.7195939670072704	18542.15360097095	19188.004913008535	25182.553044578377	25271.965880542313	28145.71271961557	27991.750948613895	30733.594438193984	30384.576528984497	34813.64456761815	34198.722714416246	0.19722511378249535	0.18264704690420058	3003.153187662363	11890.882491079159	2986.7929524059873	11826.104709329084
1.7299553856997325	18562.567987941657	19209.133947680828	25210.304811452617	25299.81763711532	28176.73858768581	28022.607802331022	30767.47913327199	30418.076664458953	34852.03500576701	34236.434915573656	0.1972256052461674	0.1826474917483546	2985.6681925260928	11892.882361290976	2969.4041404004674	11828.09739098791
1.7403792371521247	18582.985378031295	19230.266140320335	25238.06102832537	25327.673879884987	28207.769550374174	28053.469732647096	30801.36947730721	30451.582388146984	34890.431946101	34274.153502141126	0.19722610251217265	0.1826479418443941	2968.261335452087	11894.787740400992	2952.0930422563106	11829.996146856807
1.7508658975532332	18603.405603958923	19251.401318467713	25265.82147279947	25355.534385927866	28238.805360675848	28084.336494035717	30835.265201692142	30485.093434535604	34928.83508568615	34311.878176510814	0.1972266056498424	0.1826483972550715	2950.9323578076437	11896.598261144012	2934.859400774818	11831.800612285733
1.76141574535857	18623.82849775361	19272.539308957665	25293.585921601552	25383.398931444288	28269.84577062653	28115.2078400176	30869.166036785664	30518.609537090226	34967.24412043457	34349.60863994079	0.1972271147293402	0.18264885804389355	2933.6810012364294	11898.313555191271	2917.7029590238817	11833.510421538725
1.7720291613040315	18644.25389075171	19293.679937916386	25321.35415057912	25411.267291755754	28300.89053129946	28146.083523157922	30903.07171191	30552.13042825196	35005.65874510125	34387.34459255206	0.19722762982167508	0.18264932427513145	2916.507007651264	11899.933253092691	2900.6234603640623	11835.125207863748
1.7827065284196406	18664.68161359421	19314.82303075913	25349.125934697768	25439.13924130236	28331.93939280255	28176.963295063702	30936.981955347714	30585.65583943489	35044.07865328088	34425.08573332583	0.19722815099870947	0.1826497960138289	2899.4101192536764	11901.456984318793	2883.6206484304275	11836.64460340701
1.7934482320433673	18685.11149622422	19335.968412187343	25376.90104803849	25467.014553639772	28362.992104275625	28207.84690638066	30970.896494338907	30619.185501022865	35082.503537404875	34462.83176010003	0.19722867833317	0.18265027332581216	2882.390078538796	11902.884377269074	2866.694267143961	11838.06823922135
1.8042546598350382	18705.543367884315	19357.11590618626	25404.6792637949	25494.89300143668	28394.048413887598	28238.73410679066	31004.81505507832	30652.71914236686	35120.933088738326	34500.582369566546	0.19722921189865905	0.1826507562776994	2865.446628305828	11904.215059294365	2849.844060735777	11839.395745359361
1.8151262017903238	18725.97705711404	19378.265336022345	25432.460354270643	25522.774356472208	28425.108068833808	28269.624645009037	31038.73736271259	30686.25649178227	35159.3669973771	34538.33725726842	0.19722975176966334	0.18265124493691037	2848.579511643853	11905.448656599969	2833.0697737245355	11840.626750736497
1.8260632502548164	18746.412391746955	19399.41652424038	25460.2440908762	25550.658389632757	28456.17081533273	28300.518268781354	31072.663141336867	30719.79727654554	35197.80495224428	34576.09611759621	0.19723029802156614	0.1826517393716752	2831.788471950451	11906.584794314578	2816.371150933206	11841.760883200914
1.8370661999381863	18766.84919890829	19420.56929266112	25488.030244126516	25578.54487090966	28487.236398623616	28331.41472488105	31106.592113992432	30753.341222891806	35236.246641087586	34613.8586437856	0.19723085073065852	0.18265223965104596	2815.0732529442757	11907.623096509837	2799.747937506996	11842.797769564204
1.848135447928429	18787.28730501212	19441.72346237852	25515.818583638014	25606.43356939624	28518.304562963367	28362.313759106408	31140.52400266346	30786.888056011743	35274.69175047611	34651.624527914064	0.1972314099741481	0.18265274584490465	2798.433598659234	11908.563186157495	2783.19987890427	11843.73703555204
1.8592713937061955	18807.7265357588	19462.878853757156	25543.608878125928	25634.324253285187	28549.375051623905	28393.215116277916	31174.45852827435	30820.4375000489	35313.13996579736	34689.39346089805	0.19723197583017274	0.1826532580239742	2781.8692534551956	11909.404685151763	2766.7267209063284	11844.578305821866
1.8704744391592067	18828.166716132186	19484.035286429484	25571.400895401428	25662.216689865698	28580.447606889174	28424.11854023531	31208.39541068666	30853.989278096695	35351.59097125412	34727.16513248981	0.1972325483778099	0.18265377625982898	2765.3799620193895	11910.147214292549	2750.328209621599	11845.321203952655
1.8817449885967616	18848.607670397036	19505.192579293285	25599.194402368914	25690.11064552082	28611.521970052443	28455.023773834935	31242.33436869631	30887.54311219567	35390.044449861525	34764.93923127461	0.1972331276970881	0.1826543006249045	2748.9654693808407	11910.790393317118	2734.004091497278	11845.965352482162
1.8930834487643238	18869.049222096328	19526.35055050895	25626.989165023246	25718.00588572473	28642.59788141346	28485.93055894693	31276.27512003078	30921.098723330666	35428.500083444065	34802.71544466771	0.19723371386900018	0.18265483119250722	2732.625520899892	11911.333840852603	2717.754113311181	11846.510372842662
1.9044902288582053	18889.491194048394	19547.509017496694	25654.7849484468	25745.902175039813	28673.675080275487	28516.838636452285	31310.217381345974	30954.65583142781	35466.95755263235	34840.49345891119	0.19723430697551309	0.18265536803682694	2716.359862283105	11911.777174439281	2701.5780221847817	11846.955885401927
1.9159657405403292	18909.933408344357	19568.667796934016	25682.581516806822	25773.799277114063	28704.753304942606	28547.747746240217	31344.160868223553	30988.21415535185	35505.41653686028	34878.27295907122	0.1972349070995805	0.18265591123294592	2700.168239591876	11912.120010552928	2685.4755655941553	11847.301509476267
1.9275103979530908	18930.375686345375	19589.826704752926	25710.378633352593	25801.69695467828	28735.832292716856	28578.657627205328	31378.105295167967	31021.773412903203	35543.876714362	34916.05362903499	0.19723551432515382	0.1826564608568492	2684.0503992468584	11912.36196460668	2669.446491370909	11847.546863337979
1.9391246177343011	18950.817848679973	19610.98555613736	25738.176060412778	25829.594969543472	28766.911779895563	28609.56801724498	31412.050375603805	31055.333320815425	35582.33776216909	34953.835151508036	0.1972361287371955	0.18265701698543776	2668.006088024238	11912.502650906332	2653.490547702182	11847.691564163193
1.9508088190322228	18971.25971524111	19632.144165520247	25765.973559392325	25857.493082597804	28797.991501768214	28640.478653256207	31445.99582187256	31088.893594751924	35620.79935610722	34991.61720801082	0.19723675042169092	0.18265757969653726	2652.0350530585274	11912.54168265313	2637.6074831297155	11847.735228037462
1.9625634235206988	18991.70110518355	19653.30234658093	25793.770890769887	25885.391053804015	28829.071192613825	28671.389271133106	31479.94134523	31122.453949303414	35659.261170793354	35029.39947887612	0.19723737946566042	0.18265814906891073	2636.1370418651495	11912.478672009893	2621.7970465752296	11847.677470024675
1.9743888554143678	19012.141836921142	19674.459912242444	25821.567814095008	25913.28864219671	28860.150585698153	28702.29960576414	31513.88665584331	31156.014097985124	35697.72287963287	35067.181643246084	0.19723801595717144	0.18265872518226883	2620.3118023283314	11912.313230036758	2606.058987328317	11847.517904109322
1.9862855414839768	19032.581728123918	19695.61667466869	25849.364087985206	25941.18560587944	28891.22941327074	28733.20939102917	31547.831462788123	31189.57375323383	35736.18415481641	35104.963379069195	0.19723865998535228	0.18265930811728248	2604.5590827153064	11912.044966733083	2590.393055057386	11847.256143218838
1.9982539110717792	19053.02059571548	19716.772445261824	25877.159470123395	25969.08170202218	28922.307406562322	28764.11835979693	31581.7754740459	31223.13262640529	35774.644667317174	35142.74436309761	0.19723931164040376	0.18265989795559318	2588.8786316758487	11911.673491009511	2574.798999812687	11846.891799214296
2.010294396107033	19073.458255870002	19737.927034659337	25904.95371725479	25996.976686858303	28953.38429578175	28795.02624392197	31615.71839650079	31256.69042777115	35813.104086887695	35180.52427088393	0.19723997101361335	0.18266049477982554	2573.2701982448343	11911.19841068983	2559.2765720291063	11846.424482889473
2.0224074311215867	19093.894524009596	19759.0802527314	25932.746585184337	26024.870315682023	28984.45981011339	28825.932774242156	31649.65993593705	31290.246866516398	35851.562082057135	35218.3027767786	0.1972406381973674	0.1826610986735989	2557.7335318557452	11910.619332543574	2543.825522535015	11845.853803990409
2.0345934532655616	19114.329214801426	19780.231908578073	25960.537828773795	26052.76234284552	29015.53367771422	28856.837680575714	31683.599797036066	31323.801650736437	35890.01832012823	35256.079553926844	0.19724131328516448	0.18266170972153997	2542.268382332055	11909.935862237588	2528.4456025485415	11845.17937118467
2.0468529023231294	19134.76214215486	19801.381810526447	25988.32720193891	26080.652521756187	29046.605625710985	28887.740691718533	31717.53768337354	31357.354487434302	35928.47246717438	35293.85427426588	0.1972419963716291	0.18266232800929386	2526.8744999032933	11909.14760437794	2513.1365636924747	11844.400792096741
2.059186220728381	19155.193119218668	19822.529766127936	26016.114457646672	26108.540604873928	29077.675380197506	28918.641535441424	31751.473297416742	31390.905082517955	35966.92418803681	35331.62660852204	0.19724268755252583	0.182662953623537	2511.5516352045815	11908.2541625062	2497.8981579935644	11843.51767330058
2.0715938535812968	19175.621958378197	19843.6755821555	26043.899347912477	26136.426343708383	29108.742666231818	28949.539938487404	31785.406340521648	31424.453140797534	36005.37314632167	35369.396226208024	0.19724338692477164	0.18266358665199042	2496.2995392850135	11907.255139102228	2482.7301378839184	11842.529620304704
2.084076248663807	19196.04847125257	19864.819064600713	26071.681623797405	26164.309488816092	29139.80720783349	28980.435626568815	31819.33651293028	31457.998365982436	36043.8190043972	35407.16279561985	0.19724409458645165	0.1826642271834303	2481.117963600671	11906.150135548785	2467.632256208919	11841.436237571761
2.0966338564559543	19216.472468691623	19885.960018671096	26099.46103540518	26192.189789797874	29170.868727980574	29011.328324364782	31853.263513767586	31491.54046067881	36082.261423390664	35444.92598383431	0.19724481063683177	0.1826648753077034	2466.0066600188147	11904.938752125949	2452.604266224196	11840.237128479406
2.109267130152151	19236.89376077313	19907.09824878706	26127.237331879427	26220.066995295772	29201.926948606917	29042.217755518082	31887.187041038782	31525.07912638639	36120.70006318552	35482.68545670571	0.1972455351763742	0.1826655311157377	2450.965380848618	11903.620588137768	2437.6459216137882	11838.931895401329
2.1219765256775314	19257.31215680015	19928.23355857943	26155.010261401232	26247.940852990785	29232.98159059973	29073.103642633025	31921.106791626946	31558.614063496378	36159.134582419014	35520.44087886375	0.19724626830674985	0.1826661946995566	2435.9938788171858	11902.195241785608	2422.756976485718	11837.520139660686
2.1347625017044103	19277.727465297787	19949.365750886256	26182.779571185798	26275.8111095996	29264.032373796304	29103.985707272106	31955.022461289693	31592.144971288086	36197.564638478805	35558.19191371008	0.1972470101308559	0.18266686615229177	2421.0919070646632	11900.662310124375	2407.9371853633784	11836.001461472362
2.147625519668832	19298.139494010302	19970.494627750086	26210.545007479737	26303.677510872058	29295.079016981283	29134.863669953553	31988.93374465647	31625.67154792653	36235.98988750009	35595.93822341577	0.19724776075282863	0.1826675455681978	2406.2592191877775	11899.021389259025	2393.1863032148685	11834.375460069627
2.160566043787228	19318.548049898593	19991.619990415187	26238.30631555871	26331.539801588482	29326.121237884425	29165.737250148675	32022.840335226352	31659.19349045971	36274.409984363556	35633.6794689187	0.19724852027805825	0.18266823304266278	2391.4955692132935	11897.2720741909	2378.504085435532	11832.641733604483
2.1735845410731627	19338.95293913675	20012.74163932448	26266.063239723953	26359.397725556635	29357.15875317712	29196.60616627887	32056.741925364517	31692.7104948157	36312.824582691595	35671.41530992045	0.19724928881320572	0.18266892867222584	2376.800711604068	11895.413958841003	2363.890287864255	11830.799879211001
2.1866814813541975	19359.35396710956	20033.85937411695	26293.815523300036	26387.251025609366	29388.191278470214	29227.470135713298	32090.63820630015	31726.222255800316	36351.23333484635	35709.14540488403	0.19725006646621585	0.18266963255458823	2362.174401273718	11893.446636104025	2349.344666782068	11828.849492980167
2.199857337288837	19379.750938409208	20054.972993624433	26321.56290863161	26415.09944360143	29419.218528310816	29258.328874765768	32124.528868123238	31759.72846709398	36389.63589192635	35746.869411030704	0.1972508533463353	0.18267034478862862	2347.6163935745135	11891.369697768241	2334.866978907492	11826.790169923566
2.213112584383593	19400.143656832508	20076.08229586889	26349.305137080806	26442.942720406925	29450.240216179733	29289.182098692196	32158.413599782023	31793.22882124924	36428.031903763986	35784.5869843374	0.19725164956412608	0.1826710654744166	2333.1264443218242	11889.182734623551	2320.456981419353	11824.621504063718
2.2264477010101436	19420.53192537793	20097.187078059524	26377.04194902446	26470.780595916633	29481.25605448883	29320.02952168805	32192.292089080423	31826.723009688223	36466.421018922934	35822.29777953427	0.19725245523148363	0.18267179471322822	2318.704309779685	11886.885336373933	2306.1144319435116	11822.343088368885
2.2398631684225956	19440.915546242533	20118.287136589734	26404.7730838511	26498.612809034992	29512.26575457799	29350.87085688533	32226.164022674988	31860.210722699645	36504.80288469503	35860.001450101554	0.19725327046165075	0.1826725326075595	2304.3497466712724	11884.477091673762	2291.839088561712	11819.954514767975
2.2533594707748548	19461.294320819085	20139.382267034347	26432.49827995837	26526.439097677634	29543.2690267127	29381.705816350208	32260.02908607253	31893.69164943649	36543.17714709796	35897.69764826732	0.1972540953692352	0.18267327926114177	2290.0625121828634	11881.957588139921	2277.6307098169345	11817.455374171026
2.2669370951380965	19481.668049692922	20160.472264146516	26460.21727474999	26554.25919876837	29574.265580081017	29412.534111080055	32293.886963627174	31927.165477913048	36581.54345087221	35935.38602500451	0.19725493007022638	0.18267403477895636	2275.8423639643006	11879.326412327588	2263.489054715028	11814.845256452449
2.2805965315183476	19502.03653263908	20181.556921854917	26487.929804633113	26582.072848236654	29605.25512279109	29443.355451001025	32327.737338537863	31960.63189500255	36619.90143947869	35973.066230028504	0.19725577468201164	0.18267479926724972	2261.689060139237	11876.58314978052	2249.4138827282004	11812.12375047151
2.294338272874165	19522.399568619232	20202.63603326073	26515.635605015494	26609.87978101468	29636.237361868352	29474.16954496516	32361.57989284564	31994.090586434344	36658.25075509592	36010.73791179434	0.19725662932339263	0.18267557283354935	2247.60235929233	11873.727384944446	2235.4049537961837	11809.290444056503
2.308162815134429	19542.756955778485	20223.709390634685	26543.334410302446	26637.679731034736	29667.212003252604	29504.97610074791	32395.414307430747	32027.541236791403	36696.59103861718	36048.40071749425	0.1972574941146037	0.18267635558667822	2233.582020486705	11870.758701239713	2221.4620283264667	11806.34492398426
2.3220706572162446	19563.10849144256	20244.776785413967	26571.0259538943	26665.4724312262	29698.178751795553	29535.77482504512	32429.240262010266	32060.983529507397	36734.92192964817	36086.05429305467	0.19725836917732806	0.18267714763677118	2219.627803270472	11867.676681095734	2207.5848672075663	11803.286776045337
2.336062301042938	19583.453972114694	20265.83800819951	26598.709968183586	26693.257613513248	29729.137311258146	29566.565423470918	32463.057435135488	32094.41714686464	36773.24306650438	36123.69828313433	0.19725925463471583	0.1826779490952903	2205.7394676662516	11864.480905864388	2193.7732318098424	11800.115585033782
2.3501382515621807	19603.79319347245	20286.892848752737	26626.386184551982	26721.035008811672	29760.08738430757	29597.347600554596	32496.865504188987	32127.841769991	36811.55408620822	36161.332331121026	0.19726015061140229	0.18267876007504177	2191.9167741741985	11861.170955840498	2180.0268839722266	11796.830934668891
2.3642990167642037	19624.125950364672	20307.941095992657	26654.05433336768	26748.80434702631	29791.02867251479	29628.121059738147	32530.664145382198	32161.257078857536	36849.854624486594	36198.95607912944	0.1972610572335248	0.18267958069019244	2178.1594837923767	11857.746410336345	2166.345586029114	11793.432407706976
2.378545107700138	19644.45203680851	20328.98253799292	26681.7141439826	26776.56535704839	29821.960876351834	29658.88550337369	32564.453033752845	32194.662752275948	36888.14431576842	36236.569167998525	0.19726197462874173	0.18268041105628371	2164.4673580002273	11854.206847609952	2152.7291007951135	11789.919585873373
2.392877038500453	19664.771245986158	20350.016961978625	26709.365344729445	26804.317766752567	29852.88369518902	29689.640632720675	32598.23184316217	32228.05846789588	36926.42279318184	36274.17123728891	0.1972629029262508	0.1826812512902517	2150.8401587734697	11850.551844906062	2139.177191577619	11786.292049900629
2.4072953263935135	19685.083370241893	20371.044154323517	26737.007662919066	26832.06130299445	29883.796827292448	29720.386147943485	32632.000246292555	32261.443902202576	36964.689688551945	36311.76192528056	0.19726384225680707	0.1826821015104413	2137.2776485793293	11846.7809784282	2125.6896221721545	11782.549379494041
2.4218004917242455	19705.38820107878	20392.06390054667	26764.640824837446	26859.795691607545	29914.699969821093	29751.121748108482	32665.75791464469	32294.81873051403	37002.944632398	36349.34086896997	0.197264792752743	0.182682961836625	2123.779590381542	11842.893823354505	2112.2661568749463	11778.691153391264
2.436393057972914	19725.685529155635	20413.07598530976	26792.26455574306	26887.52065740093	29945.59281882433	29781.84713118191	32699.504518535206	32328.18262697896	37041.18725393107	36386.90770406829	0.1972657545479865	0.1826838323900198	2110.3457476468757	11838.889953871258	2098.9065604740754	11774.716949305497
2.4510735517740176	19745.97514428387	20434.080192413618	26819.878579864002	26915.235924156015	29976.475069239237	29812.561994026644	32733.23972709404	32361.535264573602	37079.41718105158	36424.46206499804	0.1972667277780806	0.18268471329330327	2096.975884345011	11834.768943134695	2085.6105982570443	11770.62634394411
2.46584250293529	19766.256835424316	20455.076304795508	26847.482620395218	26942.94121462426	30007.346414887947	29843.266032400203	32766.96320826193	32394.876315099893	37117.634040346784	36462.00358489149	0.19726771258020334	0.18268560467063427	2083.6697649484267	11830.530363287777	2072.378036021488	11766.418913074769
2.4807004444568266	19786.530390684035	20476.06410452586	26875.076399495654	26970.63625052423	30038.20654847497	29873.958940951812	32800.67462878783	32428.20544918256	37155.83745708828	36499.53189558777	0.19726870909318697	0.1826865066476672	2070.427154439385	11826.173785474151	2059.2086400645785	11762.094231438823
2.4956479125503126	19806.795597313172	20497.043372805256	26902.659638285553	26998.320752538966	30069.05516158468	29904.64041322002	32834.37365422649	32461.522336266884	37194.02705522978	36537.04662763071	0.19726971745753802	0.18268741935157282	2057.247818307369	11821.698779809289	2046.1021771894302	11757.651872786693
2.510685446658382	19827.05224170164	20518.013889961185	26930.23205684344	27025.99444031305	30099.891944678464	29935.310141629867	32868.05994893575	32494.826644615947	37232.20245740432	36574.54741026619	0.19727073781545887	0.18268834291105623	2044.1315225494327	11817.104915390722	2033.0584147050977	11753.091409870423
2.5258135894740787	19847.30010937598	20538.975435445063	26957.793374203495	27053.657032450086	30130.716587092247	29965.96781749054	32901.733176074165	32528.11804130838	37270.36328492214	36612.033871440006	0.1972717703108663	0.18268927745637364	2031.0780336904572	11812.39176037442	2020.077120446018	11748.412414525636
2.54103288696045	19867.53898499628	20559.927787829172	26985.34330835289	27081.308246510063	30161.528777034073	29996.61313099294	32935.392997598756	32561.39619223611	37308.50915776853	36649.505637795686	0.19727281508941344	0.18269022311935404	2018.0871187667362	11807.55888189841	2007.1580627530348	11743.61445758678
2.556343888370238	19887.768652352697	20580.870724803353	27012.881576228716	27108.947799006404	30192.3282015812	30027.24577120685	32969.03907426217	32594.660762101572	37346.63969460104	36686.96233467183	0.19727387229851065	0.18269118003341558	2005.1585453250445	11802.605846062303	1994.3010104779387	11738.69710886944
2.571747146265715	19907.988894362275	20601.80402317191	27040.40789371527	27136.575405403324	30223.11454667756	30057.865426078493	33002.671065610346	32627.911414415434	37384.75451274732	36724.40358609993	0.1972749420873472	0.18269214833358638	1992.2920814412646	11797.532218000852	1981.5057329972042	11733.65993725881
2.5872432165386163	19928.19949306575	20622.727458850502	27067.92197564136	27164.190780113197	30253.88749713133	30088.4717824281	33036.28862998018	32661.147811494277	37422.85322820292	36761.82901480221	0.1972760246069119	0.18269312815652358	1979.4874957160791	11792.33756188862	1968.7720002097776	11728.502510688268
2.602832658430207	19948.400229624247	20643.640806862997	27095.42353577748	27191.793636493843	30284.646736612292	30119.064525947382	33069.89142449706	32694.369614458214	37460.93545562895	36799.23824218934	0.19727712001001516	0.1826941196405332	1966.7445572764846	11787.02144090645	1956.0995825374266	11723.224396128207
2.6185160345514573	19968.590884316018	20664.543841338265	27122.91228683308	27219.38368684584	30315.39194764933	30149.64334119703	33103.47910507252	32727.57648322851	37499.0008083499	36836.630888358246	0.19727822845131227	0.18269512292558948	1954.0630357678747	11781.583417209797	1943.48825091857	11717.8251595404
2.6342939109033563	19988.771236532935	20685.43633550683	27150.387940453475	27246.960642409555	30346.122811627534	30180.20791160394	33137.05132640146	32760.768076524975	37537.048898350986	36874.00657208954	0.19727935008732359	0.18269613815335664	1941.4427013716195	11776.02305201348	1930.9377768255072	11712.304365979508
2.6501668568973313	20008.941064777504	20706.318061698	27177.85020721757	27274.52421336294	30376.839008786224	30210.757919459273	33170.60774196044	32793.94405186415	37575.079336276656	36911.36491084599	0.1972804850764598	0.18269716546720782	1928.883324803901	11770.33990557678	1918.4479322611587	11706.6615795549
2.666135445375801	20029.100146659275	20727.188791336357	27205.29879663465	27302.07410881841	30407.540218215945	30241.293045915463	33204.148004004695	32827.10406555647	37613.09173142774	36948.705520769734	0.19728163357904144	0.1826982050122456	1916.384677305934	11764.533537140116	1906.018489750917	11700.896363385953
2.6822002526328483	20049.248258891566	20748.04829493866	27232.733417141808	27329.610036820344	30438.22611785614	30271.812970984043	33237.671763566126	32860.24777270428	37651.08569175959	36986.028016680524	0.197282795757326	0.18269925693532554	1903.9465306656202	11758.603505045176	1893.649222365464	11695.008279722184
2.6983618584350144	20069.385177288284	20768.89634211072	27260.153776101277	27357.13170434253	30468.896384492775	30302.317373533246	33271.17867045104	32893.37482719955	37689.06082388012	37023.33201207364	0.19728397177552803	0.1827003213850735	1891.568657197291	11752.54936661385	1881.3399036976043	11688.996889803559
2.71462084604223	20089.510676760165	20789.73270154387	27287.559579797282	27384.638817285097	30499.550693755402	30332.805931285184	33304.66837323739	32926.48488172128	37727.01673304713	37060.61711911734	0.19728516179984507	0.1827013985119106	1879.2508297555614	11746.370678207837	1869.0903078784468	11682.861753948964
2.730977802228858	20109.62453131178	20810.557141011985	27314.95053343367	27412.131080472227	30530.188720115122	30363.27832081384	33338.14051927299	32959.57758773361	37764.953023166745	37097.88294865133	0.19728636599848057	0.18270248846807313	1866.992821740685	11740.06699527055	1856.9002095818287	11676.602431574836
2.747433317304874	20129.726514037877	20831.369427368034	27342.326341130887	27439.608197649242	30560.81013688178	30393.734217542366	33371.59475467283	32992.65259548336	37802.869296790996	37135.12911018437	0.1972875845416684	0.18270359140763517	1854.7944070952944	11733.637872302905	1844.7693840210559	11670.21848117467
2.763987985137163	20149.816397120198	20852.169326541007	27369.68670592352	27467.06987148021	30591.414616201866	30424.173295740977	33405.03072431726	33025.70955399807	37840.76515511621	37172.355211892616	0.19728881760169703	0.18270470748653037	1842.6553603009088	11727.082862819545	1832.6976069456432	11663.709460290149
2.780642403170963	20169.893951823728	20872.956603532293	27397.03132975704	27494.515803544833	30622.001829055476	30454.59522852408	33438.44807184913	33058.7481110833	37878.6401979803	37209.56086061706	0.19729006535293642	0.18270583686257483	1830.5754563835217	11720.401519388892	1820.684654647368	11657.074925540946
2.797397172451417	20189.958948493564	20893.73102241271	27424.359913485547	27521.94569433624	30652.571445254416	30484.99968784834	33471.846439672125	33091.76791332099	37916.494023861436	37246.74566186211	0.1972913279718606	0.18270697969549082	1818.5544709269889	11713.593393710442	1808.730303971679	11650.314432690851
2.8142528976452668	20210.011156551343	20914.492346319057	27451.672156868815	27549.359243258143	30683.123133439552	30515.386344510152	33505.22546894833	33124.768606066995	37954.32622987583	37283.90921979345	0.1972926056370754	0.18270813614692746	1806.5921800517244	11706.65803646762	1796.8343322988367	11643.427536528558
2.831210187062679	20230.05034449166	20935.24033745067	27478.967758569397	27576.756148622062	30713.656561078187	30545.75486814309	33538.58479959582	33157.74983344887	37992.13641177552	37321.051137235925	0.19729389852934204	0.182709306380487	1794.688360434142	11699.59499746561	1784.9965175619582	11636.41379097756
2.848269652679189	20250.0762798788	20955.974757066324	27506.246416150214	27604.136107644972	30744.171394462053	30576.1049272159	33571.924070286965	33190.71123836403	38029.924163947064	37358.17101567205	0.1972952068316065	0.18271049056174662	1782.8427893044427	11692.403825591318	1773.2166382452706	11629.27274907194
2.865431910157798	20270.088729343046	20976.695365480697	27533.507826071524	27631.498816446434	30774.66729870455	30606.43618902991	33605.24291844581	33223.65246247735	38067.68907940908	37395.26845523982	0.1972965307290218	0.18271168885828273	1771.0552444388159	11685.084068764932	1761.4944733764278	11622.003962910734
2.882697578871184	20290.087458577244	20997.401922061043	27560.75168368829	27658.843970045997	30805.14393773849	30636.748319716746	33638.54098024617	33256.573146219176	38105.43074981065	37432.34305473097	0.1972978704089793	0.18271290143969604	1759.325504173641	11677.635274033062	1749.8298025388503	11614.606983735226
2.900067281924058	20310.072232333277	21018.09418522387	27587.97768324748	27686.171262360665	30835.600974313755	30667.0409842361	33671.81789060948	33289.47292878327	38143.14876542951	37469.39441158924	0.19729922606113234	0.18271412847763463	1747.6533474003663	11670.056987527758	1738.2224058705615	11607.081361907534
2.9175416461756507	20330.042814418528	21038.771912431534	27615.18551788534	27713.480386202213	30866.03806999489	30697.3138463734	33705.07328320269	33322.35144812474	38180.842715170205	37506.42212190854	0.19730059787742493	0.1827153701458202	1736.0385535627138	11662.34875443764	1726.672064057435	11599.426646870561
2.9351213022623317	20349.998967692158	21059.43486018869	27642.374879624447	27740.771033274417	30896.454885158575	30727.56656873734	33738.30679043598	33355.20834095783	38218.512186562075	37543.425780431	0.1973019860521206	0.18271662662007293	1724.4809026665753	11654.510119086131	1715.1785583450692	11591.64238722343
2.952806884620376	20369.940454061812	21080.082784039147	27669.545459371373	27768.042894170765	30926.851078991644	30757.798812757952	33771.51804346109	33388.04324275424	38256.15676575803	37580.4049805457	0.1973033907818289	0.1827178980783361	1712.9801752798958	11646.540624911897	1703.7416705382057	11583.728130712174
2.970599031508854	20389.867034479787	21100.715438562245	27696.696946913675	27795.29565837159	30957.22630948845	30788.01023868408	33804.706672168955	33420.85578774084	38293.7760375324	37617.35931428659	0.19730481226553437	0.18271918470070292	1701.5361525270855	11638.439814435318	1692.3611829949077	11575.683424193412
2.9884983850326714	20409.778468939556	21121.332577369492	27723.82903091731	27822.529014241594	30987.580233448716	30818.20050558125	33837.87230518786	33453.64560889782	38331.36958527947	37654.28837233098	0.19730625070462623	0.18272048666944132	1690.14861609519	11630.207229301333	1681.0368786336621	11567.507813667879
3.006505591165733	20429.674516472038	21141.933953101034	27750.941398923835	27849.742649027135	31017.912506475088	30848.369271329353	33871.014569881285	33486.412337956666	38368.936991011666	37691.19174399784	0.19730770630292627	0.18272180416902242	1678.81734823226	11621.842410247773	1669.7685409304686	11559.200844266452
3.0246212997742656	20449.554935141987	21162.51931742222	27778.033737347705	27876.936248853683	31048.22278297088	30878.516192620424	33904.13309234595	33519.15560539819	38406.47783535799	37728.0690172462	0.1973091792667196	0.18272313738614576	1667.54213175294	11613.34489716962	1658.5559539257083	11550.762060301378
3.0428461646402667	20469.419482044403	21183.08842102021	27805.105731473705	27904.109498723334	31078.51071613792	30908.64092495657	33937.227497410015	33551.87504045075	38443.991697562546	37764.91977867363	0.19731066980478335	0.1827244865097657	1656.3227500426583	11604.714229121804	1647.3989022263559	11542.191005267203
3.0611808434850984	20489.267913300868	21203.64101360046	27832.15706545426	27931.262082512225	31108.775957974314	30938.7431226478	33970.29740863114	33584.5702710884	38481.47815548304	37801.74361351488	0.1973121781284181	0.1827258517311208	1645.158987038536	11595.949944199994	1636.2971709911944	11533.487221746705
3.079625997993227	20509.099984055538	21224.176843882946	27859.18742230628	27958.393682967617	31139.018159271687	30968.82243880942	34003.34244829401	33617.24092402852	38518.936785588616	37838.54010563972	0.19731370445147767	0.18272723324375953	1634.0506272560451	11587.05157971289	1625.2505459478125	11524.650251518004
3.0981822938360946	20528.91544847201	21244.695659599045	27886.19648390931	27985.50398170582	31169.236969613834	30998.878525360466	34036.36223740947	33649.886624730636	38556.36716295948	37875.30883755221	0.19731524899040087	0.18272863124357006	1622.9974557744572	11578.018672093749	1614.2588133919053	11515.67963556759
3.116850400696155	20548.7140597289	21265.197207487683	27913.183931001873	28012.592659209244	31199.43203737348	31028.911033021086	34069.35639571144	33682.50699739408	38593.76886128415	37912.04939038877	0.19731681196424183	0.1827300459288078	1611.9992582421983	11568.850756920874	1603.321760185645	11506.57491405122
3.135630992291033	20568.495570016814	21285.681233292085	27940.149443179755	28039.65939482424	31229.603009711096	31058.91961131088	34102.32454165624	33715.101664956666	38631.14145285928	37948.761343917206	0.19731839359470274	0.18273147750012436	1601.0558208811563	11559.547368961386	1592.4391737531405	11497.335626288317
3.1545247463978408	20588.259730533962	21306.147481755794	27967.09269889254	28066.703866758002	31259.749532571826	31088.90390854617	34135.26629241983	33747.67024909221	38668.48450858726	37985.444276534625	0.1973199941061658	0.18273292616059528	1590.1669304732932	11550.10804206971	1581.6108420874225	11487.961310790852
3.1735323448776414	20608.00629148274	21326.595696619563	27994.01337544134	28093.725752076618	31289.8712506838	31118.863571838527	34168.18126389646	33780.21237020957	38705.79759797533	38022.09776526692	0.19732161372572582	0.18273439211575265	1579.3323743820656	11540.532309336588	1570.8365537497448	11478.451505274512
3.192654473700048	20627.735002065823	21347.025620617267	28020.911148976043	28120.724726701937	31319.967807555833	31148.798247092065	34201.06907069678	33812.727647450076	38743.08028913421	38058.72138576659	0.19732325268322257	0.18273587557361134	1568.5519405425293	11530.8197030304	1560.1160978724947	11468.805746670812
3.211891822967991	20647.445610482417	21367.436995472817	28047.785694492803	28147.700465409667	31350.038845475447	31178.707579002083	34233.92932614627	33845.215698686676	38780.33214877695	38095.3147123124	0.1973249112112752	0.1827373767447023	1557.8254174602916	11520.969754579477	1549.4492641607067	11459.02357113827
3.2312450869426166	20667.137863924327	21387.829561896127	28074.636685831134	28174.65264182636	31380.084005506462	31208.591211052382	34266.7616422832	33877.67614052155	38817.55274221734	38131.87731780732	0.19732658954531462	0.1827388958421004	1547.1525942068547	11510.98199454043	1538.8358428811189	11449.104513992555
3.2507149640683446	20686.811508572016	21408.203059579628	28101.463795671207	28201.580928427087	31410.10292748685	31238.448785513545	34299.56562985685	33910.10858828476	38854.741633368656	38168.40877377772	0.19732828792361934	0.1827404330814575	1536.5332604367286	11500.855952725746	1528.2756248759106	11439.048109798692
3.2703021569980693	20706.466289591	21428.557227194553	28128.26669553157	28228.48499653283	31440.095250026996	31268.279943440735	34332.34089832628	33942.51265603244	38891.89838474294	38204.90865037197	0.19733000658734906	0.18274198868103286	1525.9672063799808	11490.591158157215	1517.768401559908	11428.85389235802
3.2900073726185273	20726.10195112776	21448.89180238739	28155.045055766237	28255.36451630817	31470.06061050732	31298.084324671927	34365.08705585829	33974.8879565454	38929.02255744947	38241.3765163596	0.1973317457805793	0.1827435628617241	1515.454222839675	11480.187139032409	1507.3139649245422	11418.521394735202
3.3098313220758016	20745.7182363059	21469.206521776123	28181.798545562153	28282.219156758678	31499.99864507636	31327.86156782583	34397.80370932597	34007.23410132743	38966.11371119382	38277.811939130035	0.19733350575033806	0.1827451558471014	1504.994101191638	11469.643422743306	1496.912107525859	11408.050149178132
3.329774720800988	20765.314887222117	21489.501120946432	28208.526832936397	28309.048585728287	31529.908988648465	31357.611310299686	34430.49046430682	34039.55070060351	39003.171404276545	38314.21448469129	0.19733528674664058	0.18274676786343702	1494.5866333902813	11458.959535909817	1486.562622497091	11397.43968720641
3.349838288536016	20784.891644942374	21509.77533444814	28235.22958473381	28335.852469897076	31559.79127490209	31387.333188267687	34463.146925081535	34071.83736331866	39040.19519359246	38350.583717669375	0.19733708902252703	0.18274839913974095	1484.2316119695315	11448.135004394688	1476.2653035494732	11386.689539627172
3.370022749359618	20804.448249497877	21530.02889579141	28261.90646662418	28362.630474778634	31589.64513627754	31417.026836678833	34495.772694632105	34104.09369713615	39077.18463462942	38386.91920130702	0.19733891283409688	0.18275004990779264	1473.9288300406188	11437.16935328301	1466.0199449617648	11375.799236452207
3.390328831713469	20823.984439881144	21550.2615374429	28288.55714309981	28389.382264717522	31619.470203975186	31446.691889254933	34528.36737464063	34136.319308435995	39114.13928146758	38423.22049746267	0.19734075844054944	0.18275172040217538	1463.6780812883517	11426.062106868252	1455.8263415927067	11364.768307005055
3.4107572684284713	20843.49995404177	21570.472990822196	28315.1812774726	28416.107502887084	31649.26610795309	31476.327978488996	34560.93056548731	34168.513802313726	39151.05868677806	38459.48716660989	0.1973426261042188	0.1827534108603091	1453.4791599785676	11414.812788703479	1445.684288874967	11353.59627986513
3.431308796751202	20862.994528882755	21590.662986297797	28341.778531871856	28442.80585128663	31679.032476925542	31505.934735642983	34593.46186624955	34200.67678257861	39187.94240182259	38495.718767836035	0.19734451609061326	0.18275512152248702	1443.331860956503	11403.420921592042	1435.5935828149086	11342.282682885416
3.4519841583705158	20882.467900256055	21610.83125318349	28368.34856724126	28469.47697073929	31708.768938360605	31535.511790746234	34625.9608746999	34232.807851752514	39224.78997645217	38531.91485884174	0.197346428668453	0.1827568526319085	1433.235979645513	11391.886027588509	1425.554020000738	11330.827043246478
3.47278409944432	20901.91980295888	21630.97751973449	28394.8910433367	28496.12052088949	31738.475118478633	31565.058772593547	34658.42718730521	34264.90661106847	39261.60095910671	38568.0749959401	0.1973483641097107	0.1827586044347159	1423.191312047653	11380.207628001459	1415.5653975892346	11319.2288873652
3.4937093706264992	20921.34997072924	21651.10151314343	28421.40561872325	28522.736160200307	31768.150642249922	31594.575308743133	34690.86039922469	34296.972660469044	39298.37489681383	38604.19873405556	0.19735032268965033	0.18276037718002933	1413.1976547463564	11368.385243417695	1405.6275133194868	11307.487741003744
3.514760727094002	20940.758136242155	21671.20295953682	28447.891950773024	28549.323545951436	31797.795133393232	31624.06102551521	34723.26010430899	34329.00559860547	39335.111335188594	38640.28562672372	0.19735230468686596	0.18276217111998427	1403.2548049071338	11356.418393721804	1395.7401655098656	11295.603129252791
3.535938928574102	20960.144031105327	21691.281583970947	28474.349695662317	28575.882334236518	31827.40821437364	31653.51554798992	34755.62589509859	34361.00502283602	39371.809818432506	38676.33522609032	0.19735431038332457	0.18276398650976614	1393.3625602721004	11344.306598044932	1385.9031530502252	11283.57457647752
3.557244739371806	20979.507385855017	21711.33711042805	28500.77850836912	28602.412179960764	31856.989506400736	31682.93850000563	34787.95736282254	34392.97052922479	39408.46988933303	38712.34708291064	0.1973563400644055	0.18276582360764915	1383.5207191659138	11332.04937483184	1376.116275412729	11271.401606396772
3.578678928397448	20998.847929951888	21731.369261812437	28527.178042670585	28628.912736838633	31886.538629426843	31712.329504157264	34820.25409739725	34424.90171254055	39445.091089262954	38748.320746548976	0.19735839401894287	0.18276768267503357	1373.7290804896038	11319.646241775714	1366.3793326405575	11259.083742016926
3.600242269194432	21018.165391776623	21751.37775994637	28553.54795114025	28655.38365739118	31916.055202144897	31741.688181794245	34852.51568742487	34456.798166255205	39481.67295817955	38784.25576497781	0.19736047253926625	0.18276956397648325	1363.98744373105	11307.096715934575	1356.692125362344	11246.620505740866
3.6219355399671502	21037.459498626067	21771.362325566486	28579.887885145938	28681.824592944176	31945.53884198723	31771.01415301939	34884.74172019275	34488.65948254321	39518.21503462482	38820.15168477789	0.19736257592124593	0.1827714677797648	1354.2956089592772	11294.400313667953	1347.054454783909	11234.01141931396
3.643759523609069	21056.729976708593	21791.32267831948	28606.197494846765	28708.235193625223	31974.989165123166	31800.307036686616	34916.93178167154	34520.4852522798	39554.716855724204	38856.00805113711	0.19736470446433277	0.182773394355886	1344.6533768194495	11281.556550621055	1337.4661226850003	11221.256003797054
3.6657150077309777	21075.976551140044	21811.258536758334	28632.47642919086	28734.61510836171	32004.40578645766	31829.566450399638	34949.08545651443	34552.27506504025	39591.17795718665	38891.82440785051	0.19736685847160393	0.18277534397913536	1335.0605485436972	11268.564941805787	1327.9269314291887	11208.353779664263
3.6878027846894206	21095.198945939388	21831.169618338216	28658.72433591277	28760.963984878326	32033.788319629395	31858.792010510206	34981.20232805592	34584.028509098636	39627.59787330418	38927.60029731975	0.19736903824980687	0.18277731692712273	1325.5169259409886	11255.425001529045	1318.4366839539725	11195.304266719148
3.710023651615288	21114.39688402431	21851.055639412454	28684.940861530828	28787.28146969468	32063.13637700898	31887.983332116393	35013.281978310566	34615.7451714267	39663.976136951314	38963.33526055265	0.1973712441094036	0.18277931348081858	1316.0223114007385	11242.136243436486	1308.9951837738045	11182.106984137557
3.732378410442586	21133.570087206917	21870.916315228475	28711.12565134472	28813.567208122957	32092.449569697317	31917.140029061018	35045.32398797198	34647.42463769286	39700.31227958499	38999.028837163016	0.1973734763646152	0.18278133392459625	1306.5765079024713	11228.698180587031	1299.6022349904524	11168.761450552382
3.7548678679373717	21152.718276189542	21890.751359923957	28737.278349433178	28839.820844265876	32121.727507524163	31946.261713930377	35077.3279364121	34679.0664922615	39736.605831244575	39034.680565370676	0.1973757353334696	0.18278337854627247	1297.1793190003373	11215.110325343907	1290.2576422783313	11155.267183941789
3.777492835726878	21171.841170559965	21910.56048652238	28763.398598651016	28866.042021013865	32150.96979904594	31975.34799805212	35109.29340167957	34710.67031819147	39772.85632055109	39070.28998200065	0.19737802133784668	0.18278544763715002	1287.830548829399	11201.372189431451	1280.9612108889269	11141.623701676726
3.8002541303288	21190.938488787382	21930.343406929267	28789.4860406271	28892.23038004321	32180.176051544586	32004.39849149419	35141.21996049931	34742.235697235585	39809.063274707645	39105.8566224836	0.1973803347035243	0.1827875414920587	1278.5300021086587	11187.483283958398	1271.7127466537058	11127.830520555377
3.823152573180761	21210.009948217612	21950.09983192772	28815.540315761402	28918.385561813328	32209.345871025507	32033.412803062896	35173.10718827108	34773.76220983934	39845.226219498814	39141.380020855206	0.19738267576022844	0.18278966040940062	1269.2774841354694	11173.443119395524	1262.512055983767	11113.887156798504
3.8461889906699622	21229.055265068866	21969.829471174646	28841.561063222896	28944.507205564893	32238.478862216296	32062.390540301843	35204.954659068964	34805.24943514047	39881.34467929103	39176.85970975661	0.1973850448416785	0.18279180469119197	1260.0728007979924	11159.25120568648	1253.358945870772	11099.79312608298
3.8693642141629967	21248.074154427304	21989.53203319631	28867.547920947076	28970.594949317263	32267.574628565228	32091.331309490135	35236.76194564052	34836.69695096777	39917.418177032676	39212.29522043403	0.19738744228563834	0.18279397464310776	1250.9157585533103	11144.90705205407	1244.253223878215	11085.547943463549
3.892679080035866	21267.066330242065	22009.20722538418	28893.500525632946	28996.64842986621	32296.63277223904	32120.23471564095	35268.52861940527	34868.10433384032	39953.446234253344	39247.6860827389	0.19738986843396422	0.18279617057452577	1241.8061644419795	11130.410167158581	1235.1946981516667	11071.151123478077
3.9161344297041563	21286.031505321254	22028.854753990876	28919.41851274123	29022.66728278182	32325.652894122224	32149.10036250026	35300.25425045466	34899.471158966895	39989.428371064874	39283.03182512801	0.19739232363265447	0.18279839279857327	1232.7438260940835	11115.760059135966	1226.18317741598	11056.602180126123
3.9397311096534064	21304.969391327006	22048.474324125735	28945.30151649152	29048.65114240605	32354.634593814968	32177.927852545297	35331.93840755087	34930.797000245046	40025.36410616102	39318.33197466359	0.1973948082319015	0.18280064163217122	1223.7285517143318	11100.956235508434	1217.2184709740104	11041.900626878254
3.963469971469652	21323.87969877114	22068.065639750792	28971.14916986005	29074.599641850724	32383.577469632008	32206.716786983343	35363.5806581263	34962.081430260594	40061.25295681792	39353.58605701368	0.19739732258614143	0.18280291739608034	1214.7601500879973	11085.998203207739	1208.3003887032392	11027.045976646245
3.987351871870168	21342.76213701017	22087.628403676164	28996.96110457692	29100.51241299488	32412.481118600732	32235.466765749996	35395.18056828246	34993.32402028659	40097.09443889393	39388.7935964519	0.19739986705410717	0.18280522041494962	1205.838430576492	11070.885468582623	1199.428741055308	11012.037741798908
4.01137767273438	21361.616414240918	22107.162317555998	29022.736951123898	29126.38908648285	32441.345136460008	32264.177387508105	35426.73770278956	35024.52434028297	40132.88806683027	39423.954115858105	0.19740244199887913	0.18280755101736254	1196.9632031320361	11055.617537514307	1190.6033390699886	10996.875434290618
4.035548241134971	21380.44223749587	22126.667081884232	29048.47633873213	29152.229291722142	32470.169117658927	32292.848249646646	35458.251625086115	35055.681958896115	40168.63335365156	39459.06713671889	0.197405047787941	0.18280990953588525	1188.1342782786814	11040.1939152712	1181.8239943550434	10981.55856549088
4.059864449369175	21399.2393126381	22146.142395989857	29074.17889537921	29178.032656880743	32498.95265535485	32321.47894827881	35489.72189727761	35086.79644345766	40204.32981096559	39494.13217912732	0.19740768479323018	0.18281229630711462	1179.3514671204612	11024.614106594585	1173.0905190962367	10966.086646297947
4.08432717499025	21418.007344356924	22165.58795803296	29099.844247787332	29203.79880888546	32527.695341412604	32350.06907824144	35521.148080136714	35117.86735998468	40239.97694896451	39529.14876178416	0.19741035339119478	0.18281471167172883	1170.614581345697	11008.877615735866	1164.4027260603616	10950.45918716956
4.108937300839158	21436.74603616287	22185.00346500009	29125.47202142052	29229.527373419387	32556.39676640277	32378.618233093308	35552.52973310227	35148.89427317876	40275.57427642493	39564.116401997795	0.1974130539628476	0.182817155974536	1161.9234332154738	10992.983946379274	1155.7604285826674	10934.675698014908
4.133695715076422	21455.45509038291	22204.388612699822	29151.06184048226	29255.217974919713	32585.056519600395	32407.12600511398	35583.86641427885	35179.87674642554	40311.12130070855	39599.0346156849	0.19741578689382233	0.18281962956452524	1153.277835572604	10976.93260172382	1147.1634405818768	10918.735688360408
4.15860331121418	21474.134208155665	22223.74309575857	29176.613327913205	29280.870236575887	32613.674188983765	32435.59198530294	35615.15768043639	35210.81434179469	40346.617527762864	39633.902917371415	0.19741855257442878	0.18282213279491716	1144.6776018384844	10960.723084474914	1138.6115765469149	10902.638667225838
4.183660988148428	21492.783089426484	22243.066607615678	29202.12610538872	29306.483780326897	32642.249361233058	32464.01576337783	35646.40308700973	35241.706620038865	40382.062462121874	39668.7208201925	0.19742135139971168	0.18282466602321593	1136.1225460130954	10944.354896853678	1130.1046515419148	10886.384143187664
4.208869650191461	21511.401432942628	22262.358840519337	29227.599793316556	29332.058226859637	32670.781621729144	32492.39692777389	35677.60218809825	35272.553140594	40417.4556069068	39703.487835893946	0.19742418376950727	0.18282722961126138	1127.6124826706946	10927.827540569007	1121.6424812086625	10869.971624420024
4.2342302071045115	21529.988936248137	22281.61948552177	29253.03401083427	29357.593195606398	32699.27055455214	32520.73506564243	35708.75453646536	35303.35346157858	40452.79646382674	39738.20347483245	0.19742705008850348	0.18282982392528307	1119.1472269651713	10911.140516878106	1113.2248817608925	10853.40061865002
4.259743574130585	21548.54529567912	22300.84823247491	29278.428375807172	29383.088304742996	32727.715742480483	32549.029762850023	35739.85968353843	35334.10713979364	40488.08453317981	39772.867245976784	0.19742995076629619	0.18283244933595116	1110.726594627602	10894.293326592073	1104.8516699876636	10836.670633208938
4.285410672027485	21567.070206358574	22320.044770025645	29303.7825048257	29408.543171186444	32756.116766989537	32577.280603977244	35770.917179408345	35364.813730722344	40523.31931385389	39807.47865690842	0.19743288621745286	0.18283510621843374	1102.3504019632237	10877.285470034927	1096.5226632494014	10819.781174995005
4.311232427101037	21585.56336219138	22339.208785611267	29329.096013203132	29433.95741059291	32784.47320825043	32605.487172317655	35801.92657282926	35395.47278852986	40558.500303327535	39842.03721382254	0.19743585686157059	0.18283779495245	1094.0184658538783	10860.116447101347	1088.2376794795273	10802.731750525534
4.337209771238533	21604.02445585926	22358.33996545485	29354.368514973263	29459.330637355586	32812.78464512899	32633.649049876858	35832.88741121847	35426.08386606322	40593.626997671156	39876.54242152912	0.19743886312333858	0.18284051592232684	1085.7306037575472	10842.78575726226	1079.9965371862054	10785.521865944378
4.363343641942354	21622.45317881572	22377.437994560623	29379.599622888072	29484.66246460266	32841.05065518459	32661.765817371484	35863.79924065631	35456.646514851214	40628.698891548076	39910.9937834539	0.1974419054326018	0.1828432695170539	1077.4866337047424	10825.292899542488	1071.7990554462885	10768.151026996784
4.389634982363801	21640.849221280772	22396.502556709165	29404.78894841528	29509.952504195084	32869.27081466899	32689.837054228134	35894.66160588579	35487.160285104204	40663.715478215556	39945.390801639405	0.19744498422442008	0.1828460561303417	1069.2863743030466	10807.6373725757	1063.6450539105572	10750.618739089929
4.416084741337141	21659.212272235985	22415.533334452863	29429.936101736206	29535.2003667247	32897.44469852545	32717.862338582647	35925.47405031289	35517.62472571436	40698.6762495263	39979.73297674641	0.19744809993913703	0.1828488761606796	1061.1296447322238	10789.81867458485	1055.5343527998775	10732.924507266842
4.442693873413836	21677.54201941905	22434.530009110997	29455.040691743223	29560.40566151194	32925.571880387426	32745.841247278942	35956.23611600616	35548.039384255324	40733.580695929384	40014.01980805482	0.19745125302244082	0.18285173001139293	1053.0162647453835	10771.83630338218	1047.466772904736	10715.06783621665
4.469463338897009	21695.838149318726	22453.492260765077	29480.10232603763	29585.56799660398	32953.65193257781	32773.773355868354	35986.94734369697	35578.40380698254	40768.42830647187	40048.2507934652	0.1974544439254305	0.18285461809070286	1044.9460546670016	10753.689756399952	1039.442135584657	10697.048230296
4.49639410387609	21714.10034716938	22472.41976825392	29505.120610927133	29610.68697877243	32981.68442610767	32801.658238608536	36017.60727277936	35608.71753883309	40803.218568799944	40082.42542949993	0.1974576731046843	0.18285754081178718	1036.9188353964128	10735.378530720249	1031.460262771463	10678.865193569101
4.523487140261684	21732.328296945958	22491.312209169053	29530.09515142388	29635.762213511727	33009.66893067567	32829.49546846304	36048.21544131045	35638.98012342622	40837.950969160825	40116.54321130499	0.19746094102232345	0.18286049859283876	1028.9344284028048	10716.902123039588	1023.5209769633366	10660.518229764886
4.550743425820648	21750.52168135827	22510.169259849506	29555.025551241724	29660.79330503656	33037.60501466664	32857.28461709999	36078.77138601011	35669.19110306301	40872.624992403675	40150.60363265092	0.19746424814608218	0.18286349185712936	1020.9926557227736	10698.260029671714	1015.6241012234241	10642.006842280738
4.578163944211368	21768.680181845863	22528.990595377163	29579.911412794245	29685.779856280235	33065.49224515103	32885.025254891676	36109.274642261465	35699.350018726946	40907.24012198168	40184.606185934725	0.19746759494937613	0.18286652103307074	1013.0933399697533	10679.451746646315	1007.7694591879845	10623.330534284934
4.605749685019276	21786.80347857257	22547.775889571796	29604.75233719243	29710.72146889259	33093.33018788397	32912.716950913746	36139.72474411108	35729.45641008411	40941.795839953564	40218.5503621814	0.19747098191137066	0.18286958655427638	1005.2363043241203	10660.476769643836	999.9568750587059	10604.488808653317
4.633501643792551	21804.891250421017	22566.524814986115	29629.54792424236	29735.617743238014	33121.11840730437	32940.35927294452	36170.12122426923	35759.50981548353	40976.29162698537	40252.435651045664	0.19747440951705425	0.18287268885962707	997.4213725290028	10641.334593948908	992.1861735966522	10585.481167926453
4.6614208220780515	21822.943174986893	22585.23704290049	29654.297772442664	29760.468278393095	33148.856466533776	32967.95178746392	36200.46361410973	35789.509771957106	41010.72696235176	40286.26154081319	0.19747787825730592	0.18287582839333552	989.6483689045999	10622.024714627303	984.4571801365819	10566.307114468887
4.689508227457455	21840.958928573986	22603.912243318533	29679.00147898294	29785.272672145427	33176.54392737634	32995.49405965361	36230.75144367127	35819.455815220856	41045.1013239389	40320.02751840341	0.19748138862897097	0.18287900560500883	981.9171183338622	10602.546626402065	976.769720574026	10546.966150370426
4.717764873583629	21858.938186187876	22622.55008496132	29703.65863974064	29810.0305209907	33204.180350317096	33022.98565339541	36260.98424165664	35849.34747967433	41079.414188245115	40353.733069370166	0.19748494113493087	0.1828822209497182	974.2274462670321	10582.899823695421	969.1236213679658	10527.457777469419
4.746191780217212	21876.880621530974	22641.150235262965	29728.268849279644	29834.741420131613	33231.76529452211	33050.4261312716	36291.16153543425	35879.18429840208	41113.66503038415	40387.37767790481	0.19748853628418067	0.18288547488806334	966.5791787235066	10563.083800693974	961.5187095447909	10507.781497430988
4.774789973263409	21894.785906996418	22659.71236036501	29752.831700847393	29859.404963475277	33259.29831783708	33077.81505456369	36321.282851037795	35908.965803173414	41147.85332408619	40420.96082683726	0.19749217459190108	0.18288876788624192	958.97214228136	10543.098051236942	953.9548126864247	10487.936811629683
4.803560484809025	21912.653713662512	22678.23612511146	29777.346786372917	29884.020743631587	33286.77897678693	33105.15198325216	36351.34771316713	35938.691524443326	41181.97854170048	40454.481997638555	0.19749585657953567	0.1828921004161161	951.4061640907312	10522.942068984732	946.4317589421989	10467.923221308738
4.832504353159697	21930.48371128715	22696.721193043646	29801.813696464742	29908.588351911294	33314.2068265753	33132.436476015995	36381.35564518902	35968.360991353176	41216.04015419769	40487.94067042294	0.19749958277486787	0.18289547295528502	943.8810718582245	10502.61534727458	938.9493770203553	10447.740227492526
4.861622622877388	21948.275568301568	22715.167226394853	29826.232020408166	29933.107378323937	33341.58142108335	33159.668090232044	36411.3061691371	35997.97373173107	41250.03763117144	40521.33632394987	0.19750335371209773	0.18289888598715145	936.3966938589001	10482.117379263043	931.5074961896753	10427.38733103592
4.890916344818065	21966.028951805165	22733.57388608517	29850.601346163803	29957.57741157615	33368.902312870014	33186.846381974756	36441.19880571352	36027.529272092936	41283.970440841775	40554.668435626605	0.19750716993192172	0.18290234000099648	928.9528589289403	10461.44765786361	924.1059462759877	10406.864032594487
4.9203865761696335	21983.743527558974	22751.94083171602	29874.921260364546	29981.998039069396	33396.16905317051	33213.97090601542	36471.03307428863	36057.02713764275	41317.838050056314	40587.936481509976	0.19751103198161202	0.1829058354920488	921.5493964641355	10440.60567576252	916.7445576681057	10386.169832730666
4.950034380490085	22001.418959980325	22770.267721565167	29899.191348314118	30006.36884689869	33423.381191896595	33241.041215822406	36500.80849290264	36086.46685227413	41351.6399242939	40621.13993630967	0.19751494041509668	0.18290937296155962	914.1861364236102	10419.5909254672	909.4231613110751	10365.30423183553
4.979860827745887	22019.054912136377	22788.5542125809	29923.411193984262	30030.689419850052	33450.5382776354	33268.05686356008	36530.524578265715	36115.84793857038	41385.37552766622	40654.27827338982	0.1975188957930427	0.18291295291687637	906.8629093228374	10398.402899256907	902.141588703962	10344.26673014462
5.009866994350591	22036.65104573849	22806.79996037697	29947.580380012976	30054.959341399146	33477.63985764942	33295.01740008904	36560.18084575932	36145.16991780596	41419.04432292108	40687.35096477217	0.19752289868293718	0.18291657587151536	899.5795462408569	10377.041089282371	894.899671908468	10323.056827845052
5.040053963203681	22054.207021136022	22825.00461922701	29971.69848770217	30079.17819370923	33504.68547787583	33321.92237496563	36589.77680943696	36174.43230994724	41452.64577144483	40720.35748113851	0.19752694965917256	0.18292024234524057	892.3358788066544	10355.504987428896	887.6972435321659	10301.674024912529
5.070422823729659	22071.72249731001	22843.16784205885	29995.7650970152	30103.34555762906	33531.67468292578	33348.77133644135	36619.31198202473	36203.63463365321	41486.1793332648	40753.29729183301	0.19753104930313006	0.18292395286413896	885.1317392160418	10333.794085533358	880.5341367437504	10280.117821304128
5.100974671917351	22089.197131867622	22861.28928044939	30019.779786575466	30127.461012691612	33558.60701608488	33375.5638314633	36648.78587492333	36232.776406277124	41519.64446705321	40786.16986486572	0.19753519820326665	0.18292770796069674	877.9669602175709	10311.907875249162	873.4101852675667	10258.387716917321
5.131710610359471	22106.63058103525	22879.368584618733	30043.74213366335	30151.524137111843	33585.48201931174	33402.29940567349	36678.19799820797	36261.85714386723	41553.04063012879	40818.97466691488	0.19753939695520206	0.1829315081738812	870.841375109856	10289.845848026685	866.3252233738312	10236.48321150802
5.1626317482924104	22124.022499652736	22897.40540342463	30067.651714214597	30175.534507784923	33612.29923323835	33428.97760340873	36707.54786063016	36290.87636116784	41586.36727846066	40851.711163329914	0.19754364616180556	0.18293535404921674	863.7548177539138	10267.607495293021	859.2790858887602	10214.403804820031
5.193739201636265	22141.372541166947	22915.399384356882	30091.5081028181	30199.4917002846	33639.0581971696	33455.59796770071	36736.834969618765	36319.833571620824	41619.6238666712	40884.37881813465	0.1975479464332864	0.1829392461388683	856.7071225628024	10245.192308333702	852.2716081908438	10192.148996568285
5.225034093035115	22158.68035762547	22933.350173531686	30115.310872713693	30223.395288861324	33665.758449083034	33482.160040275776	36766.05883128116	36348.72828736674	41652.80984803924	40916.97709403027	0.19755229838728364	0.18294318500172152	849.6981244968483	10222.599778283387	845.3026262026979	10169.718286373653
5.256517551897525	22175.945599670024	22951.25741568563	30139.05959578979	30247.2448464402	33692.399525628265	33508.66336155462	36795.2189504042	36377.56001924585	41685.924674502894	40949.50545239812	0.19755670264895733	0.18294717120346626	842.727659074124	10199.829396247864	838.3719764017733	10147.111173899844
5.288190714437326	22193.167916530394	22969.12075417039	30162.753842581777	30271.039944619828	33718.980962127454	33535.10747065287	36824.31483045622	36406.32827680012	41718.96779666373	40981.96335330377	0.19756115985108172	0.18295120531667858	835.7955623620655	10176.880653250962	831.4794958126149	10124.32715879567
5.320054723714605	22210.346956017514	22986.93983094642	30186.393182269305	30294.780153669857	33745.50229257438	33561.49190538038	36853.34597358758	36435.03256827392	41751.938663789246	41014.350255499405	0.1975656706341373	0.18295528792090718	828.9016709739808	10153.753040194511	824.625022002263	10101.36574066151
5.352110729676963	22227.482364517215	23004.71428657736	30209.977182674495	30318.465042529635	33771.96304963476	33587.81620224171	36882.31188063263	36463.672400615935	41784.83672381692	41046.66561642772	0.19757023564640838	0.18295941960275935	822.0458220779547	10130.44604801014	817.808393090032	10078.226419190876
5.384359889201005	22244.57378698353	23022.443760224127	30233.505410259808	30342.094178806434	33798.36276464604	33614.079896436124	36911.21205111105	36492.24727948059	41817.66142335768	41078.908892225416	0.19757485554407667	0.1829636009559855	815.2278533874196	10106.959167550318	811.0294477393618	10054.908694093116
5.41680336613411	22261.62086693201	23040.127889638883	30256.977430125815	30365.66712877365	33824.70096761722	33640.28252185767	36940.04598322925	36520.75670922961	41850.412207699424	41111.07953772656	0.19757953099131925	0.18296783258156968	808.4476031623199	10083.29188963864	804.2880251527531	10031.412065067329
5.44944233133642	22278.623246433093	23057.76631115892	30280.392806009164	30389.183457368865	33850.97718722887	33666.42361109505	36968.81317388209	36549.20019293337	41883.08852081085	41143.177006466045	0.1975842626604085	0.1829721150878177	801.7049102083547	10059.44370508939	797.5839650812559	10007.736031931825
5.482277962723094	22295.58056610524	23075.358659700963	30303.75110028043	30412.642728192663	33877.19095083308	33692.50269543239	36997.51311865438	36577.57723237317	41915.689805345224	41175.20075068392	0.19758905123180945	0.1829764490904463	794.9996138776769	10035.414104721509	790.9171078195213	9983.880094595253
5.515311445306831	22312.49246510821	23092.90456875473	30327.051873942088	30436.04450350645	33903.34178445352	33718.51930484891	37026.14531182271	36605.88732804247	41948.21550264433	41207.1502213286	0.1975938973942831	0.18298083521267666	788.3315540649346	10011.202579353936	784.2872941974783	9959.843752974644
5.548543971240616	22329.358581136108	23110.403670376916	30350.294686626316	30459.38834423089	33929.429212785384	33744.47296801931	37054.70924635698	36634.129979148696	41980.66505274233	41239.02486806085	0.19759880184498615	0.18298527408532356	781.7005712064565	9986.808619813062	777.6943655874929	9935.626507121138
5.581976739860765	22346.17855041046	23127.85559518499	30373.479096592917	30482.673809944234	33955.452759195476	33770.36321231409	37083.2044139223	36662.304683615286	42013.03789436986	41270.82413925784	0.19760376528957702	0.18298976634689257	775.1065062842099	9962.231717009097	771.1381639043102	9911.2278572293
5.615610957730194	22362.952007673342	23145.25997235105	30396.60466072743	30505.900458880777	33981.411945722575	33796.18956379999	37111.63030488104	36690.4109380836	42045.33346495846	41302.54748201735	0.1976087884423197	0.18299431264367214	768.5492008193396	9937.471361876465	764.6185315984185	9886.647303598002
5.649447838681973	22379.67858618015	23162.61642959539	30419.67093453878	30529.067847928967	34007.30629307719	33821.95154724006	37139.986408294346	36718.44823791469	42077.55120064439	41334.19434216156	0.19761387202618896	0.1829989136298312	762.02849687048	9912.527045389637	758.135311656748	9861.884346650913
5.6834886038631165	22396.357917692618	23179.924593180247	30442.677472157364	30552.175532629884	34033.13532064201	33847.64868609426	37168.27221192438	36746.416077191425	42109.69053627324	41365.764164241504	0.19761901677297888	0.18300356996751566	755.544237037946	9887.39825862553	751.6883476039511	9836.938486989588
5.717734481778674	22412.989632471596	23197.184087903388	30465.623826332947	30575.223067175568	34058.898546472	33873.280502519796	37196.48720223626	36774.31394872054	42141.750905404275	41397.25639154127	0.19762422342341227	0.18300828232694585	749.0962644568644	9862.084492719732	745.2774834971642	9811.809225347824
5.75218670833605	22429.57335926975	23214.394537091608	30488.509548432474	30598.210004407276	34084.5954872946	33898.84651737147	37224.6308644	36802.14134403468	42173.73174031477	41428.67046608233	0.19762949272724945	0.18301305138651838	742.6844228014234	9836.585238935426	738.9025639300235	9786.496062676422
5.786846526889619	22446.108725324466	23231.555562594393	30511.33418843828	30621.135895814074	34110.22565851021	33924.346250202456	37252.70268229295	36829.89775339479	42205.63247200499	41460.00582862828	0.19763482544340058	0.18301787783290485	736.3085562821943	9810.899988666177	732.5634340302786	9760.998500134796
5.821715188285586	22462.59535635034	23248.666784777244	30534.097294945837	30644.000291531076	34135.788574192346	33949.779219264616	37280.70213850179	36857.58266579225	42237.45253020264	41491.2619186892	0.19764022234003933	0.18302276236115586	729.968509640079	9785.028233373538	726.2599394527497	9735.316039036028
5.856793950907131	22479.032876531684	23265.727822515033	30556.798415161604	30666.80274033772	34161.28374708788	33975.144941508974	37308.62871432461	36885.195568950985	42269.19134336744	41522.438174526156	0.19764568419471568	0.18302770567480267	723.6641281513148	9758.969464691356	719.9919263856718	9709.448180944659
5.892084080719833	22495.420908515258	23282.738293185503	30579.437094901237	30689.54278965642	34186.71068861768	34000.44293258658	37336.48188977361	36912.73594933016	42300.84833869646	41553.53403315635	0.1976512117944738	0.18303270848596304	717.395257625496	9732.723174414597	713.7592415476101	9683.394427677616
5.927586851317345	22511.75907340257	23299.69781266242	30602.012878587346	30712.21998555074	34212.06890887682	34025.67270684894	37364.261143577176	36940.20329212636	42332.42294212869	41584.548930357596	0.19765680593596802	0.1830377715154477	711.1617444003932	9706.288854476064	707.5617321831523	9657.154281268828
5.963303543967366	22528.046990742223	23316.60599530884	30624.52530924744	30734.833872723913	34237.35791663507	34050.83377734874	37391.965953182305	36967.597081276115	42363.91457835022	41615.482300673386	0.1976624674255818	0.18304289549286615	704.9634353466099	9679.665997019969	701.3992460666341	9630.727244054899
5.999235447657878	22544.28427852243	23333.46245397037	30646.97392851211	30757.383994517342	34262.57721933754	34075.92565584067	37419.59579475736	36994.916799458595	42395.32267079957	41646.33357741804	0.19766819707954822	0.1830480811567368	698.800177863217	9652.854094377719	695.2716314984136	9604.112818640657
6.035383859143656	22560.47055316303	23350.266799968143	30669.35827661272	30779.869892908875	34287.72632310497	34100.947852782025	37447.15014319437	37022.16192809803	42426.64664167271	41677.1021926816	0.19767399572407338	0.18305332925459714	692.6718198738527	9625.852639053948	689.1787373014959	9577.31050790567
6.071750082993084	22576.60542950778	23367.018643091953	30691.67789237946	30802.29110851128	34312.804732734396	34125.89987733353	37474.62847211163	37049.33194736641	42457.88591192844	41707.78757733512	0.19767986419545708	0.18305864054311494	686.5782098310301	9598.661123798229	683.120412824559	9550.319815051742
6.108335431635222	22592.688520816468	23383.717591593253	30713.932313239377	30824.647180570762	34337.811951699725	34150.7812373602	37502.03025385654	37076.42633618624	42489.03990129387	41738.389161036	0.1976858033402198	0.18306401578820014	680.5191967134015	9571.27904160507	677.0965079397429	9523.140243616886
6.145141225407182	22608.719438756933	23400.363252178096	30736.12107521432	30846.937646965413	34362.74748215244	34175.59143943223	37529.35495950826	37103.444572233406	42520.10802827008	41768.90637223342	0.19769181401522842	0.18306945576512118	674.4946300212177	9543.705885683186	671.1068730389234	9495.771297453903
6.182168792601758	22624.697793396983	23416.955229999956	30758.243712918775	30869.162044203513	34387.610824922034	34200.32998882574	37556.602058880366	37130.3861319398	42551.0897101374	41799.33863817361	0.19769789708782434	0.18307496125861983	668.5043597792974	9515.941149528138	665.1513590354589	9468.212480780669
6.2194194695153895	22640.623193196403	23433.493128652626	30780.299759558085	30891.319907422265	34412.401479517044	34224.99638952395	37583.771020524044	37157.250490496524	42581.984362961666	41829.685384905846	0.1977040534359545	0.18308053306302818	662.5482365357457	9487.984326921403	659.2298173642484	9440.463298212737
6.256894600496366	22656.495244998707	23449.97655016299	30802.288746926253	30913.410770386137	34437.118944125534	34249.59014421808	37610.861311730725	37184.037121856745	42612.79140159965	41859.946037287846	0.19771028394830092	0.18308617198238789	656.6261113549699	9459.834911876358	653.342099973117	9412.523254679516
6.294595537993358	22672.31355402275	23466.405094983464	30824.210205403808	30935.434165485156	34461.76271561581	34274.110754308065	37637.87239853504	37210.745498738484	42643.51023970498	41890.12001899138	0.19771658952441581	0.1830918788305706	650.737835822627	9431.492398732342	647.4880593294511	9384.391855539754
6.332523642604218	22688.077723854603	23482.77836198497	30846.063663956003	30957.389623733747	34486.33228953742	34298.557719904114	37664.80374571802	37237.37509262816	42674.140289734394	41920.20675250866	0.1977229710748541	0.18309765443139941	644.8832620471367	9402.956282215193	641.66754841886	9356.068606608547
6.370680283125076	22703.787356439214	23499.0959484493	30867.848650130916	30979.27667476907	34510.82716012215	34322.9305398275	37691.65481681049	37263.925373783524	42704.68096295411	41950.20565915799	0.1977294295213127	0.18310349961877234	639.0622426482732	9374.2260572901	635.8804207384819	9327.553014071658
6.40906683659976	22719.44205207151	23515.357450061605	30889.564690056846	31001.094846849464	34535.24682028428	34347.22871161174	37718.42507409545	37290.395811236885	42735.13166944526	41980.11615908989	0.19773596579676606	0.18310941523678745	633.2746307601919	9345.3012192538	630.1265302982065	9298.844584561884
6.447684688369473	22735.041409388203	23531.562460902842	30911.21130844084	31022.843666853005	34559.590761622065	34371.4517315037	37745.11397861205	37316.7858727984	42765.49181811099	42009.93767129328	0.1977425808456088	0.1831154021398689	627.5202800394036	9316.181263867766	624.4057316235267	9269.942825217731
6.486535232122802	22750.585025359178	23547.710573442262	30932.78802856664	31044.52266027622	34583.858474418696	34395.59909446517	37771.72099015877	37343.095025059745	42795.760816682814	42039.66961360206	0.19774927562379468	0.18312146119289638	621.7990446487674	9286.86568716541	618.717879747157	9240.847243588418
6.525619869945995	22766.07249527832	23563.801378529333	30954.294372292166	31066.131351232107	34608.04944764271	34419.67029417342	37798.24556729633	37369.322733396875	42825.93807172662	42069.311402700805	0.19775605109898312	0.18312759327133288	616.1107792642433	9257.353985579684	613.0628302112455	9211.557347719558
6.564940012373588	22781.503412755264	23579.83446538641	30975.72986004812	31087.669262449243	34632.16316894972	34443.66482302322	37824.68716735179	37395.46846197426	42856.02298865006	42098.86245413209	0.19776290825068252	0.18313379926135764	610.4553390773945	9227.64565601293	607.4404390722048	9182.072646233253
6.604497078439295	22796.877369706184	23595.809421600632	30997.09401083562	31109.135915270064	34656.1991246831	34467.58217212784	37851.04524642167	37421.53167374814	42886.01497170893	42128.32218230265	0.19776984807039846	0.18314008005999868	604.8325797838625	9197.740195697173	601.8505628868588	9152.392648180015
6.644292495727218	22812.193956344803	23611.72583311594	31018.386342224127	31130.530829649262	34680.15679987503	34491.421831320295	37877.319259375516	37447.51183046996	42915.91342401399	42157.69000049001	0.19777687156178328	0.18314643657526739	599.2423575901776	9167.637102332897	596.2930587201263	9122.516863164492
6.684327700423376	22827.452761173503	23627.583284225195	31039.60637034965	31151.853524152564	34704.0356782479	34515.18328915499	37903.50865985975	37473.40839269041	42945.717747538205	42186.96532084953	0.197783979740786	0.18315286972629646	593.6845292102662	9137.335874062963	590.7677841445548	9092.444801397622
6.724604137367524	22842.65337097402	23643.38135756219	31060.753609912503	31173.103515955285	34727.8352422152	34538.8660329092	37929.61290030118	37499.22081976315	42975.42734312361	42216.147554421375	0.1977911736358068	0.18315938044347588	588.1589518627152	9106.83600947354	585.2745972342673	9062.175973614678
6.76512326010531	22857.795370798307	23659.1196340933	31081.827574175422	31194.280320840753	34751.55497288295	34562.469548584384	37955.631431910944	37524.948569848486	43005.04161048867	42245.23611113732	0.19779845428785078	0.18316596966859464	582.6654832717613	9076.137007632293	579.8133565625758	9031.70989109017
6.805886530940724	22872.878343959146	23674.797693109234	31102.827774961435	31215.383453198763	34775.194350050806	34585.99332090765	37981.56370468824	37550.5910999172	43034.55994823553	42274.23039982781	0.19780582275068595	0.18317263835498185	577.2039816651959	9045.238368101418	574.3839212075691	9001.046065755188
6.846895420988873	22887.9018720208	23690.41511221704	31123.753722651938	31236.412426024563	34798.75285221349	34609.436833333704	38007.409167424354	37576.14786575498	43063.981753857544	42303.12982822966	0.1978132800910007	0.18317938746765078	571.7743057723274	9014.139590929262	568.9861507474561	8970.184010152705
6.888151410229076	22902.865534789442	23705.971467331394	31144.604926184526	31257.36675091702	34822.229956561925	34632.79956804614	38033.16726770656	37601.61832196605	43093.306423746624	42331.933802993044	0.19782082738856727	0.18318621798344423	566.3763148218859	8982.840176656842	563.6199052553857	8939.12323740311
6.92965598755826	22917.768910303508	23721.46633266626	31165.38089305096	31278.24593807731	34845.62513898467	34656.08100595912	38058.837451922125	37627.001921977375	43122.533353200975	42360.641729688934	0.19782846573640284	0.1831931308911817	561.0098685456323	8951.339626410976	558.2850453057326	8907.863261329941
6.971410650844719	22932.611574824274	23736.899280726477	31186.08112929537	31299.049496307718	34868.93787406954	34679.28062671938	38084.41916526278	37652.29811804312	43151.661936433135	42389.2530128171	0.19783619624093546	0.18320012719180834	555.6748271714314	8919.63744183164	552.9814319672296	8876.40359639842
7.01341690698215	22947.393102825692	23752.269882298904	31206.70513951185	31319.776933009896	34892.167635104655	34702.39790870757	38109.911851728444	37677.506361248576	43180.69156657743	42417.76705581332	0.19784402002217102	0.18320720789854666	550.3710514227278	8887.733125086874	547.708926800522	8844.743757698685
7.055676271944047	22962.113066984723	23767.577706443797	31227.252426842595	31340.427754183544	34915.31389408016	34725.432329040195	38135.314954131776	37702.626101514594	43209.6216356982	42446.18326105733	0.19785193821386304	0.18321437403705032	545.0984025199432	8855.626178946346	542.4673918624758	8812.883261060342
7.098190270838397	22976.77103817131	23782.822320486088	31247.722492975794	31361.0014644251	34938.376121689624	34748.383363571484	38160.62791410247	37727.65678760206	43238.45153479788	42474.50102988091	0.19785995196368528	0.1832216266455566	539.8567421804182	8823.316106801853	537.2566897045472	8780.821623062715
7.1409604379627405	22991.366585438434	23798.003290006585	31268.114838143778	31381.497566926464	34961.35378733191	34771.25048689547	38185.85017209188	37752.597867116674	43267.180653825526	42502.71976257606	0.1978680624334036	0.18322896677504708	534.6459326114273	8790.802412600257	532.0766833625967	8748.558360903524
7.183988316859528	23005.899276011634	23813.120178832556	31288.42896112054	31401.915563472954	34984.246359112185	34794.03317234714	38210.98116737702	37777.448786512556	43295.80838168455	42530.838858402305	0.19787627079905332	0.18323639548940282	529.4658365109935	8758.084600888193	526.9272363656783	8716.09299257677
7.227275460371831	23020.368675278984	23828.172549029372	31308.66435922	31422.254954442822	35007.053303844055	34816.73089200543	38236.02033806559	37802.208991098145	43324.334106241746	42558.85771559623	0.19788457825111794	0.18324391386556857	524.3163170714397	8725.162176907063	521.8082127335365	8683.425036883913
7.270823430699384	23034.774346780607	23843.1599608908	31328.820528293843	31442.515238805147	35029.774087051046	34839.34311669442	38260.96712110043	37826.87792504001	43352.757214335725	42586.77573137892	0.19789298599470828	0.1832515229937153	519.1972379709478	8692.034646490589	516.7194769667694	8650.554013285786
7.31463379945495	23049.115852198145	23858.081972929966	31348.896962729294	31462.69591411864	35052.40817296819	34861.86931598563	38285.820952264185	37851.45503136783	43381.07709178548	42614.59230196474	0.19790149524974796	0.18325922397740363	514.1084633782157	8658.701516172849	511.66089405695675	8617.479442129843
7.358708147721062	23063.392751344374	23872.9381418702	31368.893155447364	31482.796476530486	35074.95502454416	34884.30895820031	38310.58126618439	37875.93975197958	43409.29312339965	42642.30682257025	0.1979101072511565	0.18326701793375358	509.0498579465202	8625.162293141708	506.6323294772883	8584.200844519772
7.403048066107065	23077.604602152136	23887.728022635278	31388.808597900268	31502.81642077448	35097.41410344247	34906.6615104111	38335.2474963378	37900.33152764596	43437.40469298487	42669.91868742246	0.19791882324903817	0.18327490599361349	504.0212868130766	8591.41648524627	501.6336491825641	8550.717742361128
7.447655154806527	23091.75096066385	23902.451168340176	31408.642780069695	31522.755240169987	35119.78487004375	34928.92643844457	38359.81907505577	37924.629798015725	43465.411183355325	42697.42728976801	0.19792764450887182	0.18328288930173092	499.0226156022982	8557.463601103052	496.6647196126287	8517.029658448882
7.49253102365499	23105.831381020478	23917.107130281434	31428.395190464595	31542.61242662049	35142.06678344753	34951.10320688332	38384.29543352921	37948.83400162078	43493.311976341916	42724.83202188223	0.19793657231170458	0.18329096901692762	494.0537104202085	8523.303150027059	491.72540768649196	8483.136116411537
7.537677292188054	23119.845415450473	23931.69545792735	31448.065316119024	31562.387470612095	35164.25930147402	34973.19127906822	38408.676001813554	37972.94357588122	43521.10645280151	42752.13227507807	0.19794560795434568	0.1832991463122755	489.11443784995936	8488.934642005712	486.8155807987787	8449.036640696228
7.583095589699846	23133.792614258502	23946.21569890815	31467.65264258981	31582.079861211987	35186.36188066588	34995.190117100436	38432.960208833734	37996.957957110375	43548.7939926261	42779.327439715176	0.1979547527495648	0.18330742237527525	484.2046649621916	8454.357587902807	481.9351068288088	8414.73075675033
7.628787555301809	23147.67252581472	23960.667399006525	31487.156653955124	31601.68908606775	35208.37397629102	35017.09918184463	38457.147482390305	38020.876580521006	43576.37397475351	42806.416905210215	0.1979640080262924	0.18331579840803672	479.32425930170575	8419.571499275975	477.0838541277335	8380.217990848236
7.674754837981857	23161.484696542622	23975.050102146924	31506.576832811315	31621.214631404884	35230.295042343416	35038.91793293009	38481.23724916352	38044.69888022943	43603.84577717559	42833.400060044914	0.19797337512982316	0.18332427562746337	474.47308888687985	8384.575888399035	472.2616915187682	8345.497870135121
7.720999096663877	23175.228670908113	23989.363350386	31525.912660271486	31640.655982026215	35252.12453154603	35060.64582875412	38505.22893471961	38068.424289261915	43631.208776949185	42860.27629177677	0.19798285542202013	0.18333285526543625	469.65102221647976	8349.370268416591	467.46848830307135	8310.56992276106
7.767522000267617	23188.90399140757	24003.60668390207	31545.163615962876	31660.012621310045	35273.86189535244	35082.28232648391	38529.121963515805	38092.05223955975	43658.462350205475	42887.04498704821	0.19799245028152448	0.18334153856900312	464.8579282638384	8313.95415329095	462.70411425386555	8275.433677831665
7.814325227768903	23202.510198556454	24017.77964098519	31564.329178025193	31679.284031209198	35295.50658394948	35103.82688205964	38552.91575890642	38115.5821619854	43685.60587216084	42913.70553159713	0.19800216110396515	0.18335032680056818	460.0936764747021	8278.327057785355	457.96843961492414	8240.0886653997
7.861410468260233	23216.046830877025	24031.881758026255	31583.408823107762	31698.469692249004	35317.05804625875	35125.278950196334	38576.60974314778	38139.01348632755	43712.63871712623	42940.25731026601	0.19801198930217329	0.1833592212380864	455.35813676496036	8242.488497490063	453.2613350987085	8204.534416498616
7.908779421011744	23229.5134248868	24045.912569506956	31602.402026367916	31717.569083526523	35338.51572993946	35146.63798438712	38600.20333740467	38162.34564130758	43739.56025851831	42966.699707012966	0.19802193630639917	0.18336822317525675	450.65117952332366	8206.437988876365	448.5826718871831	8168.770463185385
7.956433795532517	23242.909515086052	24059.871607988727	31621.308261468308	31736.58168270857	35359.87908139017	35167.90343690527	38623.69596175552	38185.57805458482	43766.369868869406	42993.03210492128	0.19803200356453005	0.1833773339217219	445.9726756050368	8170.17504924722	443.9323216275661	8132.7963384902105
8.004375311632296	23256.234633945816	24073.75840410227	31640.12700057491	31755.50696603063	35381.14754575137	35189.0747588073	38647.08703519861	38208.71015276296	43793.0669198385	43019.253886210194	0.19804219254231356	0.18338655480326851	441.32249633513857	8133.699196831323	439.31015643436695	8096.611576532014
8.052605699483543	23269.488311895486	24087.572486536625	31658.85771435476	31774.344408295343	35402.320566907765	35210.15139993552	38670.37597565805	38231.74136139591	43819.650782221994	43045.364432245464	0.19805250472358268	0.1833958871620299	436.70051350275753	8097.009950706735	434.71604888519505	8060.215712437406
8.101126699683881	23282.670077310133	24101.31338202808	31677.499871973425	31793.093482870958	35423.397587490384	35231.13280892075	38693.56219998947	38254.67110499382	43846.12082596432	43071.3631235497	0.1980629416104834	0.1834053323566918	432.1065993652446	8060.106830928475	430.1498720209929	8023.608282425441
8.149940063318896	23295.779456498334	24114.980615349297	31696.052941093305	31811.753661690087	35444.378048879604	35252.018433185294	38716.645123986855	38277.49880702955	43872.476420169754	43097.24933981364	0.19807350472370527	0.18341489176270223	427.5406266412465	8022.989358438179	425.61149934487185	7986.788823802955
8.199047552025359	23308.815973688772	24128.57370929793	31714.516387870513	31830.32441524811	35465.261391206725	35272.807718945645	38739.624162387794	38300.223889944726	43898.71693311256	43123.02245990672	0.198084195602717	0.18342456677248065	423.002468509716	7985.657055087388	421.10080481891055	7949.756874960847
8.248450938054788	23321.779151017876	24142.092184685385	31732.88967695327	31848.805212601786	35486.04705335717	35293.50011121544	38762.4987288806	38322.84577515625	43924.84173224931	43148.68186188835	0.19809501580600233	0.1834343587956347	418.49199861532543	7948.109443770722	416.61766286491184	7912.51197542157
8.298152004337403	23334.66850851651	24155.53556032533	31751.17227147918	31867.195521367765	35506.7344729727	35314.095053808414	38785.26823611022	38345.363883062644	43950.850184229836	43174.22692301905	0.1981059669112999	0.18344426925917354	414.0090910582221	7910.34604828991	412.16194836137583	7875.053665834479
8.348152544546481	23347.48356409688	24168.903353022146	31769.363633072986	31885.494807721097	35527.323086453944	35334.59198934132	38807.93209568485	38367.77763305069	43976.741654909005	43199.65701977184	0.19811705051584852	0.18345429960773205	409.5536203979864	7872.366393447854	407.7335366427433	7837.381487991661
8.398454363163072	23360.223833539152	24182.19507755921	31787.46322184416	31903.70253639379	35547.8123289631	35354.990359236974	38830.48971818242	38390.08644350193	44002.51550935851	43224.971527843656	0.1981282682366322	0.18346445130378847	405.12546164996456	7834.170005041175	403.33230349840596	7799.494984858669
8.449059275541144	23372.888830478038	24195.410246687083	31805.470496384492	31921.818170673276	35568.20163442641	35375.28960372733	38852.940513157155	38412.289731799465	44028.17111187867	43250.16982216709	0.19813962171063004	0.1834747258278931	400.72449028637493	7795.7564099077135	398.9581251711934	7761.3937005912885
8.49996910797308	23385.478066389198	24208.548371111563	31823.384913765796	31939.841172400942	35588.49043553712	35395.48916185661	38875.2838891465	38434.38691433476	44053.70782601075	43275.25127692214	0.19815111259507046	0.18348512467889735	396.35058223223314	7757.125135895796	394.6108783574309	7723.077180570923
8.551185697755594	23397.99105057541	24221.608959481728	31841.20592953726	31957.771001970777	35608.6781637578	35415.58847148459	38897.51925367762	38456.37740651463	44079.125014548874	43300.215265548315	0.19816274256768723	0.18349564937418178	392.0036138652358	7718.2757119061425	390.2904402007116	7684.544971339405
8.602710893256043	23410.42729015276	24234.59151837739	31858.932997723216	31975.607118327407	35628.7642493235	35435.586969289354	38919.646013274534	38478.26062276779	44104.42203955264	43325.06116075615	0.19817451332697802	0.183506301449895	387.6834620141308	7679.2076678862795	385.9966882945155	7645.796620674431
8.654546553979111	23422.786290036398	24247.495552297052	31876.565570820363	31993.348978964972	35648.748121244076	35455.48409077098	38941.663573464786	38500.0359765523	44129.598262359315	43349.78833453995	0.19818642659247088	0.18351708246118725	383.39000395772746	7639.920534878038	381.72950068319915	7606.831677682698
8.706694550633951	23435.067552926634	24260.320563645455	31894.10309979568	32010.99603992558	35668.62920730755	35475.27927025481	38963.57133878694	38521.702880362776	44154.65304359698	43374.39615819017	0.19819848410498808	0.1835279939824539	379.1231174234417	7600.4138450091705	377.4887558548944	7567.649692666717
8.759156765201672	23447.27057929422	24273.066052720675	31911.545034083414	32028.547755797426	35688.406934082435	35494.97194089441	38985.36871279714	38543.26074573719	44179.58574319675	43398.88400230544	0.19821068762691746	0.18353903760757861	374.8826805843273	7560.687131485902	373.27433274284704	7528.250217224471
8.811935091003267	23459.39486736606	24285.73151770168	31928.89082158292	32046.00357971358	35708.08072692104	35514.56153467536	39007.05509807687	38564.708983264645	44204.39572040623	43423.25123680576	0.1982230389424872	0.18355021495018026	370.668572059134	7520.739928632043	369.0861107237288	7488.632804246619
8.865031432767935	23471.43991311028	24298.316454635064	31946.13990865566	32063.362963349973	35727.65000996197	35534.04748241822	39028.62989623967	38586.047002592255	44229.082333802064	43447.49723094469	0.1982355398580425	0.18356152764386385	366.48067091277335	7480.571771946736	364.92396961757913	7448.797007960267
8.918447706701835	23483.405210221805	24310.820357422508	31963.29174012321	32080.625356924375	35747.1142061338	35553.42921378255	39050.092507939364	38607.27421243334	44253.644941304075	43471.6213533231	0.19824819220232712	0.1835729773424742	362.31885665189475	7440.182198050432	360.7877896873397	7408.742383966222
8.972185840557227	23495.29025010677	24323.24271780718	31980.34575926391	32097.79020919434	35766.47273715722	35572.70615727002	39071.44233287662	38628.39002057448	44278.082900187685	43495.62297190171	0.19826099782676873	0.1835845657203529	358.1830092225573	7399.570744687691	356.67745163006475	7368.468489113264
9.02624777370205	23507.094521867813	24335.583025360465	31997.301407810723	32114.856967455566	35785.72502354876	35591.87774022785	39092.67876980723	38649.39383388317	44302.3955670982	43519.50145401424	0.1982739586057681	0.1835962944725988	354.0730090124998	7358.736950808205	352.592836582975	7327.974881643429
9.080635457189915	23518.81751228834	24347.840767468548	32014.158125948143	32131.82507754037	35804.87048462337	35610.943388852626	39113.80121654918	38670.285058315785	44326.58229806404	43543.256166381114	0.19828707643698995	0.18360816531533297	349.9887368491036	7317.6803565733135	348.53382612369023	7287.261121263728
9.135350853830497	23530.458705817444	24360.015429318963	32030.91535231	32148.69398381626	35823.90853849812	35629.90252819413	39134.80906999117	38691.06309892566	44350.64244851129	43566.8864751233	0.19830035324166204	0.1836201799859651	345.93007399648195	7276.400503332727	344.50030226272065	7246.326769026928
9.190395938260405	23542.01758455372	24372.106493886437	32047.5725239761	32165.463129183783	35842.83860209477	35648.754582158515	39155.70172609966	38711.727359870536	44374.575373277	43590.391745775356	0.19831379096487448	0.18363234024346609	341.89690215029987	7234.8969335742295	340.4921474410803	7205.171387327835
9.245772697014415	23553.493628229593	24384.11344191907	32064.129076469642	32182.131955074918	35861.660091143094	35667.49897351216	39176.47857992705	38732.27724442068	44398.380426623626	43613.77134329952	0.19832739157588444	0.18364464786864115	337.8891034461558	7193.169191115536	336.5092445370974	7163.794540091418
9.301483128597186	23564.886314195417	24396.035751924454	32080.58444375468	32198.699901451735	35880.37242018449	35686.1351238858	39197.139025620076	38752.712154967485	44422.05696225382	43637.02463210022	0.19834115706842498	0.18365710466440938	333.9065604499774	7151.2168209813535	332.5514768586145	7122.195792659186
9.357529243555355	23576.19511740292	24407.872900155064	32096.938058232787	32215.166406804092	35898.97500257467	35704.66245377774	39217.682456427334	38773.03149303105	44445.60433332425	43660.15097603753	0.19835508946101799	0.1836697124560857	329.949156159244	7109.039369434118	328.6187281428138	7080.3747118143365
9.413913064550128	23587.41951038907	24419.62436059412	32113.189350740562	32231.530908148332	35917.467250487454	35723.08038255821	39238.10826470796	38793.234659269016	44469.021892460965	43683.14973844214	0.19836919079729104	0.18368247309166638	326.01677400275366	7066.6363840466365	324.7108825566247	7038.330865857191
9.47063662643026	23598.55896325926	24431.289604940815	32129.33775054647	32247.792841025188	35935.84857491779	35741.38832847294	39258.41584193965	38813.32105348468	44492.30899177379	43706.0202821295	0.1983834631462988	0.18369538844212005	322.1092978361994	7024.0074136238545	320.8278246920672	6996.063824536279
9.527701976305488	23609.612943670574	24442.86810259557	32145.382685347875	32263.951639498024	35954.118385685186	35759.58570864709	39278.60457872705	38833.29007463549	44515.46498287147	43728.761969414525	0.19839790860284875	0.18370846040167982	318.22661194298416	6981.152008277364	316.9694395667757	6953.57315911632
9.585111173620431	23620.58091681477	24454.359320645133	32161.323581268043	32280.006736150986	35972.276091437074	35777.67193908926	39298.67386481027	38853.1411208417	44538.48921687678	43751.37416212644	0.19841252928783168	0.18372169088814205	314.36860103416257	6938.069719477557	313.1356126249884	6910.858442436904
9.642866290228868	23631.462345401254	24465.762723847594	32177.159862853336	32295.957562087366	35990.32109965252	35795.646434695715	39318.62308907369	38872.87358939527	44561.38104444231	43773.85622162413	0.19842732734855498	0.18373508184316747	310.53515024407534	6894.760099972598	309.32622973184334	6867.91924883239
9.700969410468568	23642.256689639376	24477.077774616795	32192.890953069655	32311.803546927185	36008.25281664523	35813.508609253906	39338.451639554136	38892.48687676811	44584.13981576526	43796.20750881058	0.19844230495908324	0.18374863523258744	306.7261451269733	6851.222703790292	305.54117717267945	6824.755154176615
9.75942263123647	23652.963407221025	24488.30393300719	32208.51627329953	32327.54411880577	36026.0706475672	35831.257875447045	39358.15890344979	38911.98037862147	44606.76488060345	43818.42738414881	0.1984574643205799	0.18376235304671254	302.9414716644678	6807.457086426206	301.78034165588906	6781.365735979751
9.818228062064373	23663.58195330301	24499.440656698036	32224.03524333925	32343.178704371563	36043.7739964127	35848.89364485803	39377.74426712954	38931.3534898147	44629.25558829167	43840.515207677185	0.1984728076616581	0.18377623730064838	299.181016255694	6763.462804676965	298.0436103057582	6737.750573279336
9.877387825195074	23674.111780488714	24510.487400977578	32239.447281395067	32358.706728784073	36061.36226602111	35866.41532797349	39397.20711614111	38950.605604414195	44651.611287756845	43862.47033902489	0.19848833723873083	0.18379029003461259	295.4446657176013	6719.239416688681	294.33087066555163	6693.9092467576265
9.936904055658934	23684.5523388102	24521.443618727193	32254.751804080406	32374.127615712136	36078.83485808112	35883.822334188335	39416.54683522073	38969.73611570289	44673.83132753491	43884.292137428136	0.198504055336371	0.18380451331425715	291.73230728693306	6674.786482044496	290.64201069407864	6649.841338698752
9.996778901350961	23694.903075709604	24532.308760404932	32269.948226412285	32389.4407873315	36096.19117313401	35901.11407180958	39435.762808301944	38988.744416189125	44695.91505578686	43905.97996174573	0.19851996426767307	0.18381890923099678	288.04382861213526	6630.103561632335	286.9769187627244	6605.546433001757
10.05701452310831	23705.163436020423	24543.082274029377	32285.03596180781	32404.645664323	36113.430610577205	35918.289948060905	39454.854418524636	39007.629897616236	44717.861820315076	43927.53317047556	0.19853606637462096	0.18383347990233886	284.3791177601088	6585.190217829309	283.3354836573126	6561.024115221575
10.117613094788254	23715.332861949013	24553.763605162836	32300.014422081254	32419.741665870257	36130.552568668456	35935.34936908676	39473.82104824493	39026.39195097183	44739.670968580715	43948.95112177064	0.19855236402846013	0.18384822747222043	280.73806321131997	6540.046014451422	279.71759457548615	6516.273972599767
10.178576803346665	23725.410793055256	24564.35219689486	32314.88301744021	32434.728209657776	36147.55644452922	35952.29173995708	39492.662079044174	39045.02996649765	44761.34184772014	43970.233173456036	0.19856885963007578	0.183863154111348	277.12055385526037	6494.670516682789	276.123141125252	6471.295594052412
10.239907848916916	23735.39666623327	24574.84748982498	32329.641156482092	32449.604711868487	36164.44163414837	35969.116464671264	39511.37689173845	39063.543333698806	44782.873804561976	43991.37868304514	0.19858555561037577	0.18387826201754234	273.5264789927169	6449.063291166909	272.5520133220707	6426.088570148684
10.301608444889292	23745.289915691996	24585.248922045674	32344.288246190685	32464.370587181656	36181.207532386106	35985.82294616286	39529.9648663883	39081.93144135379	44804.266185644556	44012.38700775676	0.19860245443067795	0.18389355341608926	269.9557283340255	6403.223906027153	269.00410158967134	6380.652493209578
10.363680817990868	23755.0899729354	24595.55592912501	32358.823691932466	32479.02524877064	36197.853532977795	36002.410586303995	39548.42538230841	39100.19367752425	44825.51833723332	44033.257504532135	0.1986195585831051	0.18390903056009342	266.4081919955206	6357.151930811815	265.47929675719934	6334.9869572343305
10.426127208365882	23764.79626674241	24605.767944088853	32373.246897452784	32493.568108300347	36214.37902853755	36018.87878590972	39566.757818077174	39118.32942956474	44846.62960533818	44053.98953005192	0.19863687059098212	0.1839246957308384	262.88376050122315	6310.846936592832	261.97749005939113	6289.091558006592
10.488949869656532	23774.40822314693	24615.8843974034	32387.55726487246	32507.998575925347	36230.78341056258	36035.22694474296	39584.961551547036	39136.338084133204	44867.59933573188	44074.58244075408	0.1986543930092407	0.18394055123815004	259.3823247794062	6264.308495909907	258.4985731333727	6242.965893022716
10.552151069084381	23783.925265417074	24625.904716956786	32401.75419468354	32522.316060286903	36247.066069436536	36051.45446151852	39603.035959853965	39154.21902720048	44888.42687396732	44095.035592850836	0.19867212842483087	0.18395659942076678	255.9037761602085	6217.536182778887	255.04243801772827	6196.609561545774
10.615733087532126	23793.346814034754	24635.82832804117	32415.837085745814	32536.51996851105	36263.22639443384	36067.56073390828	39620.98041942789	39171.97164406116	44909.11156539624	44115.34834234695	0.1986900794571334	0.18397284264671404	252.44800637767185	6170.529572768137	251.60897715261672	6150.0221646390855
10.679698219625935	23802.672286674537	24645.654653334088	32429.805335282643	32550.609706205767	36279.263773723476	36083.545158545414	39638.794306002725	39189.595319343454	44929.652755187315	44135.520045057376	0.19870824875838422	0.18398928331368303	249.01490756345447	6123.288242906332	248.1980833747075	6103.203305100091
10.744048773818252	23811.90109818242	24655.38311287972	32443.65833887694	32564.58467745849	36295.177594372806	36099.40713102919	39656.476994626464	39207.0894370197	44950.04978834458	44155.55005662527	0.19872663901409862	0.1840059238494156	245.60437225090573	6075.811771810986	244.8096499213716	6056.152587607503
10.808787072471103	23821.032660554694	24665.013124070312	32457.395490467476	32578.444284833848	36310.96724235204	36115.14604593001	39674.027859672125	39224.4533804173	44970.3020097267	44175.43773254082	0.19874525294350692	0.1840227667120959	242.21629337064223	6028.099739637226	241.44357042526826	6008.869618634693
10.87391545193992	23830.066382915877	24674.544101626656	32471.01618234433	32592.187929370637	36326.632102537806	36130.76129679373	39691.44627484762	39241.68653222882	44990.408764065345	44195.18242815919	0.1987640932999915	0.18403981439074368	238.8505642458913	5980.151727994904	238.09973891061964	5961.354006401263
10.93943626265785	23839.001671496746	24683.975457578777	32484.519805144668	32605.81501057913	36342.171558717164	36146.25227614645	39708.73161320632	39258.788274522754	45010.36939598421	44214.7834987191	0.19878316287153258	0.18405706940561692	235.5070785988937	5931.967320165597	234.7780497992062	5913.605361086316
11.00535186922059	23847.837929612568	24693.306601246724	32497.905747849065	32619.324926438916	36357.58499359231	36161.61837549995	39725.88324715844	39275.75798875499	45030.183250019174	44234.24029936259	0.19880246448115954	0.18407453430861673	232.18573054322042	5883.546100946143	231.4783979029744	5865.623294672929
11.071664650471687	23856.574557639906	24702.53693922005	32511.17339777631	32632.717073395263	36372.871788783785	36176.85898535565	39742.90054848074	39292.59505577878	45049.849670636584	44253.55218515281	0.19882200098740793	0.18409221168370168	228.886414583656	5834.887656695209	228.20067842362914	5817.407420989126
11.138376999588447	23865.210952994486	24711.665875338378	32524.322140579778	32645.990846357057	36388.0313248354	36191.97349521031	39759.782888328395	39309.29885585667	45069.36800225407	44272.718511094376	0.19884177528478442	0.18411010414730342	225.60902561753755	5785.991575400345	224.94478695379803	5768.9573557935655
11.205491324168262	23873.746510107725	24720.692810670556	32537.351360242395	32659.14563869334	36403.06298121784	36206.96129356037	39776.529637245214	39325.86876867099	45088.73758925968	44291.73863215202	0.19886179030423548	0.18412821434875198	222.35345892683836	5736.857446543872	221.71061947138514	5720.272716682404
11.273010046315514	23882.180620403426	24729.61714349432	32550.260439072106	32672.180842230624	36417.966136332834	36221.821767907226	39793.14016517484	39342.30417333538	45107.95777603199	44310.61190327062	0.19888204901362638	0.18414654497070415	219.11961018614238	5687.48486132361	218.49807234317996	5671.353123201989
11.340935602728974	23890.512672274577	24738.438269275433	32563.048757697743	32685.095847249864	36432.74016751794	36236.554304762125	39809.613841472456	39358.604448406164	45127.02790696112	44329.33767939494	0.19890255441822288	0.1841650987295799	215.90737545548473	5637.873412535526	215.3070423202007	5622.1981968143955
11.409270444789758	23898.74205105896	24747.155580646508	32575.7156950637	32697.89004248335	36447.38445105012	36251.15828965124	39825.950034915404	39374.76897189372	45145.947326468435	44347.91531548969	0.19892330956118334	0.18418387837600336	212.7166511749383	5588.022694461048	212.13742653472582	5572.807560843416
11.478017038649782	23906.868139015067	24755.768467385493	32588.26062842512	32710.56281511126	36461.89836214989	36265.63310712034	39842.14811371447	39390.79712127371	45164.71537902717	44366.344166559276	0.19894431752405456	0.18420288669525148	209.54733417200623	5537.932303117588	208.98912250358262	5523.1808406105265
11.547177865320764	23914.890315297846	24764.27631639441	32600.682933343523	32723.113550759077	36476.281274986235	36279.97814074054	39858.20744552605	39406.68827349944	45183.33140918412	44384.62358766909	0.19896558142727686	0.1842221265077075	206.3993216556555	5487.601836132817	205.86202812410193	5473.317663390189
11.616755420763786	23922.807955933622	24772.67851167701	32612.981983681173	32735.54163349363	36490.53256268011	36294.192773112714	39874.12739746289	39422.44180501282	45201.79476157977	44402.75293396516	0.19898710443069542	0.18424160066932108	203.27251121413428	5437.030892746523	202.7560416716733	5423.217658376321
11.686752215979308	23930.620433795197	24780.97443431691	32625.15715159647	32747.846445820272	36504.65159730933	36308.276385873134	39889.90733610636	39438.057091756826	45220.10478097032	44420.7315606957	0.19900888973407851	0.18426131207207588	200.1668008156994	5386.219073856249	199.67106180085102	5372.880456767976
11.75717077709787	23938.327118576337	24789.16346245494	32637.207807538463	32760.027368679086	36518.63774991235	36322.228359698274	39905.54662751777	39453.53350918702	45238.260812248685	44438.55882323161	0.1990309405776438	0.18428126364446265	197.08208880535676	5335.165981990285	196.6069875419489	5322.305691724643
11.82801364547121	23945.92737676611	24797.24497126648	32649.133320241748	32772.083781441666	36532.490390492974	36336.04807431024	39921.04463725055	39468.87043228398	45256.262200466525	44456.23407708805	0.19905326024259226	0.18430145835196016	194.01827390448307	5283.871221327223	193.56371830005082	5271.492998387665
11.899283377763982	23953.420571622733	24805.21833293829	32660.93305672088	32784.015061907216	36546.20888802428	36349.734908481674	39936.400730361784	39484.067235565	45274.10829085574	44473.75667794539	0.19907585205164682	0.18432189919752148	190.97525520910858	5232.334397702478	190.54115385445766	5220.44201391004
11.970982546046038	23960.806063147393	24813.08291664539	32672.606382265203	32795.82058629928	36559.79261045333	36363.28824004136	39951.61427142476	39499.123293096825	45291.79842885106	44491.12598167139	0.1990987193696037	0.1843425892220664	187.9529321891605	5180.555118625984	187.5391943565628	5169.152377448045
12.043113737885237	23968.08320805737	24820.838088527184	32684.152660432934	32807.499729261675	36573.24092470519	36376.70744587907	39966.68462454069	39514.03797850766	45309.33196011198	44508.341344342465	0.19912186560388787	0.18436353150498597	184.95120468587265	5128.532993257046	184.55774032897898	5117.623730180785
12.115679556440844	23975.251359759182	24828.483211663774	32695.571253045786	32819.05186385497	36586.55319668753	36389.99190195125	39981.611153351274	39528.81066499993	45326.708230545584	44525.4021222662	0.19914529420511662	0.18438472916464654	181.96997291149455	5076.267632438801	181.59669266364654	5065.855715315789
12.188682620557461	23982.309868321066	24836.017646051492	32706.86152018293	32830.476361552304	36599.72879129479	36403.14098328595	39996.39322105077	39543.44072536256	45343.926586329	44542.30767200316	0.1991690086676721	0.18440618535890713	179.00913744591526	5023.758648650721	178.65595261979615	5013.847978067584
12.26212556485955	23989.25808044536	24843.44074857851	32718.022820175178	32841.772592235626	36612.767072412564	36416.15406398835	40011.030190398604	39557.92753198388	45360.9863739325	44559.05735038959	0.19919301253028346	0.18442790328564115	176.06859923843876	4971.005656090565	175.73542182371602	4961.600165702403
12.336011039846525	23996.095339440533	24850.751872999856	32729.05450959911	32852.93992419143	36625.667402922205	36429.03051724595	40025.52142373201	39572.270456864186	45377.88694014285	44575.65051455987	0.19921730937661344	0.1844498861832665	173.14825960283633	4918.008270589635	172.8350022668892	4909.111927536316
12.41034171198835	24002.820985192484	24857.95036991231	32739.95594327054	32863.97772410675	36638.42914470471	36441.76971533404	40039.86628297823	39586.46887162884	45394.62763208613	44592.08652196953	0.19924190283585722	0.1844721373312829	170.24802021845244	4864.766109678894	169.95459630567348	4856.382914962247
12.485120263821853	24009.434354136167	24865.035586728936	32750.726474238792	32874.88535706491	36651.05165864571	36454.37102962112	40054.0641296679	39600.522147541225	45411.207797252086	44608.36473041841	0.19926679658334734	0.18449466005081747	167.36778312912793	4811.278792606667	167.09410665812902	4803.412781422958
12.560349394047481	24015.93477922624	24872.00686765315	32761.365453779967	32885.66218654106	36663.53430463944	36466.83383057415	40068.11432494747	39614.42965551574	45427.62678351742	44624.48449807369	0.1992919943411702	0.18451745770517686	164.50745073799044	4757.545940225013	164.2534364023595	4750.20118239522
12.63603181762671	24022.321589907544	24878.863553652478	32771.87223139049	32896.30757439771	36675.87644159317	36479.15748776391	40082.01622959213	39628.19076613092	45443.88393916992	44640.44518349343	0.19931749987878677	0.18454053370040877	161.66692580987	4703.567175104283	161.43248897674493	4696.7477754522115
12.712170265880024	24028.59411208532	24885.604982432204	32782.24615478057	32906.820880880274	36688.07742743171	36491.34136987057	40095.76920401903	39641.80484964294	45459.97861293282	44656.24614565043	0.19934331701366642	0.184563891485871	158.8461114698148	4649.342121533118	158.63116817901027	4643.052220274694
12.78876748658549	24034.75166809505	24892.23048840848	32792.48656986753	32917.20146461248	36700.13661910186	36503.38484468915	40109.37260830049	39655.27127599898	45475.91015398937	44671.88674395622	0.1993694496119296	0.18458753455480764	156.04491119881277	4594.8704054364935	155.8493781622965	4589.114178591408
12.865826244077915	24040.793576671575	24898.73940268097	32802.592820768645	32927.448682591355	36712.05337257651	36515.287279134725	40122.825802176885	39668.589414850554	45491.67791200718	44687.36633828486	0.19939590158899614	0.18461146644493653	153.2632288346358	4540.151654433459	153.0870234358881	4534.933314238675
12.943349319348618	24046.71915291836	24905.131053005494	32812.56424979448	32937.561890182704	36723.8270428594	36527.04803924821	40136.12814507049	39681.75863556745	45507.28123716368	44702.684288997836	0.19942267691024895	0.18463569073904154	150.5009685693076	4485.1854978064075	150.3440088624193	4480.509293126874
13.0213395101458	24052.527708275757	24911.40476376581	32822.4001974413	32947.54044111569	36735.456983989025	36538.666490201416	40149.2789960983	39694.778307250905	45522.7194801706	44717.83995696798	0.1994497795917004	0.18466021106557406	147.75803494933643	4429.971566557884	147.62023965807748	4425.841783293523
13.099799631075467	24058.2185504896	24917.55985594574	32832.10000238434	32957.38368747836	36746.94254904367	36550.14199630308	40162.277714086325	39707.64779874824	45537.9919923002	44732.8327036052	0.1994772137006744	0.18468503109926768	145.03433287126245	4374.5094933044165	144.91562138870358	4370.930454827845
13.178732513703073	24063.79098357839	24923.595647099868	32841.66300146957	32967.09097971155	36758.283090144876	36561.47392100353	40175.1236575823	39720.36647866568	45553.098125409786	44747.661890880256	0.1995049833564962	0.18471015456175474	142.3297675839858	4318.798912395723	142.2300599719165	4315.774979981594
13.258141006655675	24069.24430780143	24929.511451325325	32851.08852970717	32976.66166660471	36769.47795846294	36572.66162690135	40187.8161848706	39732.93371538378	45568.037231968985	44762.326881351655	0.19953309273118985	0.18473558522219857	139.64424468527432	4262.83945984114	139.56346167295123	4260.375033090822
13.338027975724735	24074.577819624967	24935.306579231492	32860.37592026267	32986.095095289245	36780.52650422013	36583.70447574754	40200.35465398485	39745.348877070064	45582.808665084325	44776.82703818945	0.19956154605019055	0.18476132689792898	136.97767011704855	4206.630773213692	136.9157331023889	4204.730290547013
13.418396303969553	24079.790811689123	24940.980337910794	32869.524504449655	32995.39061123387	36791.428076695585	36594.60182845209	40212.73842272255	39757.61133169445	45597.411778526366	44791.16172520226	0.1995903475930642	0.1847873834550918	134.32995017210487	4150.172491889447	134.2867812187178	4148.840430920012
13.49924889182131	24084.88257277404	24946.53203090811	32878.533611721825	33004.54755823831	36802.18202422985	36605.353045088814	40224.966848659205	39769.72044704283	45611.845926756374	44805.33030686241	0.1996195016942373	0.18481375880930562	131.7009914861119	4093.4642568398267	131.67651332420064	4092.7051348788664
13.580588657187745	24089.852387765255	24951.960958190513	32887.40256966436	33013.565278428	36812.78769422867	36615.957484901424	40237.03928916204	39781.67559073219	45626.11046495255	44819.332148332825	0.19964901274374083	0.1848404569263283	129.0907010367373	4036.5057106474414	129.08483706283732	4036.3240851722658
13.662418535558457	24094.69953761904	24957.266416115726	32896.13070398579	33022.44311224748	36823.24443316757	36626.41450630831	40248.95510140447	39793.47613022433	45640.20474903741	44833.166615492555	0.1996788851879606	0.18486748182273338	126.49898614504491	3979.2964975759387	126.51166041955003	3979.696966634132
13.744741480110864	24099.42329932707	24962.44769740112	32904.717338509356	33031.18039845478	36833.5515865961	36636.72346690868	40260.71364238034	39805.121432841195	45654.12813570488	44846.833074964205	0.19970912353040277	0.18489483756659703	123.92575447203126	3921.8362635159865	123.95689172163839	3922.823466294445
13.827560461816718	24104.022945880766	24967.504091091636	32913.16179516433	33039.77647411503	36843.708499142034	36646.88372348783	40272.314268918446	39816.61086577941	45667.87998244787	44860.33089414047	0.19973973233246833	0.18492252827819436	121.37091401737416	3864.1246559675783	121.42043963292963	3865.703273215331
13.910878469549415	24108.49774623502	24972.434882527497	32921.46339397701	33048.23067459394	36853.714514515574	36656.89463202251	40283.7563376969	39827.94379612501	45681.45964758587	44873.659441211224	0.19977071621423953	0.1849505581307066	118.83437311911257	3806.161324077286	118.90221315540839	3808.336078603752
13.9946985101918	24112.84696527165	24977.23935331155	32929.621453061816	33056.54233355153	36863.568975513765	36666.755547686735	40295.03920525801	39839.11959086869	45694.86649029323	44886.818085191146	0.1998020798552791	0.18497893135093785	116.31604045003769	3747.9459185525775	116.40212162525859	3750.7215757174417
14.079023608744702	24117.06986376197	24981.916781275806	32937.63528861166	33064.71078293491	36873.271224024196	36676.46582485668	40306.16222802248	39850.137616920336	45708.09987062676	44899.806195946665	0.19983382799543892	0.1850076522200443	113.81582501789671	3689.4780917000026	113.92007471466786	3692.8594599561766
14.163856808436103	24121.165698329496	24986.466440448283	32945.50421488886	33072.735352972195	36882.82060102966	36686.024817116966	40317.1247623048	39860.99724112496	45721.15914955481	44912.62314422477	0.19986596543568422	0.18503672507427132	111.33363616548013	3630.757497482002	111.45598242900451	3634.749428834766
14.24920117083096	24125.133721411672	24990.887601018447	32953.2275442154	33080.61537216476	36892.21644661213	36695.43187726541	40327.92616432792	39871.69783027725	45734.04368898585	44925.26830168019	0.19989849703892615	0.18506615430570514	108.8693835651502	3571.7837913520634	109.00975510277203	3576.3911818722263
14.335059775941703	24128.973181221052	24995.179529302884	32960.804586962775	33088.35016728044	36901.45809995656	36704.68635731872	40338.565790238026	39882.23875113729	45746.752851796955	44937.7410409041	0.1999314277308716	0.1850959443630331	106.42297722012154	3512.5566303394735	106.5813034028688	3517.7844207491726
14.421435722339384	24132.683321706467	24999.34148771028	32968.234651542334	33095.93906334619	36910.5448993553	36713.7876085181	40349.04299611997	39892.619370446	45759.28600186362	44950.04073545274	0.1999647625008796	0.18512609975231462	103.99432746251114	3453.0756730251014	104.17053832355305	3458.928849180229
14.50833212726552	24136.263382513007	25003.372734705736	32975.51704439461	33103.38138364032	36919.476182211794	36722.73498133424	40359.35713801211	39902.839054940516	45771.642504088624	44962.16675987589	0.19999850640283756	0.18515662503776706	101.58334495313466	3393.3405795572326	101.7773711878981	3399.82417299971
14.595752126744532	24139.712598942227	25007.27252477515	32982.65106997938	33110.676449685314	36928.25128504505	36731.52782547337	40369.50757192214	39912.89717137041	45783.82172443249	44974.118489746565	0.2000326645560452	0.18518752484256165	99.18994067737367	3333.351011552848	99.40171364351409	3340.4701000610366
14.683698875697011	24143.030201910944	25011.040108388195	32989.636030764275	33117.82358123924	36936.869543492845	36740.1654898818	40379.4936538417	39922.793086512575	45795.82302994245	44985.8953016894	0.20006724214611457	0.1852188038496293	96.8140259446518	3273.106632117182	97.04347766202409	3280.86634025909
14.772175548053516	24146.215417910335	25014.674731961775	32996.471227214446	33124.822096288335	36945.33029231626	36748.64732275199	40389.31473976247	39932.52616718793	45807.6457887835	44997.496573411	0.20010224442588237	0.18525046680248214	94.45551238924963	3212.6071058828384	94.70257553976262	3221.012605582364
14.861185336869132	24149.267468963866	25018.17563782226	33003.15595778106	33131.67131103839	36953.632865403146	36756.9726715274	40398.97018569136	39942.095780276824	45819.28937026834	45008.92168372924	0.200137676716338	0.18528251850604405	92.11431196614285	3151.852098925039	92.37891989364289	3160.90861003194
14.95073145443871	24152.185572585087	25021.542064167654	33009.68951889018	33138.37053990658	36961.776595772164	36765.140882908156	40408.45934766645	39951.50129273554	45830.75314488845	45020.17001260367	0.20017354440756427	0.18531496382749715	89.79033695007092	3090.841278749518	90.07242366069113	3100.5540696214885
15.040817132412794	24154.968941734383	25024.773245028766	33016.07120493083	33144.91909551248	36969.760815576214	36773.151302855884	40417.781581772295	39960.74207161203	45842.03648434461	45031.24094116537	0.2002098529596912	0.18534780769713965	87.48349993533338	3029.574314299971	87.78300009711529	3039.948702385649
15.131445621914246	24157.6167847758	25027.868410230454	33022.30030824349	33151.31628866966	36977.584856106514	36781.003276599426	40426.93624415628	39969.817484062565	45853.138761578666	45042.13385174803	0.20024660790386856	0.18538105510925335	85.19371383319958	2968.0508759263903	85.51056277667521	2979.0922283791006
15.222620193655578	24160.12830543254	25030.8267853517	33028.37611910769	33157.561428376284	36985.24804779586	36788.696148639654	40435.92269104403	39978.72689736784	45864.05935080456	45052.848127918354	0.2002838148432477	0.18541471112299207	82.92089186990052	2906.2706353161484	83.25502558826702	2917.984369595535
15.31434413805701	24162.502702742433	25033.647591685556	33034.29792572978	33163.653821806016	36992.749720222346	36796.22926275478	40444.74027875564	39987.46967894948	45874.79762754022	45063.383154507224	0.20032147945398324	0.18544878086327563	80.66494758732733	2844.233265575953	81.01630273531191	2856.6248500216752
15.406620765365147	24164.739171012625	25036.330046198324	33040.065014230364	33169.59277429848	37000.08920211302	36803.601962005436	40453.388363721926	39996.045196386585	45885.352968639825	45073.738317641015	0.20035960748624893	0.18548326952170233	78.42579484041198	2781.938441131264	78.79430873625097	2795.0133956559002
15.499453405772549	24166.836899773516	25038.87336148848	33045.676668631386	33175.37758934994	37007.265821347166	36810.81358874011	40461.866302500355	40004.45281743279	45895.724752325856	45083.91300477366	0.20039820476526626	0.18551818235747355	76.20334779485711	2719.3858376964927	76.58895842041238	2733.1497344020754
15.592845409537835	24168.79507373223	25041.27674574439	33051.13217084292	33181.00756860282	37014.278904959705	36817.863484599635	40470.17345179141	40012.691910032394	45905.912358221634	45093.906604717726	0.20043727719235352	0.18555352469833467	73.99752092495328	2656.575132221915	74.4001669245772	2671.0335959987715
15.686800147106629	24170.61287272522	25043.539402701877	33056.43080064954	33186.482011835724	37021.12777914424	36824.75099052228	40478.30916845462	40020.76184233725	45915.91516738393	45103.71850767671	0.20047683074598766	0.18558930194152534	71.80822901544161	2593.506002973765	72.22784969751956	2608.6647121999413
15.781321009233178	24172.289471670767	25045.660531601417	33061.57183569716	33191.800216953394	37027.81176925691	36831.47544674919	40486.27280952566	40028.66198272432	45925.73256233667	45113.34810527801	0.20051687148288375	0.18562551955475243	69.63538715837058	2530.1781294494867	70.07192249572836	2546.0428166510537
15.87641140710273	24173.824040520114	25047.639327144152	33066.554551478504	33196.961479975755	37034.330199818934	36838.036192828775	40494.06373223222	40036.39169981211	45935.363927103695	45122.79479060495	0.2005574055390917	0.18566218307716914	67.47891075033112	2466.591192305088	67.93230137912906	2483.1676447726786
15.972074772454643	24175.215744208508	25049.474979447547	33071.37822131914	33201.965095027015	37040.68239452011	36844.43256762162	40501.681294011054	40043.950362477925	45944.808647242775	45132.05795822974	0.20059843913110992	0.18569929812037742	65.33871549210744	2402.7448733570054	65.80890271425596	2420.038933900185
16.06831455770623	24176.46374260513	25051.16667400063	33076.04211636257	33206.81035432482	37046.8676762214	36850.66390930557	40509.124852524204	40051.3373398753	45954.06610987913	45141.13700424709	0.20063997855701493	0.18573687036943975	63.21471738620312	2338.6388555197045	63.701643170032185	2356.656423168257
16.165134236077357	24177.567190462585	25052.713591618103	33080.545505555536	33211.49654816852	37052.88536695805	36856.72955538001	40516.39376567606	40058.55200145092	45963.135703739805	45150.031326307064	0.20068203019761183	0.18577490558390916	61.10683273864561	2274.272822888568	61.61043971736217	2293.019853519276
16.262537301715792	24178.525237365902	25054.11490839441	33084.88765563295	33216.02296492794	37058.73478794263	36862.62884267102	40523.487391630384	40065.59371696257	45972.016819188466	45158.74032364949	0.20072460051759905	0.1858134095988775	59.014978153136326	2209.646460535936	59.53520962697803	2229.1289676446468
16.36052726982327	24179.337027680074	25055.36979565636	33089.06783110178	33220.388891030845	37064.415259567104	36868.36110733535	40530.40508882653	40072.46185649584	45980.70884825928	45167.26339713707	0.20076769606675463	0.18585238832603543	56.93907053174917	2144.7594545707107	57.47587046830449	2164.9835099820048
16.459107676782416	24180.001700497876	25056.477419916006	33093.085294225886	33224.59361095141	37069.92610140617	36873.92568486559	40537.146215997214	40079.15579048251	45989.211184692846	45175.59994929056	0.20081132348113725	0.18589184775475276	54.87902707417379	2079.611492115073	55.43234010908054	2100.5832267263904
16.55828208028434	24180.518389586054	25057.43694282198	33096.93930500923	33228.636407197206	37075.266632219194	36879.32191009412	40543.71013218503	40085.674889717615	45997.523223970806	45183.74938432268	0.20085548948431278	0.18593179395317438	52.83476527463063	2014.2022612057626	53.404536712536355	2035.9278657352552
16.658054059457015	24180.886223331436	25058.247521110785	33100.62912117974	33232.516560296826	37080.43616995306	36884.54911719785	40550.09619675996	40092.0185253776	46005.6443633519	45191.71110817333	0.20090020088859287	0.18597223306933283	50.806202921434306	1948.5314507978037	51.39237873637467	1971.0171765387058
16.758427214994473	24181.104324685788	25058.908306556867	33104.153998172085	33236.23334878647	37085.4340317441	36889.606639702215	40556.3037694363	40098.18606903782	46013.57400190742	45199.484528544395	0.20094546459629897	0.1860131713322804	48.79325809373404	1882.598750651814	49.395784930413356	1905.8509102482349
16.859405169286727	24181.17181111012	25059.418445922223	33107.51318911046	33239.786049196635	37090.25953392038	36894.49381048544	40562.33221028994	40104.17689269054	46021.311540557486	45207.06905493519	0.20099128760104193	0.18605461505323712	46.795849163114326	1816.4038514066488	47.41467433751677	1840.4288196377456
16.960991566550526	24181.087794518466	25059.777080905453	33110.70594479121	33243.17393603871	37094.911992004	36899.20996178293	40568.1808797761	40109.990368763196	46028.856382107726	45214.46409867844	0.20103767698902703	0.18609657062675744	44.8138947901316	1749.9464444508776	45.44896629062714	1774.7506590289995
17.063190072960847	24180.85138122026	25059.983348089623	33113.731513664505	33246.396281790585	37099.39072071269	36903.754425190964	40573.84913874626	40115.62587013614	46036.2079312856	45221.66907297577	0.20108463994037387	0.18613904453191704	42.84731392143294	1683.22622184176	43.49858040979598	1708.816184216179
17.166004376783235	24180.461671862406	25060.036378889625	33116.58914181599	33249.45235688241	37103.69503396171	36908.12653167071	40579.336348465855	40121.08277016083	46043.36559477752	45228.68339293413	0.20113218373046332	0.18618204333351637	40.89602579190978	1616.2428763844073	41.56343660427956	1642.6251525683329
17.26943818850684	24179.917761370492	25059.935299498968	33119.27807294831	33252.341429682216	37107.82424486584	36912.325611552355	40584.641870632084	40126.360442678466	46050.328781266515	45235.50647560262	0.20118031573130193	0.18622557368330395	38.959949920041254	1548.9961014436558	39.64345506814425	1576.1773228477687
17.37349524097843	24179.218738888736	25059.679230835194	33121.797548361385	33255.062766480376	37111.77766574035	36916.350994538334	40589.76506739097	40131.45826203768	46057.096901469085	45242.13774000864	0.20122904341291142	0.18626964232122098	37.03900610652636	1481.4855909273028	37.73855627895682	1509.472455209121
17.478179289537028	24178.363687719604	25059.267288485124	33124.14680693318	33257.61563147463	37115.55460810282	36920.20200970732	40594.70530135544	40136.3756031134	46063.66936817368	45248.57660719555	0.20127837434473725	0.1863142560766639	35.13311443538987	1413.7110393196344	35.848660998482956	1442.5103112356737
17.583494112149474	24177.351685262358	25058.698582648933	33126.32508509968	33259.999286754275	37119.15438267435	36923.87798551768	40599.461935623105	40141.11184132521	46070.04559627872	45254.82250025986	0.20132831619708372	0.1863594218697682	33.242195270519005	1345.6721415380016	33.97369027006789	1375.2906538341194
17.689443509546752	24176.181802950676	25057.97221808356	33128.33161683433	33262.2129922841	37122.576299380606	36927.37824981095	40604.034333793876	40145.6663526559	46076.22500283109	45260.874844389036	0.20137887674256807	0.18640514671271147	31.366169253305998	1277.3685928620398	32.11356541578425	1307.8132471516728
17.79603130536116	24174.853106189315	25057.08729404502	33130.16563362707	33264.25600588772	37125.819667352655	36930.702129814825	40608.4218599878	40150.03851366993	46082.207007064724	45266.73306689919	0.20143006385760392	0.18645143771104195	29.50495730244438	1208.8000889057294	30.26820803602459	1240.0778565704823
17.90326134626431	24173.36465429011	25056.042904230206	33131.82636446314	33266.12758323098	37128.88379492789	36933.84895214659	40612.62387886302	40154.2277015323	46087.99103043983	45272.39659727359	0.201481885523901	0.18649830206502174	27.658480612677522	1139.9663255838677	28.437540009443182	1172.0842487076297
18.011137502105942	24171.715500406895	25054.838136717663	33133.31303580129	33267.82697780463	37131.76798965067	36936.818042816165	40616.63975563401	40158.233294027326	46093.57649668236	45277.8648672013	0.20153434983000168	0.18654574707099897	25.826660651888233	1070.8669989760965	26.6214834889106	1103.8321912651882
18.119663666053608	24169.904691469357	25053.472073907255	33134.624871551285	33269.35344090652	37134.471558272526	36939.60872722872	40620.468856088984	40162.05466957716	46098.962831823315	45283.13731061563	0.2015874649728269	0.18659378012279637	24.009419161156984	1001.5018053464592	24.81996090200846	1035.3214530711994
18.228843754733095	24167.9312681164	25051.943792459522	33135.76109305158	33270.70622162396	37136.99380675292	36942.220330187905	40624.11054660876	40165.69120726128	46104.14946423937	45288.213363734045	0.20164123925926156	0.18664240871312715	22.206678151822416	931.8704409850761	23.032894948439207	966.5518039632589
18.338681708369887	24165.79426462779	25050.252363233292	33136.720919045576	33271.884566814704	37139.33404025868	36944.652175897914	40627.56419418403	40169.14228683471	46109.13582469234	45293.09246509676	0.20169568110775632	0.18669164043503056	20.418359904550016	861.9726021988317	21.26020859903656	897.5230147577822
18.44918149093129	24163.492708855683	25048.396851223246	33137.5035656584	33272.88772108862	37141.49156316455	36946.90358796653	40630.829166434356	40172.407288747774	46113.92134637066	45297.774055607384	0.2017507990499643	0.18674148298333454	18.644386967876926	791.8079852219671	19.501825094164815	828.2348572034389
18.56034709026951	24161.025622154382	25046.37631549573	33138.108246372176	33273.714926787834	37143.46567905232	36948.97388940692	40633.90483162564	40175.48559416453	46118.50546492942	45302.25757857222	0.2018066017323968	0.1867919441561379	16.88468215582543	721.3762861043215	17.757667941623367	758.6871038749814
18.672182518265565	24158.392019309587	25044.1898091242	33138.53417200163	33274.365423967356	37145.255690710765	36950.86240264018	40636.79055868885	40178.37658498241	46122.88761853228	45306.5424797413	0.20186309791811113	0.18684303185632162	15.139168547379086	650.6772006927058	16.0276609158027	688.879528157413
18.784691810974078	24155.59090846632	25041.836379123288	33138.7805506685	33274.83845037448	37146.86090013458	36952.568449497005	40639.485717238065	40181.07964385104	46127.0672478925	45310.62820734853	0.20192029648842783	0.18689475409308287	13.407769484620076	579.7104245228693	14.311728056811262	618.8119041956961
18.897879028768923	24152.62129105609	25039.315066382263	33138.846587776025	33275.1332414285	37148.28060852385	36954.09135121997	40641.98967758901	40183.594154191924	46131.04379631526	45314.51421215333	0.2019782064446706	0.18694711898349398	11.690408571099397	508.47565273940563	12.609793667856138	548.4840067923069
19.01174825648978	24149.482161722564	25036.62490559698	33138.73148598216	33275.249030199084	37149.51411628255	36955.4304284647	40644.301810777186	40185.91950021734	46134.81670973939	45318.199947481364	0.2020368369099435	0.1870001347540888	9.987009668780956	436.9725799513981	10.92178231276921	477.89561129175127
19.126303603589555	24146.172508246484	25033.764925201092	33138.43444517276	33275.185047384744	37150.560723017246	36956.58500130153	40646.42148857628	40188.055066949804	46138.38543677994	45321.68486926643	0.20209619713093108	0.18705380974247496	8.29749689871096	365.2009002454579	9.247618816851173	407.0464936196804
19.241549204282624	24142.69131146942	25030.73414729633	33137.95466243405	33274.94052129074	37151.41972753564	36957.55438921686	40648.34808351672	40190.00024024168	46141.74942877116	45324.96843609248	0.2021562964797323	0.18710815239897358	6.621794639329892	293.16030707396567	7.5872282647760585	335.936430179514
19.357489217694134	24139.037545216426	25027.531587581496	33137.291332024564	33274.51467780641	37152.09042784477	36958.33791111431	40650.080968904185	40191.754406794586	46144.90813980964	45328.05010923594	0.2022171444557244	0.18716317128828427	4.959827522136038	220.85049306135625	5.9405359972734	264.56519770342857
19.474127828010037	24135.21017621714	25024.15625528019	33136.44364534593	33273.90674038162	37152.572121148434	36958.934885315255	40651.619518837564	40193.31695417857	46147.86102679722	45330.92935270794	0.20227875068745935	0.18721887509118146	3.311520432966063	148.27115002647042	4.307467610837193	192.93257322069257
19.59146924462811	24131.208164026568	25020.60715306792	33135.41079091413	33273.11593000333	37152.8641038456	36959.344629559884	40652.96310822832	40194.68727085207	46150.60754948568	45333.60563329761	0.20234112493459339	0.18727527260623827	1.6767985094629694	75.42196884471923	2.687948957347544	121.03833404555917
19.709517702309874	24127.030460943643	25016.883276997705	33134.19195432884	33272.14146517121	37152.96567152705	36959.56646100759	40654.111112818035	40195.86474618138	46153.14717051987	45336.0784206153	0.2024042770898433	0.18733237275157735	0.05558713767095469	2.3026392655447125	1.0819061398797203	48.88225757051259
19.828277461333414	24122.67601192945	25012.983616424557	33132.786318243045	33270.982561872566	37152.87611897287	36959.59969623699	40655.062909197484	40196.84877046007	46155.47935548265	45338.347187135776	0.20246821718098526	0.18739018456665416	-1.5521880462765694	-71.08715004660189	-0.5107344870048109	-23.535878745839
19.94775280764713	24118.143754523764	25008.907153928954	33131.19306233174	33269.6384335571	37152.59474014931	36959.44365124628	40655.817874825094	40197.63873492891	46157.603572939624	45340.411408242515	0.20253295537287996	0.18744871721406975	-3.146601160377031	-144.74771172180772	-2.0900463190919254	-96.21629746165127
20.067948053024427	24113.432618760424	25004.652865238935	33129.41136325967	33268.1082911107	37152.12082820515	36959.09764145276	40656.37538804545	40198.23403179539	46159.51929448406	45342.2705622717	0.20259850196954196	0.18750797998141516	-4.727726077660918	-218.67935977783054	-3.6561025044647977	-169.159221268259
20.188867535219305	24108.54152708156	25000.219719151173	33127.44039464882	33266.391342828974	37151.45367546811	36958.56098169262	40656.73482810775	40198.6340542536	46161.22599478244	45343.924130556865	0.2026648674162294	0.18756798228314414	-6.2956364281708375	-292.8824097523466	-5.208975945453858	-242.36487310379744
20.31051561812294	24103.469394250227	24995.60667745049	33125.27932704464	33264.48679438966	37150.592573440495	36957.8329862199	40656.89557518428	40198.83819650363	46162.72315161989	45345.37159747357	0.20273206230158766	0.18762873366248267	-7.850405599514488	-367.3571787457913	-6.748739298520377	-315.8334761634469
20.432896691921076	24098.215127262294	24990.812694828717	33122.92732788241	33262.39384882524	37149.53681279539	36956.91296870613	40656.857010389416	40198.845853772	46164.01024594691	45346.61245048511	0.20280009735981683	0.18769024379336866	-9.39210674026981	-442.10398564860225	-8.275464978418313	-389.5652541182935
20.55601517325261	24092.777625256134	24985.83671880129	33120.38356145155	33260.11170649368	37148.285683371156	36955.80024223826	40656.61851579739	40198.656422330525	46165.08676192488	45347.646180187214	0.20286898347288518	0.18775252248242502	-10.92081276117824	-517.1231512278318	-9.789225158427143	-463.5604311581701
20.679875505368887	24087.155779421893	24980.677689623666	33117.64718886061	33257.639565049874	37146.83847416711	36954.49411931799	40656.17947446149	40198.26929951698	46165.95218697361	45348.47228035481	0.20293873167277404	0.18781557967096846	-12.436596334882779	-592.4149981709197	-11.290091770584695	-537.8192320326343
20.804482158294064	24081.34847290873	24975.33454020557	33114.71736800046	33254.976619415436	37145.19447333783	36952.99391185955	40655.539270432244	40197.683883754464	46166.606011818076	45349.09024798773	0.20300935314376803	0.1878794254370513	-13.939529900817433	-667.9798513576388	-12.77813651014003	-612.341882285662
20.92983962898646	24075.354580730844	24969.80619602427	33111.59325350706	33252.122061748145	37143.352968187435	36951.29893118773	40654.69728877598	40196.89957457131	46167.04773053586	45349.4995833574	0.20308085922478347	0.18794406999753985	-15.429685664566932	-743.8180379029363	-14.25343083505868	-687.1286082705483
21.055952441500814	24069.17296967219	24964.0915750364	33108.273996723474	33249.0750814108	37141.31324516361	36949.40848803566	40653.65291559338	40195.91577262112	46167.27684060511	45349.69979005386	0.20315326141173634	0.18800952371023005	-16.907135601737536	-819.929887377657	-15.716045969660627	-762.1796373659745
21.18282514715158	24062.80249818934	24958.18958758811	33104.75874566057	33245.83486493879	37139.07458985078	36947.32189254169	40652.40553803749	40194.731879702034	46167.29284295216	45349.69037503251	0.2032265713599529	0.18807579707599784	-18.37195145705482	-896.3157318411395	-17.166052903601667	-837.4951979629695
21.31046232467717	24056.242016313623	24952.099136324552	33101.04664495797	33242.40059600806	37136.63628696396	36945.038454247195	40650.954544332926	40193.3472987775	46167.09524200097	45349.47084866263	0.20330080088662186	0.18814290074098872	-19.824204748147167	-972.9759060740471	-18.60352239565691	-913.0755196763203
21.438868580405217	24049.490365550744	24945.819116096784	33097.13683584252	33238.77145540079	37133.997620340684	36942.557482092394	40649.2993237934	40191.76143399513	46166.68354572075	45349.04072477427	0.2033759619732963	0.18821084549884634	-21.263966767524835	-1049.9107477553189	-20.028524975437904	-988.9208335010335
21.568048548418737	24042.54637877974	24939.3484138682	33093.028456087384	33234.946620971685	37131.157872933974	36939.878284413346	40647.43926684063	40189.97369070725	46166.057265676085	45348.399520707324	0.20345206676842909	0.18827964229298005	-22.69130858196877	-1127.1205974919721	-21.441130942752352	-1065.0313718086109
21.69800689072348	24035.40888015	24932.68590861896	33088.7206399694	33230.92526761271	37128.11632680408	36937.00016893776	40645.37376502246	40187.98347549046	46165.215917076144	45347.546757359865	0.20352912758996206	0.1883493022188711	-24.10630103724543	-1204.6057991217822	-22.84141037228983	-1141.4073686236516
21.828748297416116	24028.07668497654	24925.83047124882	33084.21251822554	33226.70656721709	37124.87226310988	36933.92244278055	40643.10221103108	40185.79019616536	46164.159018824415	45346.48195923713	0.20360715692796155	0.1884198365264224	-25.50901475836872	-1282.366699816659	-24.229433113563573	-1218.049059694633
21.960277486853503	24020.548599634054	24918.7809644787	33079.50321800875	33222.289688642726	37121.42496210009	36930.6444124393	40640.62399872121	40183.39326181652	46162.88609356914	45345.20465450094	0.20368616744729348	0.18849125662234842	-26.899520152044715	-1360.4036502642557	-25.60526879352983	-1294.956682663411
22.092599205822967	24012.823421448906	24911.536242750277	33074.59186284239	33217.6737976744	37117.77370310372	36927.165383788924	40637.938523128214	40180.792082811975	46161.39666775371	45343.71437501923	0.20376617199035812	0.18856357407260932	-28.27788740786491	-1438.7170048262924	-26.968986817402765	-1372.130477167666
22.225718229713628	24004.89993858983	24904.0951521244	33069.47757257417	33212.85805698563	37113.91776452042	36923.48466207656	40635.04518048624	40177.98607082334	46159.69027166795	45342.010656416474	0.20384718357986126	0.18863680060488625	-29.644186500197975	-1517.307121711783	-28.3206563705171	-1449.5706850010902
22.359639362688714	23996.776929956693	24896.456530177515	33064.15946332866	33207.841626099136	37109.856423810066	36919.60155191545	40631.94336824629	40174.974638845255	46157.766439499224	45340.09303812388	0.20392921542164913	0.18871094811110312	-30.998487191449385	-1596.174363235943	-29.66034642138402	-1527.2775503424928
22.494367437858962	23988.45316506738	24888.6192058963	33058.636647458734	33202.623661346464	37105.58895748177	36915.51535727864	40628.632485093854	40171.75720121501	46155.624709383956	45337.96106343005	0.20401228090758408	0.18878602864999536	-32.34085903246887	-1675.3190959375352	-30.988125722215045	-1605.2513198284432
22.629907317457054	23979.9274039434	24880.581999571048	33052.90823349636	33197.20331582703	37101.114641082815	36911.2253814924	40625.11193096706	40168.333173632374	46153.26462346004	45335.61427953245	0.20409639361847762	0.18886205444972115	-33.67137136441306	-1754.7416907632723	-32.30406281049363	-1683.4922427246347
22.766263893012997	23971.19839699319	24872.34372268689	33046.9733261019	33191.57973936585	37096.43274918669	36906.730927229095	40621.381107074325	40164.701973179035	46150.68572791908	45333.05223758878	0.20418156732707643	0.18893903791052233	-34.99009332223795	-1834.442523364909	-33.608226012205705	-1762.0005711633712
22.903442085530802	23962.264884893782	24863.90317781324	33040.831026012274	33185.752078470345	37091.54255538058	36902.031296499415	40617.439415911926	40160.86301833809	46147.887573059044	45330.274492768775	0.20426781600110538	0.18901699160743526	-36.297093834728	-1914.4219741933048	-34.900683441752335	-1840.776560219936
23.041446845665973	23953.125598470808	24855.25915849186	33034.480429988456	33179.719476286446	37086.44333225277	36897.12579064473	40613.28626128173	40156.81572901379	46144.8697133378	45327.28060430682	0.20435515380635752	0.18909592829304844	-37.5924416272901	-1994.6804287647828	-36.18150300515117	-1919.8204681575298
23.180283153904217	23943.7792585762	24846.410449122384	33027.920630761146	33173.48107255316	37081.134351378816	36892.013710328116	40608.92104830858	40152.55952655059	46141.631707426284	45324.0701355542	0.20444359510985513	0.18917586090031197	-38.87620522483485	-2075.218277909793	-37.45075240210281	-1999.1325566247106
23.31995602074116	23934.22457596429	24837.35582484656	33021.150716975666	33167.03600355652	37075.61488330766	36886.694355525666	40604.34318345766	40148.09383375273	46138.17311826257	45320.64265403233	0.20453315448305978	0.1892568025453993	-40.14845295264968	-2156.0359179666266	-38.70849912671838	-2078.713090791367
23.460470486863187	23924.46025116574	24828.094051430144	33014.169773135414	33160.38340208219	37069.88419754679	36881.16702551681	40599.55207455152	40143.4180749033	46134.493513106034	45316.99773148603	0.20462384670513992	0.18933876653061946	-41.40925293897453	-2237.133751012385	-39.95481047051726	-2158.562339584343
23.60183162332936	23914.484974359595	24818.623885143123	33006.97687954425	33153.52239736716	37063.9415625471	36875.43101887437	40594.54713078757	40138.53167578358	46130.5924635921	45313.134943937366	0.20471568676631294	0.18942176634738742	-42.65867311570037	-2318.5121850529686	-41.1897535227763	-2238.6805758271366
23.744044531754422	23904.297425243392	24808.94407263789	32999.57111224759	33146.45211505032	37057.78624568712	36869.4856334542	40589.32776275485	40133.43406369223	46126.46954578749	45309.05387174002	0.20480868987122985	0.18950581567924404	-43.89678122283658	-2400.171634376049	-42.41339517428423	-2319.0680765276775
23.887114344492932	23893.896272900798	24799.053350825096	32991.951542971736	33139.17167712154	37051.417513256005	36863.33016638371	40583.89338245058	40128.124667463955	46122.124340245115	45304.75409963329	0.20490287144243943	0.18959092840493708	-45.12364480846736	-2482.112519697286	-43.62580211786553	-2399.725123017095
24.031046224824397	23883.280175667758	24788.950446747946	32984.117239062725	33131.68020187022	37044.83463043698	36856.96391405075	40578.24340329764	40122.60291748892	46117.556432060606	45300.23521679777	0.2049982471239158	0.18967711860155664	-46.33933123125462	-2564.3352684518322	-44.82704085060686	-2480.652001194656
24.175845367139747	23872.44778099585	24778.634077453855	32976.06726342283	33123.97680383188	37038.03686128886	36850.38617209094	40572.377240160284	40116.86824573113	46112.76541092792	45295.49681691006	0.20509483278464216	0.18976440054773147	-47.5439076647599	-2646.8403151426464	-46.01717767752416	-2561.8490018183365
24.32151699712871	23861.39772531378	24768.102949864133	32967.80067444619	33116.06059373388	37031.023468727646	36843.59623537494	40566.29430936079	40110.92008574716	46107.750871196	45290.53849819854	0.20519264452227354	0.18985278872688466	-48.737441095814575	-2729.628101444803	-47.19627871028206	-2643.316420579329
24.468066371968433	23850.128633886903	24757.355760641905	32959.31652595323	33107.93067844032	37023.793714507505	36836.59339799547	40559.994028695946	40104.75787270519	46102.51241192625	45285.35986350002	0.20529169866686145	0.18994229783054828	-49.91999832923466	-2812.699076600373	-48.36440987144306	-2725.054558447562
24.61549878051318	23838.639120673844	24746.391196056917	32950.613867122825	33099.58616089462	37016.34685920029	36829.37695325272	40553.47581745272	40098.381043402886	46097.04963694929	45279.96052031555	0.20539201178465918	0.1900329427617466	-51.091645990440156	-2896.05369773414	-49.52163689726149	-2807.0637219641358
24.763819543485244	23826.927788181296	24735.207931848814	32941.6917424236	33091.02614006159	37008.682162174904	36821.9461936399	40546.739096424026	40091.78903628594	46091.36215492294	45274.34008086761	0.20549360068198375	0.1901247386384362	-52.2524505253823	-2979.692430023104	-50.66802533699956	-2889.3442233335227
24.91303401366693	23814.993227316467	24723.804633087875	32932.549191543585	33082.24971086804	37000.798881575916	36814.300410828124	40539.783287924896	40084.98129146649	46085.44957939063	45268.4981621576	0.20559648240917408	0.19021770079701816	-53.40247820480727	-3063.6157471146435	-51.80364055732207	-2971.896380812861
25.063147576093755	23802.834017236743	24712.179954033094	32923.18524931787	33073.25596414148	36992.69627430075	36806.43889564993	40532.60781580719	40077.95725074065	46079.311528839426	45262.43438602309	0.20570067426460278	0.19031184479591262	-54.541795125376666	-3147.8241313602775	-52.92854774308216	-3054.720518901013
25.214165648248784	23790.448725197522	24700.33253798844	32913.598945655365	33064.04398654824	36984.37359597707	36798.36093808321	40525.212105475555	40070.71635760706	46072.94762675973	45256.14837919652	0.20580619379878137	0.19040718641920548	-55.670467211908544	-3232.318074144423	-54.04281189948961	-3137.816968609579
25.366093680258146	23777.83590639698	24688.261017156008	32903.78930546313	33054.612860529305	36975.83010093827	36790.065827233295	40517.59558390185	40063.25805728406	46066.357501703955	45249.63977336326	0.2059130588185367	0.19050374168036172	-56.78856022155378	-3317.0980763118714	-55.14649785598158	-3221.186067844741
25.518937155087716	23764.99410381853	24675.964012486984	32893.75534856932	33044.96166423499	36967.06504219861	36781.552851314875	40509.75767964009	40055.58179672732	46059.540787346545	45242.90820522049	0.2060212873912754	0.19060152682601367	-57.8961397439416	-3402.164648375474	-56.239670266004396	-3304.828161554411
25.672701588741027	23751.921848070946	24663.4401335302	32883.496089644636	33035.08947145835	36958.077671427636	36772.82129763336	40501.697822841044	40047.68702464746	46052.49712254421	45235.95331653693	0.20613089784932337	0.19070055833982008	-58.9932712035079	-3487.5183108681813	-57.322393610404106	-3388.743602095172
25.827392530458226	23738.617657225663	24650.687978277696	32873.01053812171	33024.99535156649	36948.86723892347	36763.87045256484	40493.41544526637	40039.573191526906	46045.226151396586	45228.77475421212	0.2062419087943517	0.1908008529464025	-60.08001986362797	-3573.159594788216	-58.3947321990272	-3472.9327494930476
25.983015562916506	23725.080036651274	24637.706133008127	32862.29769811256	33014.67836943096	36939.43299358495	36754.699601536144	40484.90998030287	40031.23974963733	46037.727523306996	45221.37217033722	0.2063543391019046	0.1909024276153549	-61.15645082834817	-3659.089041918516	-59.456750173616456	-3557.395971787162
26.139576302431465	23711.307478845545	24624.493172126815	32851.3565683244	33004.13758535557	36929.77418288316	36745.30802900291	40476.18086297571	40022.686153055845	46030.00089304391	45213.74522225486	0.20646820792598805	0.19100529956533668	-62.222629043928464	-3745.307205167599	-60.50851151015377	-3642.1336453733966
26.297080399159835	23697.2984632647	24611.047658003685	32840.18614197355	32993.37205500343	36919.89005283187	36735.69501842795	40467.22752996238	40013.911857682	46022.045920802964	45205.893572620625	0.20658353470377713	0.19110948626824167	-63.27861930197105	-3831.8146489681676	-61.550080019864254	-3727.1461552372202
26.455533537303385	23683.05145614975	24597.368140808012	32828.78540669723	32982.380829321795	36909.779847956976	36725.85985225806	40458.04941960555	40004.91632125397	46013.862272269056	45197.81688946445	0.20670033916039782	0.1912150054534503	-64.32448624243261	-3918.6119497083127	-62.581519353057956	-3812.433895384893
26.614941435314055	23668.564910349967	24583.45315834036	32817.15334446333	32971.16295446513	36899.442811264664	36715.80181190013	40448.645971925944	39995.69900336459	46005.449618678955	45189.51484625224	0.206818641313816	0.19132187511216786	-65.36029435630189	-4005.6996961506084	-63.602893001181656	-3897.9972691806033
26.77530984610034	23653.83726514343	24569.30123586154	32805.288931478135	32959.717471716394	36888.878184208676	36705.520177696206	40439.016628634534	39986.25936547703	45996.80763688424	45180.98712194815	0.20693846147981348	0.19143011350184475	-66.38610798594891	-4093.0784897031263	-64.61426429737185	-3983.836689580232
26.93664455723489	23638.866946055085	24554.910885919115	32793.1911380925	32948.04341740704	36878.085206657066	36695.01422889839	40429.16083314565	39976.59687094115	45987.93600941549	45172.23340107798	0.20705982027707717	0.19153973915069158	-67.40199133052374	-4180.748945017345	-65.61569642119866	-4069.952579648234
27.098951391163432	23623.652364670776	24540.280608169774	32780.85892870453	32936.13982283383	36867.06311685633	36684.28324364119	40419.07803058739	39966.71098500764	45978.834424545144	45163.25337379118	0.20718273863237346	0.19165077086227325	-68.4080084477173	-4268.711690371856	-66.6072524003248	-4156.345372872427
27.26223620541477	23608.19191844943	24525.40888919991	32768.29126166175	32924.00571417523	36855.81115139617	36673.326498914765	40408.76766781437	39956.60117484415	45969.50257635292	45154.04673592555	0.20730723778584334	0.1917632277202077	-69.40422325514373	-4356.967368050478	-67.58899511182972	-4243.01551350113
27.426504892812353	23592.483990531062	24510.294202341956	32755.4870891595	32911.64011240454	36844.32854517168	36662.143270535555	40398.229193417894	39946.2669095493	45959.940164789805	45144.613189070486	0.20743333929639357	0.1918771290929495	-70.39069953552098	-4445.516634934582	-68.56098728688085	-4329.963457047939
27.59176338168682	23576.526949542225	24494.935007488126	32742.445357137927	32899.042033201695	36832.61453134495	36650.73283311685	40387.46205773708	39935.7076601674	45950.1468957436	45134.95244063177	0.20756106504720598	0.1919924946386752	-71.36750093697628	-4534.360162846744	-69.52329151070444	-4417.189670555294
27.758017636089992	23560.319149398158	24479.32975090083	32729.16500517644	32886.21048686297	36820.66834130553	36639.09446003807	40376.46571286911	39924.92289970273	45940.12248110473	45125.064203896654	0.20769043725134959	0.19210934431026463	-72.33469097714988	-4623.498639104888	-70.47597022696573	-4504.69463311974
27.925273656010095	23543.85892910133	24463.476865019347	32715.64496638538	32873.14447820801	36808.489204629084	36627.22742341259	40365.239612678786	39913.91210313298	45929.86663883199	45114.94819809883	0.2078214784575126	0.19222769836038484	-73.29233304661466	-4712.932767067105	-71.4190857403737	-4592.4788363315165
28.09353747758831	23527.144612536867	24447.374768263515	32701.884167295426	32859.84300648509	36796.07634903505	36615.13099405473	40353.78321280825	39902.67474742279	45919.379093019124	45104.60414848433	0.20795421155586039	0.19234757734667823	-74.24049041011313	-4802.663266534917	-72.35270021769975	-4680.542784592137
28.2628151733366	23510.174508264743	24431.02186483392	32687.881527744797	32846.305065274355	36783.4290003432	36602.80444144589	40342.09597068582	39891.21031153719	45908.65957396215	45094.031786378204	0.20808865978399146	0.19246900213705434	-75.17922621055914	-4892.690874348395	-73.27687569176487	-4768.886995675042
28.43311285235687	23492.946909307997	24414.416544508163	32673.635960763047	32832.52964238797	36770.54638242815	36590.24703369868	40330.17734553454	39879.51827645378	45897.70781822622	45083.23084925062	0.20822484673304686	0.19259199391509207	-76.1086034719483	-4983.016344932839	-74.19167406392808	-4857.512001161464
28.604436660561465	23475.460092937956	24397.557182434048	32659.146372453	32818.515719768766	36757.42771717309	36577.458037520715	40318.026798380066	39867.59812517562	45886.523568714016	45072.20108078465	0.20836279635391441	0.19271657418555405	-77.02868510194821	-5073.640450811945	-75.09715710677847	-4946.418346913531
28.77679278089485	23457.712320455517	24380.442138918537	32644.411661869355	32804.26227338566	36744.0722244216	36564.43671817628	40305.64379205849	39855.449342742555	45875.10657473369	45060.94223094324	0.20850253296359367	0.19284276478001175	-77.93953389591479	-5164.563983260654	-75.99338646691467	-5035.606593585573
28.950187433556945	23439.70183696874	24363.069759213504	32629.430720894612	32789.76827312736	36730.47912192806	36551.18233944754	40293.027791222805	39843.07141624329	45863.45659206759	45049.4540560379	0.20864408125166636	0.1929705878625906	-78.84121253914782	-5255.787752815522	-76.88042366670561	-5125.077317028306
29.124626876227456	23421.42687116701	24345.43837329734	32614.202434112332	32775.03268269304	36716.64762530666	36537.69416359399	40280.17826234964	39830.46383482633	45851.57338304161	45037.736318797135	0.20878746628691652	0.19310006593583282	-79.7337836095976	-5347.312589863315	-77.75833010929637	-5214.831108969636
29.30011740429177	23402.88563509129	24327.54629565253	32598.725678677343	32760.05445948029	36702.57694797883	36523.97145131017	40267.09467374541	39817.62608971031	45839.45671659495	45025.788788435086	0.20893271352409365	0.1932312218466828	-80.61730958269618	-5439.139345358126	-78.62716708041262	-5304.868577470072
29.476665351068124	23384.07632390014	24309.3918250396	32582.999324182503	32744.832554470788	36688.26630111851	36510.01346168272	40253.77649555098	39804.55767419441	45827.10636834973	45013.611240721344	0.20907984881080677	0.19336407879259776	-81.49185283308907	-5531.268891362473	-79.4869957499759	-5395.190347373486
29.654277088036206	23364.9971156326	24290.973244267014	32567.022232523235	32729.365912113237	36673.71489359672	36495.81945214577	40240.22319974707	39791.25808366832	45814.52212068224	45001.20345805115	0.20922889839457168	0.19349866032778937	-82.35747563831683	-5623.702121710405	-80.33787717673113	-5485.797060981393
29.832959025067048	23345.646170966258	24272.288819956553	32550.793257757945	32713.653470203015	36658.921931923396	36481.38867843443	40226.43426015794	39777.726815621056	45801.70376279346	44988.5652295155	0.2093798889300091	0.1936349903695933	-83.21424018283142	-5716.439952741377	-81.17987231112784	-5576.689378627576
30.0127176106544	23326.021632971817	24253.336802304904	32534.311245965815	32697.694159759416	36643.88662018812	36466.72039453723	40212.40915245496	39763.96336964985	45788.65109078076	44975.69635097225	0.20953284748619078	0.1937730932049752	-84.06220856145956	-5809.483323975466	-82.01304199859442	-5667.867979265749
30.193559332147448	23306.121626863063	24234.115424840533	32517.575035100675	32681.486904899415	36628.60815999841	36451.81385264651	40198.14735415917	39749.96724746798	45775.363907709456	44962.596625117156	0.20968780155415076	0.1939129934971775	-84.90144278173102	-5902.833198751323	-82.83744698148803	-5759.33356101159
30.37549071598484	23285.94425974328	24214.62290417683	32500.58345484236	32665.030622709277	36613.08575041718	36436.66830310805	40183.64834464384	39735.73795291296	45761.842023685924	44949.26586155649	0.2098447790545472	0.19405471629250343	-85.73200476808415	-5996.490564994514	-83.65314790289267	-5851.086841811426
30.55851832793038	23265.48762034664	24194.857439760064	32483.335326443445	32648.324223112006	36597.31858789698	36421.28299436795	40168.91160513552	39721.274991953	45748.08525592978	44935.703876878746	0.21000380834550428	0.19419828702725084	-86.55395636562025	-6090.456435971893	-84.46020531018439	-5943.128560091369
30.742648773309874	23244.749778775924	24174.817213613464	32465.82946257342	32631.36660873257	36581.30586621351	36405.6571729189	40153.93661871508	39706.57787269399	45734.09342884789	44921.91049472814	0.21016491823060904	0.19434373153479187	-87.36735934393073	-6184.731851076707	-85.25867965830548	-6035.459475432523
30.92788869724955	23223.728786235122	24154.500390075977	32448.064667158098	32614.15667475885	36565.04677639578	36389.79008324353	40138.72287031696	39691.64610538461	45719.86637410738	44907.88554587723	0.21032813796708977	0.19449107605280577	-88.17227540083695	-6279.317876610905	-86.04863131279126	-6128.080369224772
31.114244784915854	23202.422674758196	24133.90511553708	32430.03973521629	32596.69330880035	36548.54050665554	36373.680967757246	40123.269846729	39676.47920242226	45705.403930710636	44893.62886830156	0.21049349727417335	0.1946403472306708	-88.96876616477675	-6374.215606501326	-86.83012055310246	-6220.992045352235
31.30172376175672	23180.82945693295	24113.02951816605	32411.753452692003	32578.975390742406	36531.786242313734	36357.329066748025	40107.5770365906	39661.07667835699	45690.705945069865	44879.140307253394	0.21066102634162306	0.19479157213701354	-89.75689320117817	-6469.426163299009	-87.60320757658337	-6314.195330947638
31.4903323937443	23158.947125619994	24091.87170763696	32393.20459628245	32561.00179259776	36514.78316572465	36340.7336183153	40091.64393038975	39645.43804989576	45675.77227108192	44864.419715337055	0.21083075583846267	0.19494477826742412	-90.53671801414748	-6564.950698885135	-88.36795250077557	-6407.69107704889
31.68007748761912	23136.77365366769	24070.42977484836	32374.3919332629	32542.77137835403	36497.53045619873	36323.89385830637	40075.47002046055	39629.56283590552	45660.60277020482	44849.4669525842	0.21100271692189784	0.1950999935523409	-91.30830205116945	-6660.790395390242	-89.12441536861297	-6501.480159459636
31.870965891135747	23114.306993621492	24048.701791637748	32355.31422130624	32524.2830038174	36480.02728992194	36306.80902025074	40059.05480097814	39613.45055741544	45645.19731153331	44834.28188652953	0.2111769412464271	0.19525724636510844	-92.07170670860796	-6756.946466202848	-89.87265615201613	-6595.56347953435
32.063004493309954	23091.54507742879	24026.68581049104	32335.970208298786	32505.535516452586	36462.27283987328	36289.478335292435	40042.39776795377	39597.10073761842	45629.55577187551	44818.86439228698	0.21135346097316318	0.19541656553021067	-92.82699333369965	-6853.420156735927	-90.61273475342023	-6689.9419648088515
32.25620022466719	23068.485816138924	24004.379864247145	32316.358632151976	32486.527755219595	36444.26627574017	36271.9010321211	40025.49841922907	39580.51290187279	45613.67803583064	44803.21435262758	0.21153230877936027	0.19557798033169022	-93.57422322923958	-6950.2127454141155	-91.34471101134841	-6784.616569964215
32.45056005749291	23045.127099597925	23981.78196579626	32296.47822060908	32467.258550405146	36426.00676383083	36254.07633689929	40008.35625446865	39563.68657770143	45597.563995866396	44787.33165805582	0.2117135178681478	0.19574152052175062	-94.31345765960577	-7047.325544773601	-92.06864470535947	-6879.58827773761
32.64609100608406	23021.46679613785	23958.89010777336	32276.3276910471	32447.72672345094	36407.493466983884	36236.00347318871	39990.97077515173	39546.62129479141	45581.21355239669	44771.21620688792	0.2118971219784918	0.19590721632955446	-95.04475785364048	-7144.759902372025	-92.78459555737209	-6974.858099616133
32.84280012700226	22997.502752261542	23935.702262246035	32255.905750274673	32427.93108677763	36388.725544476016	36217.681661874005	39973.34148456342	39529.31658499249	45564.626613860855	44754.867905330575	0.21208315539537462	0.19607509847021545	-95.76818500853551	-7242.517201746814	-93.492623236496	-7070.427076770924
33.040694519328454	22973.23279232174	23912.216380396563	32235.211094324648	32407.87044360433	36369.702151926576	36199.11012108407	39955.46788778458	39511.77198231464	45547.8030968027	44738.286667559885	0.2122716529602092	0.1962451981539917	-96.48380029591499	-7340.598863623105	-94.1927873640816	-7166.296281061135
33.239781324919136	22948.654718194543	23888.430392197926	32214.242408241396	32387.543587763383	36350.42244119894	36180.2880661106	39937.34949168	39493.98702292432	45530.74292594977	44721.47241580057	0.21246265008148474	0.19641754709569068	-97.1916648667393	-7439.006346999668	-94.88514751798357	-7262.466815984808
33.44006772866406	22923.766308947746	23864.34220608422	32192.998365863346	32366.949303510926	36330.88556029943	36161.21470932448	39918.98580488613	39475.96124514015	45513.44603429354	44704.42508040605	0.21265618274566236	0.19659217752428274	-97.89183985354612	-7537.741150092334	-95.56976323443814	-7358.939817461185
33.64156095874556	22898.5653205039	23839.949708615357	32171.477629600733	32346.086365333213	36311.09065327376	36141.88926009018	39900.37633779791	39457.69418942817	45495.91236317066	44687.14459993972	0.21285228752831065	0.19676912219273432	-98.58438637766812	-7636.804811670445	-96.2466940148006	-7455.716455018148
33.84426828689945	22873.049485296746	23815.25076413465	32149.67885020661	32324.953537746853	36291.03686009898	36122.310924676014	39881.52060255283	39439.185398394526	45478.14186234309	44669.63092125499	0.21305100160550042	0.19694841438806648	-99.269365554268	-7736.198912229389	-96.91599932979443	-7552.797932804562
34.04819702867729	22847.21651192296	23790.24321442127	32127.60066654367	32303.549575095498	36270.7233165738	36102.47890616323	39862.41811301578	39420.43441677872	45460.134490080265	44651.883999577716	0.21325236276547346	0.1971300879416417	-99.94683849524881	-7835.925075079314	-97.57773862208705	-7650.185490503907
34.25335454371064	22821.06408478755	23764.924878335667	32105.2417053448	32281.873221340706	36250.14915420491	36082.392404351514	39843.068384761194	39401.440791444904	45441.89021324128	44633.90379858822	0.21345640942056174	0.19731417723968833	-100.61686631661723	-7935.98496772442	-98.23197131296911	-7747.88040455617
34.45974823597649	22794.589863743302	23739.293551458723	32082.60058096762	32259.92320984778	36229.313500089964	36062.050615661654	39823.47093505393	39382.20407137222	45423.409007357026	44615.69029050381	0.2136631806193922	0.1975007172340681	-101.27951014255814	-8036.380303103477	-98.87875680565776	-7845.883989194408
34.66738555406454	22767.791483724563	23713.347005724434	32059.67589514356	32237.698263166454	36208.2154767976	36041.45273303569	39803.62528282966	39362.723807644186	45404.690856713765	44597.24345616242	0.2138727160593832	0.19768974345329082	-101.93483111039677	-8137.112840847112	-99.51815449056448	-7944.1975976144895
34.87627399144595	22740.66655437476	23687.082989045648	32036.466236720567	32215.197092805873	36186.85420224375	36020.59794583347	39783.53094867314	39342.99955343662	45385.7357544368	44578.56328510621	0.21408505609952197	0.19788129201378854	-102.58289037788927	-8238.18438879773	-100.1502237503446	-8042.822623161599
35.086421086743854	22713.21265966737	23660.499224933214	32012.970181398978	32192.418399004113	36165.22878956376	35999.48543972658	39763.18745479452	39323.03086400444	45366.543702573865	44559.649775666076	0.21430024177344706	0.1980753996314477	-103.22374912773375	-8339.5968043264	-100.77502396484488	-8141.760500560515
35.29783442400536	22685.427357521334	23633.593412107843	31989.186291461843	32169.360870491713	36143.33834698182	35978.11439658851	39742.5943250053	39302.81729666704	45347.114712180344	44540.502935046214	0.2145183148028415	0.19827210363341688	-103.85746857189224	-8441.351995653473	-101.3926145153091	-8241.012707073241
35.51052163297529	22657.308179409818	23606.36322410559	31965.1131154983	32146.02318424998	36121.18197767625	35956.48399438253	39721.75108469218	39282.35841079307	45327.44880340459	44521.12277941042	0.21473931761113646	0.19847144197018815	-104.48410995952145	-8543.451923492365	-102.0030547901406	-8340.58076382801
35.72449038937153	22628.852629962203	23578.806308875257	31940.749188119633	32122.404005262244	36098.758779640266	35934.593407044886	39700.65726078881	39261.65376778266	45307.54600557294	44501.50933396742	0.2149632933375474	0.19867345322796356	-105.10373458224058	-8645.898602521047	-102.60640419120318	-8440.466237231158
35.93974841516195	22600.058186560123	23550.920288369034	31916.093029669075	32098.501986259453	36076.06784553961	35912.44180436537	39679.312381746626	39240.70293104909	45287.40635727638	44481.662633057625	0.2151902858514383	0.19887817664131824	-105.71640378011216	-8748.694102951325	-103.20272213719727	-8540.670740162954
36.15630347884324	22570.922298926318	23522.7027581257	31891.143145923746	32074.315767459535	36053.10826256522	35890.02835186429	39657.71597750328	39219.505465998984	45267.029906456686	44461.58272024059	0.21542033976703598	0.19908565210615933	-106.3221789481031	-8851.840552123263	-103.79206807067385	-8641.195933460258
36.374163395721176	22541.44238870728	23494.151286845892	31865.898027789855	32049.843976299606	36029.87911228239	35867.352210665194	39635.86757944998	39198.06094001053	45246.41671049394	44441.269648382455	0.2156535004584954	0.19929592019299924	-106.921121541498	-8955.340136112645	-104.37450146306946	-8742.043527339585
36.59333602819267	22511.615849048903	23465.263415960122	31840.356150990017	32025.085227162046	36006.37947047515	35844.41253736451	39613.766720396474	39176.36892241073	45225.56683629421	44420.72347974446	0.21588981407532437	0.1995090221605425	-107.51329308316053	-9059.195101492107	-104.95008181998855	-8843.215282819234
36.813829286029524	22481.440044165218	23436.03665918859	31814.515975742856	32000.03812109325	35982.60840698623	35821.20848389682	39591.412934534295	39154.42898445068	45204.48036037764	44399.94428607183	0.2161293275581853	0.1997249999696028	-108.098755170824	-9163.407757114619	-105.51886868849397	-8944.713013345376
37.03565112666392	22450.91230890009	23406.468502093117	31788.37594643438	31974.701245515196	35958.56498555212	35797.73919739605	39568.805757397924	39132.24069927911	45183.15736896683	44378.93214868294	0.21637208865508575	0.19994389629735487	-108.67756948259193	-9267.980475835502	-106.08092166174902	-9046.538586255163
37.25880955547555	22420.029948282234	23376.556401621187	31761.93449128178	31949.07317393018	35934.24826363403	35774.00382005304	39545.944725824265	39109.803641914754	45161.59795807654	44357.68715855975	0.2166181459379523	0.20016575455193084	-109.24979778444686	-9372.915696383454	-106.63630038543488	-9148.69392438978
37.483312626080554	22388.790237072673	23346.297785641436	31735.190021988194	31923.1524656175	35909.657292243195	35750.00148896836	39522.82937790964	39087.1173892164	45139.802233602975	44336.209416438076	0.21686754881962206	0.20039061888737372	-109.81550193780276	-9478.215925334953	-107.18506456502655	-9251.181007848121
37.70916844062219	22357.190419305185	23315.690052470854	31708.14093338909	31896.937665322544	35884.791115761574	35725.73133600075	39499.45925296475	39064.18151985123	45117.77031141399	44314.4990328987	0.21712034757124443	0.20061853421895565	-110.37474390598072	-9583.88373897411	-107.72727397043491	-9354.00187551044
37.93638515006311	22325.227707819635	23284.730570393967	31680.78560309002	31870.42730293862	35859.648771757405	35701.192487611916	39475.83389146764	39040.99561426198	45095.50231744004	44292.55612845977	0.2173765933401139	0.20084954623886858	-110.92758576157212	-9689.92178533785	-108.2629884438793	-9457.158626944758
38.164970954479706	22292.899283787665	23253.41667717232	31653.122391094883	31843.619893179257	35834.22929079524	35676.384064705126	39451.95283501408	39017.5592546308	45072.998387765256	44270.38083366809	0.21763633816794517	0.20108370143230886	-111.47408969524258	-9796.33278636448	-108.79226790663961	-9560.653424153104
38.39493410335793	22260.202296230917	23221.745679546388	31625.14963942487	31816.513935243707	35808.53169624029	35651.305182460776	39427.815626265634	38993.872024842705	45050.258668718874	44247.973289193	0.21789963500960868	0.2013210470939508	-112.01431802212028	-9903.119539927691	-109.3151723646879	-9664.488493370824
38.626282895891045	22227.133861532242	23189.714852727684	31596.86567172835	31789.107912472642	35782.555004057846	35625.954950165695	39403.42180889564	38969.93351044567	45027.28331696805	44225.333645919236	0.2181665377523211	0.20156163134483585	-112.54833319048339	-10010.284922098741	-109.83176191763778	-9768.66612710338
38.859025681279114	22193.691062938527	23157.32143988212	31568.268792879862	31761.400291995502	35756.29822260584	35600.33247103802	39378.7709275317	38945.74329860913	45004.072499609705	44202.46206504108	0.2184371012353255	0.20180550314967746	-113.07619779008382	-10117.831889416091	-110.34209676393948	-9873.188685940579
39.09317085903034	22159.870950056655	23124.56265160439	31539.35728857011	31733.389524369017	35729.76035242242	35574.436842047064	39353.86252769697	38921.30097808066	44980.62639426444	44179.35871815733	0.21871138127006912	0.20205271233460317	-113.59797455943772	-10225.763481109403	-110.84623720949457	-9978.058600666001
39.328726879264174	22125.67053834135	23091.43566538264	31510.129424884883	31705.074043205805	35702.940386006856	35548.26715372719	39328.69615574771	38896.60613913957	44956.94518917004	44156.02378736613	0.21898943466088244	0.20230330960533877	-114.11372639567708	-10334.082821638323	-111.34424367475731	-10083.278374318965
39.56570224301631	22091.08680857513	23057.937625054	31480.58344787318	31676.45226479392	35675.83730759394	35521.82248998691	39303.27135880826	38871.65837354893	44933.02908327531	44132.4574653611	0.2192713192261909	0.20255734656585367	-114.62351636272797	-10442.79312309064	-111.83617670243257	-10188.850584323518
39.80410550254544	22056.116706340814	23024.065640250228	31450.717583104848	31647.522587706124	35648.450092922314	35495.10192791162	39277.58768470347	38846.457274504566	44908.87828633513	44108.65995552743	0.2195570938202605	0.20281487573747606	-115.1274077000271	-10551.897687701508	-112.3220969659742	-10294.777884741314
40.04394526164196	22020.75714148582	22989.816785833824	31420.530035216514	31618.28339239926	35620.77770899578	35468.104537561	39251.64468188782	38821.002436581955	44884.49301900535	44084.63147203897	0.21984681835550182	0.20307595057849684	-115.62546383211156	-10661.399910507724	-112.80206527674454	-10401.063008488156
40.28523017593832	21985.004987578675	22955.188101324202	31390.01898744611	31588.73304080316	35592.819113837744	35440.82938176014	39225.44189937181	38795.29345568029	44859.87351293847	44060.37223995574	0.22014055382534886	0.20334062550426746	-116.1177483775682	-10771.3032819964	-113.27614259268739	-10507.708769660443
40.52796895322162	21948.857081357666	22920.17659031398	31359.182601155553	31558.869875899003	35564.57325623873	35413.275515884816	39198.97888664507	38769.32992896434	44835.02001087999	44035.882495322236	0.22043836232772063	0.2036089559078218	-116.60432515924913	-10881.61139092967	-113.74439002714644	-10614.718066017143
40.77217035374772	21912.310222171003	22884.779219874774	31328.01901534071	31528.692221286132	35536.03907549602	35385.44198763968	39172.255193595855	38743.11145480274	44809.93276676435	44011.16248526568	0.22074030708909712	0.20388099818102154	-117.08525821352669	-10992.327927137725	-114.20686885689793	-10722.093881375156
41.017843190557436	21875.36117140975	22848.99291995335	31296.526346129656	31498.198380738482	35507.21550114668	35357.327836831	39145.27037042819	38716.6376327046	44784.612045812886	43986.21246809601	0.2210464524892148	0.20415680973624994	-117.56061180097458	-11103.456684512086	-114.66364053179859	-10829.839288225397
41.26499632979458	21838.00665193167	22812.81458275657	31264.70268626684	31467.38663774815	35478.10145269156	35328.932095131226	39118.02396757414	38689.90806325165	44759.05812463026	43961.03271340485	0.2213568640864097	0.20443644902866606	-118.03045041656878	-11215.00156402681	-115.11476668370597	-10937.957450370304
41.51363869102594	21800.24334747795	22776.241062126628	31232.546104585053	31436.255255058222	35448.69583931252	35300.25378583797	39090.51553560391	38662.92234802906	44733.271291303296	43935.623502166614	0.22167160864362148	0.20471997557904492	-118.49483879987383	-11326.966576788574	-115.56030913512222	-11046.451625538059
41.763779247563185	21762.067902081133	22739.26917290514	31200.05464546303	31404.802474182492	35418.99755958051	35271.29192362492	39062.744625131236	38635.6800895518	44707.25184549882	43909.98512683924	0.2219907541550797	0.2050074499972037	-118.95384194653889	-11439.355847314931	-116.00032991009357	-11155.325168312527
42.0154270267867	21723.476919465367	22701.8956902865	31167.226328269364	31373.026514912704	35389.00550115574	35242.04551428554	39034.71078671562	38608.18089118834	44681.00009856291	43884.117891465576	0.22231436987369765	0.2052989340060534	-119.40752511913888	-11552.173616827466	-116.43489124276675	-11264.58153288439
42.26859111047143	21684.466962438197	22664.117349160755	31134.059146791617	31340.925574813133	35358.71854047856	35212.51355446961	39006.41357076015	38580.42435708128	44654.516373619736	43858.02211177597	0.2226425263391909	0.2055944904662798	-119.85595385881606	-11665.424246641807	-116.86405558817205	-11374.224276074208
42.523280635114425	21645.034552274654	22625.930843444974	31100.551068651122	31308.497828701256	35328.13554245192	35182.69503141117	38977.852527405725	38552.41009206377	44627.80100567169	43831.69811529051	0.2229752954069391	0.20589418340167343	-120.29919399713981	-11779.112221709453	-117.28788563309354	-11484.257060443982
42.77950479226489	21605.176168092843	22587.332825403773	31066.700034701847	31275.74142811486	35297.25536011378	35152.58892264883	38949.027206420426	38524.137701572945	44600.85434169899	43805.14624142221	0.223312750277623	0.206198078025142	-120.73731166780635	-11893.242154198699	-117.70644430552784	-11594.683657327667
43.03727282885567	21564.888246221988	22548.319904958713	31032.503958414323	31242.654500765242	35266.07683430087	35122.19419573787	38919.93715708567	38495.60679155959	44573.67674076075	43778.366841581184	0.2236549655276593	0.20650624076540486	-121.17037331897882	-12007.818787190132	-118.11979478609283	-11705.507950112224
43.29659404753705	21524.16717956212	22508.888648986343	30997.9607252429	31209.235149975582	35234.598793301855	35091.50980795348	38890.58192807669	38466.81696839411	44546.26857409562	43751.36027927877	0.22400201714044166	0.2068187392944147	-121.59844572632574	-12122.846998588182	-118.52800051927625	-11816.733937612735
43.55747780701245	21483.009316935957	22469.03558060475	30963.06819197662	31175.481454104334	35202.820052500654	35060.53470598519	38860.96106733923	38437.767838768195	44518.63022522318	43724.1269302324	0.2243539825384409	0.20713564255550598	-122.021596006467	-12238.331805086695	-118.93112522551382	-11928.365737551823
43.81993352237618	21441.410962432834	22428.75717844857	30927.824186072812	31141.391465953064	35170.73941400892	35029.267825621995	38831.07412196078	38408.45900959257	44490.76209004532	43696.667182470694	0.22471094061616487	0.2074570207923113	-122.439891629474	-12354.278366178274	-119.32923291195766	-12040.407590015791
44.08397066545326	21399.368374745125	22388.0498759329	30892.22650497371	31106.96321215898	35138.35566628845	34997.70809142873	38800.92063803783	38378.89008789102	44462.664576948795	43668.98143643997	0.22507297177402297	0.2077829455784565	-122.85340043231554	-12470.69198832009	-119.72238788437971	-12152.863861111924
44.349598765141174	21356.87776649683	22346.910060505135	30856.272915404592	31072.194692570665	35105.6675837619	34965.85441641213	38770.50016053737	38349.0606806896	44434.3381069075	43641.07010511043	0.22544015795311348	0.20811348984806596	-123.26219063457393	-12587.57812942285	-120.11065476118529	-12265.73904688377
44.6168274077539	21313.935303564274	22305.334072885064	30819.96115265318	31037.083879606827	35072.67392641177	34933.705701676765	38739.812233152865	38318.970394901124	44405.7831135848	43612.933614082816	0.22581258267096577	0.2084487279271027	-123.66633085151261	-12704.9424031917	-120.49409848469077	-12379.03777705878
44.88566623736761	21270.53710439011	22263.318206293807	30783.288919830753	31001.62871759853	35039.37343936853	34901.260836071524	38708.856398155855	38288.618837205984	44377.00004343725	43584.572401696365	0.22619033105826947	0.20878873556556804	-124.06589010909374	-12822.790583732538	-120.87278433446772	-12492.76481910143
45.15612495616904	21226.679239289322	22220.858705670293	30746.253887112853	30965.827122112874	35005.76485248553	34868.51869582448	38677.632196240986	38258.00561392729	44347.989355817495	43555.986919136456	0.22657348989662132	0.20913358997059028	-124.46093786002893	-12941.128610382788	-121.24677794158197	-12606.925082410686
45.42821332480542	21182.357729748463	22177.951766876286	30708.853690960193	30929.676979258707	34971.84687990186	34835.47814416734	38646.13916636558	38227.130330901324	44318.75152307813	43527.177630543054	0.22696214765731762	0.20948336984042407	-124.8515439984476	-13059.962592501193	-121.61614530123188	-12721.52362247929
45.701941162736816	21137.568547718103	22134.59353588977	30671.085933319042	30893.176144973768	34937.61821959237	34802.13803094872	38614.3768455835	38195.99259334333	44289.287030675834	43498.1450131199	0.2273563945412286	0.2098381553993994	-125.23777887671895	-13179.298814595677	-121.98095278790424	-12836.565645400435
45.97731834859046	21092.307614898047	22090.780107985818	30632.948180799613	30856.322444291643	34903.07755290369	34768.49719223503	38582.34476887233	38164.592005707185	44259.59637727515	43468.889557243354	0.22775632251979983	0.2101980284338468	-125.61971332188841	-13299.143741507083	-122.34126716964965	-12952.056512360461
46.25435482051728	21046.570802016722	22046.507526906516	30594.437963833305	30819.113670589817	34868.22354407727	34734.55444990032	38550.04246895464	38132.92817154059	44229.68007485343	43439.41176657278	0.22816202537719127	0.21056307232902363	-125.99741865233227	-13419.504023754038	-122.69715562269266	-13068.001744301058
46.533060576550575	21000.35392810375	22001.77178401831	30555.552775806686	30781.547584816224	34833.05483975747	34700.30861120284	38517.46947611224	38101.0006933338	44199.53864880507	43409.71215816034	0.22857359875361963	0.2109333721070862	-126.37096669531456	-13540.386503065936	-123.04868574749707	-13184.407026813366
46.813445674966815	20953.65275975713	21956.568817458076	30516.29007217295	30743.621914695315	34797.57006848571	34665.75846834933	38484.62531799429	38068.80917236302	44169.172638047	43379.791262561914	0.22899114018992467	0.21130901446612732	-126.74042980517697	-13661.798218132928	-123.39592558374716	-13301.27821503114
47.09552023464871	20906.463010404204	21910.894511267335	30476.647269538684	30705.33435391214	34761.767840178596	34630.90279804607	38451.509519417334	38036.353208527806	44138.58259512303	43349.64962394826	0.2294147491734033	0.21169008782032944	-127.10588088190707	-13783.746410500258	-123.73894362729334	-13418.621338850819
47.37929443545016	20858.78033955791	21864.744694514746	30436.621744726814	30666.68256127387	34725.64674559133	34595.740361035896	38418.1216021592	38003.63240018184	44107.76908630962	43319.28780021623	0.22984452718495998	0.21207668234125587	-127.46739338943735	-13906.238530588336	-124.07780884693057	-13536.442608252168
47.66477851856398	20810.600352067646	21818.115140407095	30396.21083381378	30627.664159848362	34689.20535576437	34560.26990162157	38384.4610847444	37970.646343957545	44076.73269172098	43288.70636310074	0.23028057774760172	0.2124688900003252	-127.82504137590149	-14029.282244029455	-124.41259070114756	-13654.748418715782
47.951982786891236	20761.91859736588	21771.001565388895	30355.411831140922	30588.276736079064	34652.44222145376	34524.49014717441	38350.52748222232	37937.394634584074	44045.474005414464	43257.90589828685	0.23072300647633787	0.21286680461250734	-128.17889949330856	-14152.885438119061	-124.74335915595293	-13773.545356902294
48.24091760541319	20712.730568710635	21723.39962823077	30314.221988299047	30548.51783887534	34615.35587254423	34488.399807628106	38316.32030593748	37903.87686469837	44013.99363549626	43226.88700552247	0.23117192112953072	0.21327052188127854	-128.52904301813396	-14277.056228484958	-125.07018470347975	-13892.840206534602
48.53159340156531	20663.031702424352	21675.304929106387	30272.638513085534	30508.384978677408	34577.94481744464	34451.99757495665	38281.83906329068	37870.09262464875	43982.292204226804	43195.65029873072	0.23162743166171318	0.21368013944487818	-128.87554787231784	-14401.802965953946	-125.39313837957889	-14012.639954297803
48.82402066561362	20612.81737712977	21626.71300865914	30230.658568433115	30467.87562649618	34540.207542465236	34415.28212263734	38247.08325749285	37836.04150229231	43950.37034812661	43164.19640612402	0.2320896502779838	0.21409575692391525	-129.21849064587877	-14527.13424376212	-125.7122917841989	-14132.951796178706
49.11820995103327	20562.082912982965	21577.619347057134	30188.2792713092	30426.98721292495	34502.14251117557	34378.25210509566	38212.052387308366	37801.72308278289	43918.22871808131	43132.525970316296	0.23255869148996158	0.21451747597036305	-129.557948618487	-14653.058904807083	-126.02771710139496	-14253.78314392548
49.41417187488941	20510.823570904973	21528.019363038537	30145.497691585857	30385.717127124833	34463.7481637438	34340.90615713453	38176.745946791016	37767.13694835247	43885.867979447816	43100.63964843724	0.23303467217341467	0.21494540031798492	-129.89399978301662	-14779.586049272679	-126.33948711837002	-14375.141631516628
49.71191711822035	20459.03455181161	21477.908412946403	30102.31085087814	30344.062715781372	34425.0229162549	34303.24289334549	38141.163425008635	37732.28267808448	43853.288812159015	43068.53811224604	0.23351771162756982	0.21537963583426545	-130.22672286909074	-14906.725042453036	-126.6476752472372	-14497.035122106783
50.01145642642306	20406.710995843194	21427.281789753633	30058.715721351487	30302.02128203194	34385.96516000911	34265.260907501666	38105.30430575957	37697.1598476778	43820.49191082973	43036.222048245414	0.2340079316361976	0.21582029057385202	-130.5561973672593	-15034.48552278895	-126.95235554671672	-14619.471715112217
50.3128006096408	20353.847981594132	21376.13472207846	30014.709224495782	30259.5900843631	34346.57326079819	34226.958771932004	38069.16806727772	37661.76802920268	43787.477984861405	43003.692157795675	0.2345054565305057	0.2162674748336032	-130.88250355498894	-15162.877410327084	-127.25360274442937	-14742.459753521718
50.61596054315354	20300.44052534347	21324.462373190632	29970.288229865993	30216.766335476914	34306.845558159795	34188.335036876095	38032.754181927536	37626.10679084737	43754.247758546975	42970.94915722884	0.23501041325391997	0.21672130120927566	-131.20572252156853	-15291.910915210843	-127.55149225892092	-14866.007831347175
50.9209471677702	20246.483580287688	21272.259840009392	29925.449553788578	30173.54720112581	34266.78036460933	34149.38822981947	37996.062115888664	37590.175696655744	43720.80197117584	42937.99377796355	0.23552293142881323	0.21718188465390093	-131.525936195314	-15421.596546664834	-127.84610022448032	-14990.124801565893
51.22777149022361	20191.972035775674	21219.52215209238	29880.18995803158	30129.929798913545	34226.375964847524	34110.116854807064	37959.09132882808	37553.97430625454	43687.14137713778	42904.826766618506	0.2360431434252344	0.21764934253793797	-131.84322737104958	-15551.945122187026	-128.1375035144374	-15114.819784064777
51.53644458356769	20136.900716548025	21166.24427061795	29834.506148438715	30085.911197063797	34185.63061494428	34070.519391737005	37921.84127356176	37517.50217457158	43653.26674602713	42871.448885127975	0.23657118443173192	0.21812379471121704	-132.15767973793845	-15682.96777700726	-128.42577976604662	-15240.102173958905
51.84697758757708	20081.264381980796	21112.421087359307	29788.394773525375	30041.488413152387	34144.54254149693	34030.59429563071	37884.311395703655	37480.75885154269	43619.178862746296	42837.86091085533	0.23710719252832455	0.21860536356679064	-132.4693779087611	-15814.675973922014	-128.7110074072698	-15365.981650302187
52.15938170914916	20025.057725335526	21058.047423652883	29741.852423036067	29996.65841280456	34103.10994076272	33990.33999588119	37846.50113330252	37443.7438818084	43584.8785276089	42804.063636707695	0.23765130876170143	0.2190941741067092	-132.77840744961577	-15947.081513396464	-128.99326568185643	-15492.468184818514
52.47366822270851	19968.2753730163	21003.11802936072	29694.875626461868	29951.418108354992	34061.330977764366	33949.7548954776	37808.40991646573	37406.45680439977	43550.366556442415	42770.057871250305	0.23820367722272723	0.21959035400982688	-133.08485491164902	-16080.196544166654	-129.2726346780837	-15619.57205126714
52.789848470613855	19910.91188383497	20947.62758182738	29647.460851516214	29905.764357468997	34019.20378536726	33908.83737020467	37770.037166969036	37368.89715241149	43515.643780689614	42735.84443881974	0.23876444512633183	0.22009403370167646	-133.38880786148366	-16214.033573885448	-129.5491953555902	-15747.303834761493
53.107933863567155	19852.961748287245	20891.57068483367	29599.604502569797	29859.6939617259	33976.72646332942	33867.585767818615	37731.38229785422	37331.06445266516	43480.71104751094	42701.42417963894	0.23933376289387193	0.22060534642651275	-133.69035491470277	-16348.60548042506	-129.82302957490901	-15875.674441673793
53.42793588102576	19794.41938783873	20834.941867545665	29551.302919040067	29813.20366516007	33933.897077319765	33825.99840719497	37692.444713010205	37292.95822535792	43445.569219883924	42666.7979499295	0.2399117842380501	0.22112442832158558	-133.98958576963196	-16483.92552342266	-130.09422012785944	-16004.695109836757
53.74986607161648	19735.27915422526	20777.7355834625	29502.55237373778	29766.29015276173	33890.713657907756	33784.073577451134	37653.223806741364	37254.57798370006	43410.21917670418	42631.96662202561	0.2404986662504753	0.22165141849372239	-134.2865912415291	-16620.00735618919	-130.3628507672547	-16134.377418905497
54.073736053552395	19675.53532876669	20719.94620936216	29453.3490711659	29718.950048933908	33847.17419951962	33741.80953704023	37613.71896331885	37215.92323353851	43374.66181288337	42596.93108448661	0.24109456949197147	0.22218645909831136	-134.58146329918964	-16756.865038166754	-130.62900623917812	-16264.733301279135
54.399557515052166	19615.182121697868	20661.568044247357	29403.689145772165	29671.1799159055	33803.27665936291	33699.20451281661	37573.92955651703	37176.993472967006	43338.89803944781	42561.69224220949	0.2416996580857156	0.22272969542075885	-134.87429510056245	-16894.51304753404	-130.89277231589222	-16395.77505335491
54.727342214761876	19554.213671517547	20602.59530829203	29353.56866015247	29622.976252098182	33759.018956317	33656.25669907104	37533.854949133296	37137.78819192166	43302.92878363556	42526.25101654033	0.24231409981332203	0.22328127596052288	-135.16518103179988	-17032.96629455127	-131.15423582951917	-16527.515347109176
55.057101982179326	19492.62404435747	20543.022141790545	29302.983603203753	29574.33549044683	33714.39896978799	33612.96425653576	37493.49449249033	37098.30687176214	43266.75498899195	42490.60834538593	0.24293806621397068	0.2238413525177965	-135.4542167462714	-17172.240135197528	-131.41348470620142	-16659.967242041603
55.38884871808102	19430.407233374182	20482.84260411028	29251.929888225666	29525.253996671046	33669.41453852804	33569.32531135731	37452.8475259211	37058.54898483764	43230.37761546453	42454.76518332426	0.24357173268668184	0.2244100802829629	-135.74149920416676	-17312.350385201164	-131.67060800235777	-16793.144197642803
55.722594394951685	19367.55715816541	20422.05067264954	29200.403350968925	29475.728067496973	33624.063459417106	33525.33795403655	37411.913376235716	37018.513994036824	43193.79763949667	42418.722501714416	0.2442152785958709	0.2249876179288948	-136.02712671515474	-17453.31333476398	-131.9256959421109	-16927.060086293146
56.058351057416104	19304.067664213366	20360.64024180204	29148.399747628584	29425.753928827136	33578.34348620538	33481.000238334236	37370.69135716842	36978.20135232145	43157.016054119	42382.481288805226	0.24486888738027562	0.22557412770622964	-136.31119898048928	-17595.145763586275	-132.17883995462762	-17061.729206457734
56.39613082267415	19239.932522358264	20298.605121930334	29095.914752781828	29375.327733857965	33532.25232821667	33436.31018014211	37329.18076880634	36937.61050224314	43120.03386904082	42346.04254984408	0.24553274666540656	0.2261697755416932	-136.5938171371672	-17737.86495645903	-132.43013271364907	-17197.166296466254
56.7359458809379	19175.145428303695	20235.939038349177	29042.943957267045	29324.445561141878	33485.78764900946	33391.265756316585	37287.38089699654	36896.74087544252	43082.85211073841	42309.407307183516	0.2462070483796242	0.22677473113963043	-136.87508380466898	-17881.488719589077	-132.67966817897104	-17333.38654886093
57.07780849587155	19109.700002157424	20172.635630321376	28989.482866003575	29273.10341259317	33438.94706499511	33345.86490347502	37245.29101273237	36855.59189212957	43045.47182254219	42272.576600387154	0.24689198887399247	0.22738916808681175	-137.15510313051345	-18026.03539712634	-132.9275416368764	-17470.405624950305
57.42173100503407	19043.58978801108	20108.688450068672	28935.526895750772	29221.2972114365	33391.728144012675	33300.105516753436	37202.91037151864	36814.162960546404	43007.89406472284	42235.55148633526	0.2475877690460372	0.2280132639606772	-137.43398083932698	-18171.523888539523	-133.17384974417655	-17608.239670150913
57.7677258203244	18976.808253560528	20044.090961798523	28881.071372803068	29169.022800094393	33344.12840385647	33253.985448522704	37160.23821271295	36772.453476408824	42970.11991457394	42198.33303932763	0.24829459446756283	0.22864720044111916	-137.71182428346947	-18317.973666595295	-133.4186905730603	-17746.90532982815
58.115805428429454	18909.348789772037	19978.836540750843	28826.11153062091	29116.275938013892	33296.14531075702	33207.502507063655	37117.2737588442	36730.46282232855	42932.15046649374	42160.92235118599	0.24901267551666584	0.22929116342594633	-137.98874249358778	-18465.404795757495	-133.6621636563068	-17886.419765524566
58.465982391274686	18841.204710596714	19912.91847226628	28770.642507394856	29063.052299429404	33247.776277812656	33160.654455198564	37074.01621490674	36688.19036721434	42893.986832064256	42123.32053135482	0.249742227514115	0.2299453431501726	-138.26484623263968	-18613.837951448746	-133.9043700355396	-18026.800671974197
58.818269346477535	18772.36925273757	19846.329950879095	28714.659343540927	29009.347471059864	33199.01866336994	33113.43900887747	37030.4647676287	36645.635465650375	42855.63014012775	42085.52870699998	0.25048347086424566	0.23060993430924764	-138.5402480505727	-18763.29443988111	-134.14541230995383	-18168.066294597462
59.172679007803275	18702.83557547314	19779.06407943774	28658.156979125768	28955.156949738717	33149.86976935181	33065.853835718415	36986.61858471473	36602.79745725308	42817.081536861224	42047.54802310632	0.25123663120055173	0.23128513618641913	-138.81506234053086	-18913.79621853493	-134.38539468658564	-18310.235447595827
59.52922416562417	18632.596760542085	19711.113868256183	28601.13025121927	28900.476139974242	33100.326839531124	33017.89655349929	36942.47681406127	36559.67566600357	42778.34218584797	42009.37964257293	0.2520019395361402	0.23197115278434027	-139.08940539813193	-19065.365917539224	-134.62442303312855	-18453.327532822266
59.887917687380885	18561.645812092887	19642.472234299206	28543.573891172236	28845.300351438116	33050.38705774723	32969.56472859964	36898.038582943154	36516.26939955606	42739.41326814577	41971.02474630641	0.25277963241923895	0.23266819296111968	-139.36339548137767	-19218.026861618273	-134.8626049320519	-18597.36255926173
60.24877251804685	18489.975656704322	19573.132000405476	28485.4825218183	28789.624796380132	33000.04754606503	32920.85587439085	36853.30299717187	36472.577948520375	42700.29598235316	41932.4845333118	0.2535699520939437	0.23337647057094937	-139.63715287231753	-19371.803092832677	-135.10004973546893	-18742.361163096502
60.6118016805955	18417.579143480878	19503.085894552416	28426.850654596557	28733.44458696742	32949.30536287286	32871.76744957328	36808.269140222794	36428.60058571936	42660.99154467163	41893.76022078195	0.2543731466664054	0.23409620460952224	-139.9107999424814	-19526.71939431876	-135.33686862336617	-18888.344628672116
60.97701827647021	18344.449044228877	19432.326549166213	28367.67268659326	28676.754732544447	32898.15750091769	32822.296856457004	36762.93607233083	36384.33656541725	42621.50118896451	41854.85304418322	0.25518947027666766	0.23482761936438104	-140.18446121863963	-19682.801314692013	-135.57317466328095	-19035.33491019346
61.34443548605718	18270.57805371911	19360.84650048206	28307.942897500754	28619.55013681295	32846.600885275686	32772.44143918576	36717.302829553715	36339.78512252113	42581.82616681246	41815.7642573392	0.2560191832763635	0.23557094457043257	-140.45826345083333	-19840.075193279423	-135.80908287088096	-19183.35465403553
61.71406656916102	18195.958790041877	19288.638187959023	28247.655446491037	28561.82559492876	32794.63237125571	32722.19848190128	36671.36842280146	36294.945471752224	42541.96774756538	41776.495132511845	0.25686255241250255	0.23632641557078354	-140.7323356833731	-19998.568186397664	-136.04471027387626	-19332.427222048864
62.085924865483435	18120.583795060553	19215.693953754042	28186.804369001442	28503.575790512677	32742.248742232798	32671.565206845604	36625.131836830165	36249.816806786876	42501.92721838987	41737.04696047894	0.2577198510175782	0.23709427348314321	-141.00680932824616	-20158.308294591494	-136.28017597793223	-19482.576715719886
62.46002379510434	18044.445534970433	19142.006042260702	28125.383573430216	28444.79529257332	32689.446707409505	32620.53877239939	36578.592029199266	36204.39829936551	42461.70588431232	41697.42105060836	0.25859135920624243	0.2378747653719833	-141.28181823998602	-20319.324390693568	-136.51560123397212	-19633.8280010717
62.83637685896657	17967.536400970206	19067.56659971815	28063.386837740047	28385.478552339355	32636.222899502987	32569.116271054252	36531.74792919129	36158.68909836893	42421.305068258065	41657.61873092947	0.2594773640788011	0.23866814442668816	-141.55749879308132	-20481.646248944104	-136.7511095078371	-19786.20673451759
63.21499763936286	17889.848710053026	18992.36767389605	28000.807805966535	28325.619899998255	32582.573872354384	32517.294727316166	36484.598436691864	36112.68832886035	42380.7261110855	41617.641348200494	0.26037815993179236	0.23947467014593204	-141.83398996296455	-20645.304575285874	-136.9868265532932	-19939.739389793016
63.59589980042612	17811.374705925173	18916.401213861533	27937.63998462907	28265.2135413385	32528.49609845783	32465.0710955373	36437.142421028606	36066.39509109154	42339.97037161494	41577.4902679717	0.2612940484759299	0.2402946085285302	-142.11143340847775	-20810.331038600765	-137.22288048636256	-20094.45328572672
63.979097088622495	17732.106560060714	18839.65906983518	27873.876739042364	28204.253554293304	32473.985966406854	32412.44225767452	36389.378719768065	36019.80845947253	42299.03922665275	41537.16687464521	0.2622253390616931	0.24112823227100952	-142.389973557576	-20976.75830315333	-137.45940186255757	-20250.37661508564
64.36460333324754	17652.03637290044	18762.132993142557	27809.51128952496	28142.733885381862	32419.039778254093	32359.405020970677	36341.30613746785	35972.92748150235	42257.934071009295	41496.67257152967	0.26317234891286984	0.24197582097217468	-142.66975769591227	-21144.620062230155	-137.6965237569384	-20407.538474544883
64.75243244692527	17571.156175204578	18683.814636269013	27744.536707503114	28080.648346046077	32363.653746782147	32305.95611555674	36292.92344438336	35925.75117666035	42216.65631751144	41456.008780890785	0.26413540336836033	0.24283766134494655	-142.95093605794682	-21313.951072940603	-137.9343818465495	-20565.96889568679
65.14259842611021	17489.457929568787	18604.695553025438	27678.945911506835	28017.990608879176	32307.82399268174	32252.09219197135	36244.22937512663	35878.27853525565	42175.20739700865	41415.176943996645	0.26511483613257203	0.24371404743575587	-143.23366192119283	-21484.78719231952	-138.17311449560657	-20725.69887718372
65.53511535159264	17406.93353211345	18524.767198833306	27612.731663055685	27954.754203743443	32251.546541634143	32197.80981859501	36195.22262727583	35830.50851723406	42133.588758372716	41374.178521158196	0.26611098953474494	0.24460528085181066	-143.51809170374327	-21657.165414763615	-138.41286284378293	-20886.760418180376
65.92999738900669	17323.57481435698	18444.020931137842	27545.886562431482	27890.932513773707	32194.81732129403	32143.105478995418	36145.90185993311	35782.44005093964	42091.801868490475	41333.01499176385	0.2671242147975624	0.24551167099653143	-143.8043850649119	-21831.123910837807	-138.65377089761023	-21049.18655297067
66.32725878934137	17239.373545284507	18362.448009958407	27478.403044335377	27826.518771263356	32137.632158169414	32087.975569180788	36096.26569222909	35734.072031829775	42049.848212249286	41291.68785430841	0.2681548723154156	0.2464335353134994	-144.0927050090977	-22006.70206748694	-138.89598562462197	-21213.011386905797
66.72691388945532	17154.321433623245	18280.039598586136	27410.273373426346	27761.50605342972	32079.986774394656	32032.41639475776	36046.31270177174	35685.40332114213	42007.729292514974	41250.19862641589	0.2692033319427189	0.24737119953926381	-144.38321799277765	-22183.940529678017	-139.1396570505749	-21378.270133617334
67.12897711259382	17068.410130337725	18196.78676443937	27341.48963973894	27695.887278055652	32021.876784393087	31976.424167990477	35996.041423037685	35636.43274451135	41965.44663010204	41208.54884485609	0.2702699732926593	0.24832499796535926	-144.67609403572715	-22362.881243697368	-139.38493836070847	-21544.99915378634
67.53346296890952	16981.631231356852	18112.68048008717	27272.04375397652	27629.655199003057	31963.29769142418	31919.995004756256	35945.450345703	35587.15909053267	41923.001763734785	41166.74006555366	0.2713551860468257	0.2492952737099081	-144.9715068358346	-22543.5675020013	-139.63198600419855	-21713.235995301045
67.94038605598601	16893.97628054738	18027.71162445336	27201.927442678232	27562.802401595924	31904.24488401205	31863.124921395083	35894.537912911714	35537.58110927166	41880.396249999954	41124.773863590424	0.27245937027613365	0.25028237899920874	-145.26963388636796	-22726.043989564292	-139.8809598013395	-21883.01943482645
68.3497610593647	16805.43677294782	17941.870984212965	27131.13224325697	27495.321297868904	31844.71363225084	31805.809831448383	35843.30251948006	35487.69751071742	41837.63166329069	41082.65183320014	0.2735829367735249	0.25128667545971295	-145.57065659910586	-22910.35683220718	-140.13202305555023	-22054.389521104284
68.7616027530747	16716.004158277356	17855.149255393775	27059.649498904342	27427.204121677554	31784.699083981024	31748.04554228258	35791.7425100317	35437.50696317635	41794.709595739245	41040.37558775488	0.2747263073989016	0.25230853442082085	-145.87476043037896	-23096.553646563552	-140.38534266850183	-22227.387619816698
69.17592600016614	16625.669844736498	17767.537045197252	26987.470353361903	27358.44292366729	31724.196260834065	31689.82775159377	35739.85617706425	35387.00809160512	41751.631657140904	40997.946759743325	0.27588991543681224	0.253348337228941	-146.18213501085847	-23284.683591829613	-140.64108925993787	-22402.056460238062
69.59274575324658	16534.425203115297	17679.024874052295	26914.58574555449	27289.02956609632	31663.200054138695	31631.152043787835	35687.64175894173	35336.199475879046	41708.39947486632	40955.36700073923	0.2770742059673945	0.2544064755732835	-146.49297428107093	-23474.797423645854	-140.8994372908055	-22578.440183566883
70.01207705502031	16442.261571226692	17589.60317791831	26840.986404083622	27218.955717510427	31601.70522068443	31572.013886232977	35635.097437811186	35285.07964899501	41665.01469376249	40912.63798136177	0.27827963625113206	0.2554833518238704	-146.80747662971407	-23666.947549757548	-141.1605651905702	-22756.58439307753
70.43393503883172	16349.170258683496	17499.26231085235	26766.662841578865	27148.212847264313	31539.70637833742	31512.40862537806	35582.221337440686	35233.64709520459	41621.47897604252	40869.76139122492	0.2795066761279888	0.2565793793822791	-147.1258450378591	-23861.188087905757	-141.42465548977634	-22936.53620632924
70.85833492921113	16255.142552037483	17407.992547858117	26691.60534890355	27076.792219886793	31477.198001501816	31452.331482732756	35529.01152097402	35181.90024807559	41577.79400116185	40826.73893887704	0.2807558084315136	0.2576949830456441	-147.44828722769307	-24057.574925897643	-141.69189495691535	-23118.344309356995
71.2852920424243	16160.169720301104	17315.784088033743	26615.803989213735	27004.68488928512	31414.174416422284	31391.77755070315	35475.46598860033	35129.83748847788	41533.961465681925	40783.57235172844	0.28202752941853715	0.2588305993844801	-147.77501581483375	-24256.165783658624	-141.96247473937547	-23302.059012802318
71.71482178702524	16064.24302087274	17222.627058038255	26539.24859186787	26931.881692786123	31350.629796321515	31330.741788278952	35421.58267513486	35077.45714249247	41489.983083120715	40740.263375968876	0.28332234921510846	0.2599866771349048	-148.10624846722203	-24457.0202778792	-142.23659050923743	-23487.732310243882
72.14693966441222	15967.353705886731	17128.511515895276	26461.92874618418	26858.373245008937	31286.558156365434	31269.219016564763	35367.35944750601	35024.75747923846	41445.86058378752	40696.81377647181	0.28464079227935035	0.2611636776058721	-148.44220806896192	-24660.199989029206	-142.51444261597499	-23675.417939030565
72.58166126938723	15869.493029011775	17033.427455155008	26383.833795044968	26784.149931565822	31221.953348451032	31207.203914149835	35312.79410214613	34971.736708614975	41401.595714603514	40653.22533668546	0.2859833978819311	0.2623620751020495	-148.78312288866437	-24865.768530721776	-142.7962362416074	-23865.171443047933
73.01900229071879	15770.652252721287	16937.36480943722	26304.952828345395	26709.201902588928	31156.80905580963	31144.69101231185	35257.88436228179	34918.39297895646	41357.1902389062	40609.49985851208	0.28735072060490713	0.2635823573630043	-149.12922675413574	-25073.79162183311	-143.0821815631498	-24057.05023821909
73.45897851170821	15670.822656060487	16840.313457376284	26225.274676285135	26633.519066076453	31091.11878741837	31081.674690044878	35202.62787511863	34864.72437459415	41312.64593623688	40565.639162170795	0.288743330859691	0.2648250260194012	-149.48075923228316	-25284.337161201984	-143.37249392058584	-24251.113680477254
73.90160581075892	15569.995542936946	16742.263227994557	26144.78790250215	26557.091081057777	31024.87587221376	31018.149168908483	35147.02220891787	34810.72891332358	41267.96460211135	40521.64508604747	0.29016181542496444	0.2660905970669251	-149.83796581489878	-25497.47530516144	-143.66739398879872	-24447.423136142083
74.34690016194996	15468.162250960902	16643.20390652764	26063.480797046504	26479.90735057185	30958.073453098572	30954.1085076885	35091.06484995814	34756.4045437717	41223.14804777159	40477.51948652827	0.2916067780053693	0.2673796013587049	-150.20109811126895	-25713.278548081405	-143.9671079584732	-24646.04205547087
74.79487763561212	15365.314160864315	16543.125240728656	25981.34136919389	26401.957014455616	30890.70448073505	30889.546596862216	35034.75319937897	34701.749142659195	41178.19809991809	40433.264237815674	0.29307883981186716	0.2686925851170207	-150.57041404546908	-25931.821805653162	-144.27186772067216	-24847.036048666574
75.24555439890803	15261.442706528456	16442.016947680095	25898.3573400991	26323.228941940917	30822.761707117344	30824.45715286272	34978.08456990161	34646.760511956294	41133.1166004232	40388.881231729254	0.2945786401646772	0.27003011046513614	-150.94617806096358	-26153.1825014716	-144.58191105830338	-25050.47296492383
75.6989467164156	15156.539385649996	16339.868721141194	25814.51613528765	26243.711724054403	30754.237678912887	30758.833712131516	34921.05618241995	34591.43637592402	41087.90540602208	40344.372377486565	0.2961068371197617	0.2713927559801207	-151.32866133229982	-26377.440656900406	-144.89748184552445	-25256.422974759713
76.15507095071504	15050.595771078377	16236.670239462414	25729.804876987204	26163.3936658191	30685.124730565884	30692.669624953283	34863.665162457975	34535.77437803843	41042.56638798207	40299.739601465684	0.2976641081198671	0.2727811172675754	-151.71814198224456	-26604.678984102793	-145.21883025205898	-25464.95865523815
76.61394356297929	14943.603522857587	16132.411174098857	25644.21037629889	26082.2627782545	30615.414977153298	30625.9580490638	34805.90853648719	34479.77207779219	40997.101431748844	40254.98484694783	0.29925115067116365	0.2741958075592152	-152.11490530651645	-26834.982982613146	-145.54621295604738	-25676.155078765936
77.07558111356816	14835.554401007024	16027.081198755843	25557.719125210006	26000.30677017203	30545.10030698442	30558.691943021382	34747.78322809844	34423.42694736728	40951.51243656836	40210.11007383828	0.3008686830465912	0.27563745833429965	-152.51924400547068	-27068.441039497964	-145.8798933631333	-25890.089905157685
77.54000026262605	14726.440279077386	15920.669999202602	25470.317288449474	25917.51303976507	30474.172373934183	30490.86405933438	34689.286054021526	34366.73636817546	40905.801315083205	40165.11725836628	0.3025174450170603	0.27710671996596864	-152.9314584230342	-27305.144533227198	-146.22014183317515	-26106.843477310613
78.00721777068286	14616.253158519106	15813.167283790066	25381.990695188942	25833.8686659902	30402.622589500817	30422.46693733344	34630.41371998662	34309.69762725832	40859.969992902494	40120.00839276097	0.3041981986117051	0.2786042623935557	-153.3518567932224	-27545.187941400334	-146.56723591563787	-26326.498920780607
78.47725049925933	14504.985183901701	15704.562794711313	25292.72483059177	25749.36039973869	30330.44211457696	30353.49289577937	34571.162816419885	34252.30791354221	40814.020408143304	40074.78548490299	0.30591172890845697	0.28013077582204216	-153.7807554941428	-27788.668952440843	-146.9214605918387	-26549.14224702306
78.95011541147531	14392.62865902461	15594.846320045286	25202.50482721458	25663.974654797446	30257.621850924505	30283.934025196682	34511.52981396706	34194.56431394168	40767.954510943324	40029.450557950884	0.3076588448562441	0.28168697144983396	-154.21847930909644	-28035.688581269234	-147.28310852525465	-26774.862460624427
79.42582957266194	14279.176063961004	15484.007706625323	25111.3154562657	25577.69749859872	30184.152432342198	30213.782179921975	34451.51105883754	34136.463809304914	40721.77426294318	39984.005649941064	0.309440380130199	0.28327358222611954	-154.66536169672327	-28286.35128942784	-147.65248032126328	-27003.7516708849
79.90441015097758	14164.620073076809	15372.036873775854	25019.14111872521	25490.514642757582	30110.024215513626	30143.028969855208	34391.10276795984	34078.00327019309	40675.481636735596	39938.45281335869	0.31125719402131546	0.28489136363911866	-155.12174506858355	-28540.76510948222	-148.02988479485794	-27235.90520760324
80.38587441802741	14048.953574070216	15258.923827963441	24925.965836334395	25402.41143339893	30035.22727052568	30071.665751903925	34330.301023942244	34019.17945248816	40629.07861528202	39892.794114680044	0.31311017236205696	0.28654109453659643	-155.58798107467373	-28799.041773866862	-148.41563924701404	-27471.421741280705
80.87023974948666	13932.169688076658	15144.65867840915	24831.77324246115	25313.372841274435	29959.751371044258	29999.683621107324	34269.101769828645	33959.98899282025	40582.56719129356	39847.03163388374	0.3150002284894981	0.2882235779800752	-156.0644308980045	-29061.29684858769	-148.81006975092532	-27710.40340813622
81.35752362572781	13814.261790886436	15029.231653711418	24736.54657285029	25223.383451671143	29883.58598413508	29927.073401428126	34207.50080364105	33900.4284038068	40535.94936657485	39801.16746392909	0.3169283042476497	0.28993964213425516	-156.55146555692045	-29327.649871525355	-149.21351144695655	-27952.95593977999
81.8477436324513	13695.223535323754	14912.633119531238	24640.268656269407	25132.427454115346	29806.720259717673	29853.82563620002	34145.49377270012	33840.494069096145	40489.227151330255	39755.20371020142	0.31889537103069215	0.29169014119321474	-157.04946621654744	-29598.224495871924	-149.62630884742975	-28199.188797956333
82.34091746132043	13575.048874836075	14794.8535973921	24542.92190506048	25040.488631874166	29729.143019637773	29779.93057821645	34083.07616771216	33780.18223820518	40442.402563428135	39709.1424899208	0.32090243086892456	0.2934759563450415	-157.5588245085055	-29873.148638547398	-150.04881615152772	-28449.215314485133
82.83706291059936	13453.732088345763	14675.883784650645	24444.488305611936	24947.55035126053	29650.842746346912	29705.37817944787	34020.24331661507	33719.489021143505	40395.47762762479	39662.98593151413	0.32295051755933324	0.2952979967766234	-158.0799428593673	-30152.55463389214	-150.48139756966702	-28703.152836444788
83.33619788579601	13331.267806414871	14555.714575694587	24344.949408763834	24853.595550746697	29571.807571172798	29630.15808037295	33956.990378169314	33658.41038281362	40348.45437474231	39616.73617394786	0.32504069784274847	0.2971572007204121	-158.6132348287174	-30436.57939288672	-150.9244276587815	-28961.1228770148
83.83834040030794	13207.651038777221	14434.337084427394	24244.28632016422	24758.606729893352	29492.025262168077	29554.259598908673	33893.31233528515	33596.94213717715	40301.334840800984	39570.39536601936	0.3271740726296797	0.29905453654505243	-159.15912545461833	-30725.364567652345	-151.37829166770098	-29223.25127196312
84.34350857607244	13082.877203291811	14311.742668101162	24142.479690594668	24662.56593810326	29411.483211522434	29477.671718925125	33829.20398807353	33535.079941177224	40254.121066103304	39523.965665605974	0.32935177827699386	0.30099100389186	-159.71805160883378	-31019.05672180932	-151.84338589313484	-29489.66834203154
84.85172064422062	12956.942156372172	14187.922952560171	24039.509706285164	24565.45476320845	29330.16842252237	29400.383078328166	33764.65994660785	33472.81928840516	40206.815094266705	39477.449238868394	0.33157498791772466	0.3029676348592401	-160.29046236072827	-31317.807506609708	-152.32011804698777	-29760.509061511606
85.36299494573534	12829.842224948141	14062.869858960881	23935.356079241992	24467.25431990322	29248.067496044263	29322.381956694637	33699.67462338443	33410.155502500624	40159.41897120369	39430.84825940732	0.33384491284639717	0.30498549523721885	-160.87681934970533	-31621.773843009956	-152.80890763441494	-30035.91323308088
85.87734993211305	12701.574240016022	13936.575632034885	23829.99803761341	24367.945238035714	29165.16661656409	29243.656262442724	33634.24222546735	33347.08373027239	40111.93474404563	39384.16490736992	0.33616280396237164	0.30704568579437425	-161.47759716641303	-31931.118109818548	-153.31018634319844	-30316.02566913888
86.39480416602983	12572.13557183444	13809.03286996396	23723.41431612212	24267.507650773965	29081.451537668734	29164.19351952095	33568.35674630439	33283.598934527814	40064.36446000894	39337.401368505176	0.33852995327383406	0.30914934361956414	-162.09328374205506	-32246.00833799038	-153.8243984442961	-30600.99637983367
86.91537632201124	12441.524166822703	13680.23455593757	23615.583146595058	24165.921182663387	28996.907567051887	29083.980853597437	33502.01195719826	33219.695886597074	40016.71016519998	39290.55983316433	0.34094769546518067	0.31129764352096295	-162.72438074597812	-32566.61841121409	-154.35200120376976	-30890.980767950416
87.43908518710603	12309.738586219231	13550.174091465471	23506.48224862579	24063.164937596397	28911.519550978715	29003.004977732	33435.20139841871	33155.36915853889	39968.97390335665	39243.64249524509	0.34341740953068683	0.31349179948503014	-163.37140399181226	-32893.12827302888	-154.89346530675903	-31186.13983101677
87.9659496615646	12176.778046555894	13418.845331518192	23396.088820405912	23959.21748671517	28825.27185820101	28921.25217751076	33367.91836993715	33090.613115011554	39921.15771452203	39196.65155107491	0.34594052047749124	0.31573306619818425	-164.03488385043602	-33225.72414024174	-155.44927529243796	-31486.640370551497
88.4959887595208	12042.642462005959	13286.242621571984	23284.37952976933	23854.05685627502	28738.148363308188	28838.708295626406	33300.15592176957	33025.421904796334	39873.26363364973	39149.589198233305	0.3485185011010666	0.3180227406340601	-164.71536567014118	-33564.59872292355	-156.01993000039147	-31792.6552087795
89.0292216096782	11907.332488659635	13152.360836633281	23171.330505493053	23747.660515494834	28650.132429494617	28755.358715882037	33231.90684390696	32959.78945195466	39825.29368913484	39102.457634307415	0.3511528738365198	0.32036216370939663	-165.4134102042117	-33909.951451118104	-156.60594302897152	-32104.363413066603
89.56566745600044	11770.849570781898	13017.195422320821	23056.917328905904	23640.0053644279	28561.206890727608	28671.188346600273	33163.16365581637	32893.709446604116	39777.24990126895	39055.25905558015	0.35384521268922475	0.3227527220117295	-166.12959404371213	-34261.98870802671	-157.20784320484745	-32421.95052817464
90.1053456584057	11633.19598910465	12880.742438082862	22941.11502585937	23531.06772188725	28471.354033297965	28586.18160341523	33093.91859549186	32827.17533529353	39729.13428061498	39007.99565564492	0.35659714524846725	0.3251958496022308	-166.86451005636263	-34620.92406992894	-157.8261750637539	-32745.608816460706
90.6482756934654	11494.374911203067	12742.99860262869	22823.89805912049	23420.823313466506	28380.555576736075	28500.322391428253	33024.16360803495	32760.180310960684	39680.94882629765	38960.66962394668	0.3594103547879717	0.32769302989720145	-167.6187678293354	-34986.978552605025	-158.46149934157074	-33075.537506097
91.19447715510712	11354.39044400357	12603.961341652594	22705.2403212524	23309.24725969898	28288.79265407668	28413.594086704707	32953.89033374332	32692.71730245163	39632.69552420725	38913.28314424332	0.3622865824573816	0.3302457976318936	-168.3929941160859	-35360.38086436875	-159.11439347714986	-33411.94304779172
91.74396975532183	11213.247688466834	12463.628837928645	22585.115128052967	23196.3140644037	28196.045791454573	28325.979517090105	32883.09009568399	32624.77896358104	39584.3763451102	38865.838392984304	0.36522762956896776	0.3328557409105235	-169.18783328576683	-35741.367665546015	-159.78545212476092	-33755.03937973082
92.29677332487483	11070.952796486006	12322.00008385446	22463.49521262965	23081.997603272655	28102.294887015512	28237.4609423245	32811.75388672825	32556.357661713053	39535.993242664554	38818.33753760321	0.36823535998406837	0.33552450334652756	-170.00394777327892	-36130.18383415695	-160.47528767587573	-34105.0482009761
92.85290781402206	10927.513030034546	12179.074936519846	22340.352720194074	22966.271112757604	28007.51918912551	28148.020033432003	32739.872356022843	32487.445465839184	39487.548151334384	38770.782734719636	0.37131170260401336	0.3382537862973338	-170.8420185300456	-36527.08273788169	-161.18453079101528	-34462.19925354328
93.41239329322968	10782.936822593123	12034.854175375416	22215.6592036675	22849.10717932186	27911.69727386263	28057.63785136321	32667.43579487061	32418.034134129357	39439.04298419858	38723.17612824544	0.37445865397051564	0.341045351198108	-171.70274547231384	-36932.32651174534	-161.9138309390728	-34826.73061294388
93.97524995389855	10637.233842878593	11889.339562573687	22089.38562019685	22730.477729129077	27814.80702177738	27966.294824868837	32594.434121994665	32348.11510093231	39390.47963065001	38675.519847392745	0.377678280980809	0.34390102199919653	-172.5868479259152	-37346.18634142168	-162.66385694444034	-35198.88898734562
94.54149810909283	10490.415060889634	11742.53390605151	21961.502328687322	22610.35401824665	27716.825593906215	27873.970727581003	32520.856868155464	32277.679463197648	39341.85995397859	38627.816004576685	0.3809727237230842	0.34682268771220603	-173.49506506580292	-37768.94275179785	-163.435297540811	-35578.930025366135
95.11115819427312	10342.49281627601	11594.441125419682	21831.979088468142	22488.706623450515	27617.729407026203	27780.644654280877	32446.693160091825	32206.717966293174	39293.18578883386	38580.06669320958	0.3843441984380947	0.34981230506993133	-174.42815634691942	-38200.88590017613	-164.22886192965962	-35967.118632235564
95.68425076803395	10193.48088902804	11445.066320720132	21700.785059216294	22365.505433725033	27517.49410813858	27686.294996330194	32371.931703753682	32135.220989188187	39244.45893856082	38532.27398538063	0.3877950006131295	0.35287190130561435	-175.38690192448848	-38642.31587368809	-165.04528034292525	-36363.72929438297
96.26079651284576	10043.394572471921	11294.415844105606	21567.888802273512	22240.71964256077	27416.094548171553	27590.89941624523	32296.56076679376	32063.178528972403	39195.681172403776	38484.439929415945	0.39132750821490614	0.3560035770573059	-176.37210306128327	-39093.54299039021	-165.88530460752736	-36769.04641211778
96.84081623580131	9892.250748543629	11142.497374490096	21433.258283501247	22114.317741162467	27313.504754892714	27494.434821392384	32220.5681602821	31990.58018467894	39146.85422257017	38436.56654731316	0.3949441850683224	0.35920950940341295	-177.38458251714837	-39554.88810299523	-166.74970871056212	-37183.36464026384
97.42433086936633	9740.067965301121	10989.319995209658	21296.860877831998	21986.26751268883	27209.697905027027	27396.87733678476	32143.941219609398	31917.415140377365	39097.97978115101	38388.65583204425	0.39864758438840986	0.36249195503585196	-178.4251849177781	-40026.68290452659	-167.63928936198863	-37606.98923624121
98.01136147213543	9586.866516617023	10834.894274724486	21158.663375683736	21856.536027657683	27104.646295574305	27298.20227696145	32066.666784538204	31843.67214750277	39049.05949688783	38340.70974472145	0.4024403524732786	0.3658532535775741	-179.4947770998151	-40509.27023507934	-168.55486655332788	-38040.236415305175
98.60192922959182	9432.668523978207	10679.23235038163	21018.63199141962	21725.089640659884	26998.321314326447	27198.384116930407	31988.731178363487	31769.33950638262	39000.09497178064	38292.730211618036	0.4063252325663177	0.36929583105161046	-180.59424842555018	-41003.00438816007	-169.4972841094641	-38483.43371243868
99.1960554548718	9277.498020298108	10522.348015245778	20876.73237404712	21591.89398853935	26890.69340958662	27097.39646215951	31910.12018614022	31694.40504692385	38951.08775752922	38244.71912103857	0.41030506889642576	0.3728222035091923	-181.72451106323206	-41508.2514153691	-170.46741022925198	-38936.92034997232
99.79376158953411	9121.381035626318	10364.256807990749	20732.929620365005	21456.913990208635	26781.732059096532	26995.212017601152	31830.81903193426	31618.85610841938	38902.03935179993	38196.67832003095	0.41438281090560797	0.376434980824935	-182.8865002277962	-42025.38942814153	-171.46613801339117	-39401.04761061724
100.39506920433367	8964.345684615928	10204.976105827993	20587.18829078054	21320.113848282952	26671.405738181173	26891.802555736795	31750.812355049336	31542.67951843017	38852.95119430861	38148.60961093138	0.41856151767387445	0.3801368706675429	-184.08117437500186	-42554.80889452156	-172.4943859734267	-39876.17921451852
101.00000000000001	8806.422255583348	10044.525220430854	20439.472428036344	21181.45705273271	26559.68188712752	26787.138883634125	31670.084185183518	31465.86157070055	38803.82466271241	38100.51474773729	0.4228443625520315	0.3839306826549961	-184.68864844380218	-42822.6385810826	-173.01759614896085	-40116.54235646822
