# Supplementary material for: White matter micro- and macrostructure brain charts for the human lifespan
Source: Nature. 2026 May 13;655(8124):979–89. doi: 10.1038/s41586-026-10454-2 (PMC13391363; doi:10.1038/s41586-026-10454-2)
Supplement: Supplementary file 12 — Centiles trajectories of brain charts. SDT.T9.1–5 contain the brain charts for the global metrics; SDT.T9.6–509 contain the brain charts for the tract-specific metrics (unnormalized); and SDT.T9.510–1157 contain the brain charts for the tract-specific macrostructural metrics (normalized). Included in each table are the male and female centile trajectories for the 2.5th, 25th, 50th, 75th and 97.5th percentiles; the interquartile range normalized by the 50th centile; and the derivatives of the 50th centiles with respect to both age and log(age). Charts are sampled in logarithmically spaced intervals. Age is reported in years, while centile trajectory values are reported in metric-specific units: diffusivities in mm2 s−1, volume in mm3, surface area in mm2, average length in mm, and FA is dimensionless (unitless). [file 41586_2026_10454_MOESM12_ESM.zip › plotted_curves/SDT.T9.174-IFO_right_ad-mean_curve_metrics.csv]

ages	male_0.025th_percentile	female_0.025th_percentile	male_0.25th_percentile	female_0.25th_percentile	male_0.5th_percentile	female_0.5th_percentile	male_0.75th_percentile	female_0.75th_percentile	male_0.975th_percentile	female_0.975th_percentile	male_normalized_quantile_range	fwmale_normalized_quantile_range	male_median_centile_d_age	male_median_centile_d_log_age	female_median_centile_d_age	female_median_centile_d_log_age
0.25	0.0013808933517029144	0.0013712555332801506	0.0014552424970023256	0.0014426676939498695	0.0014978560445867786	0.001483479492505727	0.0015432426035994404	0.0015268540568072473	0.0016383703571170214	0.001617460984666811	0.05875071033371023	0.056749259617454945	-0.00019119170851049247	-0.00011039004229119188	-0.00018932777968801924	-0.00010931384927454074
0.25150637576242696	0.001380638713243799	0.0013710023734566134	0.0014549668817659834	0.0014423943639126243	0.0014975680380311014	0.0014831942937272508	0.0015429411089515033	0.0015265559759617155	0.0016380396396550533	0.00161713512001909	0.05874472808673346	0.05674348425221758	-0.00019074672093344347	-0.00011046336682879465	-0.0001888871039340545	-0.00010938644361169203
0.2530218281966045	0.0013803837578586164	0.0013707488979276137	0.0014546909085771471	0.0014421206786951067	0.0014972796488694016	0.0014829087161529237	0.0015426392045482318	0.0015262574903990036	0.0016377084526333868	0.0016168087938435434	0.05873872395012821	0.056737687753411474	-0.0001898554732511215	-0.00011060972128168478	-0.0001880044923052715	-0.00010953134044494606
0.25454641199404576	0.001380128487038931	0.0013704951081721785	0.0014544145789575878	0.001441846639805243	0.001496990878639012	0.0014826227613055666	0.0015423368919422224	0.0015259586016565505	0.001637376797632531	0.0016164820077043981	0.05873269786691624	0.05673187006601756	-0.00018896705321375107	-0.00011075548623445952	-0.00018712468107678903	-0.00010967565334318863
0.2560801821758082	0.0013798729022776216	0.0013702410056706342	0.0014541378944304007	0.0014415722487522702	0.0014967017288786	0.00148233643070932	0.001542034172687415	0.0015256593112731266	0.0016370446762343698	0.001616154763167242	0.058726649780026875	0.056726031134928974	-0.00018808146409932114	-0.00011090066118835118	-0.00018624767349390003	-0.00010981938181203743
0.25762319409447826	0.001379617005068822	0.001369986591904552	0.0014538608565199435	0.0014412975070466775	0.0014964122011281015	0.001482049725889585	0.0015417310483390287	0.0015253596207887691	0.0016367120900220955	0.0016158270617989536	0.058720579632298146	0.05672017090495008	-0.0001871987090583671	-0.00011104524566779572	-0.00018537347267655324	-0.00010996252538086893
0.2591755034361701	0.0013793607969078687	0.0013697318683566933	0.0014535834667517814	0.0014410224162001474	0.0014961222969286647	0.0014817626483729577	0.0015414275204535019	0.0015250595317447201	0.0016363790405801413	0.001615498905167641	0.05871448736647556	0.05671428932079593	-0.0001863187911181896	-0.0001111892392225422	-0.00018450208162240633	-0.0001101050836035955
0.2607371662225343	0.0013791042792912324	0.0013694768365109448	0.0014533057266526144	0.0014407469777254897	0.001495832017822575	0.0014814751996871658	0.0015411235905884134	0.0015247590456833548	0.0016360455294941007	0.0016151702948425592	0.05870837292521127	0.05670838632709168	-0.000185441713182799	-0.00011133264142726418	-0.00018363350320643734	-0.00011024705605894303
0.2623082388127803	0.0013788474537164707	0.0013692214978522673	0.0014530276377502254	0.0014404711931365842	0.0014955413653532004	0.001481187381361005	0.0015408192603024297	0.0015244581641481215	0.0016357115583506673	0.0016148412323940525	0.058702236251065264	0.056702461868372786	-0.0001845674780303619	-0.00011147545187922825	-0.00018276774017994546	-0.00011038844234834144
0.2638887779057103	0.0013785903216821656	0.0013689658538666373	0.001452749201573416	0.0014401950639483215	0.0014952503410649268	0.0014808991949242824	0.0015405145311552335	0.0015241568886834778	0.001635377128737562	0.0016145117193934798	0.058696077286503334	0.056696515889084	-0.0001836960883163652	-0.00011161767019984836	-0.00018190479517160574	-0.00011052924209631332
0.26547884054176485	0.0013783328846878715	0.0013687099060409927	0.0014524704196519495	0.001439918591676542	0.0014949589465030981	0.0014806106419077523	0.0015402094047074664	0.0015238552208348287	0.0016350422422434683	0.0016141817574131542	0.058689895973899314	0.05669054833358154	-0.00018282754657583666	-0.00011175929603612911	-0.00018104467069202101	-0.00011066945495369351
0.2670784841050822	0.0013780751442340462	0.0013684536558631673	0.0014521912935164794	0.0014396417778379704	0.001494667183213943	0.0014803217238430447	0.0015399038825206473	0.0015235531621484494	0.0016347069004579494	0.0016138513480262586	0.05868369225553067	0.05668455914612781	-0.0001819618552210689	-0.00011190032905755709	-0.00018018736912978062	-0.00011080908059324379
0.26868776632556873	0.001377817101822013	0.0013681971048218483	0.0014519118246985067	0.0014393646239501683	0.0014943750527445288	0.0014800324422626207	0.001539597966157132	0.0015232507141714439	0.0016343711049714006	0.0016135204928067997	0.05867746607358254	0.056678548270897036	-0.00018109901654050908	-0.00011204076895615644	-0.00017933289275001707	-0.00011094811870943078
0.2703067452809827	0.0013775587589538905	0.001367940254406513	0.0014516320147303088	0.0014390871315314675	0.0014940825566426919	0.0014797427986997047	0.0015392916571800336	0.001522947878451667	0.0016340348573749665	0.001613189193329527	0.058671217370144656	0.05667251565197045	-0.00018023903270514285	-0.00011218061544909785	-0.00017848124370262175	-0.00011108656902242275
0.2719354793990299	0.0013773001171325427	0.0013676831061073735	0.0014513518651448828	0.0014388093021009112	0.001493789696456975	0.001479452794688218	0.001538984957153165	0.0015226446565376648	0.0016336981592604781	0.00161285745116987	0.05866494608721268	0.05666646123333808	-0.00017938190576566315	-0.0001123198682769222	-0.00017763242401819257	-0.00011122443127542514
0.27357402745947257	0.001377041177861521	0.0013674256614153212	0.0014510713774758856	0.0014385311371781964	0.0014934964737365686	0.0014791624317627252	0.001538677867640971	0.0015223410499786117	0.0016333610122203843	0.0016125252679038684	0.05865865216668598	0.056660384958897754	-0.0001785276376526368	-0.00011245852720248584	-0.00017678643560781193	-0.00011136170523340372
0.2752224485962505	0.001376781942645012	0.0013671679218218767	0.0014507905532575808	0.0014382526382836194	0.0014932028900312526	0.0014788717114583736	0.0015383703902084747	0.0015220370603242549	0.001633023417847688	0.0016121926451081146	0.05865233555036913	0.056654286772455965	-0.0001776762301781698	-0.0001125965920123484	-0.0001759432802653782	-0.00011149839068480549
0.27688080229961526	0.0013765224129877805	0.0013669098888191304	0.001450509394024773	0.0014379738069380129	0.0014929089468913317	0.0014785806353108317	0.001538062526421207	0.0015217326891248438	0.0016326853777358752	0.0016118595843596785	0.058645996179971197	0.05664816661772585	-0.00017682768503579638	-0.00011273406251538498	-0.00017510295966749467	-0.00011163448744055948
0.2785491484182772	0.0013762625903951178	0.001366651563899693	0.0014502279013127576	0.0014376946446626947	0.0014926146458675823	0.0014782892048562342	0.0015377542778451498	0.001521427937931077	0.001632346893478855	0.0016115260872360507	0.0586396339971041	0.05664202443832737	-0.00017598200380170015	-0.00011287093854361885	-0.00017426547537524595	-0.00011176999533424326
0.28022754716156506	0.001376002476372784	0.0013663929485566361	0.001449946076657257	0.0014374151529794044	0.0014923199885111865	0.0014779974216311165	0.0015374456460466735	0.0015211228082940354	0.0016320079666708887	0.0016111921553150698	0.05863324894328491	0.05663586017778797	-0.00017513918793693461	-0.0001130072199521659	-0.00017343082883480854	-0.00011190491422269355
0.2819160591015993	0.0013757420724269573	0.001366134044283445	0.0014496639215943671	0.0014371353334102514	0.001492024976373676	0.0014777052871723618	0.001537136632592474	0.0015208173017651262	0.0016316685989065268	0.0016108577901748666	0.05862684095993271	0.056629673779541645	-0.00017429923878387044	-0.00011314290661773585	-0.0001725990213745643	-0.00011203924398323073
0.28361474517547763	0.0013754813800641794	0.0013658748525739622	0.0014493814376605014	0.0014368551874776577	0.0014917296110068762	0.0014774128030171445	0.001536827239049516	0.0015205114198960214	0.0016313287917805442	0.0016105229933937918	0.0586204099883699	0.0566234651869285	-0.0001734621575724682	-0.00011327799844096376	-0.0001717700542121503	-0.00011217298451748903
0.2853236666874746	0.0013752204007913005	0.0013656153749223325	0.001449098626392328	0.0014365747167042983	0.0014914338939628381	0.0014771199707028619	0.001536517466984966	0.0015202051642385958	0.001630988546887873	0.0016101877665503574	0.05861395596982198	0.05661723434319516	-0.00017262794541667015	-0.00011341249534374542	-0.0001709439284507397	-0.00011230613574864101
0.2870428853112538	0.0013749591361154293	0.0013653556128229549	0.001448815489326722	0.0014362939226130508	0.0014911378267937938	0.0014768267917670888	0.0015362073179661395	0.0015198985363448702	0.0016306478658235418	0.00160985211122317	0.05860747884541645	0.05661098119149287	-0.00017179660331390068	-0.00011354639726873783	-0.0001701206450771542	-0.00011243869761956571
0.28877246309209376	0.0013746975875438847	0.0013650955677704335	0.0014485320280007096	0.0014360128067269426	0.001490841411052094	0.001476533267747521	0.0015358967935604423	0.0015195915377669573	0.0016303067501826163	0.0016095160289908786	0.05860097855618257	0.05660470567487831	-0.00017096813215261575	-0.00011367970418335593	-0.00016930020497063492	-0.00011257067009773358
0.2905124624491269	0.0013744357565841294	0.0013648352412595115	0.0014482482439514008	0.001435731370569082	0.0014905446482901407	0.0014762394001819022	0.0015355858953352995	0.0015192841700569896	0.0016299652015601216	0.0016091795214320912	0.0585944550430522	0.05659840773631454	-0.00017014253270619673	-0.00011381241607516523	-0.0001684826088969582	-0.00011270205317132076
0.29226294617759224	0.0013741736447437371	0.0013645746347850395	0.0014479641387159527	0.0014354496156626232	0.0014902475400603492	0.0014759451906079908	0.0015352746248581141	0.0015189764347670787	0.0016296232215509982	0.001608842590125337	0.05858790824685789	0.056592087318667994	-0.00016931980563600346	-0.00011394453295332507	-0.00016766785751032298	-0.00011283284684915351
0.294023977451102	0.0013739112535303259	0.0013643137498419084	0.0014476797138314981	0.0014351675435306953	0.0014899500879150742	0.0014756506405634838	0.0015349629836961924	0.001518668333449242	0.0016292808117500221	0.0016085052366489863	0.05858133810833354	0.05658574436471066	-0.00016849995149365027	-0.00011407605484969885	-0.00016685595135645936	-0.00011296305116281768
0.29579561982392083	0.001373648584451514	0.0013640525879250061	0.0014473949708351023	0.0014348851556963596	0.0014896522934065642	0.0014753557515859753	0.001534650973416697	0.001518359867655356	0.0016289379737517555	0.0016081674625811992	0.05857474456811409	0.05657937881711775	-0.000167682970718952	-0.00011420698181646705	-0.00016604689087035274	-0.00011309266616388314
0.29757793723326015	0.0013733856390148683	0.0013637911505291664	0.0014471099112637032	0.0014346024536825497	0.0014893541580869019	0.0014750605252128928	0.001534338595586584	0.0015180510389370926	0.0016285947091504783	0.0016078292694998607	0.058568127566735	0.05657299061846892	-0.00016686886364208897	-0.00011433731392718194	-0.0001652406763785752	-0.00011322169192529152
0.29937099400158496	0.0013731224187278565	0.0013635294391491197	0.001446824536654064	0.0014343194390120243	0.0014890556835079523	0.0014747649629814497	0.00153402585177255	0.0015177418488458692	0.0016282510195401321	0.001607490658982524	0.0585614870446315	0.05656657971124734	-0.00016605763048344047	-0.00011446705127604595	-0.00016443730809861945	-0.0001133501285404126
0.3011748548389356	0.0013728589250977935	0.0013632674552794433	0.0014465388485427157	0.0014340361132073119	0.0014887568712213062	0.0014744690664285872	0.0015337127435409725	0.0015174322989327893	0.001627906906514258	0.00160715163260635	0.05855482294213925	0.05656014603783928	-0.00016524927135741496	-0.00011459619397979903	-0.0001636367861435617	-0.00011347797612487609
0.30298958484526295	0.0013725951596317897	0.001363005200414506	0.0014462528484659011	0.0014337524777906527	0.0014884577227782195	0.0014741728370909148	0.00153339927245785	0.0015171223907485811	0.0016275623716659282	0.00160681219194804	0.05854813519949318	0.05655368954053445	-0.000164443786269175	-0.00011472474217483208	-0.00016283911051806488	-0.00011360523481379614
0.30481524951277783	0.0013723311238367094	0.0013627426760484298	0.0014459665379595319	0.0014334685342839578	0.0014881582397295713	0.001473876276504668	0.0015330854400887552	0.0015168121258435526	0.0016272174165877006	0.001606472338583789	0.05854142375682747	0.05654721016152457	-0.00016364117511702414	-0.00011485269601807513	-0.000162044281120044	-0.00011373190476204886
0.3066519147283146	0.001372066819219115	0.0013624798836750333	0.0014456799185591273	0.0014331842842087493	0.0014878584236257988	0.0014735793862056487	0.0015327712479987713	0.0015165015057675296	0.0016268720428715487	0.001606132074089219	0.058534688554176435	0.05654070784290462	-0.0001628414376933507	-0.00011498005568733038	-0.00016125229774399674	-0.00011385798614638176
0.3084996467757088	0.001371802247285223	0.0013622168247877874	0.0014453929917997697	0.0014328997290861138	0.001487558276016853	0.0014732821677291706	0.0015324566977524415	0.0015161905320698046	0.0016265262521088072	0.001605791400039324	0.05852792953147165	0.05653418252667123	-0.00016204457368595993	-0.00011510682138105022	-0.000160463160080615	-0.00011398347916341534
0.31035851233818973	0.0013715374095408489	0.001361953500879762	0.0014451057592160456	0.001432614870436645	0.001487257798452136	0.001472984622610009	0.0015321417909137081	0.0015158792062990767	0.0016261800458901086	0.0016054503180084067	0.05852114662854365	0.0565276341547232	-0.00016125058267624226	-0.0001152329933166718	-0.00015967686771367617	-0.0001141083840278112
0.3122285785007863	0.0013712723074913744	0.0013616899134435924	0.0014448182223420099	0.001432329709780409	0.0014869569924804635	0.0014726867523823578	0.0015318265290458727	0.0015155675300034114	0.001625833425805338	0.0016051088295700362	0.05851433978512056	0.05652106266885954	-0.00016045946414283696	-0.00011535857173267106	-0.0001588934201268155	-0.00011423270097621341
0.3141099127527488	0.0013710069426416795	0.001361426063971412	0.001444530382711113	0.0014320442486368714	0.0014866558596499943	0.0014723885585797576	0.0015315109137115216	0.0015152555047301696	0.0016254863934435562	0.0016047669362969697	0.05850750894082945	0.05651446801078271	-0.00015967121746207624	-0.0001154835568875634	-0.00015811281670252697	-0.00011435643026486142
0.31600258298998396	0.0013707413164961127	0.0013611619539548225	0.0014442422418561728	0.0014317584885248686	0.0014863544015081944	0.0014720900427350647	0.0015311949464724918	0.001514943132025969	0.0016251389503929596	0.0016044246397611142	0.0585006540351942	0.05650785012209437	-0.0001588858419065975	-0.00011560794905907112	-0.000157335056718777	-0.00011447957216820237
0.3179066575175057	0.0013704754305584347	0.001360897584884839	0.0014439538013093086	0.0014314724309625448	0.001486052619601774	0.0014717912063803883	0.0015308786288898023	0.0015146304134366231	0.0016247910982408128	0.00160408194153346	0.0584937750076356	0.05650120894429775	-0.00015810333664767473	-0.0001157317485442344	-0.00015656013935494428	-0.00011460212698083394
0.3198222050518999	0.0013702092863317782	0.001360632958251848	0.0014436650626019054	0.0014311860774673133	0.001485750515476648	0.001471492051047047	0.0015305619625236165	0.001514317350507096	0.0016244428385734013	0.001603738843184033	0.05848687179747229	0.05649454441879612	-0.00015732370075577373	-0.00011585495565974435	-0.00015578806368998777	-0.00011472409501644965
0.32174929472380437	0.0013699428853185965	0.001360368075545559	0.0014433760272645545	0.0014308994295557996	0.0014854480906778755	0.0014711925782655132	0.0015302449489331764	0.001514003944781444	0.0016240941729759666	0.0016033953462818314	0.058479944343918386	0.05648785648689295	-0.00015654693320227286	-0.00011597757074210957	-0.00015501882870438966	-0.0001148454766081719
0.32368799608040405	0.001369676229020621	0.00136010293825496	0.0014430866968270096	0.0014306124887437995	0.0014851453467496151	0.0014708927895653679	0.0015299275896767585	0.0015136901978027692	0.0016237451030326562	0.0016030514523947773	0.05847299258608502	0.05648114508979151	-0.00015577303285824184	-0.00011609959414643489	-0.0001542524332793227	-0.00011496627210744181
0.3256383790879404	0.0013694093189388157	0.0013598375478682742	0.0014427970728181393	0.0014303252565462273	0.0014848422852350724	0.0014705926864752488	0.0015296098863116206	0.001513376111113166	0.0016233956303264674	0.0016027071630896608	0.0584660164629791	0.0564744101685947	-0.0001550019984962181	-0.00011622102624625485	-0.00015348887619953677	-0.00011508648188496284
0.32760051413423674	0.001369142156573334	0.001359571905872915	0.0014425071567658798	0.001430037734477074	0.0014845389076764573	0.001470292270522803	0.001529291840393954	0.0015130616862536748	0.0016230457564391956	0.0016023624799320856	0.05845901591350423	0.05646765166430428	-0.00015423382879070635	-0.00011634186743436636	-0.00015272815615130497	-0.00011520610632925754
0.3295744720312385	0.0013688747434234705	0.0013593060137554402	0.0014422169501971858	0.0014297499240493543	0.001484235215614926	0.0014699915432346412	0.0015289734534788262	0.0015127469247642267	0.001622695482951377	0.0016020174044864177	0.058451990876457395	0.056460869517821685	-0.00015346852232178687	-0.00011646211812316176	-0.00015197027172675348	-0.00011532514584811082
0.33156032401756863	0.0013686070809876192	0.0013590398730015084	0.001441926454637982	0.0014294618267750628	0.0014839312105905363	0.001469690506136282	0.001528654727120135	0.0015124318281835962	0.0016223448114422326	0.001601671938315727	0.05844494129053273	0.05645406366994637	-0.00015270607756967536	-0.00011658177874146469	-0.0001512152214220297	-0.00011544360086740424
0.33355814176109866	0.001368339170763232	0.0013587734850958398	0.0014416356716131248	0.001429173444165131	0.001483626894142207	0.0014693891607521145	0.0015283356628705632	0.0015121163980493545	0.0016219937434896238	0.0016013260829817449	0.05843786709431815	0.056447234061376014	-0.0001519464929208847	-0.00011670084973725015	-0.0001504630036380794	-0.00011556147183050536
0.33556799736153503	0.0013680710142467732	0.0013585068515221694	0.0014413446026463484	0.0014288847777293781	0.001483322267807658	0.0014690875086053436	0.0015280162622815221	0.0015118006358978212	0.0016216422806699944	0.0016009798400448052	0.05843076822629646	0.0564403806327085	-0.00015118976666872452	-0.00011681933157775548	-0.00014971361668369987	-0.00011567875919971105
0.3375899633530214	0.0013678026129336732	0.0013582399737632025	0.0014410532492602185	0.001428595828976465	0.0014830173331233701	0.0014687855512179459	0.0015276965269031028	0.0015114845432640063	0.0016212904245583137	0.0016006332110637897	0.05842364462484445	0.056433503324435905	-0.00015043589701063675	-0.00011693722474670487	-0.00014896705877326388	-0.00011579546345413805
0.3396241127067558	0.0013675339683182942	0.0013579728533005793	0.001440761612976096	0.001428306599413854	0.00148271209162454	0.0014684832901106265	0.001527376458284038	0.0015111681216815782	0.0016209381767280367	0.0016002861975960888	0.0584164962282342	0.05642660207695115	-0.00014968488205174824	-0.0001170545297458081	-0.00014822332803016147	-0.0001159115850912773
0.3416705188336247	0.0013672650818938807	0.0013577054916148249	0.0014404696953140823	0.0014280170905477596	0.0014824065448450293	0.0014681807268027661	0.0015270560579716398	0.001510851372682803	0.001620585538751042	0.0015999388011975386	0.058409322974629196	0.05641967683054269	-0.0001489367198049263	-0.00011717124709503812	-0.00014748242248557863	-0.00011602712462555065
0.343729255586852	0.001366995955152523	0.0013574378901853176	0.0014401774977929839	0.0014277273038831102	0.001482100694317322	0.0014678778628123856	0.0015267353275117664	0.0015105342977985074	0.0016202325121975896	0.001599591023422381	0.05840212480208868	0.056412727525397	-0.00014819140819305465	-0.00011728737733213146	-0.00014674434008132842	-0.00011614208258942105
0.34580039726466444	0.0013667265895851092	0.0013571700504902344	0.001439885021930257	0.0014274372409234948	0.0014817945415724742	0.001467574699656087	0.0015264142684487598	0.0015102168985580205	0.0016198790986362598	0.0015992428658232033	0.05839490164856344	0.05640575410159655	-0.00014744894504542527	-0.00011740292101053429	-0.00014600907866851864	-0.00011625645953178276
0.3478840186129729	0.0013664569866812962	0.001356901974006528	0.0014395922692419807	0.0014271469031711353	0.001481488088140082	0.0014672712388490274	0.0015260928823254188	0.0015098991764891448	0.0016195252996339209	0.001598894329950905	0.05838765345189809	0.0563987564991207	-0.00014670932810301185	-0.0001175178787016784	-0.00014527663600816254	-0.00011637025601785034
0.34998019482807	0.0013661871479294558	0.0013566336622098708	0.0014392992412427972	0.0014268562921268286	0.0014811813355482192	0.0014669674819048598	0.001525771170682934	0.0015095811331180947	0.0016191711167556609	0.001598545417354632	0.05838038014982915	0.05639173465784519	-0.00014597255501902495	-0.00011763225099492569	-0.00014454700977578616	-0.00011648347263132353
0.352089001559344	0.001365917074816643	0.0013563651165746221	0.001439005939445879	0.0014265654092899122	0.0014808742853234071	0.0014666634303356948	0.001525449135060853	0.0015092627699694583	0.001618816551564752	0.0015981961295817384	0.058373081679985866	0.056384688517540894	-0.00014523862335641402	-0.00011774603849501464	-0.0001438201975579867	-0.00011659610997166725
0.3542105149120084	0.0013656467688285543	0.0013560963385737897	0.0014387123653628847	0.001426274256158222	0.001480566938990564	0.0014663590856520577	0.0015251267769970341	0.0015089440885661548	0.0016184616056225962	0.0015978464681777403	0.05836575797988975	0.05637761801787543	-0.00014450753059225274	-0.00011785924182428076	-0.000143096196855097	-0.0001167081686551108
0.35634481144984936	0.0013653762314494856	0.0013558273296789861	0.0014384185205039127	0.0014259828342280466	0.0014802592980729628	0.0014660544493628443	0.0015248040980275965	0.0015086250904293831	0.0016181062804886779	0.0015974964346862591	0.05835840898695429	0.0563705230984111	-0.0001437792741164623	-0.00011797186162154638	-0.0001423750050816852	-0.0001168196493139817
0.35849196819798806	0.0013651054641622964	0.0013555580913603934	0.001438124406377467	0.0014256911449940907	0.0014799513640921897	0.0014657495229752795	0.0015244810996868797	0.001508305777078585	0.0016177505777205184	0.0015971460306489827	0.05835103463848237	0.05636340369860562	-0.00014305385123275505	-0.00011808389854145451	-0.00014165661956705433	-0.0001169305525967057
0.36065206264566085	0.001364834468448372	0.001355288625086726	0.0014378300244904118	0.0014253991899494346	0.001479643138568102	0.0014654443079948761	0.001524157783507403	0.0015079861500313999	0.0016173944988736309	0.0015967952576056194	0.05834363487167135	0.0563562597578113	-0.00014233125916057743	-0.00011819535325496844	-0.00014094103755690757	-0.00011704087916797334
0.3628251727490157	0.0013645632457875802	0.0013550189323251868	0.00143753537634793	0.0014251069705854872	0.0014793346230187832	0.0014651388059253904	0.0015238341510198142	0.0015076662108036178	0.001617038045501466	0.001596444117093847	0.05833620962360757	0.05634909121527615	-0.00014161149503327808	-0.00011830622644853905	-0.0001402282562122381	-0.00011715062970785173
0.3650113769339257	0.0013642917976582443	0.0013547490145414402	0.0014372404634534909	0.0014248144883919594	0.0014790258189605104	0.0014648330182687871	0.0015235102037528573	0.0015073459609091478	0.0016166812191553803	0.0015960926106492758	0.058328758831268125	0.05634189801014195	-0.00014089455590327038	-0.0001184165188252706	-0.0001395182726126598	-0.00011725980491228416
0.36721075409881926	0.0013640201255370906	0.0013544788731995627	0.001436945287308797	0.001424521744856809	0.0014787167279076972	0.0014645269465251905	0.0015231859432333164	0.0015070254018599593	0.0016163240213845737	0.001595740739805393	0.058321282431520974	0.056334680081443746	-0.00014018043874008956	-0.00011852623110447658	-0.0001388110837565737	-0.00011736840549375627
0.3694233836175272	0.001363748230899222	0.0013542085097620134	0.0014366498494137556	0.0014242287414662131	0.0014784073513728676	0.001464220592192848	0.001522861370985984	0.0015067045351660545	0.0016159664537360554	0.0015953885060935248	0.058313780361123974	0.05632743736811121	-0.00013946914042961556	-0.00011863536401918173	-0.00013810668656011327	-0.00011747643217863146
0.37164934534214805	0.0013634761152180807	0.0013539379256895972	0.001436354151266437	0.0014239354797045242	0.001478097690866611	0.0014639139567680936	0.001522536488533619	0.001506383362335422	0.0016156085177545993	0.0015950359110427938	0.05830625255672593	0.056320169808968264	-0.0001387606577776812	-0.00011874391831839803	-0.00013740507785819922	-0.00011758388570803913
0.3738887196059291	0.0013632037799654105	0.0013536671224414303	0.001436058194363037	0.001423641961054238	0.0014777877478975418	0.001463607041745307	0.0015222112973969013	0.0015060618848739985	0.0016152502149826985	0.0015946829561800755	0.05829869895486334	0.05631287734273077	-0.0001380549875116266	-0.00011885189476795732	-0.0001367062544098685	-0.00011769076684070567
0.3761415872261661	0.001362931226611214	0.0013533961014748942	0.0014357619801978298	0.0014233481869959411	0.001477477523972254	0.001463299848616864	0.0015218857990943883	0.001505740104285619	0.0016148915469605134	0.0015943296430299442	0.05829111949196445	0.05630555990800933	-0.0001373521262772459	-0.00011895929414657003	-0.0001360102128932228	-0.00011779707634856917
0.3784080295071193	0.0013626584566237324	0.0013531248642456174	0.0014354655102631478	0.0014230541590082948	0.0014771670205952986	0.001462992378873116	0.0015215599951424867	0.0015054180220719937	0.0016145325152258463	0.001593975973114651	0.05828351410434463	0.05629821744330645	-0.00013665207064150753	-0.00011906611724776806	-0.0001353169499072604	-0.00011790281501677935
0.3806881282429484	0.001362385471469398	0.0013528534122074286	0.0014351687860493293	0.0014227598785679825	0.0014768562392691296	0.001462684634002342	0.0015212338870554012	0.001505095639732655	0.001614173121314084	0.0015936219479540648	0.05827588272820927	0.0562908498870172	-0.0001359548170962177	-0.0001191723648819587	-0.00013462646197687222	-0.00011800798364786091
0.38298196572066395	0.0013621122726128003	0.0013525817468123215	0.0014348718090446836	0.001422465347149675	0.0014765451814940686	0.0014623766154907055	0.0015209074763450957	0.001504772958764921	0.0016138133667581574	0.001593267569065635	0.05826822529965212	0.05628345717742981	-0.00013526036205424585	-0.00011927803787198377	-0.00013393874554978868	-0.0001181125830573837
0.3852896247230969	0.0013618388615166607	0.0013523098695104308	0.0014345745807354646	0.0014221705662260029	0.0014762338487682757	0.0014620683248222303	0.0015205807645212648	0.0015044499806638621	0.001613453253088511	0.001592912837964356	0.05826054175465568	0.05627603925272331	-0.00013456870185218905	-0.0001193831370553955	-0.00013325379699735684	-0.00011821661407468431
0.38761118853188686	0.0013615652396417883	0.0013520377817499872	0.0014342771026058228	0.001421875537267509	0.0014759222425877027	0.0014617597634787522	0.0015202537530912819	0.001504126706922258	0.001613092781833047	0.0015925577561627193	0.05825283202908988	0.05626859605097112	-0.00013387983275259252	-0.00011948766328484517	-0.00013257161261681638	-0.00011832007754358775
0.3899467409304866	0.0013612914084470532	0.0013517654849772938	0.0014339793761377775	0.0014215802617426262	0.001475610364446061	0.0014614509329398918	0.001519926443560171	0.0015038031390305637	0.0016127319545170967	0.00159220232517068	0.0582450960587131	0.05626112751013531	-0.00013319375094267283	-0.00011959161742614022	-0.0001318921886324098	-0.0001184229743221854
0.39229636620718694	0.0013610173693893496	0.001351492980636685	0.001433681402811177	0.001421284741117629	0.0014752982158347842	0.0014611418346830078	0.0015195988374305633	0.001503479278476867	0.0016123707726633711	0.0015918465464956095	0.05823733377917135	0.05625363356807183	-0.00013251045253598326	-0.00011969500035891034	-0.00013121552119477187	-0.00011852530528194682
0.3946601491581577	0.0013607431239235667	0.0013512202701705014	0.0014333831841036686	0.0014209889768566106	0.0014749857982429932	0.0014608324701831732	0.001519270936202665	0.001503155126746859	0.0016120092377919285	0.001591490421642266	0.05822954512599786	0.056246114162526596	-0.00013182993357274686	-0.00011979781297644099	-0.0001305416063814846	-0.00011862707130699812
0.3970381750905084	0.0013604686735025546	0.001350947355019053	0.00143308472149066	0.0014206929704214427	0.0014746731131574612	0.0014605228409131337	0.0015189427413742178	0.001502830685323793	0.001611647351420134	0.0015911339521127493	0.058221730034614186	0.056238569231137125	-0.0001311521900220214	-0.00011990005618611743	-0.0001298704402001305	-0.00011872827329623137
0.39943052982536675	0.0013601940195770907	0.0013506742366205886	0.0014327860164452878	0.0014203967232717435	0.0014743601620625744	0.0014602129483432713	0.001518614254440461	0.0015025059556884486	0.0016112851150626157	0.0015907771394064619	0.058213888440327106	0.05623099871143086	-0.00013047721778197685	-0.00012000173090914723	-0.0001292020185878484	-0.00011882891216186131
0.4018372997009759	0.0013599191635958483	0.0013504009164112623	0.0014324870704383796	0.0014201002368648406	0.001474046946440299	0.0014599027939415721	0.0015182854768940955	0.0015021809393190968	0.0016109225302312295	0.0015904199850200738	0.05820602027833095	0.05622340254082782	-0.0001298050126782857	-0.0001201028380780067	-0.0001285363374102788	-0.00011892898882764902
0.40425857157581063	0.001359644107005372	0.0013501273958251105	0.0014321878849384308	0.001419803512655748	0.0014737334677701551	0.001459592379173598	0.001517956410225257	0.0015018556376914685	0.0016105595984350271	0.001590062490447488	0.058198125483706994	0.056215780656636016	-0.00012913557046861923	-0.00012020337863971609	-0.00012787339246517204	-0.00011902850423134437
0.4066944328317112	0.0013593688512500354	0.0013498536762940102	0.0014318884614115588	0.0014195065520971224	0.0014734197275291679	0.0014592817055024418	0.0015176270559214677	0.001501530052278713	0.0016101963211802065	0.0015897046571797956	0.0581902039914228	0.05620813299605462	-0.00012846888684153734	-0.00012030335355439625	-0.00012721317948249933	-0.00011912745932368685
0.4091449713770379	0.001359093397772023	0.0013495797592476574	0.0014315888013214828	0.0014192093566392386	0.0014731057271918481	0.0014589707743887046	0.0015172974154676125	0.0015012041845513713	0.0016098326999700885	0.001589346486705249	0.058182255736330804	0.05620045949617309	-0.00012780495741609998	-0.0001204027637927152	-0.00012655569412367562	-0.00011922585506701777
0.411610275649843	0.001358817748011293	0.001349305646113534	0.0014312889061294856	0.001418911927729955	0.0014727914682301545	0.0014586595872904578	0.001516967490345903	0.001500878035977337	0.0016094687363050722	0.0015889879805092194	0.058174280653171324	0.05619276009396995	-0.00012714377774647456	-0.00012050161034088402	-0.0001259009319840576	-0.00011932369243672358
0.41409043462106226	0.0013585419034055455	0.00134903133831688	0.0014309887772943788	0.0014186142668146846	0.0014724769521134533	0.0014583481456632125	0.0015166372820358339	0.0015005516080218273	0.0016091044316825977	0.0015886291400741652	0.05816627867656829	0.0561850347263136	-0.00012648534331849426	-0.00012059989419543893	-0.00012524888859288819	-0.00011942097242012562
0.41658553779772634	0.0013582658653902033	0.001348756837280662	0.0014306884162724838	0.001418316375336361	0.0014721621803085022	0.0014580364509598886	0.0015163067920141693	0.0015002249021473463	0.0016087397875971209	0.0015882699668795944	0.05815824974103303	0.05617728332996162	-0.00012582964955237808	-0.00012069761636535059	-0.0001245995594149063	-0.00011951769601731277
0.41909567522619073	0.0013579896353983726	0.001348482144425545	0.001430387824517588	0.0014180182547354086	0.0014718471542794034	0.001457724504630779	0.00151597602175489	0.001499897919813654	0.0016083748055400666	0.0015879104624020304	0.05815019378096008	0.05616950584156123	-0.00012517669180484026	-0.00012079477787280135	-0.0001239529398506245	-0.00011961386424014231
0.4216209374953856	0.001357713214860819	0.0013482072611698663	0.001430087003480921	0.001417719906449716	0.0014715318754875807	0.0014574123081235236	0.0015156449727291724	0.001499570662477735	0.0016080094869997997	0.0015875506281149798	0.05814211073063051	0.05616170219764715	-0.00012452646536692535	-0.00012089137975046516	-0.0001233090252357738	-0.00011970947811118515
0.42416141574008476	0.0013574366052059405	0.0013479321889296064	0.001429785954611125	0.001417421331914603	0.0014712163453917476	0.0014570998628830791	0.0015153136464053554	0.0014992431315937681	0.0016076438334615942	0.0015871904654888977	0.05813400052421013	0.05615387233464492	-0.00012387896546722788	-0.00012098742304356147	-0.0001226678108446344	-0.00011980453866572427
0.4267172016441951	0.0013571598078597384	0.001347656929118361	0.0014294846793542234	0.001417122532562793	0.0014709005654478739	0.0014567871703516837	0.001514982044248905	0.0014989153286130914	0.0016072778464075927	0.0015868299759911556	0.05812586309574815	0.056146016188866325	-0.00012323418727067104	-0.0001210829088079679	-0.0001220292918888144	-0.00011989904694997833
0.42928838744406506	0.0013568828242457927	0.001347381483147318	0.0014291831791535966	0.001416823509824386	0.0014705845371091638	0.0014564742319688351	0.0015146501677223928	0.0014985872549841783	0.0016069115273167826	0.0015864691610860107	0.05811769837917988	0.0561381336965128	-0.00012259212588150437	-0.00012117783811183003	-0.0001213934635188596	-0.00011999300402121271
0.43187506593181346	0.0013566056557852298	0.0013471058524252239	0.001428881455449945	0.001416524265126826	0.001470268261826014	0.0014561610491712542	0.0015143180182854519	0.0014982589121526006	0.001606544877664955	0.001586108022234568	0.058109506308323684	0.05613022479367389	-0.00012195277634396984	-0.00012127221203545036	-0.00012076032082602994	-0.00012008641094934935
0.4344773304586784	0.0013563283038966968	0.0013468300383583586	0.0014285795096812643	0.0014162247998948726	0.0014699517410459906	0.0014558476233928563	0.0015139855973947537	0.001497930301560998	0.0016061778989246718	0.0015857465608947504	0.05810128681688282	0.05612228941632676	-0.00012131613363952631	-0.00012136603166784665	-0.00012012985884035654	-0.00012017926881346952
0.4370952749383861	0.0013560507699963455	0.0013465540423505185	0.0014282773432828261	0.0014159251155505834	0.0014696349762138088	0.0014555339560647315	0.0015136529065039846	0.0014976014246490597	0.0016058105925652476	0.0015853847785212755	0.05809303983844329	0.05611432750033623	-0.00012068219269106839	-0.000121459298109583	-0.00011950207253297318	-0.00012027157870325711
0.4397289938505404	0.001355773055497793	0.0013462778658029802	0.0014279749576871382	0.0014156252135132746	0.0014693179687712912	0.0014552200486151092	0.0015133199470638065	0.0014972722828534837	0.001605442960052704	0.001585022676565615	0.058084765306475855	0.056106338981455284	-0.00012005094836503583	-0.00012155201247454617	-0.00011887695681933597	-0.00012036334172199625
0.4423785822440318	0.001355495161812099	0.0013460015101144753	0.0014276723543239192	0.0014153250951994955	0.0014690007201573418	0.001454905902469323	0.001512986720521828	0.001496942877607947	0.0016050750028497392	0.0015846602564759628	0.05807646315433454	0.056098323795323604	-0.00011942239546747224	-0.00012164417588422793	-0.00011825450655550407	-0.00012045455898040958
0.4450441357404687	0.0013552170903477522	0.001345724976681177	0.0014273695346200834	0.0014150247620230143	0.00146868323180793	0.0014545915190498056	0.0015126532283225875	0.0014966132103430931	0.0016047067224157132	0.0015842975196972203	0.05806813331525613	0.05609028187746859	-0.0001187965287473558	-0.00012173578947072272	-0.0001176347165400271	-0.00012054523159960029
0.44772575053762753	0.0013549388425106337	0.0013454482668966657	0.0014270664999997036	0.0014147242153947808	0.0014683655051560532	0.0014542768997760414	0.001512319471907516	0.0014962832824864907	0.0016043381202066026	0.0015839344676709531	0.05805977572236139	0.05608221316330475	-0.00011817334289870862	-0.00012182685437817087	-0.00011701758151844155	-0.00012063536071321712
0.4504235234129248	0.001354660419703994	0.0013451713821519048	0.0014267632518839856	0.0014144234567229003	0.0014680475416317112	0.0014539620460645478	0.0015119854527149068	0.0014959530954626076	0.0016039691976749758	0.0015835711018353641	0.05805139030865312	0.05607411758813395	-0.00011755283256020821	-0.00012191737176053818	-0.00011640309617999556	-0.00012072494746356854
0.4531375517269096	0.0013543818233284323	0.0013448943238352196	0.0014264597916912466	0.001414122487412614	0.0014677293426618792	0.0014536469593288484	0.0015116511721798961	0.0014956226506927857	0.001603599956269963	0.0015832074236252663	0.05804297700701832	0.056065995087143085	-0.0001169349923139662	-0.0001220073427803392	-0.0001157912551587037	-0.00012081399300195583
0.4558679334267773	0.001354103054781876	0.0013446170933322779	0.0014261561208368928	0.0014138213088662741	0.0014674109096704912	0.0014533316409794529	0.0015113166317344358	0.0014952919495952208	0.0016032303974372363	0.0015828434344720619	0.05803453575022543	0.05605784559540766	-0.00011631981668874802	-0.0001220967686103025	-0.0001151820530361225	-0.00012090249849050494
0.45861476704990445	0.0013538241154595503	0.0013443396920260597	0.001425852240733388	0.0014135199224833157	0.0014670922440784035	0.0014530160924238213	0.0015109818328072609	0.0014949609935849268	0.0016028605226189696	0.0015824791358037033	0.05802606647092554	0.05604966904788837	-0.00011570730016124964	-0.0001221856504343144	-0.00011457548434168352	-0.00012099046510155587
0.4613781517274047	0.0013535450067539586	0.0013440621212968368	0.001425548152790232	0.0014132183296602322	0.0014667733473033725	0.001452700315066346	0.0015106467768238685	0.0014946297840737143	0.001602490333253818	0.0015821145290446713	0.058017569101653094	0.05604146537943303	-0.00011509743715415466	-0.0001222739894440883	-0.00011397154355080596	-0.00012107789401494262
0.4641581871877068	0.0013532657300548631	0.0013437843825221557	0.0014252438584139407	0.0014129165317905595	0.0014664542207600358	0.0014523843103083313	0.0015103114652064928	0.0014942983224701702	0.0016021198307768925	0.001581749615615953	0.058009043574823026	0.056033234524775266	-0.00011449022203874337	-0.00012236178684099652	-0.0001133702250893931	-0.00012116478642099082
0.4669549737601532	0.0013529862867492578	0.0013435064770768075	0.0014249393590080167	0.0014126145302648424	0.001466134865859881	0.0014520680795479571	0.0015099758993740778	0.0014939666101796232	0.0016017490166197281	0.0015813843969350067	0.058000489822733696	0.05602497641853436	-0.0001138856491361695	-0.00012244904383684752	-0.00011277152333249996	-0.00012125114351946298
0.46976861237862133	0.0013527066782213486	0.0013432284063328113	0.0014246346559729278	0.0014123123264706183	0.001465815284011223	0.001451751624180268	0.0015096400807422525	0.0014936346486041268	0.0016013778922102583	0.0015810188744157403	0.05799190777756543	0.0560166909952156	-0.00011328371271596138	-0.00012253576165066615	-0.00011217543260455543	-0.0001213369665180597
0.4725992045851658	0.0013524269058525354	0.0013429501716593951	0.0014243297507060902	0.001412009921792395	0.0014654954766191886	0.0014514349455971428	0.0015093040107233117	0.0014933024391424363	0.0016010064589727978	0.0015806530494684916	0.05798329737137922	0.056008378189210846	-0.00011268440699874205	-0.00012262194151119177	-0.0001115819471818047	-0.00012142225663386297
0.4754468525336833	0.001352146971021385	0.0013426717744229673	0.001424024644601837	0.0014117073176116233	0.0014651754450856805	0.0014511180451872747	0.0015089676907261852	0.0014929699831899782	0.001600634718328005	0.0015802869234999922	0.057974658536118745	0.05600003793479637	-0.00011208772615711737	-0.00012270758465682263	-0.00011099106129225378	-0.00012150701509283657
0.47831165899359906	0.0013518668751036139	0.0013423932159871033	0.0014237193390514015	0.0014114045153066793	0.0014648551908093641	0.0014508009243361453	0.0015086311221564172	0.0014926372821388331	0.0016002626716928655	0.0015799204979133512	0.05796599120360842	0.05599167016613543	-0.0001114936643142328	-0.0001227926923328404	-0.00011040276911566949	-0.00012159124312888236
0.4811937273535759	0.0013515866194720703	0.0013421144977125235	0.0014234138354428975	0.001411101516252846	0.0014645347151856446	0.00145048358442601	0.0015082943064161486	0.0014923043373777122	0.0015998903204806666	0.0015795537741080297	0.05795729530555489	0.05598327481727422	-0.00011090221554682644	-0.00012287726579368607	-0.00010981706478496722	-0.00012167494198400686
0.4840931616252451	0.0013513062054967102	0.001341835620957073	0.0014231081351612942	0.0014107983218222852	0.0014642140196066407	0.001450166026835869	0.0015079572449040871	0.0014919711502919349	0.0015995176661009734	0.0015791867534798178	0.05794857077354545	0.055974851822147176	-0.00011031337388495155	-0.00012296130630268243	-0.00010923394238790407	-0.00012175811290965344
0.4870100664469608	0.0013510256345445788	0.0013415565870757006	0.0014228022395883964	0.0014104949333840217	0.0014638931054611662	0.001449848252941448	0.0015076199390154877	0.0014916377222634037	0.001599144709959602	0.0015788194374208079	0.05793981753904873	0.055966401114571594	-0.00010972713331294792	-0.00012304481513070176	-0.00010865339596627388	-0.00012184075716453746
0.4899445470875755	0.0013507449079797908	0.0013412773974204406	0.001422496150102824	0.001410191352303921	0.0014635719741347083	0.001449530264115179	0.0015072823901421306	0.001491304054670586	0.001598771453458598	0.001578451827319373	0.05793103553341401	0.055957922628250695	-0.00010914348776916438	-0.00012312779355616588	-0.00010807541951635136	-0.00012192287601459073
0.49289670945023945	0.0013504640271635173	0.0013409980533404008	0.001422189868079997	0.0014098875799446748	0.0014632506270094107	0.0014492120617261824	0.0015069445996723062	0.0014909701488884967	0.0015983978979962224	0.001578083924560154	0.057922224687872455	0.0559494162967723	-0.0001085624311481792	-0.00012321024286554572	-0.00010750000699119577	-0.00012200447073412723
0.4958666600762229	0.001350182993453959	0.0013407185561817318	0.001421883394892108	0.0014095836176657725	0.0014629290654640467	0.0014488936471402408	0.0015066065689907835	0.001490636006288669	0.001598024044966916	0.0015777157305240223	0.05791338493353465	0.05594088205360965	-0.00010798395730185484	-0.00012329216435436052	-0.00010692715230178895	-0.00012208554260634275
0.4988545061487607	0.0013499018082063295	0.0013404389072876155	0.0014215767319081041	0.0014092794668234857	0.0014626072908740005	0.0014485750217197789	0.0015062682994787932	0.0014903016282391368	0.0015976498957612829	0.0015773472465880657	0.05790451620139296	0.05593231983212015	-0.00010740806003783909	-0.00012337355932418026	-0.00010635684931489808	-0.00012216609292015068
0.5018603554969207	0.001349620472772844	0.0013401591079982502	0.0014212698804936753	0.0014089751287708553	0.001462285304611254	0.0014482561868238537	0.0015059297925140152	0.0014899670161044206	0.0015972754517660749	0.001576978474125572	0.05789561842232049	0.05592372956554543	-0.00010683473312114722	-0.0001234544290835693	-0.00010578909185540719	-0.00012224612297173643
0.5048843165994948	0.0013493389885026975	0.0013398791596508312	0.001420962842011231	0.0014086706048576677	0.0014619631080443633	0.001447937143808126	0.0015055910494705515	0.0014896321712455053	0.0015969007143641666	0.0015766094145060058	0.057886691527069996	0.055915111187013075	-0.00010626397027652112	-0.00012353477494969622	-0.00010522387370814901	-0.00012232563406555652
0.5079264985889148	0.0013490573567420446	0.0013395990635795285	0.0014206556178198784	0.001408365896430434	0.0014616407025384373	0.001447617894024847	0.001505252071718906	0.0014892970950198142	0.001596525684934531	0.0015762400690949804	0.05787773544627532	0.05590646462953372	-0.0001056957651875412	-0.0001236145982464465	-0.00010466118861687801	-0.00012240462751256231
0.5109870112551897	0.001348775578833987	0.0013393188211154772	0.0014203482092754102	0.0014080610048323784	0.0014613180894551237	0.0014472984388228366	0.0015049128606259693	0.0014889617887811994	0.0015961503648522254	0.001575870439254249	0.0578687501104502	0.05589778982600292	-0.00010513011149662632	-0.00012369390030364524	-0.00010410103028551942	-0.00012248310463031098
0.5140659650498691	0.0013484936561185595	0.0013390384335867608	0.0014200406177302877	0.0014077559314034204	0.001460995270152593	0.001446978779547471	0.0015045734175550027	0.0014886262538799223	0.0015957747554883725	0.0015755005263416834	0.05785973544998947	0.055889086709200626	-0.00010456700280789266	-0.00012377268245877815	-0.00010354339237930721	-0.00012256106674346512
0.5171634710900281	0.0013482115899327053	0.0013387579023183887	0.0014197328445336177	0.0014074506774801523	0.0014606722459855133	0.001446658917540658	0.001504233743865612	0.0014882904916626296	0.0015953988582101358	0.0015751303317112482	0.057850691395167575	0.05588035521179124	-0.00010400643268668186	-0.00012385094605660285	-0.00010298826852503384	-0.0001226385151834597
0.5202796411622786	0.001347929381610268	0.0013384772286322872	0.0014194248910311417	0.0014071452443958285	0.001460349018305039	0.0014463388541408266	0.0015038938409137358	0.001487954503472342	0.0015950226743807038	0.00157475985671299	0.057841617876138535	0.05587159526632293	-0.00010344839465961653	-0.00012392869244715055	-0.00010243565231138341	-0.00012271545128744732
0.5234145877268029	0.0013476470324819741	0.0013381964138472818	0.0014191167585652171	0.001406839633480348	0.001460025588458793	0.0014460185906829068	0.0015035537100516292	0.001487618290648434	0.0015946462053592753	0.0015743891026930162	0.05783251482293807	0.05586280680522704	-0.00010289288221643211	-0.00012400592298750235	-0.00010188553729076344	-0.00012279187639990807
0.5265684239214125	0.001347364543875415	0.0013379154592790816	0.0014188084484748004	0.001406533846060235	0.001459701957790849	0.0014456981284983127	0.0015032133526278403	0.0014872818545266179	0.0015942694525010348	0.001574018070993477	0.05782338216548022	0.05585398976082099	-0.00010233988880989364	-0.00012408263904056804	-0.00010133791697861105	-0.00012286779187042907
0.5297412635656308	0.0013470819171150382	0.0013376343662402665	0.0014184999620954367	0.00140622788345863	0.0014593781276417176	0.001445377468914932	0.0015028727699872041	0.0014869451964389297	0.001593892417157143	0.0015736467629525524	0.05781421983356001	0.05584514406530466	-0.00010178940785707247	-0.00012415884197591875	-0.000100792784854975	-0.0001229431990554808
0.5329332211648017	0.0013467991535221252	0.0013373531360402694	0.001418191300759234	0.0014059217469952665	0.001459054099348327	0.001445056613257101	0.0015025319634708134	0.0014866083177137077	0.0015935151006747105	0.0015732751799044278	0.05780502775685247	0.05583626965076256	-0.00010124143273962383	-0.00012423453316873223	-0.00010025013436498753	-0.00012301809931702934
0.5361444119142209	0.0013465162544147842	0.0013370717699853663	0.00141788246579486	0.0014056154379864635	0.0014587298742440118	0.0014447355628456004	0.0015021909344160138	0.0014862712196755824	0.0015931375043967905	0.0015729033231792842	0.057795805864911565	0.055827366449162814	-0.00010069595680400889	-0.00012430971399934876	-9.97099589190864e-05	-0.0001230924940224254
0.5393749517032939	0.0013462332211079337	0.0013367902693786615	0.0014175734585275212	0.0014053089577451086	0.001458405453658497	0.0014444143189976315	0.001501849684156385	0.00148593390364546	0.0015927596296623585	0.001572531194103282	0.057786554087172294	0.055818434392357744	-0.00010015297336379847	-0.00012438438585538059	-9.917225189495782e-05	-0.000123166384545903
0.5426249571197181	0.0013459500549132864	0.00133650863552007	0.0014172642802789475	0.0014050023075806396	0.0014580808389178773	0.0014440928830268046	0.001501508214021721	0.0014855963709405028	0.0015923814778062936	0.0015721587939985396	0.05777727235294831	0.055809473412083296	-9.961247569845177e-05	-0.00012445855012899187	-9.863700663620412e-05	-0.0001232397722659706
0.5458945454536906	0.001345666757139341	0.0013362268697063116	0.0014169549323673825	0.001404695488799039	0.0014577560313446135	0.001443771256243128	0.001501166525338024	0.001485258622874122	0.0015920030501593682	0.001571786124183125	0.05776796059143437	0.05580048343995862	-9.907445705456541e-05	-0.00012453220821700972	-9.810421645448097e-05	-0.00012331265856646567
0.5491838347021408	0.0013453833290913673	0.0013359449732308936	0.0014166454161075696	0.0014043885027028144	0.0014574310322575112	0.0014434494399529908	0.0015008246194274846	0.0014849206607559602	0.0015916243480482333	0.0015714131859710396	0.05775861873170368	0.05579146440748801	-9.853891064709464e-05	-0.00012460536152242296	-9.757387462988598e-05	-0.00012338504483710988
0.5524929435729888	0.001345099772071393	0.0013356629473840992	0.0014163357328107345	0.001404081350590987	0.0014571058429717107	0.0014431274354591505	0.0015004824976084681	0.0014845824858918768	0.0015912453727953994	0.0015710399806722003	0.057749246702710054	0.05578241624605889	-9.800582966004723e-05	-0.0001246780114539381	-9.704597441145824e-05	-0.0001234569324725654
0.55582199148943	0.0013448160873781895	0.0013353807934529738	0.0014160258837845757	0.0014037740337590786	0.001456780464798667	0.001442805244060718	0.0015001401611955025	0.0014842440995839336	0.001590866125719225	0.0015706665095924284	0.057739844433287196	0.05577333888694161	-9.747520724603942e-05	-0.00012475015942414736	-9.652050901756692e-05	-0.00012352832287199078
0.5591710985942444	0.0013445322763072673	0.0013350985127213188	0.0014157158703332541	0.0014034665534991017	0.0014564548990461498	0.0014424828670531508	0.001499797611499266	0.0014839055031303874	0.0015904866081339058	0.0015702927740334379	0.057730411852147244	0.05576423226129157	-9.694703652748937e-05	-0.000124821806850417	-9.599747163702155e-05	-0.00012359921743965163
0.5625403857541326	0.0013442483401508551	0.0013348161064696722	0.0014154056937573738	0.0014031589110995427	0.001456129147018218	0.0014421603057282314	0.0014994548498265706	0.0014835666978256705	0.0015901068213494541	0.0015699187752928167	0.05772094888788403	0.055755096300147584	-9.642131059811598e-05	-0.00012489295515555332	-9.547685542932172e-05	-0.00012366961758442097
0.565929974564078	0.0013439642801978983	0.0013345335759753067	0.0014150953553539812	0.0014028511078453567	0.0014558032100152167	0.0014418375613740667	0.001499111877480357	0.0014832276849603848	0.0015897267666716973	0.001569544514664023	0.05771145546896941	0.05574593093443169	-9.58980225224948e-05	-0.0001249636057670811	-9.495865352585064e-05	-0.0001237395247201678
0.569339987351735	0.0013436800977340354	0.0013342509225122063	0.0014147848564165372	0.0014025431450179462	0.0014554770893337565	0.0014415146352750614	0.001498768695759669	0.0014828884658212803	0.0015893464454022484	0.0015691699934363575	0.0577019315237558	0.05573673609494993	-9.537716533714047e-05	-0.0001250337601165219	-9.444285902998617e-05	-0.00012380894026498002
0.5727705471818436	0.0013433957940416016	0.0013339681473510698	0.0014144741982349246	0.0014022350238951616	0.0014551507862667133	0.0014411915287119229	0.0014984253059596598	0.001482549041691257	0.0015889658588385135	0.0015687952128949714	0.057692376980475975	0.055727511712393166	-9.485873205022921e-05	-0.0001251034196390055	-9.392946501662891e-05	-0.00012387786563961
0.5762217778606706	0.001343111370399611	0.0013336852517592923	0.0014141633820954267	0.001401926745751284	0.0014548243021032087	0.0014408682429616422	0.0014980817093715676	0.0014822094138493439	0.0015885850082736673	0.001568420174320841	0.05768279176724091	0.055718257717334574	-9.434271564415231e-05	-0.00012517258577510182	-9.341846453569946e-05	-0.000123946302271416
0.5796938039404782	0.0013428268280837445	0.001333402237000955	0.001413852409280715	0.0014016183118570143	0.0014544976381286015	0.0014405447792974794	0.001497737907282707	0.0014818695835706894	0.001588203894996644	0.0015680448789907582	0.0576731758120429	0.05570897404023209	-9.382910907451691e-05	-0.00012524125996909996	-9.290985061069512e-05	-0.0001240142515909204
0.5831867507240184	0.001342542168366344	0.0013331191043368183	0.0014135412810698444	0.0014013097234794644	0.0014541707956244772	0.0014402211389889599	0.001497393900976461	0.0014815295521265518	0.0015878225202921278	0.0015676693281773226	0.05766352904275394	0.055699660611426685	-9.331790527095096e-05	-0.00012530944366856422	-9.240361623866211e-05	-0.00012408171503142107
0.5867007442690553	0.0013422573925164051	0.0013328358550243147	0.0014132299987382453	0.0014010009818821504	0.0014538437758686413	0.0014398973233018656	0.001497049691732272	0.001481189320784294	0.0015874408854405456	0.0015672935231489343	0.057653851387124574	0.05569031736114471	-9.280909713843544e-05	-0.00012537713832577735	-9.189975439288789e-05	-0.00012414869403160056
0.5902359113929144	0.0013419725017995603	0.0013325524903175306	0.001412918563557703	0.001400692088324975	0.0014535165801351014	0.0014395733334982156	0.0014967052808256248	0.0014808488908073624	0.0015870589917180483	0.0015669174651697728	0.05764414277278755	0.05568094421949559	-9.230267755780397e-05	-0.00012544434539674132	-9.139825802251256e-05	-0.000124215190033361
0.5937923796770596	0.0013416874974780766	0.0013322690114672083	0.0014126069767963613	0.001400383044064228	0.0014531892096940658	0.0014392491708362664	0.0014963606695280432	0.001480508263455288	0.0015866768403965078	0.0015665411554997982	0.057634403127252945	0.05567154111647232	-9.179863938491017e-05	-0.00012551106633962306	-9.0899120051946e-05	-0.00012428120448126911
0.597370277471697	0.001341402380810846	0.0013319854197207316	0.0014122952397187059	0.0014000738503525728	0.0014528616658119327	0.0014389248365705009	0.0014960158591070822	0.0014801674399836737	0.001586294432743508	0.0015661645953947375	0.05762463237791397	0.05566210798195275	-9.129697545282034e-05	-0.00012557730261703037	-9.040233338328263e-05	-0.00012434673882383285
0.6009697339004076	0.0013411171530533761	0.0013317017163221186	0.001411983353585558	0.0013997645084390358	0.0014525339497512791	0.0014386003319516163	0.0014956708508263117	0.001479826421644184	0.0015859117700223317	0.0015657877861060764	0.057614830452041146	0.05565264474569917	-9.079767857253507e-05	-0.00012564305569529033	-8.990789089610707e-05	-0.00012441179451294637
0.6045908788648067	0.0013408318154577818	0.0013314179025120149	0.0014116713196540664	0.0013994550195690033	0.001452206062770852	0.0014382756582265199	0.0014953256459453162	0.001479485209684538	0.0015855288534919539	0.0015654107288810499	0.05760499727678784	0.055643151337356776	-9.030074153271173e-05	-0.00012570832704367207	-8.941578544832685e-05	-0.00012447637300389003
0.6082338430492322	0.0013405463692727768	0.0013311339795276816	0.0014113591391776961	0.001399145384984206	0.0014518780061255616	0.0014379508166383153	0.0014949802457196765	0.0014791438053484982	0.0015851456844070317	0.001565033424962631	0.05759513277918521	0.055633627686456535	-8.980615709960893e-05	-0.00012577311813333214	-8.892600987606136e-05	-0.00012454047575433114
0.611898757925461	0.0013402608157436725	0.0013308499486029974	0.0014110468134062297	0.001398835605922723	0.0014515497810664783	0.0014376258084263034	0.0014946346514009769	0.0014788022098758706	0.001584762264017904	0.0015646558755895343	0.05758523688614643	0.05562407372241251	-8.931391801927924e-05	-0.00012583743043947937	-8.843855699472436e-05	-0.00012460410422499013
0.6155857557574533	0.0013399751561123615	0.0013305658109684412	0.0014107343435857483	0.0013985256836189627	0.001451221388840815	0.0014373006348259662	0.0014942888642367818	0.001478460424502489	0.0015843785935705723	0.0015642780819961938	0.05757530952446478	0.055614489374524644	-8.88240170178467e-05	-0.00012590126544054225	-8.795341960024516e-05	-0.00012466725988002914
0.6192949696061266	0.001339689391617316	0.0013302815678510906	0.0014104217309586309	0.001398215619303661	0.0014508928306919276	0.0014369752970689648	0.0014939428854706365	0.0014781184504602096	0.001583994674306701	0.0015639000454127647	0.057565350620813666	0.055604874571976534	-8.833644680020236e-05	-0.00012596462461572644	-8.747059046790295e-05	-0.00012472994418505357
0.6230265333341571	0.0013394035234935851	0.0013299972204746178	0.0014101089767635507	0.0013979054142038792	0.0014505641078593103	0.001436649796383133	0.001493596716342065	0.0014777762889769102	0.0015836105074636129	0.0015635217670651172	0.05755536010174856	0.055595229243836315	-8.785120005361247e-05	-0.000126027509448845	-8.699006235463047e-05	-0.0001247921586089995
0.6267805816108112	0.0013391175529727782	0.0013297127700592753	0.001409796082235459	0.0013975950695429863	0.0014502352215785767	0.0014363241339924672	0.0014932503580865487	0.0014774339412764726	0.0015832260942742714	0.0015631432481748224	0.057545337893703905	0.0555855533190567	-8.73682694458866e-05	-0.00012608992142554287	-8.651182799909729e-05	-0.00012485390462391166
0.6305572499168048	0.001338831481283069	0.001329428217821899	0.0014094830486055887	0.0013972845865406636	0.001449906173081469	0.0014359983111171212	0.0014929038119355369	0.0014770914085787891	0.001582841435967289	0.0015627644899591565	0.05753528392299686	0.05557584672647736	-8.688764762659895e-05	-0.0001261518620329083	-8.603588012129348e-05	-0.00012491518370238985
0.634356674549194	0.0013385453096491837	0.0013291435649758962	0.0014091698771014438	0.0013969739664128936	0.0014495769635958407	0.0014356723289734054	0.0014925570791164283	0.0014767486920997462	0.00158245653376691	0.0015623854936310858	0.05752519811582341	0.05556610939482019	-8.640932722828176e-05	-0.0001262133327616377	-8.556221142419496e-05	-0.00012497599732042008
0.6381789926262927	0.0013382590392923984	0.001328858812731243	0.0014088565689467922	0.0013966632103719547	0.0014492475943456563	0.0014353461887737736	0.001492210160852573	0.0014764057930512242	0.0015820713888930109	0.0015620062603992674	0.05751508039826369	0.05555634125269397	-8.593330086600903e-05	-0.00012627433510342678	-8.509081459437406e-05	-0.00012503634695631982
0.642024342092622	0.0013379726714305331	0.001328573962294479	0.0014085431253616654	0.0013963523196264174	0.001448918066550985	0.0014350198917268218	0.0014918630583632625	0.0014760627126410915	0.0015816860025610938	0.001561626791468042	0.05750493069627633	0.05554654222859252	-8.545956113847897e-05	-0.00012633487055230264	-8.462168230152778e-05	-0.0001250962340896833
0.6458928617238878	0.0013376862072779466	0.0013282890148687005	0.001408229547562349	0.0013960412953811384	0.0014485883814279962	0.001434693439037283	0.0014915157728637286	0.0014757194520731987	0.0015813003759822819	0.0015612470880374287	0.05749474893570346	0.05553671225089481	-8.498810062845807e-05	-0.00012639494060395773	-8.415480719936586e-05	-0.00012515566020171454
0.6497846911319898	0.001337399648045534	0.0013280039716535613	0.001407915836761382	0.001395730138837259	0.0014482585401889543	0.0014343668319060257	0.0014911683055651383	0.0014753760125473761	0.0015809145103633168	0.0015608671513031237	0.05748453504226828	0.05552685124786496	-8.451891190353056e-05	-0.00012645454675636048	-8.369018192683209e-05	-0.00012521462677578254
0.6536999707700591	0.0013371129949407165	0.0013277188338452592	0.0014076019941675468	0.0013954188511921925	0.001447928544042212	0.0014340400715300403	0.0014908206576745829	0.0014750323952594248	0.0015805284069065483	0.0015604869824564908	0.057474288941575025	0.05551695914765418	-8.405198751629261e-05	-0.00012651369050864503	-8.322779910827083e-05	-0.00012527313529714368
0.6576388419375281	0.001336826249167446	0.001327433602636542	0.001407288020985872	0.0013951074336396316	0.0014475983941922112	0.0014337131591024472	0.0014904728303950854	0.001474688601401119	0.0015801420668099418	0.0015601065826845641	0.057464010559111114	0.05550703587829795	-8.358732000465774e-05	-0.00012657237336144433	-8.276765135323272e-05	-0.00012533118725183146
0.661601446785229	0.001336539411926194	0.0013271482792166973	0.0014069739184176242	0.0013947958873695352	0.001447268091839475	0.001433386095812482	0.0014901248249255883	0.001474344632160199	0.0015797554912670645	0.0015597259531700415	0.0574536998202451	0.05549708136772003	-8.312490189366084e-05	-0.00012663059681755628	-8.230973125861185e-05	-0.00012538878412871046
0.6655879283205246	0.0013362524844139476	0.0013268628647715467	0.0014066596876602998	0.0013944842135681255	0.0014469376381806033	0.0014330588828454964	0.001489776642460948	0.0014740004887203615	0.0015793686814670835	0.0015593450950912762	0.05744335665022894	0.055487095543727896	-8.266472569390393e-05	-0.00012668836237977876	-8.185403140673064e-05	-0.00012544592741564609
0.6695984304124688	0.0013359654678242155	0.0013265773604834539	0.0014063453299076362	0.0013941724134178947	0.0014466070344082778	0.001432731521382962	0.001489428284191945	0.0014736561722612734	0.0015789816385947738	0.0015589640096222881	0.05743298097419609	0.05547707833401756	-8.220678390361003e-05	-0.000126745671552686	-8.14005443681709e-05	-0.00012550261860327927
0.6736330977969988	0.0013356783633470136	0.0013262917675313077	0.0014060308463495934	0.0013938604880975886	0.0014462762817112475	0.001432404012602453	0.001489079751305266	0.0014733116839585503	0.0015785943638305024	0.0015585826979327476	0.05742257271716321	0.05546702966617034	-8.175106900915052e-05	-0.0001268025258425176	-8.094926270130198e-05	-0.0001255588591834167
0.6776920760821589	0.0013353911721688688	0.0013260060870905288	0.0014057162381723586	0.0013935484387822138	0.0014459453812743343	0.0014320763576776564	0.0014887310449835098	0.0014729670249837667	0.001578206858350235	0.0015582011611879815	0.057412131804030535	0.05545694946765481	-8.129757348426803e-05	-0.000126858926754847	-8.050017895214201e-05	-0.0001256146506471989
0.6817755117533548	0.0013351038954728179	0.0013257203203330657	0.0014054015065583475	0.001393236266643031	0.0014456143342784311	0.0014317485577783654	0.0014883821664051873	0.001472622196504451	0.0015778191233255339	0.0015578194005489712	0.05740165815958033	0.055446837665827746	-8.08462897925466e-05	-0.00012691487579841176	-8.005328565693914e-05	-0.00012566999448898608
0.6858835521786408	0.0013348165344383937	0.0013254344684273847	0.0014050866526861877	0.0013929239728475498	0.001445283141900488	0.00143142061407047	0.001488033116744706	0.0014722771996840739	0.0015774311599235462	0.0015574374171723408	0.05739115170847919	0.05543669418793032	-8.03972103860795e-05	-0.00012697037448122783	-7.960857534017318e-05	-0.00012572489220258332
0.6900163456140378	0.0013345290902416387	0.0013251485325384785	0.0014047716777307348	0.0013926115585595339	0.0014449518053135282	0.0014310925277159683	0.0014876838971723864	0.0014719320356820643	0.0015770429693070195	0.001557055212210374	0.05738061237527651	0.05542651896109495	-7.995032770624633e-05	-0.00012702542431153319	-7.916604051569354e-05	-0.0001257793452813516
0.6941740412088835	0.0013342415640550944	0.0013248625138278598	0.0014044565828630585	0.0013922990249389954	0.0014446203256866326	0.001430764299872958	0.0014873345088544498	0.001471586705653794	0.0015766545526342908	0.0015566727868109988	0.057370040084407055	0.055416311912338666	-7.950563418571144e-05	-0.0001270800267995087	-7.872567368893968e-05	-0.00012583335522142747
0.6983567890112157	0.001333953957047798	0.0013245764134535573	0.0014041413692504456	0.001391986373142192	0.0014442887041849436	0.001430435931695631	0.001486984952953018	0.0014712412107505822	0.0015762659110592854	0.0015562901421177927	0.05735943476018774	0.05540607296856832	-7.906312224667533e-05	-0.0001271341834541695	-7.828746735530356e-05	-0.00012588692351772623
0.702564739973187	0.0013336662703852887	0.0013242902325701193	0.0014038260380563991	0.0013916736043216309	0.0014439569419696686	0.001430107424334284	0.001486635230626118	0.001470895552119696	0.0015758770457315237	0.0015559072792699856	0.05734879632682178	0.05539580205657832	-7.862278430317837e-05	-0.0001271878957859185	-7.78514140012121e-05	-0.0001259400516656073
0.7067980459565127	0.0013333785052295983	0.0013240039723286085	0.0014035105904406351	0.0013913607196260616	0.0014436250401980686	0.001429778778935306	0.0014862853430276744	0.0014705497309043455	0.0015754879577961156	0.0015555241994024516	0.05733812470839542	0.05538549910305187	-7.8184612760962e-05	-0.0001272411653055472	-7.741750610562592e-05	-0.0001259927411618733
0.7110568597379514	0.0013330906627392555	0.0013237176338766021	0.001403195027559084	0.0013910477202004796	0.0014432930000234678	0.0014294499966411838	0.0014859352913075144	0.0014702037482436873	0.0015750986483937632	0.0015551409036457184	0.05732741982888095	0.05537516403456061	-7.774860001752426e-05	-0.00012729399352340298	-7.698573613917903e-05	-0.00012604499350249432
0.7153413350148182	0.0013328027440692824	0.0013234312183581926	0.0014028793505638877	0.0013907346071861245	0.0014429608225952461	0.0014291210785905006	0.0014855850766113648	0.0014698576052728227	0.0015747091186607595	0.0015547573931259618	0.05731668161213567	0.055364796777565436	-7.731473846278591e-05	-0.0001273463819495002	-7.65560965648171e-05	-0.00012609681018299623
0.7196516264105322	0.0013325147503712004	0.001323144726913986	0.0014025635606034071	0.0013904213817204812	0.0014426285090588483	0.001428792025917939	0.0014852347000808594	0.0014695113031227998	0.0015743193697289998	0.001554373668965012	0.05730590998190227	0.055354397258416045	-7.688302047975659e-05	-0.00012739833209418627	-7.612857983885224e-05	-0.00012614819269929356
0.7239878894801961	0.001332226682793018	0.0013228581606811026	0.0014022476588222094	0.0013901080449372778	0.0014422960605557735	0.0014284628397542765	0.0014848841628535261	0.001469164842920613	0.0015739294027259647	0.0015539897322803511	0.05729510486180879	0.055343965403352485	-7.645343844528418e-05	-0.0001274498454679751	-7.570317841121277e-05	-0.00012619914254752285
0.7283502807162107	0.0013319385424792438	0.0013225715207931777	0.001401931646361081	0.0013897945979664899	0.001441963478223585	0.0014281335212263898	0.0014845334660628046	0.001468818225789207	0.0015735392187747426	0.0015536055841851185	0.05728426617537103	0.05533350113850466	-7.602598472977729e-05	-0.0001275009235806035	-7.527988472580405e-05	-0.00012624966122298797
0.7327389575539218	0.001331650330570877	0.0013222848083803583	0.00140161552435702	0.0013894810419343353	0.001441630763195904	0.0014278040714572533	0.0014841826108380322	0.00146847145284747	0.0015731488189940144	0.0015532212257881085	0.05727339384598865	0.05532300438989167	-7.560065169828767e-05	-0.00012755156794203026	-7.485869122103583e-05	-0.0001262997502213814
0.7371540783773028	0.0013313620482054119	0.0013219980245693047	0.0014012992939432382	0.0013891673779632772	0.0014412979166024142	0.001427474491565939	0.001483831598304454	0.001468124525210243	0.0015727582044980659	0.0015528366581937744	0.05726248779695047	0.055312475083425065	-7.517743171001068e-05	-0.0001276017800605489	-7.443959032960024e-05	-0.00012634941103661923
0.74159580252467	0.0013310736965168421	0.001321711170483198	0.001400982956249169	0.0013888536071720316	0.0014409649395688677	0.0014271447826676267	0.0014834804295832272	0.001467777443988321	0.001572367376396791	0.0015524518825022358	0.057251547951431135	0.05530191314490491	-7.47563171198673e-05	-0.0001276515614445084	-7.402257447980398e-05	-0.00012639864516261756
0.746064290294433	0.0013307852766356535	0.0013214242472417302	0.001400666512400459	0.0013885397306755585	0.0014406318332170764	0.0014268149458735923	0.0014831291057914137	0.0014674302102884505	0.001571976335795689	0.0015520668998092754	0.05724057423249319	0.0552913185000245	-7.433730027828211e-05	-0.00012770091360148061	-7.360763609590149e-05	-0.00012644745409301494
0.7505597029508803	0.0013304967896888352	0.001321137255961116	0.0014003499635189785	0.001388225749585073	0.0014402985986649269	0.0014264849822912228	0.001482777628041994	0.001467082825213339	0.001571585083795876	0.001551681711206348	0.05722956656308712	0.05528069107436781	-7.392037353232128e-05	-0.0001277498380391484	-7.319476759815036e-05	-0.00012649583932067276
0.7550822027299987	0.0013302082367998647	0.001320850197754079	0.0014000333107228105	0.0013879116650080327	0.0014399652370263632	0.0014261548930240041	0.001482425997443853	0.0014667352898616417	0.001571193621494072	0.0015512963177805703	0.05721852486605142	0.05527003079340993	-7.35055292250264e-05	-0.00012779833626358483	-7.278396140319998e-05	-0.00012654380233695361
0.7596319528453285	0.001329919619088733	0.0013205630737298751	0.0013997165551262716	0.001387597478048162	0.0014396317494114142	0.0014258246791715404	0.0014820742151018052	0.0014663876053279895	0.0015708019499826315	0.00155091072061475	0.05720744906411313	0.05525933758251938	-7.309275969594187e-05	-0.00012784640977892003	-7.237520992453561e-05	-0.00012659134463244293
0.7642091174938536	0.0013296309376719234	0.0013202758849942733	0.0013993996978398963	0.0013872831898054314	0.0014392981369261751	0.0014254943418295413	0.001481722282116577	0.0014660397727029686	0.0015704100703495206	0.0015505249207873634	0.05719633907988813	0.05524861136695753	-7.268205728261368e-05	-0.00012789406008917314	-7.196850557325551e-05	-0.00012663846769672693
0.7688138618619275	0.0013293421936624323	0.001319988632649574	0.0013990827399704545	0.0013869688013760807	0.001438964400672826	0.0014251638820898366	0.0014813701995848288	0.001465691793073141	0.0015700179836783453	0.0015501389193725817	0.05718519483588236	0.055237852071877064	-7.22734143202286e-05	-0.00012794128869764165	-7.156384075823752e-05	-0.0001266851730186147
0.7734463521312342	0.0013290533881697541	0.0013197013177945957	0.0013987656826209385	0.0013866543138525997	0.001438630541749619	0.001424833301040369	0.0014810179685991374	0.0014653436675210322	0.0015696256910483336	0.0015497527174402556	0.05717401625449031	0.055227059622326324	-7.186682314233583e-05	-0.00012798809710617975	-7.116120788674962e-05	-0.00012673146208569408
0.7781067554847866	0.0013287645222998976	0.001319413941524691	0.00139844852689058	0.0013863397283237517	0.001438296561250897	0.0014245025997652052	0.001480665590248019	0.0014649953971251483	0.0015692331935343586	0.001549366316055937	0.05716280325799721	0.055216233943245235	-7.146227608020861e-05	-0.00012803448681369956	-7.076059936372836e-05	-0.0001267773363826663
0.7827952401129585	0.0013284755971553841	0.0013191265049317458	0.0013981312738748494	0.0013860250458745673	0.0014379624602670908	0.001424171779344541	0.0014803130656159277	0.0014646469829599777	0.0015688404922069392	0.0015489797162808797	0.05715155576857939	0.05520537495946962	-7.105976546481485e-05	-0.00012808045931972378	-7.036200759397149e-05	-0.0001268227973945102
0.7875119752195561	0.0013281866138352453	0.0013188390091041738	0.0013978139246654524	0.0013857102675863446	0.0014376282398847195	0.001423840840854694	0.0014799603957832523	0.001464298426095987	0.001568447588132239	0.0015485929191720363	0.05714027370830379	0.05519448259572886	-7.065928362676166e-05	-0.0001281260161218878	-6.996542498197145e-05	-0.00012686784660542738
0.792257131027923	0.001327897573435031	0.0013185514551269284	0.0013974964803503405	0.0013853953945366577	0.0014372939011863984	0.0014235097853681163	0.0014796075818263275	0.0014639497275996337	0.0015680544823720771	0.0015482059257820742	0.05712895699912827	0.05518355677664843	-7.026082289551816e-05	-0.00012817115871510687	-6.957084393061086e-05	-0.00012691248549523415
0.7970308787870847	0.0013276084770468155	0.001318263844081506	0.0013971789420137164	0.0013850804277993635	0.0014369594452508462	0.0014231786139534035	0.0014792546248174432	0.001463600888533371	0.0015676611759839405	0.001547818737159381	0.057117605562903725	0.0551725974267474	-6.986437560094205e-05	-0.0001282158885931306	-6.917825684382706e-05	-0.0001269567155439688
0.8018333907779276	0.0013273193257591935	0.001317976177045943	0.001396861310736032	0.001384765368444597	0.0014366248731528847	0.0014228473276752848	0.00147890152582484	0.0014632519099556484	0.001567267670020979	0.0015474313543480638	0.05710621932137272	0.055161604470443444	-6.946993407369595e-05	-0.0001282602072479877	-6.878765612594595e-05	-0.00012700053822956026
0.8066648403194178	0.0013270301206572905	0.0013176884550948275	0.0013965435875939987	0.0013844502175387858	0.0014362901859634458	0.0014225159275946435	0.0014785482859127222	0.0014629027929209226	0.0015668739655320231	0.001547043778387966	0.05709479819617074	0.055150577832048325	-6.90774906453584e-05	-0.00012830411617054116	-6.839903418204285e-05	-0.00012704395502799448
0.8115254017748545	0.001326740862822759	0.0013174006792992933	0.0013962257736605845	0.001384134976144643	0.0014359553847495738	0.0014221844147685083	0.0014781949061412562	0.0014625535384796533	0.0015664800635615801	0.001546656010314662	0.057083342108826644	0.055139517435771314	-6.868703764820183e-05	-0.00012834761684810125	-6.801238341852534e-05	-0.0001270869674133146
0.8164152505581643	0.0013264515533337933	0.0013171128507270347	0.0013959078700050288	0.0013838196453211853	0.0014356204705744382	0.0014218527902500697	0.0014778413875665864	0.0014622041476783254	0.001566085965149853	0.0015462680511594783	0.057071850980763277	0.05512842320572035	-6.829856741652485e-05	-0.00012839071076692354	-6.76276962433553e-05	-0.00012712957685762083
0.8213345631402307	0.0013261621932651214	0.0013168249704423008	0.0013955898776928373	0.0013835042261237246	0.001435285444497329	0.0014215210550886763	0.0014774877312408305	0.0014618546215594353	0.0015656916713327374	0.0015458799019494869	0.05706032473329774	0.05511729506589903	-6.79120722867077e-05	-0.0001284333994113207	-6.724496506640976e-05	-0.0001271717848305709
0.8262835170552626	0.0013258727836880197	0.001316537039505908	0.0013952717977857947	0.001383188719603884	0.0014349503075736705	0.0014211892103298488	0.001477133938212094	0.0014615049611615138	0.0015652971831418385	0.0015454915637075257	0.05704876328764193	0.05510613294021087	-6.752754459732335e-05	-0.00012847568426299638	-6.68641823000915e-05	-0.0001272135928001572
0.8312622909072027	0.0013255833256703101	0.001316249058975238	0.001394953631341965	0.0013828731268095951	0.0014346150608550209	0.0014208572570152767	0.0014767800095244724	0.0014611551675191225	0.0015649025016044725	0.0015451030374521973	0.05703716656490375	0.05509493675245782	-6.714497668949826e-05	-0.0001285175668009897	-6.648534035913478e-05	-0.00012725500223131903
0.8362710643761712	0.0013252938202763713	0.0013159610299042484	0.0013946353794157015	0.0013825574487851108	0.0014342797053890869	0.0014205251961828362	0.0014764259462180607	0.0014608052416628663	0.0015645076277436812	0.0015447143241978834	0.05702553448608636	0.05508370642634076	-6.676436090730098e-05	-0.00012855904850223032	-6.610843166135472e-05	-0.0001272960145868307
0.8413100182249524	0.0013250042685671389	0.0013156729533434733	0.0013943170430576503	0.0013822416865710055	0.0014339442422197208	0.001420193028866584	0.0014760717493289587	0.0014604551846193975	0.0015641125625782356	0.0015443254249547498	0.05701386697208922	0.05507244188546113	-6.638568959868585e-05	-0.00012860013084114996	-6.573344862831343e-05	-0.00012733663132785678
0.8463793343055166	0.0013247146716001109	0.0013153848303400295	0.0013939986233147542	0.001381925841204182	0.0014336086723869344	0.0014198607560967724	0.0014757174198892777	0.0014601049974114224	0.001563717307122645	0.0015439363407287545	0.05700216394370933	0.0550611430533206	-6.600895511471583e-05	-0.00012864081528951576	-6.536038368457064e-05	-0.0001273768539112874
0.8514791955655843	0.001324425030429358	0.001315096661937625	0.0013936801212302656	0.0013816099137178826	0.0014332729969269015	0.0014195283788998555	0.0014753629589271539	0.0014597546810577128	0.0015633218623871746	0.0015435470725216648	0.05699042532164174	0.055049809853321086	-6.563414981120008e-05	-0.00012868110331692995	-6.498922925929351e-05	-0.000127416683792958
0.8566097860552276	0.0013241353461055207	0.0013148084491765573	0.0013933615378437436	0.0013812939051416869	0.001432937216871965	0.00141919589829849	0.0014750083674667446	0.0014594042365731078	0.0015629262293778414	0.0015431576213310524	0.056978651026478505	0.05503844220876719	-6.52612660480556e-05	-0.00012872099639021917	-6.461997778628437e-05	-0.0001274561224262616
0.861771290933513	0.0013238456196758201	0.001314520193093725	0.001393042874191066	0.0013809778165015235	0.001432601333250645	0.0014188633153115451	0.0014746536465282468	0.0014590536649685241	0.001562530409096432	0.0015427679881503138	0.0569668409787123	0.055027040042865	-6.489029618950148e-05	-0.00012876049597210226	-6.425262170314805e-05	-0.00012749517125992815
0.8669638964751838	0.001323555852184068	0.001314231894722635	0.0013927241313044408	0.0013806616488196803	0.0014322653470876525	0.0014185306309541185	0.001474298797127903	0.0014587029672509704	0.001562134402540518	0.0015423781739686813	0.056954995098732863	0.05501560327872417	-6.452123260525244e-05	-0.0001287996035235217	-6.38871534526797e-05	-0.00012753383174068933
0.8721877900773816	0.0013232660446706632	0.0013139435550934022	0.0013924053102124026	0.0013803454031148046	0.0014319292594038835	0.0014181978462375312	0.001473943820278006	0.0014583521444235437	0.001561738210703454	0.0015419881797712244	0.056943113306832015	0.0550041318393554	-6.415406767062981e-05	-0.00012883832050281097	-6.352356548389171e-05	-0.00012757210531333385
0.877443160266411	0.0013229761981726038	0.0013136551752327592	0.0013920864119398282	0.001380029080401912	0.00143159307121644	0.0014178649621693405	0.001473588716986911	0.0014580011974854473	0.0015613418345743965	0.0015415980065388664	0.05693119552320094	0.054992625647676326	-6.37887937660897e-05	-0.00012887664836414015	-6.31618502505149e-05	-0.00012760999341859813
0.8827301967045416	0.0013226863137234931	0.0013133667561640644	0.0013917674375079395	0.0013797126816923976	0.00143125678353863	0.0014175319797533508	0.001473233488259044	0.0014576501274319968	0.0015609452751383125	0.0015412076552483937	0.056919241667933586	0.05498108462650718	-6.34254032786663e-05	-0.00012891458855973648	-6.280200021263616e-05	-0.000127647497494221
0.8880490901968541	0.0013223963923535437	0.0013130782989073033	0.0013914483879343125	0.0013793962079940375	0.0014309203973799775	0.001417198899989617	0.0014728781350949074	0.001457298935254626	0.001560548533375989	0.0015408171268724645	0.05690725166102407	0.0549695086985738	-6.306388860094492e-05	-0.00012895214253683118	-6.244400783608772e-05	-0.00012768461897405547
0.8934000326981257	0.0013221064350895913	0.001312789804479105	0.00139112926423289	0.001379079660311006	0.0014305839137462393	0.0014168657238744617	0.0014725226584911	0.0014569476219409056	0.001560151610264052	0.001540426422379629	0.05689522542237096	0.05495789778650814	-6.270424213289383e-05	-0.00012898931174110118	-6.208786559414037e-05	-0.00012772135929023376
0.8987832173197573	0.0013218164429550875	0.0013125012738927336	0.0013908100674139775	0.001378763039643869	0.001430247333639396	0.0014165324524004663	0.0014721670594403087	0.0014565961884745366	0.0015597545067749625	0.0015400355427343218	0.05688316287177465	0.05494625181284835	-6.234645628133695e-05	-0.00012902609761455963	-6.173356596647639e-05	-0.0001277577198711688
0.904198838336744	0.0013215264169701235	0.0013122127081581125	0.0013904907984842645	0.0013784463469896082	0.0014299106580576795	0.0014161990865565015	0.0014718113389313356	0.0014562446358353787	0.0015593572238770466	0.0015396444888968975	0.05687106392894015	0.05493457070004018	-6.1990523459593e-05	-0.0001290625015945568	-6.138110143977249e-05	-0.00012779370214083263
0.9096470911946843	0.001321236358151425	0.0013119241082818155	0.0013901714584468247	0.0013781295833416149	0.0014295738879955711	0.0014158656273277172	0.0014714554979490997	0.001455892964999442	0.0015589597625344945	0.0015392532618236192	0.05685892851347799	0.05492285437043662	-6.163643608947389e-05	-0.00012909852511638897	-6.103046450842142e-05	-0.00012782930752042176
0.915128172516836	0.001320946267512364	0.001311635475267089	0.0013898520483011268	0.0013778127496897117	0.0014292370244438123	0.0014155320756955682	0.0014710995374746458	0.0014555411769389135	0.0015585621237073763	0.0015388618624666908	0.056846756544902996	0.054911102746299345	-6.12841865999525e-05	-0.00012913416961096713	-6.0681647674254435e-05	-0.00012786453742741344
0.9206422801112097	0.0013206561460629694	0.0013113468101138464	0.0013895325690430455	0.0013774958470201492	0.0014289000683894188	0.001415198432637809	0.0014707434584851607	0.0014551892726221538	0.0015581643083516594	0.0015384702917742535	0.056834547942636635	0.05489931574979961	-6.0933767428383856e-05	-0.0001291694365056495	-6.033464344765149e-05	-0.00012789939327606525
0.9261896129777101	0.001320365994809927	0.0013110581138186864	0.0013892130216648653	0.0013771788763156238	0.001428563020815684	0.0014148646991285138	0.0014703872619539766	0.0014548372530137177	0.001557766317419213	0.0015380785506904095	0.056822302626006876	0.05488749330301874	-6.058517102044969e-05	-0.00012920432722401953	-5.998944434659759e-05	-0.00012793387647602739
0.931770371315315	0.0013200758147565957	0.0013107693873748937	0.001388893407155295	0.0013768618385552836	0.0014282258827021947	0.0014145308761380824	0.0014700309488505905	0.0014544851190743595	0.001557368151857829	0.001537686640155229	0.056810020514250784	0.05487563532794774	-6.023838983040819e-05	-0.000129238843186108	-5.964604289834807e-05	-0.00012796798843411894
0.9373847565293029	0.0013197856069030087	0.001310480631772449	0.0013885737264994725	0.0013765447347147334	0.001427888655024836	0.001414196964633248	0.001469674520140666	0.0014541328717610426	0.0015569698126112286	0.0015372945611047619	0.056797701526512166	0.05486374174649042	-5.989341632162137e-05	-0.00012927298580767133	-5.930443163867927e-05	-0.00012800173055299569
0.9430329712385201	0.0013194953722458866	0.0013101918479980386	0.0013882539806789784	0.0013762275657660517	0.0014275513387558057	0.0014138629655770913	0.001469317976786052	0.0014537805120269556	0.0015565713006190818	0.0015369023144710565	0.056785345581844705	0.05485181248046155	-5.9550242966527334e-05	-0.00012930675650069112	-5.896460311248519e-05	-0.00012803510423098352
0.9487152192826929	0.0013192051117786427	0.0013099030370350604	0.0013879341706718412	0.0013759103326777937	0.001427213934863622	0.0014135288799290483	0.0014689613197447905	0.00145342804082152	0.0015561726168170156	0.0015365099011821687	0.05677295259921344	0.05483984745159038	-5.920886224687616e-05	-0.00012934015667276366	-5.862654987374982e-05	-0.00012806811086246706
0.9544317057297852	0.0013189148264913934	0.0013096141998636362	0.0013876142974525527	0.0013755930364150073	0.0014268764443131382	0.0014131947086449255	0.0014686045499711295	0.001453075459090404	0.0015557737621366338	0.001536117322162179	0.05676052249749164	0.05482784658151776	-5.8869266654479335e-05	-0.00012937318772771045	-5.8290264486726695e-05	-0.00012810075183805614
0.9601826368833979	0.0013186245173709653	0.0013093253374606149	0.0013872943619920716	0.001375275677939237	0.001426538868065547	0.0014128604526769013	0.0014682476684155345	0.0014527227677755322	0.0015553747375055267	0.0015357245783312028	0.05674805519546717	0.05481580979180116	-5.85314486912375e-05	-0.00012940585106563374	-5.7955739525467065e-05	-0.00012813302854491893
0.9659682202902156	0.0013183341854009034	0.0013090364507995838	0.0013869743652578372	0.0013749582582085356	0.0014262012070783959	0.001412526112973545	0.0014678906760246977	0.0014523699678150965	0.0015549755438472855	0.001535331670605406	0.05673555061183779	0.05480373700391246	-5.81954008689739e-05	-0.0001294381480817508	-5.762296757377827e-05	-0.00012816494236467246
0.9717886647474951	0.0013180438315614819	0.0013087475408508783	0.0013866543082137791	0.0013746407781774755	0.0014258634623055978	0.0014121916904798251	0.0014675335737415552	0.0014520170601435708	0.0015545761820815191	0.0015349385998970197	0.05672300866521652	0.05479162813924002	-5.786111571004504e-05	-0.00012947008016639394	-5.7291941225959264e-05	-0.00012819649467465943
0.9776441803106027	0.0013177534568297143	0.0013084586085815926	0.0013863341918203302	0.0013743232387971624	0.0014255256346974445	0.0014118571861371236	0.0014671763625052987	0.0014516640456917252	0.0015541766531238725	0.0015345453671143576	0.056710429274129906	0.05477948311908885	-5.752858574767372e-05	-0.0001295016487066203	-5.696265308735571e-05	-0.00012822768684922492
0.9835349783005937	0.0013174630621793576	0.0013081696549555823	0.001386014017034431	0.0013740056410152374	0.0014251877252006127	0.0014115226008832387	0.0014668190432513832	0.0014513109253866307	0.0015537769578860313	0.0015341519731618244	0.056697812357019775	0.054767301864681976	-5.719780352608783e-05	-0.0001295328550841579	-5.6635095773791e-05	-0.0001282585202567743
0.9894612713118381	0.0013171726485809293	0.0013078806809334828	0.00138569378480955	0.0013736879857758977	0.0014248497347581835	0.0014111879356524107	0.0014664616169115486	0.0014509577001516828	0.001553377097275751	0.0015337584189399392	0.056685157832244024	0.05475508429716154	-5.686876160100607e-05	-0.00012956370067729317	-5.630926191249608e-05	-0.00012828899626243784
0.9954232732196957	0.0013168822170017056	0.0013075916874727065	0.00138537349609568	0.0013733702740198954	0.0014245116643096416	0.0014108531913753163	0.0014661040844138186	0.0014506043709066	0.001552977072196856	0.0015333647053453385	0.056672465618077525	0.05474283033758879	-5.654145253930487e-05	-0.00012959418685881685	-5.598514414213718e-05	-0.00012831911622651626
1.0014211991882311	0.0013165917684057438	0.0013073026755274675	0.0013850531518393675	0.0013730525066845628	0.0014241735147909054	0.001410518368979097	0.001465746446682531	0.0014502509385674535	0.0015525768835492738	0.0015329708332708076	0.05665973563271239	0.054730539906945874	-5.6215868919420875e-05	-0.00012962431499630167	-5.566273511256603e-05	-0.00012834888150353718
1.0074552656779823	0.001316301303753884	0.00130701364604878	0.0013847327529837093	0.0013727346847038123	0.0014238352871343233	0.0014101834693873612	0.00146538870463834	0.0014498974040466678	0.0015521765322290375	0.0015325768036052836	0.05664696779426127	0.05471821292613644	-5.589200333236399e-05	-0.0001296540864540452	-5.5342027486027234e-05	-0.00012837829344491958
1.013525690453769	0.0013160108240037605	0.0013067245999844705	0.0013844123004683707	0.0013724168090081524	0.0014234969822686946	0.0014098484935201989	0.0014650308591982308	0.0014495437682530384	0.0015517760191283059	0.0015321826172338766	0.05663416202075432	0.054705849315986134	-5.5569848380884745e-05	-0.00012968350259073835	-5.502301393654763e-05	-0.00012840735339669784
1.0196326925925556	0.001315720330109813	0.0013064355382791922	0.0013840917952295962	0.0013720988805246998	0.0014231586011192788	0.0014095134422941957	0.0014646729112755385	0.0014491900320917472	0.0015513753451353836	0.0015317882750378862	0.05662131823014474	0.054693448997243974	-5.524939667990447e-05	-0.00012971256475952098	-5.47056871501167e-05	-0.0001284360626990222
1.0257764924913542	0.0013154298230232987	0.0013061464618744317	0.0013837712382002228	0.0013717809001771908	0.0014228201446078138	0.0014091783166224473	0.001464314861779959	0.0014488361964643758	0.0015509745111347347	0.0015313937778948183	0.05660843634030587	0.054681011890583886	-5.493064085755617e-05	-0.00012974127430970261	-5.43900398259356e-05	-0.0001284644226889342
1.0319573118751795	0.001315139303692296	0.0013058573717085159	0.0013834506303096858	0.0013714628688859891	0.0014224816136525194	0.0014088431174145639	0.0014639567116175583	0.0014484822622689135	0.0015505735180069973	0.001530999126678395	0.05659551626903371	0.05466853791660376	-5.4613573554462835e-05	-0.00012976963258493068	-5.407606467548731e-05	-0.0001284924346975913
1.0381753738050519	0.0013148487730617233	0.001305568268716633	0.0013831299724840409	0.0013711447875681061	0.0014221430091681208	0.0014085078455766948	0.0014635984616907993	0.0014481282303997834	0.0015501723666290072	0.0015306043222585858	0.05658255793404932	0.05465602699582932	-5.429818742470893e-05	-0.0001297976409249113	-5.376375442334158e-05	-0.0001285201000512659
1.0444309026860459	0.0013145582320733395	0.001305279153830827	0.0013828092656459625	0.001370826657137201	0.0014218043320658486	0.0014081725020115294	0.0014632401128985397	0.00144777410174784	0.001549771057873805	0.0015302093655016047	0.05656956125299817	0.05464347904871178	-5.398447513517424e-05	-0.00012982530066257825	-5.345310180708551e-05	-0.00012854742007079034
1.05072412427539	0.0013142676816657684	0.0013049900279800278	0.0013824885107147744	0.0013705084785036088	0.001421465583253472	0.001407837087618325	0.0014628816661360646	0.0014474198772004042	0.0015493695926106696	0.001529814257269949	0.056556526143450574	0.05463089399563161	-5.3672429366241614e-05	-0.00012985261312631335	-5.314409957773991e-05	-0.00012857439607238952
1.057055265690613	0.0013139771227744955	0.0013047008920900435	0.001382167708606444	0.0013701902525743363	0.001421126763635291	0.0014075016032929037	0.0014625231222950862	0.0014470655576412589	0.001548967971705118	0.0015294189984223982	0.056543452522905345	0.0546182717568988	-5.336204281246315e-05	-0.00012987957963994656	-5.283674050028664e-05	-0.00012860102936773643
1.0634245554177415	0.001313686556331887	0.0013044117470835826	0.0013818468602336065	0.0013698719802530859	0.001420787874112167	0.0014071660499276782	0.0014621644822637669	0.001446711143950675	0.0015485661960189345	0.001529023589814043	0.05653034030878807	0.05460561225275318	-5.305330818157483e-05	-0.0001299062015203134	-5.253101735260002e-05	-0.00012862732126112109
1.0698322233195456	0.001313395983267202	0.0013041225938802646	0.0013815259665055772	0.001369553662440268	0.0014204489155815278	0.0014068304284116644	0.001461805746926736	0.0014463566370054256	0.0015481642664101913	0.0015286280322963021	0.056517189418454045	0.054592915403364965	-5.2746218196148e-05	-0.00012993248008047464	-5.2226922926917885e-05	-0.00012865327305244811
1.0762785006438331	0.0013131054045065977	0.001303833433396626	0.001381205028328359	0.0013692353000330066	0.0014201098889373832	0.0014064947396304922	0.001461446917165099	0.0014460020376787976	0.0015477621837332563	0.0015282323267169359	0.05650399976918842	0.054580181128838674	-5.244076559256239e-05	-0.0001299584166277179	-5.192445002999424e-05	-0.00012867888603756983
1.0827636200317978	0.0013128148209731452	0.0013035442665461344	0.0013808840466046578	0.001368916893925158	0.0014197707950703413	0.0014061589844664166	0.0014610879938564568	0.0014456473468406092	0.0015473599488388197	0.0015278364739200665	0.056490771278208556	0.054567409349211955	-5.2136943121866564e-05	-0.00012998401246322455	-5.162359148255802e-05	-0.00012870416150523312
1.089287815526412	0.001312524233586839	0.001303255094239201	0.0013805630222338992	0.0013685984450073243	0.001419431634867621	0.0014058231637983413	0.001460728977874922	0.0014452925653572243	0.0015469575625739111	0.0015274404747461984	0.056477503862663474	0.05455459998445534	-5.183474354943096e-05	-0.00013000926888218078	-5.1324340119673906e-05	-0.00012872910073880028
1.0958513225808764	0.0013122336432646125	0.0013029659173831925	0.0013802419561122397	0.0013682799541668653	0.0014190924092130715	0.0014054872785018257	0.0014603698700911348	0.0014449376940915725	0.0015465550257819207	0.0015270443300322372	0.056464197439635655	0.05454175295447727	-5.153415965601649e-05	-0.00013003418717572046	-5.102668879171379e-05	-0.00012875370501730377
1.1024543780671139	0.0013119430509203412	0.0013026767368824368	0.001379920849132576	0.0013679614222879084	0.0014187531189871765	0.0014051513294491003	0.0014600106713722756	0.0014445827339031575	0.0015461523393026115	0.0015266480406115025	0.056450851926143596	0.054528868179122725	-5.123518423716389e-05	-0.0001300587686283161	-5.073063036344083e-05	-0.0001287779756127816
1.1090972202843215	0.0013116524574648648	0.0013023875536382443	0.0013795997021845666	0.0013676428502513705	0.0014184137650670814	0.0014048153175090854	0.0014596513825820873	0.00144422768564808	0.0015457495039721482	0.001526251607313757	0.05643746723914146	0.05451594557817325	-5.093781010320764e-05	-0.0001300830145176124	-5.0436157714509045e-05	-0.0001288019137912766
1.115780088967567	0.0013113618638059949	0.0013020983685489147	0.0013792785161546432	0.0013673242389349674	0.0014180743483266037	0.0014044792435474061	0.0014592920045808895	0.0014438725501790548	0.0015453465206231132	0.0015258550309652208	0.05642404329551984	0.054502985071351574	-5.0642030080594314e-05	-0.00013010692611731267	-5.0143263740476396e-05	-0.00012882552081466825
1.1225032252964444	0.001311071270848522	0.0013018091825097462	0.0013789572919260186	0.001367005589213223	0.0014177348696362425	0.0014041431084263988	0.0014589325382255913	0.0014435173283454173	0.0015449433900845222	0.0015254583123885856	0.05641058001210935	0.054489986578319494	-5.0347837011174845e-05	-0.00013013050469490306	-4.985194135215254e-05	-0.00012884879793850779
1.1292668719037753	0.0013107806794942355	0.0013015199964130522	0.0013786360303787088	0.001366686901957491	0.0014173953298632018	0.001403806913005136	0.0014585729843697125	0.0014431620209931514	0.00154454011318185	0.0015250614524030435	0.05639707730567921	0.05447695001868149	-5.005522375202409e-05	-0.00013015375151043118	-4.95621834753629e-05	-0.000128871746411241
1.1360712728843656	0.0013104900906419335	0.001301230811148175	0.0013783147323895453	0.001366368178035968	0.0014170557298714052	0.0014034706581394407	0.0014582133438634018	0.0014428066289649032	0.0015441366907370515	0.0015246644518243058	0.05638353509294028	0.05446387531198434	-4.976418317648168e-05	-0.0001301766678192262	-4.9273983052072756e-05	-0.00012889436747609562
1.1429166738038161	0.0013101995051874329	0.001300941627601492	0.0013779933988321868	0.001366049418313703	0.0014167160705215078	0.001403134344681898	0.0014578536175534494	0.0014424511530999934	0.0015437331235685777	0.001524267311464616	0.056369953290545546	0.05445076237771896	-4.947470817406874e-05	-0.00013019925487028905	-4.898733304038727e-05	-0.00012891666237102584
1.1498033217073829	0.0013099089240235842	0.001300652446656433	0.001377672030577136	0.001365730623652615	0.0014163763526709144	0.001402797973481871	0.001457493806283308	0.0014420955942344394	0.0015433294124913982	0.0015238700321327772	0.05635633181509207	0.0544376111353225	-4.918679165025197e-05	-0.00013022151390623682	-4.870222641387145e-05	-0.00012893863232626979
1.1567314651288954	0.0013096183480402865	0.0013003632691934944	0.0013773506284917572	0.0013654117949115118	0.001416036577173797	0.0014024615453855258	0.001457133910893111	0.001441739953200974	0.0015429255583170275	0.0015234726146341733	0.05634267058312123	0.054424421504177575	-4.890042652683224e-05	-0.00013024344616324735	-4.841865616279917e-05	-0.0001289602785671251
1.1637013540997225	0.0013093277781244946	0.0013000740960902465	0.0013770291934402845	0.0013650929329460972	0.0014156967448811092	0.0014021250612358312	0.0014567739322196866	0.0014413842308290562	0.0015425215618535377	0.0015230750597707838	0.0563289695111216	0.05441119340361547	-4.861560574268009e-05	-0.00013026505287233592	-4.813661529404212e-05	-0.00012898160231350486
1.1707132401577995	0.0013090372151602348	0.0012997849282213479	0.0013767077262838408	0.0013647740386089886	0.0014153568566406005	0.0014017885218725891	0.0014564138710965776	0.0014410284279448935	0.0015421174239055842	0.0015226773683412087	0.056315228515529406	0.054397926752916985	-4.833232225272266e-05	-0.00013028633525702382	-4.7856096830084516e-05	-0.0001290026047763848
1.177767376356704	0.0013087466600286213	0.0012994957664585645	0.0013763862278804565	0.0013644551127497378	0.00141501691329684	0.001401451928132448	0.001456053728354062	0.0014406725453714629	0.0015417131452744313	0.001522279541140692	0.056301447512728794	0.054384621471313094	-4.805056902908167e-05	-0.00013030729453505918	-4.757709381106312e-05	-0.0001290232871631325
1.1848640172747877	0.0013084561136078611	0.0012992066116707716	0.0013760646990850752	0.0013641361562148346	0.0014146769156912228	0.0014011152808489106	0.0014556935048191657	0.0014403165839285191	0.0015413087267579632	0.0015218815789611354	0.056287626419056436	0.05437127747798748	-4.7770339060726474e-05	-0.00013032793191747327	-4.72995992933517e-05	-0.0001290436506733994
1.1920034190243662	0.0013081655767732787	0.0012989174647239808	0.0013757431407495817	0.0013638171698477366	0.0014143368646619984	0.0014007785808523659	0.0014553332013156888	0.0014399605444326254	0.001540904169150721	0.0015214834825911323	0.05627376515079927	0.054357894692076164	-4.749162535362672e-05	-0.000130348248608525	-4.702360635032432e-05	-0.00012906369650000915
1.1991858392609598	0.0013078750503973194	0.0012986283264813411	0.001375421553722808	0.0013634981544888725	0.00141399676104428	0.001400441828970092	0.001454972818664217	0.0014396044276971623	0.001540499473243913	0.0015210852528159777	0.05625986362419813	0.05434447303267113	-4.721442093144623e-05	-0.00013036824580675566	-4.674910807292432e-05	-0.00012908342583078936
1.2064115371925936	0.0013075845353495655	0.001298339197803158	0.0013750999388505497	0.0013631791109756622	0.0014136566056700607	0.0014001050260262797	0.0014546123576821422	0.0014392482345323481	0.0015400946398254408	0.0015206868904176953	0.056245921755449506	0.054331012418819886	-4.693871883496015e-05	-0.0001303879247038231	-4.6476097568817765e-05	-0.00012910283984579607
1.2136807735891502	0.0013072940324967543	0.0012980500795469082	0.0013747782969755892	0.0013628600401425354	0.0014133163993682372	0.0013997681728420502	0.001454251819183685	0.0014388919657452616	0.0015396896696799245	0.0015202883961750618	0.05623193946070467	0.05431751276952751	-4.66645121223741e-05	-0.00013040728648389122	-4.620456796315675e-05	-0.00012912193971864605
1.2209938107917835	0.0013070035427027865	0.0012977609725672494	0.0013744566289377032	0.0013625409428209428	0.001412976142964623	0.0013994312702354699	0.0014538912039799106	0.0014385356221398575	0.0015392845635887223	0.0015198897708636257	0.05621791665607494	0.054303974003759234	-4.639179386976833e-05	-0.0001304263323251842	-4.593451239873203e-05	-0.00012914072661640574
1.2283509127223842	0.001306713066828743	0.001297471877716038	0.001374134935573685	0.001362221819839376	0.0014126358372819666	0.0013990943190215698	0.0014535305128787488	0.001438179204516986	0.0015388793223299565	0.0015194910152557324	0.056203853257629104	0.05429039604043952	-4.6120557170889476e-05	-0.00013044506339876527	-4.566592403594527e-05	-0.00012915920169964679
1.2357523448931043	0.0013064226057328977	0.001297182795842341	0.001373813217717358	0.0013619026720233815	0.001412295483139972	0.0013987573200123617	0.001453169746685014	0.0014378227136744122	0.0015384739466785355	0.0015190921301205462	0.056189749181397734	0.054276778798454973	-4.585079513748369e-05	-0.00013046348086892534	-4.539879605282293e-05	-0.0001291773661219464
1.2431983744159416	0.001306132160270732	0.0012968937277924497	0.0013734914761995918	0.0013615835001955766	0.0014119550813553115	0.0013984202740168566	0.001452808906200424	0.0014374661504068366	0.0015380684374061769	0.0015186931162240738	0.056175604343373854	0.05426312219665756	-4.5582500899685185e-05	-0.00013048158589418213	-4.513312164552974e-05	-0.00012919522103022052
1.2506892700123766	0.0013058417312949466	0.001296604674409893	0.0013731697118483177	0.0013612643051756665	0.0014116146327416447	0.0013980831818410817	0.001452447992223618	0.0014371095155059107	0.0015376627952814294	0.0015182939743291844	0.056161418659514524	0.054249426153862065	-4.5315667605114185e-05	-0.00013049937962361646	-4.4868894028007866e-05	-0.00012921276756422406
1.2582253020230734	0.0013055513196554825	0.0012963156365354569	0.0013728479254885532	0.001360945087780464	0.0014112741381096467	0.0013977460442881004	0.0014520870055501854	0.001436752809760265	0.0015372570210697059	0.0015178947051956422	0.05614719204574266	0.05423569058885185	-4.5050288419959394e-05	-0.00013051686320081357	-4.460610643219898e-05	-0.00012923000685638453
1.2658067424176331	0.0013052609261995272	0.001296026615007192	0.0013725261179424074	0.0013606258488239016	0.0014109335982670113	0.0013974088621580315	0.0014517259469726737	0.00143639603395552	0.0015368511155332948	0.0015174953095801198	0.056132924417948586	0.0542219154203772	-4.4786356529311067e-05	-0.00013053403776308592	-4.434475210859934e-05	-0.00012924694003291215
1.2734338648044117	0.001304970551771533	0.001295737610660431	0.0013722042900291057	0.0013603065891170502	0.001410593014018479	0.0013970716362480616	0.0014513648172806164	0.0014360391888743095	0.0015364450794313925	0.0015170957882362267	0.05611861569199127	0.05420810056715827	-4.4523865136189555e-05	-0.0001305509044389197	-4.40848243260239e-05	-0.00012926356821291174
1.2811069444403917	0.0013046801972132337	0.0012954486243278043	0.001371882442565005	0.0013599873094681354	0.0014102523861658541	0.0013967343673524704	0.0014510036172605528	0.001435682275296304	0.0015360389135201282	0.0015166961419145345	0.05610426578370103	0.05419424594788876	-4.4262807462433496e-05	-0.00013056746435052835	-4.382631637152301e-05	-0.00012927989250760552
1.2888262582411194	0.0013043898633636553	0.001295159656839254	0.0013715605763636107	0.0013596680106825576	0.0014099117155080229	0.0013963970562626458	0.001450642347696046	0.001435325293998227	0.0015356326185525845	0.0015162963713626005	0.056089874608879625	0.054180351481233076	-4.400317674872756e-05	-0.00013058371861246476	-4.35692215509792e-05	-0.00012929591402188745
1.296592084790695	0.0013040995510591323	0.0012948707090220464	0.001371238692235593	0.0013593486935629044	0.0014095710028409726	0.0013960597037671017	0.0014502810093677074	0.0014349682457538752	0.0015352261952788259	0.001515896477324989	0.05607544208330457	0.054166417085831184	-4.3744966254477546e-05	-0.00013059966833234293	-4.331353318880182e-05	-0.00012931163385304645
1.3044047043518285	0.0013038092611333233	0.0012945817817007895	0.001370916790988807	0.0013590293589089725	0.0014092302489578108	0.0013957223106515018	0.0014499196030532133	0.0014346111313341436	0.0015348196444459213	0.0015154964605433013	0.056060968122726866	0.054152442680299805	-4.348816925810184e-05	-0.00013061531461006082	-4.305924462791322e-05	-0.0001293270530902113
1.312264398875954	0.0013035189944172279	0.00129429287569745	0.0013705948734283099	0.001358710007517785	0.001408889454648785	0.0013953848776986754	0.001449558129527333	0.0014342539515070445	0.001534412966797976	0.0015150963217561997	0.05604645264287783	0.05413842818323333	-4.323277905712852e-05	-0.0001306306585382444	-4.280634923066462e-05	-0.00012934217281657112
1.320171452013404	0.0013032287517391946	0.0012940039918313605	0.0013702729403563744	0.0013583906401836024	0.001408548620701302	0.0013950474056886348	0.0014491965895619399	0.0014338967070377253	0.001534006163076146	0.001514696061699427	0.05603189555946615	0.054124373513207556	-4.297878896816765e-05	-0.00013064570120197017	-4.2554840378170034e-05	-0.00012935699410776547
1.3281261491236485	0.0013029385339249453	0.001293715130919244	0.0013699509925725138	0.0013580712576979502	0.001408207747899947	0.0013947098953985971	0.0014488349839260435	0.0014335393986884938	0.0015335992340186743	0.0015142956811058392	0.05601729678818273	0.0541102785887781	-4.272619232720265e-05	-0.00013066044367909813	-4.2304711470361744e-05	-0.00012937151803060765
1.3361287772855897	0.0013026483417975837	0.0012934262937752223	0.0013696290308734937	0.0013577518608496294	0.0014078668370265026	0.001394372347603007	0.0014484733133858037	0.0014331820272188373	0.0015331921803609125	0.001513895180705426	0.0560026562447012	0.05409614332848468	-4.2474982489520974e-05	-0.00013067488703960572	-4.205595592660094e-05	-0.00012938574564569372
1.3441796253079266	0.0013023581761776146	0.0012931374812108361	0.0013693070560533544	0.0013574324504247385	0.0014075258888599713	0.0013940347630735483	0.0014481115787045573	0.0014328245933854465	0.0015327850028353472	0.0015134945612253398	0.05598797384468064	0.054081967650852894	-4.2225152829575285e-05	-0.00013068903234492169	-4.1808567185427914e-05	-0.00012939967800529306
1.352278983739575	0.0013020680378829595	0.0012928486940350591	0.001368985068903429	0.0013571130272066918	0.0014071849041765966	0.0013936971425791743	0.0014477497806428393	0.001432467097942236	0.0015323777021716307	0.001513093823389923	0.05597324950376643	0.05406775147439415	-4.197669674176063e-05	-0.00013070288065020197	-4.156253870481186e-05	-0.00012941331615473617
1.3604271448801535	0.0013017779277289664	0.0012925599330543096	0.0013686630702123563	0.0013567935919762324	0.0014068438837498752	0.0013933594868861148	0.0014473879199584	0.0014321095416403638	0.0015319702790965964	0.001512692967920726	0.055958483137593384	0.05405349471761078	-4.1729607640164645e-05	-0.0001307164330028865	-4.1317863962248014e-05	-0.000129426661131693
1.3686244027905345	0.0013014878465284335	0.0012922711990724714	0.0013683410607661067	0.0013564741455114576	0.0014065028283505858	0.0013930217967579091	0.0014470259974062336	0.0014317519252282558	0.0015315627343343002	0.0015122919955365426	0.0559436746617859	0.05403919729899286	-4.1483878958123444e-05	-0.0001307296904412003	-4.107453645432746e-05	-0.00012943971396478515
1.3768710533034536	0.0013011977950916204	0.0012919824928909085	0.0013680190413479973	0.0013561546885878333	0.001406161738746807	0.0013926840729554181	0.001446664013738599	0.0014313942494516298	0.0015311550686060386	0.0015118909069534335	0.05592882399196223	0.054024859137026315	-4.123950414898492e-05	-0.00013074265399620755	-4.08325496976808e-05	-0.00012945247567608398
1.3851673940341884	0.001300907774226266	0.0012916938153084807	0.0013676970127387122	0.0013558352219782152	0.0014058206157039376	0.0013923463162368488	0.0014463019697050431	0.001431036515053516	0.0015307472826303797	0.001511489702884753	0.05591393104373494	0.054010480150190214	-4.099647668602546e-05	-0.00013075532469103424	-4.0591897228298146e-05	-0.00012946494727905655
1.3935137243912972	0.0013006177847376043	0.0012914051671215582	0.0013673749757163191	0.001355515746452866	0.0014054794599847175	0.0013920085273577741	0.0014459398660524201	0.0014306787227742785	0.0015303393771231883	0.001511088384041176	0.05589899573271265	0.05399606025696001	-4.075479006246385e-05	-0.00013076770354109035	-4.035257260213976e-05	-0.0001294771297798425
1.4019103455874267	0.0013003278274283767	0.001291116549124038	0.0013670529310562901	0.001355196262779473	0.0014051382723492473	0.0013916707070711508	0.001445577703524918	0.0014303208733516374	0.001529931352797655	0.0015106869511307243	0.05588401797450331	0.05398159937580952	-4.051443779140573e-05	-0.00013077979155284858	-4.011456939505276e-05	-0.00012948902417636576
1.410357560650181	0.0013000379030988563	0.0012908279621073643	0.0013667308795315227	0.001354876771723173	0.001404797053555015	0.0013913328561273443	0.0014452154828640833	0.001429962967520699	0.0015295232103643267	0.0015102854048587976	0.05586899768471568	0.053967097425214265	-4.027541340620444e-05	-0.00013079158972539862	-3.9877881202535215e-05	-0.00012950063145822366
1.4188556744330574	0.001299748012546856	0.001290539406860538	0.0013664088219123565	0.0013545572740465638	0.001404455804356908	0.0013909949752741481	0.0014448532048088403	0.0014296050060139671	0.0015291149505311306	0.0015098837459281975	0.05585393477896091	0.05395255432365047	-4.003771046058591e-05	-0.00013080309905022514	-3.9642501640457795e-05	-0.00012951195260790804
1.4274049936264492	0.001299458156567748	0.0012902508841701357	0.0013660867589665893	0.0013542377705097264	0.0014041145255072407	0.001390657065256801	0.0014444908700955129	0.0014292469895613744	0.0015287065740034014	0.0015094819750391519	0.055838829172855285	0.053937969989600994	-3.980132252795476e-05	-0.0001308143205087653	-3.9408424344300474e-05	-0.00012952298859825184
1.4360058267687137	0.001299168335954484	0.0012899623948203318	0.001365764691459508	0.00135391826187025	0.0014037732177557796	0.0013903191268180202	0.001444128479457859	0.0014288889188903062	0.0015282980814839194	0.0015090800928893567	0.055823680782022475	0.053923344341553534	-3.956624320239355e-05	-0.00013082525507540632	-3.917564296976317e-05	-0.00012953374039437193
1.4446584842573071	0.0012988785514976072	0.0012896739395929068	0.001365442620153897	0.001353598748883244	0.0014034318818497548	0.0013899811606980085	0.001443766033627084	0.0014285307947256207	0.0015278894736729305	0.0015086781001739894	0.05580848952209567	0.053908677298006004	-3.9332466098621066e-05	-0.00013083590371665288	-3.89441511930988e-05	-0.00012954420895416874
1.453363278359986	0.001298588803985268	0.0012893855192672675	0.0013651205458100615	0.0013532792323013602	0.0014030905185338889	0.001389643167634484	0.0014434035333318654	0.0014281726177896715	0.0015274807512681745	0.001508275997585744	0.055793255308718835	0.05389396877746564	-3.9099984851187486e-05	-0.00013084626738907312	-3.871394271041939e-05	-0.00012955439522627232
1.4621205232260774	0.0012982990942032471	0.001289097134620465	0.0013647984691858525	0.0013529597128748153	0.0014027491285504212	0.0013893051483627016	0.0014430409792983848	0.0014278143888023379	0.0015270719149649233	0.0015078737858148612	0.05577797805754971	0.05387921869845435	-3.886879311554292e-05	-0.00013085634704179672	-3.84850112383206e-05	-0.00012956430015081954
1.470930534897817	0.001298009422934966	0.0012888087864272111	0.0013644763910366788	0.0013526401913514072	0.0014024077126391218	0.0013889671036154717	0.0014426783722503438	0.001427456108481041	0.0015266629654560012	0.0015074714655491533	0.055762657684262536	0.05386442697950759	-3.863888456767661e-05	-0.00013086614361546012	-3.825735051350698e-05	-0.00012957392465934303
1.4797936313217521	0.001297719790961511	0.0012885204754598957	0.0013641543121155368	0.0013523206684765412	0.0014020662715373217	0.0013886290341231892	0.001442315712908997	0.0014270977775407779	0.0015262539034318237	0.0015070690374740397	0.05574729410454952	0.053849593539179126	-3.841025290403366e-05	-0.0001308756580413739	-3.803095429333325e-05	-0.00012958326967560385
1.48871013236022	0.0012974301990616402	0.0012882322024886	0.0013638322331730197	0.0013520011449932397	0.0014017248059799313	0.001388290940613845	0.0014419530019931669	0.001426739396694134	0.0015258447295804166	0.0015066665022725671	0.05573188723412351	0.053834718296042534	-3.818289184191748e-05	-0.00013088489124313263	-3.780581635592917e-05	-0.00012959233611514742
1.4976803598028874	0.0012971406480118102	0.0012879439682811173	0.001363510154957347	0.0013516816216421726	0.0014013833166994628	0.0013879528238130558	0.0014415902402192763	0.0014263809666513164	0.0015254354445874536	0.0015062638606254464	0.05571643698872021	0.053819801168692366	-3.7956795119364894e-05	-0.00013089384413511596	-3.758193049936687e-05	-0.00012960112488347164
1.5067046373783677	0.0012968511385861897	0.0012876557736029729	0.0013631880782143827	0.0013513620991616744	0.0014010418044260546	0.001387614684444088	0.0014412274283013714	0.0014260224881201774	0.0015250260491362876	0.001505861113211081	0.05570094328409994	0.053804842075748	-3.773195649488248e-05	-0.0001309025176223777	-3.735929054243803e-05	-0.00012960963687780325
1.5157832907659001	0.0012965616715566787	0.001287367619217437	0.0013628660036876564	0.0013510425782877655	0.0014007002698874968	0.0013872765232278766	0.0014408645669511495	0.0014256639618062392	0.0015246165439079793	0.0015054582607055974	0.05568540603605212	0.05378984093585518	-3.750836974823757e-05	-0.00013091091260231114	-3.713789032493142e-05	-0.0001296178729875419
1.5249166476071065	0.0012962722476929196	0.0012870795058855411	0.0013625439321183791	0.0013507230597541683	0.0014003587138092452	0.0013869383408830467	0.001440501656877976	0.001425305388412714	0.0015242069295813235	0.001505055303782871	0.055669825160395335	0.053774797667688785	-3.728602867998643e-05	-0.0001309190299631502	-3.6917723707105554e-05	-0.00012962583409298345
1.5341050375178134	0.001295982867762325	0.001286791434366102	0.001362221864245474	0.001350403544292337	0.001400017136914455	0.001386600138125941	0.001440138698788921	0.0014249467686405378	0.001523797206832889	0.0015046522431145617	0.055654200572980414	0.05375971218995387	-3.706492711119669e-05	-0.00013092687058285923	-3.6698784569716425e-05	-0.0001296335210643762
1.5433487920999491	0.001295693532530089	0.001286503405415734	0.0013618998008055922	0.0013500840326314714	0.001399675539924001	0.0013862619156706426	0.0014397756933887801	0.00142458810318839	0.0015233873763370446	0.001504249079370145	0.05563853218969335	0.05374458442138993	-3.684505888448819e-05	-0.00013093443533213067	-3.6481066814725294e-05	-0.00012964093476475202
1.5526482449535108	0.0012954042427592044	0.0012862154197888678	0.0013615777425331297	0.0013497645254985406	0.0013993339235564952	0.0013859236742289915	0.0014394126413800978	0.0014242293927527196	0.0015229774387659903	0.001503845813216937	0.05562281992645891	0.053729414280771916	-3.66264178631448e-05	-0.0001309417250716649	-3.626456436452152e-05	-0.00012964807604687323
1.5620037316886017	0.0012951149992104858	0.0012859274782377715	0.00136125569016026	0.0013494450236183066	0.001398992288528321	0.0013855854145106204	0.0014390495434631995	0.0014238706380277756	0.0015225673947897938	0.0015034424453201336	0.05560706369923982	0.053714201686913404	-3.640899793157237e-05	-0.000130948740653003	-3.604927116250545e-05	-0.0001296549457548979
1.5714155899375468	0.0012948258026425823	0.001285639581512565	0.0013609336444169457	0.0013491255277133412	0.001398650635553647	0.0013852471372229655	0.0014386864003362143	0.0014235118397056274	0.001522157245076416	0.0015030389763428362	0.05559126342404341	0.05369894655866972	-3.6192792995395906e-05	-0.0001309554829191928	-3.5835181173116126e-05	-0.0001296615447246019
1.580884159367074	0.0012945366538119982	0.0012853517303612384	0.0013606116060309644	0.0013488060385040506	0.0013983089653444578	0.001384908843071298	0.0014383232126951007	0.0014231529984761928	0.0015217469902917484	0.001502635406946083	0.05557541901692157	0.05368364881493843	-3.597779698101544e-05	-0.00013096195270234645	-3.562228838141501e-05	-0.00012966787378099198
1.5904097816905756	0.0012942475534731136	0.001285063925529674	0.0013602895757279345	0.001348486556708699	0.00139796727861058	0.0013845705327587487	0.0014379599812336789	0.0014227941150272677	0.0015213366310996462	0.0015022317377888872	0.0555595303939731	0.05366830837466353	-3.5764003836535885e-05	-0.00013096815082769275	-3.541058679366882e-05	-0.00012967393374135883
1.5999928006804371	0.0012939585023781946	0.0012847761677616607	0.0013599675542313257	0.0013481670830434262	0.0013976255760596923	0.0013842322069863252	0.0014375967066436476	0.0014224351900445481	0.0015209261681619528	0.0015018279695282624	0.05554359747134911	0.05365292515683792	-3.555140753096209e-05	-0.00013097407810952477	-3.520007043703033e-05	-0.00012967972541266803
1.6096335621804478	0.0012936695012774253	0.0012844884577989152	0.0013596455422624973	0.0013478476182222738	0.0013972838583973725	0.0013838938664529465	0.0014372333896146257	0.0014220762242116607	0.001520515602138548	0.0015014241028192602	0.055527620165252964	0.05363749908050534	-3.5340002054351505e-05	-0.0001309797353521991	-3.499073335980207e-05	-0.00012968524959344752
1.6193324141182788	0.001293380550918911	0.0012842007963810946	0.0013593235405407055	0.0013475281629572013	0.001396942126327101	0.001383555511855454	0.0014368700308341634	0.0014217172182101835	0.001520104933687364	0.001501020138314994	0.055511598391943695	0.053622030064763355	-3.512978141848033e-05	-0.00013098512335252277	-3.4782569631297555e-05	-0.00012969050707262175
1.6290897065180392	0.0012930916520487092	0.001283913184245825	0.001359001549783136	0.001347208717958117	0.0013966003805503	0.0013832171438886505	0.0014365066309877834	0.001421358172719683	0.0015196941634644317	0.001500616076666684	0.05549553206774028	0.053606518028766606	-3.492073965587206e-05	-0.00013099024289509043	-3.457557334166084e-05	-0.00012969549862834606
1.6389057915129117	0.0012928028054108437	0.0012836256221287147	0.0013586795707049236	0.0013468892839328963	0.0013962586217663542	0.0013828787632453165	0.0014361431907590025	0.0014209990884177343	0.0015192832921239112	0.0015002119185236842	0.055479421109022466	0.053590962891727704	-3.4712870820824415e-05	-0.00013099509475700266	-3.4369738602532673e-05	-0.00012970022503078216
1.6487810233578566	0.0012925140117473204	0.0012833381107633709	0.001358357604019172	0.0013465698615874016	0.0013959168506726312	0.0013825403706162363	0.0014357797108293577	0.0014206399659799501	0.0015188723203181207	0.0014998076645335128	0.05546326543223497	0.05357536457292269	-3.4506168989076325e-05	-0.0001309996797060342	-3.416505954670357e-05	-0.0001297046870408214
1.6587157584424002	0.0012922252717981486	0.001283050650881419	0.0013580356504369786	0.0013462504516255046	0.00139557506796451	0.00138220196669022	0.001435416191878435	0.0014202808060800045	0.0015184612486975734	0.0014994033153418863	0.05544706495388903	0.053559722991691885	-3.4300628257183385e-05	-0.00013100399849774735	-3.396153032779459e-05	-0.0001297088854079198
1.6687103553034934	0.0012919365863013669	0.001282763243212531	0.001357713710667464	0.0013459310547491218	0.001395233274335415	0.0013818635521541413	0.0014350526345839052	0.001419921609389674	0.0015180500779110216	0.0014989988715927646	0.05543081959056603	0.05354403806744213	-3.409624274330891e-05	-0.0001310080518789336	-3.375914512061817e-05	-0.00012971282087209657
1.6787651746384535	0.0012916479559930522	0.0012824758884844333	0.0013573917854177854	0.001345611671658221	0.0013948914704768284	0.0013815251276929489	0.001434689039621545	0.0014195623765788504	0.001517638808605477	0.00149859433392837	0.055414529258922506	0.0535283097196516	-3.389300658748762e-05	-0.0001310118405884464	-3.355789812171939e-05	-0.0001297164941657103
1.6888805793179813	0.0012913593816073414	0.0012821885874229279	0.0013570698753931616	0.0013452923030508512	0.0013945496570783205	0.0013811866939896949	0.0014343254076652613	0.0014192031083155754	0.0015172274414262498	0.0014981897029892255	0.055398193875688485	0.0535125378678718	-3.369091395048762e-05	-0.00013101536535187197	-3.335778354836283e-05	-0.00012971990600896266
1.6990569343992543	0.0012910708638764594	0.0012819013407519215	0.0013567479812969085	0.001344972949623173	0.0013942078348275866	0.0013808482517255701	0.0014339617393871367	0.0014188438052660762	0.001516815977016995	0.0014977849794142008	0.05538181335767402	0.0534967224317306	-3.3489959014948445e-05	-0.00013101862688702504	-3.315879563917101e-05	-0.00012972305711278498
1.7092946071391046	0.0012907824035307245	0.0012816141491934301	0.001356426103830443	0.001344653612069468	0.0013938660044104513	0.0013805098015799173	0.001433598035457438	0.0014184844680947765	0.0015164044160197291	0.0014973801638405277	0.05536538762177199	0.053480863330932694	-3.329013598510344e-05	-0.00013102162590161726	-3.2960928654166e-05	-0.00012972594817861616
1.7195939670072704	0.001290494001298581	0.0012813270134676123	0.0013561042436933232	0.0013443342910821746	0.0013935241665109172	0.0013801713442302668	0.001433234296544662	0.0014181250974643447	0.0015159927590748825	0.0014969752569038524	0.05534891658496	0.05346496048526771	-3.3091439086155305e-05	-0.0001310243630914809	-3.2764176874491846e-05	-0.00012972857989712594
1.7299553856997325	0.0012902056579066103	0.0012810399342927795	0.0013557824015832658	0.0013440149873519057	0.0013931823218111777	0.0013798328803523575	0.0014328705233155558	0.0014177656940357111	0.0015155810068213263	0.0014965702592382607	0.05533240016430379	0.053449013814609425	-3.289386256530302e-05	-0.00013102683914423263	-3.2568534602692156e-05	-0.0001297309529496582
1.7403792371521247	0.0012899173740795558	0.0012807529123854218	0.0013554605781961697	0.001343695701567475	0.0013928404709916483	0.001379494410620165	0.0014325067164351498	0.0014174062584681006	0.0015151691598964115	0.001496165171476317	0.055315838276960884	0.05343302323891868	-3.269740069107574e-05	-0.00013102905473616477	-3.237399616265457e-05	-0.00012973306800678763
1.7508658975532332	0.0012896291505403402	0.0012804659484602233	0.001355138774226142	0.0013433764344159191	0.0013924986147309927	0.001379155935705928	0.0014321428765667872	0.001417046791419062	0.0015147572189360054	0.0014957599942491	0.05529923084018368	0.05341698867824854	-3.250204775340215e-05	-0.00013103101053307808	-3.218055589931934e-05	-0.00012973492572848633
1.76141574535857	0.0012893409880100875	0.0012801790432300875	0.0013548169903655235	0.001343057186582526	0.0013921567537061525	0.0013788174562801793	0.0014317790043721552	0.0014166872935445	0.0015143451845745298	0.0014953547281862404	0.05528257777132208	0.053400910052745984	-3.2307798063735405e-05	-0.00013103270719005966	-3.19882081791234e-05	-0.0001297365267649564
1.7720291613040315	0.001289052887208143	0.0012798921974061534	0.0013544952273049117	0.0013427379587508553	0.0013918148885923736	0.0013784789730117652	0.001431415100511314	0.0014163277654987015	0.0015139330574449959	0.0014949493739159546	0.0552658789878272	0.053384787282655326	-3.21146459553584e-05	-0.00013103414535303726	-3.179694739001426e-05	-0.00012973787175657447
1.7827065284196406	0.001288764848852091	0.0012796054116978163	0.0013541734857331835	0.001342418751602762	0.001391473020063227	0.001378140486567876	0.001431051165642726	0.0014159682079343669	0.0015135208381790422	0.0014945439320650806	0.05524913440725514	0.053368620288322434	-3.192258578298135e-05	-0.00013103532565666987	-3.160676794106143e-05	-0.00012973896133233742
1.7934482320433673	0.0012884768736577768	0.0012793186868127484	0.0013538517663375233	0.001342099565818426	0.0013911311487906463	0.0013778019976140765	0.0014306872004232877	0.0014156086215026393	0.0015131085274069703	0.0014941384032591163	0.05523234394726901	0.05335240899019461	-3.173161192257523e-05	-0.00013103624872418118	-3.1417664262567424e-05	-0.00012973979611041742
1.8042546598350382	0.0012881889623393313	0.0012790320234569237	0.0013535300698034498	0.0013417804020763753	0.0013907892754449515	0.0013774635068143314	0.001430323205508366	0.0014152490068531423	0.001512696125757791	0.0014937327881222615	0.05521550752564436	0.05333615330882944	-3.154171877203793e-05	-0.00013103691516908045	-3.122963080647023e-05	-0.00012974037669954974
1.8151262017903238	0.0012879011156091834	0.0012787454223346295	0.0013532083968148347	0.001341461261053506	0.0013904474006948741	0.0013771250148310293	0.0014299591815518172	0.0014148893646339972	0.00151228363385925	0.0014933270872774442	0.055198625060269325	0.05331985316489268	-3.135290075059749e-05	-0.00013103732559377468	-3.104266204587147e-05	-0.00012974070369692337
1.8260632502548164	0.0012876133341780897	0.0012784588841484976	0.0013528867480539347	0.001341142143425117	0.001390105525207591	0.001376786522325018	0.0014295951292060316	0.0014145296954918684	0.0015118710523378777	0.001492921301346371	0.055181696469152317	0.05330350847916473	-3.116515229911743e-05	-0.00013103748058956866	-3.085675247520986e-05	-0.0001297407776890136
1.8370661999381863	0.0012873256187551484	0.0012781724095995172	0.0013525651242014135	0.0013408230498649265	0.0013897636496487484	0.001376448029955627	0.0014292310491219574	0.001414170000071984	0.0015114583818190207	0.0014925154309495543	0.055164721670422565	0.053287119172543	-3.097846788002734e-05	-0.00013103738073727556	-3.067189661036529e-05	-0.00012974059925180415
1.848135447928429	0.0012870379700478242	0.00127788599938706	0.0013522435259363686	0.0013405039810451026	0.0013894217746824927	0.0013761095383806972	0.0014288669419491326	0.0014138102790181722	0.0015110456229268843	0.0014921094767063564	0.05514770058233311	0.05327068516604497	-3.079284197717719e-05	-0.0001310370266059402	-3.0488088988485373e-05	-0.000129740168950232
1.8592713937061955	0.0012867503887619691	0.001277599654208902	0.0013519219539363584	0.0013401849376362895	0.0013890799009715006	0.0013757710482566116	0.0014285028083357233	0.0014134505329728936	0.001510632776284572	0.00149170343923503	0.05513063312326781	0.053254206380812324	-3.060826909617731e-05	-0.00013103641875444882	-3.0305324168179715e-05	-0.00012973948733835394
1.8704744391592067	0.0012864628756018418	0.0012773133747612402	0.0013516004088774246	0.0013398659203076278	0.0013887380291770022	0.0013754325602383193	0.0014281386489285474	0.0014130907625772688	0.0015102198425141228	0.0014912973191527489	0.05511351921174152	0.05323768273811505	-3.0424743764065343e-05	-0.0001310355577300859	-3.012359672913828e-05	-0.00012973855495862496
1.8817449885967616	0.0012861754312701327	0.0012770271617387207	0.001351278891434124	0.0013395469297267897	0.0013883961599588188	0.0013750940749793735	0.0014277744643731148	0.0014127309684711167	0.0015098068222365547	0.0014908911170756572	0.05509635876640545	0.05322111415935288	-3.0242260529486642e-05	-0.00013103444406908915	-2.9942901272804467e-05	-0.00012973737234361904
1.8930834487643238	0.001285888056467978	0.0012767410158344512	0.0013509574022795468	0.0013392279665599925	0.0013880542939753821	0.0013747555931319432	0.0014274102553136511	0.001412371151292977	0.0015093937160718968	0.0014904848336188968	0.05507915170605012	0.05320450056606134	-3.0060813962562438e-05	-0.00013103307829603894	-2.9763232421688157e-05	-0.00012973594001397526
1.9044902288582053	0.001285600751894992	0.0012764549377400332	0.0013506359420853529	0.0013389090314720388	0.001387712431883776	0.001374417115346866	0.0014270460223931426	0.0014120113116801547	0.0015089805246392431	0.0014900784693966608	0.05506189794961013	0.05318784187991343	-2.9880398654834328e-05	-0.0001310314609238583	-2.9584584819421222e-05	-0.00012973425847812026
1.9159657405403292	0.0012853135182492802	0.0012761689281455763	0.0013503145115217922	0.0013385901251263353	0.0013873705743397563	0.0013740786422736574	0.0014266817662533593	0.0014116514502687443	0.001508567248556782	0.0014896720250222233	0.055044597416166186	0.0531711380227234	-2.9701009219645913e-05	-0.00013102959245508972	-2.940695313137509e-05	-0.0001297323282347107
1.9275103979530908	0.0012850263562274658	0.0012758829877397232	0.0013499931112577338	0.0013382712481849195	0.001387028721997784	0.001373740174560553	0.0014263174875348947	0.001411291567693667	0.0015081538884418432	0.001489265501107983	0.05502725002495143	0.053154388916452966	-2.9522640291719526e-05	-0.00013102747338011866	-2.9230332043952978e-05	-0.00012973014977002428
1.9391246177343011	0.001284739266524709	0.001275597117209669	0.0013496717419606901	0.001337952401308489	0.0013866868755110565	0.001373401712854531	0.0014259531868771934	0.0014109316645887007	0.001507740444910935	0.0014888588982655035	0.05500985569535308	0.05313759448321124	-2.9345286527086845e-05	-0.0001310251041771182	-2.905471626493683e-05	-0.00012972772355934747
1.9508088190322228	0.0012844522498347318	0.0012753113172411885	0.0013493504042968506	0.001337633585156428	0.0013863450355315397	0.0013730632578013472	0.001425588864918593	0.0014105717415865172	0.001507326918579792	0.001488452217105556	0.054992414346917366	0.05312075464526178	-2.91689426033942e-05	-0.00013102248531293714	-2.8880100523334673e-05	-0.00012972505006586532
1.9625634235206988	0.0012841653068498386	0.0012750255885186537	0.001349029098931103	0.0013373148003868345	0.0013860032027099953	0.0013727248100455628	0.0014252245222963515	0.0014102117993187125	0.0015069133100634108	0.001488045458238158	0.05497492589935341	0.053103869325024027	-2.899360321994421e-05	-0.0001310196172432665	-2.870647956942224e-05	-0.00012972212974116104
1.9743888554143678	0.0012838784382609393	0.0012747399317250584	0.0013487078265270642	0.0013369960476565484	0.0013856613776960104	0.0013723863702305768	0.0014248601596466846	0.001409851838415844	0.001506499619976098	0.0014876386222726166	0.054957390272536565	0.05308693844507872	-2.8819263097473735e-05	-0.00013101650041219548	-2.8533848174985832e-05	-0.00012971896302632624
1.9862855414839768	0.0012835916447575682	0.0012744543475420372	0.0013483865877471038	0.0013366773276211742	0.0013853195611380307	0.0013720479389986496	0.0014244957776047974	0.0014094918595074586	0.0015060858489315044	0.0014872317098175649	0.05493980738651404	0.05306996192817143	-2.8645916977834696e-05	-0.00013101313524988	-2.8362201132656195e-05	-0.00012971555034851923
1.9982539110717792	0.0012833049270279163	0.0012741688366498982	0.0013480653832523813	0.0013363586409351198	0.0013849777536833975	0.00137170951699095	0.001424131376804927	0.0014091318632221386	0.0015056719975426814	0.0014868247214810178	0.05492217716150712	0.05305293969721647	-2.8473559624452027e-05	-0.00013100952217576234	-2.8191533256477497e-05	-0.00012971189212451772
2.010294396107033	0.0012830182857588432	0.0012738833997276296	0.0013477442137028643	0.00133603998825161	0.0013846359559783691	0.0013713711048475652	0.0014237669578803691	0.0014087718501875205	0.001505258066422112	0.0014864176578703939	0.05490449951791692	0.053035871675300536	-2.830218582237226e-05	-0.00013100566159751637	-2.802183938178937e-05	-0.0001297079887588315
2.0224074311215867	0.0012827317216359065	0.0012735980374529417	0.001347423079757363	0.0013357213702227307	0.0013842941686681585	0.0013710327032075524	0.0014234025214635178	0.001408411821030347	0.0015048440561817608	0.0014860105195925804	0.05488677437632734	0.053018757785686564	-2.8131790377881882e-05	-0.00013100155391027046	-2.7853114364748133e-05	-0.0001297038406425366
2.0345934532655616	0.0012824452353433825	0.0012733127505022742	0.0013471019820735556	0.0013354027874994431	0.0013839523923969634	0.0013706943127089585	0.0014230380681858994	0.0014080517763764885	0.0015044299674331154	0.0014856033072539589	0.05486900165750991	0.05300159795181921	-2.796236811868774e-05	-0.000130997199496663	-2.7685353083256592e-05	-0.00012969944815699463
2.0468529023231294	0.0012821588275642897	0.0012730275395508265	0.0013467809213080187	0.0013350842407316202	0.001383610627807999	0.0013703559339888504	0.0014226735986782098	0.0014076917168509854	0.0015040158007872317	0.0014851960214604567	0.0548511812824284	0.05298439209732788	-2.779391389369501e-05	-0.00013099259872684232	-2.7518550435978728e-05	-0.00012969481166991148
2.059186220728381	0.0012818724989804146	0.0012727424052725819	0.0013464598981162575	0.0013347657305680736	0.0013832688755435318	0.0013700175676833568	0.0014223091135703513	0.001407331643078083	0.00150360155685478	0.0014847886628175902	0.054833313172242215	0.05296714014603132	-2.762642257332637e-05	-0.00013098775195891088	-2.735270134265888e-05	-0.0001296899315360589
2.0715938535812968	0.0012815862502723312	0.0012724573483403273	0.0013461389131527314	0.0013344472576565828	0.0013829271362449092	0.0013696792144276932	0.001421944613491466	0.0014069715556812646	0.001503187236246087	0.0014843812319305068	0.05481539724831163	0.0529498420219404	-2.7459889049182007e-05	-0.00013098265953787047	-2.7187800744316037e-05	-0.00012968480809866234
2.084076248663807	0.0012813000821194297	0.0012721723694256828	0.0013458179670708882	0.0013341288226439252	0.0013825854105525965	0.001369340874856197	0.001421580099069978	0.0014066114552832936	0.0015027728395711857	0.0014839737294040335	0.05479743343220206	0.05293249764926522	-2.729430823422002e-05	-0.00013097732179667698	-2.702384360302873e-05	-0.00012967944168845724
2.0966338564559543	0.0012810139951999332	0.0012718874691991175	0.001345497060523188	0.0013338104261759027	0.0013822436991062046	0.0013690025496023582	0.0014212155709336224	0.0014062513425062433	0.0015023583674398538	0.0014835661558427143	0.0547794216456881	0.05291510695241719	-2.712967506275643e-05	-0.00013097173905551873	-2.6860824902025238e-05	-0.00012967383262391108
2.109267130152151	0.0012807279901909294	0.0012716026483299801	0.0013451761941611383	0.0013334920688973732	0.0013819020025445275	0.001368664239298853	0.0014208510297094895	0.001405891217971536	0.0015019438204616682	0.001483158511850862	0.05476136181075748	0.0528976698560137	-2.6965984490034955e-05	-0.00013096591162076177	-2.6698739645197866e-05	-0.00012966798120900291
2.1219765256775314	0.0012804420677683904	0.0012713179074865218	0.001344855368635321	0.0013331737514522832	0.0013815603215055776	0.0013683259445775842	0.0014204864760240623	0.0014055310822999854	0.0015015291992460456	0.0014827507980326028	0.054743253849619075	0.05288018628488378	-2.6803231492886215e-05	-0.00013095983978739234	-2.653758285783847e-05	-0.00012966188773694265
2.1347625017044103	0.0012801562286071954	0.001271033247335916	0.0013445345845954214	0.0013328554744836895	0.0013812186566266099	0.0013679876660696985	0.0014201219105032467	0.0014051709361118225	0.0015011145044022897	0.0014823430149919165	0.05472509768470284	0.05286265616407137	-2.6641411069179555e-05	-0.00013095352383679648	-2.6377349586194365e-05	-0.00012965555248783955
2.147625519668832	0.0012798704733811613	0.0012707486685442906	0.001344213842690264	0.0013325372386338002	0.0013808770085441688	0.0013676494044056375	0.001419757333772419	0.0014048107800267446	0.0015006997365396432	0.0014819351633326902	0.05470689323866645	0.052845079418839494	-2.648051823773978e-05	-0.00013094696403609385	-2.62180348971075e-05	-0.00012964897572709244
2.160566043787228	0.0012795848027630605	0.0012704641717767452	0.0013438931435678367	0.0013322190445439965	0.001380535377894114	0.001367311160215162	0.0014193927464564594	0.0014044506146639476	0.0015002848962673285	0.0014815272436587597	0.0546886404344021	0.05282745597467708	-2.632054803877737e-05	-0.00013094016064085778	-2.605963387873611e-05	-0.0001296421577090534
2.1735845410731627	0.0012792992174246506	0.001270179757697381	0.0013435724878753266	0.0013319008928548684	0.0013801937653116585	0.0013669729341273878	0.001419028149179792	0.001404090440642164	0.0014998699841946008	0.0014811192565739593	0.05467033919503817	0.05280978575730037	-2.6161495533472134e-05	-0.00013093311389228424	-2.590214163993715e-05	-0.0001296350986739192
2.1866814813541975	0.001279013718036697	0.0012698954269693224	0.0013432518762591485	0.0013315827842062427	0.0013798521714314018	0.001366634726770822	0.0014186635425664223	0.0014037302585797036	0.001499455000930794	0.0014807112026821668	0.05465198944394513	0.052792068692660774	-2.6003355804091188e-05	-0.00013092582401852404	-2.57455533104467e-05	-0.00012962779884839737
2.199857337288837	0.0012787283052689983	0.0012696111802547455	0.0013429313093649771	0.001331264719237216	0.001379510596887367	0.0013662965387733963	0.0014182989272399798	0.0014033700690944913	0.0014990399470853715	0.0014803030825873537	0.054633591104741794	0.052774304706947814	-2.5846123954106903e-05	-0.00013091829123490495	-2.5589864040977128e-05	-0.00012962025844709402
2.213112584383593	0.0012784429797904088	0.0012693270182148973	0.0013426107878377754	0.0013309466985861834	0.0013791690423130298	0.001365958370762499	0.00141793430382375	0.0014030098728041022	0.0014986248232679667	0.0014798948968936265	0.05461514410129752	0.05275649372659285	-2.5689795107801394e-05	-0.00013091051574243284	-2.543506900291176e-05	-0.00012961247767001582
2.2264477010101436	0.0012781577422688712	0.0012690429415101298	0.0013422903123218334	0.0013306287228908743	0.0013788275083413649	0.0013656202233650182	0.0014175696729407273	0.0014026496703258096	0.0014982096300884486	0.0014794866462052865	0.0545966483577411	0.05273863567827726	-2.5534364410308152e-05	-0.0001309024977276252	-2.5281163388291006e-05	-0.00012960445670329168
2.2398631684225956	0.0012778725933714347	0.0012687589507999174	0.001341969883460793	0.0013303107927883791	0.0013784859956048742	0.0013652820972073704	0.001417205035213641	0.0014022894622766158	0.001497794368156955	0.0014790783311268679	0.05457810379846125	0.05272073048893421	-2.5379827027986746e-05	-0.00013089423736467598	-2.5128142410089926e-05	-0.00012959619572028291
2.2533594707748548	0.001277587533764286	0.0012684750467428898	0.0013416495018976856	0.001329992908915188	0.0013781445047356237	0.0013649439929155395	0.001416840391265007	0.0014019292492732994	0.0014973790380839542	0.001478669952263194	0.054559510348115285	0.05270277808575451	-2.5226178147999545e-05	-0.00013088573481351284	-2.4976001302010054e-05	-0.00012958769488091715
2.2669370951380965	0.0012773025641127686	0.0012681912299968483	0.0013413291682749587	0.0013296750719072117	0.0013778030363652812	0.0013646059111151077	0.0014164757417171614	0.0014015690319324461	0.0014969636404802882	0.001478261510219419	0.05454086793163369	0.05268477839619293	-2.507341297840887e-05	-0.00013087699021990806	-2.4824735318285107e-05	-0.00012957895433024502
2.2805965315183476	0.0012770176850814162	0.001267907501218805	0.0013410088832345132	0.001329357282399829	0.0013774615911251514	0.0013642678524313013	0.0014161110871923023	0.0014012088108705022	0.0014965481759572261	0.001477853005601089	0.054522176474222694	0.052666731347971375	-2.4921526747906375e-05	-0.00013086800371475693	-2.467433973377814e-05	-0.00012956997419960592
2.294338272874165	0.001276732897333976	0.0012676238610649967	0.0013406886474177369	0.0013290395410279065	0.0013771201696462193	0.001363929817489018	0.0014157464283125385	0.0014008485867038024	0.0014961326451265195	0.0014774444390141808	0.05450343590137373	0.052648636869084456	-2.4770514706111413e-05	-0.000130858775415299	-2.452480984405092e-05	-0.000129560754606739
2.308162815134429	0.0012764482015334357	0.0012673403101909197	0.0013403684614655353	0.0013287218484258389	0.0013767787725591782	0.0013635918069128696	0.0014153817656999228	0.0014004883600486219	0.0014957170486004495	0.0014770358110651615	0.05448464613886487	0.052630494887806786	-2.462037212366125e-05	-0.00013084930542589523	-2.437614096521823e-05	-0.000129551295655006
2.3220706572162446	0.001276163598342044	0.00126705684925135	0.001340048326018361	0.001328404205227577	0.0013764374004944682	0.001363253821327214	0.0014150170999764945	0.0014001281315212065	0.0014953013869918761	0.001476627122361031	0.05446580711276953	0.05261230533269423	-2.4471094291607376e-05	-0.00013083959383464183	-2.4228328433864577e-05	-0.00012954159743339133
2.336062301042938	0.0012758790884213485	0.001266773478900377	0.001339728241716256	0.0013280866120666678	0.001376096054082323	0.001362915861356199	0.0014146524317643291	0.001399767901737827	0.0014948856609143001	0.0014762183735093834	0.05444691874946022	0.0525940681325928	-2.43226765214849e-05	-0.00013082964071436942	-2.4081367606891557e-05	-0.00012953166001561378
2.3501382515621807	0.0012755946724322168	0.0012664901997914263	0.001339408209198883	0.0013277690695762837	0.0013757547339528027	0.0013625779276237975	0.0014142877616855766	0.0013994076713148137	0.001494469870981911	0.0014758095651184534	0.05442798097561358	0.052575783216641976	-2.4175114145909282e-05	-0.00013081944612508556	-2.3935253861954997e-05	-0.0001295214834621805
2.3642990167642037	0.0012753103510348602	0.0012662070125772867	0.0013390882291055548	0.0013274515783892565	0.0013754134407358276	0.0013622400207538418	0.0014139230903625008	0.0013990474408685988	0.0014940540178096369	0.0014754006977971666	0.054408993718216316	0.05255745051428038	-2.4028402518069814e-05	-0.00013080901011253143	-2.3789982597076376e-05	-0.00012951106781949884
2.378545107700138	0.001275026124888865	0.0012659239179101363	0.0013387683020752695	0.0013271341391381092	0.0013750721750612194	0.0013619021413700631	0.0014135584184175262	0.0013986872110157596	0.0014936381020132017	0.0014749917721551945	0.05438995690457266	0.0525390699552528	-2.3882537011507554e-05	-0.0001307983327058504	-2.3645549230504048e-05	-0.00012950041311776683
2.392877038500453	0.0012747419946532207	0.0012656409164415754	0.0013384484287467513	0.0013268167524550973	0.0013747309375587464	0.0013615642900961355	0.0014131937464732847	0.001398326982373065	0.001493222124209182	0.0014745827888030093	0.05437087046230771	0.05252064146961322	-2.3737513020233303e-05	-0.0001307874139191978	-2.3501949200782635e-05	-0.0001294895193724721
2.4072953263935135	0.0012744579609863477	0.0012653580088226501	0.0013381286097584812	0.0013264994189722387	0.0013743897288581565	0.0013612264675557097	0.0014128290751526569	0.0013979667555575174	0.00149280608501506	0.0014741737483519378	0.05435173431937451	0.0525021649877329	-2.359332595888025e-05	-0.00013077625375224056	-2.3359177966801592e-05	-0.00012947838658455835
2.4218004917242455	0.0012741740245461237	0.0012650751957038826	0.0013378088457487326	0.0013261821393213509	0.001374048549589219	0.0013608886743724546	0.0014124644050788164	0.0013976065311863957	0.0014923899850492785	0.0014737646514142127	0.05433254840405939	0.05248364044030323	-2.344997126266235e-05	-0.00013076485219043477	-2.3217231007774397e-05	-0.0001294670147403143
2.436393057972914	0.0012738901859899083	0.0012647924777352926	0.0013374891373556029	0.0013258649141340796	0.0013737074003817588	0.0013605509111700928	0.0014120997368752702	0.0013972463098772946	0.0014919738249312897	0.0014733554986030243	0.054313312644987385	0.052465067758343586	-2.33074443869441e-05	-0.00013075320920219458	-2.3076103823051197e-05	-0.00012945540381026355
2.4510735517740176	0.0012736064459745798	0.0012645098555664372	0.001337169485217058	0.0013255477440419455	0.0013733662818657094	0.0013602131785724462	0.0014117350711659153	0.0013968860922481813	0.0014915576052816272	0.0014729462905325853	0.05429402697112998	0.05244644687320695	-2.3165740807414015e-05	-0.00013074132474072409	-2.2935791932035543e-05	-0.00012944355374960859
2.46584250293529	0.0012733228051565572	0.0012642273298464298	0.0013368498899709604	0.0013252306296763709	0.0013730251946711403	0.0013598754772034729	0.0014113704085750732	0.00139652587891743	0.0014911413267219475	0.0014725370278181778	0.05427469131180914	0.052427777716585335	-2.3024856020355255e-05	-0.00013072919874473898	-2.27962908744897e-05	-0.00012943146449873044
2.4807004444568266	0.0012730392641918291	0.0012639449012239717	0.0013365303522551075	0.0013249135716687185	0.0013726841394283039	0.001359537807687304	0.00141100574972754	0.0013961656705038681	0.0014907249898750928	0.001472127711076209	0.054255305596704835	0.05240906022051411	-2.288478554197254e-05	-0.000130716831135691	-2.2657596209903208e-05	-0.00012941913598119026
2.4956479125503126	0.0012727558237359898	0.001263662570347387	0.001336210872707274	0.0013245965706503318	0.00137234311676768	0.0013592001706482974	0.0014106410952486371	0.0013958054676268315	0.0014903085953651546	0.0014717183409242766	0.05423586975586014	0.05239029431738168	-2.2745524908836245e-05	-0.00013070422182026586	-2.2519703518006362e-05	-0.00012940656810594975
2.510685446658382	0.0012724724844442566	0.001263380337864639	0.0013358914519652385	0.0013242796272525642	0.0013720021273200083	0.0013588625667110593	0.0014102764457642485	0.001395445270906196	0.0014898921438175193	0.0014713089179812136	0.05421638371968809	0.052371479939931374	-2.260706967785464e-05	-0.00013069137068932868	-2.238260839858286e-05	-0.00012939376076614995
2.5258135894740787	0.0012721892469715094	0.001263098204423373	0.001335572090666829	0.0013239627421068217	0.001371661171716338	0.0013585249965005046	0.0014099118019008756	0.001395085080962435	0.0014894756358589363	0.0014708994428671539	0.05419684741897773	0.05235261702127019	-2.2469415425774297e-05	-0.00013067827761692463	-2.2246306471143673e-05	-0.00012938071383877814
2.54103288696045	0.0012719061119723127	0.0012628161706709348	0.0013352527894499526	0.0013236459158445953	0.0013713202505880651	0.0013581874606418823	0.0014095471642856792	0.001394724898416659	0.0014890590721175704	0.0014704899162035837	0.05417726078490189	0.05233370549487446	-2.2332557749478454e-05	-0.0001306649424606121	-2.211079337512134e-05	-0.00012936742718400174
2.556343888370238	0.0012716230801009553	0.0012625342372544126	0.0013349335489526467	0.0013233291490975072	0.0013709793645669834	0.0013578499597608356	0.0014091825335465352	0.0013943647238906717	0.001488642453223072	0.0014700803386134107	0.054157623749019466	0.052314745294595275	-2.219649226607029e-05	-0.00013065136506285047	-2.197606476989078e-05	-0.00012935390064688912
2.571747146265715	0.0012713401520114656	0.0012622524048206511	0.0013346143698130975	0.001323012442497335	0.0013706385142853105	0.0013575124944834231	0.0014088179103120709	0.001394004558007004	0.0014882257798066209	0.0014696707107210052	0.054137936243288186	0.052295736354665265	-2.2061214612512092e-05	-0.0001306375452489461	-2.1842116334602757e-05	-0.0001293401340562439
2.5872432165386163	0.0012710573283576572	0.0012619706740162986	0.0013342952526696965	0.0013226957966760637	0.0013702977003757508	0.0013571750654361807	0.0014084532952117245	0.0013936444013889764	0.001487809052501002	0.0014692610331522781	0.05411819820006489	0.0522766786097051	-2.1926720445548942e-05	-0.00013062348282688596	-2.1708943768017352e-05	-0.00012932612722327264
2.602832658430207	0.0012707746097931486	0.0012616890454878256	0.0013339761981610698	0.0013223792122659139	0.0013699569234715252	0.0013568376732461522	0.0014080886888757902	0.0013932842546607372	0.0014873922719406572	0.0014688513065347277	0.054098409552116776	0.052257571994730447	-2.179300544204177e-05	-0.00013060917758878077	-2.1576542788726005e-05	-0.00012931187994380533
2.6185160345514573	0.0012704919969713983	0.001261407519881561	0.0013336572069261165	0.0013220626898993867	0.001369616184206422	0.0013565003185409398	0.0014077240919354655	0.001392924118447316	0.0014869754387617502	0.0014684415314975053	0.05407857023262659	0.05223841644515669	-2.16600652985649e-05	-0.00013059462930964383	-2.1444909134811507e-05	-0.00012929739199568635
2.6342939109033563	0.0012702094905457362	0.0012611260978437216	0.0013333382796040525	0.0013217462302093	0.0013692754832148363	0.0013561630019487448	0.0014073595050229037	0.0013925639933746708	0.0014865585536022287	0.0014680317086714753	0.05405868017519848	0.05221921189680663	-2.152789573151015e-05	-0.0001305798377473355	-2.131403856412556e-05	-0.00012928266314116144
2.6501668568973313	0.0012699270911693925	0.001260844780020443	0.0013330194168344489	0.001321429833828827	0.00136893482113182	0.0013558257240984112	0.0014069949287712638	0.0013922038800697391	0.0014861416171018868	0.0014676218386892753	0.05403873931386512	0.052199958285918384	-2.1396492476941087e-05	-0.00013056480264228565	-2.1183926853941826e-05	-0.00012926769312476827
2.666135445375801	0.0012696447994955302	0.0012605635670578123	0.0013327006192572679	0.0013211135013915384	0.001368594198593122	0.001355488485619473	0.00140663036381476	0.0013918437791604868	0.0014857246299024253	0.0014672119221853786	0.05401874758309656	0.052180655549149815	-2.126585129072489e-05	-0.00013054952371827078	-2.1054569801080836e-05	-0.0001292524816740026
2.6822002526328483	0.0012693626161772765	0.001260282459601898	0.0013323818875129077	0.0013207972335314414	0.0013682536162352367	0.0013551512871421963	0.0014062658107887147	0.001391483691275958	0.0014853075926475202	0.0014668019597961566	0.05399870491780562	0.052161303623585266	-2.113596794822009e-05	-0.00013053400068091525	-2.0925963221708754e-05	-0.00012923702849876317
2.6983618584350144	0.0012690805418677567	0.0012600014582987845	0.0013320632222422418	0.0013204810308830185	0.0013679130746954483	0.0013548141292976281	0.001405901270329608	0.0013911236170463285	0.0014848905059828834	0.0014663919521599427	0.05397861125335432	0.052141902446746	-2.1006838244491677e-05	-0.000130518233218746	-2.0798102951580244e-05	-0.0001292213332925729
2.71462084604223	0.0012687985772201194	0.0012597205637945987	0.001331744624086656	0.0013201648940812678	0.0013675725746118764	0.0013544770127176349	0.0014055367430751285	0.0013907635571029507	0.0014844733705563248	0.0014659818999170893	0.053958466525562715	0.05212245195659185	-2.0878457993943333e-05	-0.00013050222100163822	-2.067098484556662e-05	-0.00012920539573008094
2.730977802228858	0.0012685167228875817	0.001259439776735554	0.0013314260936881002	0.001319848823761751	0.001367232116623528	0.0013541399380349603	0.0014051722296642348	0.001390403512078418	0.0014840561870178306	0.0014655718037100464	0.05393827067071513	0.052102952091532935	-2.0750823030622756e-05	-0.0001304859636826472	-2.0544604777926467e-05	-0.00012918921546867246
2.747433317304874	0.0012682349795234465	0.0012591590977679664	0.0013311076316891142	0.0013195328205606218	0.0013668917013703332	0.0013538029058832587	0.001404807730737192	0.001390043482606599	0.0014836389560196083	0.0014651616641834062	0.05391802362556751	0.05208340279043362	-2.0623929207999603e-05	-0.00013046946089623201	-2.0418958642132168e-05	-0.0001291727921481356
2.763987985137163	0.0012679533477811492	0.0012588785275383044	0.0013307892387328856	0.0013192168851146823	0.0013665513294932059	0.0013534659168971542	0.0014044432469356434	0.0013896834693227086	0.0014832216782161751	0.0014647514819839866	0.053897725327355823	0.052063803992620845	-2.049777239882672e-05	-0.0001304527122587551	-2.0294042350925412e-05	-0.00012915612539027288
2.780642403170963	0.0012676718283142776	0.0012585980666932077	0.0013304709154632775	0.0013189010180614095	0.0013662110016340783	0.0013531289717122737	0.0014040787789026462	0.0013893234728633436	0.0014828043542644033	0.0014643412577608806	0.053877375713801766	0.052044155637891804	-2.0372348495160952e-05	-0.00013043571736787163	-2.016985183600495e-05	-0.00012913921479790202
2.797397172451417	0.001267390421776621	0.0012583177158795344	0.001330152662524887	0.0013185852200390154	0.0013658707184359639	0.0013527920709653142	0.0014037143272827455	0.0013889634938665536	0.0014823869848236114	0.001463930992165541	0.053856974723122265	0.05202445766651947	-2.024765340832152e-05	-0.00013041847580275157	-2.004638304822781e-05	-0.00012912205995596615
2.8142528976452668	0.001267109128822187	0.0012580374757443808	0.0013298344805630713	0.001318269491686471	0.0013655304805429906	0.0013524552152940675	0.001403349892722009	0.001388603532971879	0.0014819695705556098	0.0014635206858518261	0.053836522294035516	0.05200471001926312	-2.012368306900103e-05	-0.00013040098712496784	-1.992363195761626e-05	-0.00012910466043214441
2.831210187062679	0.0012668279501052478	0.0012577573469351264	0.0013295163702240031	0.0013179538336435632	0.0013651902886004594	0.001352118405337488	0.001402985475868096	0.0013882435908204158	0.0014815521121247835	0.0014631103394760832	0.05381601836576982	0.05198491263737236	-2.0000433426772823e-05	-0.00013038325087549874	-1.9801594552851243e-05	-0.0001290870157729107
2.848269652679189	0.0012665468862803695	0.0012574773300994622	0.00132919833215471	0.0013176382465509321	0.001364850143254894	0.0013517816417357327	0.0014026210773703074	0.0013878836680548655	0.001481134610198158	0.0014626999536972096	0.05379546287807018	0.051965065462596376	-1.9877900450361585e-05	-0.0001303652665766153	-1.9680266841667904e-05	-0.00012906912550736394
2.865431910157798	0.0012662659380024497	0.0012571974258854314	0.0013288803670031203	0.0013173227310501194	0.0013645100451540868	0.0013514449251302138	0.0014022566978796466	0.0013875237653195964	0.001480717065445471	0.0014622895291767247	0.05377485577120853	0.05194516843719179	-1.975608012776131e-05	-0.00013034703373315804	-1.955964485075845e-05	-0.00012905098914606228
2.882697578871184	0.0012659851059267444	0.0012569176349414536	0.0013285624754181033	0.0013170072877836038	0.0013641699949471472	0.001351108256163642	0.0014018923380488672	0.0013871638832606893	0.0014802994785392352	0.0014618790665788329	0.05375419698598853	0.0519252215039298	-1.9634968465707947e-05	-0.00013032855182870673	-1.9439724625550103e-05	-0.00012903260617996848
2.900067281924058	0.0012657043907089145	0.001256637957916372	0.0013282446580495197	0.0013166919173948563	0.0013638299932845612	0.0013507716354800854	0.00140152799853254	0.001386804022526005	0.001479881850154821	0.0014614685665704998	0.05373348646375584	0.05190522460610438	-1.9514561489936133e-05	-0.00013030982032807836	-1.932050223010101e-05	-0.00012901397608011678
2.9175416461756507	0.0012654237930050508	0.00125635839545948	0.0013279269155482617	0.0013163766205283756	0.0013634900408182305	0.0013504350637250152	0.0014011636799871033	0.0013864441837652315	0.0014794641809705192	0.0014610580298215186	0.053712724146406106	0.05188517768753929	-1.939485524499185e-05	-0.0001302908386759949	-1.9201973747266787e-05	-0.00012899509829883415
2.9351213022623317	0.0012651433134717182	0.0012560789482205627	0.0013276092485663047	0.0013160613978297423	0.0013631501382015386	0.0013500985415453575	0.0014007993830709277	0.0013860843676299496	0.0014790464716676198	0.0014606474570045855	0.05369190997639179	0.05186508069259682	-1.9275845794280988e-05	-0.00013027160629752732	-1.908413527851316e-05	-0.00012897597226840807
2.952806884620376	0.0012648629527659847	0.0012557996168499294	0.0013272916577567466	0.0013157462499456575	0.001362810286089388	0.001349762069589545	0.0014004351084443685	0.0013857245747736847	0.0014786287229304807	0.001460236848795365	0.053671043896732336	0.05184493356618561	-1.9157529220069358e-05	-0.00013025212259837327	-1.8966982943853516e-05	-0.00012895659740119747
2.970599031508854	0.001264582711545462	0.0012555204019984514	0.0013269741437738592	0.0013154311775239926	0.0013624704851382624	0.0013494256485075706	0.0014000708567698293	0.001385364805851969	0.001478210935446604	0.0014598262058725675	0.053650125851021524	0.051824736253769224	-1.903990162311492e-05	-0.00013023238696274753	-1.885051288180728e-05	-0.00012893697308968832
2.9884983850326714	0.0012643025904683408	0.0012552413043175992	0.001326656707273132	0.0013151161812138355	0.0013621307360062777	0.0013490892789510373	0.0013997066287118193	0.0013850050615223978	0.0014777931099067099	0.0014594155289180204	0.05362915578343617	0.051804488701372886	-1.8922959123021665e-05	-0.00013021239875576907	-1.8734721249476227e-05	-0.00012891709870666013
3.006505591165733	0.0012640225901934254	0.0012549623244594759	0.0013263393489113204	0.001314801261665534	0.0013617910393532303	0.0013487529615732099	0.0013993424249370123	0.001384645342444689	0.0014773752470048094	0.001459004818616739	0.053608133638743886	0.051784190855594166	-1.8806697857712273e-05	-0.00013019215732062994	-1.8619604222211428e-05	-0.00012889697360385366
3.0246212997742656	0.0012637427113801778	0.0012546834630768622	0.0013260220693464967	0.0013144864195307512	0.001361451395840664	0.0013484166970290747	0.0013989782461143162	0.0013842856492807477	0.0014769573474382879	0.0014585940756570068	0.0535870593623144	0.05176384266360914	-1.8691113983781982e-05	-0.0001301716619800386	-1.8505157993640997e-05	-0.00012887659711191546
3.0428461646402667	0.0012634629546887464	0.0012544047208232457	0.0013257048692380921	0.0013141716554625048	0.0013611118061319083	0.0013480804859753895	0.0013986140929149217	0.0013839259826947197	0.0014765394119079717	0.001458183300730446	0.05356593290012487	0.05174344407318146	-1.8576203676429204e-05	-0.0001301509120373856	-1.8391378775933775e-05	-0.0001288559685422297
3.0611808434850984	0.0012631833207800089	0.0012541260983528625	0.0013253877492469491	0.0013138569701152197	0.0013607722708921428	0.0013477443290707328	0.001398249966012372	0.0013835663433530573	0.0014761214411182105	0.0014577724945320917	0.05354475419877071	0.05172299503267217	-1.846196312905307e-05	-0.00013012990677291336	-1.8278262799389933e-05	-0.00012883508718486425
3.079625997993227	0.0012629038103156096	0.0012538475963207356	0.0013250707100353693	0.0013135423641447745	0.0013604327907884516	0.0013474082269755673	0.0013978858660826236	0.001383206731924578	0.001475703435776956	0.001457361657760472	0.053523523205474606	0.05170249549104667	-1.8348388553399153e-05	-0.00013010864544615863	-1.8165806312260557e-05	-0.000128813952307405
3.0981822938360946	0.001262624423958001	0.001253569215382717	0.0013247537522671669	0.0013132278382085572	0.0013600933664898792	0.001347072180352294	0.0013975217938041137	0.001382847149080533	0.0014752853965958406	0.0014569507911176868	0.05350223986809533	0.05168194539788405	-1.823547617957333e-05	-0.00013008712729523086	-1.8054005581184807e-05	-0.0001287925631573983
3.116850400696155	0.0012623451623704745	0.0012532909561955162	0.0013244368766077085	0.0013129133929655021	0.0013597539986674846	0.0013467361898653004	0.0013971577498578128	0.0013824875954946592	0.001474867324290251	0.001456539895309476	0.05348090413513648	0.0516613447033868	-1.8123222255896076e-05	-0.00013006535153647913	-1.7942856890759695e-05	-0.0001287709189612407
3.135630992291033	0.0012620660262172088	0.001253012819416752	0.001324120083723976	0.0013125990290761525	0.0013594146879944012	0.0013464002561810254	0.001396793734927301	0.0013821280718432523	0.0014744492195794179	0.0014561289710453085	0.0534595159557555	0.05164069335838831	-1.8011623048874714e-05	-0.0001300433173647697	-1.783235654351928e-05	-0.00012874901892240276
3.1545247463978408	0.0012617870161633017	0.0012527348057049823	0.0013238033742846054	0.0013122847472027026	0.0013590754351458895	0.001346064379968012	0.0013964297496988245	0.001381768578805225	0.0014740310831864866	0.0014557180190384541	0.053438075279775094	0.051619991314363046	-1.7900674843071562e-05	-0.00013002102395215376	-1.7722500859927715e-05	-0.0001287268622228721
3.1735323448776414	0.0012615081328748172	0.0012524569157197516	0.0013234867489599488	0.0013119705480090552	0.0013587362407994031	0.0013457285618969676	0.0013960657948613672	0.0013814091170621756	0.0014736129158386087	0.0014553070400060693	0.053416582057689906	0.051599238523434704	-1.779037394099292e-05	-0.00012999847044775636	-1.7613286178351506e-05	-0.00012870444802270953
3.192654473700048	0.0012612293770188213	0.0012521791501216276	0.0013231702084221199	0.0013116564321608683	0.0013583971056346422	0.0013453928026408183	0.0013957018711067122	0.0013810496872984509	0.001473194718267017	0.0014548960346692744	0.05339503624067691	0.051578434938386236	-1.768071666340132e-05	-0.00012997565598021898	-1.750470885507338e-05	-0.00012868177546027093
3.211891822967991	0.0012609507492634207	0.0012519015095722385	0.001322853753345044	0.0013113424003256041	0.0013580580303336077	0.0013450571028747675	0.0013953379791295086	0.0013806902902012085	0.0014727764912071091	0.0014544850037532307	0.05337343778060701	0.05155758051266994	-1.7571699348746528e-05	-0.0001299525796534251	-1.739676526392453e-05	-0.00012865884364998692
3.2312450869426166	0.0012606722502778115	0.0012516239947343243	0.0013225373844045203	0.001311028453172594	0.0013577190155806748	0.0013447214632763618	0.0013949741196273447	0.0013803309264604922	0.0014723582353985388	0.0014540739479872336	0.053351786630051995	0.05153667520041324	-1.746331835340148e-05	-0.00012992924054916477	-1.7289451796541344e-05	-0.00012863565168463875
3.2507149640683446	0.0012603938807323094	0.0012513466062717645	0.0013222211022782613	0.0013107145913730733	0.001357380062062636	0.001344385884525539	0.0013946102933008041	0.0013799715967692863	0.0014719399515852865	0.0014536628681047824	0.053330082742295656	0.051515718956432865	-1.7355570051641456e-05	-0.00012990563772646846	-1.7182764862240518e-05	-0.0001286121986341371
3.2703021569980693	0.0012601156412984029	0.001251069344849634	0.0013219049076459595	0.0013104008156002507	0.001357041170468777	0.0013440503673046982	0.0013942465008535485	0.0013796123018235975	0.001471521640515761	0.0014532517648436752	0.05330832607134484	0.05149471173624285	-1.724845083532489e-05	-0.00012988177021988623	-1.7076700887790064e-05	-0.00012858848354435626
3.2900073726185273	0.0012598375326487877	0.0012507922111342337	0.0013215888011893337	0.0013100871265293525	0.001356702341490927	0.0013437149122987565	0.0013938827429923759	0.0013792530423225099	0.0014711033029428744	0.0014528406389460865	0.05328651657193714	0.051473653496061894	-1.714195711407379e-05	-0.00012985763704109754	-1.6971256317444006e-05	-0.00012856450543818898
3.3098313220758016	0.0012595595554574126	0.0012505152057931423	0.001321272783592187	0.0013097735248376824	0.0013563635758235295	0.0013433795201952114	0.0013935190204272965	0.0013788938189682638	0.001470684939624134	0.0014524294911586568	0.05326465419955298	0.051452544192825946	-1.7036085315072502e-05	-0.00012983323717752349	-1.686642761306728e-05	-0.00012854026331537982
3.329774720800988	0.0012592817103995204	0.0012502383294952517	0.0013209568555404595	0.0013094600112046708	0.0013560248741636967	0.0013430441916841987	0.0013931553338715995	0.0013785346324663185	0.0014702665513217266	0.0014520183222325716	0.053242738910425275	0.05143138378419779	-1.6930831883144037e-05	-0.00012980856959310394	-1.6762211253802672e-05	-0.00012851575615169253
3.349838288536016	0.001259003998151694	0.0012499615829108164	0.0013206410177222872	0.0013091465863119358	0.001355686237211279	0.001342708927458561	0.0013927916840419281	0.0013781754835254273	0.0014698481388026134	0.0014516071329236586	0.05322077066154984	0.05141017222857623	-1.6826193280583546e-05	-0.00012978363322729836	-1.665860373612632e-05	-0.00012849098289835492
3.370022749359618	0.0012587264193918936	0.0012496849667114908	0.0013203252708280523	0.0013088332508433334	0.0013553476656689221	0.0013423737282139065	0.0013924280716583433	0.0013778163728577018	0.0014694297028386093	0.0014511959239924632	0.053198749410694746	0.05138890948510571	-1.6722165986991777e-05	-0.0001297584269942531	-1.6555601573688128e-05	-0.00012846594248222543
3.390328831713469	0.0012584489747995142	0.0012494084815703847	0.001320009615550452	0.0013085200054850238	0.0013550091602421424	0.0013420385946486771	0.0013920644974444133	0.0013774573011786962	0.0014690112442064896	0.0014507846962043523	0.05317667511641394	0.05136759551368871	-1.661874649947631e-05	-0.00012973294978418926	-1.6453201297568498e-05	-0.00012844063380701431
3.4107572684284713	0.0012581716650554111	0.001249132128162091	0.0013196940525845376	0.00130820685092551	0.001354670721639376	0.0013417035274642015	0.0013917009621272625	0.0013770982692074593	0.0014685927636880582	0.0014503734503295831	0.053154547738054454	0.051346230274994416	-1.6515931332478084e-05	-0.00012970720046279194	-1.6351399455834248e-05	-0.00012841505575084122
3.431308796751202	0.001257894490841962	0.0012488559071627476	0.0013193785826277902	0.0013078937878557172	0.0013543323505720583	0.0013413685273647763	0.0013913374664376674	0.0013767392776666276	0.0014681742620702625	0.0014499621871434144	0.05313236723576932	0.05132481373046886	-1.6413717017493834e-05	-0.0001296811778689344	-1.6250192613476155e-05	-0.00012838920716523594
3.4519841583705158	0.0012576174528431054	0.0012485798192500748	0.0013190632063801691	0.001307580816969037	0.0013539940477546848	0.0013410335950577214	0.0013909740111101214	0.00137638032728249	0.0014677557401452754	0.0014495509074261865	0.053110133570528816	0.05130334584234759	-1.6312100103360594e-05	-0.00012965488081745358	-1.614957735280448e-05	-0.0001283630868794683
3.47278409944432	0.001257340551744382	0.001248303865103419	0.0013187479245441718	0.0013072679389613876	0.0013536558139048748	0.0013406987312534434	0.001390610596882907	0.0013760214187850564	0.0014673371987105853	0.00144913961196341	0.05308784670412922	0.051281826573662787	-1.6211077156054465e-05	-0.00012962830809720716	-1.6049550272990987e-05	-0.00012833669369605172
3.4937093706264992	0.001257063788232988	0.001248028045403803	0.001318432737824895	0.0013069551545312752	0.0013533176497434428	0.0013403639366655106	0.001390247224498179	0.0013756625529081435	0.0014669186385690995	0.001448728301545866	0.05306550659920705	0.05126025588825901	-1.611064475843388e-05	-0.00012960145847035198	-1.5950107989930185e-05	-0.00012831002639102085
3.514760727094002	0.0012567871629978204	0.0012477523608339744	0.001318117646930097	0.0013066424643798562	0.0013529795559944677	0.0013400292120107158	0.0013898838947020383	0.0013753037303894445	0.001466500060529236	0.0014483169769696983	0.053043113219247255	0.05123863375079859	-1.6010799510496332e-05	-0.00012957433067356527	-1.585124713648217e-05	-0.00012828308371526376
3.535938928574102	0.0012565106767295177	0.0012474768120784472	0.0013178026525702494	0.0013063298692109902	0.0013526415333853562	0.0013396945580091456	0.001389520608244606	0.0013749449519706051	0.0014660814654050174	0.001447905639036504	0.05302066652859805	0.05121696012677724	-1.5911538029121652e-05	-0.00012954692341665686	-1.575296436231305e-05	-0.0001282558643936893
3.557244739371806	0.0012562343301205212	0.0012472013998235546	0.0013174877554586147	0.0013060173697313079	0.001352303582646919	0.0013393599753842454	0.0013891573658801123	0.001374586218397304	0.0014656628540161778	0.0014474942885534332	0.05299816649247921	0.05119523498253309	-1.581285694804424e-05	-0.00012951923538290222	-1.5655256333683282e-05	-0.0001282283671241724
3.578678928397448	0.001255958123865105	0.0012469261247574942	0.001317172956311289	0.0013057049666502698	0.0013519657045134336	0.0013390254648628973	0.0013887941683669602	0.0013742275304193287	0.0014652442271882464	0.0014470829263332826	0.05297561307699544	0.05117345828525741	-1.5714752917814906e-05	-0.00012949126522854293	-1.555811973351015e-05	-0.00012820059057783162
3.600242269194432	0.0012556820586594403	0.0012466509875703796	0.0013168582558472782	0.0013053926606802282	0.0013516278997227223	0.00133869102717548	0.001388431016467819	0.001373868888790655	0.0014648255857526624	0.0014466715531945959	0.05295300624914846	0.05115163000300798	-1.561722260573495e-05	-0.0001294630115826756	-1.5461551261385098e-05	-0.00012817253339980628
3.6219355399671502	0.0012554061352016337	0.001246375988954284	0.0013165436547885546	0.0013050804525364878	0.001351290169016216	0.001338356663055946	0.0013880679109496946	0.001373510294269523	0.0014644069305468615	0.0014462601699617571	0.05293034597684668	0.05112975010471824	-1.5520262695741666e-05	-0.00012943447304669675	-1.5365547633282295e-05	-0.00012814419420653644
3.643759523609069	0.0012551303541917837	0.0012461011296032965	0.0013162291538601244	0.001304768342937375	0.001350952513139035	0.0013380223732418926	0.0013877048525840212	0.0013731517476185241	0.0014639882624143897	0.0014458487774650951	0.0529076322289211	0.0511078185602106	-1.5423869888394476e-05	-0.00012940564819402534	-1.5270105581707827e-05	-0.00012811557158787235
3.6657150077309777	0.001254854716332026	0.0012458264102135673	0.0013159147537900881	0.0013044563326042955	0.0013506149328400539	0.0013376881584746302	0.0013873418421467328	0.0013727932496046754	0.0014635695822049967	0.0014454373765409798	0.05288486497513309	0.051085835340207185	-1.5328040900836754e-05	-0.00012937653557065776	-1.5175221855557447e-05	-0.00012808666410613068
3.6878027846894206	0.0012545792223265862	0.0012455518314833608	0.0013156004553097087	0.001304144422261802	0.0013502774288719802	0.0013373540194992592	0.0013869788804183546	0.0013724348009995066	0.0014631508907747431	0.0014450259680319256	0.052862044186190234	0.05106380041634321	-1.5232772466629296e-05	-0.0001293471336935026	-1.5080893219981267e-05	-0.0001280574702945403
3.710023651615288	0.0012543038728818304	0.0012452773941131058	0.001315286259153476	0.0013038326126376593	0.001349940001991427	0.0013370199570647424	0.0013866159681840827	0.001372076402579139	0.0014627321889861046	0.0014446145527866935	0.052839169833756625	0.05104171376117688	-1.5138061335823183e-05	-0.00012931744105137977	-1.4987116456491312e-05	-0.00012802798865918508
3.732378410442586	0.0012540286687063146	0.0012450030988054451	0.0013149721660591712	0.0013035209044629079	0.0013496026529589873	0.0013366859719239762	0.0013862531062338679	0.0013717180551243693	0.0014623134777080732	0.0014442031316603912	0.05281624189046616	0.051019575348203165	-1.5043904274817527e-05	-0.0001292874561041879	-1.4893888362756819e-05	-0.00012799821767689457
3.7548678679373717	0.0012537536105108392	0.0012447289462652917	0.001314658176767937	0.0013032092984719343	0.0013492653825393098	0.0013363520648338705	0.0013858902953625043	0.0013713597594207565	0.0014618947578162711	0.0014437917055145817	0.052793260329935206	0.05099738515186442	-1.4950298066161716e-05	-0.00012925717728157204	-1.4801205752472402e-05	-0.00012796815579491083
3.777492835726878	0.0012534786990085036	0.0012444549371998807	0.0013143442920243462	0.001302897795402537	0.0013489281915011826	0.0013360182365554246	0.001385527536369717	0.0013710015162587076	0.0014614760301930548	0.0014433802752173877	0.05277022512677496	0.05097514314756541	-1.4857239508798276e-05	-0.00012922660298497757	-1.4709065455555809e-05	-0.00012793780143260935
3.8002541303288	0.0012532039349147507	0.001244181072318817	0.0013140305125764618	0.0013025863959959898	0.001348591080617595	0.0013356844878537962	0.0013851648300602407	0.0013706433264335566	0.0014610572957276182	0.0014429688416435916	0.05274713625660532	0.05095284931168286	-1.4764725417906743e-05	-0.00012919573158653996	-1.461746431790159e-05	-0.00012790715297933408
3.823152573180761	0.0012529293189474282	0.001243907352334136	0.0013137168391759147	0.001302275100997118	0.001348254050665829	0.0013353508194983883	0.0013848021772439178	0.00137028519074566	0.0014606385553161095	0.0014425574056747535	0.05272399369606783	0.05093050362157964	-1.467275262445264e-05	-0.00012916456142603172	-1.4526399201283957e-05	-0.0001278762087942864
3.8461889906699622	0.0012526548518268423	0.0012436337779603522	0.0013134032725779722	0.001301963911154361	0.001347917102427538	0.0013350172322629205	0.0013844395787357827	0.0013699271100004772	0.0014602198098617404	0.0014421459681993073	0.052700797422836544	0.050908106055616464	-1.4581317975735641e-05	-0.00012913309081497015	-1.4435866983443513e-05	-0.00012784496720741334
3.8693642141629967	0.0012523805342758052	0.0012433603499145181	0.0013130898135416008	0.001301652827219844	0.0013475802366888134	0.0013346837269255102	0.0013840770353561495	0.0013695690850086652	0.001459801060274892	0.0014417345301126808	0.05267754741563583	0.05088565659316807	-1.4490418334914268e-05	-0.00012910131803345326	-1.434586455788256e-05	-0.00012781342651768668
3.892679080035866	0.0012521063670196994	0.0012430870689162784	0.0013127764628295482	0.0013013418499494532	0.0013472434542402833	0.0013343503042687532	0.0013837145479307078	0.0013692111165861647	0.0014593823074732363	0.0014413230923174011	0.052654243654248756	0.05086315521463088	-1.4400050581033635e-05	-0.00012906924133032627	-1.4256388833851219e-05	-0.00012778158499326953
3.9161344297041563	0.0012518323507865266	0.0012428139356879231	0.0013124632212084065	0.0013010309801029002	0.0013469067558771772	0.0013340169650798031	0.0013833521172906108	0.0013688532055542897	0.0014589635523818444	0.0014409116557232051	0.05263088611953526	0.05084060190144002	-1.4310211608976886e-05	-0.00012903685892318162	-1.4167436736260697e-05	-0.00012774944087123874
3.9397311096534064	0.001251558486306969	0.0012425409509544494	0.0013121500894486895	0.001300720218443799	0.0013465701423994228	0.0013336837101504547	0.0013829897442725703	0.0013684953527398225	0.0014585447959333038	0.001440500221247156	0.052607474793443104	0.050817996636082226	-1.4220898329468656e-05	-0.00012900416899819245	-1.407900520575961e-05	-0.00012771699235819556
3.963469971469652	0.0012512847743144403	0.0012422681154436118	0.001311837068324903	0.001300409565739736	0.0013462336146117147	0.0013333505402772197	0.0013826274297189462	0.0013681375589751018	0.0014581260390678326	0.0014400887898137536	0.052584009659022525	0.05079533940210824	-1.4132107668891197e-05	-0.0001289711697096685	-1.3991091198480715e-05	-0.00012768423762854475
3.987351871870168	0.00125101121554515	0.0012419954298859863	0.0013115241586156216	0.001300099022762345	0.0013458971733236115	0.0013330174562614188	0.0013822651744778472	0.0013677798250981191	0.0014577072827334002	0.0014396773623550514	0.05256049070044109	0.05077263018414754	-1.4043836569315599e-05	-0.0001289378591791679	-1.3903691686089487e-05	-0.00012765117482482768
4.01137767273438	0.0012507378107381537	0.0012417228950150226	0.0013112113611035594	0.0012997885902873802	0.001345560819349609	0.0013326844589092559	0.0013819029794032182	0.0013674221519526075	0.0014572885278858405	0.0014392659398107693	0.05253691790299624	0.05074986896791935	-1.3956081988390767e-05	-0.0001289042354962744	-1.3816803655638393e-05	-0.00012761780205700068
4.035548241134971	0.0012504645606354206	0.0012414505115671106	0.0013108986765756523	0.0012994782690947955	0.0013452245535092344	0.0013323515490319137	0.0013815408453549465	0.0013670645403881469	0.0014568697754889798	0.0014388545231284182	0.052513291253131526	0.05072705574025081	-1.3868840899249751e-05	-0.0001288702967170985	-1.3730424109549555e-05	-0.00012758411740249054
4.059864449369175	0.001250191465981882	0.001241178280281629	0.001310586105823124	0.0012991680599688115	0.001344888376627127	0.0013320187274456284	0.0013811787731989483	0.0013667069912602467	0.0014564510265147475	0.0014384431132634082	0.05248961073845032	0.05070419048908765	-1.3782110290530558e-05	-0.00012883604086466605	-1.3644550065663313e-05	-0.00012755011890658308
4.08432717499025	0.0012499185275255027	0.001240906201901017	0.0013102736496415756	0.0012988579636980023	0.0013445522895331296	0.001331685994971782	0.0013808167638072765	0.0013663495054304555	0.0014560322819433087	0.0014380317111791785	0.052465876347728875	0.05068127320351021	-1.3695887166213089e-05	-0.0001288014659280301	-1.3559178556925983e-05	-0.0001275158045800362
4.108937300839158	0.0012496457460173336	0.001240634277170826	0.0013099613088310537	0.0012985479810753674	0.0013442162930623748	0.0013313533524369908	0.0013804548180582157	0.0013659920837664496	0.0014556135427631807	0.0014376203178473107	0.052442088070934374	0.050658303873745036	-1.361016854567465e-05	-0.00012876656986304802	-1.3474306631532096e-05	-0.00012748117240063417
4.133695715076422	0.0012493731222115718	0.0012403625068397853	0.001309649084196131	0.0012982381128984089	0.0013438803880553715	0.0013310208006731884	0.0013800929368363803	0.0013656347271421363	0.0014551948099713566	0.0014372089342476533	0.0524182458992376	0.05063528249118298	-1.3524951463523421e-05	-0.00012873135059071616	-1.3389931352841139e-05	-0.00012744622031285457
4.15860331121418	0.0012491006568656304	0.0012400908916598622	0.00130933697654599	0.001297928359969213	0.0013435445753581003	0.0013306883405177173	0.0013797311210328217	0.001365277436437754	0.0014547760845734382	0.001436797561368446	0.0523943498250285	0.05061220904839241	-1.3440232969570698e-05	-0.00012869580599739194	-1.3306049799211017e-05	-0.00012741094622570337
4.183660988148428	0.0012488283507401915	0.0012398194323863254	0.0013090249866944978	0.0012976187230945297	0.0013432088558220992	0.001330355972813421	0.001379369371545125	0.0013649202125399706	0.0014543573675837563	0.0014363862002064415	0.05237039984193194	0.05058908353913161	-1.33560101287164e-05	-0.0001286599339342387	-1.3222659063907849e-05	-0.00012737534801349204
4.208869650191461	0.0012485562045992775	0.00123954812977781	0.0013087131154602945	0.0012973092030858543	0.0013428732303045615	0.0013300236984087348	0.0013790076892775188	0.0013645630563419906	0.0014539386600255044	0.0014359748517670382	0.05234639594482165	0.05056590595836755	-1.3272280021018462e-05	-0.0001286237322173922	-1.3139756255282908e-05	-0.0001273394235163927
4.2342302071045115	0.0012482842192103065	0.0012392769845963759	0.0013084013636668651	0.0012969998007595043	0.0013425376996684206	0.0013296915181577715	0.0013786460751409725	0.0013642059687436515	0.001453519962930863	0.0014355635170643956	0.05232233812983904	0.05054267630228879	-1.3189039741495073e-05	-0.00012858719862712809	-1.3057338496467313e-05	-0.0001273031705386618
4.259743574130585	0.0012480123953441651	0.0012390059976075797	0.0013080897321426325	0.001296690516936709	0.0013422022647824525	0.0013293594329204237	0.001378284530053308	0.001363848950651534	0.0014531012773411366	0.0014351521971215744	0.05229822639440472	0.050519394568320004	-1.3106286400100392e-05	-0.00012855033090702905	-1.2975402925403251e-05	-0.00012726658684875103
4.285410672027485	0.0012477407337752665	0.0012387351695805327	0.0013077782217210336	0.0012963813524436852	0.0013418669265213637	0.0013290274435624487	0.001377923054939303	0.0013634920029790636	0.0014526826043068798	0.0014347408929706576	0.052274060737238566	0.05049606075514044	-1.3024017121651688e-05	-0.00012851312676476212	-1.2893946694753772e-05	-0.00012722967017891884
4.311232427101037	0.001247469235281621	0.001238464501287974	0.0013074668332406108	0.0012960723081117296	0.0013415316857658926	0.0013286955509555717	0.0013775616507308022	0.0013631351266466195	0.001452263944888038	0.0014343296056528892	0.052249841158372334	0.05047267486269497	-1.2942229045905668e-05	-0.00012847558387141245	-1.2812966971916667e-05	-0.00012719241822550797
4.337209771238533	0.0012471979006448968	0.0012381939935063278	0.0013071555675450881	0.0012957633847772926	0.0013411965434028971	0.0013283637559775713	0.001377200318366819	0.0013627783225816357	0.0014518453001540741	0.001433918336218795	0.05222556765916853	0.05044923689221358	-1.2860919327197656e-05	-0.00012843769985959597	-1.2732460938819773e-05	-0.00012715482864700256
4.363343641942354	0.0012469267306504962	0.001237923647015784	0.0013068444254834702	0.0012954545832820784	0.0013408615003254686	0.0013280320595123898	0.0013768390587936585	0.001362421591718723	0.0014514266711841163	0.0014335070857283319	0.05220124024233552	0.05042574684622655	-1.2780085134635882e-05	-0.0001283994723250692	-1.2652425791938315e-05	-0.00012711689906469426
4.389634982363801	0.0012466557260876132	0.0012376534626003515	0.0013065334079101177	0.0012951459044731179	0.001340526557433011	0.0013277004624502181	0.0013764778729650135	0.0013620649349997628	0.0014510080590670832	0.0014330958552510082	0.052176858911943694	0.050402204728579016	-1.2699723652011274e-05	-0.0001283608988257856	-1.2572858742353893e-05	-0.00012707862706334838
4.416084741337141	0.0012463848877493089	0.0012373834410479385	0.0013062225156848426	0.0012948373492028668	0.0013401917156313577	0.0013273689656876015	0.0013761167618420887	0.0013617083533740283	0.0014505894649018318	0.0014326846458660293	0.05215242367344381	0.05037861054444729	-1.2619832077585824e-05	-0.00012832197688067426	-1.2493757015445695e-05	-0.0001270400101885949
4.442693873413836	0.0012461142164325776	0.0012371135831504142	0.0013059117496729943	0.0012945289183292868	0.0013398569758328591	0.0013270375701275375	0.0013757557263937075	0.0013613518477982932	0.0014501708897972957	0.0014322734586624305	0.05212793453368257	0.05035496430035827	-1.2540407624123812e-05	-0.0001282827039695844	-1.241511785095295e-05	-0.0001270010459473725
4.469463338897009	0.001245843712938421	0.0012368438897036875	0.0013056011107455533	0.0012942206127159435	0.0013395223389564982	0.0013267062766795798	0.0013753947675964335	0.0013609954192369466	0.0014497523348726293	0.001431862294739223	0.05210339150092126	0.05033126600420106	-1.2461447518815477e-05	-0.00012824307753317443	-1.2336938502961053e-05	-0.00012696173180837267
4.49639410387609	0.0012455733780719121	0.0012365743615077682	0.0013052905997792184	0.0012939124332320877	0.0013391878059279805	0.0013263750862599348	0.0013750338864346782	0.0013606390686621043	0.0014493338012573462	0.001431451155205524	0.05207879458485034	0.05030751566524817	-1.238294900334988e-05	-0.00012820309497341142	-1.2259216239787069e-05	-0.00012692206520092952
4.523487140261684	0.0012453032126422728	0.0012363049993668457	0.0013049802176564988	0.0012936043807527536	0.001338853377679845	0.00132604399979157	0.0013746730839008232	0.0013602827970537266	0.001448915290091469	0.0014310400411807083	0.05205414379661058	0.05028371329416945	-1.2304909333543668e-05	-0.00012816275365062912	-1.2181948343847893e-05	-0.00012688204351396504
4.550743425820648	0.001245033217462945	0.0012360358040893608	0.001304669965265813	0.0012932964561588483	0.0013385190551515717	0.0013257130182043155	0.0013743123609953405	0.001359926605399736	0.0014484968025256764	0.0014306289537945485	0.05202943914880709	0.050259858903051687	-1.222732577955965e-05	-0.0001281220508854708	-1.2105132111785155e-05	-0.00012684166409737685
4.578163944211368	0.0012447633933516593	0.0012357667764880738	0.0013043598435015734	0.0012929886603372462	0.0013381848392896793	0.0013253821424349672	0.001373951718726905	0.001359570494696131	0.0014480783397214448	0.0014302178941873567	0.05200468065553006	0.05023595250541239	-1.2150195625715982e-05	-0.00012808098395755696	-1.202876485413562e-05	-0.00012680092425931822
4.605749685019276	0.0012444937411305176	0.0012354979173801485	0.0013040498532642922	0.0012926809941808854	0.001337850731047844	0.0013250513734274021	0.0013735911581125256	0.001359214465947112	0.0014476599028512087	0.00142980686351014	0.051979868332371185	0.0502119941162204	-1.2073516170402893e-05	-0.00012803955010420864	-1.1952843895504661e-05	-0.00012675982126736374
4.633501643792551	0.0012442242616260595	0.0012352292275872177	0.0013037399954606683	0.0012923734585888588	0.001337516731386999	0.0013247207121326729	0.0013732306801776581	0.0013588585201651964	0.001447241493098503	0.0014293958629247386	0.051955002196442314	0.05018798375191329	-1.199728472614861e-05	-0.00012799774652216822	-1.1877366574444825e-05	-0.00012671835234834283
4.6614208220780515	0.0012439549556693414	0.0012349607079354633	0.0013034302710036888	0.0012920660544665141	0.0013371828412754485	0.0013243901595091276	0.0013728702859563333	0.0013585026583713407	0.001446823111658118	0.0014289848936039809	0.05193008226639393	0.05016392143041189	-1.192149861941813e-05	-0.00012795557036515692	-1.180233024326155e-05	-0.00012667651468595276
4.689508227457455	0.0012436858240960137	0.0012346923592556922	0.0013031206808127268	0.0012917587827255507	0.0013368490616889773	0.0013240597165225135	0.0013725099764912813	0.0013581468815950682	0.0014464047597362556	0.0014285739567318346	0.05190510856243412	0.05013980717114332	-1.1846155190620156e-05	-0.0001279130187442079	-1.1727732268155405e-05	-0.00012663430542253495
4.717764873583629	0.0012434168677463958	0.0012344241823834146	0.00130281122581364	0.0012914516442841175	0.0013365153936109643	0.0013237293841460906	0.0013721497528340575	0.0013577911908745869	0.001445986438550684	0.0014281630535035571	0.05188008110634654	0.050115640995053994	-1.1771251793975257e-05	-0.00012787008872677808	-1.1653570028979238e-05	-0.00012659172165713217
4.746191780217212	0.0012431480874655573	0.0012341561781589224	0.0013025019069388734	0.001291144640066915	0.0013361818380324957	0.001323399163360743	0.0013717896160451717	0.001357435587256922	0.001445568149330897	0.001427752185125855	0.05185499992151013	0.050091422924631965	-1.1696785797547099e-05	-0.0001278267773368036	-1.1579840919262452e-05	-0.00012654876044532193
4.774789973263409	0.0012428794841033936	0.0012338883474273675	0.0013021927251275576	0.0012908377710052945	0.00133584839595248	0.0013230690551550945	0.001371429567194214	0.001357080071798039	0.0014451498933182707	0.0014273413528170333	0.051829865032917595	0.0500671529839229	-1.162275458317652e-05	-0.00012778308155497742	-1.1506542346200604e-05	-0.00012650541879999366
4.803560484809025	0.001242611058514705	0.0012336206910388383	0.0013018836813256092	0.0012905310380373549	0.0013355150683777581	0.0013227390605256165	0.0013710696073599836	0.0013567246455629684	0.001444731671766223	0.001426930557807154	0.05180467646719565	0.05004283119855116	-1.154915554630112e-05	-0.0001277389983159738	-1.1433671730457645e-05	-0.00012646169368840665
4.832504353159697	0.001242342811559286	0.0012333532098484517	0.0013015747764858444	0.0012902244421080602	0.0013351818563232334	0.0013224091804767567	0.0013707097376306314	0.0013563693096259478	0.001444313485940386	0.0014265198013382067	0.05177943425262526	0.050018457595735186	-1.147598609598996e-05	-0.00012769452450972496	-1.136122650620408e-05	-0.0001264175820341884
4.861622622877388	0.0012420747441019928	0.0012330859047164206	0.0013012660115680717	0.0012899179841693244	0.0013348487608119746	0.0013220794160210395	0.0013703499591037759	0.001356014065070537	0.0014438953371187552	0.0014261090846642494	0.05175413841915776	0.04999403220431111	-1.1403243654915796e-05	-0.00012764965698125463	-1.128920412108575e-05	-0.00012637308071578035
4.890916344818065	0.0012418068570128388	0.0012328187765081485	0.0013009573875392062	0.0012896116651801338	0.0013345157828753482	0.0013217497681792007	0.001369990272886653	0.0013556589129897652	0.0014434772265918686	0.0014256984090515912	0.05172878899843991	0.049969555054748316	-1.1330925659153862e-05	-0.00012760439252851308	-1.1217602035967084e-05	-0.00012632818656499456
4.9203865761696335	0.00124153915116707	0.001232551826094306	0.0013006489053733721	0.0012893054861066427	0.0013341829235531308	0.0013214202379802963	0.001369630680096243	0.0013553038544862554	0.0014430591556629678	0.0014252877757789427	0.05170338602383089	0.049945026179171306	-1.125902955822003e-05	-0.0001275587279028767	-1.1146417725111518e-05	-0.0001262828963682905
4.950034380490085	0.0012412716274452556	0.0012322850543509212	0.001300340566052017	0.0012889994479222883	0.0013338501838936396	0.0013210908264618302	0.0013692711818594145	0.0013549488906723667	0.0014426411256481724	0.0014248771861375927	0.05167792953042318	0.04992044561137814	-1.1187552815008356e-05	-0.00012751265980914805	-1.1075648676001082e-05	-0.00012623720686555373
4.979860827745887	0.0012410042867333664	0.0012320184621594588	0.001300032370564012	0.001288693551607892	0.0013335175649538472	0.0013207615346698697	0.0013689117793130566	0.0013545940226703246	0.0014422231378766444	0.0014244666414315657	0.05165241955506487	0.049895813386861464	-1.1116492905794556e-05	-0.00012746618490500072	-1.1005292389284355e-05	-0.0001261911147494299
5.009866994350591	0.0012407371299228644	0.0012317520504069102	0.0012997243199057683	0.0012883877981517745	0.0013331850677995092	0.0013204323636591766	0.0013685524736042204	0.0013542392516123622	0.001441805193690766	0.001424056142977797	0.05162685613637764	0.049871129542826714	-1.1045847319948038e-05	-0.00012741929979853683	-1.09353463786932e-05	-0.00012614461666443644
5.040053963203681	0.0012404701579107923	0.0012314858199858822	0.001299416415081351	0.0012880821885498672	0.001332852693505298	0.0013201033144933268	0.0013681932658902677	0.0013538845786408636	0.0014413872944463153	0.0014236456921063072	0.05160123931478044	0.049846394118215086	-1.097561356007068e-05	-0.00012737200104984137	-1.0865808171063585e-05	-0.00012609770920762875
5.070422823729659	0.0012402033715998577	0.0012312197717946824	0.0012991086571025876	0.0012877767238058217	0.0013325204431549186	0.0013197743882448385	0.0013678341573390054	0.001353530004908499	0.0014409694415126407	0.0014232352901603687	0.051575569132508804	0.04982160715372143	-1.090578914193438e-05	-0.00012732428517031602	-1.0796675306151693e-05	-0.00012605038892682385
5.100974671917351	0.0012399367718985241	0.0012309539067374108	0.001298801046989183	0.0012874714049311252	0.0013321883178412457	0.0013194455859953011	0.001367475149128837	0.0013531755315783734	0.0014405516362728406	0.001422824938496684	0.05154984563363948	0.04979676869181797	-1.0836371594241667e-05	-0.0001272761486205698	-1.0727945336651279e-05	-0.00012600265232043384
5.131710610359471	0.001239670359721104	0.0012306882257240518	0.0012984935857688412	0.0012871662329452175	0.0013318563186664545	0.0013191169088355042	0.0013671162424489078	0.0013528211598241695	0.0014401338801239467	0.0014224146384855677	0.05152406886410713	0.04977187877677275	-1.0767358458771414e-05	-0.00012722758781169574	-1.0659615828145091e-05	-0.0001259544958375769
5.1626317482924104	0.001239404135987843	0.0012304227296705598	0.0012981862744773712	0.001286861208875601	0.001331524446742146	0.0013187883578655655	0.001366757438499248	0.0013524668908302887	0.0014397161744771	0.0014220043915111132	0.05149823887173133	0.04974693745467182	-1.0698747290243532e-05	-0.00012717859910377216	-1.0591684359018139e-05	-0.00012590591587685607
5.193739201636265	0.001239138101625019	0.001230157419498958	0.001297879114158816	0.001286556333757966	0.0013311927031894877	0.0013184599341950667	0.0013663987384909299	0.0013521127257920078	0.0014392985207577421	0.0014215941989713862	0.0514723557062351	0.049721944773441	-1.0630535656166312e-05	-0.00012712917880514096	-1.052414852038483e-05	-0.00012585690878591516
5.225034093035115	0.0012388722575650316	0.0012298922961374295	0.0012975721058655649	0.0012862516086363032	0.0013308610891393444	0.0013181316389431828	0.0013660401436462147	0.0013517586659156202	0.0014388809204057974	0.0014211840622785983	0.05144641941927049	0.04969690078286679	-1.0562721136871123e-05	-0.0001270793231720746	-1.0457005916005707e-05	-0.00012580747086066157
5.256517551897525	0.001238606604746501	0.0012296273605204135	0.0012972652506584815	0.00128594703456303	0.0013305296057324176	0.0013178034732388246	0.0013656816551987105	0.0013514047124185949	0.0014384633748758663	0.0014207739828593004	0.051420430064438694	0.04967180553461944	-1.0495301325512407e-05	-0.00012702902840933117	-1.0390254162336021e-05	-0.00012575759834571043
5.288190714437326	0.0012383411441143535	0.0012293626135886947	0.0012969585496070137	0.0012856426125991023	0.001330198254119376	0.0013174754382207618	0.0013653232743935145	0.0013510508665297164	0.001438045885637406	0.0014203639621545561	0.051394387697313526	0.04964665908227274	-1.0428273827873397e-05	-0.00012697829066776745	-1.0323890888369602e-05	-0.00012570728743294124
5.320054723714605	0.0012380758766199304	0.0012290980562895096	0.0012966520037893323	0.0012853383438141486	0.001329867035461006	0.0013171475350377759	0.0013649650024873865	0.0013506971294892534	0.0014376284541749351	0.001419954001620145	0.05136829237546529	0.04962146148132927	-1.0361636262241208e-05	-0.0001269271060434507	-1.0257913735486207e-05	-0.00012565653425961054
5.352110729676963	0.001237810803221081	0.0012288336895766407	0.0012963456142924487	0.001285034229286589	0.001329535950928347	0.0013168197648487925	0.001364606840748898	0.0013503435025491103	0.0014372110819882238	0.0014195441027267462	0.051342144158483254	0.04959621278924272	-1.029538625970175e-05	-0.00012687547058054527	-1.019232035768744e-05	-0.00012560533491140502
5.384359889201005	0.0012375459248822526	0.0012285695144105097	0.0012960393822123333	0.001284730270103756	0.0013292050017028262	0.0013164921288230178	0.001364248790458586	0.001349989986972973	0.001436793770592481	0.0014191342669601264	0.051315943108001014	0.04957091306543632	-1.0229521463695629e-05	-0.00012682338026709372	-1.0127108421253278e-05	-0.00012555368541877776
5.41680336613411	0.001237281242574605	0.0012283055317582863	0.0012957333086540594	0.0012844264673620308	0.0013288741889764184	0.001316164628140091	0.0013638908529091285	0.0013496365840364867	0.0014363765215185684	0.0014187244958213442	0.051289689287718244	0.049545562371332036	-1.0164039530049379e-05	-0.00012677083103451725	-1.0062275604766358e-05	-0.00012550158175650417
5.44944233133642	0.0012370167572761013	0.0012280417425939846	0.0012954273947319201	0.0012841228221669645	0.0013285435139517793	0.0013158372639902208	0.0013635330294054957	0.0013492832950274037	0.0014359593363131912	0.0014183147908269401	0.05126338276342489	0.049520160770369796	-1.0098938127083013e-05	-0.00012671781875961408	-9.997819599098096e-06	-0.00012544901984451462
5.482277962723094	0.0012367524699716155	0.0012277781478985687	0.001295121641569566	0.001283819335633414	0.0013282129778423991	0.001315510037574337	0.0013631753212651246	0.001348930121245754	0.0014355422165391065	0.00141790515350914	0.05123702360302771	0.049494708328031906	-1.0034214935346342e-05	-0.00012666433926172838	-9.93373810728726e-06	-0.00012539599554606262
5.515311445306831	0.0012364883816530325	0.001227514748660053	0.0012948160503001326	0.0012835160088856667	0.0013278825818727486	0.0013151829501042334	0.0013628177298180787	0.0013485770640040055	0.0014351251637753249	0.0014174955854160528	0.051210611876572304	0.049469205111868676	-9.96986764773694e-06	-0.00012661038830352744	-9.870028844585071e-06	-0.00012534250466855745
5.548543971240616	0.0012362244933193523	0.0012272515458736078	0.0012945106220663746	0.001283212843057577	0.0013275523272784275	0.0013148560028027165	0.0013624602564072188	0.00134822412462723	0.001434708179617317	0.001417086088111873	0.05118414765627027	0.049443651191519444	-9.90589396928504e-06	-0.00012655596158894777	-9.806689538288671e-06	-0.00012528854296145475
5.581976739860765	0.0012359608059767993	0.0012269885405416677	0.0012942053580208043	0.0012829098392927011	0.001327222215306324	0.0013145291969037596	0.0013621029023883767	0.0013478713044532747	0.001434291265677229	0.0014166766631770902	0.05115763101652244	0.04941804663873858	-9.84229161712577e-06	-0.00012650105476280649	-9.743717927637036e-06	-0.00012523410611531283
5.615610957730194	0.001235697320638928	0.0012267257336740377	0.001293900259325826	0.0012826069987444332	0.0013268922472147626	0.0013142025336526561	0.001361745669130525	0.0013475186048329333	0.0014338744235840898	0.0014162673122086952	0.05113106203394525	0.049392391527420566	-9.779058320582429e-06	-0.0001264456634121336	-9.68111176393241e-06	-0.0001251791897630694
5.649447838681973	0.0012354340383267256	0.0012264631262879986	0.0012935953271538709	0.0012823043225761372	0.0013265624242736586	0.0013138760143061661	0.00136138855801595	0.0013471660271301101	0.0014334576549840242	0.001415858036820386	0.051104440787397024	0.049366685933623054	-9.716191820875048e-06	-0.00012638978306234172	-9.61886881031479e-06	-0.00012512378947748815
5.6834886038631165	0.0012351709600687333	0.0012262007194084243	0.0012932905626875464	0.001282001811961296	0.0013262327477646845	0.0013135496401326838	0.001361031570440434	0.0013468135727220068	0.001433040961540476	0.0014154488386427886	0.051077767358001465	0.049340929935593525	-9.65368987125223e-06	-0.0001263334091790025	-9.556986841796622e-06	-0.00012506790077182472
5.717734481778674	0.0012349080869011439	0.0012259385140678833	0.001292985967119765	0.00128169946808364	0.0013259032189814164	0.001313223412412382	0.0013606747078134256	0.001346461242999284	0.0014326243449344176	0.0014150397193236604	0.05105104182917682	0.04931512361379324	-9.591550236869723e-06	-0.00012627653716662524	-9.495463645224633e-06	-0.00012501151909904973
5.75218670833605	0.0012346454198679218	0.001225676511306757	0.001292681541653896	0.0012813972921372982	0.0013255738392295056	0.0013128973324373807	0.0013603179715582258	0.0013461090393662497	0.001432207806864579	0.0014146306805281153	0.05102426428666075	0.049289267050923784	-9.529770694668982e-06	-0.0001262191623669362	-9.434297019050852e-06	-0.00012495463984940613
5.786846526889619	0.0012343829600209159	0.0012254147121733543	0.0012923772875039089	0.0012810952853269382	0.0013252446098268357	0.0013125714015119064	0.0013599613631121703	0.0013457569632410364	0.0014317913490476686	0.0014142217239388425	0.050997434818536955	0.049263360331953505	-9.468349033373707e-06	-0.00012616128005910054	-9.37348477344363e-06	-0.00012489725835157506
5.821715188285586	0.0012341207084199711	0.0012251531177240225	0.0012920732058945162	0.0012807934488679121	0.0013249155321036906	0.001312245620952454	0.0013596048839268108	0.0013454050160557802	0.0014313749732185993	0.0014138128512563226	0.050970553515263216	0.04923740354414116	-9.407283053462084e-06	-0.0001261028854588342	-9.313024730207842e-06	-0.00012483936987167654
5.856793950907131	0.0012338586661330467	0.001224891729023267	0.0012917692980613257	0.001280491783986405	0.0013245866074029188	0.0013119199920879508	0.0013592485354681036	0.0013450531992568089	0.0014309586811307171	0.0014134040641990584	0.05094362046969705	0.04921139677706481	-9.346570567107804e-06	-0.00012604397371857035	-9.252914722705091e-06	-0.00012478096961282548
5.892084080719833	0.0012335968342363304	0.0012246305471438643	0.0012914655652509828	0.0012801902919195775	0.0013242578370800979	0.001311594516259923	0.0013588923192165952	0.0013447015143048205	0.0014305424745560305	0.0014129953645037935	0.050916635777126275	0.04918534012264701	-9.286209398041284e-06	-0.00012598453992535008	-9.193152595770443e-06	-0.00012472205271329972
5.927586851317345	0.0012333352138143615	0.0012243695731669853	0.0012911620087213299	0.001279888973915723	0.0013239292225037129	0.001311269194822665	0.0013585362366676154	0.0013443499626750795	0.0014301263552854463	0.0014125867539257477	0.05088959953529286	0.04915923367518297	-9.226197381455997e-06	-0.00012592457909904597	-9.133736205597931e-06	-0.00012466261424559644
5.963303543967366	0.00123307380596015	0.0012241088081823188	0.0012908586297415586	0.001279587831234421	0.0013236007650553267	0.0013109440291434152	0.0013581802893314742	0.0013439985458576064	0.001429710325129009	0.0014121782342388495	0.05086251184442431	0.04913307753136656	-9.166532364161123e-06	-0.00012586408619535971	-9.07466341985505e-06	-0.00012460264921776432
5.999235447657878	0.0012328126117752945	0.0012238482532881828	0.0012905554295923568	0.0012792868651466812	0.0013232724661297462	0.0013106190206025159	0.0013578244787336455	0.0013436472653573618	0.0014292943859161309	0.001411769807235962	0.05083537280726055	0.04910687179031857	-9.107212204352566e-06	-0.0001258030561023249	-9.015932117495407e-06	-0.00012454215257140522
6.035383859143656	0.001232551632370108	0.0012235879095916578	0.0012902524095660733	0.001278986076935109	0.0013229443271352084	0.0013102941705935996	0.0013574688064149753	0.0013432961226944487	0.0014288785394958397	0.0014113614747291272	0.050808182529084076	0.049080616553613586	-9.048234771581731e-06	-0.00012574148363958537	-8.9575401887379e-06	-0.00012448111918034188
6.071750082993084	0.0012322908688637418	0.0012233277782087053	0.001289949570966871	0.0012786854678940567	0.0013226163494935508	0.0013099694805237575	0.001357113273931873	0.001342945119404304	0.0014284627877370214	0.0014109532385497997	0.05078094111774725	0.04905431192530895	-8.989597946738176e-06	-0.00012567936355895037	-8.899485535004276e-06	-0.00012441954385128406
6.108335431635222	0.0012320303223843107	0.0012230678602642973	0.001289646915110891	0.0012783850393297848	0.0013222885346403956	0.0013096449518137205	0.0013567578828565172	0.0013425942570379015	0.0014280471325286647	0.0014105451005490919	0.05075364868370238	0.04902795801197392	-8.93129962192818e-06	-0.00012561669054211855	-8.841766068856671e-06	-0.0001243574213216081
6.145141225407182	0.0012317699940690196	0.0012228081568925412	0.001289344443326408	0.0012780847925606218	0.0013219608840253309	0.00130932058589804	0.0013564026347770567	0.0013422435371619476	0.0014276315757801126	0.0014101370625980154	0.050726305340032925	0.04900155492271625	-8.873337700436579e-06	-0.00012555345920051142	-8.784379713879659e-06	-0.00012429474625835768
6.182168792601758	0.0012315098850642974	0.0012225486692368146	0.0012890421569540064	0.0012777847289171336	0.0013216333991120965	0.0013089963842252738	0.0013560475312978232	0.0013418929613590934	0.0014272161194213168	0.0014097291265877355	0.05069891120248059	0.04897510276921206	-8.815710096733709e-06	-0.0001254896640748293	-8.72732440475657e-06	-0.0001242315132597427
6.2194194695153895	0.0012312499965259202	0.0012222893984498889	0.0012887400573467329	0.0012774848497422767	0.001321306081378767	0.0013086723482581607	0.0013556925740395302	0.0013415425312281297	0.0014268007654030877	0.0014093212944298109	0.05067146638947824	0.04894860166573669	-8.758414736378256e-06	-0.0001254252996348293	-8.670598087227865e-06	-0.00012416771685347383
6.256894600496366	0.0012309903296191431	0.0012220303456940615	0.0012884381458702675	0.0012771851563915702	0.0013209789323179392	0.0013083484794738118	0.0013553377646394855	0.0013411922483841973	0.0014263855156973501	0.0014089135680564484	0.05064397102217848	0.04892205172919168	-8.701449555937463e-06	-0.00012536036027671615	-8.614198717775412e-06	-0.00012410335149332097
6.294595537993358	0.0012307308855188414	0.0012217715121412977	0.0012881364239030989	0.0012768856502332697	0.0013206519534369277	0.0013080247793639066	0.0013549831047518113	0.001340842114459004	0.0014259703722974124	0.0014085059494207644	0.05061642522448662	0.04889545307913533	-8.644812502869165e-06	-0.0001252948403225873	-8.558124263806366e-06	-0.00012403841156094497
6.332523642604218	0.0012304716654096396	0.0012215128989733588	0.0012878348928366914	0.00127658633264853	0.0013203251462579565	0.001307701249434872	0.001354628596047655	0.0013404921311010302	0.001425555337218226	0.00140809844049704	0.05058882912309088	0.04886880583781455	-8.588501535667509e-06	-0.00012522873402226464	-8.502372703649702e-06	-0.0001239728913666749
6.370680283125076	0.0012302126704860437	0.0012212545073819363	0.0012875335540756538	0.0012762872050315756	0.001319998512318345	0.0013073778912080767	0.0013542742402153998	0.001340142299975742	0.001425140412496642	0.0014076910432809734	0.050561182847492524	0.04884211013019463	-8.532514623620091e-06	-0.0001251620355491312	-8.4469420262058e-06	-0.00012390678514351272
6.40906683659976	0.0012299539019525918	0.0012209963385688028	0.0012872324090379265	0.0012759882687898886	0.0013196720531707202	0.0013070547062200395	0.0013539200389609013	0.001339792622765819	0.0014247256001916995	0.001407283759789961	0.050533486530041534	0.048815366083987816	-8.476849746748977e-06	-0.0001250947390000201	-8.391830231116448e-06	-0.00012384008705024208
6.447684688369473	0.0012296953610239825	0.0012207383937459383	0.001286931459154949	0.0012756895253443691	0.0013193457703832038	0.0013067316960226085	0.0013535659940076957	0.0013394431011713624	0.0014243109023848815	0.001406876592063349	0.050505740305964546	0.048788573829688604	-8.421504895925191e-06	-0.00012502683839654694	-8.33703532877178e-06	-0.00012377279117087303
6.486535232122802	0.001229437048925219	0.001220480674135679	0.001286630705871841	0.0012753909761295222	0.0013190196655396185	0.0013064088621831714	0.0013532121070972303	0.0013390937369101227	0.0014238963211803954	0.001406469542162708	0.05047794431340072	0.04876173350060203	-8.366478072650146e-06	-0.00012495832768183446	-8.282555340011905e-06	-0.00012370489151125597
6.525619869945995	0.0012291789668917546	0.0012202231809708597	0.0012863301506475862	0.0012750926225936366	0.0013186937402396898	0.0013060862062848548	0.0013528583799890925	0.0013387445317177226	0.0014234818587054521	0.0014060626121721075	0.050450098693434205	0.04873484523287556	-8.311767289055638e-06	-0.00012488920072017962	-8.228388296241396e-06	-0.00012363638199919258
6.564940012373588	0.0012289211161696382	0.0012199659154949595	0.0012860297949552177	0.0012747944661989682	0.0013183679960992569	0.0013057637299267303	0.0013525048144612387	0.0013383954873478878	0.0014230675171105483	0.0014056558041983908	0.050422203590124365	0.048707909165533636	-8.257370567799766e-06	-0.00012481945129610983	-8.174532239311333e-06	-0.00012356725648410283
6.604497078439295	0.001228663498015657	0.001219708878962249	0.0012857296402820006	0.001274496508421925	0.0013180424347504773	0.001305441434724018	0.00135215141231023	0.0013380466055726743	0.001422653298569749	0.0014052491203714553	0.050394259150543914	0.048680925440507734	-8.20328594211897e-06	-0.00012474907311466055	-8.120985221557464e-06	-0.00012349750873658083
6.644292495727218	0.001228406113697486	0.001219452072637934	0.0012854296881296184	0.0012741987507532487	0.001317717057842038	0.0013051193223082946	0.0013517981753514616	0.0013376978881826978	0.0014222392052809733	0.0014048425628445272	0.050366265524809765	0.0486538942026708	-8.149511455723957e-06	-0.00012467805979937685	-8.067745305630203e-06	-0.00012342713244617443
6.684327700423376	0.0012281489644938377	0.0012191954977983127	0.0012851299400143663	0.0012739011946982092	0.0013173918670393676	0.0013047973943277082	0.0013514451054194064	0.0013373493369873734	0.0014218252394662876	0.0014044361337944547	0.050338222866118845	0.0486268155998699	-8.096045162647031e-06	-0.00012460640489087016	-8.014810564439118e-06	-0.00012335612122021944
6.724604137367524	0.0012278920516946188	0.0012189391557309256	0.0012848303974673453	0.001273603841776798	0.0013170668640248588	0.001304475652447192	0.001351092204367858	0.0013370009538151541	0.0014214114033722026	0.0014040298354219953	0.05031013133078268	0.04859968978295873	-8.042885127308025e-06	-0.0001245341018466517	-7.962179081184156e-06	-0.00012328446858436704
6.76512326010531	0.0012276353766010747	0.001218683047734706	0.0012845310620346504	0.0012733066935239129	0.0013167420504980785	0.0013041540983486774	0.0013507394740701665	0.0013366527405137653	0.0014209976992699627	0.0014036236699521015	0.050281991078261444	0.04857251690583297	-7.990029424444905e-06	-0.00012446114404068842	-7.909848949279319e-06	-0.00012321216798136247
6.805886530940724	0.001227378940525954	0.0012184271751201424	0.0012842319352775753	0.0012730097514895623	0.001316417428175994	0.0013038327337313131	0.001350386916419494	0.0013363046989504556	0.0014205841294558557	0.001403217639634223	0.05025380227120051	0.0485452971254646	-7.93747613902357e-06	-0.0001243875247615711	-7.85781827227286e-06	-0.00012313921276932427
6.846895420988873	0.0012271227447936558	0.0012181715392094255	0.0012839330187728016	0.0012727130172390548	0.0013160929987931919	0.0013035115603116877	0.0013500345333290534	0.0013359568310122329	0.0014201706962515053	0.0014028117467425943	0.05022556507546537	0.04851803060193471	-7.885223366175392e-06	-0.00012431323721168175	-7.806085163757082e-06	-0.0001230655962208005
6.888151410229076	0.0012268667907404007	0.0012179161413366222	0.001283634314112612	0.0012724164923532087	0.0013157687641021103	0.0013031905798240536	0.0013496823267323743	0.0013356091386061248	0.001419757402004193	0.0014024059935765503	0.05019727966017936	0.04849071749847045	-7.833269211159066e-06	-0.00012423827450586122	-7.754647747378746e-06	-0.00012299131152235243
6.92965598755826	0.0012266110797143814	0.0012176609828478244	0.0012833358229050844	0.0012721201784285463	0.0013154447258732606	0.001302869794020552	0.0013493302985835456	0.0013352616236594215	0.0014193442490871549	0.0014020003824608174	0.05016894619775884	0.04846335798148009	-7.781611789318965e-06	-0.00012416262967190894	-7.70350415674366e-06	-0.0001229163517731391
6.971410650844719	0.0012263556130759318	0.0012174060651013192	0.001283037546774303	0.0012718240770775047	0.0013151208858954637	0.0013025492046714433	0.0013489784508574803	0.0013349142881199337	0.0014189312398999062	0.0014015949157458309	0.050140564863950285	0.04843595222058652	-7.730249225988e-06	-0.00012408629564680806	-7.652652535414944e-06	-0.00012284070998430652
7.01341690698215	0.0012261003921976907	0.0012171513894677526	0.0012827394873605677	0.001271528189928641	0.0013147972459760845	0.0013022288135653365	0.0013486267855501767	0.001334567133956251	0.001418518376868555	0.0014011895958080415	0.05011213583786854	0.04840850038866631	-7.679179656527521e-06	-0.00012400926527933454	-7.602091036836706e-06	-0.00012276437907840498
7.055676271944047	0.0012258454184647636	0.0012168969573302928	0.0012824416463205971	0.001271232518626837	0.0013144738079412593	0.0013019086225094228	0.0013482753046789736	0.0013342201631579974	0.0014181056624461177	0.001400784425050229	0.050083659302033345	0.0483810026618858	-7.628401226183329e-06	-0.00012393153132628232	-7.551817824209134e-06	-0.0001226873518864191
7.098190270838397	0.0012255906932749007	0.0012166427700848084	0.0012821440253277551	0.0012709370648335216	0.0013141505736361473	0.0013015886333297179	0.0013479240102828316	0.001333873377736101	0.0014176930991128575	0.0014003794059018286	0.05005513544240871	0.04835345921973527	-7.577912090002414e-06	-0.0001238530864514087	-7.501831070490239e-06	-0.00012260962114807317
7.1409604379627405	0.00122533621803866	0.001216388829140031	0.001281846626072255	0.0012706418302268774	0.0013138275449251662	0.0013012688478712974	0.001347572904422591	0.0013335267797230557	0.0014172806893766007	0.0013999745408192453	0.050026564448441245	0.048325870245068674	-7.527710412886732e-06	-0.0001237739232258228	-7.452128958428811e-06	-0.00012253117951208092
7.183988316859528	0.0012250819941795846	0.0012161351359177318	0.0012815494502613854	0.001270346816502061	0.0013135047236922384	0.0013009492679985362	0.0013472219891812504	0.0013331803711731929	0.001416868435773075	0.0013995698322861818	0.04999794651309718	0.04829823592414107	-7.477794369532484e-06	-0.00012369403412715307	-7.402709680397884e-06	-0.00012245201953312024
7.227275460371831	0.001224828023134372	0.0012158816918528964	0.0012812524996197237	0.001270052025371418	0.0013131821118410334	0.001300629895595359	0.0013468712666642377	0.0013328341541629487	0.0014164563408662401	0.001399165282813967	0.04996928183290501	0.0482705564466456	-7.428162144247977e-06	-0.00012361341153604988	-7.353571438292392e-06	-0.00012237213367002897
7.270823430699384	0.0012245743063530623	0.001215628498393907	0.0012809557758893715	0.0012697574585647168	0.0013128597112952308	0.0013003107325654903	0.0013465207389997016	0.0013324881307911524	0.0014160444072486389	0.0013987608949418966	0.04994057060799404	0.048242832005753744	-7.378811930977905e-06	-0.0001235320477364077	-7.304712443640185e-06	-0.00012229151428738705
7.31463379945495	0.001224320845299205	0.0012153755570027144	0.0012806592808301703	0.0012694631178293606	0.0013125375239987627	0.0012999917808326966	0.00134617040833878	0.0013321423031792902	0.001415632637541728	0.001398356671237559	0.049911813042132436	0.04821506279815174	-7.329741933343251e-06	-0.00012344993491603118	-7.256130917475401e-06	-0.00012221015365315724
7.358708147721062	0.0012240676414500468	0.0012151228691550243	0.0012803630162199335	0.0012691690049306224	0.0013122155519160732	0.001299673042341048	0.0013458202768558926	0.0013317966734717947	0.0014152210343962314	0.0013979526142971815	0.049883009342771165	0.04818724902408041	-7.280950364457403e-06	-0.00012336706516291596	-7.207825090223968e-06	-0.000122128043936659
7.403048066107065	0.0012238146962967144	0.0012148704363404799	0.0012800669838546796	0.0012688751216518698	0.0013118937970323782	0.0012993545190551712	0.0013454703467490297	0.0013314512438363302	0.0014148096004924923	0.001397548726745975	0.04985415972108291	0.04815939088737906	-7.232435446891464e-06	-0.000123283430464749	-7.159793201734835e-06	-0.00012204517720854069
7.447655154806527	0.001223562011344401	0.0012146182600628495	0.001279771185548866	0.0012685814697948065	0.0013115722613539307	0.0012990362129605116	0.0013451206202400449	0.0013311060164640798	0.0014143983385408272	0.001397145011238483	0.049825264392004485	0.04813148859551759	-7.1841954126794505e-06	-0.000123199022708409	-7.112033501186291e-06	-0.00012196154543925308
7.49253102365499	0.0012233095881125507	0.0012143663418402136	0.0012794756231356245	0.0012682880511796976	0.00131125094690828	0.0012987181260635937	0.0013447710995749494	0.0013307609935700364	0.0014139872512818862	0.001396741470458931	0.04979632357427942	0.04810354235964494	-7.136228503236766e-06	-0.0001231138336789117	-7.064544247040866e-06	-0.00012187714049793907
7.537677292188054	0.0012230574281350524	0.0012141146832051549	0.001279180298467003	0.0012679948676456157	0.0013109298557445453	0.0012984002603922897	0.0013444217870242114	0.0013304161773932993	0.0014135763414870135	0.0013963381071215846	0.04976733749049775	0.04807555239462454	-7.088532969269992e-06	-0.00012302785505641234	-7.017323707031453e-06	-0.000121791954151379
7.583095589699846	0.0012228055329604323	0.0012138632857049548	0.0012788852134142084	0.0012677019210506786	0.0013106089899336884	0.0012980826179960852	0.0013440726848830613	0.0013300715701973752	0.0014131656119586212	0.001395934923971112	0.04973830636714242	0.04804751891908055	-7.041107070813318e-06	-0.00012294107841787083	-6.970370158043346e-06	-0.00012170597806271388
7.628787555301809	0.0012225539041520433	0.0012136121509017815	0.0012785903698678473	0.0012674092132722928	0.0013102883515687797	0.0012977652009463533	0.0013437237954717922	0.0013297271742704704	0.0014127550655305514	0.0013955319237829431	0.0497092304346307	0.04801944215543325	-6.993949077094969e-06	-0.0001228534952334992	-6.92368188610383e-06	-0.0001216192037898911
7.674754837981857	0.0012223025432882716	0.001213361280372898	0.001278295769738184	0.0012671167462074042	0.0013099679427652897	0.0012974480113366307	0.0013433751211360777	0.001329382991925811	0.0014123447050684646	0.0013951291093636455	0.04968010992735727	0.04799132232994843	-6.947057266486895e-06	-0.00012276509686581782	-6.877257186309327e-06	-0.0001215316227845542
7.720999096663877	0.001222051451962727	0.0012131106757108524	0.0012780014149553823	0.0012668245217727434	0.0013096477656613583	0.0012971310512828952	0.0013430266642472774	0.001329039025501939	0.0014119345334702084	0.0013947264835512902	0.049650945083740156	0.0479631596727747	-6.900429926562021e-06	-0.0001226758745703771	-6.831094362825391e-06	-0.0001214432263917653
7.767522000267617	0.0012218006317844495	0.0012128603385236846	0.0012777073074697642	0.0012665325419050802	0.0013093278224180847	0.001296814322923845	0.0013426784272027573	0.0013286952773630312	0.0014115245536662074	0.0013943240492158332	0.04962173614626437	0.04793495441798993	-6.854065353851385e-06	-0.00012258581949115	-6.785191728746198e-06	-0.00012135400584697975
7.814325227768903	0.0012215500843781155	0.0012126102704351335	0.001277413449252069	0.0012662408085614826	0.0013090081152198195	0.0012964978284211914	0.0013423304124262128	0.0013283517498992165	0.0014111147686198557	0.0013939218092594956	0.0495924833615279	0.04790670680364301	-6.807961853960362e-06	-0.00012249492266219741	-6.739547606122304e-06	-0.00012126395227635145
7.861410468260233	0.0012212998113842399	0.00121236047308484	0.0012771198422937104	0.0012659493237195698	0.0013086886462744464	0.0012961815699599358	0.0013419826223679888	0.001328008445526892	0.0014107051813279019	0.0013935197666171497	0.04956318698028645	0.04787841707179991	-6.762117741509685e-06	-0.00012240317500572528	-6.694160325934617e-06	-0.00012117305669542833
7.908779421011744	0.0012210498144593865	0.001212110948128557	0.0012768264886070402	0.001265658089377777	0.001308369417813683	0.00129586554974867	0.001341635059505407	0.0013276653666890465	0.0014102957948208524	0.001393117924256708	0.04953384725749967	0.04785008546858569	-6.71653133994983e-06	-0.000122310567329309	-6.649028227887974e-06	-0.0001210813100059327
7.956433795532517	0.0012208000952763842	0.0012118616972383665	0.001276533390225617	0.0012653671075556214	0.0013080504320933787	0.0012955497700198704	0.0013412877263431038	0.0013273225158555928	0.001409886612163374	0.0013927162851795191	0.04950446445237979	0.04782171224423212	-6.671200981632139e-06	-0.0001222170903261155	-6.604149660525624e-06	-0.00012098870299656617
8.004375311632296	0.0012205506555245354	0.0012116127221028876	0.0012762405492044734	0.0012650763802939673	0.001307731691393815	0.0012952342330301932	0.0013409406254133588	0.0013269798955236924	0.0014094776364546972	0.001392314852420764	0.04947503882843605	0.0477932976531219	-6.6261250077342265e-06	-0.0001221227345730158	-6.559522981158111e-06	-0.00012089522634139982
8.052605699483543	0.0012203014969098367	0.0012113640244275003	0.0012759479676203913	0.0012647859096553001	0.0013074131980200107	0.0012949189410607772	0.0013405937592764392	0.0013266375082180962	0.0014090688708290322	0.001391913629049864	0.04944557065352377	0.04776484195383549	-6.581301768164571e-06	-0.0001220274905288643	-6.515146555684595e-06	-0.00012080087059687661
8.101126699683881	0.001220052621155199	0.001211115605934563	0.0012756556475721763	0.0012644956977240001	0.001307094954302032	0.0012946038964175548	0.001340247130520943	0.0013262953564914806	0.001408660318455983	0.001391512618170888	0.04941606019989377	0.047736345409196794	-6.536729621557311e-06	-0.00012193134853377696	-6.471018758695199e-06	-0.00012070562620233871
8.149940063318896	0.0012198040300006674	0.0012108674683636337	0.0012753635911809395	0.0012642057466066194	0.0013067769625953033	0.0012942891014315523	0.0013399007417641434	0.0013259534429247888	0.0014082519825409686	0.0013911118229229622	0.04938650774423728	0.04770780828631961	-6.49240693521673e-06	-0.00012183429880741059	-6.427137973325295e-06	-0.00012060948347755729
8.199047552025359	0.001219555725203648	0.0012106196134717	0.0012750718005903776	0.0012639160584321635	0.001306459225280925	0.0012939745584592136	0.001339554595652345	0.0013256117701275832	0.00140784386632565	0.0013907112464806926	0.04935691356774006	0.047679230856658567	-6.448332085049607e-06	-0.00012173633144735296	-6.383502591260706e-06	-0.00012051243262173328
8.248450938054788	0.0012193077085391345	0.0012103720430334008	0.0012747802779670592	0.0012636266353523748	0.0013061417447659913	0.0012936602698827046	0.0013392086948612334	0.0013252703407383888	0.0014074359730883584	0.001390310892054582	0.0493272779561281	0.04765061339605276	-6.404503455551339e-06	-0.00012163743642878977	-6.3401110126856675e-06	-0.00012041446371285902
8.298152004337403	0.0012190599817999376	0.001210124758841263	0.0012744890255007141	0.0012633374795420207	0.0013058245234839124	0.0012933462381102426	0.0013388630420962404	0.001324929157425053	0.0014070283061445334	0.0013899107628914606	0.04929760119972147	0.047621956184777055	-6.3609194397105245e-06	-0.00012153760360122945	-6.296961646178739e-06	-0.00012031556670433208
8.348152544546481	0.0012188125467969217	0.0012098777627059325	0.0012741980454045302	0.0012630485931991841	0.0013055075638947473	0.0012930324655764166	0.0013385176400929053	0.0013245882228851045	0.001406620868847163	0.00138951086227492	0.049267883593480805	0.047593259507592356	-6.317578438925706e-06	-0.00012143682268739298	-6.2540529086937274e-06	-0.00012021573142459441
8.398454363163072	0.0012185654053592403	0.001209631056456414	0.0012739073399154473	0.001262759978545564	0.0013051908684855327	0.0012927189547425185	0.0013381724916172474	0.0013242475398461179	0.0014062136645872335	0.0013891111935257494	0.049238125437063254	0.04756452365379048	-6.274478863114649e-06	-0.00012133508328410203	-6.211383225566622e-06	-0.00012011494757657726
8.449059275541144	0.0012183185593345697	0.0012093846419403025	0.0012736169112944511	0.0012624716378267593	0.0013048744397706116	0.0012924057080968673	0.0013378275994661288	0.001323907111066073	0.0014058066967941694	0.0013887117600023709	0.04920832703487206	0.04753574891725026	-6.231619130506183e-06	-0.00012123237485800464	-6.168951030371614e-06	-0.0001200132047346758
8.49996910797308	0.0012180720105893588	0.0012091385210240373	0.0012733267618268884	0.001262183573312588	0.001304558280291983	0.0012920927281551559	0.0013374829664676434	0.0013235669393337403	0.001405399968936303	0.0013883125651013004	0.049178488696109225	0.04750693559648402	-6.188997667617643e-06	-0.00012112868674477029	-6.126754764924566e-06	-0.00011991049234374995
8.551185697755594	0.0012178257610090668	0.0012088926955931365	0.001273036893822765	0.0012618957872973786	0.0013042423926196368	0.0012917800174607793	0.0013371385954814886	0.001323227027469044	0.0014049934845213265	0.0013879136122575868	0.04914861073482839	0.04747808399469023	-6.146612909294774e-06	-0.00012102400814839598	-6.084792879284748e-06	-0.000119806799718708
8.602710893256043	0.001217579812498415	0.0012086471675524506	0.0012727473096170586	0.0012616082821002848	0.001303926779351905	0.001291467578585185	0.0013367944893993566	0.0013228873783234498	0.0014045872470967622	0.0013875149049452785	0.049118693469990385	0.04744919441980643	-6.104463298527846e-06	-0.0001209183281382642	-6.043063831562279e-06	-0.00011970211604070413
8.654546553979111	0.001217334166981639	0.0012084019388264168	0.001272458011570039	0.0012613210600656009	0.001303611443115813	0.001291155414128221	0.0013364506511453244	0.0013225479947803517	0.001404181260250437	0.001387116446677884	0.049088737225514156	0.047420267184559536	-6.062547286557474e-06	-0.00012081163564947595	-6.0015660880083366e-06	-0.00011959643035724943
8.706694550633951	0.001217088826402736	0.0012081570113593044	0.001272169002067575	0.0012610341235630691	0.00130329638656743	0.0012908435267184847	0.0013361070836762443	0.0013222088797554545	0.0014037755276109546	0.0013867182410088384	0.04905874233033591	0.04739130260652171	-6.020863332689003e-06	-0.00012070391947921477	-5.960298122897195e-06	-0.00011948973158026899
8.759156765201672	0.0012168437927257308	0.001207912387115482	0.00127188028352147	0.0012607474749882122	0.0013029816123922367	0.0012905319190136808	0.0013357637899821515	0.0013218700361971754	0.0014033700528481847	0.0013863202915319816	0.04902870911846048	0.04736230100815917	-5.97940990433414e-06	-0.00012059516828658023	-5.9192584185557146e-06	-0.00011938200848529701
8.811935091003267	0.0012165990679349232	0.0012076680680796683	0.0012715918583697723	0.0012604611167626398	0.001302667123305479	0.001290220593700976	0.0013354207730866556	0.0013215314670870343	0.0014029648396737433	0.0013859226018820285	0.04899863792902009	0.04733326271689348	-5.938185476912078e-06	-0.00012048537059022868	-5.878445465205481e-06	-0.00011927324970811837
8.865031432767935	0.0012163546540351667	0.001207424056257206	0.0012713037290771217	0.0012601750513343965	0.0013023529220525473	0.0012899095534973735	0.0013350780360473647	0.0013211931754400683	0.001402559891841498	0.001385525175735068	0.04896852910632917	0.04730418806514878	-5.897188533807857e-06	-0.00012037451476659689	-5.837857760957604e-06	-0.00011916344374379717
8.918447706701835	0.0012161105530521217	0.00120718035367432	0.0012710158981350693	0.0012598892811782768	0.0013020390114093392	0.0012895988011500728	0.001334735581956288	0.001320855164305229	0.0014021552131480604	0.0013851280168090418	0.048938382999943984	0.047275077390412035	-5.856417566360225e-06	-0.00012026258904890286	-5.797493811805776e-06	-0.00011905257894570531
8.972185840557227	0.0012158667670325329	0.0012069369623783936	0.0012707283680624237	0.0012596038087961709	0.0013017253941826434	0.0012892883394368482	0.0013343934139402594	0.0013205174367658047	0.0014017508074332947	0.0013847311288642454	0.04890819996471769	0.04724593103528765	-5.815871073787046e-06	-0.00012014958152484212	-5.757352131530863e-06	-0.00011894064352285794
9.02624777370205	0.0012156232980444982	0.0012066938844382386	0.0012704411414055886	0.0012593186367173988	0.001301412073210516	0.0012889781711664247	0.0013340515351613605	0.0013201799959398314	0.0014013466785808295	0.0013843345157038309	0.048877980360861675	0.04721674934755317	-5.775547563154071e-06	-0.00012003548013569953	-5.717431241719986e-06	-0.0001188276255399412
9.080635457189915	0.001215380148177745	0.0012064511219443703	0.0012701542207389077	0.0012590337674990538	0.0013010990513626678	0.0012886682991788548	0.0013337099488173456	0.0013198428449805175	0.0014009428305185743	0.0013839381811743099	0.04884772455400277	0.04718753268021844	-5.735445549260448e-06	-0.00011992027267282435	-5.67772967163295e-06	-0.00011871351291337096
9.135350853830497	0.0012151373195439135	0.0012062086770092948	0.001269867608665021	0.001258749203726356	0.0013007863315408594	0.0012883587263459156	0.0013333686581420824	0.001319505987076675	0.001400539267219246	0.001383542129166075	0.048817432915243375	0.047158281391580535	-5.695563554709848e-06	-0.00011980394677810202	-5.638245958165811e-06	-0.00011859829341007155
9.190395938260405	0.0012148948142768345	0.0012059665517677842	0.0012695813078152096	0.0012584649480129977	0.0013004739166792862	0.0012880494555714917	0.0013330276664059834	0.001319169425453149	0.0014001359927008964	0.0013831463636139129	0.04878710582122388	0.04712899584528575	-5.655900109780357e-06	-0.00011968648994070685	-5.59897864589598e-06	-0.00011848195464708722
9.245772697014415	0.0012146526345328207	0.0012057247483771697	0.0012692953208497631	0.001258181003001503	0.0013001618097449896	0.0012877404897919736	0.001332686976916456	0.0013188331633712557	0.0013997330110274507	0.0013827508884975352	0.04875674365418124	0.047099676410385004	-5.616453752362027e-06	-0.00011956788949529784	-5.559926286953856e-06	-0.00011836448408886202
9.301483128597186	0.0012144107824909503	0.001205483269017626	0.0012690096504583347	0.0012578973713635853	0.001299850013738253	0.0012874318319766567	0.0013323465930183444	0.001318497204129226	0.0013993303263092455	0.0013823557078421044	0.048726346802011586	0.04707032346139741	-5.577223028014125e-06	-0.0001194481326215191	-5.521087441002007e-06	-0.00011824586904504719
9.357529243555355	0.0012141692603533662	0.0012052421158924712	0.0012687242993603117	0.001257614055800516	0.0012995385316930137	0.001287123485128149	0.0013320065180943911	0.0013181615510626543	0.0013989279427035833	0.001381960825718778	0.048695915658334976	0.0470409373783667	-5.5382064897604305e-06	-0.00011932720633964222	-5.4824606751120025e-06	-0.00011812609666816964
9.413913064550128	0.0012139280703455755	0.0012050012912284659	0.0012684392703051924	0.0012573310590434932	0.0012992273666772832	0.0012868154522827845	0.0013316667555656983	0.0013178262075449563	0.0013985258644152888	0.0013815662462452565	0.048665450622555353	0.047011518546926014	-5.499402698205466e-06	-0.00011920509751153774	-5.444044563917075e-06	-0.00011800515395454791
9.47063662643026	0.0012136872147167363	0.0012047607972761006	0.0012681545660729481	0.0012570483838540071	0.0012989165217935537	0.0012865077365110237	0.00133132730889218	0.0013174911769878162	0.0013981240956972582	0.0013811719735863177	0.04863495209992596	0.046982067358357554	-5.460810221423473e-06	-0.00011908179283784404	-5.405837689388335e-06	-0.00011788302773996229
9.527701976305488	0.0012134466957399762	0.0012045206363099172	0.001267870189474415	0.0012567660330242295	0.0012986060001792322	0.001286200340917891	0.001330988181573046	0.001317156462841663	0.0013977226408510414	0.0013807780119543924	0.048604420501614454	0.0469525842096545	-5.422427634835247e-06	-0.00011895727885416485	-5.367838640772324e-06	-0.00011775970469671271
9.585111173620431	0.0012132065157126968	0.0012042808106288115	0.0012675861433516793	0.0012564840093773916	0.0012982958050070678	0.0012858932686433911	0.0013306493771472775	0.0013168220685961399	0.0013973215042274146	0.0013803843656101235	0.04857385624476769	0.04692306950358679	-5.384253521277527e-06	-0.00011883154193126355	-5.330046014684689e-06	-0.00011763517133453472
9.642866290228868	0.0012129666769568797	0.0012040413225563398	0.0012673024305784567	0.0012562023157681667	0.0012979859394855846	0.0012855865228629402	0.0013303108991941002	0.0013164879977805696	0.0013969206902269538	0.0013799910388629275	0.0485432597525786	0.04689352364876193	-5.346286470895439e-06	-0.00011870456827262066	-5.292458415000895e-06	-0.00011750941399771286
9.700969410468568	0.0012127271818194083	0.0012038021744410431	0.0012670190540604981	0.001255920955083069	0.0012976764068595218	0.0012852801067877982	0.0013299727513334811	0.0013161542539644477	0.0013965202033006333	0.001379598036071584	0.04851263145435143	0.046863947059692004	-5.308525081140769e-06	-0.0001185763439125187	-5.255074452793773e-06	-0.00011738241886258272
9.75942263123647	0.001212488032672382	0.0012035633686567604	0.0012667360167359786	0.0012556399302408431	0.0012973672104102762	0.0012849740236655128	0.0013296349372266148	0.0013158208407579185	0.0013961200479504117	0.0013792053616448103	0.0484819717855712	0.04683434015685659	-5.270967956671341e-06	-0.00011844685471315564	-5.217892746267605e-06	-0.00011725417193458876
9.818228062064373	0.0012122492319134469	0.0012033249076029613	0.0012664533215759129	0.0012553592441928753	0.001297058353456358	0.0012846682767803672	0.0013292974605764317	0.0013154877618122827	0.0013957202287298478	0.0013788130200418638	0.048451281187969576	0.04680470336677214	-5.233613709335408e-06	-0.00011831608636345137	-5.180911920775466e-06	-0.00011712465904850644
9.877387825195074	0.0012120107819661122	0.0012030867937050614	0.0012661709715845498	0.0012550788999235853	0.0012967498393538389	0.0012843628694538232	0.001328960325128093	0.0013151550208204766	0.0013953207502446937	0.0013784210157731234	0.04842056010959724	0.04677503712205471	-5.196460958133489e-06	-0.00011818402437660525	-5.1441306087463695e-06	-0.00011699386586508376
9.936904055658934	0.0012117726852800912	0.0012028490294147653	0.0012658889697997973	0.0012547989004508503	0.0012964416714968206	0.0012840578050449857	0.0013286235346695121	0.0013148226215175943	0.0013949216171535253	0.0013780293534007108	0.0483898090048926	0.04674534186149134	-5.159508329157653e-06	-0.00011805065408834747	-5.10754744962455e-06	-0.00011686177786879304
9.996778901350961	0.0012115349443316311	0.0012026116172103964	0.0012656073192936358	0.0012545192488264151	0.001296133853317893	0.0012837530869510587	0.0013282870930318635	0.0013144905676813871	0.0013945228341683594	0.0013776380375390943	0.04835902833474926	0.04671561803010355	-5.122754455584577e-06	-0.00011791596065474641	-5.071161089867729e-06	-0.00011672838036669297
10.05701452310831	0.0012112975616238525	0.0012023745595972372	0.0012653260231725416	0.0012542399481363102	0.001295826388288613	0.001283448718607814	0.0013279510040901119	0.0013141588631327852	0.0013941244060552865	0.001377247072855708	0.04832821856659255	0.0466858660792232	-5.086197977512488e-06	-0.0001177799290485726	-5.034970182817011e-06	-0.0001165936584843763
10.117613094788254	0.0012110605396870974	0.0012021378591078786	0.0012650450845779206	0.0012539610015012872	0.0012955192799199826	0.0012831447034900702	0.0013276152717635423	0.0013138275117364222	0.001393726337635115	0.0013768564640715857	0.04829738017444735	0.04665608646655513	-5.049837542103405e-06	-0.00011764254406002039	-4.998973388764538e-06	-0.00011645759716621962
10.178576803346665	0.0012108238810792677	0.0012019015183025571	0.0012647645066865307	0.001253682412077236	0.0012952125317629228	0.0012828410451121593	0.0013272799000162904	0.0013134965174011548	0.0013933286337840056	0.0013764662159619831	0.04826651363901618	0.04662627965625261	-5.013671803413139e-06	-0.00011750379029268343	-4.963169374866752e-06	-0.00011632018117235798
10.239907848916916	0.0012105875883861867	0.0012016655397695192	0.0012644842927109344	0.0012534041830556332	0.001294906147408774	0.0012825377470284207	0.001326944892857893	0.0013131658840806098	0.0013929312994341398	0.001376076333357031	0.04823561944774751	0.046596446118986806	-4.977699422309759e-06	-0.0001173636521600574	-4.927556815010822e-06	-0.00011618139507471592
10.301608444889292	0.001210351664221949	0.0012014299261253714	0.0012642044458999343	0.00125312631766398	0.001294600130489787	0.0012822348128336903	0.0013266102543438314	0.0013128356157737194	0.001392534339574373	0.0013756868211423805	0.04820469809491448	0.046566586332018316	-4.941919066575942e-06	-0.0001172221138863172	-4.892134389936076e-06	-0.00011604122325750699
10.363680817990868	0.0012101161112292838	0.001201194680015442	0.0012639249695390264	0.001252848819166245	0.0012942944846796205	0.00128193224616379	0.0013262759885760906	0.0013125057165252721	0.0013921377592509077	0.0013752976842598583	0.048173750081688796	0.04653670077927414	-4.906329410763258e-06	-0.00011707915950259773	-4.856900787081342e-06	-0.0001158996499138476
10.426127208365882	0.0012098809320799143	0.0012009598041141452	0.0012636458669508497	0.0012525716908633187	0.0012939892136938505	0.001281630050696036	0.0013259420997037154	0.0013121761904264604	0.0013917415635679665	0.0013749089277081308	0.04814277591621762	0.04650678995141485	-4.870929136117572e-06	-0.0001169347728426362	-4.821854700506889e-06	-0.00011575665904145493
10.488949869656532	0.0012096461294749405	0.0012007253011253611	0.0012633671414956603	0.0012522949360934794	0.0012936843212904903	0.0012813282301497497	0.0013256085919233938	0.0013118470416154592	0.0013913457576884925	0.0013745205565433886	0.04811177611370116	0.046476854345915704	-4.835716930617212e-06	-0.00011678893754374364	-4.786994830984631e-06	-0.00011561223444420121
10.552151069084381	0.0012094117061451934	0.0012004911737827913	0.0012630887965717787	0.0012520185582328386	0.001293379811270497	0.0012810267882867586	0.0013252754694800136	0.0013115182742779717	0.0013909503468348217	0.0013741325758800064	0.0480807511964706	0.046446894467139004	-4.8006914889452135e-06	-0.00011664163704372399	-4.752319885861084e-06	-0.00011546635972733976
10.615733087532126	0.0012091776648516291	0.0012002574248503556	0.0012628108356160764	0.0012517425606958284	0.0012930756874783046	0.001280725728911931	0.001324942736667259	0.0013111898926478221	0.001390555336289404	0.0013737449908912528	0.048049701694066624	0.04641691082640972	-4.7658515123193135e-06	-0.00011649285457598912	-4.7178285789966495e-06	-0.00011531901829431312
10.679698219625935	0.0012089440083857053	0.0012000240571225676	0.0012625332621044479	0.0012514669469356648	0.0012927719538023581	0.0012804250558736952	0.001324610397828198	0.0013108619010075311	0.0013901607313955055	0.0013733578068099758	0.04801862814332114	0.04638690394209629	-4.731195708563077e-06	-0.00011634257316955887	-4.683519630795108e-06	-0.00011517019334669754
10.744048773818252	0.0012087107395697696	0.001199791073424922	0.0012622560795522936	0.0012511917204448301	0.0012924686141756456	0.0012801247730645736	0.0013242784573558749	0.0013105343036889023	0.0013897665375579302	0.0013729710289293112	0.04798753108843577	0.04635687433968496	-4.696722792019159e-06	-0.00011619077564603564	-4.649391768089123e-06	-0.0001150198678795955
10.808787072471103	0.0012084778612574526	0.0011995584766142935	0.001261979291515012	0.0012509168847555628	0.0012921656725762489	0.0012798248844217255	0.0013239469196939203	0.0013102071050736248	0.0013893727602437489	0.0013725846626034006	0.0479564110810656	0.04632682255186156	-4.662431483537163e-06	-0.00011603744461699539	-4.615443724176674e-06	-0.00011486802468113622
10.87391545193992	0.0012082453763340626	0.0011993262695793267	0.0012617029015884879	0.0012506424434403436	0.0012918631330278883	0.0012795253939274845	0.0013236157893371568	0.0013098803095938697	0.001388979404983031	0.0013721987132481064	0.04792526868040317	0.04629674911859019	-4.628320510399048e-06	-0.00011588256248154516	-4.581674238739522e-06	-0.00011471464632908934
10.93943626265785	0.001208013287716989	0.001199094455240843	0.0012614269134096012	0.0012503684001123963	0.0012915609996004868	0.001279226305609919	0.0013232850708322199	0.0013095539217329027	0.0013885864773695966	0.001371813186341749	0.04789410445325697	0.046266654587193964	-4.594388606280961e-06	-0.00011572611142346423	-4.548082057751271e-06	-0.0001145597151871458
11.00535186922059	0.0012077815983561105	0.0011988630365522498	0.0012611513306567286	0.0012500947584261925	0.0012912592764107295	0.0012789276235433882	0.0013229547687781862	0.0013092279460257044	0.0013881939830617666	0.0013714280874258453	0.04786291897414322	0.04623653951243772	-4.560634511180384e-06	-0.00011556807340751263	-4.51466593348257e-06	-0.00011440321340322468
11.071664650471687	0.001207550311234208	0.0011986320164999527	0.0012608761570502638	0.001249821522077963	0.0012909579676226466	0.001278629351849112	0.0013226248878272086	0.0013089023870595973	0.001387801927783133	0.001371043422105862	0.04783171282536613	0.04620640445661086	-4.527056971468171e-06	-0.00011540843018023605	-4.481424624501115e-06	-0.0001142451229085295
11.138376999588447	0.001207319429367372	0.0011984013981037654	0.0012606013963531242	0.0012495486948062048	0.00129065707744817	0.0012783314946957333	0.0013222954326851477	0.0013085772494748685	0.001387410317323319	0.0013706591960519624	0.047800486597107734	0.04617624998961132	-4.493654739775796e-06	-0.00011524716326424822	-4.44835689556583e-06	-0.00011408542541255229
11.205491324168262	0.0012070889558054392	0.0011981711844173452	0.0012603270523712932	0.001249276280392219	0.0012903566101477443	0.0012780340562999109	0.0013219664081122343	0.0013082525379654224	0.0013870191575387771	0.001370275414999789	0.04776924088751207	0.04614607668902667	-4.46042657490861e-06	-0.0001150842539549557	-4.4154615175765605e-06	-0.00011392410240040896
11.273010046315514	0.0012068588936324075	0.0011979413785286096	0.0012600531289543374	0.0012490042826606258	0.001290056570030901	0.0012777370409268979	0.0013216378189237186	0.0013079282572794222	0.0013866284543535693	0.0013698920847512277	0.04773797630278036	0.04611588514022554	-4.427371241929115e-06	-0.00011491968332147384	-4.382737267615705e-06	-0.00011376113513289487
11.340935602728974	0.001206629245966872	0.0011977119835601732	0.0012597796299959533	0.001248732705479903	0.0012897569614568664	0.0012774404528911336	0.0013213096699905332	0.0013076044122199454	0.0013862382137601696	0.0013695092111751979	0.047706693457252286	0.046085675936441944	-4.39448751202165e-06	-0.0001147534322005761	-4.3501829288198485e-06	-0.00011359650464054516
11.409270444789758	0.0012064000159624645	0.0011974830026697891	0.0012595065594345114	0.0012484615527629348	0.0012894577888351653	0.0012771442965568542	0.0013209819662399743	0.001307281007645653	0.0013858484418202827	0.001369126800208451	0.04767539297350464	0.04605544967886073	-4.361774162455964e-06	-0.00011458548119477885	-4.317797290355474e-06	-0.00011343019172196933
11.478017038649782	0.001206171206808295	0.0011972544390507877	0.0012592339212536062	0.001248190828467551	0.001289159056626239	0.001276848576338691	0.0013206547126563756	0.0013069580484714558	0.0013854591446656554	0.0013687448578563713	0.04764407548243828	0.04602520697670924	-4.329229976582014e-06	-0.00011441581066995443	-4.285579147432841e-06	-0.00011326217694207497
11.547177865320764	0.0012059428217293978	0.0011970262959325275	0.0012589617194826155	0.001247920536597086	0.0012888607693420638	0.0012765532967022922	0.0013203279142818011	0.0013066355396691987	0.0013850703284989136	0.0013683633901937927	0.04761274162337318	0.04599494844734688	-4.296853743774448e-06	-0.00011424440075233355	-4.25352730119323e-06	-0.00011309244062773782
11.616755420763786	0.0012057148639871885	0.0011967985765808512	0.001258689958197267	0.0012476506812009421	0.0012885629315467814	0.0012762584621649434	0.001320001576216742	0.0013063134862683489	0.001384681999594401	0.0013679824033658245	0.047581392044140886	0.04596467471635473	-4.264644259366693e-06	-0.0001140712313249248	-4.2216405587054695e-06	-0.00011292096286547038
11.686752215979308	0.001205487336879921	0.0011965712842985426	0.0012584186415202077	0.001247381266375154	0.0012882655478573379	0.0012759640772962001	0.0013196757036208237	0.0013059918933566895	0.0013842941642990293	0.001367601903588685	0.047550027401182644	0.045934386417627704	-4.232600324650948e-06	-0.00011389628202554403	-4.1899177329329795e-06	-0.00011274772349900708
11.75717077709787	0.0012052602437431534	0.0011963444224257957	0.0012581477736215857	0.0012471122962629678	0.0012879686229441251	0.001275670146718524	0.0013193503017135198	0.0013056707660810286	0.0013839068290331421	0.0013672218971505462	0.047518648359641924	0.04590408419346797	-4.2007207468209434e-06	-0.00011371953224348363	-4.158357642690402e-06	-0.00011257270212636228
11.82801364547121	0.0012050335879502153	0.00119611799434068	0.0012578773587196314	0.0012468437750554173	0.0012876721615316352	0.0012753766751079274	0.001319025375774875	0.00130535010964791	0.0013835200002913826	0.0013668423904123867	0.04748725559346594	0.04587376869468122	-4.169004338902549e-06	-0.00011354096111576562	-4.12695911256554e-06	-0.00011239587809530605
11.899283377763982	0.0012048073729126899	0.0011958920034596259	0.0012576074010812591	0.0012465757069919246	0.0012873761683991224	0.0012750836671946346	0.0013187009311462399	0.0013050299293243396	0.0013831336846435826	0.0013664633898088662	0.04745584978549957	0.045843440580666014	-4.1374499197537745e-06	-0.00011336054752503211	-4.0957209728933325e-06	-0.00011221723050139354
11.970982546046038	0.0012045816020808907	0.001195666453237901	0.0012573379050226593	0.0012463080963608865	0.001287080648381269	0.0012747911277637368	0.0013183769732310105	0.0013047102304385137	0.0013827478887356512	0.0013660849018491917	0.047424431627589636	0.04581310051951596	-4.106056313995382e-06	-0.00011317827009593717	-4.064642059762799e-06	-0.00011203673818574456
12.043113737885237	0.0012043562789443524	0.0011954413471701008	0.001257068874909912	0.0012460409475002824	0.0012867856063688652	0.0012744990616558656	0.0013180535074953793	0.0013043910183805612	0.0013823626192904788	0.0013657069331180105	0.04739300182068225	0.04578274918811534	-4.074822351990068e-06	-0.00011299410719223246	-4.03372121492683e-06	-0.00011185437973065815
12.115679556440844	0.0012041314070323226	0.0011952166887906448	0.0012568003151595985	0.0012457742647982847	0.0012864910473094908	0.001274207473767869	0.0013177305394690949	0.001304072298603292	0.0013819778831088575	0.0013653294902763074	0.04736156107492788	0.04575238727223771	-4.043746869807768e-06	-0.00011280803691385288	-4.002957285786576e-06	-0.0001116701334572534
12.188682620557461	0.0012039069899142615	0.0011949924816742738	0.0012565322302394233	0.0012455080526938785	0.0012861969762082105	0.0012739163690534984	0.001317408074746229	0.0013037540766229554	0.0013815936870703995	0.0013649525800623096	0.0473301101097838	0.04572201546664548	-4.012828709161476e-06	-0.00011262003709305857	-3.9723491253394055e-06	-0.00011148397742172245
12.26212556485955	0.0012036830312003484	0.001194768729436558	0.0012562646246688483	0.0012452423156774867	0.0012859033981282748	0.0012736257525241045	0.0013170861189859564	0.0013034363580200063	0.0013812100381344835	0.0013645762092924121	0.04729864965411719	0.04569163447518954	-3.982066717369073e-06	-0.00011243008529135401	-3.941895592132066e-06	-0.00011129588941205526
12.336011039846525	0.0012034595345419956	0.0011945454357344125	0.001255997503019729	0.001244977058291605	0.0012856103181918318	0.0012733356292493404	0.0013167646779133422	0.0013031191484398877	0.0013808269433411996	0.001364200384862106	0.047267180446311494	0.04566124501091572	-3.951459747290886e-06	-0.00011223815879543575	-3.911595550208646e-06	-0.000111105846944487
12.41034171198835	0.0012032365036323666	0.001194322604266616	0.0012557308699169608	0.001244712285131446	0.0012853177415806495	0.0012730460043578762	0.0013164437573201444	0.001302802453593815	0.001380444409812315	0.0013638251137469263	0.04723570323437727	0.045630847796163894	-3.921006657385193e-06	-0.00011204423461633195	-3.881447869141796e-06	-0.00011091382726208243
12.485120263821853	0.0012030139422068934	0.001194100238774329	0.0012554647300391276	0.0012444480008455801	0.0012850256735368326	0.001272756883038111	0.001316123363065608	0.0013024862792595682	0.001380062444752238	0.0013634504030033965	0.04720421877605518	0.04560044356267702	-3.890706311579853e-06	-0.00011184828948399006	-3.851451423921709e-06	-0.00011071980732937914
12.560349394047481	0.0012027918540438176	0.0011938783430416363	0.0012551990881191717	0.0012441842101366034	0.0012847341193635714	0.0012724682705389134	0.001315803501077295	0.0013021706312823025	0.0013796810554490134	0.0013630762597700054	0.04717272783892858	0.04557003305170104	-3.860557579213331e-06	-0.00011165029984286368	-3.8216050949353014e-06	-0.00011052376382930662
12.63603181762671	0.0012025702429647215	0.001193656920896078	0.0012549339489450573	0.0012439209177617964	0.0012844430844258829	0.0012721801721703502	0.0013154841773519066	0.0013018555155753656	0.0013793002492753152	0.001362702691268179	0.0471412312005354	0.045539617014099726	-3.830559335091938e-06	-0.00011145024185113539	-3.7919077679297863e-06	-0.00011032567316016095
12.712170265880024	0.0012023491128350745	0.0011934359762091982	0.001254669317360451	0.0012436581285338	0.0012841525741513634	0.001271892593304443	0.0013151653979561204	0.0013015409381211204	0.0013789200336894567	0.001362329704803274	0.04710972964847923	0.045509196210458146	-3.800710459382281e-06	-0.00011124809137597058	-3.762358333981447e-06	-0.0001101255114324684
12.78876748658549	0.0012021284675647794	0.0011932155128970908	0.0012544051982654042	0.0012433958473212936	0.001283862594030955	0.001271605539375914	0.001314847169027434	0.0013012269049717782	0.0013785404162364088	0.001361957307765575	0.047078223980542684	0.04547877141119348	-3.7710098375522833e-06	-0.00011104382398835488	-3.732955689441861e-06	-0.00010992325446415596
12.865826244077915	0.0012019083111087382	0.0011929955349209683	0.0012541415966170573	0.0012431340790496957	0.001283573149619724	0.0012713190158829663	0.001314529496775035	0.0013009134222502577	0.001378161404548845	0.0013615855076313209	0.04704671500480395	0.0454483433966671	-3.7414563603972023e-06	-0.00011083741496226152	-3.703698735894531e-06	-0.00010971887777794231
12.943349319348618	0.0012016886474674067	0.0011927760462877156	0.0012538785174303294	0.0012428728287018486	0.0012832842465376323	0.0012710330283880436	0.0013142123874806558	0.001300600496151028	0.0013777830063481796	0.0013612143119637206	0.04701520353975379	0.04541791295729837	-3.7120489239581e-06	-0.00011062883926937772	-3.674586380163561e-06	-0.00010951235659845127
13.0213395101458	0.0012014694806873713	0.001192557051050468	0.0012536159657786407	0.001242612101318735	0.0012829958904703438	0.0012707475825186269	0.0013138958474994606	0.0013002881329409832	0.0013774052294456313	0.0013608437284139978	0.0469836904144108	0.045387480893675274	-3.6827864294819435e-06	-0.0001104180715750247	-3.6456175342078345e-06	-0.00010930366584682716
13.099799631075467	0.0012012508148619239	0.0011923385533091884	0.0012533539467946269	0.0012423519020001896	0.0012827080871700154	0.0012704626839680207	0.0013135798832609351	0.0012999763389603205	0.0013770280817433	0.0013604737647224482	0.046952176468445135	0.045357048016674666	-3.653667783426809e-06	-0.00011020508623652003	-3.616791115152243e-06	-0.00010909278013870871
13.178732513703073	0.0012010326541316459	0.0011921205572112507	0.0012530924656708675	0.001242092235905624	0.0012824208424561151	0.001270178338496161	0.0013132645012697815	0.0012996651206234246	0.0013766515712352468	0.0013601044287194974	0.04692066255229563	0.04532661514757413	-3.6246918973179e-06	-0.00010998985729557265	-3.58810604512462e-06	-0.00010887967377742891
13.258141006655675	0.0012008150026850085	0.0011919030669520429	0.0012528315276606353	0.0012418331082547681	0.001282134162216249	0.0012698945519304375	0.0013129497081068458	0.0012993544844197796	0.0013762757060086102	0.001359735728326794	0.04688914952729481	0.04529618311817313	-3.5958576878481613e-06	-0.00010977235847878242	-3.5595612513789066e-06	-0.00010866432075420929
13.338027975724735	0.0012005978647589561	0.0011916860867755498	0.0012525711380786241	0.0012415745243283944	0.0012818480524069793	0.001269611330166499	0.00131263551043002	0.0012990444369148626	0.0013759004942446996	0.0013593676715582875	0.04685763826579174	0.04526575277091422	-3.5671640767620527e-06	-0.00010955256319150619	-3.5311556661928034e-06	-0.00010844669474327495
13.418396303969553	0.0012003812446395267	0.001191469620974976	0.0012523113023017224	0.001241316489469088	0.0012815625190546825	0.0012693286791691028	0.0013123219149751958	0.0012987349847510816	0.0013755259442201429	0.001359000266521346	0.04682612965127837	0.0452353249590008	-3.5386099907878943e-06	-0.00010933044451313934	-3.5028882267480743e-06	-0.00010822676909452711
13.49924889182131	0.0012001651466624597	0.001191253673893354	0.0012520520257697702	0.0012410590090819993	0.0012812775682563922	0.0012690466049729574	0.001312008928557202	0.0012984261346487027	0.0013751520643080183	0.0013586335214178747	0.046794624578515964	0.045204900546521515	-3.510194361648275e-06	-0.00010910597519414589	-3.4747578752008026e-06	-0.00010800451683365409
13.580588657187745	0.001199949575213818	0.0011910382499241675	0.0012517933139863367	0.0012408020886356134	0.001280993206180672	0.0012687651136835713	0.0013116965580707654	0.0012981178934067966	0.0013747788629790178	0.0013582674445454502	0.04676312395366437	0.04517448040857595	-3.4819161260184195e-06	-0.00010887912765245034	-3.4467635586067982e-06	-0.00010777991065660797
13.662418535558457	0.001199734534730616	0.00119082335351198	0.0012515351725195035	0.0012405457336625305	0.0012807094390684785	0.0012684842114781252	0.00131138481049148	0.0012978102679041964	0.001374406348802614	0.0013579020442984683	0.046731628694411775	0.04514406543139966	-3.453774225488891e-06	-0.00010864987396894121	-3.418904228863484e-06	-0.0001075529229250527
13.744741480110864	0.0011995200297014556	0.0011906089891530747	0.0012512776070026594	0.0012402899497602575	0.001280426273234057	0.001268203904606344	0.001311073692876791	0.0012975032651004654	0.0013740345304482514	0.0013575373291693118	0.04670013973010774	0.045113656512488956	-3.425767606501408e-06	-0.0001084181858824751	-3.3911788427124986e-06	-0.00010732352566331094
13.827560461816718	0.001199306064667171	0.0011903951613960954	0.0012510206231353027	0.001240034742592001	0.0012801437150658293	0.0012679241993913846	0.0013107632123669868	0.0012971968920368795	0.0013736634166865423	0.0013571733077495226	0.046668658001896214	0.045083254560735454	-3.397895220331494e-06	-0.00010818403478707328	-3.3635863616503572e-06	-0.000107091690552924
13.910878469549415	0.001199092644221481	0.0011901818748427057	0.0012507642266838593	0.001239780117887484	0.0012798617710273073	0.0012676451022307377	0.0013104533761862098	0.001296891155837423	0.0013732930163904904	0.0013568099887310027	0.04663718446285008	0.04505286049655203	-3.3701560230347052e-06	-0.00010794739172589884	-3.336125751937126e-06	-0.00010685738892937668
13.9946985101918	0.001198879773011648	0.0011899691341482456	0.0012505084234825019	0.0012395260814437577	0.001279580447658008	0.0012673666195971306	0.0013101441916434733	0.00129658606370979	0.0013729233385367185	0.0013564473809072179	0.04660572007810968	0.045022475252007595	-3.342548975434484e-06	-0.00010770822738881414	-3.3087959845296347e-06	-0.0001066205917773233
14.079023608744702	0.0011986674557391453	0.0011897569440224001	0.0012502532194339847	0.0012392726391260316	0.0012792997515743837	0.0012670887580394554	0.0013098356661336939	0.0012962816229464057	0.001372554392206716	0.0013560854931744205	0.046574265825021416	0.04499209977096082	-3.315073043044965e-06	-0.00010746651210646885	-3.28159603504765e-06	-0.00010638126972653539
14.163856808436103	0.001198455697160333	0.0011895453092298784	0.0012499986205104891	0.0012390197968685161	0.0012790196894707654	0.001266811524183693	0.0013095278071387376	0.0012959778409254578	0.0013721861865881057	0.001355724334532893	0.04654282269327732	0.044961735009195015	-3.2877271960891907e-06	-0.0001072222158470526	-3.254524883773008e-06	-0.00010613939304773834
14.24920117083096	0.0011982445020871423	0.0011893342345910983	0.0012497446327544776	0.0012387675606752647	0.0012787402681203105	0.0012665349247338623	0.0013092206222284784	0.0012956747251119387	0.0013718187309759201	0.0013553639140881973	0.04651139168505875	0.044931381934558166	-3.2605104094080364e-06	-0.00010697530821093815	-3.2275815155463974e-06	-0.00010589493164717134
14.335059775941703	0.0011980338753877686	0.0011891237249828798	0.0012494912622795585	0.001238515936621042	0.0012784614943759747	0.0012662589664729728	0.001308914119061869	0.0012953722830587055	0.0013714520347739003	0.001355004241052453	0.04647997381517956	0.044901041527098354	-3.2334216624237827e-06	-0.00010672575842576859	-3.200764919766494e-06	-0.00010564785506247953
14.421435722339384	0.0011978238219873707	0.0011889137853391477	0.0012492385152713624	0.0012382649308521879	0.0012781833751714853	0.001265983656263995	0.0013086083053880267	0.001295070522407549	0.0013710861074958075	0.0013546453247456187	0.046448570111232275	0.04487071477920843	-3.20645993915486e-06	-0.00010647353534329329	-3.17407409036307e-06	-0.00010539813245885599
14.50833212726552	0.0011976143468687796	0.0011887044206516386	0.001248986397988427	0.0012380145495874983	0.0012779059175223287	0.0012657090010508342	0.0013083031890473306	0.001294769450890275	0.0013707209587667502	0.001354287174596795	0.046417181613737285	0.04484040269576731	-3.1796242281291118e-06	-0.00010621860743365019	-3.1475080257701085e-06	-0.00010514573262451754
14.595752126744532	0.0011974054550732173	0.0011884956359706253	0.0012487349167630956	0.0012377647991191206	0.0012776291285267543	0.0012654350078593233	0.0013079987779725357	0.0012944690763298065	0.0013703565983245332	0.0013539298001455486	0.04638580937629198	0.04481010629428521	-3.1529135223655816e-06	-0.0001059609427807029	-3.121065728830391e-06	-0.00010489062396429327
14.683698875697011	0.0011971971517010216	0.0011882874364056392	0.0012484840780024264	0.0012375156858134542	0.0012773530153667868	0.0012651616837982308	0.0013076950801898966	0.0012941694066412907	0.0013699930360210196	0.0013535732110432478	0.0463544544657203	0.0447798266050489	-3.1263268193285412e-06	-0.00010570050907734996	-3.094746206800704e-06	-0.0001046327744961828
14.772175548053516	0.0011969894419123837	0.0011880798271262116	0.00124823388818911	0.0012372672161120636	0.001277077585309253	0.0012648890360602708	0.0013073921038203127	0.001293870449833228	0.0013696302818235122	0.0013532174170544156	0.04632311796223181	0.044749564671273986	-3.099863120899736e-06	-0.00010543727362075095	-3.0685484713180097e-06	-0.00010437215184661008
14.861185336869132	0.0011967823309280894	0.001187872813362615	0.0012479843538824025	0.0012370193965326065	0.0012768028457068204	0.0012646170719231367	0.0013070898570804784	0.0012935722140086086	0.0013692683458161525	0.0013528624280581027	0.04629180095957253	0.04471932154925028	-3.0735214333037914e-06	-0.00010517120330619245	-3.0424715383291917e-06	-0.00010410872324434495
14.95073145443871	0.0011965758240302753	0.0011876664004066215	0.0012477354817190698	0.001236772233669769	0.0012765288039990558	0.001264345798750542	0.0013067883482840573	0.0012932747073660681	0.0013689072382013392	0.0013525082540492776	0.04626050456518424	0.04468909830849779	-3.0473007671455096e-06	-0.00010490226462453456	-3.0165144281049314e-06	-0.0001038424555173112
15.040817132412794	0.0011963699265631876	0.0011874605936122642	0.0012474872784143359	0.0012365257341962125	0.0012762554677134765	0.0012640752239932716	0.0013064875858428621	0.001292977938201056	0.001368546969301159	0.0013521549051402318	0.046229229900366625	0.04465889603192152	-3.021200137333542e-06	-0.00010463042365621567	-2.9906761651798605e-06	-0.00010357331508720202
15.131445621914246	0.0011961646439339513	0.001187255398396604	0.0012472397507628508	0.0012362799048635314	0.001275982844466641	0.0012638053551902498	0.001306187578268053	0.0012926819149070119	0.0013681875495588404	0.0013518023915619999	0.04619797810043615	0.04462871581596508	-2.995218562982377e-06	-0.00010435564606328662	-2.9649557782762334e-06	-0.00010330126796226358
15.222620193655578	0.00119595998161336	0.0011870508202405279	0.0012469929056396756	0.0012360347525032357	0.0012757109419652415	0.0012635361999696296	0.0013058883341713616	0.0012923866459765797	0.0013678289895402338	0.0013514507236658197	0.046166750314892833	0.04459855877077242	-2.9693550674704527e-06	-0.00010407789708838378	-2.9393523003126004e-06	-0.00010302627973454714
15.31434413805701	0.0011957559451366549	0.0011868468646895206	0.0012467467500012624	0.001235790284027719	0.0012754397680071995	0.0012632677660498759	0.0013055898622663076	0.0012920921400028013	0.0013674712999352915	0.0013510999119245735	0.04613554770758334	0.044568426020346594	-2.9436086783707696e-06	-0.0001037971415474015	-2.9138647683743177e-06	-0.0001027483155738862
15.406620765365147	0.0011955525401043331	0.0011866435373544832	0.0012465012908864633	0.0012355465064312705	0.0012751693304827972	0.0012630000612408841	0.0013052921713694573	0.0012917984056803626	0.0013671144915595895	0.0013507499669342872	0.046104371456875404	0.04453831870271264	-2.9179784273927756e-06	-0.00010351334382402433	-2.8884922236467603e-06	-0.00010246734022281712
15.499453405772549	0.0011953497721829487	0.0011864408439125295	0.0012462565354175402	0.0012353034267910668	0.0012748996373758016	0.0012627330934450926	0.0013049952704016698	0.0012915054518068219	0.0013667585753558461	0.001350400899415618	0.04607322275582009	0.04450823797008446	-2.892463350375428e-06	-0.00010322646786561918	-2.8632337113962403e-06	-0.00010218331799100033
15.592845409537835	0.0011951476471059373	0.0011862387901078162	0.0012460124908011962	0.0012350610522682084	0.0012746306967646168	0.001262466870658628	0.0013046991683893895	0.0012912132872838836	0.0013664035623954824	0.0013500527202153806	0.04604210281233392	0.04447818498902914	-2.8670624871891814e-06	-0.00010293647717468657	-2.8380882808902094e-06	-0.00010189621274847571
15.686800147106629	0.0011949461706744458	0.0011860373817523726	0.001245769164329616	0.0012348193901087455	0.0012743625168234528	0.0012622014009724541	0.0013044038744659337	0.0012909219211186694	0.001366049463880191	0.0013497054403080904	0.04601101284936869	0.044448160940639185	-2.8417748817871624e-06	-0.00010264333480705656	-2.8130549854562398e-06	-0.00010160598792322006
15.781321009233178	0.0011947453487581637	0.0011858366247269325	0.001245526563381513	0.0012345784476447202	0.0012740951058234878	0.0012619366925735295	0.0013041093978727967	0.0012906313624250047	0.0013656962911435197	0.0013493590707975127	0.045979954105089996	0.04441816702070296	-2.8165995821349127e-06	-0.00010234700336517188	-2.7881328823623278e-06	-0.00010131260649345886
15.87641140710273	0.0011945451872961783	0.0011856365249817958	0.0012452846954232003	0.0012343382322952349	0.0012738284721340717	0.001261672753745997	0.0013038157479609842	0.0012903416204247352	0.0013653440556524918	0.0013490136229182526	0.04594892783305873	0.044388204439877336	-2.7915356401175817e-06	-0.00010204744498987228	-2.763321032776128e-06	-0.00010101603098094936
15.972074772454643	0.0011943456922978335	0.0011854370885376832	0.0012450435680096698	0.00123409875156752	0.0012735626242239308	0.001261409592872376	0.001303522934192358	0.0012900527044490523	0.0013649927690092363	0.001348669108037353	0.04591793530241481	0.04435827442386798	-2.7665821115798253e-06	-0.00010174462135781326	-2.7386185017875056e-06	-0.00010071622344803854
16.06831455770623	0.0011941468698435942	0.001185238321486606	0.001244803188785682	0.0012338600130580165	0.0012732975706623855	0.0012611472184347672	0.001303230966140988	0.001289764623939828	0.0013646424429526389	0.0013483255376559127	0.04588697779805794	0.044328378213604434	-2.74173805625208e-06	-0.00010143849367402757	-2.714024358350421e-06	-0.00010041314549039115
16.165134236077357	0.0011939487260859314	0.0011850402299927536	0.0012445635654868745	0.0012336220244534826	0.0012730333201205937	0.001260885639016083	0.00130293985349454	0.0012894773884509832	0.0013642930893600252	0.0013479829234107372	0.045856056620839636	0.044298517065422885	-2.717002537713266e-06	-0.00010112902266601331	-2.6895376752126762e-06	-0.0001001067582306614
16.262537301715792	0.0011937512672502096	0.0011848428202933805	0.0012443247059408795	0.0012333847935321013	0.001272769881372799	0.0012606248633012858	0.0013026496060556665	0.0012891910076498604	0.0013639447202488514	0.0013476412770759964	0.045825173087752684	0.044268692251250345	-2.6923746233829815e-06	-0.00010081616857865461	-2.665157528921984e-06	-9.979702231338594e-05
16.36052726982327	0.0011935544996355876	0.0011846460986997109	0.00124408661806846	0.0012331483281646071	0.0012725072632976	0.0012603649000786433	0.0013023602337434216	0.0012889054913186176	0.0013635973477784291	0.0013473006105649153	0.045794328532121786	0.04423890505879005	-2.6678533844417054e-06	-0.00010049989116692193	-2.6408829997617844e-06	-9.948389789846135e-05
16.459107676782416	0.00119335842961593	0.0011844500715978516	0.0012438493098846555	0.0012329126363154277	0.0012722454748792392	0.0012601057582410033	0.0013020717465946918	0.0012886208493556415	0.001363250984251667	0.0013469609359314794	0.04576352430380054	0.04420915679171049	-2.6434378958056434e-06	-0.00010018014968965483	-2.616713171720887e-06	-9.916734465478805e-05
16.55828208028434	0.0011931630636407345	0.0011842547454497209	0.0012436127894999475	0.0012326777260438428	0.0012719845252089012	0.0012598474467870801	0.0013017841547656524	0.0012883370917769843	0.0013629056421168419	0.001346622265372173	0.045732761769370814	0.04417944876983837	-2.619127236111983e-06	-9.985690290426064e-05	-2.592647132474389e-06	-9.884732175502453e-05
16.658054059457015	0.0011929684082360589	0.0011840601267939792	0.0012433770651214323	0.0012324436055051466	0.0012717244234860313	0.0012595899748227583	0.001301497468533229	0.0012880542287178017	0.0013625613339693814	0.0013462846112277267	0.04570204231234145	0.044149782329349095	-2.594920487696342e-06	-9.953010906094129e-05	-2.5686839733472452e-06	-9.85237878691203e-05
16.758427214994473	0.0011927744700054672	0.001183866222246975	0.0012431421450540105	0.0012322102829518322	0.0012714651790196642	0.0012593333515624112	0.001301211698296585	0.0012877722704338276	0.0013622180725536789	0.0013459479859848952	0.04567136733335306	0.04412015882296902	-2.570816736472206e-06	-9.919972589311765e-05	-2.5448227892223285e-06	-9.819670115579493e-05
16.859405169286727	0.0011925812556309956	0.0011836730385037157	0.0012429080377016051	0.0012319777667348024	0.0012712068012297913	0.0012590775863302501	0.0013009268545786453	0.0012874912273028657	0.001361875870764943	0.0013456124022782707	0.045640738250386614	0.04409057962016843	-2.5468150719881733e-06	-9.88657106142099e-05	-2.521062678576859e-06	-9.786601925895755e-05
16.960991566550526	0.0011923887718741026	0.0011834805823388187	0.0012426747515683638	0.0012317460653045622	0.0012709492996487066	0.0012588226885616623	0.001300642948027596	0.0012872111098262812	0.001361534741651039	0.0013452778728920882	0.04561015649896869	0.04406104610737009	-2.5229145873672393e-06	-9.852801991061533e-05	-2.4974027434268922e-06	-9.753169930071248e-05
17.063190072960847	0.0011921970255766637	0.0011832888606075078	0.0012424422952599127	0.0012315151872124665	0.0012706926839224115	0.0012585686678045947	0.0013003599894184543	0.0012869319286305408	0.0013611946984143945	0.001344944410762093	0.04557962353238675	0.04403155968815065	-2.499114379211388e-06	-9.818660993196615e-05	-2.4738420892605334e-06	-9.719369787267174e-05
17.166004376783235	0.0011920060236619546	0.0011830978802466	0.0012422106774845972	0.001231285141111954	0.0012704369638120098	0.0012583155337209386	0.0013000779896546234	0.001286653694468749	0.0013608557544139038	0.0013446120289774058	0.045549140821904664	0.04400212178344945	-2.475413547655368e-06	-9.784143628843722e-05	-2.4503798250266606e-06	-9.685197103087573e-05
17.26943818850684	0.0011918157731356557	0.0011829076482755111	0.0012419799070547534	0.001231055935759808	0.0012701821491951284	0.0012580632960879398	0.0012997969597694822	0.001286376418222217	0.0013605179231668645	0.0013442807407824243	0.04551870985698036	0.04397273383178173	-2.451811196260874e-06	-9.749245404125362e-05	-2.4270150630863532e-06	-9.650647428874337e-05
17.37349524097843	0.0011916262810868683	0.0011827181717972768	0.0012417499928879922	0.001230827580017436	0.0012699282500673612	0.00125781196479962	0.0012995169109279944	0.001286100110902047	0.0013601812183509476	0.0013439505595787516	0.04548833214548779	0.043943397289448	-2.428306431998331e-06	-9.713961769569623e-05	-2.4037469191912075e-06	-9.615716260991114e-05
17.478179289537028	0.00119143755468914	0.0011825294579995776	0.0012415209440084975	0.0012306000828521577	0.0012696752765437248	0.0012575615498682234	0.0012992378544283362	0.0012858247836507416	0.0013598456538061856	0.0013436214989271426	0.04545800921394174	0.043914113630756854	-2.4048983652408262e-06	-9.678288119582823e-05	-2.3805745124564487e-06	-9.580399040176601e-05
17.583494112149474	0.0011912496012015017	0.0011823415141557797	0.0012412927695483386	0.0012303734533385085	0.0012694232388601328	0.0012573120614256732	0.001298959801703541	0.001285550447743822	0.0013595112435369845	0.0013432935725494809	0.045427742607724655	0.0438848843482404	-2.381586109699921e-06	-9.64221979161406e-05	-2.3574969652906744e-06	-9.544691150786822e-05
17.689443509546752	0.0011910624279695228	0.0011821543476259948	0.0012410654787488077	0.0012301477006595718	0.0012691721473748927	0.0012570635097250572	0.001298682764323179	0.0012852771145914872	0.0013591780017141776	0.001342966794330787	0.04539753389132015	0.043855710952880295	-2.3583687823649363e-06	-9.605752065303119e-05	-2.3345134033585582e-06	-9.508587919956901e-05
17.79603130536116	0.0011908760424263758	0.0011819679658581434	0.0012408390809617667	0.001229922834108314	0.0012689220125702255	0.0012568159051421278	0.0012984067539950463	0.0012850047957402783	0.0013588459426770933	0.0013426411783212476	0.04536738464854528	0.0438265949743335	-2.335245503519434e-06	-9.568880161991977e-05	-2.311622955598197e-06	-9.47208461714033e-05
17.90326134626431	0.0011906904520939067	0.0011817823763890325	0.001240613585651008	0.001229698863088941	0.0012686728450537878	0.0012565692581768117	0.001298131782566877	0.001284733502874769	0.001358515080935654	0.0013423167387382718	0.04533729648279068	0.043797537961161995	-2.3122153966831024e-06	-9.531599243844946e-05	-2.2888247541482526e-06	-9.435176453212457e-05
18.011137502105942	0.0011905056645837308	0.0011815975868454502	0.0012403890023936432	0.0012294757971182738	0.0012684246555602382	0.0012563235794547567	0.0012978578620280855	0.0012844632478192812	0.0013581854311725088	0.001341993489968578	0.045307271017259995	0.04376854148106643	-2.2892775885267544e-06	-9.493904412963272e-05	-2.266117934275093e-06	-9.397858579596186e-05
18.119663666053608	0.0011903216875983342	0.001181413604945273	0.001240165340881503	0.0012292536458271433	0.001268177454952805	0.0012560788797288877	0.0012975850045115268	0.0012841940425396242	0.0013578570082451915	0.0013416714465703137	0.045277309895215404	0.0437396071211222	-2.266431208928707e-06	-9.455790710899414e-05	-2.24350163440315e-06	-9.360126087698539e-05
18.228843754733095	0.0011901385289321866	0.00118123043849858	0.00123994261092255	0.0012290324189617914	0.0012679312542248772	0.0012558351698809815	0.0012973132222952757	0.0012839258991448471	0.0013575298271883056	0.001341350623275192	0.0452474147802265	0.04371073648802025	-2.2436753908906468e-06	-9.417253117785518e-05	-2.220974996071552e-06	-9.321974008202893e-05
18.338681708369887	0.0011899561964728684	0.0011810480954087845	0.0012397208224423136	0.001228812126385301	0.0012676860645016192	0.0012555924609232616	0.0012970425278044366	0.0012836588298890223	0.00135720390321574	0.0013410310349906648	0.045217587356423776	0.043681931208308995	-2.2210092704604348e-06	-9.37828655128703e-05	-2.1985371638283055e-06	-9.283397309955976e-05
18.44918149093129	0.0011897746982022222	0.0011808665836737866	0.0012394999854853522	0.0012285927780790469	0.001267441897041615	0.001255350764000029	0.0012967729336129774	0.0012833928471730589	0.001356879251722927	0.0013407126968021353	0.045187829328751206	0.04365319292864249	-2.1984319867511884e-06	-9.338885866097546e-05	-2.17618728527106e-06	-9.244390899451616e-05
18.56034709026951	0.0011895940421974963	0.0011806859113871221	0.0012392801102167135	0.0012283743841441453	0.0012671987632385103	0.001255110090389285	0.001296504452445576	0.001283127963546521	0.0013565558882891067	0.001340395623975176	0.04515814242322756	0.043624523316033066	-2.1759426818892397e-06	-9.299045853003451e-05	-2.153924510973383e-06	-9.204949619959213e-05
18.672182518265565	0.001189414236632525	0.0011805060867391447	0.0012390612069234342	0.001228156954802948	0.0012669566746227046	0.0012548704515044085	0.0012962370971795123	0.0012828641917094902	0.0013562338286796515	0.0013400798319578061	0.045128528387211715	0.043595924058101795	-2.153540500975104e-06	-9.258761238120639e-05	-2.1317479944509346e-06	-9.165068250646669e-05
18.784691810974078	0.0011892352897789028	0.0011803271180182045	0.0012388432860160404	0.0012279405004005331	0.001266715642863034	0.0012546318588958225	0.0012959708808465591	0.0012826015445144363	0.0013559130888483968	0.0013397653363827738	0.045098988989666855	0.043567396863339124	-2.1312245920643985e-06	-9.218026682070168e-05	-2.109656892163199e-06	-9.124741505964207e-05
18.897879028768923	0.0011890572100071858	0.0011801490136118516	0.0012386263580300796	0.001227725031406224	0.0012664756797685056	0.0012543943242527048	0.0012957058166349195	0.001282340034968124	0.0013555936849400198	0.0013394521530698898	0.04506952602143394	0.04353894346136841	-2.1089941060889114e-06	-9.176836778995723e-05	-2.087650363406801e-06	-9.083964034456438e-05
19.01174825648978	0.0011888800057881035	0.001179971782008053	0.001238410433627667	0.0012275105584151314	0.0012662367972900322	0.0012541578594047165	0.001295441917891179	0.0012820796762335396	0.0013552756332924464	0.001339140298028383	0.04504014129550582	0.043510565603208304	-2.0868481968366534e-06	-9.13518605574204e-05	-2.0657275703111697e-06	-9.042730418110101e-05
19.126303603589555	0.001188703685693786	0.0011797954317964232	0.001238195523599056	0.0012272970921497102	0.0012659990075222093	0.0012539224763237463	0.001295179198122294	0.00128182048163185	0.0013549589504392977	0.0013388297874592971	0.045010836647309475	0.04348226506154642	-2.0647860209397143e-06	-9.093068971113838e-05	-2.043887677840271e-06	-9.001035171590788e-05
19.241549204282624	0.0011885282583989978	0.0011796199716694595	0.0012379816388642152	0.0012270846434613287	0.0012657623227050876	0.0012536881871256784	0.0012949176709975854	0.0012815624646443707	0.0013546436531123522	0.0013385206377579024	0.044981613934985065	0.04345404363101072	-2.042806737848242e-06	-9.050479915037601e-05	-2.022129853719752e-06	-8.958872741274271e-05
19.357489217694134	0.0011883537326823975	0.0011794454104238083	0.0012377687904744404	0.001226873223331871	0.0012655267552259958	0.0012534550040721895	0.0012946573503507836	0.0012813056389145803	0.0013543297582440628	0.001338212865516163	0.04495247503967949	0.0434259031284495	-2.0209095097064103e-06	-9.007413207282045e-05	-2.000453268368417e-06	-8.916237504180691e-05
19.474127828010037	0.0011881801174278086	0.001179271756961541	0.0012375569896139846	0.001226662842875358	0.0012652923176213777	0.0012532229395725695	0.001294398250182089	0.0012810500182501557	0.0013540172829701051	0.0013379064875252325	0.044923421865834326	0.04339784539321255	-1.999093501389715e-06	-8.963863096880798e-05	-1.9788570949173107e-06	-8.873123767327851e-05
19.59146924462811	0.0011880074216255013	0.0011790990202914333	0.0012373462476016977	0.0012264535133395726	0.0012650590225786462	0.0012529920061855532	0.001294140384660258	0.0012807956166250238	0.0013537062446319485	0.0013376015207779688	0.04489445634148619	0.04336987228744037	-1.9773578804858916e-06	-8.919823761283086e-05	-1.9573405091793603e-06	-8.829525766868018e-05
19.709517702309874	0.001187835654373489	0.0011789272095302733	0.001237136575892696	0.0012262452461077255	0.0012648268829380648	0.0012527622166211875	0.0012938837681247164	0.0012805424481814505	0.0013533966607794732	0.0013372979824715036	0.044865580418564845	0.043341985696351386	-1.9557018172038435e-06	-8.875289305187994e-05	-1.9359026895478942e-06	-8.785437666858353e-05
19.828277461333414	0.0011876648248788496	0.0011787563339041838	0.0012369279860800534	0.001226038052700133	0.0012645959116946621	0.0012525335837427257	0.0012936284150877138	0.0012802905272321604	0.0013530885491736288	0.0013369958900098407	0.04483679607320345	0.043314187528540625	-1.9341244843268032e-06	-8.830253759534168e-05	-1.9145428169836318e-06	-8.740853558419914e-05
19.94775280764713	0.001187494942459054	0.0011785864027499535	0.0012367204898965142	0.001225831944775916	0.0012643661220001659	0.0012523061205685383	0.0012933743402364923	0.0012800398682624797	0.0013527819277891226	0.0013366952610064907	0.0448081053060442	0.04328647971628022	-1.9126250572444256e-06	-8.784711080905838e-05	-1.8932600750328973e-06	-8.69576745905487e-05
20.067948053024427	0.001187326016543307	0.0011784174255163877	0.0012365140992162136	0.0012256269341347212	0.0012641375271649493	0.0012520798402740447	0.0012931215584354868	0.001279790485932504	0.0013524768148171402	0.0013363961132871398	0.04477951014255975	0.04325886421582175	-1.8912027138651838e-06	-8.73865515025607e-05	-1.8720536497374152e-06	-8.650173311444687e-05
20.188867535219305	0.0011871580566739173	0.001178249411765675	0.0012363088260564468	0.001225423032718464	0.0012639101406600307	0.0012518547561936849	0.0012928700847285673	0.0012795423950793033	0.0013521732286681247	0.0013360984648923613	0.044751012633369225	0.04323134300770755	-1.8698566345851445e-06	-8.692079772013028e-05	-1.8509227296030842e-06	-8.604064982489779e-05
20.31051561812294	0.0011869910725076634	0.0011780823711747658	0.001236104682579427	0.0012252202526130908	0.001263683976119067	0.0012516308818229023	0.0012926199343412867	0.0012792956107191506	0.0013518711879745686	0.0013358023340803602	0.044722614854566044	0.04320391809708567	-1.8485860022341913e-06	-8.644978672969761e-05	-1.8298665055479363e-06	-8.5574362622437e-05
20.432896691921076	0.001186825073817204	0.001177916313536782	0.0012359016810941066	0.0012250186060503768	0.0012634590473404109	0.0012514082308201706	0.0012923711226831955	0.0012790501480497909	0.0013515707115938755	0.0013355077393297694	0.044694318908046406	0.04317659151402727	-1.8273900020690861e-06	-8.597345501396014e-05	-1.8088841709004017e-06	-8.510280863069375e-05
20.55601517325261	0.0011866600704924732	0.0011777512487624196	0.0012356998340579772	0.001224818105409726	0.001263235368289152	0.0012511868170090213	0.0012921236653501496	0.0012788060224527243	0.0013512718186112346	0.0013352146993424656	0.04466612692184934	0.043149365313852286	-1.8062678217500502e-06	-8.549173826125078e-05	-1.787974921366349e-06	-8.462592418670423e-05
20.679875505368887	0.0011864960725421112	0.001177587186881385	0.0012354991540789227	0.0012246187632200054	0.0012630129530992195	0.0012509666543801196	0.001291877578126669	0.001278563249495532	0.0013509745283425485	0.0013349232330464383	0.04463804105049216	0.04312224157746011	-1.7852186512470891e-06	-8.500457135190986e-05	-1.7671379549380126e-06	-8.414364482761671e-05
20.804482158294064	0.0011863330900949106	0.0011774241380438444	0.0012352996539170883	0.0012244205921614086	0.0012627918160754965	0.0012507477570933632	0.0012916328769883325	0.0012783218449342318	0.0013506788603374106	0.0013346333595987009	0.04461006347532132	0.04309522241165981	-1.7642416828321864e-06	-8.451188834956991e-05	-1.7463724719000637e-06	-8.365590528258693e-05
20.92983962898646	0.001186171133401275	0.0011772621125218895	0.001235101346486771	0.0012242236050673304	0.001262571971695967	0.0012505301394799995	0.0012913895781041962	0.0012780818247156653	0.0013503848343821114	0.0013343450983882385	0.044582196404863335	0.043068309949514993	-1.7433361110463438e-06	-8.401362249019217e-05	-1.7256776747949162e-06	-8.316263946209212e-05
21.055952441500814	0.001186010212834694	0.0011771011207110165	0.0012349042448583346	0.0012240278149262705	0.0012623534346138873	0.0012503138160447798	0.001291147697839244	0.001277843204979915	0.0013500924705026967	0.0013340584690389975	0.044554442075180334	0.04304150635068819	-1.7225011326657547e-06	-8.350970617165832e-05	-1.7050527683524705e-06	-8.266378044563538e-05
21.18282514715158	0.0011858503388932375	0.0011769411731316292	0.0012347083622601457	0.0012238332348837656	0.0012621362196599878	0.0012500988014681415	0.0012909072527568762	0.0012776060020627564	0.0013498017889680622	0.001333773491412921	0.04452680275023736	0.04301481380178828	-1.701735946636751e-06	-8.300007094139139e-05	-1.684496959473633e-06	-8.215926047203115e-05
21.31046232467717	0.0011856915222010712	0.001176782280430555	0.0012345137120805478	0.00122363987824434	0.0012619203418447091	0.0012498851106084122	0.0012906682596214344	0.001277370232498145	0.0013495128102931065	0.0013334901856130283	0.04449928072226684	0.04298823451673124	-1.6810397540454464e-06	-8.248464748544793e-05	-1.6640094572008268e-06	-8.164901092810872e-05
21.438868580405217	0.0011855337735099808	0.0011766244533825791	0.0012343203078698409	0.001223447758473482	0.0012617058163604607	0.001249672758504052	0.0012904307354007528	0.0012771359130207332	0.0013492255552419148	0.0013332085719865356	0.04447187831214818	0.042961770737100606	-1.6604117581151337e-06	-8.196336561874795e-05	-1.6435894726433975e-06	-8.113296233625e-05
21.568048548418737	0.00118537710370092	0.0011764677028920018	0.0012341281633423018	0.0012232568891996547	0.0012614926585839074	0.0012494617603759208	0.001290194697268751	0.0012769030605684316	0.001348940044830995	0.0013329286711280287	0.04444459786978605	0.04293542473251568	-1.6398511641247532e-06	-8.143615427169681e-05	-1.6232362189932265e-06	-8.06110443455077e-05
21.69800689072348	0.001185221523785577	0.0011763120399941995	0.0012339372923782232	0.0012230672842163095	0.0012612808840782985	0.001249252131629569	0.0012899601626080585	0.0012766716922849822	0.0013486563003325628	0.0013326505038826655	0.04441744177449802	0.04290919880100518	-1.619357179369861e-06	-8.090294147825028e-05	-1.6029489114518722e-06	-8.008318571797735e-05
21.828748297416116	0.0011850670449079545	0.0011761574758572242	0.0012337477090259808	0.0012228789574839562	0.0012610705085958163	0.0012490438878575744	0.0012897271490126816	0.0012764418255226005	0.0013483743432778751	0.0013323740913494502	0.04439041243541019	0.0428830952693889	-1.5989290131530887e-06	-8.036365436545068e-05	-1.5827267671733244e-06	-7.954931431627954e-05
21.960277486853503	0.001184913678345974	0.0011760040217834065	0.0012335594275041269	0.0012226919231322364	0.0012608615480799595	0.0012488370448418987	0.001289495674290699	0.0012762134778446276	0.0013480941954606069	0.001332099454884534	0.04436351229185452	0.04285711649366309	-1.5785658767242944e-06	-7.981821914046505e-05	-1.5625690052570654e-06	-7.900935709356793e-05
22.092599205822967	0.001184761435513093	0.0011758516892109837	0.0012333724622035096	0.001222506195462032	0.0012606540186679603	0.001248631618556277	0.0012892657564670005	0.0012759866670282287	0.0013478158789402826	0.0013318266161045729	0.04433674381377792	0.04283126485939322	-1.5582669832545429e-06	-7.926656107892782e-05	-1.5424748467194466e-06	-7.846324008115024e-05
22.225718229713628	0.0011846103279599415	0.0011757004897157406	0.0012331868276894173	0.0012223217889475977	0.0012604479366932278	0.001248427625168638	0.0012890374137860588	0.0012757614110671266	0.0013475394160457536	0.0013315555968901338	0.04431010950215446	0.04280554278211376	-1.538031547783196e-06	-7.870860451167361e-05	-1.5224435144173612e-06	-7.791088837480475e-05
22.359639362688714	0.0011844603673759838	0.0011755504350126787	0.0012330025387037578	0.0012221387182387265	0.001260243318687834	0.0012482250810435657	0.0012888106647147468	0.0012755377281743767	0.0013472648293787334	0.0013312864193891505	0.044283611889406	0.04277995270773318	-1.51785878717281e-06	-7.81442728121362e-05	-1.5024742330326316e-06	-7.735222612365034e-05
22.494367437858962	0.001184311565591189	0.0011754015369576964	0.0012328196101672564	0.001221956998162935	0.0012600401813850242	0.0012480240027447772	0.0012885855279451857	0.0012753156367851768	0.001346992141817378	0.001331019106020428	0.04425725353982915	0.04275449711294831	-1.4977479201004618e-06	-7.757348838491329e-05	-1.4825662290295083e-06	-7.678717651687927e-05
22.629907317457054	0.0011841639345777305	0.0011752538075492929	0.001232638057181687	0.001221776643727684	0.001259838541721762	0.0012478244070376536	0.0012883620223976377	0.0012750951555597168	0.0013467213765199241	0.001330753679477206	0.04423103705002976	0.04272917850566126	-1.4776981669692782e-06	-7.699617265030656e-05	-1.4627187305974246e-06	-7.621566177026806e-05
22.766263893012997	0.0011840174864517013	0.001175107258930294	0.0012324578950321362	0.0012215976701226256	0.001259638416841319	0.0012476263108917888	0.0012881401672234442	0.0012748763033860735	0.0013464525569283825	0.001330490162730768	0.04420496504936498	0.04270399942540883	-1.4577087499075686e-06	-7.641224603344154e-05	-1.4429309676440571e-06	-7.563760311465884e-05
22.903442085530802	0.0011838722334748437	0.001174961903389588	0.0012322791391892842	0.0012214200927218742	0.0012594398240958805	0.00124742973148358	0.0012879199818079897	0.0012746590993831328	0.0013461857067722793	0.0013302285790341038	0.0441790402003912	0.04267896244379311	-1.4377788927436713e-06	-7.582162795113923e-05	-1.423202171734611e-06	-7.505292078208159e-05
23.041446845665973	0.0011837281880563032	0.001174817753363889	0.0012321018053117212	0.0012212439270863084	0.0012592427810491985	0.0012472346861988489	0.0012877014857737177	0.0012744435629035622	0.0013459208500724552	0.001329968951925627	0.04415326519932164	0.04265407016492487	-1.417907820891462e-06	-7.522423679509616e-05	-1.4035315760501862e-06	-7.44615339914323e-05
23.180283153904217	0.0011835853627544131	0.001174674821439528	0.0012319259092483065	0.001221069188965916	0.0012590473054792891	0.0012470411926355065	0.0012874846989831999	0.0012742297135368336	0.0013456580111449363	0.0013297113052329623	0.04412764277649084	0.04262932522587139	-1.398094761383313e-06	-7.461998992150387e-05	-1.383918415347879e-06	-7.386336093564982e-05
23.31995602074116	0.0011834437702784723	0.0011745331203542426	0.0012317514670405285	0.0012208958943021415	0.0012588534153811382	0.001246849268606242	0.001287269641542217	0.001274017571112262	0.0013453972146048338	0.0013294556630767582	0.04410217569682609	0.04260473029711214	-1.3783389428033074e-06	-7.400880363581108e-05	-1.3643619259330261e-06	-7.3258318768199e-05
23.460470486863187	0.0011833034234905748	0.0011743926629990112	0.0012315784949249288	0.0012207240592302941	0.0012586611289694782	0.0012466589321412586	0.0012870563338029195	0.0012738071557021175	0.0013451384853703327	0.0013292020498745915	0.04407686676032718	0.042580288083002744	-1.358639595220451e-06	-7.339059317743035e-05	-1.3448613456036942e-06	-7.264632358824907e-05
23.60183162332936	0.0011831643354074377	0.0011742534624198944	0.0012314070093355305	0.0012205537000819673	0.0012584704646815745	0.0012464702014910384	0.0012868447963670065	0.00127359848762476	0.001344881848666723	0.0013289504903449068	0.044051718802557024	0.0425560013222458	-1.338995950199949e-06	-7.276527270783095e-05	-1.325415913611648e-06	-7.202729042668499e-05
23.744044531754422	0.0011830265192022587	0.0011741155318198981	0.0012312370269063108	0.0012203848333874926	0.0012582814411800632	0.0012462830951291515	0.0012866350500889611	0.0012733915874478254	0.0013446273300304935	0.001328701009511025	0.04402673469513787	0.04253187278837298	-1.3194072407173366e-06	-7.213275529355245e-05	-1.306024870631993e-06	-7.140113323192421e-05
23.887114344492932	0.0011828899882065922	0.0011739788845608625	0.0012310685644737062	0.0012202174758784302	0.0012580940773558264	0.0012460976317550958	0.0012864271160793286	0.0012731864759914573	0.0013443749553134923	0.0013284536327052103	0.04400191734625374	0.04250790529023131	-1.2998727011255193e-06	-7.149295289199387e-05	-1.286687458712868e-06	-7.076776485478997e-05
24.031046224824397	0.0011827547559122521	0.0011738435341653722	0.0012309016390791446	0.0012200516444900913	0.001257908392330905	0.0012459138302971832	0.0012862210157080448	0.0012729831743315877	0.0013441247506871526	0.0013282083855728022	0.04397726970116909	0.042484101672481504	-1.2803915671261504e-06	-7.084577633731381e-05	-1.2674029212303428e-06	-7.012709703421716e-05
24.175845367139747	0.001182620835973226	0.0011737094943186826	0.0012307362679716107	0.0012198873563640863	0.0012577244054614472	0.0012457317099154575	0.0012860167706078057	0.0012727817038032524	0.001343876742646771	0.0013279652940764019	0.043952794742750614	0.042460464816100614	-1.2609630757340687e-06	-7.019113532477639e-05	-1.2481705028571932e-06	-6.947904038132058e-05
24.32151699712871	0.0011824882422076198	0.001173576778870673	0.0012305724686102494	0.0012197246288509125	0.001257542136340702	0.0012455512900046593	0.001285814402677488	0.0012725820860039656	0.0013436309580158665	0.0013277243845001316	0.043928495491996865	0.04243699763889726	-1.241586465187093e-06	-6.952893839329288e-05	-1.2289894495047873e-06	-6.882350436424045e-05
24.468066371968433	0.0011823569885996228	0.0011734454018378247	0.0012304102586670007	0.0012195634795125747	0.0012573616048020594	0.0012453725901972262	0.0012856139340856239	0.0012723843427971426	0.001343387423950598	0.0013274856834539566	0.04390437500858283	0.04241370309603709	-1.2222609749581656e-06	-6.885909291251546e-05	-1.209859008306606e-06	-6.816039729362622e-05
24.61549878051318	0.0011822270893014869	0.0011733153774052092	0.0012302496560292594	0.0012194039261252344	0.001257182830922112	0.0012451956303663318	0.0012854153872739113	0.0012721884963155575	0.0013431461679442455	0.0013272492178780673	0.04388043639141111	0.04239058418057093	-1.2029858456998402e-06	-6.818150506585074e-05	-1.1907784275505887e-06	-6.748962630526156e-05
24.763819543485244	0.0011820985586355414	0.001173186719928515	0.0012300906788025895	0.0012192459866819006	0.0012570058350237835	0.0012450204306289772	0.0012852187849607941	0.0012719945689648694	0.0013429072178317734	0.001327015015047339	0.04385668277917067	0.04236764392398007	-1.1837603191592813e-06	-6.749607983236316e-05	-1.171746956635765e-06	-6.681109734438251e-05
24.91303401366693	0.001181971411096218	0.001173059443936086	0.001229933345313453	0.0012190896793951534	0.0012568306376794832	0.0012448470113491125	0.001285024150145075	0.0012718025834271846	0.001342670601794451	0.001326783102575851	0.04383311735090851	0.042344885396722924	-1.1645836381773966e-06	-6.680272097236983e-05	-1.1527638460471015e-06	-6.612471514991225e-05
25.063147576093755	0.0011818456613521082	0.0011729335641309873	0.0012297776741119883	0.0012189350226998973	0.001256657259714312	0.0012446753931408092	0.0012848315061095965	0.0012716125626646797	0.0013424363483645586	0.0013265535084214842	0.043809743326612464	0.042322311708803136	-1.1454550466524077e-06	-6.610133101125903e-05	-1.1338283473112665e-06	-6.543038323816863e-05
25.214165648248784	0.001181721324248031	0.0011728090953930892	0.001229623683974812	0.0012187820352561561	0.0012564857222092996	0.0012445055968714669	0.001284640876424956	0.001271424529923264	0.0013422044864301447	0.001326326260890577	0.043786563967799313	0.04229992601033266	-1.1263737894635223e-06	-6.539181122042215e-05	-1.1149397129376487e-06	-6.472800388498956e-05
25.366093680258146	0.0011815984148071405	0.0011726860527811853	0.0012294713939078744	0.0012186307359519065	0.0012563160465047108	0.00124433764366508	0.0012844522849532996	0.001271238508736315	0.0013419750452398882	0.0013261013886426713	0.04376358257811924	0.04227773149211923	-1.1073391124232293e-06	-6.467406160021172e-05	-1.0960971963663163e-06	-6.401747810852454e-05
25.518937155087716	0.0011814769482330447	0.001172564451535123	0.001229320823149335	0.0012184811439059408	0.001256148254203372	0.0012441715549055341	0.0012842657558521473	0.0012710545229284468	0.001341748054408009	0.0013258789206953185	0.0437408025039667	0.04225573138625388	-1.08835026227036e-06	-6.394798086439835e-05	-1.077300051961945e-06	-6.329870565360829e-05
25.672701588741027	0.001181356939911946	0.001172444307077961	0.0012291719911724822	0.001218333278470771	0.0012559823671740573	0.0012440073522399526	0.0012840813135782862	0.0012708725966193454	0.0013415235439192686	0.0013256588864289632	0.04371822713510636	0.04223392896671586	-1.0694064865928929e-06	-6.321346642043646e-05	-1.0585475349296838e-06	-6.25715849724151e-05
25.827392530458226	0.0011812384054148183	0.0011723256350181577	0.0012290249176886965	0.0012181871592355736	0.001255818407554919	0.0012438450575820955	0.0012838989828917204	0.0012706927542276594	0.0013413015441340512	0.0013254413155919104	0.04369585990530572	0.04221232754998532	-1.05050703378632e-06	-6.2470414351673e-05	-1.0398389012865328e-06	-6.183601320705612e-05
25.983015562916506	0.0011811213604995955	0.0011722084511517742	0.0012288796226504442	0.0012180428060291689	0.0012556563977569664	0.0012436846931157973	0.001283718788859675	0.0012705150204749425	0.0013410820857935198	0.0013252262383053636	0.04367370429298358	0.04219093049566709	-1.0316511530215552e-06	-6.171871939977813e-05	-1.021173407827515e-06	-6.109188617220429e-05
26.139576302431465	0.0011810058211133875	0.0011720927714647053	0.00122873612625431	0.001217900238923037	0.0012554963604675875	0.0012435262812984544	0.0012835407568606554	0.0012703394203896544	0.0013408652000248514	0.0013250136850685408	0.04365176382186758	0.042169741207127444	-1.0128380941859527e-06	-6.0958274945593915e-05	-1.0025503120484822e-06	-6.0339098335443486e-05
26.297080399159835	0.0011808918033947265	0.00117197861213494	0.001228594448944078	0.0012177594782343815	0.0012553383186541286	0.0012433698448645679	0.0012833649125885776	0.0012701659793112252	0.001340650918346567	0.0013248036867638837	0.043630042061665056	0.04214876313214111	-9.940671078399396e-07	-6.0188972989927425e-05	-9.839688721348383e-07	-5.957754279958816e-05
26.455533537303385	0.0011807793236758278	0.001171865989534839	0.0012284546114138422	0.0012176205445292244	0.0012551822955675152	0.0012432154068293215	0.0012831912820569459	0.0012699947228941722	0.0013404392726739315	0.0013245962746623327	0.043608542628746326	0.04212799976355035	-9.753374451753824e-07	-5.9410704135093306e-05	-9.65428346896488e-07	-5.88071112830324e-05
26.614941435314055	0.001180668398484883	0.0011717549202334427	0.0012283166346111667	0.0012174834586255474	0.0012550283147459288	0.0012430629904922274	0.0012830198916031015	0.0012698256771122838	0.0013402302953244528	0.0013243914804286982	0.043587269186838286	0.04210745463993743	-9.566483579527031e-07	-5.862335756420811e-05	-9.469279957062537e-07	-5.802769409979369e-05
26.77530984610034	0.001180559044548377	0.0011716454209988044	0.0012281805397402802	0.0012173482415964731	0.001254876400018535	0.0012429126194408089	0.0012828507678925303	0.0012696588682628606	0.0013400240190234616	0.0013241893361271154	0.043566225447735384	0.04208713134630673	-9.37999098466185e-07	-5.7826821022261e-05	-9.284670784868651e-07	-5.7239180141749335e-05
26.93664455723489	0.0011804512787934264	0.0011715375088003467	0.001228046348265317	0.0012172149147734843	0.00125472657550926	0.0012427643175543382	0.0012826839379232343	0.0012694943229710218	0.0013398204769097832	0.001323989874226581	0.04354541517201972	0.042067033514785225	-9.19388919501038e-07	-5.7020980796018694e-05	-9.10044855643305e-07	-5.6441456857236894e-05
27.098951391163432	0.0011803451183501465	0.0011714312008112434	0.0012279140819135975	0.00121708349974969	0.001254578865640623	0.0012426181090076309	0.001282519429030165	0.0012693320681940717	0.001339619702541499	0.0013237931276065835	0.043524842169794214	0.042047164825328276	-9.008170742739845e-07	-5.6205721693236566e-05	-8.916605880224769e-07	-5.56344102316253e-05
27.26223620541477	0.0011802405805540418	0.00117132651441083	0.0012277837626789533	0.0012169540183831315	0.0012544332951376206	0.0012424740182748854	0.0012823572688897313	0.0012691721312259336	0.0013394217299018039	0.001323599129562823	0.04350451030143524	0.042027529006445054	-8.822828163677736e-07	-5.538092702095376e-05	-8.733135368373113e-07	-5.481792476513814e-05
27.426504892812353	0.0011801376829484293	0.0011712234671870444	0.0012276554128250994	0.0012168264928001406	0.0012542898890316742	0.001242332070133593	0.0012821974855243693	0.0012690145397016557	0.0013392265934049615	0.0013234079138130296	0.04348442347835312	0.04200812983593277	-8.637853997242421e-07	-5.4546478566203094e-05	-8.550029636567903e-07	-5.399188345386885e-05
27.59176338168682	0.0011800364432868722	0.001171122076938878	0.0012275290548890384	0.0012167009453987196	0.0012541486726646129	0.0012421922896684763	0.0012820401073071717	0.0012688593216019666	0.0013390343279023435	0.0013232195145028581	0.043464585663769074	0.04198897114163166	-8.453240785710227e-07	-5.370225657405636e-05	-8.367281303539066e-07	-5.315616776888077e-05
27.758017636089992	0.0011799368795356558	0.0011710223616788731	0.0012274047116845245	0.001216577398851994	0.0012540096716927372	0.001242054702275508	0.001281885162966604	0.001268706505257917	0.0013388449686885817	0.0013230339662118978	0.043445000873508756	0.041970056802184214	-8.268981073395777e-07	-5.2848139723365994e-05	-8.184882990180595e-07	-5.2310657632059776e-05
27.925273656010095	0.0011798390098762864	0.0011709243396356404	0.0012272824063055694	0.001216455876111695	0.0012538729120909278	0.001241919333665976	0.0012817326815912813	0.0012685561193555874	0.00133865855150782	0.001322851303959778	0.043425673176807025	0.04195139074781893	-8.085067406795113e-07	-5.198400510866841e-05	-8.002827319307688e-07	-5.1455231396074774e-05
28.09353747758831	0.0011797428527080044	0.0011708280292563912	0.001227162162129981	0.0012163364004116836	0.0012537384201568031	0.0012417862098706067	0.0012815826926348126	0.0012684081929408523	0.0013384751125600533	0.001322671563212356	0.04340660669713328	0.041932976961142565	-7.90149233361858e-07	-5.11097282150097e-05	-7.821106915231746e-07	-5.058976582214547e-05
28.2628151733366	0.0011796484266503428	0.0011707334492095196	0.0012270440028229717	0.001216218995271537	0.0012536062225149609	0.0012416553572437456	0.001281435225920731	0.001268262755424237	0.0013382946885075937	0.0013224947798880298	0.04338780561302622	0.0419148194779491	-7.718248402257405e-07	-5.0225182894908516e-05	-7.639714403157548e-07	-4.971413605739383e-05
28.43311285235687	0.0011795557505456969	0.0011706406183871918	0.0012269279523407898	0.0012161036845001665	0.0012534763461212546	0.0012415268024675986	0.0012812903116474848	0.0012681198365858313	0.0013381173164816245	0.001322320990364138	0.04336927415895266	0.04189692238804673	-7.535328161514809e-07	-4.933024134654018e-05	-7.458642408519726e-07	-4.882821561064121e-05
28.604436660561465	0.0011794648434619334	0.0011705495559079764	0.0012268140349344235	0.0012159904921994968	0.0012533488182671492	0.00124140057255654	0.0012811479803935164	0.0012679794665802875	0.001337943034088876	0.0013221502314834746	0.04335101662617255	0.041879289836095845	-7.352724159933807e-07	-4.842477408950607e-05	-7.277883556713882e-07	-4.793187633067575e-05
28.77679278089485	0.0011793757246950155	0.0011704602811194946	0.0012267022751533286	0.0012158794427681795	0.0012532236665841242	0.0012412766948614663	0.0012810082631224088	0.0012678416759418854	0.0013377718794184005	0.0013219825405609048	0.04333303736363394	0.04186192602246925	-7.170428945255103e-07	-4.750864994076953e-05	-7.097430472420042e-07	-4.7024988381910715e-05
28.950187433556945	0.0011792884137716646	0.0011703728136011038	0.0012265926978492288	0.0012157705609053707	0.0012531009190481558	0.0012411551970742316	0.0012808711911881157	0.0012677064955896845	0.001337603891048475	0.0013218179553900998	0.043315340778870705	0.04184483520412443	-6.988435063805601e-07	-4.658173598950932e-05	-6.917275779021528e-07	-4.610742021918246e-05
29.124626876227456	0.0011792029304520458	0.0011702871731666083	0.0012264853281799496	0.0012156638716145497	0.0012529806039842492	0.0012410361072321316	0.0012807367963402698	0.0012675739568327466	0.0013374391080536055	0.0013216565142503735	0.043297931338929264	0.041828021695493926	-6.806735060238198e-07	-4.564389757436005e-05	-6.737412098310053e-07	-4.5179038565879015e-05
29.30011740429177	0.0011791192947324801	0.0011702033798669943	0.00122638019161331	0.001215559400207388	0.001252862750071041	0.0012409194537224564	0.001280605110729573	0.0012674440913754404	0.0013372775700116572	0.00132149825591364	0.043280813571309605	0.041811489869395556	-6.625321476660083e-07	-4.469499825615619e-05	-6.557832049692083e-07	-4.423970838646207e-05
29.476665351068124	0.0011790375268481872	0.0011701214539931995	0.001226277313931066	0.0012154571723076736	0.0012527473863454734	0.0012408052652871139	0.0012804761669132682	0.001267316931322827	0.0013371193170111015	0.0013213432196514884	0.04326399206492182	0.04179524415795679	-6.44418685214268e-07	-4.3734899792841064e-05	-6.378528249599037e-07	-4.328929286148697e-05
29.654277088036206	0.0011789576472760574	0.0011700414160789115	0.0012261767212329074	0.0012153572138552903	0.0012526345422075274	0.0012406935710273152	0.0012803499978607002	0.0012671925091861352	0.0013369643896583912	0.0013211914452423753	0.0432474714710667	0.041779289053560924	-6.263323722422408e-07	-4.2763462114792095e-05	-6.199493311305135e-07	-4.2327653364010454e-05
29.832959025067048	0.001178879676737446	0.0011699632869033878	0.0012260784399404994	0.001215259551110237	0.0012525242474250259	0.0012405844004083214	0.0012802266369589532	0.001267070857888305	0.0013368128290854504	0.0013210429729789339	0.04323125650443349	0.041763629109809006	-6.082724618903211e-07	-4.178054329609382e-05	-6.020719843960291e-07	-4.135464943108569e-05
30.0127176106544	0.0011788036362010057	0.001169887087494316	0.0012259824968015919	0.0012151642106567194	0.001252416532138516	0.0012404777832642764	0.001280106118018585	0.001266952010769636	0.0013366646769573053	0.0013208978436754174	0.04321535194411429	0.04174826894250275	-5.902382068405029e-07	-4.078599952930806e-05	-5.84220045216511e-07	-4.0370138737727546e-05
30.193559332147448	0.001178729546885538	0.0011698128391306956	0.0012258889188941705	0.0012150712194072778	0.0012523114268662059	0.0012403737498030904	0.0012799884752794444	0.0012668360015935078	0.0013365199754798327	0.0013207560986752606	0.043199762634645214	0.041733213230647354	-5.72228859261302e-07	-3.977968509868979e-05	-5.663927735554547e-07	-3.9373977071127664e-05
30.37549071598484	0.0011786574302628775	0.0011697405633457492	0.0012257977336306667	0.0012149806046069809	0.001252208962508984	0.0012402723306114065	0.0012798737434165787	0.0012667228645521936	0.0013363787674076479	0.0013206177798587694	0.04318449348706369	0.04171846671747147	-5.542436707210198e-07	-3.8761452350322134e-05	-5.485894288034636e-07	-3.836601830223274e-05
30.55851832793038	0.0011785873080608095	0.0011696702819298714	0.0012257089687622322	0.0012148923938376755	0.0012521091703555141	0.0012401735566596342	0.0012797619575462386	0.0012666126342727728	0.0013362410960521304	0.001320482929650953	0.0431695494799859	0.0417040342114728	-5.362818921426406e-07	-3.773115166466612e-05	-5.308092697157984e-07	-3.7346114356962e-05
30.742648773309874	0.001178519202266012	0.0011696020169336006	0.001225622652383059	0.001214806615022289	0.0012520120820873966	0.0012400774593070635	0.0012796531532319757	0.0012665053458231225	0.0013361070052895856	0.0013203515910294801	0.043154935660712775	0.0416899205874784	-5.183427737500551e-07	-3.668863142877732e-05	-5.130515543655401e-07	-3.631411518928429e-05
30.92788869724955	0.0011784531351270253	0.0011695357906706227	0.001225538812934762	0.0012147232964291905	0.0012519177297844082	0.0012399840703070418	0.001279547366490829	0.0012664010347180127	0.0013359765395695449	0.0013202238075327754	0.043140657146350805	0.04167613078773333	-5.004255650116821e-07	-3.563373800696823e-05	-4.95315540096318e-07	-3.526986875279636e-05
31.114244784915854	0.001178389129157254	0.0011694716257208025	0.0012254574792108187	0.0012146424666766092	0.0012518261459298179	0.0012398934218122344	0.001279444633799614	0.0012662997369252875	0.0013358497439232124	0.0013200996232682544	0.04312671912495904	0.04166266982300448	-4.825295145446246e-07	-3.4566315709055884e-05	-4.776004834164925e-07	-3.421322096863744e-05
31.30172376175672	0.0011783272071380073	0.0011694095449332606	0.0012253786803610792	0.0012145641547371222	0.0012517373634157905	0.0012398055463799687	0.0012793449921013201	0.001266201488872163	0.0013357266639720696	0.0013199790829207128	0.0431131268567198	0.04164954277371436	-4.6465387009949136e-07	-3.348620676299485e-05	-4.5990563998440925e-07	-3.3144015698399754e-05
31.4903323937443	0.0011782673921215433	0.0011693495714294514	0.001225302445896309	0.0012144883899421807	0.0012516514155488463	0.0012397204769776372	0.0012792484788115832	0.0012661063274515914	0.0013356073459366033	0.001319862231760839	0.04309988567513348	0.041636754791089754	-4.4679787847843114e-07	-3.239325128343018e-05	-4.422302645394442e-07	-3.206209471395827e-05
31.68007748761912	0.0011782097074341758	0.0011692917286063049	0.0012252288056928276	0.0012144152019867213	0.0012515683360554291	0.0012396382469881991	0.0012791551318252934	0.0012660142900287618	0.0013354918366452221	0.0013197491156539	0.04308700098823651	0.04162431109834231	-4.289607854496974e-07	-3.128728723847396e-05	-4.245736108070275e-07	-3.0967297663692106e-05
31.870965891135747	0.0011781541766793867	0.001169236040139376	0.0012251577899971846	0.0012143446209338248	0.0012514881590875385	0.0012395588902157585	0.0012790649895232822	0.0012659254144476797	0.0013353801835433007	0.0013196397810685632	0.043074478279843606	0.041612216991866166	-4.1114183570428037e-07	-3.016815041986809e-05	-4.06934931459612e-07	-2.9859462043396734e-05
32.063004493309954	0.0011781008237409817	0.0011691825299860385	0.0012250894294309088	0.0012142766772194414	0.0012514109192284539	0.001239482440891218	0.0012789780907791325	0.0012658397390378623	0.001335272434702405	0.0013195342750858849	0.04306232311081987	0.041600477842466135	-3.9334027279952846e-07	-2.9035674410787804e-05	-3.89313478060295e-07	-2.8738423164670346e-05
32.25620022466719	0.0011780496727862688	0.0011691312223887007	0.0012250237549953163	0.0012142114016571793	0.0012513366514985342	0.0012394089336780227	0.0012788944749660878	0.0012657573026211366	0.001335168638829665	0.0013194326454084458	0.04305054112037619	0.04158909909660867	-3.755553390732795e-07	-2.7889690552174162e-05	-3.7170850097781663e-07	-2.7604014121024312e-05
32.45056005749291	0.0011780007482692708	0.0011690821418780606	0.0012249607980763884	0.001214148825443159	0.0012512653913611187	0.00123933840367799	0.001278814181964077	0.001265678144518546	0.001335068845277328	0.0013193349403696592	0.04303913802739094	0.041578086277697046	-3.5778627559398743e-07	-2.6730027910260024e-05	-3.541192493453603e-07	-2.6456065756880198e-05
32.64609100608406	0.0011779540749339646	0.0011690353132763835	0.0012249005904497081	0.001214088980160928	0.001251197174728496	0.0012392708864372162	0.0012787372521668471	0.0012656023045573685	0.001334973104052471	0.0013192412089432374	0.04302811963176094	0.041567444987379874	-3.400323220774555e-07	-2.5556513241487e-05	-3.365449709590712e-07	-2.529440663148752e-05
32.84280012700226	0.0011779096778175614	0.0011689907617008246	0.0012248431642854763	0.0012140318977864552	0.001251132037967986	0.0012392064179520925	0.0012786637264892257	0.0012655298230782534	0.0013348814658269018	0.001319151500752835	0.04301749181578119	0.041557180906877066	-3.222927168213506e-07	-2.4368970958255076e-05	-3.189849122277495e-07	-2.4118862985728073e-05
33.040694519328454	0.0011778675822538	0.0011689485125667687	0.0012247885521535769	0.0012139776106931744	0.0012510700179080903	0.001239145034675387	0.0012785936463744789	0.0012654607409424616	0.0013347939819472222	0.0013190658660818572	0.04300726054555228	0.04154729979834364	-3.0456669664535516e-07	-2.316722309453345e-05	-3.014383181221096e-07	-2.292925870905904e-05
33.239781324919136	0.001177827813876288	0.0011689085915912102	0.0012247367870287273	0.0012139261516571104	0.001251011151844753	0.0012390867735224327	0.0012785270538018087	0.0012653950995392337	0.0013347107044450884	0.0013189843558834486	0.04299743187241921	0.04153780750625655	-2.868534968100689e-07	-2.1951089269112156e-05	-2.8390443208023766e-07	-2.1725415302209505e-05
33.44006772866406	0.001177790398621861	0.0011688710247961655	0.0012246879022956875	0.0012138775538620692	0.0012509554775477002	0.0012390316718774031	0.0012784639912939602	0.0012653329407932726	0.0013346316860476455	0.0013189070217906641	0.04298801193443925	0.04152870995883201	-2.691523509580282e-07	-2.0720386650407985e-05	-2.6638249594644267e-07	-2.0507151841903104e-05
33.64156095874556	0.0011777553627339795	0.0011688358385121105	0.0012246419317545466	0.0012138318509048974	0.001250903033266888	0.0012389797675996855	0.0012784045019249579	0.001265274307172348	0.0013345569801881617	0.0013188339161268197	0.04297900695788039	0.041520013169473804	-2.514624910182964e-07	-1.9474929917634443e-05	-2.488717498927602e-07	-1.9274284943776587e-05
33.84426828689945	0.0011777227327661568	0.001168803059381461	0.0012245989096260784	0.001213789076800819	0.0012508538577390433	0.0012389310990303496	0.0012783486293279718	0.0012652192416950311	0.0013344866410168535	0.0013187650919160383	0.04297042325875517	0.041511723238252675	-2.3378314716873336e-07	-1.8214531225635433e-05	-2.3137143237428326e-07	-1.8026628727296767e-05
34.04819702867729	0.0011776925355854054	0.0011687727143620678	0.0012245588705571604	0.0012137492659888293	0.0012508079901942938	0.0012388857049987032	0.0012782964177032985	0.0012651677879385397	0.0013344207234118994	0.0013187006028939736	0.04296226724438407	0.04150384635341658	-2.1611354771976926e-07	-1.6939000163945783e-05	-2.1388078001206845e-07	-1.676399477479329e-05
34.25335454371064	0.0011776647983757398	0.0011687448307307702	0.0012245218496262924	0.0012137124533371907	0.0012507654703629255	0.0012388436248289766	0.0012782479118265027	0.001265119990046742	0.0013343592829906873	0.0013186405035187604	0.042954545414993744	0.04149638879293427	-1.984529190688679e-07	-1.5648143719126928e-05	-1.9639902754803318e-07	-1.5486192094432694e-05
34.45974823597649	0.0011776395486416767	0.0011687194360869512	0.001224487882349152	0.001213678674148968	0.0012507263384822056	0.0012388048983470686	0.001278203157056656	0.0012650758927382545	0.001334302376121226	0.0013185848489821262	0.04294726436535191	0.041489356926070926	-1.8080048563157147e-07	-1.4341766236852793e-05	-1.789254077799035e-07	-1.4193027082887166e-05
34.66738555406454	0.001177616814211794	0.0011686965583561487	0.0012244570046842619	0.0012136479641676674	0.0012506906353033408	0.0012387695658874283	0.0012781621993447451	0.0012650355413147065	0.0013342500599338074	0.0013185336952207414	0.04294043078643321	0.04148275721499998	-1.631554697161669e-07	-1.3019669377001275e-05	-1.614591514428193e-07	-1.2884303481425219e-05
34.87627399144595	0.0011775966232423093	0.0011686762257936897	0.0012244292530387152	0.0012136203595829419	0.0012506584020985337	0.0012387376683000288	0.0012781250852422032	0.001264998981669127	0.0013342023923328696	0.001318487098927769	0.04293405146712285	0.04147659621644851	-1.45517091501568e-07	-1.1681652077044635e-05	-1.4399948717941022e-07	-1.1559822339163306e-05
35.086421086743854	0.0011775790042206791	0.0011686584669883505	0.0012244046642739719	0.0012135958970363667	0.001250629680668131	0.0012387092469574408	0.0012780918619095826	0.0012649662602944652	0.001334159432009074	0.001318445117564619	0.04292813329596426	0.04147088058337834	-1.278845689219564e-07	-1.0327510507723847e-05	-1.265456414248703e-07	-1.0219381969323038e-05
35.29783442400536	0.0011775639859692537	0.0011686433108660653	0.0012243832757117628	0.0012135746136273141	0.0012506045133479124	0.0012386843437620352	0.0012780625771253887	0.0012649374242922743	0.001334121238451635	0.001318407809372945	0.04292268326293218	0.041465617066705686	-1.1025711759002008e-07	-8.957038030915632e-06	-1.0909683834407422e-07	-8.862777908180686e-06
35.51052163297529	0.0011775515976489338	0.0011686307866936483	0.0012243651251400392	0.0012135565469188838	0.0012505829430164586	0.0012386630011532707	0.00127803727929504	0.0012649125213815165	0.0013340878719608517	0.0013183752333868397	0.04291770846125679	0.0414608125170584	-9.263395074404421e-08	-7.570025158054605e-06	-9.16522997665252e-08	-7.489802873156259e-06
35.72449038937153	0.0011775418687628742	0.0011686209240825587	0.0012243502508190265	0.0012135417349439322	0.0012505650131026565	0.0012386452621151144	0.0012780160174599947	0.0012648915999075286	0.001334059393660898	0.001318347449445281	0.042913216089280504	0.04145647388656801	-7.501427911780698e-08	-6.166259502754512e-06	-7.421124505798543e-08	-6.100246716600477e-06
35.93974841516195	0.0011775348291602186	0.0011686137529926992	0.001224338691487357	0.00121353021621118	0.0012505507675933147	0.0012386311701835715	0.0012779988413070312	0.0012648747088511434	0.0013340358655128518	0.0013183245182048049	0.042909213452360116	0.0414526082307083	-5.739731089027256e-08	-4.74552573867526e-06	-5.6772891087082666e-08	-4.693896384577734e-06
36.15630347884324	0.0011775305090398543	0.0011686093037362368	0.001224330486368278	0.0012135220297113997	0.0012505402510408889	0.0012386207694543205	0.0012779858011776782	0.0012648618978379521	0.0013340173503279674	0.0013183065011524188	0.04290570796480973	0.04144922271016857	-3.978225159018134e-08	-3.307605552588244e-06	-3.933645211081846e-08	-3.2705358693485564e-06
36.374163395721176	0.001177528938954206	0.0011686076069814658	0.0012243256751759567	0.0012135172149236938	0.0012505335085713418	0.0012386141045904909	0.001277976948077813	0.0012648532171477386	0.00133400391178121	0.0013182934606187648	0.04290270715188562	0.0414463245927734	-2.216830400714534e-08	-1.8522775983298434e-06	-2.1901139695638255e-08	-1.829946164627616e-06
36.59333602819267	0.001177530149813049	0.0011686086937566923	0.0012243242981218592	0.001213515811821851	0.0012505305858921095	0.0012386112208305315	0.001277972333687417	0.001264848717724057	0.0013339956144250396	0.0013182854597915262	0.04290021865181816	0.041443921255440816	-4.554668100141546e-09	-3.793174488120332e-07	-4.4661626389351505e-09	-3.7190521895436035e-07
36.813829286029524	0.0011775341728873694	0.001168612595454162	0.0012243263959212307	0.0012135178608808025	0.0012505315293002107	0.001238612163996232	0.00127797201037051	0.0012648484511839947	0.001333992523703481	0.0013182825627291077	0.042898250217888644	0.041442020186189914	1.3059459086188496e-08	1.1115024519114947e-06	1.2969273133732473e-08	1.103812113101288e-06
37.03565112666392	0.001177541039813228	0.001168619343834004	0.001224332009799647	0.0012135234030831521	0.0012505363856904637	0.0012386169805008462	0.001277976031185238	0.0012648524698280798	0.0013339947059664398	0.0013182848343745606	0.04289680972055231	0.041440628986187694	3.067488351131062e-08	2.6204128372175894e-06	3.0405964642366695e-08	2.5974341179291205e-06
37.25880955547555	0.0011775507825956776	0.0011686289710282215	0.001224341181499676	0.001213532479925808	0.0012505452025638499	0.0012386257173573573	0.0012779844498941517	0.0012648608266503775	0.0013340022284843232	0.0013182923405697926	0.04289590514960751	0.04143975537184864	4.8292414239411996e-08	4.1476476688451225e-06	4.784471195921555e-08	4.109192273560325e-06
37.483312626080554	0.0011775634336126943	0.0011686415095447018	0.0012243539532876154	0.0012135451334267032	0.0012505580280359955	0.001238638422186867	0.0012779973209746556	0.0012648735753487499	0.0013340151594629318	0.0013183051480700465	0.042895544616419985	0.0414394071769744	6.591286352830572e-08	5.693444187299113e-06	6.528631828857032e-08	5.639321298850364e-06
37.70916844062219	0.0011775790256191416	0.0011686569922712599	0.0012243703679603278	0.0012135614061316016	0.001250574910845798	0.0012386551432271174	0.0012780146996296381	0.0012648907703352971	0.0013340335680586462	0.0013183233245586635	0.04289573635619253	0.04143959235495129	8.353704692527428e-08	7.258042964169986e-06	8.273159007171627e-08	7.1880592061035475e-06
37.93638515006311	0.001177597591750761	0.0011686754524797179	0.0012243904688521736	0.0012135813411210123	0.0012505959003641816	0.0012386759293411536	0.0012780366417982907	0.0012649124667469833	0.0013340575243939192	0.0013183469386621382	0.04289648873028852	0.04144031898098944	1.0116578336811718e-07	8.841687954480593e-06	1.0018133707887303e-07	8.755647352143292e-06
38.164970954479706	0.0011776191655281942	0.0011686969238300057	0.001224414299842036	0.0012136049820171842	0.0012506210466029966	0.0012387008300261126	0.0012780632041671132	0.001264938720456439	0.0013340870995730677	0.001318376059965466	0.04289781022860696	0.04144159525441883	1.1879989527925974e-07	1.0444626551142644e-05	1.1763637249246131e-07	1.034233049088118e-05
38.39493410335793	0.001177643780861026	0.0011687214403742954	0.0012244419053604417	0.0012136323729912057	0.0012506504002240584	0.0012387298954221612	0.0012780944441811147	0.0012649695880829627	0.0013341223656983836	0.0013184107590277975	0.04289970947201623	0.041443429501038354	1.3644020866289755e-07	1.2067109638663753e-05	1.350975130272325e-07	1.1948356828939133e-05
38.626282895891045	0.001177671472051855	0.0011687490365611653	0.0012244733303967785	0.0012136635587702022	0.0012506840125483278	0.0012387631763215734	0.0012781304200552073	0.001265005127003705	0.0013341633958865596	0.0013184511073984005	0.04290219521484085	0.04144583017551274	1.5408755321775353e-07	1.3709391650351677e-05	1.5256557902481108e-07	1.3573978080605453e-05
38.859025681279114	0.0011777022738004013	0.0011687797472397948	0.0012245086205066235	0.0012136985846446357	0.0012507219355652485	0.0012388007241779563	0.001278171190785815	0.0012650453953650638	0.0013342102642854594	0.0013184971776329477	0.0429052763474075	0.041448805863833246	1.7174276243682451e-07	1.5371730624880175e-05	1.700413945430329e-07	1.5219449522457795e-05
39.09317085903034	0.0011777362212076212	0.0011688136076641806	0.001224547821819157	0.0012137374964756944	0.001250764221942222	0.0012388425911156126	0.0012782168161626665	0.0012650904520942665	0.0013342630460912062	0.001318549043310117	0.042908961898646805	0.041452365285832876	1.8940667370929629e-07	1.7054388264131637e-05	1.8752578747694218e-07	1.6885030052787853e-05
39.328726879264174	0.0011777733497798683	0.0011688506534973924	0.001224590981044695	0.0012137803407028058	0.0012508109250342475	0.0012388888299390752	0.001278267356780826	0.0012651403569111726	0.0013343218175656372	0.0013186067790485476	0.042913261038762876	0.041456517297756644	2.0708012842419327e-07	1.8757629991400515e-05	2.050195896542012e-07	1.8570982248083956e-05
39.56570224301631	0.001177813695433055	0.001168890920815839	0.001224638145482304	0.0012138271643512251	0.0012508620988937	0.001238939494142766	0.0012783228740529079	0.0012651951703402634	0.0013343866560540912	0.0013186704605241055	0.0429181830819594	0.04146127089489568	2.247639720844366e-07	2.048172501256662e-05	2.2252363692833177e-07	2.027757242206718e-05
39.80410550254544	0.0011778572944968607	0.0011689344461135803	0.0012246893630275485	0.0012138780150397588	0.0012509177982802898	0.001238994637920838	0.0012783834302215384	0.0012652549537228784	0.0013344576400035773	0.0013187401644875368	0.04292373748923095	0.041466635214285896	2.424590544352137e-07	2.222694637901701e-05	2.4003876932573304e-07	2.2005070689334882e-05
40.04394526164196	0.0011779041837189526	0.0011689812663066544	0.0012247446821803268	0.0012139329409885772	0.0012509780786711688	0.001239054316177166	0.0012784490883720283	0.0012653197692296446	0.001334534848981311	0.001318815968782455	0.04292993387122189	0.041472619537463305	2.601662295346682e-07	2.3993571045904938e-05	2.575658311215756e-07	2.375375102361965e-05
40.28523017593832	0.0011779544002692237	0.0011690314187374274	0.0012248041520528156	0.0012139919910271384	0.0012510429962711938	0.0012391185845354914	0.001278519912445272	0.0012653896798731365	0.0013346183636936207	0.0013188979523636978	0.04293678199115408	0.04147923329328937	2.7788635590612204e-07	2.5781879940123265e-05	2.7510567096643637e-07	2.5523891322265513e-05
40.52796895322162	0.0011780079817440704	0.0011690849411789851	0.0012248678223775438	0.0012140552146022341	0.001251112608023388	0.0012391874993497535	0.001278595967250897	0.00126546474952078	0.0013347082660052688	0.0013189861953160848	0.042944291767818873	0.04148648606084423	2.9562029665169964e-07	2.7592158023698188e-05	2.926591420072955e-07	2.731577347075964e-05
40.77217035374772	0.001178064966170669	0.0011691418718395264	0.00122493574351555	0.0012141226617861283	0.0012511869716195344	0.001239261117714566	0.001278677318480631	0.0012655450429079657	0.0013348046389591462	0.0013190807788735252	0.042952473278648276	0.04149438757238675	3.1336891954036536e-07	2.942469435862627e-05	3.102271019768746e-07	2.9129683405543227e-05
41.017843190557436	0.0011781253920112892	0.0011692022493667961	0.001225007966464678	0.0012141943832848258	0.0012512661455109763	0.0012393394974758792	0.0012787640327219284	0.0012656306256514176	0.0013349075667963973	0.0013191817854385523	0.04296133676285007	0.041502947716384644	3.311330971636148e-07	3.127978217659644e-05	3.278104133445578e-07	3.0965911183483685e-05
41.26499632979458	0.0011781892981676191	0.0011692661128525376	0.0012250845428679739	0.001214270430446452	0.001251350188919574	0.0012394226972418179	0.0012788561774718466	0.0012657215642628056	0.0013350171349769601	0.0013192892986022523	0.042970892624629366	0.04151217654061979	3.4891370704866545e-07	3.315771894701891e-05	3.454099434313171e-07	3.2824751049292944e-05
41.51363869102594	0.0011782567239851148	0.0011693335018369661	0.0012251655250222083	0.0012143508552697466	0.0012514391618488603	0.0012395107763936955	0.0012789538211511746	0.001265817926162603	0.001335133430200541	0.0013194034031646109	0.042981151436479084	0.041522084255368616	3.667116317699129e-07	3.50588064460533e-05	3.6302656451206103e-07	3.4706501502612674e-05
41.763779247563185	0.0011783277092573543	0.0011694044563132571	0.0012252509658865062	0.0012144357104126756	0.0012515331250953579	0.0012396037950972024	0.0012790570331188162	0.0012659197796941967	0.0013352565404280237	0.0013195241851552838	0.04299212394255274	0.04153268123665599	3.8452775908770845e-07	3.698335082952253e-05	3.8066115395831573e-07	3.66114653704841e-05
42.0154270267867	0.0011784022942304278	0.0011694790167320703	0.001225340919091115	0.0012145250492011722	0.0012516321402601144	0.0012397018143137976	0.0012791658836864602	0.0012660271941382713	0.0013353865549033488	0.0013196517318548168	0.04300382106212083	0.04154397802959313	4.0236298209017293e-07	3.8931662706104264e-05	3.983145943635587e-07	3.853994987867981e-05
42.26859111047143	0.0011784805196073222	0.001169557224006074	0.0012254354389462717	0.0012146189256379886	0.001251736269760403	0.0012398048958122698	0.0012792804441334996	0.0012661402397274408	0.0013355235641758433	0.001319786131816301	0.043016253893109965	0.041555985351790045	4.202181992933769e-07	4.090405720941215e-05	4.1598777366855244e-07	4.049226672472872e-05
42.523280635114425	0.0011785624265523344	0.0011696391195145017	0.0012255345804512146	0.001214717394411681	0.0012518455768416319	0.001239913102180509	0.00127940078672225	0.0012662589876611741	0.0013356676601230404	0.0013199274748874998	0.043029433715728954	0.04156871409686065	4.3809431480440475e-07	4.290085407604449e-05	4.336815852957858e-07	4.2468732153272404e-05
42.77950479226489	0.0011786480566954914	0.0011697247451077195	0.0012256383993033112	0.001214820510905715	0.0012519601255894545	0.0012400264968374633	0.001279526984713445	0.0012663835101209835	0.0013358189359739855	0.0013200758522334446	0.043043371996182106	0.04158217533800578	4.559922384553619e-07	4.492237772310559e-05	4.513969282921547e-07	4.446966703219868e-05
43.03727282885567	0.001178737452136984	0.0011698141431118118	0.001225746951907313	0.001214928331207706	0.0012520799809420803	0.0012401451440453048	0.0012796591123820278	0.0012665138802859088	0.0013359774863330484	0.0013202313563595203	0.04305808039048005	0.04159638033168669	4.739128859265404e-07	4.6968957325227434e-05	4.691347074417193e-07	4.649539692941351e-05
43.29659404753705	0.0011788306554516045	0.0011699073563331763	0.001225860295384742	0.0012150409121187778	0.00125220520870279	0.001240269108921788	0.0012797972450332346	0.001266650172348285	0.0013361434072042462	0.0013203940811350398	0.04307357074833462	0.0416113405213914	4.918571789042786e-07	4.904092689619888e-05	4.868958334309365e-07	4.8546252193276684e-05
43.55747780701245	0.0011789277096932046	0.0011700044280631393	0.0012259784875834107	0.0012151583111630652	0.0012523358755526708	0.0012403984574528373	0.001279941459018997	0.0012667924615298197	0.0013363167960161097	0.0013205641218173405	0.04308985511716003	0.0416270675414942	5.098260452149686e-07	5.113862537059477e-05	5.046812229861364e-07	5.0622568033759086e-05
43.81993352237618	0.001179028658399146	0.001170105402082577	0.0012261015870870674	0.001215280586597339	0.0012524720490635574	0.0012405332565053261	0.0012800918317546432	0.0012669408240979613	0.0013364977516470784	0.0013207415750763972	0.043106945746168905	0.0416435732212073	5.27820418989855e-07	5.3262396689013336e-05	5.224917990053618e-07	5.272468460371105e-05
44.08397066545326	0.0011791335455947718	0.0011702103226665524	0.0012262296532251906	0.0012154077974207797	0.001252613797711212	0.0012406735738400895	0.0012802484417359366	0.0012670953373826004	0.0013366863744514734	0.0013209265390199832	0.04312485509057107	0.041660869588637364	5.45841240792537e-07	5.541258988073228e-05	5.403284907136256e-07	5.4852947083461334e-05
44.349598765141174	0.0011792424157978632	0.0011703192345889507	0.0012263627460828987	0.0012155400033848694	0.0012527611908886979	0.0012408194781251454	0.001280411368556419	0.001267256079793064	0.001336882766286023	0.001321119113219369	0.04314359581587829	0.041678968874937966	5.63889457786803e-07	5.758955915305397e-05	5.58192233817735e-07	5.700770576741454e-05
44.6168274077539	0.001179355314023119	0.0011704321831271375	0.0012265009265110276	0.0012156772650034498	0.0012529142989200239	0.0012409710389491584	0.0012805806929251206	0.0012674231308354672	0.0013370870305370046	0.0013213193987356093	0.04316318080231686	0.041697883518567236	5.819660239022965e-07	5.979366398062291e-05	5.760839706598145e-07	5.9189316151592175e-05
44.88566623736761	0.0011794722857866174	0.001170549214066608	0.0012266442561363214	0.0012158196435628926	0.0012530731930739847	0.0012411283268351175	0.001280756496684585	0.0012675965711303745	0.001337299272147968	0.0013215274981463955	0.04318362314935319	0.041717626169659114	6.000718999667892e-07	6.202526919332763e-05	5.94004650358252e-07	6.13981390214513e-05
45.15612495616904	0.0011795933771102838	0.0011706703737056447	0.0012267927973717834	0.001215967201132435	0.001253237945578265	0.0012412914132542594	0.00128093886282926	0.0012677764824308225	0.0013375195976480937	0.0013217435155735144	0.04320493618032983	0.04173820969449913	6.182080538909285e-07	6.428474507194637e-05	6.119552289846411e-07	6.363454054528206e-05
45.42821332480542	0.0011797186345263537	0.0011707957088599777	0.0012269466134271652	0.0012161200005746508	0.0012534086296337773	0.0012414603706402318	0.0012811278755242483	0.0012679629476406796	0.00133774811518119	0.0013219675567109222	0.04322713344722533	0.04175964718011329	6.363754608286996e-07	6.657246744129486e-05	6.299366697225077e-07	6.58988923663284e-05
45.701941162736816	0.0011798481050818307	0.0011709252668674459	0.0012271057683196087	0.001216278105556075	0.0012535853194292528	0.0012416352724034987	0.001281323620124429	0.0012681560508333793	0.0013379849345353477	0.001322199728853455	0.04325022873553215	0.04178195193897911	6.545751033413573e-07	6.888881776648259e-05	6.479499430251702e-07	6.819157169749013e-05
45.97731834859046	0.0011799818363429286	0.0011710590955926465	0.0012272703268844283	0.0012164415805579671	0.0012537680901560818	0.0012418161929459975	0.0012815261831939434	0.0012683558772710044	0.0013382301671732604	0.0013224401409261716	0.043274236069256435	0.04180513751385337	6.728079715778365e-07	7.123418325252762e-05	6.659960267913802e-07	7.051296141902252e-05
46.25435482051728	0.001180119876399515	0.0011711972434315949	0.0012274403547860558	0.001216610490887245	0.0012539570180234235	0.0012420032076760539	0.0012817356525260898	0.0012685625134237696	0.001338483926263255	0.0013226889035143892	0.04329916971605465	0.041829217682725184	6.910750634516946e-07	7.360895694430436e-05	6.840759065413968e-07	7.286345017762375e-05
46.533060576550575	0.0011802622738695274	0.001171339759316362	0.001227615918529128	0.0012167849026875558	0.001254152180273569	0.0012421963930235563	0.0012819521171635935	0.0012687760469898728	0.0013387463267110207	0.001322946128894383	0.04332504419249436	0.04185420646389774	7.093773848089457e-07	7.601353782882292e-05	7.021905755843875e-07	7.524343248707654e-05
46.813445674966815	0.0011804090779033837	0.0011714866927197106	0.0012277970854697397	0.0012169648829505118	0.001254353655197584	0.0012423958264553957	0.0012821756674192975	0.001268996566915746	0.0013390174851920789	0.0013232119310647994	0.04335187426945572	0.04188011812119703	7.277159496214824e-07	7.844833094039494e-05	7.203410351953703e-07	7.765330883091615e-05
47.09552023464871	0.0011805603381883662	0.001171638093659716	0.0012279839238268453	0.0012171504995270805	0.001254561522151221	0.0012426015864911762	0.001282406394897259	0.0012692241634167179	0.0013392975201850033	0.0013234864257787935	0.04337967497767225	0.041906967169325425	7.460917801709564e-07	8.091374746793667e-05	7.385282948112366e-07	8.009348576931696e-05
47.37929443545016	0.001180716104952991	0.001171794012704374	0.0012281765026938313	0.0012173418211391433	0.001254775861571121	0.0012428137527192113	0.0012826443925142822	0.0012694589279980833	0.00133958655200542	0.001323769730576911	0.04340846161341595	0.041934768379341285	7.645059072378634e-07	8.341020486341e-05	7.567533722137657e-07	8.256437604625688e-05
47.66477851856398	0.0011808764289713402	0.0011719545009761885	0.0012283748920502372	0.0012175389173912084	0.0012549967549912932	0.0012430324058127957	0.0012828897545218746	0.0012697009534766038	0.0013398847028407942	0.0013240619648207366	0.04343824974433148	0.041963536784294576	7.829593703027708e-07	8.593812695487091e-05	7.75017293705698e-07	8.506639869787502e-05
47.951982786891236	0.0011810413615673824	0.0011721196101567362	0.0012285791627736592	0.0012177418587822923	0.001255224285059905	0.0012432576275467652	0.0012831425765286663	0.001269950334002439	0.0013401920967860514	0.001324363249727323	0.04346905521542161	0.04199328768500382	8.014532177419084e-07	8.849794405962896e-05	7.93321094320204e-07	8.759997916638063e-05
48.24091760541319	0.0011812109546192474	0.0011722893924912148	0.0012287893866518038	0.0012179507167179753	0.0012554585355563535	0.001243489500814364	0.0012834029555232758	0.0012702071650815296	0.0013405088598800303	0.001324673708404444	0.043500894155194224	0.042024036655984164	8.199885070236251e-07	9.109009310023786e-05	8.116658180212441e-07	9.016554941465582e-05
48.53159340156531	0.001181385260563472	0.001172463900792956	0.0012290056363947206	0.0012181655635226164	0.0012556995914086591	0.0012437281096444016	0.001283670989897653	0.0012704715435984339	0.0013408351201428062	0.0013249934658866663	0.043533782981969554	0.0420557995515374	8.385663049308677e-07	9.371501772481583e-05	8.300525179021946e-07	9.276354804318987e-05
48.82402066561362	0.0011815643323992051	0.001172643188447912	0.001229227985647207	0.0012183864724517543	0.0012559475387111663	0.0012439735392187309	0.001283946779470901	0.0012707435678396392	0.0013411710076139112	0.0013253226491722885	0.043567738410352455	0.04208859251199784	8.571876877576379e-07	9.637316842758814e-05	8.484822563879432e-07	9.539442040898405e-05
49.11820995103327	0.0011817482236923733	0.0011728273094191036	0.001229456509001381	0.0012186135177046664	0.0012562024647425657	0.0012442258758900262	0.0012842304255135941	0.0012710233375173446	0.0013415166543914688	0.0013256613872611562	0.04360277745788208	0.04212243197015027	8.758537415345068e-07	9.90650026733153e-05	8.669561054452241e-07	9.805861874764843e-05
49.41417187488941	0.0011819369885797913	0.0011730163182510343	0.001229691282009434	0.0012188467744371218	0.001256464457984244	0.0012444852071998968	0.0012845220307726004	0.0012713109537937461	0.0013418721946722718	0.0013260098111933841	0.04363891745185674	0.042157334657813385	8.945655622445876e-07	0.00010179098502413608	8.854751468129023e-07	0.0001007566022999673
49.71191711822035	0.0011821306817732318	0.0011732102700740595	0.0012299323811965665	0.0012190863187743063	0.0012567336081389683	0.0012447516218973265	0.0012848216994964285	0.0012716065193058242	0.0013422377647928424	0.0013263680540890207	0.04367617603633973	0.04219331761260407	9.133242560555553e-07	0.00010455158726979663	9.040404722101408e-07	0.00010348883743799275
50.01145642642306	0.0011823293585634328	0.0011734092206087086	0.001230179884074097	0.001219332227823929	0.0012570100061499152	0.0012450252099574452	0.0012851295374611041	0.0012719101381906486	0.0013426135032714853	0.0013267362511886623	0.04371457117935914	0.04223039818488227	9.321309395468949e-07	0.00010734728855985032	9.226531835666851e-07	0.00010625579779582894
50.3128006096408	0.001182533074824046	0.00117361322616996	0.0012304338691527612	0.001219584579689518	0.0012572937442200446	0.0012453060626006498	0.001285445651996594	0.0012722219161112192	0.0013429995508513768	0.0013271145398950676	0.04375412118029664	0.04226859404488513	9.509867399401864e-07	0.00011017857553857757	9.413143932444738e-07	0.00010905796440222049
50.61596054315354	0.00118274188701552	0.0011738223436714532	0.0012306944159561947	0.0012198434534839008	0.0012575849158318335	0.0012455942723120694	0.0012857701520137927	0.0012725419602828453	0.001343396050544717	0.0013275030598157809	0.0437948446774809	0.0423079231900494	9.698927953588794e-07	0.00011304594248551236	9.600252242939443e-07	0.00011189582581883073
50.9209471677702	0.00118295585218892	0.001174036630629655	0.0012309616050346108	0.0012201089293428803	0.001257883615767383	0.0012458899328614062	0.0012861031480320881	0.0012728703795000973	0.001343803147677978	0.0013279019528068222	0.04383676065598309	0.04234840395253936	9.888502550533737e-07	0.00011594989145480294	9.787868106769446e-07	0.0001147698782778539
51.22777149022361	0.001183175027989658	0.0011742561451679402	0.0012312355179786541	0.0012203810884390926	0.0012581899401288793	0.0012461931393231193	0.001286444752207511	0.0012732072841643183	0.0013442209899382736	0.0013283113630174342	0.043879888455634654	0.04239005500697806	1.007860279657758e-06	0.00011889093242006821	9.976002975100283e-07	0.00011768062582362404
51.53644458356769	0.0011833994726611551	0.0011744809460206198	0.0012315162374334696	0.0012206600129960716	0.0012585039863594557	0.0012465039880970043	0.0012867950783614962	0.0012735527863117348	0.0013446497274208948	0.0013287314369359647	0.04392424777925002	0.04243289537838765	1.0269240414612947e-06	0.00012186958342477738	1.016466841335939e-06	0.00012062858046074654
51.84697758757708	0.0011836292450484128	0.0011747110925368872	0.0012318038471129506	0.0012209457863025083	0.0012588258532644392	0.0012468225769291506	0.0012871542420102684	0.0012739069996421746	0.0013450895126780466	0.001329162323436885	0.043969858701091054	0.04247694445035361	1.0460427246582193e-06	0.0001248863707312975	1.0353876103538946e-06	0.00012361426229956507
52.15938170914916	0.001183864404601485	0.0011749466446846716	0.0012320984318141917	0.001221238492726701	0.00125915564103299	0.0012471490049332796	0.0012875223603948575	0.0012742700395483898	0.0013455405007688035	0.0013296041738289882	0.04401674167555413	0.042522221973408846	1.0652175256222612e-06	0.00012794182897693518	1.05436378470972e-06	0.0001266381997118149
52.47366822270851	0.0011841050113788674	0.0011751876630544324	0.0012324000774321538	0.0012215382177312344	0.0012594934512601623	0.001247483372612514	0.0012878995525117938	0.0012746420231460462	0.0013460028493103649	0.0013300571419048225	0.04406491754610637	0.04256874807365192	1.0844496531811632e-06	0.00013103650133147737	1.0733965567447795e-06	0.00012970092948347278
52.789848470613855	0.0011843511260507568	0.0011754342088628222	0.0012327088709745103	0.0012218450478878277	0.0012598393869693659	0.0012478257818815145	0.0012882859391444392	0.0012750230693043328	0.0013464767185305824	0.001330521383991354	0.044114407554461006	0.04261654326160941	1.1037403288994413e-06	0.00013417093966008875	1.0924871312813396e-06	0.00013280299697551734
53.107933863567155	0.0011846028099022252	0.0011756863439562845	0.0012330249005767287	0.0012221590708924295	0.001260193552635276	0.0012481763360890862	0.0012886816428950578	0.0012754132986772786	0.001346962271321881	0.0013309970590019528	0.04416523335002109	0.04266562844133924	1.123090787372421e-06	0.000137345704688846	1.111636725906846e-06	0.00013594495628713177
53.42793588102576	0.0011848601248362505	0.0011759441308145195	0.0012333482555173378	0.0012224803755804974	0.0012605560542071617	0.0012485351400411693	0.0012890867882175562	0.0012758128337357305	0.0013474596732965403	0.001331484328489691	0.04421741699957617	0.04271602491979078	1.1425022765046595e-06	0.00014056136617313086	1.1308465712406377e-06	0.00013912737041921197
53.74986607161648	0.0011851231333766304	0.0011762076325538431	0.0012336790262334185	0.0012228090519424996	0.0012609269991326697	0.0012489023000242963	0.001289501501450977	0.0012762217988000555	0.0013479690928434277	0.0013319833567020235	0.04427098099727905	0.04276775441643178	1.16197605783434e-06	0.00014381850307318422	1.150117911254871e-06	0.0001423508114488381
54.073736053552395	0.0011853918986707657	0.001176476912930436	0.0012340173043363133	0.001223145191139644	0.0012613064963820726	0.001249277923829495	0.0012899259108537457	0.0012766403200735778	0.0013484907011862223	0.001332494310636905	0.04432594827490415	0.04282083907314365	1.181513406837715e-06	0.00014711770373115884	1.1694520035700727e-06	0.0001456158607019975
54.399557515052166	0.0011856664844922898	0.001176752036343442	0.001234363182627547	0.001223488885519812	0.0012616946564729754	0.001249662120776645	0.0012903601466386753	0.0012770685256767453	0.0013490246724431564	0.0013330173601003438	0.04438234221239069	0.04287530146439457	1.201115613230731e-06	0.00015045956605108657	1.1888501197554642e-06	0.00014892310893155347
54.727342214761876	0.0011859469552435522	0.0011770330678379454	0.001234716755114967	0.001223840228633724	0.0012620915914955024	0.0012500550017393117	0.0012908043410087729	0.001277506545682088	0.0013495711836883403	0.0013335526777654887	0.04444018664869284	0.04293116460771181	1.220783981309469e-06	0.00015384469768717213	1.2083135456468497e-06	0.00015227315650012674
55.057101982179326	0.0011862333759579383	0.0011773200731077928	0.0012350781170291124	0.0012241993152513266	0.0012624974151379863	0.0012504566791700555	0.0012912586281938637	0.0012779545121499453	0.0013501304150147185	0.0013341004392332639	0.04449950589293754	0.04298845197443921	1.2405198302795246e-06	0.0001572737162332527	1.2278435816738282e-06	0.00015566661356733458
55.38884871808102	0.001186525812302022	0.0011776131184982651	0.0012354473648398072	0.0012245662413784106	0.0012629122427131442	0.0012508672671262423	0.0012917231444880468	0.0012784125591650268	0.0013507025495987086	0.0013346608230946177	0.04456032473589851	0.04304718750081566	1.2603244945916768e-06	0.00016074724941769758	1.2474415431913428e-06	0.00015910410028119326
55.722594394951685	0.001186824330577534	0.0011779122710085812	0.0012358245962729789	0.0012249411042734594	0.0012633361911847834	0.0012512868812963533	0.0012921980282880204	0.0012788808228737945	0.0013512877737665771	0.0013352340109944324	0.04462266846180774	0.043107395599363	1.2801993242972896e-06	0.00016426593530369238	1.267108760818602e-06	0.00016258624697418345
56.058351057416104	0.001187128997723143	0.0011782175982942295	0.0012362099103277139	0.0012253240024647299	0.0012637693791950223	0.0012517156390268163	0.0012926834201322874	0.0012793594415227108	0.0013518862770626062	0.0013358201876971436	0.04468656286050013	0.04316910117060807	1.300145685401979e-06	0.00016783042249329805	1.2868465807892773e-06	0.0001661136943637842
56.39613082267415	0.0011874398813160338	0.0011785291686691158	0.0012366034072935424	0.0012257150357675736	0.001264211927092061	0.0012521536593493652	0.0012931794627412771	0.0012798485554973717	0.001352498252319117	0.0013364195411541392	0.04475203423991651	0.043232329615142076	1.3201649602353257e-06	0.00017144137033719975	1.3066563653025675e-06	0.00016968709375780877
56.7359458809379	0.0011877570495732745	0.0011788470511075136	0.0012370051887679642	0.0012261143053019924	0.0012646639569584975	0.0012526010630089387	0.0012936863010584053	0.0012803483073625431	0.0013531238957284048	0.0013370322625729813	0.044819109438967907	0.04329710684603157	1.3402585478221058e-06	0.0001750994491490354	1.32653949289031e-06	0.00017330710726479182
57.07780849587155	0.0011880805713529606	0.0011791713152458111	0.001237415357674212	0.0012265219135104424	0.0012651255926402155	0.0012530579724921403	0.0012942040822920965	0.0012808588419031403	0.0013537634069166523	0.0013376585464885174	0.04488781584077432	0.043363459301591654	1.3604278642678335e-06	0.00017880534042483132	1.3464973587942828e-06	0.00017697440800976127
57.42173100503407	0.0011884105161551175	0.0011795020313840367	0.0012378340182792548	0.0012269379641758767	0.001265596959775846	0.0012535245120562622	0.0012947329559588009	0.0012813803061661592	0.0013544169890198803	0.0013382985908359439	0.04495818138629509	0.043431413958532096	1.380674343160566e-06	0.0001825597370692933	1.3665313753487111e-06	0.00018068968035522825
57.7677258203244	0.0011887469541223678	0.0011798392704871637	0.0012382612762120563	0.0012273625624400462	0.0012660781858268358	0.0012540008077588983	0.0012952730739270418	0.001281912849503615	0.0013550848487620243	0.0013389525970258925	0.04503023458835827	0.04350099834549472	1.4009994359701072e-06	0.0001863633436258727	1.386642972372315e-06	0.0001844536201270619
58.115805428429454	0.0011890899560403172	0.0011801831041861595	0.0012386972384820646	0.0012277958148220391	0.0012665694001081106	0.0012544869874881468	0.0012958245904624995	0.0012824566236164779	0.0013557671965351743	0.0013396207700215863	0.04510400454610598	0.043572240556983236	1.4214046124634734e-06	0.00019021687651321617	1.4068335975720662e-06	0.0001882669348462762
58.465982391274686	0.0011894395933376865	0.0011805336047787931	0.00123914201349797	0.0012282378292370847	0.0012670707338193756	0.0012549831809934326	0.0012963876622741957	0.0012830117825996783	0.0013564642464820881	0.0013403033184181692	0.04517952095986634	0.04364516926771491	1.441891361136623e-06	0.0001941210642683877	1.427104716962991e-06	0.00019213034396775575
58.818269346477535	0.0011897959380861376	0.0011808908452301643	0.0012395957110867052	0.0012286887150156087	0.001267582320077049	0.0012554895199169554	0.0012969624485617832	0.0012835784829881784	0.0013571762165810286	0.0013410004545242463	0.04525681414646985	0.043719813747390236	1.4624611896346933e-06	0.00019807664779339373	1.4474578152797336e-06	0.00019604457912178463
59.172679007803275	0.001190159062999799	0.0011812548991729501	0.0012400584425127014	0.001229148582922544	0.0012681042939468477	0.0012560061378257728	0.001297549111063988	0.0012841568838041606	0.0013579033287330162	0.0013417123944457342	0.045335915055024795	0.043796203875913736	1.4831156252205924e-06	0.00020208438061183887	1.4678943964152244e-06	0.00020001038436384677
59.52922416562417	0.0011905290414344753	0.0011816258409073582	0.0012405303204974071	0.0012296175451769146	0.0012686367924770623	0.0012565331702445522	0.0012981478141082347	0.0012847471466053621	0.0013586458088515794	0.0013424393581720948	0.04541685528316361	0.043874370159060705	1.5038562152368696e-06	0.00020614502913118837	1.4884159838884047e-06	0.00020402851643386288
59.887917687380885	0.0011909059473865185	0.001182003745400765	0.0012410114592390727	0.0012300957154716768	0.0012691799547325088	0.0012570707546890048	0.0012987587246615008	0.0012853494355345952	0.0013594038869550924	0.0013431815696650356	0.04549966709378014	0.04395434374462722	1.524684527558478e-06	0.00021025937290794494	1.5090241212774736e-06	0.00020809974501498352
60.24877251804685	0.0011912898554913409	0.0011823886882870182	0.0012415019744327844	0.0012305832089938276	0.0012697339218291886	0.0012576190306999903	0.0012993820123824108	0.0012859639173704671	0.0013601777972617776	0.0013439392569497496	0.04558438343227377	0.04403615643905662	1.5456021510925917e-06	0.00021442820492373338	1.5297203726915166e-06	0.00021222485300262384
60.6118016805955	0.0011916808410215604	0.0011827807458653962	0.0012420019832907769	0.0012310801424447858	0.0012702988369696806	0.0012581781398783528	0.00130001784967464	0.001286590761579365	0.0013609677782874796	0.0013447126522088022	0.04567103794431627	0.04411984072457824	1.5666106962727855e-06	0.00021865233186774136	1.550506323269021e-06	0.00021640463678271327
60.97701827647021	0.0011920789798847552	0.0011831799950992028	0.0012425116045630088	0.0012315866340610459	0.0012708748454792749	0.0012587482259204786	0.001300666411741648	0.0012872301403687315	0.0013617740729463055	0.0013455019918787456	0.04575966499416213	0.04420542977686859	1.5877117955796684e-06	0.00022293257442607128	1.5713835796729234e-06	0.00022063990651435827
61.34443548605718	0.001192484348620813	0.0011835865136139803	0.0012430309585580173	0.0012321028036351093	0.0012714620948428743	0.0012593294346546066	0.0013013278766427928	0.00128788222874167	0.0013625969286542295	0.0013463075167495654	0.04585029968351497	0.04429295748324924	1.60890710404764e-06	0.00022726976757667106	1.5923537705806682e-06	0.00022493148641808403
61.71406656916102	0.0011928970243988372	0.0011840003796953086	0.0012435601671640284	0.0012326287725366847	0.001272060734742668	0.0012599219140778896	0.001302002425350854	0.0012885472045529077	0.001363436597435764	0.001347129472067038	0.04594297787098048	0.044382458461442446	1.6301982998267236e-06	0.000231664760896505	1.61341854722696e-06	0.00022928021507623297
62.085924865483435	0.0011933170850136254	0.0011844216722862006	0.0012440993538703695	0.0012331646637341858	0.0012726709170966352	0.001260525814394273	0.0013026902418110408	0.0012892252485662019	0.001364293336033826	0.0013479681076381477	0.04603773619211454	0.0444739680789125	1.6515870847381119e-06	0.0002361184188745813	1.6345795839456476e-06	0.0002336869457389701
62.46002379510434	0.001193744608881653	0.0011848504709840353	0.001244648643789137	0.0012337106018164951	0.0012732927960978514	0.0012611412880531522	0.0013033915130014873	0.0012899165445131751	0.0013651674060228861	0.0013488236779396114	0.04613461208009227	0.044567522472796176	1.6730751848162678e-06	0.00024063162122861526	1.6558385786953449e-06	0.00023815254663533958
62.83637685896657	0.0011941796750365732	0.001185286856037032	0.0012452081636771526	0.0012342667130150217	0.0012739265282546465	0.0012617684897888754	0.0013041064289953214	0.0012906212791536737	0.001366059073925541	0.0013496964422296817	0.046233643787026636	0.04466315857046129	1.6946643509301723e-06	0.00024520526323959513	1.6771972536542244e-06	0.00024267790129825495
63.21499763936286	0.0011946223631241987	0.0011857309083402401	0.001245778041958211	0.0012348331252260492	0.0012745722724316546	0.001262407576661096	0.0013048351830243388	0.0012913396423376725	0.0013669686113326287	0.0013505866646633107	0.046334870405942155	0.04476091411069923	1.7163563593709623e-06	0.00024984025608795757	1.6986573557965963e-06	0.0002472639088948736
63.59589980042612	0.0011950727533969329	0.0011861827094310053	0.0012463584087455963	0.0012354099680333649	0.0012752301898917278	0.0012630587080959986	0.001305577971544332	0.0012920718270687814	0.0013678962950270084	0.001351494614410803	0.04643833189344714	0.04486082766558937	1.7381530124755632e-06	0.0002545375272016981	1.7202206574877012e-06	0.0002519114845654369
63.979097088622495	0.001195530926707638	0.0011866423414839098	0.0012469493958648995	0.0012359973727311922	0.0012759004443388014	0.0012637220459284207	0.0013063349943021425	0.0012928180295694075	0.0013688424071111528	0.0013524205657801055	0.046544069093116355	0.0449629386630434	1.7600561392707055e-06	0.00025929802061419593	1.7418889571103793e-06	0.0002566215597734345
64.36460333324754	0.0011959969645029024	0.0011871098873051395	0.0012475511368771185	0.0012365954723474097	0.0012765832019616754	0.0012643977544449056	0.0013071064544044732	0.001293578449347622	0.0013698072351386876	0.0013533647983428416	0.0466521237596095	0.04506728741006725	1.7820675961171574e-06	0.0002641226973293387	1.7636640796930402e-06	0.00026139508266306843
64.75243244692527	0.00119647094881568	0.0011875854303262626	0.0012481637671020438	0.0012372044016670687	0.0012772786314787852	0.001265086000427689	0.00130789255838853	0.0012943532892657893	0.0013707910722500212	0.0013543275970642407	0.046762538583562184	0.04517391511675901	1.8041892674086017e-06	0.00026901253570177364	1.7855478775656054e-06	0.0002662330184274586
65.14259842611021	0.0011969529622572863	0.0011880690545973934	0.001248787423641952	0.0012378242972562112	0.0012779869041839663	0.0012657869531996734	0.0013086935162945608	0.0012951427556110208	0.0013717942173122341	0.0013553092524371199	0.04687535721726409	0.04528286392107238	1.8264230662444914e-06	0.00027396853182112824	1.8075422310319302e-06	0.0002711363496875896
65.53511535159264	0.0011974430880086907	0.0011885608447796947	0.0012494222454055692	0.0012384552974859823	0.0012787081939932303	0.0012665007846703914	0.0013095095417403233	0.0012959470581674942	0.0013728169750633634	0.001356310060620039	0.04699062430116271	0.045394176914366646	1.84877093516167e-06	0.0002789916999126618	1.8296490490649943e-06	0.00027610607688105526
65.92999738900669	0.0011979414098111144	0.0011890608861372205	0.0012500683731323616	0.0012390975425570587	0.0012794426774926208	0.00126722766938301	0.0013103408519976	0.0012967664102907421	0.0013738596562612856	0.0013573303235798338	0.0471083854912179	0.045507898167786456	1.8712348468779161e-06	0.0002840830727473542	1.8518702700237762e-06	0.00028114321866268277
66.32725878934137	0.0011984480119558553	0.0011895692645280233	0.0012507259494170901	0.0012397511745243592	0.0012801905339871282	0.0012679677845623828	0.0013111876680707612	0.0012976010289839162	0.0013749225778373303	0.0013583703492386374	0.04722868748713848	0.04562407275948483	1.893816805040912e-06	0.0002892437020616534	1.8742078623811866e-06	0.00028624881231439914
66.72691388945532	0.0011989629792733452	0.0011900860663945356	0.0012513951187346894	0.001240416337322082	0.0012809519455507371	0.0012687213101641938	0.0013120502147775089	0.0012984511349761474	0.0013760060630548497	0.0013594304516256147	0.04735157806153393	0.04574274680272749	1.916518845017758e-06	0.00029447465899176684	1.8966638254713005e-06	0.00029142391416675517
67.12897711259382	0.001199486397121369	0.0011906113787531535	0.0012520760274654262	0.0012410931767890304	0.0012817270970776056	0.0012694884289252092	0.0013129287208318299	0.00129931695280304	0.0013771104416728972	0.0013605109510335478	0.04747710609001755	0.04586396747491726	1.9393430347096428e-06	0.0002997770345201378	1.9192401902921007e-06	0.0002966696000367697
67.53346296890952	0.0012000183513724459	0.0011911452891830209	0.0012527688239203794	0.0012417818406942633	0.0012825161763344436	0.0012702693264147057	0.001313823418929268	0.001300198710889391	0.0013782360501152571	0.0013616121741804998	0.04760532158228878	0.045987783047558455	1.9622914753738858e-06	0.0003051519399329683	1.9419390202906565e-06	0.0003019869656728791
67.94038605598601	0.0012005589284002824	0.0011916878858139377	0.0012534736583671934	0.0012424824787630327	0.0012833193740140793	0.0012710641910870432	0.0013147345458345554	0.0013010966416341873	0.0013793832316449772	0.0013627344543767088	0.04773627571424004	0.04611424291720966	1.985366302491515e-06	0.0003106005072929241	1.9647624121929726e-06	0.00030737712721465305
68.3497610593647	0.001201108215065315	0.0011922392573133955	0.001254190683056163	0.0012431952427030585	0.0012841368837903037	0.0012718732143354933	0.0013156623424717395	0.0013020109814980006	0.0013805523365446912	0.001363878131696978	0.047870020861120896	0.046243397637453346	2.008569686660867e-06	0.00031612388992713347	1.9877124968687484e-06	0.00031284122166844175
68.7616027530747	0.0012016662986992501	0.001192799492872652	0.0012549200522466	0.0012439202862310826	0.001284968902373984	0.0012726965905472936	0.001316607054016833	0.001302941971092803	0.0013817437223029015	0.001365043553158703	0.04800661063179511	0.0463752989519202	2.0319038344944387e-06	0.0003217232629243172	2.010791440199824e-06	0.0003183804073928209
69.17592600016614	0.0012022332670885807	0.0011933686821918505	0.001255661922233507	0.0012446577650997625	0.001285815629570501	0.0012735345171600077	0.0013175689299931186	0.0013038898552743567	0.0013829577538064883	0.0013662310729058397	0.04814609990414441	0.04650999982841625	2.055370989573202e-06	0.00032739982365198594	2.034001443990043e-06	0.00032399586460046814
69.59274575324658	0.0012028092084570292	0.001193946915464089	0.0012564164513745575	0.0012454078371248525	0.001286677268338563	0.0012743871947192007	0.0013185482243691894	0.0013048548832372037	0.001384194803539696	0.0013674410523989797	0.04828854486164989	0.04664755449418161	2.0789734334288913e-06	0.0003331547922889311	2.057344746908508e-06	0.00032968879587580435
70.01207705502031	0.0012033942114468743	0.0011945342833584401	0.0012571838001173804	0.0012461706622127144	0.0012875540248504192	0.0012752548269374983	0.0013195451956598179	0.0013058373086123995	0.0013854552517898536	0.0013686738606118365	0.04843400303119885	0.046788018472334325	2.1027134865358316e-06	0.0003389894123690118	2.080823625448666e-06	0.00033546042670579146
70.43393503883172	0.001203988365099085	0.001195130877001828	0.0012579641310271309	0.0012469464023881203	0.0012884461085535147	0.0012761376207550326	0.001320560107029749	0.0013068373895680453	0.0013867394868600934	0.001369929874234349	0.048582533322167415	0.04693144861953855	2.126593509350471e-06	0.00034490495134614774	2.104440394930327e-06	0.0003413120060289099
70.85833492921113	0.0012045917588322493	0.0011957367879597495	0.0012587576088143864	0.0012477352218223858	0.0012893537322336483	0.0012770357864013667	0.0013215932264005526	0.0013078553889127626	0.001388047905289379	0.0013712094778827236	0.04873419606682427	0.04707790316494802	2.1506159034003543e-06	0.0003509027011767696	2.1281974105346463e-06	0.00034724480680037306
71.2852920424243	0.0012052044824202065	0.0011963521082157616	0.001259564400363323	0.0012485372868617983	0.001290277112079669	0.0012779495374588882	0.0013226448265606099	0.001308891574202172	0.0013893809120801197	0.0013725130643166565	0.04888905306210843	0.04722744175046537	2.174783112379383e-06	0.0003569839789172302	2.152097068357532e-06	0.0003532601265723856
71.71482178702524	0.0012058266259683443	0.0011969769301496834	0.0012603846747602004	0.0012493527660563616	0.0012912164677497502	0.0012788790909277628	0.001323715185278368	0.0013099462178485215	0.0013907389209337011	0.0013738410346640557	0.049047167612829436	0.047380125472379436	2.1990976232985886e-06	0.000363150127341727	2.1761418065281094e-06	0.0003593592880975216
72.14693966441222	0.0012064582798885005	0.0011976113465144661	0.001261218603322149	0.0012501818301888464	0.0012921720224393107	0.0012798246672924753	0.0013248045854189865	0.001311019597233558	0.001392122354494256	0.0013751937986535693	0.04920860457634928	0.04753601692442492	2.2235619676685622e-06	0.0003694025155793479	2.2003341063221975e-06	0.00036554363994315
72.58166126938723	0.001207099534872389	0.0011982554504116497	0.0012620663596262347	0.0012510246523041405	0.001293144002950613	0.00128078649058999	0.0013259133150644825	0.0013121119948247648	0.0013935316446010177	0.001376571774855234	0.04937343040880671	0.04769518024232488	2.248178722726339e-06	0.000375742539771573	2.224676493347774e-06	0.00037181455713189426
73.01900229071879	0.0012077504818635192	0.001198909335265371	0.001262928119538845	0.0012518814077389188	0.0012941326397641153	0.0012817647884796333	0.0013270416676375355	0.0013132236982951045	0.0013949672325496406	0.001377975390929613	0.04954171321293362	0.04785768114986754	2.272950512711286e-06	0.00038217162375109304	2.2491715387768473e-06	0.00037817344180166024
73.45897851170821	0.001208411212027501	0.0011995730947948278	0.0012638040612453444	0.0012527522741516027	0.001295138167111612	0.001282759792314698	0.001328189942029056	0.0013143550006463804	0.001396429569362835	0.001379405083885748	0.0497135227875366	0.04802358700658808	2.297880010162243e-06	0.00038869121974086096	2.273821860573422e-06	0.0003846217238812899
73.90160581075892	0.0012090818167206922	0.0012002468229851471	0.0012646943652800272	0.0012536374315526202	0.0012961608230512317	0.0012837717372158513	0.0013293584427296827	0.0013155062003363507	0.0013979191160707442	0.0013808613003483225	0.04988893067870452	0.048192966857104155	2.322969937290989e-06	0.00039530280907834614	2.298630124812108e-06	0.00039116086179363796
74.34690016194996	0.001209762387457112	0.0012009306140565905	0.0012655992145563636	0.001254537062334973	0.00129720084954436	0.0012848008621464087	0.0013305474799653607	0.0013166776014097666	0.0013994363440014796	0.0013823444968344362	0.050068010232810184	0.04836589148218717	2.348223067380646e-06	0.00040200790296154865	2.3235990470205775e-06	0.00039779234317904866
74.79487763561212	0.0012104530158735206	0.001201624562431998	0.0012665187943975114	0.0012554513513050867	0.0012982584925345273	0.001285847409989516	0.0013317573698371301	0.0013178695136334417	0.0014009817350822342	0.0013838551400403743	0.05025083665137949	0.04854243345162079	2.373642226236993e-06	0.00040880804321929975	2.3487313935671283e-06	0.0004045176856420363
75.24555439890803	0.0012111537936926185	0.0012023287627024202	0.0012674532925671252	0.0012563804857139537	0.0012993340020283522	0.0012869116276273199	0.001332988434465326	0.0013190822526355428	0.001402555782151465	0.001385393707138847	0.050437487047899694	0.04872266717893624	2.3992302937139373e-06	0.000415704803110567	2.374029983117634e-06	0.00041133843752505506
75.6989467164156	0.0012118648126842586	0.001203043309590844	0.0012684028993004298	0.0012573246552885727	0.0013004276321786	0.0012879937660221865	0.0013342410021383341	0.0013203161400492504	0.0014041589892826182	0.0013869606860871246	0.05062804050664941	0.048906668978079965	2.4249902052621893e-06	0.00042269978814654663	2.399497688114179e-06	0.000418256178703752
76.15507095071504	0.0012125861646245849	0.001203768297913917	0.0012693678073355625	0.0012582840522636527	0.001301539641369416	0.0012890940803000242	0.0013355154074660874	0.0013215715036609533	0.0014057918721199006	0.00138855657594656	0.050822578143626555	0.04909451712211032	2.4509249535501453e-06	0.00042979463694139963	2.4251374363274195e-06	0.00042527252141161265
76.61394356297929	0.0012133179412530189	0.001204503822541603	0.001270348211945186	0.001259258871413605	0.0013026702923038223	0.0012902128298358019	0.001336811991538498	0.001322848677563167	0.0014074549582266491	0.0013901818872140042	0.05102118316966327	0.04928629190399131	2.4770375901639156e-06	0.0004369910220967943	2.4509522124750802e-06	0.0004323891110944167
77.07558111356816	0.0012140602342269955	0.0012052499783546668	0.0012713443109683645	0.0012602493100848126	0.0013038198520935675	0.0012913502783413319	0.0013381311020890228	0.0013241480023123693	0.0014091487874468645	0.0013918371421656514	0.05122394095581338	0.049482075699577834	2.50333122733511e-06	0.00044429065111004085	2.476945059871243e-06	0.00043960762728850744
77.54000026262605	0.0012148131350743327	0.0012060068601998774	0.0012723563048426772	0.0012612555682281477	0.0013049885923513622	0.0012925066939553722	0.0013394730936635464	0.0013254698250919129	0.0014108739122804823	0.0013935228752138455	0.05143093910111231	0.04968195303287336	2.529809039746901e-06	0.0004516952673166985	2.5031190821610694e-06	0.00044692978453389487
78.00721777068286	0.0012155767351431607	0.0012067745628428612	0.001273384396636597	0.0012622778484317665	0.0013061767892856453	0.0012936823493361709	0.0013408383277948295	0.00132681449988027	0.0014126308982730382	0.0013952396332774738	0.05164226750279594	0.049886010643663214	2.556474266433113e-06	0.00045920665086968127	2.5294774451127718e-06	0.0004543573333168349
78.47725049925933	0.00121635112554928	0.0012075531809184685	0.001274428792082101	0.0012633163559541464	0.001307384723797932	0.00129487752175649	0.001342227173182725	0.0013281823876247806	0.0014144203244203628	0.0013969879761665301	0.05185801842909002	0.05009433755761242	2.583330212708535e-06	0.0004668266197468407	2.556023378469212e-06	0.00046189206104504943
78.95011541147531	0.0012171363971208453	0.0012083428088785586	0.0012754896996075092	0.001264371298757368	0.0013086126815828338	0.0012960924932012366	0.0013436400058804037	0.0013295738564211524	0.0014162427835890065	0.0013987684769815169	0.05207828659467311	0.050307025158937306	2.6103802522124252e-06	0.0004745570308001268	2.582760177894045e-06	0.00046953579306027726
79.42582957266194	0.0012179326403402655	0.0012091435409370993	0.0012765673303705627	0.0012654428875406452	0.0013098609532308841	0.0012973275504677708	0.0013450772094868537	0.0013309892816989481	0.0014180988829531427	0.0014005817225283732	0.05230316923892234	0.0505241672657527	2.6376278290034076e-06	0.00048239978083880475	2.609691206957327e-06	0.00047729039368191173
79.90441015097758	0.0012187399452831774	0.0012099554710124343	0.001277661898291694	0.0012665313357740648	0.0013111298343342088	0.001298582985268982	0.0013465391753458799	0.0013324290464132818	0.001419989244448677	0.0014024283137496262	0.052532766207064166	0.05074586020820789	2.6650764597523774e-06	0.0004903568077537779	2.6368198992403856e-06	0.0004851577672939644
80.38587441802741	0.0012195584015543984	0.0012107786926666313	0.001278773620087533	0.0012676368597325683	0.0013124196255952178	0.0012998590943392695	0.0013480263027519273	0.001333893541243031	0.0014219145052454369	0.0014043088661725676	0.052767180034347896	0.05097220290953269	2.692729736028217e-06	0.0004984300916853757	2.6641497604914296e-06	0.0004931398594677783
80.87023974948666	0.0012203880982206959	0.0012116132990417454	0.001279902715304585	0.0012687596785301246	0.001313730632938371	0.0013011561795434766	0.0013495389991629628	0.0013353831647957854	0.001423875318238234	0.0014062240103752115	0.0530065160333706	0.05120329697011184	2.720591326653551e-06	0.0005066216562286674	2.6916843708724505e-06	0.0005012386581248474
81.35752362572781	0.0012212291237402493	0.0012124593827928887	0.0012810494063531077	0.0012699000141541082	0.0013150631676251594	0.0013024745479889384	0.0013510776804207534	0.0013368983238198503	0.0014258723525577487	0.0014081743924709055	0.05325088238469037	0.05143924675471741	2.7486649801734733e-06	0.0005149335696899571	2.7194273873086885e-06	0.000509456194746627
81.8477436324513	0.001222081565888668	0.001213317036017956	0.0012822139185411604	0.0012710580914998672	0.0013164175463724246	0.0013038145121407293	0.0013526427709788446	0.0013384394334235964	0.001427906294102167	0.0014101606746124862	0.05350039023086628	0.05168015948303562	2.77695452743313e-06	0.0005233679463894081	2.7473825459330744e-06	0.0005177945456281419
82.34091746132043	0.0012229455116814093	0.0012141863501838686	0.0012833964801088249	0.0012722341384054702	0.0013177940914741398	0.001305176389940252	0.0013542347041385816	0.0013400069173024765	0.0014299778460905967	0.0014121835355169138	0.05375515377407262	0.05192614532362851	2.8054638842322805e-06	0.0005319269480099087	2.775553664606566e-06	0.0005262558331753653
82.83706291059936	0.0012238210472924275	0.0012150674160491578	0.0012845973222625554	0.0012734283856865977	0.0013191931309267653	0.001306560504927254	0.0013558539222934928	0.001341601207974014	0.001432087729639283	0.0014142436710113608	0.05401529037744306	0.05217731749147892	2.8341970541257908e-06	0.000540612785003225	2.8039446455774795e-06	0.0005348422272581921
83.33619788579601	0.0012247082579689326	0.0012159603235827813	0.0012858166792097021	0.0012746410671716183	0.00132061499855837	0.0013079671863654775	0.0013575008771824677	0.0013432227470211687	0.0014342366843618207	0.0014163417946018607	0.05428092067030785	0.05243379234927309	2.8631581313197547e-06	0.0005494277180480567	2.832559478225822e-06	0.0005435559466104856
83.83834040030794	0.0012256072279420336	0.0012168651618789396	0.0012870547881931231	0.001275872419736761	0.0013220600341615914	0.00130939676937198	0.0013591760301520305	0.0013448719853443663	0.001436425468994457	0.00141847863806554	0.05455216865748795	0.05269568951258321	2.892351303691648e-06	0.0005583740595646036	2.861402241926235e-06	0.00055239926028533
84.34350857607244	0.0012265180403331502	0.0012177820190677874	0.0012883118895259367	0.0012771226833414415	0.001323528583630663	0.0013108495950503794	0.0013608798524282057	0.0013465493834226628	0.0014386548620478306	0.0014206549520676941	0.054829161832835316	0.05296313195912692	2.9217808559601002e-06	0.0005674541752932472	2.8904771090566567e-06	0.0005613744891715955
84.85172064422062	0.0012274407770559593	0.0012187109822218065	0.0012895882266263476	0.0012783921010636736	0.0013250209991026096	0.0013123260106280867	0.0013626128253983328	0.0013482554115843777	0.0014409256624863989	0.0014228715068048715	0.05511203129719621	0.053236246142273055	2.951451172963958e-06	0.0005766704859325733	2.919788348098055e-06	0.0005704840075643758
85.36299494573534	0.001228375518713726	0.0012196521372576893	0.0012908840460525695	0.00127968091913558	0.0013265376391028228	0.0013138263695977456	0.0013643754409033337	0.0013499905502876702	0.0014432386904370126	0.0014251290926753245	0.05540091188099923	0.05351516210899077	2.981366743115034e-06	0.0005860254688470068	2.949340326898961e-06	0.0005797302448024011
85.87734993211305	0.0012293223444917927	0.0012206055688335185	0.001292199597537799	0.0012809893869789714	0.0013280788686951682	0.0013153510318630094	0.0013661682015408782	0.0013517552904114855	0.0014455947879280894	0.0014274285209781871	0.055695942271676346	0.0538000136224352	3.011532161982045e-06	0.0005955216598435009	2.9791375160759595e-06	0.0005891156869722303
86.39480416602983	0.0012302813320450455	0.001221571360241057	0.0012935351340252514	0.0012823177572409868	0.0013296450596368284	0.001316900363888874	0.0013679916209799715	0.0013535501335573583	0.0014479948196609853	0.0014297706246428658	0.055997265146126095	0.054090938289377284	3.0419521360369652e-06	0.0006051616550200034	3.0091844925562126e-06	0.0005986428786794451
86.91537632201124	0.001231252557380114	0.001222549593292909	0.0012948909117032055	0.0012836662858297558	0.0013312365905380585	0.001318474738856696	0.0013698462242874708	0.0013553755923625544	0.0014504396738152022	0.0014321562589901683	0.05630502730845909	0.05438807769269868	3.072631486588078e-06	0.0006149481126955236	3.039485943281744e-06	0.0006083144248941741
87.43908518710603	0.001232236094732115	0.001223540348204373	0.0012962671900400816	0.0012850352319500953	0.001332853847027098	0.001320074536824154	0.0013717325482671188	0.0013572321908251073	0.0014529302628892339	0.001434586302526852	0.05661937983325114	0.05469157752917804	3.1035751538750073e-06	0.0006248837554186371	3.0700466690889317e-06	0.0006181329928749979
87.9659496615646	0.0012332320164356795	0.0012245437034697144	0.0012976642318194946	0.0012864248581391853	0.0013344972219204076	0.0013217001448903084	0.0013736511418116547	0.0013591204646412718	0.0014554675245788925	0.0014370616577753037	0.05694047821456769	0.05500158775281032	3.13478820135717e-06	0.0006349713720632533	3.100871588757135e-06	0.0006281013141727354
88.4959887595208	0.0012342403927900485	0.0012255597357326653	0.0012990823031752978	0.0012878354303022404	0.0013361671153985179	0.0013233519573660182	0.0013756025662686577	0.0013610409615560203	0.0014580524226951328	0.0014395832521402366	0.057268482521018606	0.05531826272391451	3.1662758202073617e-06	0.0006452138200148672	3.131965743243155e-06	0.0006382221867198279
89.0292216096782	0.00123526129191795	0.001226588519650848	0.0013005216736265554	0.0012892672177481075	0.001337863935187672	0.0013250303759499012	0.0013775873958207336	0.0013629942417271493	0.0014606859481234395	0.0014421520388143059	0.05760355755712008	0.055641761364291484	3.1980433340048336e-06	0.0006556140274520672	3.163334300115188e-06	0.000648498477010373
89.56566745600044	0.0012362947796180463	0.001227630127753932	0.0013019826161124798	0.001290720493224829	0.0013395880967475794	0.0013267358099101271	0.0013796062178808085	0.0013649808781037152	0.0014633691198270786	0.0014447689977248111	0.05794587303126466	0.05597224731871567	3.2300962036716646e-06	0.000666174995731128	3.1949825582031858e-06	0.000658933122376304
90.1053456584057	0.001237340919210635	0.0012286846302951918	0.0013034654070272554	0.0012921955329550873	0.0013413400234655022	0.0013284686762722552	0.0013816596335031906	0.001367001456819433	0.0014661029858965302	0.0014474351365236118	0.05829560373059744	0.05630988912305757	3.2624400326194698e-06	0.000676899801873021	3.2269159524469723e-06	0.0006695291333604358
90.6482756934654	0.0012383997713763444	0.0012297520950962293	0.0013049703262547673	0.0012936926166715475	0.0013431201468569866	0.0013302294000134092	0.001383748257811232	0.0013690565776018017	0.001468888624647665	0.0014501514916226538	0.05865292970313315	0.05665486037934093	3.2950805721717116e-06	0.0006877916011679974	3.2591400590052232e-06	0.0006802895962002009
91.19447715510712	0.001239471393987535	0.001230832587384558	0.0013064976572032035	0.0012952120276520673	0.001344928906773538	0.0013320184142630756	0.0013858727204423894	0.0013711468541977283	0.0014717271457713478	0.0014529191292775934	0.05901803644744708	0.057007339938067725	3.3280237272290906e-06	0.0006988536298943027	3.2916606005897395e-06	0.0006912176754186872
91.74396975532183	0.001240555841932078	0.0012319261696237325	0.0013080476868394901	0.0012967540527547268	0.0013467667516175402	0.0013338361605107992	0.0013880336660115474	0.0013732729148164388	0.0014746196915372994	0.001455739146722146	0.05939111511031127	0.05736751208814784	3.3612755622302714e-06	0.0007100892081665089	3.3244834520707728e-06	0.0007023166165371353
92.29677332487483	0.001241653166929235	0.0012330329013357487	0.001309620705723583	0.0012983189824526942	0.001348634138564792	0.0013356830888211337	0.0013902317545935554	0.0013754354025905988	0.0014775674380553027	0.0014586126733560287	0.059772362692641204	0.05773556675481093	3.394842307402092e-06	0.0007215017429139103	3.357614646356654e-06	0.0007135897489107257
92.85290781402206	0.0012427634173372607	0.001234152838915329	0.0013112170080425308	0.0012999071108688554	0.001350531533794969	0.0013375596580561344	0.0013924676622259075	0.0013776349760564856	0.0014805715965969307	0.0014615408719894293	0.06016198226417107	0.058111699705859485	3.428730365324841e-06	0.0007330947310014713	3.3910603805670236e-06	0.000725040488697315
93.41239329322968	0.0012438866379524413	0.0012352860354358293	0.0013128368916443646	0.001301518735810233	0.0013524594127304437	0.0013394663361058008	0.0013947420814326606	0.0013798723096542672	0.0014836334149813065	0.0014645249401472825	0.06056018318726457	0.05849611276669306	3.462946317839711e-06	0.0007448717624996548	3.4248270225187456e-06	0.0007366723419658383
93.97524995389855	0.0012450228697991664	0.0012364325404463402	0.0013144806580717172	0.0013031541588021164	0.0013544182602838102	0.0013414036001267893	0.0013970557217706176	0.0013821480942493322	0.0014867541790285045	0.0014675661114366678	0.060967181350314426	0.05888901404450485	3.497496933298856e-06	0.0007568365241110153	3.4589211175318785e-06	0.0007484889079516499
94.54149810909283	0.0012461721499107089	0.0012375923997596722	0.0013161486125952164	0.0013048136851219268	0.001356408571114584	0.0013433719367898392	0.001399409310399008	0.001384463037675834	0.0014899352140845673	0.001470665656981026	0.06138319941120318	0.05929061816211503	3.532389174196876e-06	0.000768992802765267	3.4933493956029738e-06	0.0007604938824719576
95.11115819427312	0.0012473345111002952	0.001238765655230826	0.0013178410642465856	0.0013064976238327608	0.0013584308498954848	0.0013453718425363098	0.0014018035926738415	0.0013868178653035682	0.0014931778866222585	0.0014738248869250248	0.06180846705131571	0.0597011465019119	3.567630205212561e-06	0.0007813444893925992	3.528118778938546e-06	0.0007726910615049043
95.68425076803395	0.0012485099817221147	0.0012399523445255523	0.0013195583258514788	0.0013082062878166066	0.0013604856115888274	0.0013474038238442815	0.0014042393327682973	0.0013892133206294174	0.0014964836059220708	0.0014770451520142117	0.06224322124063099	0.06012082746038925	3.603227401658077e-06	0.0007938955828837857	3.5632363898803737e-06	0.0007850843449457856
96.26079651284576	0.0012496985854218102	0.0012411525008785911	0.0013213007140619852	0.0013099399938071913	0.0013625733817334666	0.0013494683975046916	0.0014067173143204924	0.0013916501658946742	0.0014998538258381808	0.0014803278452538411	0.06268770651444855	0.060549896713827184	3.6391883583826532e-06	0.0008066501942494697	3.5987095592549413e-06	0.0007976777405496183
96.84081623580131	0.0012509003408760673	0.0012423661528411806	0.0013230685493888284	0.0013116990624224597	0.001364694696742891	0.0013515660909080096	0.0014092383411101494	0.0013941291827296296	0.0015032900466544867	0.001483674403651596	0.06314217526233663	0.06098859749565904	3.6755208991823708e-06	0.0008196125509983831	3.6345458351799784e-06	0.0008104753680772125
97.42433086936633	0.0012521152615208502	0.0012435933240173913	0.0013248621562332397	0.001313483818196656	0.0013668501042150144	0.0013536974423420044	0.0014118032377657191	0.0013966511728268978	0.0015067938170361492	0.0014870863100492247	0.06360688802991307	0.06143718088611851	3.7122330866857026e-06	0.0008327870017330596	3.6707529923302694e-06	0.0008234814636470245
98.01136147213543	0.001253343355267817	0.0012448340327888179	0.0013266818629184766	0.0013152945896119767	0.001369040163254249	0.0013558630013011297	0.0014144128505036253	0.001399216958645038	0.0015103667360824293	0.0014905650950484321	0.06408211383412561	0.061895906114796714	3.7493332328000176e-06	0.0008461780209906289	3.70733904170523e-06	0.0008367003843131604
98.60192922959182	0.0012545846242084727	0.0012460882920271807	0.0013285280017210077	0.001317131709129802	0.001371265444806558	0.00135806332880818	0.0014170680479014357	0.0014018273841441544	0.0015140104554870726	0.0014941123390368146	0.0645681304927203	0.06236504087676113	3.786829909754397e-06	0.0008597902143414604	3.744312240965041e-06	0.0008501366128866872
99.1960554548718	0.0012558390643055502	0.001247356108794335	0.001330400908901346	0.0013189955132214754	0.001373526532008131	0.0013602989977488295	0.0014197697217068338	0.001404483315555234	0.001517726681812874	0.0014977296743199377	0.06506522496862757	0.06284486166293818	3.824731961728353e-06	0.0008736283237546494	3.7816811053008586e-06	0.0008637947630047993
99.79376158953411	0.0012571066650711267	0.0012486374840291804	0.001332300924734531	0.0013208863423986245	0.0013758240205484337	0.001362570593219743	0.0014225187876844207	0.0014071856421851172	0.0015215171788875669	0.0015014187873661625	0.06557369373005056	0.06333565410550081	3.8630485171644614e-06	0.0008876972332578226	3.8194544189442715e-06	0.0008776795844757102
100.39506920433367	0.0012583874092309693	0.0012499324122209714	0.0013342283935402824	0.0013228045412430282	0.001378158519048418	0.0013648787128910027	0.0014253161865025157	0.001409935277259122	0.0015253837703286903	0.0015051814211712638	0.06609384312707875	0.06383771333904016	3.901789001785295e-06	0.0009020019749075847	3.8576412473220745e-06	0.0008917959689110355
101.00000000000001	0.0012596812723745562	0.0012512408810684613	0.0013361836637128225	0.001324750458436011	0.001380530649454724	0.001367223967383608	0.0014281628846622319	0.001412733158803457	0.0015293283422056236	0.001509019377750392	0.06662598978569509	0.06435134437835695	3.921325254557527e-06	0.0009092139422195434	3.876897174695763e-06	0.0008989126723645599
