# Supplementary material for: White matter micro- and macrostructure brain charts for the human lifespan
Source: Nature. 2026 May 13;655(8124):979–89. doi: 10.1038/s41586-026-10454-2 (PMC13391363; doi:10.1038/s41586-026-10454-2)
Supplement: Supplementary file 12 — Centiles trajectories of brain charts. SDT.T9.1–5 contain the brain charts for the global metrics; SDT.T9.6–509 contain the brain charts for the tract-specific metrics (unnormalized); and SDT.T9.510–1157 contain the brain charts for the tract-specific macrostructural metrics (normalized). Included in each table are the male and female centile trajectories for the 2.5th, 25th, 50th, 75th and 97.5th percentiles; the interquartile range normalized by the 50th centile; and the derivatives of the 50th centiles with respect to both age and log(age). Charts are sampled in logarithmically spaced intervals. Age is reported in years, while centile trajectory values are reported in metric-specific units: diffusivities in mm2 s−1, volume in mm3, surface area in mm2, average length in mm, and FA is dimensionless (unitless). [file 41586_2026_10454_MOESM12_ESM.zip › plotted_curves/SDT.T9.175-IFO_right_avg_length_curve_metrics.csv]

ages	male_0.025th_percentile	female_0.025th_percentile	male_0.25th_percentile	female_0.25th_percentile	male_0.5th_percentile	female_0.5th_percentile	male_0.75th_percentile	female_0.75th_percentile	male_0.975th_percentile	female_0.975th_percentile	male_normalized_quantile_range	fwmale_normalized_quantile_range	male_median_centile_d_age	male_median_centile_d_log_age	female_median_centile_d_age	female_median_centile_d_log_age
0.25	86.65608771958362	84.46886505173426	100.48232046514366	98.73665171247565	105.34653493008248	103.7496343350726	108.89409775277194	107.37944806727407	113.39856403448837	111.93896812532512	0.07984863757703185	0.083304354855704	21.772844242684453	12.571179030065352	21.53407595984335	12.433319281617223
0.25150637576242696	86.69421196756417	84.50677406561792	100.51642814630223	98.77046615621428	105.37933301492876	103.78207274516477	108.92627072977935	107.41122485201501	113.43056006158317	111.97055259168135	0.07980542619572016	0.0832586830002709	21.71567617522669	12.575746307182271	21.477651499109925	12.437904452639486
0.2530218281966045	86.73239547985347	84.54474361886004	100.55056825307018	98.80431347731256	105.41215493173895	103.81453508059091	108.95846231923225	107.44302015799224	113.46256993748489	112.0021507213929	0.07976209263160132	0.08321288222283588	21.60119970724918	12.584827339036565	21.364663606618706	12.447022162719804
0.25454641199404576	86.77063808717392	84.58277355158914	100.58474053115616	98.8381934270119	105.44500040123428	103.84702106671837	108.99067222398308	107.4748336923231	113.49459334241415	112.03376219870718	0.07971863683286144	0.08316695247100479	21.487132910282526	12.593801339065976	21.252079128338664	12.45603462031795
0.2560801821758082	86.80893961990208	84.62086370357451	100.61894472622012	98.87210575649236	105.47786914420351	103.87953042897443	109.0229001470149	107.50666516225105	113.52662995676332	112.0653867080406	0.07967505874910452	0.08312089369389672	21.373476124666922	12.602668335199269	21.13989840301656	12.464941850474133
0.25762319409447826	86.84729990807453	84.65901391423195	100.65318058388287	98.90605021688197	105.51076088151362	103.91206289285704	109.05514579145274	107.53851427515718	113.55867946110894	112.09702393399063	0.0796313583313564	0.08307470584215125	21.260229671817797	12.611428359490674	21.028121750816354	12.473743882259441
0.2591755034361701	86.88571878139426	84.69722402262946	100.68744784973575	98.94002655926612	105.54367533412064	103.94461818394517	109.08740886057531	107.57038073857129	113.59074153622359	112.12867356134774	0.07958753553206976	0.08302838886793062	21.147393854524125	12.620081448243582	20.916749473501113	12.482440748899535
0.2607371662225343	86.92419606923701	84.73549386749352	100.72174626935076	98.9740345346976	105.57661222308094	103.97719602791014	109.11968905782676	107.60226426018389	113.62281586308899	112.1603352751082	0.07954359030512688	0.08298194272492455	21.03496895684657	12.628627641828643	20.80578185442573	12.491032487636403
0.2623082388127803	86.96273160065687	84.77382328721406	100.75607558828963	99.0080738942051	105.60957126956123	104.00979615052529	109.15198608682759	107.6341645478566	113.65490212290719	112.1920087604851	0.07949952260584384	0.08293536736835473	20.92295524430665	12.637066984731064	20.695219158667896	12.499519139764743
0.2638887779057103	87.00132520439277	84.81221211985097	100.79043555211396	99.04214438880354	105.64255219485004	104.04241827767738	109.1842996513867	107.66608130963434	113.68699999711363	112.22369370292131	0.07945533239097498	0.08288866275497839	20.811352963923127	12.645399525561515	20.58506163309721	12.507900750606495
0.26547884054176485	87.03997670887412	84.850660203139	100.8248259063942	99.07624576950244	105.67555472036764	104.0750621353762	109.21662945551198	107.6980142537555	113.71910916738838	112.2553897881005	0.07941101961871572	0.08284182884309264	20.700162344335695	12.65362531691062	20.475309506437043	12.516177369376237
0.2670784841050822	87.0786859422269	84.88916737449378	100.85924639671948	99.11037778731573	105.70857856767705	104.10772744976539	109.2489752034221	107.72996308866375	113.75122931566854	112.28709670195957	0.07936658424870716	0.08279486559253915	20.589383595892286	12.66174441543626	20.365962989424588	12.52434904931215
0.26868776632556873	87.11745273227935	84.927733471017	100.89369676870668	99.14454019327043	105.74162345849415	104.1404139471325	109.28133659955728	107.7619275230184	113.78336012415986	112.31881413069976	0.07932202624204017	0.08274777296470742	20.479016910707287	12.669756881761714	20.257022274872725	12.532415847555967
0.2703067452809827	87.15627690656785	84.96635832950209	100.92817676800989	99.1787327384161	105.77468911469829	104.17312135391933	109.31371334859051	107.7939072657058	113.8155012753487	112.35054176079883	0.07927734556125846	0.08270055092253953	20.369062462912552	12.677662780552055	20.148487537822803	12.540377825182077
0.2719354793990299	87.19515829234287	85.00504178643966	100.96268614032988	99.2129551738338	105.80777525834276	104.2058493967321	109.34610515543879	107.82590202585006	113.84765245201376	112.38227927902247	0.07923254217036281	0.08265319943053362	20.25952040865377	12.685462180397735	20.04035893559194	12.5482350471284
0.27357402745947257	87.23409671657434	85.04378367802262	100.99722463142295	99.24720725064486	105.84088161166487	104.23859780235149	109.37851172527378	107.85791151282378	113.87981333723783	112.41402637243573	0.079187616034815	0.08260571845474947	20.15039088600679	12.693155153734551	19.932636607758468	12.555987582134549
0.2752224485962505	87.27309200595722	85.08258384015149	101.03179198710997	99.28148872001971	105.87400789709582	104.27136629774238	109.41093276353251	107.8899354362585	113.91198361441876	112.44578272841419	0.07914256712154173	0.08255810796281063	20.041674015388708	12.700741776949144	19.825320676503907	12.563635502803663
0.27688080229961526	87.3121439869176	85.12144210843991	101.06638795328588	99.3157993331871	105.90715383727152	104.3041546100643	109.44336797592864	107.92197350605582	113.94416296728176	112.47754803465592	0.07909739539893738	0.08251036792390924	19.93336989971067	12.708222130408103	19.718411246671167	12.571178885620611
0.2785491484182772	87.35125248561789	85.16035831821979	101.1010122759287	99.35013884144281	105.94031915504253	104.33696246668121	109.47581706846324	107.95402543239797	113.97635107989073	112.50932197919252	0.07905210083686938	0.0824624983088108	19.825478624068637	12.715596298152377	19.611908405648137	12.57861781072279
0.28022754716156506	87.39041732796201	85.19933230454593	101.13566470110769	99.38450699615777	105.9735035734833	104.36978959517083	109.50827974743464	107.98609092575764	114.00854763665883	112.54110425039991	0.07900668340668085	0.08241449908985791	19.718000256078085	12.722864368071896	19.5058122235896	12.585952361991076
0.2819160591015993	87.42963833960128	85.2383639022017	101.17034497499304	99.41890354878731	106.00670681590293	104.40263572333478	109.54075571944986	108.018169696909	114.04075232236062	112.57289453700983	0.07896114308119517	0.08236637024097357	19.610934846186865	12.730026431905571	19.400122753693722	12.59318262710076
0.28361474517547763	87.46891534593952	85.27745294570374	101.20505284386432	99.45332825087955	106.03992860585463	104.4355005792083	109.57324469143461	108.0502614569378	114.07296482214272	112.60469252812088	0.07891547983471828	0.08231811173766507	19.504282427467842	12.737082585106691	19.294840032100183	12.600308697394212
0.2853236666874746	87.50824817213832	85.31659926930693	101.23978805411922	99.48778085408378	106.07316866714558	104.46838389106959	109.605746370644	108.0823659172518	114.10518482153523	112.63649791320941	0.07886969364304472	0.08226972355703042	19.398043015869916	12.744032926875661	19.189964078032062	12.607330667848146
0.2870428853112538	87.54763664312244	85.35580270700939	101.27455035228222	99.52226111015905	106.10642672384654	104.50128538744946	109.63826046467264	108.11448278959072	114.13741200646245	112.66831038214028	0.07882378448345907	0.08222120567775901	19.292216610334435	12.750877560105437	19.085494893981377	12.614248637095443
0.28877246309209376	87.5870805835848	85.39506309255725	101.3093394850133	99.5567687709825	106.13970250030168	104.53420479714084	109.67078668146516	108.14661178603659	114.16964606325425	112.70012962517792	0.07877775233474106	0.0821725580801379	19.186803192867956	12.757616591374244	18.98143246573818	12.621062707366946
0.2905124624491269	87.6265798179916	85.4343802594494	101.34415519911616	99.59130358855755	106.17299572113781	104.56714184920797	109.70332472932604	108.1787526190235	114.20188667865632	112.73195533299679	0.07873159717716874	0.08212378074605461	19.081802728669572	12.764250130901928	18.877776762576104	12.627772984491457
0.29226294617759224	87.6661341705876	85.47375404094225	101.3789972415471	99.62586531502235	106.20630611127423	104.60009627299597	109.73587431693026	108.21090500134804	114.2341335398417	112.76378719669228	0.07868531899252308	0.08207487365900291	18.977215166283713	12.770778292535397	18.774527737310564	12.634379577855725
0.294023977451102	87.70574346540083	85.5131842700545	101.41386535942306	99.66045370265778	106.23963339593185	104.63306779813982	109.76843515333282	108.2430686461786	114.26638633442083	112.79562490779102	0.07863891776409006	0.08202583680408353	18.873040437538293	12.777201193635847	18.6716853263315	12.640882600288023
0.29579561982392083	87.74540752624743	85.55267077957129	101.44875930002979	99.69506850389531	106.27297730064231	104.66605615457341	109.80100694797866	108.27524326706535	114.29864475045227	112.82746815826124	0.07859239347666597	0.08197667016801151	18.76927845793034	12.783518955206091	18.56924944991988	12.647282168185484
0.29757793723326015	87.78512617673702	85.59221340204937	101.48367881083072	99.72970947132565	106.30633755125795	104.69906107253912	109.83358941071307	108.30742857795032	114.33090847645366	112.85931664052372	0.07854574611655919	0.08192737373911815	18.66592912658234	12.789731701774144	18.46722001219314	12.653578401408595
0.29937099400158496	87.82489924027699	85.63181196982109	101.51862363947447	99.76437635770607	106.33971387396018	104.73208228259621	109.86618225179099	108.33962429317651	114.36317720141165	112.89117004746146	0.07849897567159636	0.08187794750735544	18.562992326355015	12.795839561338653	18.365596901316167	12.659771423233906
0.3011748548389356	87.86472654007757	85.67146631499917	101.5535935338034	99.7990689159688	106.3731059952692	104.76511951563036	109.89878518188704	108.37183012749803	114.39545061479272	112.92302807243053	0.07845208213112423	0.08182839146430047	18.460467924047407	12.801842665405275	18.264379989588633	12.66586136038677
0.30298958484526295	87.90460789915632	85.71117626948077	101.58858824186142	99.83378689922851	106.40651364205266	104.79817250286204	109.93139791210494	108.40404579608905	114.42772840655313	112.95489040926965	0.07840506548601348	0.08177870560315813	18.358355770298658	12.807741148815694	18.163569133361307	12.67184834283762
0.30481524951277783	87.94454314034259	85.75094166495174	101.62360751190161	99.86853006078982	106.43993654153432	104.83124097585514	109.96402015398678	108.43627101455316	114.46001026714883	112.98675675231024	0.0783579257286632	0.08172888991876635	18.256655700068222	12.813535149962263	18.063164173596306	12.677732504078449
0.3066519147283146	87.98453208628281	85.79076233289143	101.65865109239515	99.90329815415595	106.473374421304	104.86432466652668	109.99665161952348	108.46850549893367	114.4922958875467	113.0186267963873	0.07831066285300337	0.0816789444075997	18.155367532475793	12.81922481055517	17.963164935616078	12.683513980839052
0.3084996467757088	88.02457455944388	85.83063810457595	101.69371873203775	99.93809093303501	106.5068270093249	104.89742330715399	110.02929202116283	108.50074896572131	114.52458495923305	113.05050023684791	0.0782632768544995	0.08162886906777174	18.054491070914082	12.824810275618802	17.863571229241643	12.689192913094303
0.31035851233818973	88.06467038211863	85.87056881108319	101.7288101797586	99.97290815134869	106.54029403394354	104.93053663038452	110.06194107182003	108.53300113186492	114.55687717422488	113.0823767695623	0.07821576773015582	0.08157866389904178	17.954026103376236	12.830291693557228	17.76438284915639	12.694769444180565
0.3122285785007863	88.10481937642943	85.91055428329614	101.76392518472714	100.00774956323885	106.57377522389753	104.96366436924343	110.09459848488596	108.56526171477933	114.58917222507876	113.11425609093267	0.0781681354785187	0.08152832890281611	17.85397240232487	12.835669215986854	17.66559957469144	12.700243720511935
0.3141099127527488	88.1450213643328	85.95059435190716	101.79906349636099	100.04261492307529	106.60727030832447	104.99680625714228	110.12726397423666	108.59753043235482	114.62146980490097	113.14613789790307	0.0781203800996803	0.08147786408215238	17.75432972513954	12.840942997936509	17.5672211703386	12.705615891904017
0.31600258298998396	88.18527616762407	85.99068884742235	101.83422486433402	100.0775039854635	106.64077901677095	105.0299620278879	110.15993725424308	108.62980700296671	114.65376960735786	113.17802188796976	0.07807250159528287	0.08142726944176543	17.655097813858447	12.846113197505474	17.469247385506605	12.710886111195578
0.3179066575175057	88.22558360794044	86.03083760016439	101.86940903858248	100.11241650525074	106.67430107919951	105.06313141568936	110.19261803977848	108.66209114548269	114.68607132668379	113.209907759189	0.07802449996852104	0.08137654498802813	17.556276395473105	12.851179975998093	17.37167795473215	12.716054534350405
0.3198222050518999	88.26594350676623	86.07104044027727	101.90461576931365	100.14735223753438	106.70783622599843	105.0963141551673	110.22530604622887	108.69438257927297	114.71837465769224	113.24179521018797	0.0779763752241464	0.08132569072897744	17.457865182270325	12.85614349804382	17.27451259805457	12.721121320570091
0.32174929472380437	88.30635568543639	86.11129719772963	101.93984480701249	100.18231093766842	106.74138418798925	105.12950998136151	110.25800098950094	108.72668102421827	114.75067929578452	113.27368394017343	0.07792812736847032	0.08127470667431709	17.359863871486596	12.861003931197047	17.177751020732103	12.7260866319848
0.32368799608040405	88.34681996514021	86.1516077023182	101.97509590244871	100.21729236127032	106.77494469643464	105.16271862973868	110.29070258603087	108.75898620071824	114.78298493695875	113.30557364894052	0.07787975640936885	0.08122359283542176	17.26227214588289	12.86576144627179	17.081392913751188	12.73095063389701
0.3256383790879404	88.38733616692612	86.19197178367209	102.01036880668465	100.25229626422872	106.80851748304735	105.19593983620102	110.32341055279342	108.7912978297008	114.81529127782005	113.3374640368829	0.07783126235628364	0.08117234922534107	17.16508967363552	12.87041621712342	16.985437953666406	12.735713494570518
0.32760051413423674	88.42790411170445	86.23238927125554	102.0456632710814	100.2873224027094	106.84210227999725	105.2291733370933	110.3561246073098	108.82361563262953	114.84759801558869	113.36935480500075	0.07778264522022857	0.08112097585880278	17.06831610843801	12.874968420575897	16.889885802815115	12.740375385212246
0.3295744720312385	88.46852362025201	86.27285999437191	102.08097904730644	100.3223705331626	106.87569881991978	105.26241886921109	110.38884446765665	108.85593933151256	114.87990484810973	113.40124565491016	0.07773390501379131	0.081069472752217	16.971951089795766	12.879418236581841	16.79473610955756	12.744936480092292
0.33156032401756863	88.50919451321558	86.313383782167	102.1163158873405	100.35744041232985	106.90930683592376	105.29567616980849	110.42156985247435	108.88826864891102	114.91221147386197	113.43313628885227	0.07768504175113691	0.08101783992367982	16.875994242964225	12.883765847975155	16.6999885081932	12.749396956318378
0.33355814176109866	88.54991661111525	86.35396046363213	102.15167354348392	100.39253179725007	106.94292606159867	105.32894497660517	110.45430048097485	108.92060330794648	114.94451759196637	113.46502640970122	0.07763605544801205	0.08096607739297677	16.780445179181697	12.888011440565606	16.60564261919353	12.753756993894058
0.33556799736153503	88.59068973434844	86.39458986760776	102.187051768364	100.42764444526668	106.9765562310229	105.36222502779454	110.4870360729505	108.95294303230973	114.97682290219537	113.49691572097362	0.07758694612174784	0.08091418518158744	16.685303495836706	12.892155203124275	16.511698049405823	12.758016775744181
0.3375899633530214	88.63151370319322	86.43527182278655	102.22245031494128	100.46277811403382	107.0101970787709	105.39551606205075	110.51977634878176	108.98528754626841	115.00912710498129	113.52880392683667	0.07753771379126385	0.08086216331268806	16.590568776489818	12.89619732727806	16.418154392042197	12.762176487594843
0.3396241127067558	88.67238833781188	86.4760061577166	102.25786893651649	100.49793256152302	107.043848339921	105.42881781853633	110.55252102944556	109.01763657467512	115.04142990142515	113.56069073211698	0.07748835847707147	0.08081001181115574	16.496240590986417	12.90013800745146	16.325011226788774	12.766236317929724
0.3416705188336247	88.71331345825378	86.51679270080409	102.29330738673637	100.5331075460289	107.07750975006215	105.4621300369089	110.58526983652244	109.04998984297474	115.07373099330457	113.59257584230829	0.07743888020127641	0.08075773070357253	16.402318495736836	12.903977440986637	16.23226812010762	12.770196458062856
0.343729255586852	88.75428888445973	86.55763128031724	102.32876541960132	100.56830282617656	107.11118104530237	105.49545245732932	110.61802249220584	109.08234707721311	115.10603008308334	113.62445896358092	0.0773892789875839	0.08070532001822829	16.30880203380366	12.90771582803427	16.13992462529859	12.774057102102233
0.34580039726466444	88.79531443626426	86.59852172438846	102.36424278947077	100.60351816092688	107.14486196227502	105.52878482046803	110.65077871930856	109.11470800404392	115.13832687391873	113.65633980278912	0.07733955486130012	0.08065277978512488	16.215690734741656	12.911353371331643	16.04798028235382	12.777818446687888
0.3478840186129729	88.83638993339905	86.63946386101716	102.39973925106945	100.63875330958253	107.17855223814601	105.56212686751192	110.68353824127072	109.14707235073614	115.17062106966985	113.68821806747899	0.07728970784933763	0.08060011003598067	16.1229841151835	12.914890276504593	15.95643461849977	12.781480691246543
0.34998019482807	88.87751519549643	86.68045751807337	102.43525455949451	100.67400803179497	107.21225161062164	105.59547834017212	110.716300782168	109.17943984518232	115.20291237490642	113.72009346589759	0.07723973798021684	0.08054731080423157	16.03068167870515	12.91832675187834	15.86528714814267	12.78504403792249
0.352089001559344	88.91869004209201	86.72150252329985	102.47078847022084	100.70928208756958	107.24595981795483	105.62883898069022	110.74906606671854	109.21181021590532	115.23520049491637	113.75196570700001	0.07718964528407135	0.08049438212503755	15.938782915942284	12.921663008357427	15.774537372908526	12.788508691352035
0.3542105149120084	88.95991429262797	86.76259870431501	102.50634073910754	100.74457523727187	107.2796765989524	105.6622085318452	110.78183382029053	109.2441831920659	115.26748513571381	113.78383450045754	0.07713942979264907	0.08044132403528514	15.84728730479037	12.92489925951304	15.684184781846852	12.791874858783558
0.35634481144984936	89.00118776645559	86.80374588861532	102.54191112240355	100.77988724163316	107.3134016929817	105.69558673696001	110.81460376890948	109.27655850346967	115.29976600404693	113.81569955666531	0.07708909153931857	0.0803881365735904	15.75619431051382	12.928035721517517	15.59422885159438	12.795142750037485
0.35849196819798806	89.04251028283859	86.84494390357827	102.57749937675409	100.81521786175654	107.34713483997753	105.72897333990852	110.84737563926565	109.30893588057462	115.332042807406	113.84756058675022	0.07703863055906868	0.0803348197803037	15.665503385913325	12.9310726131298	15.504669046487834	12.798312577469915
0.36065206264566085	89.08388166095548	86.88619257646457	102.61310525920598	100.8505668591224	107.38087578044866	105.76236808512172	110.880149158721	109.34131505449787	115.3643152540308	113.87941730257829	0.07698804688851528	0.08028137369751201	15.575213971384073	12.934010155629949	15.415504818636691	12.801384555899858
0.3628251727490157	89.12530171990267	86.92749173442068	102.64872852721382	100.88593399559407	107.41462425548461	105.79577071759442	110.91292405531655	109.37369575702286	115.39658305291853	113.91126941676242	0.07693734056590307	0.0802277983690441	15.485325495141296	12.936848572837334	15.32673560812691	12.804358902634704
0.3650113769339257	89.16677027869686	86.9688412044813	102.68436893864548	100.92131903342342	107.44838000676198	105.82918098289151	110.94570005777922	109.40607772060613	115.42884591383105	113.94311664266966	0.07688651163110917	0.08017409384047275	15.395837373176619	12.939588090968755	15.238360843020928	12.807235837342887
0.36721075409881926	89.20828715627755	87.01024081357122	102.72002625178746	100.95672173525593	107.48214277655069	105.86259862715404	110.97847689552835	109.43846067838386	115.46110354730226	113.97495869442831	0.0768355601256456	0.08012026015911863	15.306749009563646	12.94222893872211	15.150379939619597	12.810015582137567
0.3694233836175272	89.24985217150989	87.05169038850816	102.75570022535092	100.99214186413656	107.5159123077207	105.89602339710584	111.01125429868323	109.47084436417904	115.49335566464573	114.00679528693556	0.0767844860926644	0.0800662973740543	15.218059796545276	12.944771347232745	15.062792302571324	12.812698361496587
0.37164934534214805	89.29146514318683	87.09318975600456	102.79139061847674	101.0275791835147	107.54968834374797	105.92945504005932	111.0440319980693	109.5032285125078	115.52560197796177	114.0386261358644	0.07673328957695952	0.08001220553610765	15.129769114664668	12.947215550015244	14.975597324970295	12.815284402251564
0.3738887196059291	89.33312589003187	87.13473874267001	102.82709719074128	101.06303345724982	107.58347062872096	105.9628933039219	111.07680972522517	109.53561285858628	115.55784220014476	114.0704509576711	0.07668197062496988	0.07995798469786473	15.041876332852553	12.949561782945239	14.888794388483802	12.817773933544231
0.3761415872261661	89.37483423070104	87.17633717501296	102.86281970216142	101.09850444961616	107.61725890734641	105.99633793720164	111.10958721240902	109.56799713833672	115.59007604489007	114.1022694696016	0.07663052928478416	0.07990363491367392	14.954380808503629	12.95181028411389	14.802382863403182	12.820167186691833
0.3784080295071193	89.41658998378512	87.21798487944268	102.89855791319948	101.13399192530773	107.65105292495512	106.02978868901299	111.1423641926047	109.60038108839375	115.62230322670074	114.13408138969841	0.07657896560614302	0.07984915623964951	14.867281887698482	12.953961293947941	14.716362108865724	12.822464395299903
0.3806881282429484	89.45839296781212	87.25968168227149	102.93431158476899	101.1694956494437	107.68485242750839	106.06324530908293	111.17514039952863	109.63276444611103	115.65452346089484	114.16588643680792	0.07652727964044176	0.0797945487336748	14.780578905432776	12.95601505518789	14.630731473062042	12.824665795240435
0.38298196572066395	89.5002430012493	87.30142740971648	102.97008047823942	101.20501538757328	107.71865716160363	106.0967075477567	111.20791556763596	109.66514694956741	115.68673646361219	114.1976843305868	0.07647547144073498	0.07973981245540557	14.694271185529942	12.957971812738833	14.545490293181501	12.82677162451364
0.3852896247230969	89.5421399025051	87.34322188790118	103.0058643554412	101.24055090568025	107.75246687448005	106.13017515600318	111.24068943212673	109.69752833757282	115.71894195182087	114.22947479150852	0.07642354106173925	0.07968494746627397	14.608358040888561	12.959831813699566	14.460637895670516	12.828782123284327
0.38761118853188686	89.5840834899314	87.38506494285748	103.04166297867077	101.2761019701881	107.78628131402446	106.16364788542074	111.27346172895206	109.72990834967456	115.75113964332397	114.26125754087016	0.07637148855983601	0.07962995382949167	14.522838773624244	12.96159530735531	14.376173596287117	12.830697533820057
0.3899467409304866	89.62607358182515	87.42695640052712	103.0774761106952	101.3116683479644	107.82010022877672	106.19712548824245	111.30623219481998	109.76228672616296	115.78332925676602	114.29303230079853	0.07631931399307457	0.07957483161005295	14.4377126750951	12.963262545054022	14.292096700231923	12.832518100465677
0.39229636620718694	89.66810999643042	87.46889608676335	103.11330351475713	101.34724980632565	107.85392336793531	106.23060771734166	111.33900056720174	109.79466320807748	115.81551051163959	114.32479879425675	0.0762670174211769	0.07951958087473908	14.35297902617458	12.964833780293702	14.208406502337311	12.834244069628767
0.3946601491581577	89.71019255194015	87.51088382733246	103.1491449545794	101.3828461130417	107.88775048136273	106.26409432623716	111.37176658433722	109.8270375372123	115.84768312829135	114.35655674505034	0.076214598905538	0.07946420169212036	14.268637097291503	12.966309268631449	14.125102287151094	12.835875689757813
0.3970381750905084	89.75232106649794	87.5529194479153	103.18500019436975	101.41845703634034	107.921581319591	106.29758506909873	111.40452998524134	109.85940945612235	115.87984682792874	114.38830587783366	0.07616205850923256	0.0794086941325616	14.18468614856829	12.967689267632522	14.042183329045656	12.837413211276726
0.39943052982536675	89.79449535819955	87.59500277410856	103.22086899882515	101.45408234491161	107.9554156338266	106.33107970075186	111.43729050970903	109.89177870812838	115.91200133262565	114.42004591811566	0.07610939629701498	0.0793530582682225	14.101125429941021	12.968974036863074	13.959648892378027	12.83885688655937
0.4018372997009759	89.83671524509471	87.63713363142624	103.25675113313646	101.4897218079121	107.98925317595592	106.36457797668321	111.47004789832133	109.924145037323	115.94414636532889	114.45177659226607	0.07605661233532426	0.07929729417306441	14.01795418139227	12.970163837919245	13.877498231660866	12.8402069699805
0.40425857157581063	89.87898054518871	87.67931184530097	103.29264636299301	101.52537519496951	108.02309369855051	106.39807965304558	111.50280189245107	109.95650818857601	115.97628164986426	114.48349762752159	0.07600370669228695	0.07924140192285097	13.935171632838319	12.971258934234356	13.795730591504253	12.841463717693841
0.4066944328317112	89.92129107644334	87.72153724108479	103.32855445458607	101.56104227618607	108.05693695487126	106.43158448666226	111.53555223426744	109.98886790753913	116.00840691094162	114.51520875199071	0.07595067943772024	0.07918538159515245	13.852777004540258	12.972259591195325	13.714345206950384	12.842627387792163
0.4091449713770379	89.96364665677908	87.76380964405102	103.3644751746143	101.59672282214362	108.09078269887458	106.46509223503276	111.56829866674248	110.02122394065242	116.04052187416188	114.54690969466083	0.07589753064313408	0.07912923326935029	13.770769507103978	12.973166076146299	13.633341303579073	12.843698240270896
0.411610275649843	90.00604710407599	87.80612887939483	103.40040829028707	101.6324166039071	108.12463068521632	106.49860265633701	111.60104093365561	110.05357603514857	116.07262626602203	114.57860018540296	0.07584426038173551	0.07907295702663736	13.689148341516557	12.97397865813764	13.55271809745318	12.844676536817133
0.41409043462106226	90.04849223617497	87.84849477223432	103.43635356932869	101.66812339302837	108.15848066925678	106.53211550944005	111.63377877959894	110.08592393905822	116.10471981392067	114.61027995497744	0.07579086872843166	0.07901655295002503	13.607912699426379	12.974697608115093	13.47247479543148	12.845562540969695
0.41658553779772634	90.09098187087916	87.89090714761166	103.47231077998265	101.7038429615505	108.19233240706563	106.56563055389687	111.6665119499826	110.11826740121519	116.13680224616408	114.64194873503968	0.07573735575983224	0.07896002112434354	13.527061763219535	12.975323198799742	13.392610595223232	12.846356517991808
0.41909567522619073	90.13351582595502	87.93336583049387	103.50827969101535	101.73957508201138	108.22618565542624	106.59914754995668	111.69924019103951	110.15060617126122	116.1688732919712	114.67360625814524	0.07568372155425293	0.07890336163624649	13.446594706107135	12.975855704680725	13.313124685511866	12.847058734892926
0.4216209374953856	90.1760939191335	87.9758706457738	103.54426007172023	101.77531952744758	108.2600401718405	106.63266625856775	111.7319632498306	110.18293999965101	116.2009326814794	114.70525225775556	0.07562996619171836	0.07884657457421398	13.366510692314478	12.976295401957032	13.234016246104147	12.84766946036325
0.42416141574008476	90.21871596811094	88.01842141827068	103.58025169192128	101.81107607139776	108.29389571453301	106.66618644138129	111.76468087424938	110.21526863765678	116.23298014574945	114.73688646824262	0.07557608975396528	0.07878966002855611	13.286808877066505	12.976642568450188	13.15528444793381	12.848188964664587
0.4267172016441951	90.26138179054995	88.06101797273087	103.61625432197665	101.84684448790641	108.32775204245533	106.6997078607558	111.79739281302658	110.2475918373729	116.26501541677062	114.76850862489427	0.07552209232444522	0.07873261809141545	13.20748840694796	12.976897483746143	13.076928453414439	12.848617519823165
0.42928838744406506	90.30409120408078	88.10366013382882	103.65226773278297	101.88262455152766	108.36160891529094	106.73323027976187	111.83009881573547	110.27990935172099	116.29703822746637	114.80011846391967	0.0754679739883275	0.07867544885677068	13.12854841988883	12.977060429067933	12.99894741641765	12.848955399429542
0.43187506593181346	90.34684402630168	88.14634772616739	103.68829169577822	101.91841603732836	108.39546609345881	106.76675346218565	111.86279863279599	110.31222093445407	116.32904831169893	114.83171572245382	0.07541373483250388	0.07861815242044064	13.049988045218925	12.977131687141082	12.921340482313099	12.849202878569486
0.4344773304586784	90.38964007477986	88.18908057427834	103.7243259829455	101.9542187208915	108.42932333811767	106.8002771725331	111.8954920154791	110.34452634016085	116.36104540427412	114.86330013856238	0.075359374945588	0.07856072888008543	12.97180640391889	12.97711154233184	12.844106788281351	12.849360233929474
0.4370952749383861	90.43247916705226	88.23185850262303	103.76037036681655	101.99003237831981	108.46318041117031	106.83380117603411	111.9281787159118	110.37682532427058	116.39302924094663	114.89487145124683	0.07530489441792243	0.07850317833521187	12.894002608722076	12.977000280545326	12.76724546332116	12.849427743705746
0.4397289938505404	90.47536112062613	88.27468133559263	103.7964246204749	102.02585678623863	108.49703707526731	106.86732523864629	111.96085848708091	110.4091176430569	116.42499955842445	114.92642940044888	0.07525029334157882	0.0784455008871752	12.816575764220033	12.976798189218243	12.690755628435	12.849405687607941
0.4423785822440318	90.51828575297985	88.31754889750876	103.83248851755961	102.06169172179963	108.53089309381131	106.90084912705899	111.99353108283799	110.44140305364255	116.45695609437396	114.9579737270554	0.07519557181036171	0.07838769663918245	12.739524966928002	12.976505557198834	12.61463639662179	12.849294346702663
0.4450441357404687	90.56125288156291	88.36046101262322	103.86856183226766	102.09753696268305	108.56474823096009	106.93437260869646	112.02619625790254	110.47368131400272	116.48889858742373	114.98950417290237	0.07514072991981129	0.07832976569629656	12.662849305488635	12.976122674837825	12.538886873135198	12.849094003544451
0.44772575053762753	90.60426232379714	88.403417505119	103.90464433935804	102.13339228710176	108.5986022516313	106.96789545172243	112.05885376786736	110.50595218297	116.52082677717014	115.0210204807801	0.07508576776720743	0.07827170816543752	12.586547860842984	12.97564983394841	12.463506155632786	12.848804942124843
0.4504235234129248	90.64731389707664	88.44641819910979	103.94073581415425	102.16925747380344	108.63245492150544	107.00141742504299	112.09150336920163	110.53821542023778	116.55274040418091	115.05252239443709	0.07503068545157045	0.07821352415538782	12.510619706161378	12.975087327646179	12.388493334077793	12.848427447690483
0.4531375517269096	90.6904074187682	88.48946291864044	103.97683603254737	102.2051323020738	108.66630600702962	107.0349382983103	112.12414481925519	110.57047078636414	116.58463920999978	115.08400965858435	0.07497548307366568	0.07815521377679341	12.435063907170843	12.974435450487363	12.3138474911284	12.84796180693229
0.4558679334267773	90.73354270621176	88.53255148768706	104.01294477099924	102.24101655173955	108.70015527542132	107.06845784192636	112.15677787626264	110.6027180427761	116.61652293715098	115.1154820189	0.07492016073600619	0.07809677714216821	12.35987952215146	12.973694498334226	12.239567702072236	12.847408307799924
0.45861476704990445	90.7767195767205	88.57568373015675	104.04906180654501	102.27691000317084	108.73400249467146	107.10197582704586	112.1894022993467	110.63495695177288	116.64839132914298	115.14693922203286	0.0748647185428551	0.0780382143658962	12.28506560211099	12.972864768380532	12.165653035019204	12.846767239534529
0.4613781517274047	90.81993784758123	88.61885946988787	104.08518691679636	102.31281243728424	108.76784743354825	107.13549202558008	112.2220178485224	110.6671872765299	116.6802441304732	115.17838101560706	0.07480915660022819	0.07797952556423544	12.210621190850361	12.97194655902058	12.092102550963318	12.84603889257778
0.4641581871877068	90.86319733605393	88.66207853064947	104.1213198799434	102.34872363554493	108.80168986159967	107.16900621019923	112.25462428469994	110.69940878110178	116.71208108663093	115.20980714822517	0.07475347501589773	0.07792071085531929	12.136545325123734	12.970940169951064	12.018915303975518	12.845223558644648
0.4669549737601532	90.90649785937275	88.7053407361417	104.15746047475851	102.3846433799699	108.83552954915771	107.2025181543367	112.28722136968935	110.73162123042677	116.7439019441027	115.24121736947315	0.07469767389939397	0.07786177035916207	12.06283703491863	12.969845902211091	11.946090341400122	12.84432153074522
0.46976861237862133	90.94983923474551	88.74864590999546	104.19360848059826	102.42057145313031	108.86936626734118	107.23602763219168	112.31980886620343	110.76382439032977	116.77570645037544	115.2726114299237	0.07464175336200965	0.07780270419765965	11.989495343208546	12.968664057840215	11.873626703672926	12.843333102875476
0.4725992045851658	90.99322127935332	88.7919938757715	104.2297636774056	102.45650763815314	108.90319978805809	107.26953441873158	112.35238653786062	110.79601802752507	116.80749435393967	115.30398908113943	0.07458571351680082	0.07774351249459385	11.916519266291289	12.96739494007852	11.80152342468864	12.842258570224658
0.4754468525336833	91.03664381035108	88.83538445696087	104.26592584571301	102.49245171872458	108.93702988400953	107.3030382896959	112.38495414918926	110.82820190962045	116.83926540429424	115.33535007567728	0.07452955447859153	0.07768419537563394	11.843907814021804	12.966038853388454	11.729779531913664	12.841098229160707
0.47831165899359906	91.08010664486699	88.87881747698411	104.30209476664453	102.52840347909174	108.97085632869226	107.33653902159853	112.4175114656302	110.86037580512007	116.87101935194929	115.36669416709178	0.07447327636397459	0.07762475296834152	11.771659989732143	12.96459610331658	11.658394046415196	12.839852377121133
0.4811937273535759	91.12360960000261	88.92229275919111	104.33827022191831	102.56436270406523	109.00467889640167	107.37003639173095	112.45005825354046	110.89253948342773	116.90275594843021	115.39802110993871	0.07441687929131573	0.07756518540217133	11.699774790402444	12.963066996460839	11.587365982974006	12.838521312558441
0.4840931616252451	91.1671524928321	88.96581012686006	104.37445199384845	102.60032917902086	109.03849736223431	107.40353017816435	112.48259428019587	110.92469271484948	116.9344749462806	115.42933065977807	0.07436036338075662	0.07750549280847574	11.628251206784626	12.961451840466907	11.516694350248144	12.837105334976513
0.4870100664469608	91.21073514040245	89.0093694031976	104.41063986534775	102.63630268990231	109.07231150209091	107.43702015975306	112.5151193137944	110.95683527059731	116.96617609906619	115.4606225731781	0.07430372875421541	0.077445675320507	11.557088223536994	12.959750944002735	11.44637815083479	12.835604744857847
0.4899445470875755	91.25435735973257	89.05297041133748	104.44683361992912	102.67228302322248	109.1061210926786	107.47050611613618	112.54763312345874	110.9889669227911	116.99785916137738	115.49189660771755	0.0742469755353919	0.07738573307341967	11.486284819340653	12.957964616784011	11.376416381466697	12.834019843714486
0.49289670945023945	91.29801896781345	89.09661297434069	104.48303304170858	102.70826996606635	109.13992591151423	107.50398782774127	112.58013547923991	111.02108744446268	117.02952388883362	115.52315252199017	0.07419010384976898	0.07732566620427464	11.415839967030479	12.956093169494125	11.306808033095876	12.832350934011629
0.4958666600762229	91.3417197816072	89.14029691519409	104.51923791540646	102.74426330609218	109.17372573692606	107.53746507578576	112.61262615211926	111.05319660955742	117.06117003808549	115.55439007560668	0.07413311382461461	0.07726547485203986	11.345752633591474	12.954136913693219	11.237552090879035	12.83059831906212
0.4988545061487607	91.3854596180466	89.18402205680991	104.55544802634968	102.78026283153358	109.20752034805666	107.57093764227987	112.64510491401165	111.08529419293757	117.09279736681823	115.58560902919834	0.07407600558898624	0.07720515915759543	11.276021780387964	12.952096161883674	11.168647534454067	12.828762303124677
0.5018603554969207	91.42923829403458	89.22778822202487	104.59166316047339	102.8162683312012	109.24130952486492	107.6044053100286	112.6775715377678	111.1173799703845	117.12440563375448	115.61680914441952	0.07401877927373203	0.07714471926373492	11.206646363316395	12.949971227528295	11.100093338031002	12.826843191352964
0.5048843165994948	91.47305562644374	89.27159523359957	104.62788310432336	102.85227959448498	109.27509304812904	107.63786786263452	112.7100257971775	111.14945371860189	117.15599459865797	115.64799018395146	0.0739614350114938	0.07708415531516853	11.137625332772586	12.947762424875691	11.031888470384729	12.824841289711912
0.5079264985889148	91.51691143211512	89.31544291421697	104.6641076450568	102.88829641135487	109.30887069944765	107.67132508449907	112.74246746697104	111.18151521521716	117.187564022335	115.6791519115037	0.07390397293670928	0.077023467458526	11.068957633870014	12.945470069036674	10.964031895113294	12.822756904995913
0.5109870112551897	91.5608055278583	89.3593310864823	104.7003365704451	102.92431857236352	109.34264226124321	107.70477676082575	112.77489632282295	111.21356423878503	117.21911366663873	115.71029409181827	0.07384639318561538	0.07696265584235872	11.000642206512566	12.94309447593696	10.896522570619709	12.82059034478516
0.5140659650498691	91.60473773044951	89.40325957292096	104.73656966887432	102.96034586864671	109.37640751676287	107.73822267762091	112.8073121413531	111.24560056878863	117.25064329447046	115.74141649067096	0.07378869589625038	0.07690172061714277	10.93267798548186	12.940635962266242	10.829359450272023	12.818341917405633
0.5171634710900281	91.6487078566318	89.44722819597848	104.77280672934778	102.99637809192586	109.4101662500815	107.7716626216969	112.83971470012993	111.27762398564295	117.2821526697834	115.77251887487509	0.07373088120845575	0.07684066193528205	10.865063900670066	12.938094845536398	10.762541482617962	12.816011932027322
0.5202796411622786	91.69271572311351	89.49123677801876	104.80904754148693	103.03241503450877	109.4439182461031	107.80509638067329	112.87210377767232	111.30963427069615	117.3136415575845	115.80360101228334	0.07367294926388004	0.07677947995110992	10.797798876999877	12.935471443921415	10.69606761126488	12.813600698405935
0.5234145877268029	91.73676114656755	89.53528514132307	104.84529189553295	103.06845648929126	109.4776632905627	107.83852374297878	112.90447915345163	111.3416312062321	117.34510972393717	115.83466267179031	0.07361490020598024	0.07671817482089266	10.730881834675529	12.932766076341068	10.629936775163515	12.811108527068427
0.5265684239214125	91.78084394363029	89.57937310808883	104.88153958234817	103.10450224975841	109.51140117002845	107.87194449785318	112.936840607894	111.37361457547223	117.37655693596372	115.86570362333495	0.07355673418002472	0.07665674670283142	10.664311689233728	12.929979062409984	10.564147908680752	12.808535729196592
0.5297412635656308	91.82496393090072	89.62350050042845	104.9177903934174	103.14055210998583	109.5451316719031	107.905358435349	112.96918792238223	111.40558416257772	117.4079829618476	115.89672363790292	0.07349845133309475	0.07659519575706565	10.598087351634604	12.927110722335783	10.498699941646919	12.805882616576127
0.5329332211648017	91.86912092493894	89.66766714036774	104.95404412084893	103.17660586464076	109.57885458442567	107.93876534633293	113.00152087925765	111.43753975265105	117.43938757083544	115.92772248752851	0.07344005181408877	0.07653352214567405	10.532207728447247	12.924161377039127	10.433591799530404	12.803149501673033
0.5361444119142209	91.91331474226556	89.711872849845	104.99030055737624	103.21266330898345	109.61256969667346	107.97216502248791	113.03383926182235	111.46948113173838	117.47077053323984	115.95869994529727	0.07338153577372261	0.07647172603267921	10.466671721867897	12.921131348004565	10.368822403503145	12.800336697506282
0.5393749517032939	91.95754519935987	89.75611745070891	105.02655949635847	103.24872423886781	109.64627679856297	108.00555725631393	113.06614285434044	111.50140808683068	117.50213162044074	115.98965578534755	0.0733229033645339	0.0764098075840484	10.401478229850909	12.918020957291446	10.304390670524299	12.797444517651456
0.5426249571197181	92.00181211265928	89.80040076471795	105.06282073178222	103.28478845074288	109.67997568085202	108.03894184113024	113.09843144204036	111.53332040586604	117.53347060488811	116.02058978287303	0.07326415474088221	0.07634776696769677	10.336626146276103	12.914830527584854	10.240295513554884	12.794473276298959
0.5458945454536906	92.04611529855747	89.8447226135382	105.09908405826198	103.32085574165357	109.71366613514085	108.07231857107621	113.13070481111622	111.56521787773099	117.56478726010347	116.05150171412436	0.07320529005895411	0.07628560435348966	10.272114360923297	12.911560382017342	10.176535841457735	12.791423288083024
0.5491838347021408	92.09045457340332	89.88908281874207	105.13534927104136	103.35692590924151	109.74734795387343	108.10568724111282	113.16296274872936	111.59710029226207	117.596081360682	116.08239135641102	0.07314630947676276	0.07622331991324507	10.207941759686946	12.90821084428535	10.11311055929582	12.788294868165394
0.5524929435729888	92.1348297534995	89.93348120180671	105.17161616599407	103.39299875174599	109.78102093033897	108.13904764702401	113.1952050430101	111.6289674402475	117.62735268229432	116.1132584881033	0.07308721315415138	0.07616091382073638	10.144107224674372	12.90478223856553	10.050018568363157	12.785088332220766
0.55582199148943	92.17924065510101	89.97791758411242	105.2078845396246	103.42907406800491	109.81468485867305	108.1723995854179	113.22743148305923	111.66081911342857	117.65860100168831	116.14410288863401	0.07302800125279656	0.07609838625169353	10.080609634213033	12.901274889492925	9.987258766215746	12.781803996305825
0.5591710985942444	92.22368709441375	90.02239178694073	105.2441541890691	103.4651516574551	109.84833953385878	108.20574285372767	113.25964185894914	111.69265510450089	117.68982609669074	116.1749243384999	0.0729686739362082	0.07603573738380702	10.017447863026973	12.897689122113661	9.92483004684982	12.778442176924727
0.5625403857541326	92.26816888759278	90.06690363147288	105.28042491209602	103.50123132013333	109.88198475172783	108.23907725021287	113.2918359617253	111.7244752071158	117.72102774620879	116.20572261926357	0.07290923136973369	0.07597296739672918	9.954620782324128	12.894025261903153	9.86273130079826	12.77500319101091
0.565929974564078	92.31268585074109	90.11145293878806	105.31669650710688	103.53731285667689	109.91562030896166	108.27240257396045	113.3240135834076	111.7562792158817	117.75220573023174	116.23649751355484	0.07284967372055916	0.07591007647207672	9.892127259972767	12.890283634831576	9.800961415248821	12.771487355916179
0.569339987351735	92.35723779990815	90.1560395298618	105.35296877313732	103.57339606832448	109.94924600309281	108.30571862488596	113.35617451699198	111.78806692636549	117.78335982983299	116.26724880507265	0.0727900011577118	0.07584706479343259	9.829966160381446	12.886464567061921	9.739519274007762	12.767894989254273
0.5727705471818436	92.4018245510873	90.20066322556329	105.3892415098565	103.60948075691573	109.98286163250472	108.33902520373357	113.38831855645034	111.81983813509274	117.81448982717009	116.29797627858545	0.07273021385206224	0.07578393254634955	9.768136344810046	12.88256838520465	9.678403757743581	12.764226409017283
0.5762217778606706	92.44644592021535	90.24532384665468	105.42551451756914	103.64556672489304	110.01646699643406	108.37232211207818	113.4204454967332	111.85159263955012	117.84559550548774	116.32867971993387	0.07267031197632615	0.07572067991835074	9.706636671433444	12.87859541623402	9.617613744074333	12.7604819335902
0.5796938039404782	92.49110172316993	90.29002121378824	105.46178759721481	103.68165377530093	110.05006189497053	108.40560915232524	113.4525551337696	111.8833302381853	117.87667664911797	116.35935891603098	0.07261029570506744	0.07565730709893292	9.645465995337872	12.874545987353486	9.557148107549438	12.756661881547188
0.5831867507240184	92.53579177576819	90.33475514750481	105.49806055036902	103.71774171178707	110.08364612905808	108.43888612771197	113.48464726446858	111.91505073040857	117.907733043482	116.39001365486405	0.07255016521469841	0.07559381427956814	9.584623168657345	12.870420426028431	9.497005719815206	12.752766571738903
0.5867007442690553	92.58051589376448	90.3795254682314	105.534333179243	103.75383033860196	110.11721950049512	108.47215284230758	113.51672168671968	111.94675391659311	117.93876447509071	116.42064372549524	0.07248992068348384	0.07553020165370639	9.524107040757372	12.8662190600553	9.43718544976582	12.748796323336137
0.5902359113929144	92.62527389284938	90.42433199627993	105.5706052866849	103.7899194606001	110.15078181193608	108.50540910101475	113.54877819939458	111.97843959807675	117.96977073154679	116.45124891806347	0.07242956229154204	0.07546646941677734	9.463916458225867	12.861942217452452	9.377686163539693	12.744751455713413
0.5937923796770596	92.67006558864676	90.46917455184413	105.60687667617901	103.82600888323931	110.18433286689093	108.53865470956912	113.58081660234681	112.01010757716163	118.00075160154468	116.48182902378451	0.07236909022084641	0.07540261776619189	9.404050265013211	12.857590226438333	9.31850672465589	12.740632288438064
0.597370277471697	92.71489079671287	90.51405295499835	105.64314715184706	103.86209841258169	110.2178724697267	108.5718894745409	113.61283669641367	112.0417576571161	118.03170687487271	116.51238383495298	0.07230850465522842	0.07533864690134605	9.344507302463171	12.853163415376912	9.259645994075981	12.736439141237497
0.6009697339004076	92.75974933253322	90.5589670256944	105.6794165184471	103.89818785529279	110.2514004256668	108.60511320333404	113.64483828341548	112.07338964217388	118.06263634241256	116.54291314494193	0.07224780578037912	0.07527455702362014	9.285286409483888	12.848662112824968	9.201102830318632	12.732172334006464
0.6045908788648067	92.8046410115218	90.60391658376041	105.71568458137494	103.93427701864283	110.28491654079274	108.63832570418803	113.67682116615764	112.10500333753633	118.09353979614164	116.57341674820518	0.07218699378385066	0.0752103483363838	9.226386422657015	12.844086647604854	9.14287608961422	12.727832186894375
0.6082338430492322	92.84956564901816	90.64890144889782	105.75195114666337	103.97036571050582	110.31842062204352	108.67152678617724	113.70878514843024	112.13659854937173	118.12441702913294	116.60389444027705	0.07212606885505894	0.07514602104499589	9.167806176228623	12.839437348528008	9.084964625855719	12.72341902005428
0.611898757925461	92.89452306028585	90.69392144067955	105.78821602098259	104.00645373936018	110.35191247721656	108.70471625921176	113.74073003500898	112.16817508481655	118.15526783555629	116.63434601777362	0.07206503118528446	0.07508157535680737	9.109544502267454	12.834714544580493	9.02736729080425	12.718933153788385
0.6155857557574533	92.93951306050988	90.73897637854735	105.82447901163987	104.04254091428818	110.38539191496746	108.73789393403734	113.77265563165543	112.19973275197529	118.18609201067855	116.6647712783932	0.07200388096767579	0.0750170114811625	9.05160023071221	12.829918564802938	8.970082934076345	12.71437490846074
0.6192949696061266	92.98453546479489	90.78406608180968	105.8607399265797	104.07862704497609	110.41885874481052	108.77105962223568	113.80456174511734	112.23127135992118	118.21688935086469	116.69517002091693	0.07194261839724898	0.0749523296294015	8.993972189497072	12.825049738305097	8.913110403327664	12.70974460450816
0.6230265333341571	93.02959008816272	90.8291903696392	105.89699857438346	104.1147119417139	110.45231277711868	108.80421313622453	113.83644818312915	112.2627907186964	118.24765965357793	116.72554204520934	0.07188124367089241	0.07488753001486227	8.936659204631724	12.820108394265844	8.856448544271188	12.705042562403833
0.6267805816108112	93.07467674555038	90.87434906107046	105.9332547642695	104.1507954153953	110.48575382312384	108.83735428925786	113.86831475441217	112.29429063931234	118.27840271738066	116.75588715221895	0.07181975698736567	0.0748226128528815	8.879660100325054	12.815094861933176	8.800096200864573	12.700269102715538
0.6305572499168048	93.11979525180794	90.91954197499756	105.96950830609305	104.18687727751751	110.51918169491702	108.87048289542616	113.90016126867506	112.32577093375018	118.30911834193496	116.786205143979	0.07175815854730276	0.07475757836079734	8.822973698985152	12.81000947053326	8.744052215244665	12.695424545971036
0.634356674549194	93.16494542169583	90.96476893017142	106.00575901034543	104.22295734018066	110.55259620544794	108.90359876965584	113.93198753661355	112.3572314149604	118.33980632800248	116.81649582360726	0.07169644855321382	0.07469242675795043	8.766598821306616	12.804852549186762	8.688315427860289	12.690509212596226
0.6381789926262927	93.21012706988263	91.01002974519723	106.04200668815399	104.25903541608744	110.58599716852501	108.9367017277094	113.96379336991059	112.3886718968631	118.37046647744504	116.84675899530642	0.07163462720948634	0.07462715826568654	8.710534286463371	12.7996244271053	8.632884677645052	12.685523423100676
0.642024342092622	93.2553400109431	91.05532423853231	106.07825115128213	104.29511131854329	110.61938439881575	108.96979158618568	113.99557858123696	112.42009219434847	118.4010985932252	116.87699446436505	0.07157269472238705	0.0745617731073572	8.654778912114125	12.794325433416816	8.57775880202098	12.680467497917562
0.6458928617238878	93.3005840593552	91.10065222848306	106.11449221212825	104.33118486145528	110.65275771184596	109.00286816251912	114.02734298425048	112.45149212327614	118.43170247940593	116.90720203715699	0.07151065130006347	0.07449627150832203	8.599331514469668	12.788955897154665	8.522936636978557	12.675341757378192
0.6497846911319898	93.34585902949824	91.14601353320279	106.15072968372601	104.36725585933232	110.68611692400009	109.03593127498014	114.05908639359677	112.48287150047578	118.46227794115147	116.93738152114223	0.07144849715254568	0.07443065369595012	8.544190908445671	12.78351614731946	8.46841701719859	12.670146521759307
0.6536999707700591	93.39116473565007	91.1914079706887	106.18696337974325	104.40332412728402	110.71946185252057	109.06898074267436	114.09080862490842	112.51423014374643	118.49282478472682	116.96753272486647	0.07138623249174723	0.07436491989962214	8.48935590768997	12.778006512806314	8.414198776103149	12.664882111264887
0.6576388419375281	93.43650099198493	91.23683535877977	106.22319311448211	104.43938948102097	110.75279231550809	109.10201638554297	114.12250949480568	112.54556787185703	118.52334281749852	116.99765545796193	0.07132385753146805	0.07429907035073101	8.434825324629855	12.772427322295698	8.360280745904674	12.659548845869722
0.661601446785229	93.48186761257028	91.28229551515305	106.25941870287747	104.47545173685289	110.78610813192009	109.13503802436121	114.15418882089499	112.576884504545	118.55383184793351	117.02774953114597	0.07126137248739446	0.07423310528268391	8.380597970588497	12.766778904337116	8.306661757711481	12.654147045421269
0.6655879283205246	93.52726441136502	91.3277882573221	106.29563996049743	104.51151071168933	110.81940912157165	109.16804548073928	114.18584642176998	112.60817986251743	118.58429168560039	117.05781475622277	0.07119877757710116	0.07416702493090449	8.326672655977745	12.761061587476433	8.253340641704199	12.64867702975971
0.6695984304124688	93.57269120221672	91.37331340263361	106.33185670354221	104.54756622303843	110.85269510513457	109.2010385771213	114.21748211701076	112.63945376745001	118.61472214116874	117.08785094608221	0.07113607302005319	0.07410082953283292	8.273048190187183	12.755275699946651	8.20031622704846	12.643139118386898
0.6736330977969988	93.6181477988587	91.4188707682647	106.3680687488433	104.58361808900611	110.8859659041366	109.23401713678467	114.24909572718317	112.6707060419866	118.6451230264089	117.11785791469991	0.07107325903760625	0.07403451932792794	8.219723381736912	12.749421569773403	8.147587342034967	12.637533630651888
0.6776920760821589	93.66363401490776	91.46446017122013	106.40427591386292	104.61966612829546	110.9192213409612	109.2669809838398	114.28068707383892	112.70193650973914	118.67549415419181	117.14783547713708	0.07101033585300993	0.07396809455766895	8.166697038395796	12.743499524851359	8.095152814214089	12.631860885743663
0.6817755117533548	93.70914966386151	91.51008142832967	106.44047801669342	104.65571016020623	110.95246123884705	109.29992994322966	114.31225597951492	112.73314499528722	118.70583533848918	117.17778344954057	0.07094730369140656	0.0739015554655562	8.113967967210556	12.737509892805974	8.04301147039223	12.62612120257836
0.6858835521786408	93.75469455909553	91.55573435624498	106.47667487605617	104.69175000463353	110.98568542188717	109.33286384072875	114.34380226773273	112.7643313241773	118.73614639437268	117.20770164914214	0.07088416277983456	0.07383490229711306	8.061534974582173	12.731453000975307	7.991162136711864	12.620314899791993
0.6900163456140378	93.80026851386062	91.60141877143677	106.51286631130075	104.72778548206723	111.01889371502827	109.36578250294264	114.375325762998	112.79549532292233	118.76642713801382	117.23758989425822	0.07082091334722904	0.07376813529988714	8.009396866376846	12.725329176504601	7.9396036388079665	12.614442295835033
0.6941740412088835	93.84587134128054	91.64713449019216	106.54905214240446	104.76381641359133	111.05208594407043	109.39868575730759	114.40682629080023	112.82663681900138	118.79667738668377	117.26744800429	0.07075755562442296	0.07370125472345057	7.957552447969647	12.71913874623715	7.888334801789824	12.608503708870558
0.6983567890112157	93.89150285434872	91.69288132861142	106.58523218997092	104.79984262088253	111.08526193566581	109.43157343208922	114.43830367761159	112.85775564085858	118.82689695875253	117.29727579972239	0.0706940898441479	0.07363426081940251	7.906000524315459	12.712882036725205	7.837354450335624	12.602499456734222
0.702564739973187	93.9371628659259	91.73865910260538	106.62140627522956	104.83586392620981	111.11842151731841	109.46444535638234	114.46975775088688	112.88885161790303	118.85708567368901	117.32707310212407	0.07063051624103674	0.07356715384136998	7.854739900029017	12.706559374189965	7.78666140878704	12.596429856970644
0.7067980459565127	93.98285118873707	91.78446762789207	106.65757422003422	104.87188015243295	111.15156451738265	109.4973013601095	114.50118833906217	112.91992458050738	118.88724335205981	117.3568397341465	0.07056683505162276	0.07349993404500818	7.80376937944493	12.700171084510657	7.736254501178337	12.590295226771559
0.7110568597379514	94.02856763536869	91.83030671999394	106.69373584686231	104.90789112300176	111.18469076506291	109.53014127402056	114.53259527155436	112.95097436000768	118.91736981552921	117.3865755195237	0.07050304651434276	0.07343260168800361	7.7530877667213645	12.693717493253644	7.686132551365517	12.584095883034024
0.7153413350148182	94.07431201826608	91.87617619423494	106.72989097881393	104.94389666195512	111.2178000904125	109.5629649296917	114.56397837876044	112.9820007887022	118.94746488685837	117.41628028307156	0.07043915086953646	0.07336515703007171	7.702693865874608	12.687198925643315	7.63629438305361	12.5778321422913
0.7196516264105322	94.12008414973037	91.92207586573731	106.76603943961054	104.97989659391968	111.25089232433268	109.5957721595244	114.59533749205653	113.01300369985084	118.97752838990465	117.44595385068713	0.07037514835944894	0.07329760033296184	7.6525864808663755	12.680615706482058	7.586738819853053	12.571504320683744
0.7239878894801961	94.16588384191557	91.96800554941859	106.80218105359388	105.01589074410876	111.28396729857165	109.62856279674442	114.6266724437969	113.04398292767402	119.00756014962089	117.47559604934797	0.07031103922823077	0.07322993186045552	7.602764415676575	12.673968160230288	7.537464685399755	12.565112733995193
0.7283502807162107	94.21171090682599	92.0139650599887	106.83831564572506	105.05187893832151	111.31702484572372	109.66133667540107	114.65798306731334	113.07493830735211	119.03755999205491	117.50520670711161	0.07024682372193918	0.0731621518783686	7.553226474345138	12.667256610911863	7.48847080336418	12.55865769760203
0.7327389575539218	94.25756515631292	92.05995421194658	106.87444304158296	105.08786100294125	111.35006479922782	109.69409363036571	114.68926919691376	113.105869675024	119.06752774434834	117.53478565311441	0.0701825020885393	0.07309426065455163	7.5039714610575174	12.660481382128637	7.439755997544125	12.552139526436804
0.7371540783773028	94.30344640207197	92.10597281957722	106.91056306736328	105.12383676493454	111.38308699336677	109.72683349733094	114.72053066788142	113.13677686778632	119.09746323473605	117.5643327175709	0.07011807457790467	0.07302625845889098	7.454998180197435	12.653642797031353	7.391319091921105	12.54555853501006
0.74159580252467	94.34935445563991	92.15202069694848	106.94667554987713	105.15980605184976	111.41609126326577	109.75955611280928	114.75176731647376	113.16765972369235	119.12736629254498	117.59384773177287	0.0700535414418186	0.07295814556330968	7.406305436486946	12.646741178432421	7.343158910784041	12.538915037486731
0.746064290294433	94.39528912839225	92.19809765790839	106.98278031655029	105.19576869181641	111.44907744489197	109.79226131413256	114.78297897992181	113.19851808175146	119.15723674819411	117.62333052808907	0.06998890293397421	0.07288992224176848	7.357892034911856	12.639776848554902	7.295274278674697	12.532209347453318
0.7505597029508803	94.44125023153927	92.24420351608103	107.01887719542077	105.23172451354267	111.482045375052	109.82494893944965	114.81416549642793	113.22935178192674	119.18707443319201	117.65278093996294	0.06992415930997647	0.07282158877026601	7.3097567808708845	12.632750129148917	7.247664020518641	12.52544177803793
0.7550822027299987	94.48723757612397	92.29033808486433	107.05496601513865	105.2676733463152	111.5149948913919	109.85761882772626	114.8453267051658	113.26016066513512	119.21687918013728	117.682198801913	0.0698593108273416	0.07275314542683989	7.261898480286618	12.625661341589876	7.200326961748942	12.51861264197214
0.7596319528453285	94.53325097301858	92.33650117742637	107.09104660496403	105.3036150199972	111.54792583239517	109.8902708187431	114.87646244627861	113.29094457324553	119.24665082271672	117.7115839495311	0.06979435774549897	0.07268459249156746	7.214315939569133	12.618510806667473	7.153261928257052	12.511722251460014
0.7642091174938536	94.57929023292172	92.38269260670245	107.12711879476596	105.33954936502722	111.58083803738177	109.92290475309491	114.90757256087805	113.32170334907792	119.27638919570462	117.74093621948167	0.06972930032579146	0.07261593024656636	7.167007965701487	12.611298844618432	7.106467746487397	12.504770918116265
0.7688138618619275	94.62535516635496	92.42891218539133	107.16318241502046	105.37547621241725	111.61373134650619	109.95552047218844	114.9386568910424	113.35243683640135	119.30609413496111	117.77025544950001	0.06966413883147483	0.07254715897599473	7.119973366343402	12.604025775199261	7.059943243524685	12.497758953082666
0.7734463521312342	94.67144558366033	92.47515972595278	107.19923729680977	105.41139539375214	111.64660560075684	109.98811781824197	114.96971527981617	113.38314487993372	119.33576547743176	117.7995414783921	0.0695988735277208	0.07247827896605238	7.0732109498894715	12.596691917649878	7.01368724717031	12.490686667031696
0.7781067554847866	94.71756129499688	92.52143504060373	107.23528327182044	105.44730674118736	111.67946064195405	110.02069663428331	115.00074757120804	113.41382732533955	119.36540306114583	117.82879414603268	0.06953350468161547	0.07240929050498088	7.0267195254691615	12.589297590624483	6.967698585935068	12.483554370024649
0.7827952401129585	94.76370211033776	92.56773794131546	107.27132017234197	105.48321008744801	111.71229631274892	110.05325676414864	115.03175361018987	113.44448401922918	119.39500672521541	117.85801329336456	0.06946803256216166	0.07234019388306424	6.980497903050491	12.58184311218065	6.921976089142845	12.476362371562573
0.7875119752195561	94.80986783946689	92.6140682398098	107.30734783126506	105.51910526582685	111.7451124566214	110.08579805248073	115.06273324269469	113.47511480915688	119.42457630983377	117.88719876239682	0.06940245744027695	0.07227098939262985	6.9345448934855085	12.574328799819341	6.8765185869579	12.469110980557161
0.792257131027923	94.85605829197611	92.66042574755635	107.34336608208027	105.55499211018306	111.77790891787927	110.11832034472766	115.09368631561591	113.50571954361962	119.45411165627434	117.91635039620397	0.06933677958879722	0.07220167732804714	6.8888593086212495	12.566754970503098	6.831324910514013	12.46180050543262
0.7970308787870847	94.90227327726217	92.70681027576919	107.37937475887655	105.59087045494084	111.8106855416565	110.15082348714157	115.12461267680567	113.53629807205596	119.4836126068897	117.94546803892476	0.06927099928247493	0.07213225798573011	6.843439961228796	12.559121940474142	6.78639389185264	12.454431253896473
0.8018333907779276	94.94851260452295	92.75322163540297	107.41537369633892	105.62674013508703	111.84344217391092	110.18330732677613	115.1555121750725	113.5668502448435	119.513079005109	117.97455153575996	0.06920511679797962	0.07206273166413565	6.798285665174262	12.551430025414447	6.741724364057518	12.447003533077805
0.8066648403194178	94.9947760827551	92.79965963715036	107.45136272974776	105.66260098617043	111.87617866142372	110.21577171148608	115.18638466018103	113.59737591329854	119.5425106954382	118.0036007329722	0.06913913241389971	0.07199309866376578	6.753395235466087	12.543679540438461	6.6973151613347	12.439517649574555
0.8115254017748545	95.04106352075047	92.8461240914384	107.48734169497648	105.69845284429957	111.90889485179703	110.24821648992493	115.21722998284943	113.62787492967372	119.57190752345736	118.03261547788355	0.06907304641074137	0.07192335928716624	6.708767488233207	12.535870799903932	6.653165118977995	12.431973909246153
0.8164152505581643	95.08737472709294	92.89261480842494	107.52331042849005	105.73429554614108	111.94159059345236	110.28064151154334	115.24804799474809	113.65834714715658	119.60126933581965	118.06159561887452	0.06900685907092939	0.07185351383892759	6.664401240836014	12.528004117582896	6.609273073474469	12.424372617344488
0.8213345631402307	95.1337095101554	92.93913159799583	107.55926876734326	105.77012892891833	111.97426573562905	110.31304662658768	115.27883854849794	113.68879241986798	119.63059598024992	118.0905410053826	0.06894057067880734	0.07178356262568399	6.620295311960945	12.520079806621652	6.565637862599033	12.416714078539371
0.8262835170552626	95.18006767809675	92.98567426976136	107.59521654917924	105.80595283040945	112.00692012838263	110.34543168609832	115.30960149766901	113.71921060286067	119.65988730554321	118.11945148790076	0.06887418152063744	0.07171350595611613	6.576448521553175	12.512098179413442	6.522258325356233	12.408998596743913
0.8312622909072027	95.2264490388581	93.0322426330526	107.63115361222701	105.8417670889455	112.0395536225825	110.37779654190746	115.34033669677801	113.74960155211686	119.68914316156265	118.14832691797544	0.06880769188460199	0.07164334414094745	6.532859690949408	12.504059547674842	6.479133302109403	12.401226475205476
0.8362710643761712	95.27285340016032	93.07883649691858	107.66707979530051	105.877571543409	112.07216606991074	110.41014104663783	115.37104400128732	113.77996512454726	119.71836339923851	118.17716714820561	0.0687411020608013	0.07157307749294735	6.489527642968824	12.495964222496696	6.436261634644325	12.393398016556603
0.8413100182249524	95.31928056950035	93.12545567012265	107.70299493779623	105.91336603323198	112.10475732285998	110.44246505370074	115.40172326760275	113.81030117798888	119.7475478705663	118.20597203224085	0.0686744123412559	0.07150270632692911	6.446451201833042	12.487812514173129	6.393642166147401	12.385513522654946
0.8463793343055166	95.36573035414814	93.17209996113893	107.73889887969149	105.94915039839402	112.13732723473142	110.47476841729404	115.43237435307172	113.84060957120323	119.77669642860482	118.23474142477946	0.06860762301990547	0.07143223095975147	6.403629193340748	12.479604732314328	6.351273741309342	12.37757329469241
0.8514791955655843	95.41220256114349	93.21876917814946	107.77479146154278	105.98492447942078	112.16987565963326	110.50705099240061	115.46299711598166	113.87089016387468	119.80580892747498	118.26347518156732	0.0685407343926089	0.07136165171031664	6.36106044488406	12.471341185893834	6.309155206399737	12.36957763321334
0.8566097860552276	95.45869699729305	93.26546312904061	107.81067252448392	106.0206881173822	112.20240245247884	110.53931263478653	115.49359141555811	113.90114281660878	119.83488522235797	118.29217315939607	0.06847374675714406	0.07129096889957148	6.3187437854430755	12.463022183001158	6.267285409221586	12.361526837914425
0.861771290933513	95.50521346916656	93.31218162139939	107.84654191022368	106.05644115389	112.23490746898408	110.57155320099852	115.52415711196238	113.93136739092964	119.86392516949302	118.3208352161008	0.06840666041320878	0.07122018285050657	6.276678045695007	12.454648031092802	6.225663199231349	12.35342120785208
0.8669638964751838	95.55175178309443	93.35892446251077	107.88239946104473	106.09218343109681	112.26739056566653	110.60377254836312	115.55469406629042	113.96156374927911	119.89292862617651	118.34946121055935	0.06833947566241935	0.07114929388815641	6.234862058025101	12.446219036806724	6.1842874275735085	12.345261041304184
0.8721877900773816	95.59831174516354	93.40569145935343	107.9182450198006	106.12791479169314	112.29985159984217	110.63597053498346	115.58520214056979	113.99173175501365	119.921895450759	118.37805100268929	0.06827219280831154	0.07107830233959883	6.193294656573926	12.437735505998717	6.14315694708057	12.337046635751904
0.877443160266411	95.64489316121497	93.45248241859727	107.95407842991477	106.16363507890647	112.3322904296245	110.66814701973834	115.61568119775859	114.02187127240333	119.9508255026445	118.40660445344709	0.06820481215633865	0.07100720853395422	6.151974677330145	12.429197743822442	6.102270612407665	12.32877828801793
0.8827301967045416	95.69149583684016	93.4992971465994	107.98989953537807	106.1993441364987	112.3647069139218	110.70030186227967	115.64613110174298	114.0519821666293	119.97971864228786	118.43512142482581	0.06813733401387366	0.07093601280238547	6.1109009581286955	12.420606054623931	6.061627280005268	12.320456294099131
0.8880490901968541	95.73811957737819	93.54613544940126	108.02570818074716	106.23504180876462	112.39710091243562	110.73243492303082	115.67655171733547	114.08206430378222	120.00857473119349	118.46360177985358	0.06806975869020677	0.07086471547809814	6.07007233870354	12.411960741959774	6.021225808175586	12.312080949239316
0.8934000326981257	95.78476418791213	93.59299713272492	108.06150421114208	106.27072794052971	112.4294722856582	110.76454606318426	115.70694291027247	114.11211755085976	120.03739363191286	118.49204538259131	0.06800208649654639	0.07079331689633822	6.029487660684026	12.403262108480703	5.9810650570889266	12.303652547805541
0.8987832173197573	95.83142947326577	93.6398820019695	108.0972874722442	106.3064023771478	112.46182089487031	110.79663514469928	115.73730454721208	114.14214177576451	120.06617520804255	118.52045209813063	0.06793431774601788	0.07072181739439391	5.989145767771333	12.39451045619353	5.941143888912848	12.295171383491834
0.904198838336744	95.87811523800124	93.68678986220873	108.13305781029506	106.34206496450025	112.49414660214008	110.82870203030092	115.76763649573297	114.1721368473027	120.09491932422323	118.54882179259299	0.06786645275366422	0.07065021731159205	5.949045505669346	12.38570608622831	5.901461167804882	12.286637749173678
0.9096470911946843	95.9248212864147	93.73372051818652	108.16881507209315	106.3777155489926	112.52644927031955	110.8607465834767	115.7979386243309	114.20210263518106	120.12362584613639	118.5771543331264	0.06779849183644358	0.07057851698930066	5.909185722102848	12.376849298794696	5.862015759870701	12.278051936809788
0.915128172516836	95.9715474225338	93.78067377431414	108.20455910499254	106.41335397755327	112.5587287630433	110.89276866847501	115.8282108024174	114.23203901000518	120.15229464050306	118.60544958790413	0.06773043531323139	0.07050671677092532	5.869565266983045	12.367940393411118	5.822806533364201	12.269414237660385
0.9206422801112097	96.01829345011444	93.82764943466704	108.24028975690082	106.44898009763166	112.59098494472633	110.92476815030325	115.85845290031753	114.26194584327767	120.18092557508186	118.63370742612288	0.06766228350481747	0.07043481700191095	5.830182992329355	12.35897966867924	5.783832358616564	12.260724942127126
0.9261896129777101	96.06505917263736	93.87464730298103	108.27600687627667	106.48459375719557	112.62321768056128	110.95674489472508	115.88866478926728	114.29182300739521	120.20951851866639	118.66192771800011	0.06759403673390656	0.07036281802973834	5.791037752360353	12.349967422327609	5.745092108074459	12.251984339720366
0.931770371315315	96.11184439330503	93.92166718264927	108.31171031212797	106.52019480472956	112.6554268365167	110.98869876825856	115.9188463414117	114.321670375647	120.23807334108359	118.69011033477244	0.06752569532511778	0.07029072020392563	5.7521284035337885	12.340903951288055	5.706584656405539	12.24319271917193
0.9373847565293029	96.15864891503854	93.96870887671881	108.34739991400963	106.55578308923268	112.68761227933456	111.02062963817394	115.94899742980235	114.35148782221223	120.26658991319144	118.71825514869346	0.06745725960498279	0.07021852387602602	5.713453804573874	12.331789551579277	5.668308880483892	12.234350368351443
0.9430329712385201	96.20547254047437	94.01577218788734	108.38307553202156	106.59135846021654	112.71977387652812	111.0525373724914	115.97911792839538	114.38127522215794	120.29506810687687	118.74636203303157	0.06738872990194632	0.0701462293996267	5.675012816522212	12.322624518408702	5.630263659453703	12.225457574288157
0.9487152192826929	96.25231507196122	94.0628569184998	108.4187370168064	106.62692076770313	112.75191149637963	111.08442183997887	116.00920771204903	114.41103245143687	120.32350779505381	118.77443086206812	0.06732010654636532	0.0700738371303497	5.636804302755991	12.313409146030608	5.592447874741993	12.216514623127296
0.9544317057297852	96.29917631155683	94.10996287054522	108.45438421954744	106.66246986222272	112.78402500793791	111.11628291014968	116.03926665652125	114.44075938688488	120.35190885166058	118.80246151109478	0.06725138987050673	0.07000134742584757	5.598827129022538	12.30414372784071	5.554860410094989	12.207521800126415
0.9601826368833979	96.34605606102478	94.15708984565308	108.49001699196626	106.69800559481169	112.81611428101606	111.14812045326022	116.06929463846734	114.47045590621887	120.38027115165796	118.8304538564118	0.06718258020854805	0.06992876064580542	5.561080163515726	12.29482855639435	5.517500151649074	12.198479389728163
0.9659682202902156	96.39295412183158	94.20423764509044	108.52563518632105	106.73352781701062	112.8481791861894	111.17993434030798	116.09929153543801	114.50012188803454	120.40859457102724	118.8584077753257	0.06711367789657557	0.06985607715193766	5.523562276874145	12.28546392329008	5.4803659879471525	12.189387675462058
0.9717886647474951	96.43987029514318	94.2514060697584	108.56123865540384	106.76903638086195	112.88021959479266	111.21172444302888	116.12925722587642	114.52975721180381	120.43687898676738	118.88632314614706	0.06704468327258374	0.06978329730798749	5.486272342186567	12.276050119206047	5.4434568099222815	12.180246939940844
0.9776441803106027	96.48680438182197	94.2985949201887	108.59682725253847	106.80453113890766	112.91223537891784	111.243490633895	116.15919158911602	114.55936175787245	120.46512427689305	118.91419984818803	0.0669755966764744	0.06971042147972616	5.449209235108356	12.26658743392909	5.406771511017723	12.171057464911428
0.9835349783005937	96.53375618242374	94.34580399654082	108.63240083157864	106.84001194418765	112.94422641141189	111.27523278611244	116.18909450537829	114.58893540745798	120.49333032043256	118.9420377617606	0.06690641845005482	0.06963745003494995	5.412371833859652	12.257076156427502	5.370308987199678	12.161819531302172
0.9894612713118381	96.58072549719479	94.39303309859874	108.66795924690567	106.87547865023738	112.9761925658745	111.30695077361916	116.21896585577045	114.61847804264738	120.52149699742557	118.96983676817429	0.06683714893703749	0.06956438334348088	5.375759019198085	12.24751657457091	5.334068136899077	12.15253341897187
0.9954232732196957	96.62771212606802	94.44028202576692	108.70350235342559	106.9109311110851	113.00813371665481	111.3386444710816	116.24880552228211	114.64798954639383	120.54962418892003	118.99759674973299	0.06676778848303833	0.06949122177716383	5.339369674517002	12.23790897535946	5.298047861149826	12.143199406938948
1.0014211991882311	96.67471586866077	94.48755057706816	108.73903000656783	106.94636918125059	113.04004973885006	111.37031375389357	116.27861338778393	114.67746980251532	120.57771177697086	119.0253175897339	0.0666983374355759	0.06941796570986536	5.303202685923679	12.228253644996585	5.262247063632458	12.133817773436022
1.0074552656779823	96.72173652427146	94.53483855113988	108.77454206228268	106.98179271574263	113.07194050830279	111.40195849817336	116.30838933602475	114.70691869569184	120.60575964463729	119.05299917246471	0.06662879614406957	0.06934461551747208	5.267256942132008	12.218550868565217	5.226664650579551	12.124388795593404
1.013525690453769	96.76877389187608	94.58214574623062	108.81003837703851	107.01720157005636	113.10380590159777	111.43357858076081	116.33813325162855	114.73633611146246	120.63376767597984	119.08064138320074	0.06655916495983884	0.06927117157788942	5.231531334573447	12.208800930213329	5.191299530892138	12.11491274963555
1.0196326925925556	96.81582777012558	94.62947196019726	108.8455188078201	107.05259560017163	113.13564579606025	111.46517387921558	116.36784502009259	114.76572193622346	120.66173575605883	119.10824410820334	0.06648944423610159	0.06919763427103989	5.196024757495252	12.199004113292176	5.156150616228842	12.105389910993836
1.0257764924913542	96.86289795734302	94.67681699050199	108.88098321212642	107.08797466255082	113.1674600697535	111.49674427181468	116.3975245277849	114.7950760572258	120.6896637709317	119.13580723471749	0.06641963432797263	0.06912400397886112	5.160736107862249	12.18916070007981	5.12121682090401	12.095820554059173
1.0319573118751795	96.90998425152	94.72418063420868	108.91643144796787	107.12333861413624	113.19924860147573	111.52828963754956	116.4271716619412	114.82439836257218	120.71755160765038	119.1633306509689	0.06634973559246242	0.06905028108530349	5.125664285433231	12.179270971861115	5.086497061984119	12.086204952258413
1.0381753738050519	96.95708645031397	94.77156268797997	108.95186337386423	107.15868731234806	113.23101127075792	111.55980985612393	116.45678631066268	114.8536887412148	120.74539915425893	119.1908142461619	0.06627974838847535	0.0689764659763296	5.090808192837358	12.169335209051496	5.051990259325976	12.076543378130737
1.0444309026860459	97.00420435104525	94.81896294807429	108.98727884884259	107.19402061508232	113.26274795786142	111.59130480795139	116.48636836291354	114.88294708295294	120.77320629979138	119.21825791047726	0.06620967307680833	0.06890255903991137	5.056166735534134	12.159353691029537	5.017695335580356	12.066836103251262
1.05072412427539	97.05133775069395	94.86638121034244	109.02267773243466	107.22933838070828	113.2944585437751	111.62277437415267	116.51591770851809	114.91217327843013	120.80097293426891	119.24566153506936	0.06613951002014955	0.06882856066602912	5.021738821882536	12.149326696206117	4.9836112162302015	12.057083398227405
1.057055265690613	97.09848644589708	94.91381727022484	109.05805988467479	107.26464046806662	113.32614291021302	111.65421843655342	116.54543423815836	114.94136721913183	120.82869894869759	119.27302501206408	0.06606925958307548	0.06875447124666816	4.987523363177388	12.139254502097174	4.949736829636095	12.047285532778915
1.0634245554177415	97.14565023294588	94.96127092274843	109.09342516609775	107.29992673646717	113.35780093961213	111.68563687768179	116.57491784337175	114.97052879738303	120.85638423506622	119.30034823455645	0.06599892213205105	0.06868029117581793	4.953519273607526	12.129137385109061	4.916071106998061	12.03744277554506
1.0698322233195456	97.19282890778211	95.00874196252308	109.12877343773569	107.33519704568604	113.38943251512879	111.71702958076516	116.60436841654747	114.99965790634477	120.88402868634276	119.32763109660739	0.06592849803542641	0.06860602084946901	4.919725470337653	12.118975620713172	4.882612982433784	12.027555394248338
1.0762785006438331	97.24002226599609	95.05623018373936	109.16410456111687	107.3704512559643	113.42103752063727	111.74839642972866	116.63378585092504	115.02875444001275	120.91163219647314	119.35487349324241	0.06585798766343533	0.06853166066561198	4.886140873561089	12.108769483413198	4.849361393020445	12.017623655698117
1.0827636200317978	97.28723010282309	95.1037353801649	109.19941839826247	107.405689228005	113.45261584072638	111.77973730919184	116.66317004059076	115.05781829321378	120.93919466037777	119.38207532044812	0.06578739138819405	0.06845721102423395	4.852764406445203	12.098519246697833	4.8163152787710715	12.00764782567785
1.089287815526412	97.33445221314108	95.15125734514191	109.23471481168491	107.4409108229715	113.48416736069741	111.81105210446673	116.6925208804757	115.08684936160388	120.96671597394969	119.4092364751705	0.0657167095836985	0.06838267232731757	4.81959499522236	12.088225183077157	4.783473582678198	11.997628169003292
1.0958513225808764	97.38168839146722	95.19879587158364	109.26999366438498	107.47611590248462	113.51569196656105	111.84234070155462	116.7218382663525	115.1158475416649	120.99419603405137	119.43635685531177	0.06564594262582352	0.0683080449788377	4.786631569168094	12.077887563998956	4.750835250730233	11.987564949486114
1.1024543780671139	97.42893843195567	95.24635075197197	109.30525481984996	107.51130432862097	113.54718954503517	111.8736029871442	116.75112209483304	115.14481273070257	121.02163473851276	119.46343635972832	0.06557509089231915	0.0682333293847593	4.753873060659316	12.067506659972423	4.718399231967851	11.977458430006664
1.1090972202843215	97.47620212839432	95.29392177835415	109.34049814205096	107.54647596391021	113.57865998354183	111.9048388486084	116.78037226336545	115.17374482684336	121.04903198612818	119.49047488822784	0.06550415476280991	0.06815852595303566	4.721318405174316	12.057082740462647	4.686164478447608	11.967308872412104
1.115780088967567	97.5234792742023	95.34150874234001	109.37572349544081	107.58163067133313	113.61010317020501	111.93604817400222	116.8095886702317	115.20264372903208	121.07638767665429	119.51747234156707	0.0654331346187922	0.06808363509360489	4.688966541336413	12.046616073963378	4.6541299453274405	11.957116537618276
1.1225032252964444	97.5707696624272	95.38911143509922	109.41093074495167	107.61676831431936	113.64151899384777	111.96723085206006	116.83877121454476	115.23150933702918	121.10370171080712	119.54442862144917	0.06536203084363221	0.06800865721838757	4.656816410893953	12.036106927884248	4.622294590832098	11.946881685475091
1.1292668719037753	97.61807308574194	95.43672964735802	109.44611975599248	107.65188875674478	113.67290734398941	111.99838677219282	116.86791979624564	115.2603415514078	121.13097399025939	119.57134363052087	0.06529084382256364	0.0679335927412846	4.6248669588057965	12.025555568703567	4.590657376316813	11.936604574919329
1.1360712728843656	97.66538933644287	95.48436316939707	109.4812903944472	107.68699186292996	113.70426811084349	112.02951582448597	116.8970343161013	115.28914027355175	121.15820441763856	119.59821727237062	0.06521957394268554	0.06785844207817432	4.593117133183114	12.01496226177187	4.559217266252745	11.926285463785462
1.1429166738038161	97.71271820644598	95.5320117910477	109.51644252667144	107.72207749763677	113.73560118531391	112.06061789969591	116.92611467570072	115.31790540565163	121.185392896523	119.62504945152476	0.06514822159295931	0.06778320564690966	4.5615658853766945	12.004327271501097	4.52797322826882	11.915924609005742
1.1498033217073829	97.76005948728543	95.57967530169027	109.55157601949143	107.75714552606757	113.76690645899389	112.09169288924868	116.95516077745374	115.34663685070358	121.21253933144087	119.65184007344658	0.065076787164208	0.0677078838673151	4.530212169984225	11.993650861269998	4.496924233179925	11.905522266479238
1.1567314651288954	97.80741297010988	95.62735349025024	109.58669074020048	107.79219581386154	113.7981838241617	112.122740685236	116.98417252458674	115.37533451250523	121.23964362786616	119.67858904453209	0.0650052710491116	0.06763247716118502	4.499054944839372	11.982933293431415	4.466069254986905	11.895078691122762
1.1637013540997225	97.85477844568075	95.67504614519666	109.6217865565577	107.82722822709374	113.82943317377939	112.15376118041397	117.01314982114123	115.40399829565423	121.26670569221713	119.70529627210897	0.06493367364220638	0.0675569859522791	4.46809317104271	11.972174829254072	4.435407270885662	11.884594136794476
1.1707132401577995	97.9021557043687	95.72275305453817	109.65686333678448	107.86224263227149	113.86065440148866	112.18475426819904	117.04209257196972	115.43262810554407	121.29372543185244	119.73196166443225	0.06486199533988167	0.06748141066632041	4.437325813001735	11.961375729038991	4.404937261314444	11.874068856384838
1.177767376356704	97.94954453615219	95.7704740058217	109.69192094956355	107.89723889633359	113.89184740160974	112.21571984266687	117.0710006827344	115.46122384836293	121.32070275507007	119.75858513068358	0.06479023654037722	0.06740575173099189	4.40675183841995	11.950536252024904	4.374658209952031	11.863503101772949
1.1848640172747877	97.99694473061372	95.81820878612842	109.72695926403513	107.93221688664656	113.923012069137	112.24665779854817	117.09987405990276	115.48978543108939	121.34763757110287	119.78516658096676	0.06471839764378064	0.06733000957593395	4.376370218310512	11.93965665633732	4.344569103723188	11.85289712375743
1.1920034190243662	98.04435607693831	95.86595718207228	109.76197814979578	107.96717647100357	113.95414829973765	112.27756803122729	117.12871261074613	115.51831276149088	121.37452979011728	119.81170592630643	0.06464647905202513	0.06725418463274108	4.346179927090816	11.928737199283205	4.31466893288416	11.842251172296528
1.1991858392609598	98.09177836391078	95.91371897979705	109.79697747689586	108.00211751762197	113.98525598974864	112.30845043673924	117.15751624333647	115.5468057481206	121.40137932321043	119.83820307864525	0.06457448116888546	0.06717827733495785	4.316179942468807	11.91777813689987	4.284956690927174	11.831565496158873
1.2064115371925936	98.13921137991271	95.96149396497329	109.83195711583636	108.03703989514024	114.01633503617316	112.33930491176639	117.18628486654285	115.57526430031405	121.42818608240643	119.86465795084024	0.06450240439997683	0.06710228811807661	4.286369245553033	11.906779724275111	4.255431374675027	11.820840343152668
1.2136807735891502	98.186654912921	96.00928192279663	109.86691693756777	108.07194347261691	114.04738533667921	112.37013135363681	117.21501839002984	115.60368832818735	121.45494998065514	119.89107045666158	0.06443024915275128	0.06702621741953384	4.256746820860826	11.89574221548537	4.226091984296545	11.810075960111135
1.2209938107917835	98.23410875050456	96.0570826379846	109.90185681348677	108.10682811952745	114.0784067895958	112.40092966032088	117.24371672425359	115.63207774263367	121.48167093182838	119.91744051078886	0.06435801583649403	0.0669500656787071	4.22731165629466	11.884665863541159	4.196937523288398	11.799272592819761
1.2283509127223842	98.28157267982276	96.10489589477477	109.9367766154347	108.14169370576265	114.10939929391104	112.43169973042917	117.27237978045993	115.66043245532094	121.5083488507179	119.94376802880906	0.06428570486232212	0.06687383333691059	4.198062743183982	11.873550920397975	4.167966998498741	11.788430486052675
1.2357523448931043	98.32904648762239	96.15272147692166	109.97167621569446	108.17654010162583	114.1403627492687	112.46244146320926	117.30100747068066	115.68875237868866	121.53498365303214	119.97005292721346	0.06421331664317985	0.06679752083739317	4.168999076290675	11.862397636949026	4.139179420157234	11.777549883550819
1.2431983744159416	98.3765299602359	96.20055916769502	110.00655548698893	108.21136717783119	114.17129705596605	112.49315475854358	117.3295997077315	115.71703742594553	121.56157525539405	119.99629512339538	0.0641408515938368	0.06672112862533357	4.140119653819056	11.851206263057975	4.110573801857754	11.766631028021948
1.2506892700123766	98.42402288357863	96.24840874987672	110.04141430247788	108.24617480550087	114.20220211495062	112.52383951694614	117.3581564052085	115.74528751106602	121.5881235753377	120.02249453564687	0.06406831013088467	0.0666446571478374	4.1114234774368015	11.839977047518914	4.082149160593872	11.75567416114427
1.2582253020230734	98.47152504314705	96.2962700057591	110.07625253575634	108.28096285616344	114.2330778278179	112.55449563956043	117.38667747748575	115.77350254878829	121.61462853130622	120.0486510831567	0.06399569267273286	0.06656810685393345	4.082909552327692	11.828710238205531	4.053904516822513	11.744679523708328
1.2658067424176331	98.51903622401665	96.34414271714267	110.11107006085231	108.31573120175173	114.26392409680878	112.58512302815691	117.4151628397127	115.8016824546113	121.64109004264913	120.07476468600771	0.06392299963960704	0.066491478194569	4.054576887114308	11.817406081794616	4.025838894364824	11.733647355340509
1.2734338648044117	98.56655621083897	96.39202666533312	110.14586675222371	108.35047971459977	114.29474082480596	112.61572158512949	117.44361240781045	115.82982714479137	121.66750802961879	120.10083526517339	0.06385023145354446	0.06641477162260812	4.026424493907143	11.806064823886118	3.997951320464381	11.72257789460491
1.2811069444403917	98.61408478784016	96.43992163113964	110.18064248475659	108.38520826744124	114.32552791533183	112.64629121349336	117.4720260984695	115.85793653633984	121.69388241336826	120.12686274251567	0.06377738853839209	0.06633798759282605	3.9984513883791806	11.794686709170492	3.970240825859946	11.711471379167051
1.2888262582411194	98.66162173881884	96.48782739487284	110.21539713376312	108.41991673340743	114.35628527254589	112.67683181688263	117.50040382914699	115.8860105470204	121.72021311594874	120.15284704078238	0.0637044713198009	0.06626112656190525	3.9706565897176915	11.783271981264988	3.9427064447518205	11.70032804569928
1.296592084790695	98.70916684714399	96.5357437363425	110.25013057497891	108.4546049860248	114.38701280124175	112.7073432995474	117.5287455180637	115.9140490953463	121.74650006030663	120.17878808360452	0.06363148022522515	0.06618418898843346	3.94303912061514	11.771820882655447	3.915347214760004	11.689148129706155
1.3044047043518285	98.75671989575252	96.58367043485498	110.28484268456059	108.48927289921255	114.41771040684415	112.73782556635066	117.55705108420089	115.94205210057679	121.77274317028048	120.20468579549309	0.06355841568391761	0.06610717533289642	3.915598007315566	11.760333654783608	3.888162177007871	11.677931865717255
1.312264398875954	98.80428066714774	96.63160726921181	110.31953333908386	108.5239203472808	114.44837799540655	112.76827852276628	117.58532044729768	115.97001948271519	121.79894237059861	120.23054010183682	0.06348527812692488	0.06603008605767742	3.88833227964642	11.748810538145335	3.8611503761330823	11.666679487338115
1.320171452013404	98.85184894339741	96.67955401770742	110.35420241554134	108.5585472049286	114.4790154736086	112.79870207487622	117.61355352784854	115.99795116250588	121.82509758687655	120.25635092889974	0.06341206798708654	0.06595292162705009	3.8612409709749045	11.737251772094169	3.8343108602348366	11.655391227031942
1.3281261491236485	98.89942450613131	96.72751045812674	110.38884979133965	108.59315334724107	114.50962274875268	112.8290961293673	117.64175024709957	116.0258470614309	121.85120874561369	120.2821182038175	0.06333878569902911	0.06587568250717585	3.834323118242537	11.725657594928634	3.8076426809357145	11.644067316283326
1.3361287772855897	98.94700713654002	96.77547636774392	110.42347534429793	108.62773864968803	114.54019972876193	112.85946059352938	117.66991052704641	116.053707101708	121.87727577419112	120.30784185459588	0.06326543169916307	0.0657983691661001	3.807577761985158	11.7140282439359	3.7811448933734937	11.632707985540037
1.3441796253079266	98.9945966153724	96.82345152331966	110.45807895264491	108.66230298812116	114.57074632217687	112.88979537525178	117.6980342904309	116.0815312062869	121.90329860086837	120.33352181010696	0.06319200642568028	0.0657209820737457	3.781003946335659	11.70236395539905	3.754816556228434	11.621313464307605
1.352278983739575	99.04219272293464	96.87143570110027	110.49266049501755	108.69684623877276	114.60126243815351	112.92010038302183	117.72612146073872	116.10931929884767	121.92927715478154	120.35915800008762	0.06311851031854764	0.06564352170191134	3.754600719024893	11.690664964480675	3.7286567317087247	11.609883981007442
1.3604271448801535	99.08979523908748	96.9194286768147	110.52721985045764	108.73136827825262	114.63174798645952	112.95037552592082	117.75417196219583	116.13707130379652	121.95521136593933	120.38475035513565	0.06304494381950666	0.06556598852426458	3.7283671313698505	11.678931505277433	3.7026644855395716	11.59841976298776
1.3686244027905345	99.1374039432452	96.96743022567367	110.56175689841061	108.76586898354655	114.66220287747235	112.98062071362239	117.7821857197661	116.1647871462641	121.98110116522132	120.41029880670783	0.06297130737206597	0.0654883830163401	3.702302238334596	11.66716381090373	3.676838887032318	11.586921036676358
1.3768710533034536	99.18501861437363	97.01544012236724	110.59627151872257	108.800348232014	114.69262702217608	113.01083585638928	117.81016265914818	116.19246675210195	122.0069464843746	120.43580328711687	0.0628976014215001	0.06541070565553224	3.676405098494797	11.655362113393494	3.651179009034422	11.575388027424196
1.3851673940341884	99.23263903098858	97.06345814106358	110.63076359163865	108.83480590138618	114.72302033215897	113.04102086507106	117.83810270677286	116.22011004788013	122.03274725601149	120.46126372952892	0.06282382641484426	0.065332956921092	3.650674774072286	11.643526643794758	3.625683927976752	11.563820959639997
1.3935137243912972	99.28026497115431	97.11148405540715	110.6652329978006	108.86924186976388	114.75338271961064	113.07117565110137	117.86600578980014	116.24771696088438	122.05850341360666	120.4866800679609	0.06274998280089021	0.06525513729412277	3.6251103309059545	11.63165763203142	3.6003527238481183	11.552220056633814
1.4019103455874267	99.32789621248166	97.15951763851672	110.69967961824433	108.90365601561516	114.78371409731905	113.10130012649502	117.89387183611615	116.27528741911293	122.08421489149397	120.51205223727744	0.06267607103018326	0.06517724725757508	3.599710838471765	11.619755306961451	3.5751844802025516	11.540585540693428
1.410357560650181	99.37553253212673	97.20755866298417	110.73410333439803	108.9380482177735	114.81401437866813	113.13139420384559	117.92170077433032	116.3028213512739	122.10988162486427	120.5373801731885	0.06260209155501587	0.06509928729624073	3.574475369926404	11.607819896507863	3.5501782842038665	11.528917633171659
1.4188556744330574	99.42317370678941	97.25560690087282	110.76850402807995	108.97241835543586	114.84428347763502	113.16145779632284	117.94949253377283	116.33031868678275	122.13550354976245	120.56266381224667	0.06252804482942609	0.06502125789674987	3.549403002069994	11.595851627505908	3.5253332265965582	11.517216554369952
1.4274049936264492	99.47081951271191	97.30366212371584	110.80288158149621	109.00676630816035	114.8745213087873	113.19149081766992	117.97724704449146	116.35777935575904	122.16108060308478	120.5879030918444	0.062453931309191475	0.06494315954756508	3.5244928153542787	11.583850725714	3.5006484017121693	11.505482523560204
1.4360058267687137	99.5184697256772	97.3517241025149	110.8372358772385	109.04109195586437	114.90472778728014	113.22149318220075	118.00496423724873	116.38520328902383	122.18661272257597	120.61309795021126	0.06237975145182574	0.0648649927389759	3.4997438939099084	11.571817415915575	3.4761229074938456	11.49371575906116
1.4446584842573071	99.5661241210079	97.39979260773866	110.87156679828225	109.07539517882253	114.93490282885396	113.25146480479762	118.03264404351927	116.41259041809701	122.2120998468268	120.63824832641146	0.06230550571657388	0.06478675796309574	3.4751553255364342	11.559751921817224	3.4517558454817845	11.481916478132916
1.453363278359986	99.61378247356467	97.4478674093214	110.90587422798411	109.10967585766463	114.96504634983134	113.28140560090817	118.06028639548656	116.43994067519412	122.237541915271	120.66335416034089	0.06223119456440717	0.06470845571385397	3.4507262016950335	11.547654466059612	3.427546320816873	11.470084897016932
1.4621205232260774	99.66144455774503	97.49594827666165	110.94015805008	109.1439338733735	114.99515826711439	113.31131548654302	118.08789122604037	116.4672539932238	122.26293886818267	120.68841539272455	0.062156818458020534	0.06463008648699374	3.426455617535794	11.535525270308426	3.4034934422606966	11.45822123099424
1.470930534897817	99.70911014748226	97.54403497862094	110.97441814868303	109.17816910728324	115.02523849818228	113.34119437827309	118.11545846877385	116.49453030578496	122.28829064667363	120.71343196511388	0.06208237786182614	0.06455165078006476	3.4023426719049894	11.523364555188891	3.379596322204634	11.446325694352709
1.4797936313217521	99.75677901624408	97.59212728352273	111.0086544082814	109.21238144107724	115.05528696108843	113.3710421932272	118.14298805798072	116.52176954716406	122.31359719269076	120.73840381988427	0.06200787324194966	0.06447314909241858	3.3783864673296193	11.511172540314874	3.3558540766507576	11.434398500365205
1.48871013236022	99.80445093703155	97.64022495915088	111.04286671373623	109.24657075678604	115.08530357445784	113.4008588490891	118.17047992865234	116.54897165233213	122.33885844901314	120.7633309002321	0.06193330506622585	0.06439458192520331	3.3545861100092225	11.49894944418702	3.3322658252118345	11.422439861275052
1.4976803598028874	99.85212568237779	97.68832777274874	111.07705495027939	109.28073693678532	115.1152882574842	113.43064426409512	118.1979340164748	116.57613655694209	122.36407435924924	120.78821315017213	0.06185867380419344	0.0643159497813593	3.330940709850438	11.486695484363736	3.3088306911413383	11.410449988376058
1.5067046373783677	99.89980302434728	97.736435491018	111.11121900351166	109.3148798637942	115.14524092992761	113.46039835703151	118.22535025782628	116.60326419732603	122.38924486783456	120.81305051453499	0.06178397992709021	0.06423725316561202	3.3074493804597296	11.474410877359333	3.285547801319808	11.39842909193976
1.5157832907659001	99.94748273453439	97.78454788011749	111.1453587594004	109.34899942087304	115.17516151211157	113.49012104723178	118.25272858977398	116.63035451049218	122.41436992002856	120.83784293896436	0.06170922390784917	0.06415849258446751	3.2841112391251954	11.462095838618552	3.262416286246662	11.386377381222701
1.5249166476071065	99.99516458406265	97.83266470566232	111.17947410427753	109.38309549142159	115.20504992492036	113.51981225457412	118.28006895007131	116.65740743412232	122.43944946191199	120.86259036991424	0.06163440622109246	0.0640796685462068	3.2609254068556766	11.449750582643901	3.239435280075668	11.374295064575563
1.5341050375178134	100.04284834358413	97.88078573272308	111.21356492483788	109.4171679591773	115.2349060897968	113.54947189947919	118.30737127715548	116.6844229065692	122.46448344038468	120.88729275464678	0.06155952734312771	0.06400078156088036	3.2378910083471055	11.437375322882872	3.216603920583111	11.362182349301293
1.5433487920999491	100.09053378327783	97.92891072582448	111.24763110813652	109.45121670821298	115.26472992873884	113.57909990290686	118.33463551014391	116.71140086685318	122.4894718031621	120.91195004122888	0.06148458775194162	0.06392183214030198	3.2150071719934203	11.424970271727943	3.193921349172342	11.350039441695117
1.5526482449535108	100.13822067284958	97.97703944894495	111.2816725415872	109.48524162293529	115.29452136429765	113.60869618635425	118.36186158883214	116.73834125466013	122.5144144987733	120.93656217853024	0.06140958792719711	0.06384282079804397	3.1922730299202158	11.412535640658461	3.1713867109137936	11.337866547146405
1.5620037316886017	100.18590878153083	98.02517166551559	111.31568911296027	109.51924258808278	115.32428031957463	113.63826067185302	118.38904945369067	116.76524401033831	122.539311476558	120.96112911622033	0.06133452835022637	0.0637637480494304	3.1696877179247167	11.40007164004055	3.1489991544849545	11.325663870014978
1.5714155899375468	100.23359787807797	98.07330713841932	111.34968071038045	109.55321948872371	115.35400671821864	113.6677932819665	118.41619904586199	116.7921090748955	122.56416268666365	120.98565080476584	0.06125940950402609	0.06368461441153227	3.1472503755239813	11.387578479272634	3.1267578322140253	11.313431613652938
1.580884159367074	100.28128773077175	98.12144562999042	111.38364722232505	109.5871722102546	115.38370048442368	113.69729393978751	118.44331030715806	116.81893638999654	122.58896808004316	121.01012719542803	0.06118423187325345	0.06360542040316092	3.1249601459476253	11.375056366759964	3.104661900075371	11.301169980517443
1.5904097816905756	100.32897810741662	98.16958690201376	111.41758853762204	109.62110063839829	115.41336154292618	113.72676256893581	118.47038318005752	116.84572589796049	122.61372760845214	121.03455824026028	0.06110899594422012	0.06352616654486207	3.102816176131455	11.362505509929179	3.0827105176867917	11.288879172076122
1.5999928006804371	100.37666877534016	98.2177307157242	111.45150454544799	109.65500465920208	115.44298981900238	113.75619909355545	118.49741760770269	116.87247754175796	122.63844122444618	121.05894389210542	0.06103370220488618	0.06344685335891086	3.080817616704735	11.34992611513735	3.0609028482895155	11.276559388770693
1.6096335621804478	100.42435950139232	98.26587683180585	111.48539513532599	109.68888415903565	115.47258523846548	113.7856034383121	118.52441353389682	116.89919126500794	122.66310888137808	121.08328410459276	0.06095835114485719	0.06336748136930431	3.0589636219974636	11.337318387744745	3.039238058761839	11.264210830082448
1.6193324141182788	100.47205005194503	98.31402501039176	111.51926019712381	109.72273902458954	115.5021477276633	113.81497552839068	118.5513709031012	116.92586701197553	122.68773053339518	121.10757883213586	0.06088294325537606	0.06328805110175675	3.0372533500813006	11.32468253222396	3.017715319655508	11.251833694630477
1.6290897065180392	100.51974019289227	98.36217501106373	111.55309962105243	109.75656914287377	115.53167721347606	113.84431528949331	118.57828966043309	116.95250472756949	122.71230613543742	121.13182802993022	0.06080747902932042	0.06320856308369252	3.01568596270954	11.312018751999858	2.9963338051393293	11.239428180033428
1.6389057915129117	100.5674296896488	98.41032659285133	111.58691329766339	109.79037440121522	115.56117362331295	113.873622647836	118.60516975166192	116.9791043573387	122.7368356432337	121.15603165395004	0.060731958961194654	0.06312901784423991	2.9942606253080157	11.299327249394992	2.975092692989165	11.226994482811278
1.6487810233578566	100.61511830715021	98.4584795142317	111.62070111784702	109.82415468725608	115.59063688510992	113.90289753014636	118.63201112320685	117.0056658474698	122.76131901329957	121.18018966094566	0.060656383547126304	0.06304941591422647	2.9729765070514986	11.28660822589518	2.953991164661602	11.214532798705477
1.6587157584424002	100.66280580985287	98.50663353312967	111.65446297283114	109.85790988895276	115.62006692732753	113.93213986366175	118.65881372213455	117.0321891447849	122.78575620293508	121.2043020084417	0.06058075328485985	0.0629697578261702	2.9518327808045797	11.273861881989433	2.933028405240293	11.20204332247522
1.6687103553034934	100.7104919617334	98.5547884069171	111.68819875417867	109.89163989457342	115.64946367894784	113.96134957612607	118.68557749615587	117.05867419673834	122.81014717022173	121.22836865473391	0.06050506867375091	0.06289004411427535	2.9308286231171223	11.261088417119026	2.912203603425951	11.18952624789381
1.6787651746384535	100.75817652628851	98.60294389241287	111.72190835378589	109.92534459269666	115.67882706947213	113.9905265957877	118.71230239362325	117.0851209514143	122.8344918740199	121.25238955888668	0.060429330214760914	0.06281027531442435	2.9099632142460905	11.248288029801188	2.8915159515618143	11.176981767792313
1.6888805793179813	100.80585926653495	98.65109974588265	111.75559166388067	109.95902387220963	115.70815702891835	114.01967085139684	118.73898836352805	117.11152935752403	122.85879027396646	121.27636468073062	0.060353538410451574	0.06273045196417336	2.8892357381300826	11.235460917538148	2.870964645604545	11.164410074055922
1.6990569343992543	100.85353994500922	98.69925572303879	111.78924857702039	109.99267762230625	115.73745348781827	114.04878227220306	118.76563535549757	117.13789936440295	122.8830423304717	121.30029398085979	0.06027769376497872	0.06265057460274351	2.86864538241025	11.222607276886265	2.850548885158787	11.151811357674887
1.7092946071391046	100.9012183237678	98.74741157904046	111.82287898609053	110.02630573248592	115.7667163772155	114.07786078795313	118.79224331979279	117.16423092200846	122.90724800471746	121.32417742062952	0.060201796784087824	0.06257064377101569	2.848191338423021	11.209727303459658	2.8302678734398796	11.13918580867903
1.7195939670072704	100.94889416438697	98.79556706849361	111.85648278430253	110.05990809255151	115.79594562866254	114.10690632888821	118.8188122073051	117.19052398091691	122.9314072586539	121.34801496215358	0.06012584797510573	0.06249066001152425	2.8278728011773637	11.196821191886556	2.810120817290226	11.126533616174129
1.7299553856997325	100.99656722796308	98.84372194545102	111.89005986519226	110.09348459260794	115.82514117421853	114.13591882574187	118.84534196955414	117.21677849232107	122.95552005499748	121.37180656830184	0.06004984784693755	0.06241062386844839	2.807688969373885	11.183889135823847	2.790106927168381	11.113854968338273
1.7403792371521247	101.04423727511231	98.89187596341229	111.9236101226179	110.1270351230602	115.85430294644648	114.16489820973713	118.87183255868453	117.24299440802744	122.97958635722784	121.39555220269753	0.05997379691005898	0.06233053588760898	2.787639045380274	11.170931327960716	2.770225417131769	11.101150052385492
1.7508658975532332	101.09190406597108	98.94002887532424	111.95713345075845	110.16055957461208	115.88343087841096	114.19384441258437	118.89828392746351	117.2691716804535	123.00360612958562	121.41925182971488	0.059897695676511035	0.0622503966164575	2.7677222352658646	11.157947960105957	2.7504755048839797	11.08841905470399
1.76141574535857	101.13956736019654	98.98818043358136	111.99062974411216	110.19405783826478	115.91252490367589	114.22275736647931	118.92469602927846	117.29531026262563	123.0275793370701	121.44290541447698	0.05982154465989389	0.062170206604072395	2.7479377487552483	11.144939223064284	2.7308564117156493	11.075662160725187
1.7720291613040315	101.1872269169662	99.03633039002554	112.02409889749426	110.22752980531456	115.94158495630144	114.25163700409983	118.95106881813369	117.32141010817567	123.0515059454361	121.46651292285252	0.05974534437536128	0.062089966401151435	2.728284799226458	11.131905306650879	2.711367362500823	11.062879554865503
1.7827065284196406	101.23488249497866	99.08447849594678	112.0575408060355	110.26097536735172	115.97061097084192	114.28048325860398	118.97740224864793	117.34747117133874	123.07538592119168	121.49007432145373	0.05966909533961381	0.06200967656000431	2.708762603753712	11.118846399829636	2.6920075857515258	11.050071420791937
1.7934482320433673	101.28253385245414	99.13262450208374	112.09095536518078	110.29439441625918	115.99960288234357	114.30929606362794	119.00369627605207	117.37349340695081	123.09921923159604	121.51358957763426	0.05959279807089313	0.061929337634545466	2.6893703830601225	11.105762690596748	2.6727763135613714	11.037237941203784
1.8042546598350382	101.3301807471346	99.180768158624	112.12434247068694	110.32778684421051	116.02856062634164	114.33807535328314	119.029950856186	117.39947677044576	123.1230058446565	121.53705865948608	0.05951645308897595	0.061848950180288235	2.670107361519513	11.092654366017086	2.6536727816110215	11.024379297898122
1.8151262017903238	101.37782293628445	99.22890921520468	112.15770201862156	110.36115254366884	116.05748413885848	114.36682106215437	119.0561659454964	117.42542121785313	123.14674572912637	121.5604815358376	0.05944006091516755	0.0617685147543369	2.650972767158237	11.079521612195094	2.6346962291709133	11.011495671769808
1.8260632502548164	101.42546017669079	99.27704742091288	112.19103390536071	110.3944914073848	116.08637335640044	114.39553312529694	119.08234150103347	117.451326705795	123.17043885450188	121.58385817625062	0.05936362207229556	0.06168803191537969	2.6319658316424466	11.06636461431117	2.615845899085798	10.998587242793292
1.8370661999381863	101.4730922246644	99.3251825242865	112.22433802758792	110.42780332839558	116.1152282159561	114.42421147823477	119.10847748044907	117.47719319148399	123.19408519102055	121.60718855101844	0.0592871370847046	0.061607502223682	2.6130857902981006	11.053183556676231	2.597121037796569	10.985654190128116
1.848135447928429	101.52071883604017	99.37331427331502	112.25761428229221	110.46108820002323	116.14404865499358	114.452856056958	119.1345738419935	117.50302063272049	123.217684709658	121.63047263116323	0.0592106064782478	0.06152692624107882	2.5943318820691275	11.039978622633498	2.5785208952956964	10.972696691987949
1.8592713937061955	101.56833976617777	99.42144241543987	112.29086256676646	110.49434591587305	116.17283461145809	114.48146679792049	119.16063054451317	117.52880898788995	123.24123738212579	121.6537103884335	0.059134030780283134	0.06144630453096771	2.5757033495428914	11.026749994634883	2.5600447251572405	10.959714925749722
1.8704744391592067	101.61595476996267	99.46956669755582	112.32408277860617	110.52757636983252	116.20158602376985	114.51004363803787	119.18664754744806	117.55455821596064	123.2647431808692	121.67690179530202	0.059057410519664566	0.06136563765830148	2.5571994389192696	11.013497854190064	2.541691784509567	10.946709067862685
1.8817449885967616	101.66356360180643	99.5176868660112	112.35727481570713	110.5607794560693	116.23030283082116	114.5385865146848	119.21262481082871	117.58026827648065	123.28820207906409	121.7000468249629	0.05898074622673813	0.06128492618958064	2.5388194000242947	11.000222381942876	2.5234613340398937	10.933679293953901
1.8930834487643238	101.71116601564835	99.5658026666096	112.39043857626487	110.5939550690306	116.25898497197478	114.56709536569323	119.23856229527428	117.60593912957611	123.31161405061539	121.72314545132997	0.05890403843333233	0.06120417069284653	2.5205624863119738	10.98692375765313	2.505352637991564	10.920625778784597
1.9044902288582053	101.75876176495574	99.61391384461018	112.42357395877228	110.62710310344112	116.2876323870611	114.5955701293498	119.2644599619895	117.63157073594796	123.33497907015405	121.74619764903366	0.058827287672754976	0.06112337173767319	2.502427954817904	10.973602160131122	2.4873649641413067	10.90754869621378
1.9159657405403292	101.80635060272517	99.66202014472914	112.45668086201844	110.66022345430193	116.31624501637579	114.62401074439363	119.2903177727622	117.65716305686983	123.3582971130348	121.76920339341918	0.05875049447978366	0.06104252989516102	2.484415066190195	10.960257767292205	2.4694975838074242	10.894448219256446
1.9275103979530908	101.85393228148344	99.71012131114064	112.48975918508694	110.69331601688907	116.34482280067766	114.65241715001412	119.31613568996079	117.68271605418532	123.3815681553337	121.79216266054372	0.05867365939066167	0.06096164573792755	2.4665230846658233	10.94689075617498	2.4517497718343293	10.881324520047201
1.9391246177343011	101.90150655328868	99.75821708747795	112.52280882735444	110.72638068675214	116.37336568118617	114.68078928584863	119.34191367653168	117.70822969030561	123.40479217384583	121.81507542717443	0.05859678294308941	0.06088071984010162	2.4487512780824545	10.933501302930381	2.4341208066052786	10.868177769913018
1.9508088190322228	101.94907316973158	99.80630721683481	112.55582968848924	110.75941735971307	116.40187359957932	114.7091270919805	119.36765169599678	117.7337039282071	123.42796914608293	121.83794167078598	0.05851986567621848	0.06079975277731514	2.4310989178593445	10.920089582898072	2.416609970022364	10.855008139358688
1.9625634235206988	101.99663188193665	99.85439144176694	112.58882166844988	110.79242593186503	116.4303464979914	114.73743050893682	119.3933497124512	117.75913873142902	123.45109905027114	121.86076136955845	0.058442908130645344	0.06071874512669482	2.4135652789791493	10.906655770450016	2.3992165474910507	10.841815797986783
1.9743888554143678	102.04418244056316	99.90246950429275	112.62178466748331	110.82540629957049	116.45878431901029	114.76569947768587	119.41900769056022	117.78453406407044	123.47418186534833	121.88353450237459	0.05836591084840439	0.060637697466855336	2.3961496399942916	10.893200039092335	2.3819398279229063	10.82860091456314
1.9862855414839768	102.09172459580684	99.95054114589539	112.65471858612388	110.85835835946054	116.48718700567571	114.79393393963538	119.44462559555726	117.8098898907885	123.49721757096202	121.90626104881792	0.05828887437296041	0.06055661037789188	2.378851283026961	10.879722561534436	2.3647791037365096	10.815363657075068
1.9982539110717792	102.13925809740111	99.99860610752391	112.6876233251917	110.89128200843345	116.51555450147667	114.8221338366302	119.47020339324118	117.83520617679558	123.52020614746708	121.92894098917039	0.0582117992492026	0.060475484441370846	2.3616694937418288	10.866223509528936	2.3477336708319854	10.802104192611296
2.010294396107033	102.18678269461824	100.04666412959472	112.72049878579101	110.92417714365313	116.5438867503491	114.85029911094992	119.49574104997365	117.86048288785683	123.54314757592307	121.95157430440968	0.05813468602343779	0.06039432024032399	2.3446035613560525	10.852703054031736	2.330802828601918	10.788822687496577
2.0224074311215867	102.23429813627143	100.09471495199352	112.75334486930936	110.95704366254843	116.57218369667407	114.87842970530723	119.52123853267709	117.88571999028817	123.56604183809243	121.97416097620768	0.058057535243382634	0.060313118359239214	2.3276527786265433	10.839161365136533	2.3139858799131616	10.77551930721529
2.0345934532655616	102.28180417071577	100.14275831407657	112.7861614774156	110.98988146281138	116.60044528527506	114.90652556284523	119.5466958088318	117.91091745095332	123.5888889164377	121.99670098692756	0.05798034745815806	0.06023187938405336	2.3108164418372326	10.82559861207119	2.2972821311004736	10.762194216415082
2.0468529023231294	102.32930054585022	100.19079395467271	112.81894851205904	111.0226904423965	116.62867146141616	114.9345866271358	119.57211284647377	117.936075237262	123.61168879411974	122.01919431962206	0.0579031232182805	0.060150603902144044	2.2940938507990722	10.812014963241381	2.2806908919656053	10.748847578979621
2.059186220728381	102.37678700911907	100.23882161208493	112.85170587546766	111.05547049951913	116.65686217079956	114.9626128421771	119.59748961419211	117.96119331716703	123.63444145499498	122.04164095803077	0.05782586307565708	0.06006929250232168	2.2774843088363923	10.798410586186947	2.2642114757609306	10.735479557948565
2.0715938535812968	102.4242633075138	100.28684102409235	112.88443347014716	111.0882215326547	116.6850173595636	114.99060415239178	119.62282608112673	117.98627165916238	123.65714688361349	122.06404088657845	0.05774856758357665	0.05998794577482186	2.2609871227768963	10.784785647603712	2.2478431991830803	10.722090315561218
2.084076248663807	102.47172918757458	100.33485192795189	112.91713119887919	111.1209434405371	116.71313697428029	115.01856050262457	119.64812221696559	118.01131023228035	123.67980506521641	122.08639409037221	0.05767123729670369	0.059906564311296685	2.244601602948933	10.771140313372598	2.2315853823720317	10.708680013274716
2.0966338564559543	102.51918439539249	100.38285406040049	112.94979896472054	111.15363612215808	116.74122096195352	115.04648183814058	119.67337799194289	118.0363090060898	123.70241598573416	122.1087005552	0.0575938727710719	0.0598251487048077	2.2283270631824053	10.757474748581444	2.2154373488965575	10.69524881176767
2.109267130152151	102.5666286766111	100.43084715765707	112.98243667100158	111.18629947676574	116.76926927001672	115.07436810462298	119.69859337683609	118.06126795069335	123.7249796317839	122.13096026752791	0.05751647456407471	0.05974369954981674	2.212162820778758	10.743789117444976	2.199398425748768	10.681796870903781
2.1219765256775314	102.61406177642858	100.47883095542443	113.015044221325	111.21893340386359	116.79728184633068	115.10221924817105	119.72376834296396	118.08618703672525	123.74749599066736	122.15317321449827	0.05743904323446144	0.0596622174421783	2.1961081965046105	10.730083583333908	2.1834679433222846	10.668324349746399
2.1347625017044103	102.6614834395994	100.52680518889139	113.04762151956439	111.2515378032092	116.82525863918126	115.13003521529792	119.74890286218364	118.11106623534887	123.76996505036851	122.17533938392715	0.05736157934232687	0.05958070297913196	2.1801625146017614	10.716358308844065	2.167645235427699	10.65483140660217
2.147625519668832	102.70889341043676	100.57476959273527	113.08016846986338	111.28411257481358	116.85319959727767	115.15781595292893	119.77399690688895	118.1359055182547	123.7923867995517	122.19745876430277	0.05728408344910668	0.05949915675929296	2.16432510278446	10.702613455829123	2.15192963928439	10.641318199061061
2.160566043787228	102.75629143281469	100.62272390112403	113.11268497663436	111.31665761893996	116.88110466975031	115.18556140839952	119.79905045000781	118.16070485765803	123.81476122755946	122.21953134478309	0.05720655611756839	0.05941757938264471	2.148595292200298	10.688849185276922	2.136320495485961	10.627784883923596
2.1735845410731627	102.80367725017004	100.67066784771856	113.14517094455702	111.34917283610268	116.9089738061485	115.21327152945318	119.8240634649998	118.18546422629657	123.83708832441015	122.24155711519377	0.057128997911805424	0.05933597145053085	2.1329724174202056	10.675065657313098	2.120817147998423	10.614231617128098
2.1866814813541975	102.85105060550448	100.71860116567478	113.17762627857711	111.3816581270659	116.93680695643812	115.24094626423908	119.84903592585356	118.2101835974279	123.85936808079559	122.26353606602567	0.057051409397228664	0.05925433356564675	2.1174558164620976	10.661263031342969	2.1054189441629205	10.600658553925314
2.199857337288837	102.89841124138727	100.76652358764652	113.21005088390558	111.41411339284316	116.96460407100021	115.26858556131076	119.87396780708505	118.23486294482765	123.8816004880795	122.2854681884333	0.056973791140560094	0.059172666332029986	2.1020448307626793	10.64744146596422	2.090125234689367	10.587065848831116
2.213112584383593	102.94575889995723	100.81443484578777	113.24244466601715	111.44653853469586	116.9923651006283	115.29618936962365	119.89885908373479	118.25950224278708	123.90378553829485	122.30735347423241	0.05689614370982482	0.05909097035505482	2.0867388051728994	10.633601119032392	2.0749353736418925	10.573453655611956
2.2264477010101436	102.99309332292555	100.86233467175553	113.27480753064958	111.47893345413296	117.02008999652706	115.32375763853369	119.92370973136609	118.28410146611101	123.9259232241423	122.32919191589838	0.056818467674344064	0.059009246241419816	2.07153708793885	10.619742147548095	2.0598487184170153	10.559822127252119
2.2398631684225956	103.0404142515775	100.91022279671182	113.30713938380177	111.51129805290901	117.04777871030927	115.35129031779452	119.9485197260619	118.30866059011518	123.94801353898733	122.35098350656334	0.05674076360472767	0.058927494599144356	2.0564390306926725	10.605864707740693	2.044864629744552	10.54617141597555
2.2533594707748548	103.08772142677581	100.95809895132706	113.33944013173341	111.54363223302421	117.07543119399482	115.37878735755643	119.97328904442342	118.3331795906245	123.97005647685896	122.37272824001491	0.05666303207286658	0.05884571603755567	2.0414439884762032	10.591968955177435	2.0299824716985313	10.532501673384104
2.2669370951380965	103.1350145889627	101.0059628657825	113.3717096809636	111.57593589672305	117.10304740000818	115.4062487083641	119.99801766356752	118.3576584439707	123.99205203244729	122.394426110694	0.056585273651925956	0.0587639111672828	2.026551319670034	10.578055044516077	2.015201611646262	10.51881305022107
2.2805965315183476	103.18229347816244	101.05381426977279	113.40394793826948	111.60820894649312	117.13062728117627	115.43367432115438	120.02270556112411	118.3820971269899	124.01400020110118	122.41607711369234	0.056507488916336675	0.0586820806002482	2.0117603860462623	10.564123129763175	2.000521420275618	10.505105696600367
2.294338272874165	103.2295578339846	101.10165289250956	113.43615481068592	111.6404512850651	117.1581707907272	115.46106414725527	120.04735271523485	118.40649561702114	124.03590097882712	122.43768124475137	0.056429678441788984	0.05860022494965789	1.9970705527084647	10.550173364073999	1.9859412715550206	10.491379761831922
2.308162815134429	103.2768073956258	101.14947846272321	113.46833020550322	111.67266281541046	117.18567788228702	115.4884181383827	120.07195910454949	118.43085389190293	124.05775436228572	122.45923850025898	0.05635184280522415	0.05851834482999446	1.9824811881153437	10.536205899912602	1.9714605427507195	10.47763539454536
2.3220706572162446	103.3240419018737	101.19729070866718	113.50047403026758	111.70484344074225	117.21314850987936	115.5157362466402	120.0965247082253	118.45517192997268	124.07956034879133	122.48074887724896	0.05627398258482724	0.058436440857007145	1.9679916640652664	10.522220889011805	1.9570786144104204	10.46387274270819
2.336062301042938	103.37126109110866	101.24508935811996	113.53258619277874	111.73699306451289	117.24058262792207	115.54301842451582	120.12104950592355	118.4794497100633	124.10131893630876	122.50221237339788	0.05619609836002046	0.05835451364770483	1.953601355671708	10.50821848231135	1.9427948703378206	10.450091953523952
2.3501382515621807	103.41846470130773	101.29287413838892	113.56466660108998	111.7691115904143	117.26798019122631	115.57026462488118	120.1455334778082	118.50368721150193	124.1230301234521	122.52362898702398	0.05611819071145375	0.058272563820345694	1.939309641365071	10.494198830070673	1.9286086976035222	10.436293173552258
2.3642990167642037	103.46565247004672	101.34064477631303	113.59671516350649	111.80119892237647	117.29534115499406	115.59747480098903	120.16997660454318	118.5278844141072	124.14469390948234	122.54499871708478	0.056040260220998755	0.05819059199442981	1.925115902870857	10.480162081716117	1.9145194865081976	10.422476548515988
2.378545107700138	103.51282413450349	101.38840099826604	113.6287317885844	111.83325496456673	117.32266547481615	115.62464890647149	120.1943788672903	118.55204129818732	124.16631029430519	122.56632156317492	0.05596230747174117	0.058108598790690344	1.9110195252255835	10.466108386091946	1.900526630613058	10.408642223661445
2.392877038500453	103.55997943146158	101.43614253016042	113.66071638513067	111.86527962138966	117.34995310667122	115.65178689533909	120.21874024770766	118.57615784453857	124.18787927847016	122.58759752552537	0.05588433304797095	0.05802658483108459	1.8970198967281249	10.452037891194777	1.8866295266848283	10.394790343369095
2.4072953263935135	103.60711809731217	101.4838690974496	113.6926688622006	111.89727279748499	117.37720400692234	115.67888872197736	120.24306072794643	118.60023403444195	124.20940086316696	122.60882660499975	0.05580633753517857	0.05794455073878574	1.883116408960177	10.437950744344562	1.8728275747157568	10.380921051400946
2.4218004917242455	103.65423986805853	101.53158042513267	113.72458912909865	111.92923439772842	117.40441813231688	115.705954341147	120.26734029065007	118.6242698496627	124.23087505022541	122.63000880309448	0.05572832152004386	0.05786249713817369	1.8693084567757978	10.423847092213691	1.8591201779149742	10.367034490915103
2.436393057972914	103.7013444793182	101.57927623775676	113.75647709537608	111.96116432722962	117.43159543998321	115.73298370798052	120.29157891895106	118.64826527244686	124.25230184211202	122.65114412193527	0.05565028559043062	0.057780424654826565	1.8555954382582058	10.409727080666926	1.8455067426652931	10.353130804276589
2.4510735517740176	103.74843166632701	101.62695625942116	113.78833267083097	111.99306249133225	117.45873588742984	115.75997677798148	120.31577659646948	118.67222028552021	124.27368124192911	122.67223256427621	0.05557223033537738	0.05769833391551259	1.8419767547466108	10.395590854903276	1.831986678551857	10.339210133257438
2.46584250293529	103.79550116394192	101.67462021378061	113.8201557655068	112.02492879561282	117.48583943254286	115.78693350702214	120.33993330731059	118.69613487208557	124.29501325341225	122.6932741334975	0.055494156345091	0.0576162255481803	1.8284518107948315	10.381438559397793	1.8185593983203034	10.32527261890209
2.4807004444568266	103.84255270664451	101.72226782404904	113.85194628969167	112.05676314588013	117.5129060335845	115.81385385134205	120.36404903606271	118.72000901582099	124.31629788092864	122.71426883360365	0.055416064210938	0.05753410018195032	1.8150200141953974	10.367270337999798	1.8052243178931349	10.311318401680182
2.4956479125503126	103.88958602854483	101.76989881300345	113.88370415391786	112.08856544817485	117.53993564919155	115.84073776754639	120.38812376779563	118.74384270087813	124.33753512947558	122.73521666922205	0.05533795452543716	0.05745195844710693	1.801680775954992	10.353086333892861	1.7919808563610786	10.297347621442896
2.510685446658382	103.93660086338461	101.81751290298762	113.91542926896078	112.12033560876884	117.56692823837336	115.86758521260451	120.41215748805843	118.76763591188015	124.35872500467845	122.75611764560112	0.05525982788225254	0.05736980097508919	1.7884335102371551	10.338886689401988	1.7788284359148747	10.283360417226504
2.5258135894740787	103.9835969445402	101.86510981591519	113.94712154583726	112.15207353416356	117.59388376050936	115.89439614384702	120.4361501828764	118.79138863391869	124.37986751278792	122.77697176860747	0.05518168487618487	0.05728762839848157	1.775277634426402	10.32467154630649	1.765766481908031	10.269356927514309
2.54103288696045	104.03057400502749	101.91268927327486	113.97878089580641	112.18377913109109	117.6208021753487	115.92117051896597	120.4601018387508	118.81510085255367	124.4009626606801	122.79777904472594	0.055103526103163804	0.05720544135100523	1.7622125690900248	10.310441045789048	1.752794422828174	10.255337290291209
2.556343888370238	104.07753177750455	101.96025099613335	114.01040723036755	112.21545230651218	117.6476834430075	115.94790829601186	120.48401244265558	118.8387725538102	124.422010455853	122.81853948105652	0.055025352160240945	0.05712324046751122	1.7492377379230675	10.296195328159229	1.7399116902338392	10.241301642650797
2.571747146265715	104.12446999427539	102.00779470513943	114.04200046125953	112.24709296761597	117.67452752396703	115.97460943339215	120.50788198203541	118.86240372417649	124.44301090642533	122.83925308531275	0.05494716364558133	0.05704102638396811	1.7363525678065344	10.281934533217282	1.727117718817226	10.22725012124647
2.5872432165386163	104.17138838729443	102.05532012052855	114.07356050046081	112.27870102181998	117.70133437907288	116.00127388987039	120.5317104448046	118.88599435060294	124.46396402113523	122.85991986582076	0.05486896115845597	0.056958799737456406	1.7235564887587316	10.267658800097706	1.7144119463537209	10.213182862094982
2.602832658430207	104.2182866881696	102.10282696212646	114.10508726018776	112.31027637676883	117.72810396953237	116.02790162456378	120.55549781934427	118.90954442049929	124.48486980933784	122.88053983151676	0.054790745299235034	0.05687656116615797	1.7108489339102562	10.253368267160113	1.7017938136796147	10.199100000485487
2.6185160345514573	104.26516462816637	102.1503149493533	114.13658065289422	112.34181894033382	117.75483625691302	116.0544925969418	120.57924409450041	118.93305392173289	124.50572828100357	122.90111299194554	0.05471251666937762	0.05679431130934742	1.6982293395303714	10.239063072240242	1.6892627647148402	10.18500167118691
2.6342939109033563	104.31202193821191	102.19778380122827	114.16804059127102	112.37332862061278	117.78153120314133	116.08104676682485	120.60294925958252	118.95652284262736	124.52653944671694	122.92163935725911	0.05463427587142686	0.05671205080738481	1.6856971449897173	10.224743352471705	1.6768182464306847	10.170888008346083
2.6501668568973313	104.35885834889882	102.24523323637338	114.19946698824494	112.40480532592903	117.80818877050044	116.1075640943824	120.6266133043611	118.97995117195991	124.54730331767428	122.9421189382146	0.05455602350900028	0.05662978030170389	1.6732517927562185	10.210409244344191	1.6644597088425144	10.156759145480464
2.666135445375801	104.40567359048927	102.29266297301824	114.23085975697826	112.43624896483134	117.83480892162903	116.13404454013155	120.65023621906607	119.00333889896022	124.5680199056824	122.96255174617296	0.05447776018678221	0.056547500434806164	1.6608927283896264	10.196060883779865	1.6521866050020435	10.142615215561818
2.6822002526328483	104.45246739291908	102.34007272900418	114.26221881086795	112.46765944609312	117.86139161951948	116.16048806493562	120.6738179943849	119.02668601330824	124.58868922315686	122.9829377930973	0.05439948651051822	0.056465211850250746	1.6486194005206016	10.181698405987845	1.639998390983692	10.128456350921624
2.6983618584350144	104.49923948580164	102.38746222178865	114.2935440635449	112.49903667871195	117.88793682751601	116.18689463000219	120.69735862146018	119.04999250513217	124.60931128312005	123.00327709155086	0.05432120308700304	0.05638291519264523	1.6364312608357068	10.167321945580625	1.6278945258659405	10.114282683302008
2.71462084604223	104.5459895984324	102.43483116844989	114.32483542887351	112.53038057190928	117.91444450931336	116.213264196882	120.72085809188859	119.07325836500704	124.62988609919987	123.02356965469589	0.05424291052407825	0.05630061110763727	1.6243277640801352	10.152931636544963	1.6158744717363334	10.100094343877572
2.730977802228858	104.5927174597927	102.4821792856913	114.35609282095068	112.56169103512968	117.9409146289549	116.23959672746714	120.74431639771801	119.09648358395258	124.65041368562767	123.04381549629174	0.054164609430619085	0.056218300241906605	1.6123083680413401	10.138527612260077	1.603937693664193	10.085891463233565
2.747433317304874	104.63942279855445	102.52950628984618	114.38731615410558	112.5929679780408	117.96734715083137	116.26589218398972	120.76773353144657	119.11966815343163	124.6708940572372	123.0640146306935	0.05408630041653034	0.056135983243154275	1.6003725335312993	10.124110005508555	1.5920836597033485	10.071674171413179
2.763987985137163	104.68610534308415	102.57681189688232	114.41850534289883	112.6242113105326	117.993742039679	116.29215052902038	120.79110948602036	119.14281206534831	124.69132722946247	123.08416707285032	0.05400798409273733	0.05605366076009584	1.5885197243860603	10.109678948483634	1.5803118408757655	10.05744259788844
2.780642403170963	104.7327648214475	102.62409582240684	114.44966030212196	112.65542094271719	118.02009926057828	116.31837172546682	120.81444425483176	119.16591531204632	124.71171321833667	123.104272838304	0.05392966107117824	0.0559713334424516	1.5767494074307251	10.095234572687332	1.568621711141077	10.043196871483815
2.797397172451417	104.77940096141334	102.67135778167045	114.48078094679644	112.68659678492796	118.04641877895163	116.34455573657189	120.8377378317172	119.18897788630663	124.73205204048976	123.1243319431869	0.05385133196479693	0.05588900194093661	1.5650610524971853	10.080777009090525	1.5570127474197761	10.028937120558112
2.8142528976452668	104.82601349045879	102.71859748957304	114.51186719217388	112.71773874771985	118.07270056056292	116.37070252591303	120.86099021095607	119.21199978134676	124.75234371314795	123.14434440422147	0.05377299738753366	0.05580666690725522	1.5534541324000202	10.06630638808565	1.5454844295604744	10.014663472877146
2.831210187062679	104.87260213577306	102.76581466066781	114.54291895373458	112.74884674186836	118.098944571515	116.39681205739986	120.88420138726826	119.23498099081799	124.77258825413126	123.16431023871755	0.05369465795431986	0.0557243289940884	1.5419281229192165	10.051822839446686	1.5340362403262588	10.000376055661036
2.848269652679189	104.91916662426267	102.81300900916682	114.57393614718771	112.77992067836972	118.12515077824888	116.42288429527356	120.90737135581286	119.25792150880449	124.79278568185262	123.18422946457186	0.05361631428106809	0.05564198885508761	1.5304825027947118	10.037326492387365	1.5226676653969662	9.986074995602394
2.865431910157798	104.96570668255542	102.86018024894533	114.60491868847025	112.81096046844	118.15131914754161	116.44891920410484	120.93050011218591	119.28082132982097	124.81293601531593	123.20410210026591	0.05353796698466467	0.05555964714486506	1.519116753709568	10.022817475492047	1.511378193339624	9.971760418793565
2.882697578871184	105.01222203700547	102.90732809354728	114.63586649374669	112.84196602351516	118.1774496465052	116.47491674879286	120.95358765241912	119.30368044881136	124.8330392741146	123.22392816486476	0.053459616682963826	0.055477304518985	1.5078303602931555	10.00829591686852	1.5001673156216384	9.957432450893975
2.900067281924058	105.058712413698	102.95445225619035	114.66677947940869	112.87293725525073	118.20354224258514	116.500876894564	120.97663397297808	119.3264988611472	124.85309547843055	123.24370767801581	0.053381263994778494	0.05539496163395483	1.496622810086592	9.99376194396973	1.489034526573505	9.943091216937319
2.9175416461756507	105.10517753845362	103.00155244977063	114.69765756207401	112.90387407552107	118.22959690355849	116.52679960696987	120.99963907075987	119.34927656262546	124.87310464903182	123.26344065994677	0.05330290953987155	0.0553126191472169	1.4854935935454705	9.979215683699294	1.4779793233883538	9.928736841440696
2.9351213022623317	105.15161713683344	103.0486283868683	114.72850065858665	112.93477639641957	118.25561359753291	116.55268485188655	121.02260294309227	119.37201354946741	124.89306680727205	123.28312713146477	0.053224553938950786	0.05523027771713876	1.4744422040266727	9.964657262418768	1.4670012061146736	9.914369448437355
2.952806884620376	105.19803093414374	103.09567977975249	114.75930868601584	112.96564413025791	118.28159229294482	116.57853259551287	121.04552558773139	119.39470981831674	124.9129819750882	123.30276711395467	0.05314619781366017	0.055147938003006595	1.463468137768814	9.950086805907631	1.456099677635848	9.899989161403937
2.970599031508854	105.24441865544091	103.14270634038667	114.7900815616559	112.99647718956615	118.30753295855823	116.6043428043692	121.06840700286023	119.41736536623792	124.93285017499977	123.3223606293778	0.05306784178657124	0.05506560066501377	1.4525708938999742	9.935504439465149	1.4452742436724293	9.885596103369608
2.9884983850326714	105.29078002553655	103.18970778043416	114.82081920302583	113.02727548709238	118.33343556346334	116.63011544529631	121.09124718708709	119.43998019071472	124.95267143010719	123.34190770027077	0.052989486481176046	0.05498326636425329	1.4417499744031375	9.920910287793959	1.434524412754854	9.871190396806924
3.006505591165733	105.33711476900191	103.2366838112631	114.85152152786851	113.05803893580226	118.35930007707482	116.65585048545367	121.11404613944367	119.46255428964854	124.97244576409012	123.36140834974364	0.052911132521880774	0.054900935762710726	1.4310048841120988	9.906304475040088	1.4238496962161662	9.85677216366821
3.0246212997742656	105.38342261017344	103.2836341439522	114.88218845415061	113.08876744887897	118.38512646913073	116.68154789231839	121.13680385938363	119.48508766135673	124.99217320120654	123.38086260147905	0.05283278053399668	0.054818609523253126	1.4203351306987315	9.891687124822056	1.4132496081797399	9.842341525407392
3.0428461646402667	105.4297032731573	103.33055848929578	114.9128199000618	113.11946093972271	118.41091470969072	116.70720763368367	121.1595203467806	119.50758030457092	125.01185376629074	123.40027047973034	0.05275443114373275	0.05473628830962184	1.4097402246698039	9.877058360234514	1.402723665557005	9.827898603020003
3.0611808434850984	105.4759564818349	103.37745655780975	114.9434157840148	113.15011932195092	118.43666476913518	116.73282967765793	121.18219560192706	119.53003221843584	125.03148748475273	123.41963200932098	0.0526760849781891	0.054653972786423366	1.399219679347425	9.862418303866434	1.3922713880292577	9.81344351700318
3.079625997993227	105.52218195986765	103.42432805973685	114.97397602464453	113.18074250939767	118.46237661816343	116.7584139926632	121.20482962553226	119.55244340250735	125.05107438257625	123.43894721564256	0.052597742665348245	0.05457166361912091	1.388773010852674	9.847767077739263	1.3818922980267416	9.798976387319271
3.0981822938360946	105.56837943070236	103.4711727050522	115.00450054080798	113.21133041611354	118.4880502277926	116.78396054743386	121.22742241872089	119.57481385675116	125.07061448631778	123.45821612465394	0.052519404834068736	0.05448936147402692	1.378399738105145	9.833104803401511	1.371585920735015	9.784497333526815
3.116850400696155	105.61454861757632	103.51799020346917	115.03498925158377	113.24188295636559	118.51368556935616	116.8094693110157	121.24997398303135	119.59714358154123	125.09010782310511	123.47743876287988	0.05244107211407644	0.05440706701829279	1.3680993828015744	9.818431601848715	1.3613517840681197	9.770006474645925
3.135630992291033	105.66068924352246	103.56478026444479	115.0654420762717	113.272400044637	118.53928261450265	116.83494025276426	121.27248432041434	119.61943257765806	125.10955442063609	123.49661515740964	0.0523627451359592	0.054324780919900346	1.3578714694090195	9.803747593607113	1.3511894186649442	9.755503929252882
3.1545247463978408	105.70680103137481	103.61154259718572	115.09585893439251	113.302881595627	118.56484133519443	116.86037334234396	121.29495343323104	119.64168084628764	125.12895430717731	123.515745335896	0.052284424531156636	0.05424250384765628	1.3477155251439399	9.78905289861359	1.3410983578723972	9.740989815418288
3.1735323448776414	105.75288370377342	103.65827691065354	115.12623974568727	113.33332752425044	118.59036170370594	116.88576854972649	121.31738132425154	119.66388838901925	125.14830751156255	123.53482932655356	0.05220611093195441	0.0541602364711801	1.3376310799772	9.774347636415769	1.3310781377381318	9.726464250787103
3.192654473700048	105.79893698317031	103.7049829135713	115.1565844301175	113.36373774563819	118.61584369262317	116.91112584519014	121.33976799665388	119.68605520784484	125.16761406319235	123.55386715815833	0.05212780497147793	0.05407797946089801	1.3276176666081483	9.759631925990107	1.3211282969964486	9.711927352534985
3.211891822967991	105.84496059183414	103.75166031442852	115.18689290786423	113.39411217513633	118.64128727484155	116.936445199318	121.36211345402145	119.70818130515671	125.18687399203154	123.57285886004556	0.05204950728368155	0.0539957334880333	1.3176748204496107	9.744905885811022	1.3112483770546532	9.697379237350106
3.2312450869426166	105.8909542518561	103.79830882148762	115.21716509932813	113.42445072830648	118.66669242356518	116.96172658299723	121.38441770034262	119.73026668374666	125.20608732860914	123.59180446210928	0.051971218503346316	0.053913499224598996	1.3078020796369856	9.73016963394548	1.301437921991237	9.682820021538646
3.2507149640683446	105.93691768515532	103.84492814278984	115.24740092512921	113.45475332092562	118.69205911230557	116.98696996741783	121.40668074000855	119.75231134680453	125.2252541040167	123.61070399480106	0.05189293926606728	0.05383127734339006	1.2979989849882259	9.715423287885642	1.2916964785267737	9.66824982088292
3.2703021569980693	105.98285061348395	103.89151798616064	115.27760030610597	113.48501986898556	118.71738731487989	117.01217532407105	121.42890257781161	119.77431529791603	125.24437434990662	123.62955748912825	0.05181467020825053	0.05374906851797222	1.288265080014753	9.70066696469803	1.282023596028921	9.653668750768702
3.2900073726185273	106.02875275843334	103.93807805921656	115.30776316331598	113.51525028869364	118.74267700541054	117.03734262474906	121.45108321894463	119.7962785410626	125.26344809849213	123.6483649766539	0.051736411967103685	0.0536668734226777	1.278599910898265	9.685900780961674	1.272418826491048	9.63907692612338
3.3098313220758016	106.07462384143874	103.9846080693703	115.33788941803459	113.54544449647152	118.76792815832293	117.06247184154275	121.47322266899835	119.81820108061851	125.28247538254467	123.66712648949435	0.051658165180629254	0.053584692732593864	1.2690030264730012	9.67112485272446	1.2628817245154096	9.624474461401405
3.329774720800988	106.1204635837856	104.03110772383752	115.36797899175544	113.57560240895619	118.79314074834508	117.08756294684152	121.49532093396097	119.8400829213508	125.301456235394	123.68584206031929	0.05157993048761861	0.05350252712355732	1.259473978233018	9.656339295663201	1.2534118473231501	9.609861470704345
3.349838288536016	106.16627170661475	104.07757672964254	115.39803180618973	113.60572394299902	118.81831475050593	117.11261591333161	121.51737802021601	119.86192406841687	125.3203906909262	123.70451172234986	0.05150170852764282	0.05342037727214382	1.2500123203003568	9.641544224934478	1.2440087547165604	9.595238067653554
3.370022749359618	106.21204793092816	104.12401479362465	115.4280477832662	113.63580901566628	118.84345014013437	117.13763071399532	121.53939393454134	119.88372452736385	125.3392787835831	123.723135509358	0.05142349994104802	0.05333824385566204	1.2406176094336843	9.626739755269227	1.2346720090927192	9.580604365495674
3.390328831713469	106.25779197759489	104.1704216224444	115.45802684513093	113.66585754423896	118.8685468928581	117.16260732210984	121.56136868410758	119.90548430412709	125.35812054836103	123.7417134556655	0.05134530536894575	0.05325612755214471	1.2312894049882743	9.611926000914536	1.2254011754012026	9.565960476997134
3.4107572684284713	106.30350356735607	104.21679692258931	115.48796891414665	113.69586944621223	118.89360498460204	117.18754571124583	121.5833022764765	119.9272034050282	125.37691602080935	123.76024559614227	0.051267125453208884	0.053174029040340076	1.2220272689278318	9.59710307563364	1.2161958211568162	9.551306514509633
3.431308796751202	106.34918242083127	104.2631404003806	115.51787391289297	113.72584463929593	118.9186243915876	117.21244585526674	121.6051947195999	119.94888183677446	125.3956652370298	123.77873196620598	0.05118896083646213	0.053091948999705235	1.212830765803119	9.5822710928187	1.2070555164223151	9.536642590024712
3.4519841583705158	106.39482825852393	104.30945176197929	115.54774176416589	113.75578304141435	118.94360509033127	117.23730772832764	121.62704602181803	119.97051960645724	125.41436823367532	123.79717260182082	0.0511108121620766	0.053009888110397585	1.2036994627383137	9.56743016531982	1.1979798337888496	9.52196881506461
3.47278409944432	106.44044080082712	104.35573071339229	115.57757239097751	113.78568457070594	118.96854705764343	117.26213130487383	121.64885619185823	119.99211672155042	125.43302504794872	123.81556753949626	0.05103268007416298	0.05292784705326703	1.194632929431009	9.552580405666959	1.1889683483782392	9.507285300809599
3.4937093706264992	106.48601976802972	104.40197696047925	115.60736571655632	113.8155491455239	118.99345027062766	117.28691655964059	121.67062523883403	120.01367318990965	125.4516357176023	123.83391681628663	0.05095456521756453	0.052845826509847704	1.1856307381276565	9.537721925884398	1.1800206378202347	9.492592158028856
3.514760727094002	106.53156488032162	104.4481902089583	115.63712166434627	113.84537668443544	119.01831470667894	117.31166346765117	121.69235317224297	120.03518901977056	125.47020028093611	123.85222046978951	0.05087646823784933	0.05276382716235174	1.1766924636049225	9.522854837516206	1.1711362822334195	9.477889497011347
3.535938928574102	106.57707585779993	104.49437016441277	115.66684015800683	113.87516710622201	119.04314034348285	117.33637200421634	121.7140400019658	120.05666421974753	125.48871877679713	123.87047853814504	0.050798389781306075	0.052681849693660195	1.1678176831856035	9.507979251808138	1.1623148642406704	9.46317742779138
3.557244739371806	106.62255242047507	104.5405165322978	115.69652112141331	113.90492032987974	119.06792715901481	117.36104214493352	121.7356857382653	120.07809879883303	125.50719124457886	123.88869106003523	0.05072033049493427	0.052599894787316165	1.1590059766940612	9.493095279445697	1.1535559689250476	9.448456059886666
3.578678928397448	106.66799428827586	104.58662901794607	115.72616447865556	113.93463627461848	119.09267513153804	117.38567386568492	121.75729039178425	120.09949276639519	125.52561772421919	123.90685807468233	0.050642291026440564	0.05251796312751637	1.1502569264685008	9.478203030776058	1.1448591838416178	9.433725502498419
3.600242269194432	106.71340118105655	104.6327073265752	115.75577015403906	113.96431485986292	119.1173842396037	117.41026714263778	121.77885397354515	120.12084613217793	125.54399825620078	123.92497962184889	0.05056427202423042	0.052436055399104446	1.1415701173377784	9.463302615706198	1.1362240989988095	9.418985864438582
3.6219355399671502	106.75877281860159	104.67875116329337	115.78533807208352	113.99395600525143	119.1420544620485	117.4348219522421	121.80037649494783	120.14215890629856	125.56233288154881	123.94305574183578	0.0504862741374024	0.05235417228756436	1.1329451366109424	9.448394143724727	1.1276503068406782	9.404237254133477
3.643759523609069	106.80410892063269	104.72476023310666	115.81486815752388	114.02355963063728	119.16668577799494	117.45933827123089	121.82185796776923	120.1634310992476	125.5806216418313	123.96108647548238	0.050408298015741204	0.05227231447901108	1.1243815740658647	9.43347772389825	1.1191374022405398	9.389479779605608
3.6657150077309777	106.84940920681358	104.77073424092455	115.84436033530882	114.05312565608725	119.19127816684883	117.48381607661777	121.84329840416095	120.18466272188626	125.5988645791568	123.97907186416447	0.050330344309711714	0.05219048266018436	1.1158790219337789	9.418553464878642	1.110684982487328	9.374713548513682
3.6878027846894206	106.89467339675714	104.81667289156758	115.87381453060186	114.08265400188306	119.21583160829957	117.50825534569755	121.86469781664923	120.20585378544665	125.6170617361748	123.99701194979465	0.05025241367045323	0.05210867751844115	1.1074370749070113	9.403621474993997	1.1022926472892323	9.35993866823992
3.710023651615288	106.93990121003075	104.86257588977328	115.90323066878042	114.11214458852048	119.24034608231827	117.53265605604416	121.8860562181328	120.22700430152976	125.63521315607407	124.01490677482067	0.050174506749771516	0.052026899741749025	1.0990553300962347	9.388681862099475	1.0939599987323163	9.345155245689966
3.732378410442586	106.98509236616258	104.90844294020296	115.93260867543606	114.1415973367097	119.26482156915709	117.55701818551023	121.90737362188224	120.24811428210451	125.65331888258208	124.03275638222493	0.05009662420013473	0.05194515001867825	1.09073338703638	9.37373473363914	1.085686641288703	9.330363387427496
3.7548678679373717	107.03024658464714	104.95427374744811	115.96194847637373	114.17101216737503	119.28925804934777	117.58134171222572	121.92865004153805	120.2691837395064	125.67137895996372	124.05056081552326	0.050018766674665704	0.05186342903839572	1.082470847672539	9.358780196664156	1.0774721818033868	9.31556319966694
3.777492835726878	107.07536358495209	105.00006801603739	115.99124999761241	114.20038900165538	119.31365550370116	117.60562661459755	121.94988549111021	120.29021268643665	125.68939343302102	124.06832011876466	0.04994093482713683	0.05178173749065658	1.0742673163586005	9.343818357952841	1.069316229488777	9.300754788335325
3.8002541303288	107.1204430865238	105.04582545044317	116.02051316538459	114.2297277609042	119.33801391330601	117.62987287130836	121.97107998497663	120.31120113596104	125.7073623470921	124.08603433653036	0.0498631293119632	0.05170007606579846	1.066122399822234	9.328849323752365	1.0612183958896821	9.285938258908573
3.823152573180761	107.16548480879338	105.09154575508796	116.04973790613579	114.25902836668902	119.36233325952769	117.65408046131544	121.99223353788173	120.33214910150839	125.72528574805004	124.10370351393264	0.0497853507841981	0.05161844545473462	1.0580357071671642	9.313873199960653	1.0531782948951331	9.271113716535183
3.8461889906699622	107.21048847118301	105.13722863435139	116.07892414652503	114.28829074079218	119.38661352400749	117.67824936385011	122.01334616493561	120.35305659686988	125.74316368230247	124.12132769661454	0.049707599899525015	0.05153684634894603	1.050006849870897	9.298890092162765	1.045195542723377	9.25628126609081
3.8693642141629967	107.255453793112	105.18287379257687	116.1080718134244	114.31751480521051	119.41085468866169	117.70237955841685	122.03441788161291	120.37392363619784	125.76099619679076	124.13890693074909	0.04962987731425414	0.05145527944047624	1.0420354417519775	9.283900105510838	1.037269757899594	9.241441012025462
3.892679080035866	107.30038049400268	105.22848093407816	116.13718083391882	114.34670048215531	119.43505673568028	117.72647102479206	122.05544870375125	120.39475023400449	125.77878333898882	124.15644126303812	0.04955218368531488	0.05137374542192398	1.034121098974083	9.26890334480413	1.0294005612531691	9.226593058490835
3.9161344297041563	107.34526829328694	105.27404976314631	116.16625113530624	114.37584769405274	119.45921964752635	117.75052374302369	122.07643864755063	120.41553640516102	125.79652515690293	124.17393074071225	0.04947451967025112	0.051292244986435684	1.0262634400219213	9.2538999144017	1.021587575900412	9.211737509263912
3.9397311096534064	107.39011691041148	105.31957998405592	116.19528264509682	114.4049563635432	119.48334340693452	117.77453769342958	122.09738772957152	120.43628216489618	125.81422169907025	124.19137541152922	0.04939688592721581	0.05121077882770118	1.0184620857053233	9.238889918400673	1.0138304272418281	9.196874467834277
3.963469971469652	107.43492606484526	105.3650713010728	116.22427529101395	114.43402641348243	119.50742799691098	117.7985128565977	122.11829596673479	120.456987528796	125.83187301455912	124.20877532377447	0.04931928311496409	0.05112934763994554	1.010716659143327	9.223873460527102	1.006128742951205	9.182004037393199
3.987351871870168	107.4796954760845	105.41052341845989	116.25322900099312	114.46305776694061	119.53147340073164	117.82244921338439	122.13916337631979	120.47765251280188	125.84947915296736	124.22613052625937	0.04924171189284983	0.05104795211792311	1.0030267857259787	9.208850644001359	0.998482152937413	9.167126320651732
4.01137767273438	107.52442486365904	105.45593604048402	116.28214370318182	114.49205034720252	119.55547960194124	117.84634674491355	122.15998997596311	120.49827713320964	125.86704016442168	124.24344106832072	0.04916417292081908	0.050966592956911985	0.9953920931470748	9.193821571847366	0.990890289375784	9.152241420149949
4.035548241134971	107.56911394713912	105.50130887142362	116.31101932594039	114.52100407776844	119.57944658435329	117.87020543257654	122.1807757836585	120.51886140666936	125.88455609957784	124.26070699982094	0.04908666685940455	0.0508852708527074	0.9878122113677819	9.178786346685229	0.9833527866699114	9.137349438075034
4.059864449369175	107.61376244614063	105.54664161557433	116.33985579784074	114.54991888235305	119.60337433204802	117.89402525803047	122.20152081775456	120.53940535018316	125.90202700961886	124.2779283711463	0.04900919436972078	0.05080398650161557	0.9802867726016302	9.163745070771256	0.9758692814425558	9.122450476257654
4.08432717499025	107.65837008033209	105.59193397725677	116.36865304766715	114.57879468488655	119.62726282937247	117.9178062031981	122.22222509695479	120.5599089811052	125.91945294625532	124.29510523320734	0.04893175611346002	0.050722740600447444	0.9728154113067831	9.148697845965216	0.9684394125247309	9.107544636204693
4.108937300839158	107.70293656943986	105.63718566082235	116.39741100441522	114.60763140951356	119.65111206093842	117.94154825026614	122.2428886403153	120.5803723171397	125.93683396172362	124.31223763743708	0.048854352752885195	0.05064153384651426	0.9653977641901292	9.133644773883134	0.961062820958432	9.092632019179291
4.133695715076422	107.74746163325554	105.68239637066138	116.42612959729306	114.6364289805947	119.67492201162311	117.96525138168577	122.26351146724535	120.60079537634128	125.95417010878683	124.32932563579203	0.04877698495082667	0.050560366937619686	0.9580334701727224	9.118585955722665	0.953739149964349	9.077712726058962
4.15860331121418	107.79194499164056	105.72756581120818	116.45480875571948	114.66518732270478	119.69869266656636	117.98891558017009	122.28409359750442	120.62117817711223	125.97146144073226	124.34636928074971	0.04869965337067668	0.050479240572056286	0.950722170384779	9.103521492292202	0.9464680449395928	9.062786857397441
4.183660988148428	107.8363863645338	105.77269368694952	116.48344840932552	114.69390636063467	119.72242401117147	118.01254082869497	122.30463505120282	120.64152073820318	125.98870801137247	124.36336862530982	0.048622358676383974	0.050398155448597375	0.9434635081806846	9.088451484265534	0.9392491534654255	9.04785451360658
4.208869650191461	107.8807854719569	105.81777970243056	116.51204848795348	114.72258601939028	119.74611603110351	118.0361271104974	122.32513584880006	120.66182307871141	126.00590987504394	124.38032372299278	0.04854510153245102	0.05031711226649464	0.9362571290753294	9.073376031727094	0.9320821252526912	9.03291579456345
4.2342302071045115	107.92514203402033	105.86282356226135	116.54060892165656	114.75122622419255	119.76976871228806	118.05967440907447	122.34559601110318	120.68208521807944	126.02306708660618	124.39723462783897	0.04846788260392667	0.05023611172547008	0.9291026807786693	9.058295234532125	0.9249666121718292	9.017970799970499
4.259743574130585	107.96945577092995	105.9078249711246	116.56912964069946	114.77982690047824	119.79338204091123	118.0831827081834	122.36601555926688	120.70230717609509	126.04017970144177	124.41410139440916	0.04839070255640419	0.05015515452571223	0.9219998131711691	9.043209192270297	0.9179022682264986	9.00301962924641
4.285410672027485	108.01372640299302	105.95278363378159	116.59761057555788	114.80838797389939	119.81695600341824	118.10665199184004	122.38639451479186	120.72248897288979	126.05724777545562	124.430924077783	0.048313562056015114	0.050074241367869865	0.9149481782842486	9.02811800411655	0.9108887495381168	8.98806238146426
4.311232427101037	108.05795365062403	105.99769925507943	116.62605165691842	114.83690937032358	119.84049058651271	118.13008224431853	122.40673289952396	120.74263062893806	126.07427136507428	124.44770273355925	0.04823646176942568	0.04999337295304823	0.9079474302930066	9.013021768925682	0.9039257143399482	8.973099155402451
4.337209771238533	108.10213723435102	106.04257153995756	116.65445281567837	114.86539101583384	119.86398577715569	118.15347345015022	122.42703073565316	120.76273216505619	126.09125052724542	124.46443741785485	0.04815940236383297	0.04991254998280255	0.9009972255093999	8.997920585246902	0.8970128229652801	8.958130049570173
4.363343641942354	108.14627687482175	106.08740019345481	116.68281398294586	114.89383283672892	119.88744156256503	118.1768255941232	122.44728804571272	120.78279360240187	126.10818531943754	124.48112818730472	0.0480823845069593	0.04983177315913451	0.8940972223722383	8.982814551345655	0.8901497378410568	8.943155162203766
4.389634982363801	108.19037229280968	106.13218492071601	116.71113509003962	114.92223475952323	119.9108579302145	118.20013866128146	122.46750485257834	120.80281496247292	126.12507579963936	124.49777509906124	0.04800540886705027	0.049751043184486345	0.8872470814258122	8.967703765116312	0.8833361234665063	8.928174591219431
4.416084741337141	108.23442320921998	106.17692542699868	116.73941606848874	114.95059671094681	119.93423486783277	118.22341263692402	122.48768117946682	120.82279626710653	126.14192202635928	124.51437821079381	0.04792847611286849	0.049670360761737004	0.8804464653176183	8.952588324136741	0.8765716464108664	8.913188434245967
4.442693873413836	108.27842934509569	106.2216214176799	116.7676568500327	114.97891861794542	119.95757236340276	118.24664750660426	122.50781704993555	120.84273753847836	126.1587240586249	124.5309375806883	0.047851586913691964	0.04958972659419737	0.8736950387833531	8.937468325646478	0.8698559752961046	8.898196788606583
4.469463338897009	108.3223904216235	106.26627259826277	116.7958573666209	115.0072004076804	119.98087040516056	118.26984325612904	122.52791248788105	120.86263879910148	126.17548195598245	124.54745326744668	0.04777474193930848	0.04950914138560534	0.8669924686419108	8.922343866663141	0.8631887807987368	8.883199751420761
4.49639410387609	108.3663061601404	106.3108786743838	116.82401755041333	115.03544200752933	120.0041289815953	118.29299987155854	122.54796751753902	120.8825000718262	126.19219577849697	124.56392533028709	0.04769794186001348	0.04942860584012204	0.8603384237758291	8.90721504380781	0.8565697356225428	8.868197419469652
4.523487140261684	108.41017628213883	106.35543935181862	116.85213733377937	115.06364334508507	120.02734808144727	118.31611733920458	122.5679821634822	120.90232137983816	126.2088655867508	124.58035382894253	0.047621187346605504	0.04934812066232683	0.8537325751199205	8.892081953374145	0.8499985144935636	8.853189889228815
4.550743425820648	108.45400050927337	106.39995433648956	116.88021664929846	115.0918043481566	120.05052769370806	118.33919564563077	122.58795645062047	120.92210274665841	126.22549144184423	124.5967388236614	0.04754447907038357	0.04926768655721442	0.8471745956649102	8.876944691452081	0.8434747941587375	8.838177256966446
4.578163944211368	108.49777856336634	106.44442333447174	116.90825542975965	115.11992494476866	120.07366780761926	118.36223477765124	122.60789040419934	120.94184419614216	126.2420734053944	124.6130803752066	0.0474678177031419	0.04918730423018995	0.8406641604315155	8.861803353738651	0.8369982533631628	8.823159618637874
4.605749685019276	108.54151016641397	106.48884605200013	116.93625360816152	115.1480050631619	120.09676841267195	118.3852347223303	122.62778404979967	120.96154575247809	126.25861153953532	124.62937854485543	0.04739120391717061	0.04910697438706527	0.8342009464654438	8.846658035676228	0.8305685728464596	8.808137069951044
4.633501643792551	108.5851950405922	106.53322219547591	116.96421111771201	115.17604463179285	120.11982949860564	118.40819546698148	122.64763741333621	120.98120744018749	126.27510590691726	124.64563339439924	0.04731463838524825	0.049026697734055324	0.8277846328182932	8.83150883233975	0.8241854353245799	8.79310970627921
4.6614208220780515	108.62883290826237	106.5775514714731	116.99212789182813	115.20404357933373	120.14285105540755	118.43111699916678	122.66745052105695	121.00082928412334	126.29155657070635	124.66184498614292	0.04723812178064151	0.04894647497777461	0.8214149005557374	8.816355838589516	0.8178485254888983	8.778077622799174
4.689508227457455	108.6724234919777	106.62183358674535	117.02000386413616	115.23200183467289	120.1658330733121	118.45399930669632	122.6872233995425	121.02041130946982	126.30796359458452	124.67801338290496	0.04716165477710146	0.0488663068252328	0.8150914327266037	8.80119914891111	0.8115575299893862	8.763040914382145
4.717764873583629	108.71596651448844	106.66606824823222	117.04783896847103	115.25991932691426	120.18877554279965	118.47684237762714	122.70695607570491	121.0399535417412	126.32432704274882	124.6941386480167	0.04708523804886132	0.048786193983833145	0.8088139143578701	8.786038857484527	0.8053121374214243	8.74799967558647
4.746191780217212	108.75946169874803	106.71025516306578	117.07563313887633	115.28779598537757	120.21167845459595	118.49964620026277	122.7266485767868	121.05945600678108	126.34064697991118	124.71022084532234	0.047008872270632725	0.04870613716136738	0.802582032457849	8.770875058289676	0.7991120383271664	8.732954000803147
4.774789973263409	108.80290876791922	106.75439403857752	117.10338630960455	115.31563173959867	120.2345417996718	118.52241076315279	122.74630093036123	121.07891873076208	126.35692347129851	124.7262600391789	0.046932558117604835	0.04862613706601342	0.7963954759916305	8.755707845004508	0.7929569251796238	8.717903984157601
4.803560484809025	108.8463074453794	106.79848458230445	117.13109841511636	115.34342651932911	120.25736556924174	118.54513605509187	122.76591316433007	121.09834174018475	126.37315658265204	124.74225629445569	0.04685629626544002	0.048546194406332586	0.7902539358628928	8.740537310881336	0.7868464923571992	8.702849719407823
4.832504353159697	108.88965745472618	106.84252650199535	117.15876939008042	115.37118025453589	120.28014975476316	118.5678220651188	122.78548530692343	121.11772506187647	126.38934638022671	124.75820967653382	0.046780087390273555	0.048466309891266414	0.7841571049179947	8.725363548950554	0.7807804361520994	8.687791300082608
4.861622622877388	108.93295851978367	106.88651950561777	117.18639916937356	115.39889287540193	120.30289434793605	118.59046878251631	122.805017386699	121.13706872299127	126.40549293079161	124.77412025130653	0.04670393216870965	0.04838648423013334	0.7781046779373355	8.710186652031553	0.7747584547576025	8.672728819517943
4.890916344818065	108.97621036460781	106.93046330136406	117.21398768808038	115.42656431232577	120.32559934070207	118.61307619681018	122.82450943254132	121.15637275100897	126.42159630162931	124.78998808517869	0.04662783127782095	0.04830671813262775	0.7720963516135271	8.69500671255446	0.7687802482519146	8.657662370729668
4.9203865761696335	109.01941271349196	106.9743575976577	117.24153488149297	115.45419449592143	120.3482647252436	118.63564429776855	122.84396147366068	121.17563717373423	126.43765656053561	124.80581324506655	0.04655178539514565	0.04822701230881602	0.7661318245434359	8.679823822698381	0.7628455185877101	8.64259204648988
4.950034380490085	109.06256529097273	107.01820210315992	117.26904068511085	115.48178335701853	120.37089049398318	118.65817307540122	122.86337353959266	121.194862019296	126.45367377581952	124.82159579839778	0.04647579519868587	0.04814736746913419	0.7602107972254544	8.664638074355025	0.7569539695887215	8.627517939330573
4.979860827745887	109.1056678218354	107.06199652677572	117.29650503464069	115.50933082666211	120.39347663958279	118.68066251995918	122.88274566019717	121.21404731614686	126.46964801630297	124.83733581311124	0.04639986136690606	0.04806778432438696	0.7543329720404017	8.64944955914325	0.7511053069317768	8.612440141503612
5.009866994350591	109.1487200311195	107.10574057766026	117.32392786599604	115.53683683611251	120.41602315494298	118.70311262193366	122.90207786565787	121.23319309306224	126.48557935132044	124.85303335765663	0.04632398457873215	0.047988263585745004	0.7484980532440204	8.634258368372684	0.7452992381383865	8.597358745002566
5.040053963203681	109.19172164412427	107.14943396522501	117.35130911529717	115.56430131684536	120.43853003320217	118.72552337205558	122.92137018648128	121.25229937913966	126.50146785071904	124.8686885009946	0.046248165513549315	0.04790880596474239	0.7427057469558349	8.619064593069197	0.7395354725674679	8.58227384156271
5.070422823729659	109.23467238641406	107.19307639914389	117.37864871887066	115.59172420055127	120.46099726773589	118.74789476129487	122.94062265349595	121.27136620379807	126.517313584858	124.88430131259642	0.04617240485120072	0.0478294121732762	0.736955761156878	8.603868324022187	0.7338137214092058	8.567185522726504
5.100974671917351	109.27757198382412	107.23666758935975	117.40594661324953	115.61910541913619	120.4834248521563	118.77022678086013	122.95983529785205	121.2903935967775	126.5331166246091	124.89987186244426	0.04609670327198644	0.04775008292360393	0.7312478056651344	8.58866965168636	0.7281336976618604	8.552093879698077
5.131710610359471	109.32042016246525	107.28020724608987	117.43320273517243	115.64644490472061	120.50581278031095	118.79251942219723	122.97900815102042	121.30938158813775	126.54887704135574	124.91540022103044	0.04602106145666448	0.04767081892834225	0.7255815921344038	8.573468666239933	0.7224951161313129	8.53699900346328
5.1626317482924104	109.36321664872992	107.3236950798326	117.46041702158386	115.67374258964003	120.52816104628253	118.81477267698943	122.99814124479175	121.32833020825836	126.56459490699349	124.93088645935805	0.04594548008644565	0.04759162090046608	0.7199568340447513	8.558265457617381	0.7168976934215152	8.521900984760578
5.193739201636265	109.40596116929687	107.3671308013729	117.48758940963356	115.70099840644438	120.55046964438783	118.83698653715618	123.01723461127608	121.3472394878375	126.5802702939295	124.94633064894029	0.04586995984299721	0.047512489553306975	0.7143732466877282	8.543060115440312	0.711341147920848	8.506799914070143
5.225034093035115	109.44865345113689	107.41051412178867	117.51471983667646	115.72821228789819	120.57273856917725	118.85916099485281	123.03628828290209	121.3661094578916	126.5959032750828	124.9617328618009	0.04579450140843978	0.04743342560055221	0.7088305471609146	8.527852729082952	0.7058251997939351	8.491695881635678
5.256517551897525	109.49129322151762	107.45384475245643	117.5418082402722	115.75538416698016	120.59496781543386	118.88129604246966	123.05530229241633	121.38494014975461	126.61149392388384	124.97709317047371	0.04571910546534847	0.0473544297562446	0.7033284543526861	8.512643387599383	0.70034957096982	8.476588977413485
5.288190714437326	109.53388020800888	107.49712240505724	117.56885455818482	115.78251397688308	120.61715737817278	118.90339167263146	123.07427667288235	121.40373159507732	126.62704231427455	124.99241164800286	0.04564377269675069	0.0472755027347811	0.6978666889363012	8.497432179796306	0.6949139851353721	8.461479291141586
5.320054723714605	109.5764141384877	107.54034679158259	117.59585872838265	115.80960165101371	120.63930725264049	118.92544787819678	123.09321145768048	121.42248382582684	126.64254852070842	125.00768836794275	0.045568503786128194	0.047196645250912495	0.6924449733587608	8.482219194189383	0.6895181677230084	8.446366912281519
5.352110729676963	109.61889474114332	107.58351762434	117.62282068903765	115.83664712299237	120.66141743431396	118.94746465225721	123.11210668050664	121.44119687428581	126.65801261815015	125.0229234043579	0.04549329941741538	0.047117858019742824	0.6870630318314852	8.467004519046895	0.684161845903418	8.43125193009837
5.384359889201005	109.6613217444824	107.62663461595903	117.64974037852554	115.86365032665314	120.68348791890027	118.96944198813705	123.13096237537228	121.45987077305212	126.67343468207612	125.03811683182329	0.045418160275000855	0.0470391417567294	0.6817205903221293	8.451788242378825	0.6788447485748748	8.416134433588013
5.41680336613411	109.70369487733365	107.6696974793967	117.67661773542498	115.89061119604317	120.70551870233558	118.99137987939228	123.14977857660315	121.47850555503807	126.68881478847382	125.05326872542408	0.045343087043726596	0.046960497177683795	0.6764173765311625	8.436570451784064	0.6735666063441386	8.401014511393441
5.44944233133642	109.74601386885254	107.71270592794274	117.70345269851713	115.91752966542234	120.7275097807841	119.01327831980974	123.16855531883861	121.49710125346945	126.70415301384178	125.06837916075534	0.04526808040888917	0.046881924998770474	0.6711531199046021	8.421351234745089	0.6683271515341858	8.385892252033955
5.482277962723094	109.78827844852697	107.75565967522611	117.73024520678608	115.94440566926382	120.74946115063847	119.03513730340737	123.1872926370319	121.51565790188577	126.71944943519046	125.08344821392319	0.04519314105624038	0.046803425936506916	0.6659275516101388	8.40613067841332	0.6631261181662467	8.370767743763281
5.515311445306831	109.83048834618087	107.79855843521938	117.75699519941733	115.97123914225268	120.77137280851764	119.0569568244324	123.2059905664482	121.53417553413881	126.73470413004104	125.09847596154356	0.0451182696719877	0.046725000707766466	0.6607404045209933	8.39090886957274	0.6579632419400241	8.355641074478626
5.548543971240616	109.87264329197967	107.84140192224478	117.78370261579812	115.99803001928642	120.79324475126708	119.07873687736148	123.22464914266486	121.55265418439247	126.7499171764263	125.11346248074292	0.04504346694279578	0.04664665002977588	0.6555914132291036	8.375685894905473	0.6528382602464262	8.340512331978971
5.581976739860765	109.91474301643488	107.88418985097962	117.81036739551709	116.02477823547453	120.81507697595808	119.10047745689995	123.2432684015708	121.57109388712246	126.76508865289057	125.12840784915878	0.044968733555786636	0.04656837462011879	0.6504803140114745	8.360461840700737	0.6477509121368712	8.325381603703136
5.615610957730194	109.95678725040828	107.92692193646107	117.83698947836322	116.0514837261377	120.83686947988633	119.12217855798075	123.2618483793653	121.58949467711506	126.78021863848934	125.14331214493878	0.044894070198542066	0.04649017519673565	0.6454068448374528	8.345236793044023	0.6427009383294262	8.310248976922594
5.649447838681973	109.9987757251171	107.96959789409225	117.86356880432635	116.07814642680849	120.85862226057233	119.1438401757646	123.28038911255835	121.60785658946746	126.7953072127902	125.15817544674205	0.04481947755910446	0.04641205247792397	0.6403707453430343	8.330010837638838	0.637688081183569	8.295114538563212
5.6834886038631165	110.04070817213722	108.012217439646	117.89010531359521	116.10476627322937	120.880335315759	119.16546230563792	123.29889063796853	121.62617965958587	126.81035445587139	125.17299783373768	0.04474495632597882	0.04633400718234173	0.635371756831546	8.314784059948579	0.6327120847006427	8.279978375281644
5.717734481778674	110.08258432340908	108.0547802892715	117.91659894655865	116.13134320135408	120.90200864341271	119.18704494321376	123.31735299272408	121.64446392318649	126.82536044832366	125.18777938560662	0.04467050718813421	0.04625604002900747	0.6304096222761473	8.299556545298401	0.627772694526584	8.264840573687252
5.75218670833605	110.12440391124103	108.09728615949841	117.94304964380417	116.15787714734624	120.92364224172165	119.20858808433033	123.33577621426136	121.66270941629405	126.84032527124934	125.20252018254088	0.04459613083500524	0.046178151737302595	0.6254840862814035	8.284328378555074	0.6228696579139523	8.24970121989827
5.786846526889619	110.16616666831369	108.13973476724193	117.96945734611742	116.18436804757908	120.94523610909505	119.23009172505014	123.35416034032433	121.68091617524131	126.85524900626255	125.21722030524366	0.04452182795649589	0.046100343026972634	0.620594895097156	8.269099644396192	0.6180027237346621	8.234560399883776
5.821715188285586	110.20787232768443	108.1821258298079	117.99582199448213	116.21081583863533	120.9667902441629	119.25155586165994	123.37250540896434	121.69908423666901	126.87013173548966	125.23187983492994	0.044447599242980335	0.04602261461813088	0.6157417965978311	8.253870427201036	0.6131716424633851	8.219418199365464
5.856793950907131	110.24952062279095	108.22445906489729	118.02214353007905	116.23722045730634	120.98830464577472	119.2729804906695	123.390811458539	121.71721363752475	126.88497354156907	125.24649885332639	0.04437344538530524	0.04594496723125909	0.6109245402801662	8.238640811083314	0.6083761661709559	8.204274703781266
5.892084080719833	110.29111128745603	108.26673419061136	118.04842189428601	116.26358184059218	121.00977931299941	119.29436560881146	123.40907852771238	121.73530441506308	126.89977450765184	125.26107744267178	0.04429936707479399	0.04586740158721079	0.6061428772500221	8.223410879891162	0.6036160485132314	8.189129998358112
5.927586851317345	110.3326440558908	108.30895092545596	118.07465702867674	116.2898999257007	121.03121424512405	119.31571121304025	123.42730665545372	121.75335660684455	126.91453471740138	125.27561568571707	0.044225365003248494	0.04578991840721427	0.601396560208741	8.208180717127107	0.598891044717675	8.1739841679846
5.963303543967366	110.3741186626988	108.35110898834608	118.10084887502057	116.31617465004716	121.05260944165323	119.33701730053146	123.44549588103713	121.77137025073516	126.92925425499377	125.29011366572551	0.04415143986295192	0.045712518412873944	0.5966853434531458	8.192950406089949	0.5942009115829023	8.158837297345599
5.999235447657878	110.41553484288012	108.39320809861061	118.12699737528197	116.34240595125385	121.07396490230866	119.35828386868144	123.46364624404127	121.78934538490631	126.94393320511823	125.30457146647328	0.04407759234667252	0.04563520232617628	0.5920089828630353	8.177720029780176	0.5895454074673125	8.143689470885874
6.035383859143656	110.45689233183467	108.43524797599663	118.15310247161966	116.3685937671495	121.09528062702803	119.37951091510635	123.48175778434852	121.80728204783387	126.95857165297706	125.31898917224943	0.04400382314766707	0.045557970869489844	0.5873672358859494	8.162489670903597	0.5849242922743088	8.128540772755514
6.071750082993084	110.4981908653661	108.47722834067375	118.17916410638618	116.39473803576882	121.11655661596461	119.40069843764171	123.49983054214464	121.82518027829803	126.97316968428598	125.33336686785634	0.04393013295968428	0.04548082476557134	0.5827598615367151	8.147259411878622	0.5803373274502519	8.113391286857222
6.108335431635222	110.53943017968518	108.51914891323818	118.20518222212704	116.42083869535166	121.13779286948618	119.42184643434142	123.51786455791797	121.8430401153825	126.98772738527435	125.34770463860983	0.0438565224769682	0.04540376473756816	0.5781866203824393	8.132029334847175	0.5757842759703635	8.098241096813581
6.145141225407182	110.58061001141343	108.56100941471729	118.2311567615803	116.44689568434275	121.1589893881746	119.44295490347736	123.53585987245931	121.8608615984742	127.00224484268541	125.36200257033968	0.04378299239426282	0.04532679150902214	0.5736472745390984	8.116799521718349	0.5712649023355425	8.08309028603253
6.182168792601758	110.62173009758648	108.6028095665733	118.25708766767569	116.47290894139098	121.180146172825	119.46402384353866	123.55381652686118	121.87864476726295	127.01672214377672	125.37626074938991	0.043709543406816743	0.04524990580387475	0.5691415876517567	8.101570054008334	0.5667789725553121	8.067938937580038
6.2194194695153895	110.66279017565705	108.64454909070732	118.2829748835338	116.49887840534858	121.20126322444467	119.48505325323063	123.57173456251698	121.89638966174051	127.03115937631995	125.39047926261875	0.0436361762103855	0.0451731083464701	0.5646693248954762	8.086341012971388	0.5623262541439544	8.052787134263781
6.256894600496366	110.7037899834986	108.68622770946328	118.30881835246551	116.52480401527063	121.2223405442527	119.50604313147447	123.58961402112092	121.91409632220049	127.04555662860172	125.40465819739939	0.043562891501238085	0.04509639986156043	0.5602302529723602	8.071112479716248	0.5579065161207382	8.03763495874955
6.294595537993358	110.7447292594086	108.72784514563227	118.33461801797166	116.55068571041485	121.2433781336796	119.52699347740689	123.60745494466791	121.9317647892383	127.05991398942398	125.41879764162066	0.04348968997616149	0.04501978107431091	0.5558241400819952	8.05588453488599	0.5535195289814965	8.022482493277494
6.332523642604218	110.78560774211057	108.76940112245501	118.36037382374109	116.57652343023975	121.26437599436524	119.54790429037818	123.62525737545162	121.94939510374942	127.07423154810338	125.43289768368619	0.04341657233246458	0.0449432527103038	0.5514507559303183	8.040657258916326	0.5491650647038568	8.007329819880397
6.370680283125076	110.82642517075855	108.81089536362688	118.38608571365141	116.60231711440537	121.28533412815982	119.5687755699531	123.64302135606596	121.96698730693066	127.0885093944732	125.44695841251642	0.04334353926798476	0.044866815495544846	0.5471098717164296	8.025430731959204	0.5448428967388281	7.992177020347299
6.40906683659976	110.86718128493841	108.85232759330026	118.41175363176676	116.62806670277119	121.30625253712151	119.58960731590872	123.66074692940269	121.98454144027802	127.10274761888203	125.46097991754752	0.04327059148109175	0.0447904701564671	0.5428012601155388	8.010205033780949	0.5405527999907918	7.977024176096165
6.447684688369473	110.90787582467168	108.89369753608865	118.43737752233784	116.6537721353963	121.3271312235167	119.61039952823461	123.6784341386522	122.00205754558755	127.11694631219525	125.47496228873267	0.043197729670694504	0.04471421741993901	0.5385246952853322	7.994980243998725	0.5362945508259145	7.961871368395805
6.486535232122802	110.94850853041784	108.93500491706989	118.46295732980093	116.67943335253831	121.34797018981898	119.63115220713192	123.69608302730268	122.01953566495428	127.13110556579508	125.48890561654243	0.043124954536246575	0.0446380580132673	0.5342799528471005	7.97975644185135	0.5320679270500932	7.946718678154866
6.525619869945995	110.98907914307689	108.97624946178911	118.48849299877679	116.70505029465248	121.36876943870821	119.65186535301244	123.71369363913948	122.03697584077199	127.14522547158094	125.50280999196484	0.04305226677775156	0.04456199266420602	0.5300668098741426	7.964533706246584	0.527872707901679	7.931566185998236
6.564940012373588	111.02958740399173	109.01743089626198	118.51398447406979	116.73062290239085	121.38952897306974	119.67253896649794	123.73126601824472	122.05437811573255	127.15930612196973	125.51667550650602	0.0429796670957706	0.04448602210096062	0.5258850448940393	7.949312115855719	0.5237086740523864	7.916413972307055
6.604497078439295	111.07003305495081	109.05854894697794	118.53943170066732	116.75615111660171	121.41024879599394	119.6931730484197	123.74880020899712	122.07174253282597	127.17334760989671	125.53050225219091	0.04290715619142765	0.04441014705219591	0.5217344378716007	7.934091749037179	0.5195756075897862	7.901262117167789
6.644292495727218	111.11041583819008	109.0996033409027	118.56483462373838	116.78163487832832	121.43092891077498	119.71376759981733	123.766296256071	122.08906913533947	127.18735002881535	125.54429032156332	0.0428347347664165	0.04433436824704238	0.5176147702034086	7.918872683814698	0.5154732920107108	7.886110700343124
6.684327700423376	111.15073549639546	109.1405938054814	118.590193188633	116.80707412880825	121.45156932091042	119.73432262193838	123.78375420443638	122.1063579668574	127.20131347269823	125.55803980768671	0.042762403523008266	0.04425868641510305	0.5135258247069032	7.903654997913691	0.5114015122146611	7.870959801330173
6.724604137367524	111.19099177270445	109.1815200686409	118.61550734088084	116.83246880947226	121.47217003009996	119.7548381162372	123.80117409935792	122.12360907126059	127.21523803603716	125.57175080414451	0.04269016316405734	0.04418310228646135	0.5094673856167447	7.888438768768538	0.5073600544963028	7.855809499342286
6.76512326010531	111.23118441070875	109.2223818587929	118.64077702619075	116.85781886194364	121.49273104224523	119.7753140843747	123.81855598639522	122.14082249272629	127.2291238138441	125.58542340504096	0.042618014393009815	0.04410761659168832	0.5054392385727624	7.873224073511665	0.5033487065361442	7.840659873312688
6.805886530940724	111.27131315445551	109.26317890483587	118.66600219044918	116.88312422803695	121.5132523614484	119.79575052821711	123.8358999114018	122.15799827572744	127.24297090165112	125.59905770500134	0.042545957913910915	0.044032230061850364	0.5014411706104056	7.858010988922615	0.4993672573884851	7.825511001814448
6.846895420988873	111.31137774844935	109.30391093615772	118.6911827797194	116.90838484975706	121.53373399201172	119.81614744983536	123.8532059205248	122.17513646503235	127.25677939551134	125.61265379917258	0.042473994431411914	0.04395694342851727	0.49747297016006087	7.842799591548101	0.49541549748300895	7.810362963220541
6.888151410229076	111.35137793765416	109.34457768263809	118.71631874024058	116.93360066929843	121.5541759384368	119.83650485150459	123.8704740602049	122.1922371057047	127.27054939199947	125.62621178322419	0.04240212465077899	0.04388175742377097	0.49353442702499706	7.827589957512828	0.49149321860409145	7.795215835507406
6.92965598755826	111.39131346749403	109.38517887465001	118.74141001842598	116.9587716290434	121.57457820542311	119.8568227357026	123.88770437717514	122.20930024310233	127.2842809882117	125.6397317533481	0.04233034927790189	0.043806672780213156	0.48962533238773176	7.812382162701397	0.48760021389352914	7.780069696404098
6.971410650844719	111.43118408385558	109.42571424306264	118.76645656086295	116.98389767156192	121.5949407978682	119.87710110511013	123.90489691846157	122.22632592287792	127.29797428176732	125.65321380626025	0.04225866901930111	0.04373169023097544	0.48574547878956764	7.7971762826055055	0.48373627783303164	7.76492462326496
7.01341690698215	111.47098953308799	109.46618351924211	118.7914583143102	117.00897873960933	121.61526372086547	119.89733996260863	123.92205173138136	122.24331419097723	127.3116293708079	125.6666580391999	0.042187084582137865	0.043656810509726786	0.48189466013150195	7.781972392429452	0.47990120624376686	7.749780693175126
7.055676271944047	111.51072956200564	109.50658643505456	118.81641522569838	117.03401477612655	121.63554697970493	119.91753931128108	123.93916886354407	122.2602650936404	127.32524635399947	125.68006454993181	0.04211559667422246	0.043582034350684785	0.4780726716664958	7.766770567122876	0.47609479628135887	7.734637982975983
7.098190270838397	111.55040391788796	109.54692272286667	118.84132724212743	117.05900572423782	121.65579057987095	119.93769915440983	123.95624836284992	122.27717867740009	127.33882533053173	125.69343343674554	0.04204420600402391	0.043507362488622546	0.47427930998014745	7.751570881177031	0.4723168464131504	7.719496569061448
7.1409604379627405	111.59001234848121	109.58719211554785	118.8661943108662	117.08395152725002	121.67599452704232	119.95781949547656	123.97329027749011	122.29405498908208	127.35236640011958	125.70676479845694	0.041972913280678856	0.04343279565888181	0.47051437299569443	7.736373408846703	0.46856715642638846	7.704356527614436
7.183988316859528	111.62955460199878	109.62739434647136	118.89101637935073	117.10885212865135	121.69615882709088	119.97790033816108	123.99029465594613	122.31089407580447	127.36586966300328	125.72005873440854	0.041901719214002375	0.04335833459738017	0.4667776599574154	7.721178223997413	0.4648455274088974	7.689217934417684
7.227275460371831	111.66903042712212	109.66752914951549	118.91579339518307	117.13370747210985	121.71628348608081	119.9979416863405	124.00726154698933	122.32769598497732	127.37933521994916	125.73331534447001	0.04183062451449647	0.04328398004062361	0.46306897142744674	7.705985400181817	0.46115176174862427	7.674080864962889
7.270823430699384	111.70843957300134	109.70759625906497	118.94052530613004	117.15851750147239	121.73636851026777	120.01794354408858	124.02419099968074	122.34446076430251	127.39276317225041	125.74653472903937	0.04175962989336191	0.043209732725715856	0.45938810927464147	7.690795010599686	0.4574856631224975	7.658945394407056
7.31463379945495	111.74778178925554	109.74759541001164	118.9652120601217	117.18328216076316	121.75641390609786	120.03790591567459	124.04108306337044	122.36118846177314	127.40615362172755	125.75971698904321	0.04168873606250753	0.043135593390369625	0.4557348766679752	7.675607128090633	0.45384703648801406	7.64381159754339
7.358708147721062	111.78705682597322	109.78752633775555	118.98985360525005	117.2080013941823	121.77641968020683	120.05782880556256	124.05793778769727	122.37787912567329	127.41950667072933	125.77286222593771	0.04161794373456172	0.04306156277291808	0.45210907807177136	7.660421825188678	0.4502356880793741	7.628679548895889
7.403048066107065	111.82626443371267	109.82738877820569	119.0144498897677	117.2326751461047	121.79638583941929	120.07771221841061	124.07475522258858	122.39453280457782	127.4328224221333	125.78597054170936	0.04154725362288305	0.042987641612326585	0.4485105192316041	7.645239174045855	0.4466514253956575	7.613549322592007
7.447655154806527	111.86540436350164	109.8671824677804	119.03900086208624	117.25730336107829	121.81631239074747	120.09755615906958	124.0915354182596	122.41114954735171	127.44610097934654	125.79904203887561	0.041476666441571906	0.042913830648203546	0.44493900717247925	7.6300592464867805	0.44309405719468486	7.598420992435422
7.49253102365499	111.90447636683777	109.90690714340809	119.06350647077498	117.28188598382289	121.83619934139074	120.11736063258269	124.10827842521338	122.42772940315011	127.45934244630655	125.81207682048588	0.0414061829054821	0.04284013062081365	0.44139435018814765	7.614882113957719	0.4395633934880152	7.5832946318878385
7.537677292188054	111.94348019568802	109.94656254252733	119.08796666455919	117.3064229592284	121.8560466987341	120.1371256441841	124.12498429424002	122.44427242141755	127.47254692748167	125.825074990122	0.04133580373023179	0.04276654227108919	0.43787635782814505	7.599707847475656	0.4360592455234382	7.568170313978044
7.583095589699846	111.98241560248843	109.98614840308691	119.1123813923185	117.33091423235325	121.87585447034758	120.15685119929807	124.1416530764164	122.46077865188776	127.48571452787193	125.83803665189907	0.0412655296322171	0.042693066340643925	0.4343848409052953	7.584536517828383	0.4325814257949787	7.553048111505632
7.628787555301809	112.02128234014398	110.02566446354662	119.13675060308591	117.35535974842351	121.8956226639855	120.17653730353868	124.15828482310636	122.47724814458385	127.49884535301035	125.85096191046696	0.04119536132862359	0.04261970357178469	0.43091961147388247	7.569368195381685	0.42912974802197823	7.537928096877295
7.674754837981857	112.06008016202766	110.06511046287619	119.16107424604546	117.37975945283037	121.91535128758503	120.19618396270798	124.17487958595952	122.49368094981713	127.51193950896297	125.8638508710102	0.041125299537439194	0.042546454707525536	0.42748048282578566	7.554202950086619	0.42570402714045485	7.522810342055891
7.720999096663877	112.09880882197994	110.10448614055564	119.18535227053106	117.4041132911291	121.93504034926552	120.21579118279554	124.19143741691146	122.51007711818741	127.52499710233016	125.87670363924938	0.04105534497746655	0.04247332049160151	0.4240672694843397	7.539040851534082	0.4223040793046948	7.5076949186950515
7.767522000267617	112.13746807430768	110.14379123657454	119.20958462602441	117.42842120903704	121.95468985732725	120.23535896997728	124.20795836818306	122.52643670058222	127.53801824024711	125.88952032144176	0.04098549836833796	0.04240030166848136	0.42067978719614985	7.523881968947535	0.4189297218745196	7.492581898066419
7.814325227768903	112.17605767378348	110.18302549143186	119.23377126215381	117.45268315243226	121.97429982025082	120.25488733061474	124.22444249228042	122.542759748177	127.55100303038505	125.90230102438254	0.04091576043052662	0.0423273989833834	0.4173178529299548	7.508726371230296	0.4155807734125574	7.477471351117856
7.861410468260233	112.21457737564447	110.22218864613511	119.25791212869217	117.47689906735171	121.993870246696	120.27437627125397	124.24088984199447	122.5590463124345	127.56395158095208	125.91504585540551	0.040846131885362166	0.042254613182287994	0.41398128485434427	7.49357412678728	0.41225705366696275	7.462363348324288
7.908779421011744	112.25302693559064	110.26128044219915	119.28200717555494	117.50106889998906	122.01340114550035	120.29382579862428	124.25730047040028	122.57529644510429	127.57686400069346	125.92775492238384	0.04077661345504443	0.04218194501195465	0.4106699023411693	7.478425303641416	0.40895838357255343	7.447257959782291
7.956433795532517	112.29140610978382	110.30030062164556	119.30605635279863	117.52519259669326	122.03289252567855	120.31323591963745	124.27367443085697	122.59151019822255	127.58974039889311	125.94042833373112	0.04070720586265735	0.04210939521993499	0.4073835259605403	7.463279969480936	0.40568458524353446	7.432155255250109
8.004375311632296	112.32971465484603	110.33924892700152	119.33005961061903	117.54927010396669	122.05234439642139	120.33260664138682	124.29001177700754	122.60768762411206	127.60258088537442	125.95306619840254	0.04063790983218452	0.04203696455458975	0.404121977466275	7.44813819159026	0.40243548196440315	7.417055304082169
8.052605699483543	112.36795232785771	110.37812510129837	119.35401689934908	117.57330136846319	122.07175676709463	120.35193797114606	124.30631256277823	122.62382877538163	127.61538557050106	125.9656686258956	0.04056872608852373	0.04196465376510414	0.40088507979294263	7.433000036817248	0.39921089818312794	7.401958175214531
8.101126699683881	112.40611888635596	110.41692888807017	119.37792816945718	117.59728633698613	122.09112964723786	120.37122991636824	124.32257684237834	122.63993370492574	127.62815456517797	125.9782357262513	0.040499655357501455	0.041892463601503026	0.39767265704654164	7.417865571624134	0.3960106595029629	7.386863937219459
8.149940063318896	112.44421408833236	110.45566003135207	119.40179337154511	117.62122495648649	122.11046304656365	120.39048248468472	124.33880467029998	122.65600246592449	127.64088798085244	125.99076761005506	0.040430698365890784	0.04182039481466894	0.3944845344958594	7.402734862007492	0.39283459267312537	7.371772658145346
8.199047552025359	112.48223769223078	110.49431827567832	119.42561245634582	117.6451171740605	122.12975697495597	120.40969568390382	124.35499610131734	122.67203511184282	127.6535859295146	126.00326438843737	0.04036185584142566	0.04174844815635811	0.39132053856837956	7.387607973556442	0.3896825255872045	7.356684405694978
8.248450938054788	112.52018945694518	110.53290336608066	119.4493853747217	117.6689629369481	122.14901144246959	120.42886952201006	124.37115119048667	122.6880316964306	127.66624852369901	126.01572617307549	0.04029312851281691	0.04167662437921655	0.38818049684914513	7.372484971558151	0.38655428728066	7.341599247265549
8.298152004337403	112.55806914181753	110.57141504808641	119.47311207766292	117.69276219253098	122.16822645932918	120.44800400716343	124.38726999314648	122.70399227372278	127.67887587648585	126.02815307619446	0.04022451710977012	0.04160492423679984	0.3850642380566569	7.357365920699522	0.3834497079060384	7.326517249635799
8.348152544546481	112.59587650663407	110.60985306771508	119.496792516284	117.71651488832934	122.1874020359271	120.46709914769698	124.40335256491579	122.71991689803771	127.69146810150069	126.04054521056727	0.04015602236300187	0.04153334848358901	0.38197159204969466	7.342250885303656	0.3803686187402491	7.311438479209755
8.398454363163072	112.63361131162374	110.64821717147731	119.52042664182314	117.7402209720011	122.20653818282352	120.4861549521171	124.41939896169535	122.73580562397828	127.70402531291712	126.05290268951714	0.04008764500425706	0.041461897875008945	0.3789023898200412	7.327139929308032	0.37731085217956206	7.296363002045837
8.449059275541144	112.6712733174545	110.68650710637135	119.54401440563913	117.76388039133886	122.22563491074452	120.50517142910162	124.43540923966641	122.75165850643086	127.71654762545688	126.0652256269179	0.040019385766326604	0.0413905731674472	0.3758564634772483	7.3120331161044305	0.3742762417225549	7.281290883653128
8.49996910797308	112.70886228523037	110.72472261988055	119.56755575920931	117.78749309426769	122.24469223058105	120.52414858749869	124.45138345529054	122.76747560056516	127.72903515439103	126.07751413719528	0.039951245383065194	0.041319375118274194	0.37283364624977366	7.296930508717196	0.3712646219701128	7.266222189140535
8.551185697755594	112.74637797648835	110.76286345997045	119.59105065412754	117.81105902884323	122.26371015338802	120.54308643632591	124.46732166530963	122.78325696183408	127.74148801554139	126.0897683353283	0.03988322458940985	0.041248304485859505	0.3698337724724752	7.2818321696795465	0.3682758286176977	7.251156983165856
8.602710893256043	112.78382015319472	110.80092937508546	119.6144990421016	117.83457814324892	122.2826886903827	120.5619849847688	124.48322392674525	122.79900264597323	127.7539063252814	126.10198833685001	0.039815324121398474	0.0411773620295941	0.3668566775868385	7.266738161117246	0.3653096984487547	7.236095329943055
8.654546553979111	112.82118857774182	110.83892011414599	119.63790087495121	117.85805038579403	122.30162785294412	120.58084424218	124.4990902968987	122.81471270900097	127.76629020053751	126.11417425784929	0.03974754471618805	0.0411065485099089	0.36390219812165014	7.251648544581258	0.3623660693222064	7.221037293125846
8.706694550633951	112.85848301294347	110.87683542654395	119.66125610460475	117.88147570491041	122.32052765261078	120.59966421807724	124.51492083334993	122.83038720721729	127.77863975878968	126.12632621497103	0.03967988711207617	0.041035864688295336	0.36097017169959145	7.236563381229644	0.35944478017586334	7.205982935996872
8.759156765201672	112.89570322203218	110.91467506214053	119.6845646830982	117.90485404915127	122.33938810108081	120.61844492214335	124.53071559395846	122.84602619720494	127.79095511807368	126.13844432541875	0.03961235204851778	0.04096531132732716	0.3580604370256424	7.221482731783908	0.35654567101482826	7.190932321369473
8.811935091003267	112.93284896865407	110.952438771261	119.70782656257143	117.92818536718742	122.35820921020957	120.63718636422375	124.54647463686187	122.86162973582765	127.80323639698128	126.1505287069546	0.03954494026614693	0.04089488919067902	0.3551728338743487	7.206406656358013	0.3536685828996724	7.175885511442175
8.865031432767935	112.96992001686498	110.99012630469139	119.73104169526617	117.95146960780536	122.37699099200881	120.65588855432591	124.56219802047613	122.87719788023081	127.8154837146618	126.16257947790122	0.03947765250679708	0.04082459904315082	0.35230720309368735	7.1913352146948455	0.3508133579512105	7.160842568082444
8.918447706701835	113.00691613112619	111.02773741367432	119.75421003352368	117.9747067199047	122.3957334586457	120.67455150261803	124.57788580349543	122.89273068784108	127.82769719082376	126.17459675714314	0.03941048951352173	0.040754441650687895	0.3494633865934702	7.176268466035253	0.34797983933640353	7.145803552612051
8.972185840557227	113.04383707629954	111.0652718499042	119.77733152978179	117.99789665249521	122.41443662244106	120.69317521942754	124.59353804489164	122.90822821636581	127.83987694573567	126.1865806641278	0.03934345203061569	0.04068441778040322	0.34664122733283875	7.161206469034369	0.3451678712588091	7.130768525770691
9.02624777370205	113.08068261764248	111.10272936552279	119.80040613657211	118.02103935469407	122.43310049586812	120.71175971523962	124.60915480391367	122.92369052379287	127.85202310022723	126.19853131886678	0.03927654080363543	0.04061452820060126	0.3438405693234472	7.146149281896214	0.34237729896062774	7.1157375478651375
9.080635457189915	113.11745252080347	111.1401097131146	119.8234338065178	118.04413477572338	122.45172509155144	120.73030500069636	124.62473614008789	122.93911766839048	127.86413577569111	126.2104488419376	0.03920975657942248	0.04054477368079926	0.34106125761945805	7.1310969623446	0.33960796871383536	7.100710678696487
9.135350853830497	113.15414655181661	111.1774126457016	119.84641449233045	118.06718286490721	122.47031042226541	120.74881108659497	124.64028211321747	122.95450970870698	127.87621509408396	126.22233335448465	0.03914310010612561	0.040475154991752464	0.3383031383082198	7.116049567513983	0.3368597278067682	7.085687977469206
9.190395938260405	113.19076447709614	111.21463791673823	119.8693481468073	118.09018357166853	122.48885650093276	120.76727798388649	124.65579278338188	122.96986670357022	127.8882611779276	126.23418497822071	0.039076572133222076	0.04040567290547663	0.3355660585048099	7.101007154025865	0.33413242454571446	7.070669502892997
9.245772697014415	113.22730606343114	111.25178528010592	119.89223472282848	118.11313684552654	122.50736334062331	120.78570570367444	124.67126821093697	122.98518871208768	127.90027415031078	126.24600383542837	0.039010173411541976	0.04033632819527355	0.33284986635362657	7.085969778076105	0.33142590825150364	7.055655313215539
9.301483128597186	113.26377107798004	111.28885449010798	119.91507417335448	118.136042636094	122.52583095455302	120.80409425721385	124.68670845651494	123.00047579364636	127.91225413489063	126.25779004896194	0.03894390469329145	0.04026712163575428	0.33015441100633325	7.07093749518026	0.32874002923927037	7.040645466022397
9.357529243555355	113.30015928826381	111.32584530146283	119.93786645142212	118.15890089307317	122.54425935608137	120.82244365590866	124.70211358102287	123.01572800791153	127.92420125589317	126.26954374224762	0.03887776673207595	0.04019805400286531	0.3274795426291348	7.055910360359121	0.3260746388248208	7.025640018382546
9.413913064550128	113.33647046216112	111.36275746929927	119.96061151014295	118.18171156625404	122.56264855871143	120.84075391131172	124.71748364564412	123.03094541482788	127.93611563811616	126.28126503928664	0.038811760282925635	0.04012912607391401	0.3248251123918635	7.040888428131439	0.32342958931576504	7.010639026870194
9.47063662643026	113.37270436790084	111.39959074914924	119.98330930269904	118.20447460551016	122.58099857608718	120.85902503512216	124.73281871183656	123.04612807461801	127.94799740692918	126.29295406465535	0.03874588610231831	0.04006033862759399	0.32219097246002093	7.0258717523975065	0.32080473400264964	6.99564254741199
9.527701976305488	113.40886077405659	111.43634489694224	120.00595978234068	118.22718996079614	122.59930942199291	120.87725703918468	124.74811884133337	123.06127604778314	127.95984668827624	126.30461094350767	0.038680144948206326	0.03999169244401317	0.3195769759909126	7.010860386508284	0.31819992715327317	6.9806506353888835
9.585111173620431	113.44493944953929	111.47301966899808	120.0285629023826	118.24985758214389	122.61758111035103	120.89544993548739	124.76338409614192	123.07638939510191	127.97166360867635	126.31623580157594	0.03861453758004052	0.03992318830471761	0.3169829771231889	6.995854383210826	0.31561502400677455	6.965663345585199
9.642866290228868	113.48094016359065	111.5096148220206	120.0511186162012	118.27247741965967	122.63581365522099	120.9136037361608	124.77861453854413	123.09146817763096	127.98344829522564	126.32782876517307	0.03854906475879752	0.03985482699272249	0.31440883098184713	6.98085379477925	0.3130498807740878	6.950680732275941
9.700969410468568	113.5168626857764	111.54613011309064	120.07362687723138	118.29504942352091	122.65400707079802	120.93171845347626	124.79381023109622	123.10651245670442	127.995200875599	126.339389961194	0.03848372724700522	0.03978660929253673	0.3118543936568585	6.965858672785544	0.3105043546188426	6.935702849030349
9.75942263123647	113.55270678597817	111.5825652996583	120.09608763896259	118.31757354397206	122.67216137141065	120.9497940998438	124.80897123662763	123.12152229393318	128.00692147805088	126.35091951711678	0.038418525808769206	0.039718535990193364	0.30931952220430503	6.95086906819779	0.30797830366100243	6.9207297488210315
9.818228062064373	113.58847223438686	111.61892013953607	120.11850085493612	118.34004973132193	122.69027657152009	120.96783068781119	124.8240976182417	123.13649775120525	128.01861023141774	126.36241756100492	0.038353461209801216	0.0396506078732767	0.30680407464660675	6.935885031507496	0.305471586971521	6.905761484111281
9.877387825195074	113.62415880149464	111.65519439089114	120.14086647874156	118.36247793593986	122.70835268571831	120.98582823006218	124.83918943931506	123.1514388906854	128.0302672651193	126.3738842215088	0.03828853421744558	0.03958282573095274	0.3043079099559236	6.920906612489489	0.30298406455995064	6.890798106633156
9.936904055658934	113.659766258087	111.69138781223711	120.16318446401297	118.38485810825196	122.72638972872622	121.00378673941452	124.8542467634972	123.16634577481453	128.0418927091602	126.38531962786709	0.03822374560070845	0.039515190353998204	0.30183088805256375	6.905933860311052	0.30051559737353273	6.8758396675257245
9.996778901350961	113.69529437523478	111.7275001624264	120.18545476442576	118.40719019873781	122.74438771539238	121.0217062288188	124.86926965471041	123.18121846630987	128.0534866941317	126.39672390990887	0.03815909613028517	0.0394477025348303	0.29937286979998134	6.890966823550116	0.29806604728935326	6.8608862173205125
10.05701452310831	113.73074292428589	111.76353120064161	120.20767733369286	118.42947415792648	122.76234666069118	121.03958671135639	124.88425817714948	123.19605702816446	128.06504935121328	126.40809719805512	0.03809458657859033	0.039380363067538164	0.2969337169973869	6.876005550107948	0.29563527710877224	6.84593780582145
10.117613094788254	113.7661116768567	111.79948068638714	120.22985212556112	118.4517099363929	122.78026657972109	121.05742820023784	124.89921239528134	123.21086152364693	128.0765808121745	126.41943962332047	0.03803021771978647	0.039313172747912996	0.2945132923746314	6.861050087274634	0.29322315055242143	6.830994482264941
10.178576803346665	113.8014004048235	111.83534837948045	120.25197909380779	118.47389748475409	122.79814748770332	121.07523070880134	124.91413237384512	123.22563201630142	128.08808120937692	126.43075131731523	0.037965990329814917	0.03924613237348066	0.29211145958561247	6.846100481692702	0.2908295322537242	6.816056295181625
10.239907848916916	113.83660888031335	111.87113404004292	120.2740581922364	118.49603675366514	122.81598939997966	121.09299425051073	124.92901817785139	123.24036856994714	128.0995506757753	126.44203241224689	0.037901905186424896	0.03917924274353295	0.2897280832024762	6.831156779287994	0.28845428775218807	6.801123292385455
10.301608444889292	113.87173687569502	111.90683742849076	120.29608937467313	118.51812769381526	122.83379233201099	121.11071883895369	124.94386987258234	123.2550712486781	128.11098934491997	126.45328304092205	0.03783796306920648	0.03911250465916045	0.2873630287120932	6.81621902542247	0.2860972834906761	6.786195521108311
10.363680817990868	113.90678416356997	111.94245830552575	120.3180725949633	118.54017025592417	122.85155629937582	121.12840448784048	124.95868752359164	123.26974011686336	128.12239735095864	126.46450333674875	0.037774164759619866	0.03904591892328585	0.2850161625050305	6.801287264657731	0.2837583868057436	6.771273027774441
10.426127208365882	113.94175051676187	111.9779964321248	120.3400078069664	118.56216439073707	122.8692813177675	121.14605121100108	124.97347119670326	123.2843752391457	128.13377482863748	126.47569343373723	0.037710511041028114	0.03897948634069733	0.282687351875893	6.786361540980579	0.2814374659257055	6.75635585820055
10.488949869656532	113.9766357083081	112.01345156953136	120.36189496455354	118.58411004902197	122.88696740299406	121.16365902238478	124.98822095801287	123.29897668044298	128.14512191330456	126.48685346650353	0.037647002698730565	0.038913207718082696	0.2803764650142284	6.771441897624754	0.27913438996358764	6.7414440574575565
10.552151069084381	114.01143951144823	112.04882347924364	120.38373402160178	118.60600718156378	122.9046145709745	121.18122793605673	125.00293687388573	123.31354450594608	128.15643874090978	126.49798357026962	0.03758364051999421	0.038847083864064415	0.2780833709963417	6.756528377067298	0.2768490289079182	6.726537669830577
10.615733087532126	114.046161699615	112.08411192300555	120.4055249319913	118.62785573916145	122.92222283773846	121.1987579661973	125.01761901095789	123.3280787811202	128.16772544800853	126.50908388086677	0.03752042529408791	0.03878111558923448	0.2758079397876827	6.741621021195897	0.2745812536250014	6.71163673897172
10.679698219625935	114.08080204642307	112.1193166627953	120.42726764960045	118.64965567262279	122.93979221942352	121.21624912709946	125.0322674361352	123.34257957170362	128.17898217176267	126.52015453473678	0.03745735781231615	0.03871530370618995	0.2735500422293171	6.7267198711087985	0.2723309358470942	6.696741307750926
10.744048773818252	114.11536032565881	112.15443746081489	120.4489621283019	118.67140693276055	122.95732273227374	121.23370143316725	125.04688221659352	123.3570469437082	128.19020904994304	126.5311956689346	0.03739443886805416	0.038649649029570486	0.27130955003747204	6.711824967183929	0.2700979481704735	6.6818514183178195
10.808787072471103	114.14983631126894	112.18947407947879	120.47060832195805	118.69310947038764	122.97481439263744	121.25111489891356	125.06146341977808	123.37148096341855	128.20140622093126	126.54220742112994	0.03733166925678143	0.03858415237609356	0.2690863357912576	6.696936349009775	0.2678821640439537	6.666967111963459
10.87391545193992	114.18422977734934	112.22442628140227	120.49220618441657	118.71476323631244	122.99226721696522	121.26848953895791	125.07601111340333	123.3858816973919	128.21257382372158	126.55318992960926	0.03726904977611856	0.03851881456459344	0.2668802729345998	6.6820540554545005	0.2656834577708196	6.652088429276773
10.93943626265785	114.2185404981339	112.25929382939034	120.51375566950615	118.73636818133463	123.0096812218082	121.28582536802493	125.09052536545293	123.40024921245818	128.22371199792343	126.56414333327844	0.037206581225863476	0.03845363641605814	0.26469123577010123	6.667178124680504	0.2635017045025734	6.637215410104545
11.00535186922059	114.25276824798283	112.29407648642552	120.53525673103205	118.75792425624027	123.02705642381615	121.30312240094214	125.10500624417952	123.41458357571962	128.23482088376343	126.57506777166465	0.0371442644080269	0.03838861875366844	0.26251909944880936	6.652308594038914	0.261336780228703	6.6223480934568215
11.071664650471687	114.28691280137045	112.32877401565568	120.55670932277114	118.77943141179696	123.04439283973505	121.32038065263765	125.11945381810419	123.42888485455043	128.24590062208736	126.58596338491849	0.037082100126870556	0.03832376240283734	0.260363739965328	6.637445500018657	0.259188561772703	6.60748651745962
11.138376999588447	114.32097393287303	112.36338618038141	120.57811339846727	118.80088959874885	123.06169048640511	121.337600138138	125.1338681560163	123.44315311659639	128.25695135436214	126.59683031381603	0.03702008918894482	0.03825906819124911	0.25822503415884057	6.622588878453826	0.2570569267919609	6.59263071956957
11.205491324168262	114.35495141715703	112.39791274404402	120.59946891182712	118.82229876781236	123.07894938075925	121.35478087256666	125.14824932697385	123.45738842977543	128.26797322267905	126.60766869976183	0.036958232403126456	0.03819453694890139	0.2561028597004906	6.607738764316309	0.2549417537671843	6.577780736359273
11.273010046315514	114.38884502896548	112.43235347021174	120.62077581651442	118.84365886967038	123.09616953982018	121.37192287114107	125.16259740030232	123.47159086227634	128.2789663697546	126.61847868479025	0.036896530580658456	0.03813016950814381	0.25399709509099466	6.592895191723073	0.252842921997285	6.562936603510025
11.340935602728974	114.42265454310582	112.4667081225671	120.64203406614594	118.86496985496778	123.11335098069885	121.38902614917085	125.17691244559524	123.48576048255921	128.28993093893408	126.62926041156848	0.03683498453518866	0.03806596670372081	0.25190761965529873	6.578058194008918	0.2507603115960819	6.548098355891852
11.409270444789758	114.45637973443618	112.50097646489306	120.66324361428569	118.8862316743058	123.13049372059191	121.4060907220554	125.19119453271334	123.49989735935495	128.30086707419275	126.6400140233984	0.036773595082811	0.038001929372815185	0.249834313536212	6.563227803635527	0.24869380348673076	6.533266027501668
11.478017038649782	114.49002037785232	112.53515826105941	120.68440441444056	118.90744427823718	123.14759777677968	121.42311660528175	125.20544373178483	123.51400156166511	128.3117749201391	126.65073966421927	0.036712363042105026	0.03793805835508881	0.24777705769486147	6.548404052340629	0.24664327939967734	6.5184396515578555
11.547177865320764	114.52357624827417	112.56925327500909	120.70551642005526	118.92860761726105	123.16466316662442	121.44010381442259	125.21966011320526	123.52807315876201	128.32265462201713	126.66143747861054	0.036651289234177535	0.03787435449272661	0.2457357338962538	6.53358697089061	0.2446086218601522	6.503619260274718
11.616755420763786	114.55704712063104	112.60326127074308	120.72657958450624	118.94972164181677	123.18168990756699	121.45705236513312	125.23384374763666	123.54211222018782	128.33350632570816	126.67210761179327	0.03659037448270578	0.037810818630482405	0.24371022470688786	6.518776589135086	0.24258971418669262	6.488804884971614
11.686752215979308	114.5904327698481	112.63718201230634	120.74759386109722	118.97078630227902	123.1986780171254	121.47396227314937	125.2479947060078	123.55611881575477	128.34433017773378	126.68275020963341	0.03652961961397835	0.03774745161572202	0.24170041349646	6.503972936181526	0.2405864404897784	6.473996556142083
11.75717077709787	114.62373297083187	112.67101526377292	120.7685592030537	118.99180154895232	123.21562751289241	121.4908335542857	125.26211305951412	123.57009301554507	128.35512632525848	126.69336541864442	0.036469025456939294	0.0376842542984696	0.23970618442479008	6.489176040169696	0.23859868566228215	6.459194303301047
11.82801364547121	114.656947498455	112.70476078923055	120.78947556351724	119.01276733206502	123.23253841253285	121.50766622443216	125.27619887961704	123.58403488991026	128.36589491609175	126.70395338598921	0.03640859284323153	0.03762122753145319	0.23772742243829725	6.474385928308038	0.2366263353744671	6.444398155017552
11.899283377763982	114.69007612754162	112.73841835276527	120.8103428955401	119.03368360176374	123.24941073378145	121.52446029955216	125.29025223804413	123.59794450947123	128.37663609869094	126.71451425948318	0.03634832260724254	0.03755837217015242	0.2357640132696588	6.459602626975538	0.23466927607353227	6.429608138991171
11.970982546046038	114.72311863285219	112.77198771844586	120.83116115207991	119.05455030810779	123.2662444944407	121.54121579568027	125.30427320678902	123.6118219451183	128.38735002216404	126.72504818759712	0.0362882155861481	0.03749568907284596	0.23381584342484985	6.4448261615143565	0.2327273949706523	6.414824281840993
12.043113737885237	114.75607478906703	112.80546865030718	120.85193028599315	119.07536740106254	123.28303971237753	121.55793272891881	125.31826185811036	123.62566726801	128.39803683627161	126.7355553194589	0.036228272619958736	0.03743317910065894	0.23188280018712248	6.43005655642628	0.2308005800457522	6.400046609316632
12.115679556440844	114.7889443707719	112.83886091233497	120.87265025003069	119.09613483049472	123.29979640552233	121.57461111543675	125.33221826453313	123.63948054957451	128.4086966914307	126.74603580485774	0.03616849455156686	0.03737084311761299	0.2299647716055233	6.415293835234479	0.22888872003625238	6.385275146174536
12.188682620557461	114.82172715244039	112.87216426844773	120.89332099683055	119.1168525461648	123.31651459186476	121.59125097146556	125.34614249884682	123.65326186150763	128.41932973871624	126.75648979424528	0.03610888222679315	0.03730868199067563	0.228061646488527	6.400538020403474	0.2269917044295653	6.370509916057927
12.26212556485955	114.85442290841821	112.90537848248086	120.91394247891283	119.13752049772195	123.33319428945238	121.60785231329754	125.36003463410628	123.6670112757738	128.42993612986473	126.7669174387396	0.036049436494435226	0.03724669658981028	0.22617331440835642	6.3857891335646855	0.22510942346923457	6.355750941758743
12.336011039846525	114.88703141290665	112.93850331816907	120.9345146486736	119.15813863469747	123.34983551638778	121.62441515728314	125.37389474363135	123.68072886460563	128.4405160172769	126.7773188901278	0.03599015820631521	0.037184887788028455	0.22429966568483906	6.371047195218125	0.2232417681368588	6.3409982448938536
12.41034171198835	114.9195524399446	112.97153853912826	120.95503745837804	119.17870690649787	123.36643829082546	121.64093951982744	125.38772290100603	123.69441470050299	128.45106955401994	126.78769430086813	0.03593104821733056	0.03712325646144047	0.22244059138961347	6.3563122249506705	0.22138863015811694	6.326251846126979
12.485120263821853	114.95198576339257	113.00448390883876	120.97551086015557	119.19922526239958	123.38300263097025	121.65742541738874	125.40151918007953	123.70806885623412	128.46159689383163	126.79804382409434	0.03587210738550301	0.03706180348930911	0.2205959833364659	6.341584241330565	0.21954990199230906	6.311511765074101
12.560349394047481	114.98433115691374	113.03733919062589	120.99593480599201	119.21969365154115	123.39952855507346	121.67387286647441	125.41528365496472	123.7216914048341	128.47209819112186	126.8083676136172	0.03581333657203036	0.03700052975410319	0.2187657340758733	6.32686326179828	0.21772547682678578	6.296778020190686
12.63603181762671	115.01658839395685	113.07010414764218	121.01630924772437	119.24011202291746	123.41601608143101	121.6902818836391	125.42901640003899	123.73528241960551	128.4825736009768	126.81866582392851	0.035754736641337374	0.036939436141551214	0.21694973689523067	6.312149302884791	0.21591524857842614	6.282050628968136
12.712170265880024	115.04875724773787	113.1027785428484	121.03663413703387	119.26048032537274	123.43246522838044	121.70665248548146	125.44271748994367	123.74884197411797	128.49302327916146	126.82893861020386	0.03569630846112864	0.03687852354069675	0.21514788580657296	6.297442379905988	0.2141191118802226	6.26732960766094
12.78876748658549	115.08083749122066	113.13536213899377	121.05690942543899	119.28079850759323	123.44887601429757	121.72298468864093	125.45638699958336	123.76237014220742	128.5034473821222	126.8391861283052	0.035638052902440626	0.036817792843954145	0.2133600755489624	6.2827425072136975	0.21233696208400943	6.252614971504954
12.865826244077915	115.11282889709939	113.16785469859744	121.07713506428969	119.30106651810128	123.46524845759484	121.73927850979567	125.470025004127	123.77586699797705	128.5138460669912	126.84940853478516	0.035579970839698084	0.03675724494716556	0.21158620158223584	6.268049698079267	0.21056869525409638	6.237906734622811
12.943349319348618	115.14473123777829	113.20025598392773	121.0973110047598	119.32128430524723	123.48158257671732	121.75553396565878	125.48363157900638	123.78933261579607	128.52421949158835	126.85960598688908	0.03552206315076522	0.03669688074965901	0.20982616007643173	6.253363964548043	0.20881420815874208	6.223204909882043
13.0213395101458	115.17654428535242	113.23256575698228	121.1174371978404	119.34145181720284	123.49787839014031	121.7717510729756	125.49720679991675	123.80276707029985	128.53456781442515	126.8697786425589	0.0354643307170046	0.03663670115430489	0.2080798479147461	6.238685317654017	0.20707339827004034	6.208509509062424
13.099799631075467	115.20826781158804	113.2647837794675	121.1375135943329	119.36156900195387	123.5141359163664	121.7879298485207	125.51075074281636	123.81617043638991	128.54489119470776	126.87992666043623	0.03540677442333119	0.036576707067577686	0.20634716268511966	6.224013767234283	0.20534616375766745	6.193820542739559
13.178732513703073	115.23990158790207	113.29690981277751	121.15754014484179	119.38163580729261	123.53035517392232	121.8040703090946	125.5242634839264	123.82954278923334	128.55518979234026	126.89005019986571	0.035349395158271554	0.036516899399614125	0.20462800267762304	6.209349322041817	0.2036324034856989	6.179138020346727
13.258141006655675	115.27144538534208	113.32894361797327	121.17751679976782	119.40165218081086	123.54653618135626	121.82017247152108	125.53774509973098	123.84288420426323	128.5654637679285	126.90014942089874	0.03529219381401926	0.036457279064275136	0.20292226687615766	6.194691989578132	0.20193201700465124	6.164461950022087
13.338027975724735	115.30289897456473	113.36088495576016	121.19744350929992	119.42161806989142	123.56267895723411	121.83623635264308	125.55119566697638	123.85619475717745	128.5757132827825	126.91022448429605	0.03523517128649607	0.036397846979207206	0.201229854958342	6.180041776224243	0.2002449045510275	6.14979233872873
13.418396303969553	115.33426212581546	113.39273358646716	121.21732022340886	119.4415334217016	123.57878352013735	121.8522619693208	125.56461526267188	123.86947452393984	128.5859384989214	126.92027555153243	0.03517832847541033	0.03633860406590627	0.19955066728857673	6.165398687138804	0.19857096704117794	6.135129192174645
13.49924889182131	115.36553460890588	113.42448927002324	121.23714689183852	119.46139818318416	123.5948498886588	121.86824933842692	125.57800396408847	123.8827235807785	128.59613957907527	126.93030278479897	0.03512166628431876	0.03627955124977932	0.1978846049129288	6.150762726243556	0.19691010606504733	6.1204725147727
13.580588657187745	115.39671619319303	113.45615176593576	121.25692346409937	119.48121230105038	123.6108780814004	121.88419847684466	125.59136184875979	123.89594200418696	128.60631668669023	126.94030634700776	0.03506518562068701	0.036220689460211605	0.1962315695578809	6.136133896281535	0.19526222388651604	6.105822309720679
13.662418535558457	115.42780664755615	113.48772083326654	121.2766498894599	119.50097572177137	123.62686811696929	121.90010940146342	125.60468899448105	123.90912987092302	128.6164699859311	126.95028640179483	0.03500888739595169	0.03616201963062993	0.19459146362123647	6.121512198675191	0.19362722343328187	6.091178578837571
13.744741480110864	115.45880574037469	113.51919623060894	121.2963261169392	119.5206883915702	123.64282001397484	121.91598212917589	125.61798547930955	123.92228725800909	128.62659964168543	126.96024311352404	0.03495277252558535	0.03610354269857074	0.1929641901724608	6.106897633657354	0.19200500829720113	6.076541322694538
13.827560461816718	115.4897132395051	113.55057771606371	121.31595209529885	119.54035025641356	123.65873379102534	121.9318166768744	125.6312513815642	123.93541424273188	128.63670581956728	126.97017664729108	0.03489684192915883	0.03604525960574725	0.19134965294381345	6.092290200082061	0.1903954827267853	6.061910540458484
13.910878469549415	115.52052891225733	113.58186504721482	121.33552777303467	119.55996126200313	123.67460946672428	121.94761306144738	125.64448677982531	123.94851090264193	128.6467886859207	126.98008716892679	0.03484109653040794	0.03598717129811702	0.18974775632932506	6.077689895570074	0.18879855162469994	6.047286229990277
13.9946985101918	115.55125252537155	113.61305798110492	121.35505309836881	119.57952135376745	123.69044705966745	121.96337129977599	125.6576917529349	123.96157731555395	128.65684840782416	126.98997484500157	0.0347855372572994	0.035929278725952654	0.18815840538024986	6.063096716421569	0.18721412054401299	6.0326683877829055
14.079023608744702	115.58188384499368	113.64415627421022	121.37452801924124	119.59903047685287	123.70624658843909	121.97909140873028	125.670866379996	123.97461355954633	128.6668851530938	126.99983984282893	0.03473016504209636	0.03587158284391257	0.18658150579892663	6.0485106575761165	0.1856420956820557	6.018057008906908
14.163856808436103	115.6124226366511	113.6751596824151	121.39395248330122	119.61848857611506	123.72200807160854	121.99477340516576	125.68401074037297	123.98761971296092	128.67689909028798	127.00968233046963	0.034674980821429315	0.03581408461111055	0.18501696393457223	6.03393171260177	0.18408238387667097	6.003452087035839
14.24920117083096	115.64286866522767	113.7060679609862	121.41332643789882	119.63789559610973	123.73773152772652	122.01041730591945	125.6971249136911	124.00059585440292	128.68689038871082	127.01950247673567	0.03461998553636317	0.035756784991190484	0.18346468677998473	6.019359873676876	0.18253489260200695	5.988853614366235
14.335059775941703	115.67322169493846	113.73688086454612	121.43264983007609	119.6572514810838	123.75341697532156	122.02602312780611	125.71020897983642	124.01354206274064	128.6968592184165	127.02930045119425	0.03456518013246738	0.03569968495239903	0.18192458196995176	6.004795131695573	0.18099952996806223	5.9742615817485785
14.421435722339384	115.70348148930458	113.76759814704724	121.45192260655871	119.6765561749666	123.7690644328968	122.04159088761507	125.7232630189563	124.02645841710587	128.7068057502139	127.03907642417263	0.03451056555988885	0.03564278546766059	0.180396557772724	5.990237476060429	0.17947620471124992	5.959675978523592
14.50833212726552	115.73364781112646	113.79821956174405	121.47114471374631	119.69580962135986	123.78467391892555	122.05712060210546	125.7362871114583	124.0393449968929	128.71673015566995	127.04883056676144	0.03445614277342198	0.03558608751465264	0.17888052308217084	5.975686894595128	0.17796482618757636	5.945096792354889
14.595752126744532	115.76372042245717	113.82874486116522	121.49031609770324	119.71501176352797	123.80024545184737	122.0726122880022	125.74928133801015	124.05220188175824	128.72663260711386	127.05856305081892	0.03440191273258379	0.03552959207588404	0.17737638742642048	5.961143373915547	0.17646530438059926	5.9305240096582565
14.683698875697011	115.79369908457703	113.85917379708737	121.50943670415077	119.7341625443901	123.81577905006574	122.08806596199356	125.76224577954106	124.06502915162197	128.73651327764304	127.06827404897673	0.034347876401687356	0.035473300138770994	0.1758840609542176	5.946606899098697	0.17497754988846737	5.915957615245134
14.772175548053516	115.8235835579646	113.88950612050465	121.52850647845594	119.7532619065084	123.83127473194237	122.10348164072525	125.77518051723976	124.07782688666572	128.7463723411255	127.07796373464268	0.03429403474991758	0.03541721269571845	0.1744034544275337	5.932077453537204	0.17350147391596238	5.901397592184367
14.861185336869132	115.85337360226958	113.91974158160097	121.5475253656228	119.77230979207907	123.84673251579406	122.11885934079712	125.78808563255514	124.09059516733333	128.7562099722052	127.08763228200571	0.034240388751407225	0.035361330744199164	0.17293447922838823	5.91755501933585	0.17203698828166125	5.886843922184198
14.95073145443871	115.88306897628534	113.94987992972082	121.5664933102833	119.79130614292272	123.86215241988913	122.13419907875948	125.80096120719682	124.10333407433113	128.76602634630717	127.09727986604129	0.034186939385315945	0.03530565528683537	0.1714770473477074	5.903039576998708	0.1705840054073633	5.872296585308504
15.040817132412794	115.91266943791933	113.97992091333903	121.58541025668663	119.8102509004734	123.87753446244271	122.14950087110815	125.81380732313403	124.11604368862703	128.7758216396412	127.10690666251496	0.034133687635907614	0.035250187331482316	0.1700310713796398	5.888531105374568	0.16914243831126896	5.857755559871293
15.131445621914246	115.94217474416439	114.00986428003054	121.60427614868937	119.82914400576847	123.8928786616127	122.16476473428024	125.82662406259577	124.12872409145045	128.78559602920666	127.11651284798727	0.0340806344926318	0.03519492789131112	0.16859646452314792	5.8740295818242885	0.16771220061093572	5.843220822654985
15.222620193655578	115.97158465106969	114.0397097764403	121.62309092974614	119.84798539943851	123.90818503549612	122.17999068465046	125.8394115080713	124.1413753642928	128.79534969279794	127.12609859981919	0.03402778095020356	0.03513987798489549	0.16717314057586918	5.859534982104378	0.16629320651622947	5.828692348757613
15.31434413805701	116.00089891371015	114.06945714825152	121.64185454289853	119.8667750216963	123.92345360212437	122.19517873852602	125.85216974230933	124.15399758890662	128.80508280900858	127.1356640961761	0.03397512800868733	0.03508503863629633	0.16576101392570308	5.845047280268773	0.16488537082136645	5.814170111509156
15.406620765365147	116.03011728615635	114.09910614015406	121.66056693076494	119.88551281232589	123.93868437945903	122.21032891214239	125.86489884831825	124.16659084730556	128.81479555723624	127.14520951603305	0.03392267667358029	0.035030410875150825	0.16435999955433545	5.830566448796162	0.16348860890923333	5.799654082613415
15.499453405772549	116.05923952144396	114.12865649581286	121.67922803553051	119.90419871067223	123.953877385388	122.22544122165918	125.8775989093662	124.17915522176483	128.8244881176882	127.15473503918008	0.033870427955895475	0.034975995736761925	0.16297001302939407	5.816092458491767	0.16210283674195125	5.785144232006132
15.592845409537835	116.08826537154184	114.15810795783464	121.69783779893575	119.92283265562949	123.96903263772045	122.24051568315495	125.89027000898074	124.1916907948203	128.83416067138577	127.16424084622666	0.033818382872250786	0.03492179426218725	0.16159097049740012	5.801625278356369	0.16072797085496404	5.770640527749492
15.686800147106629	116.11719458732043	114.18746026773492	121.71639616226581	119.94141458562974	123.98415015418253	122.2555523126227	125.90291223094866	124.20419764926845	128.84381340016972	127.17372711860699	0.033766542444954764	0.034867807498331356	0.16022278868581452	5.787164875775488	0.15936392835908464	5.756142936210381
15.781321009233178	116.14602691851968	114.21671316590461	121.73490306633987	119.95994443863195	123.99922995241323	122.27055112596545	125.91552565931636	124.21667586816676	128.85344648670554	127.18319403858558	0.0337149077020952	0.03481403649803986	0.158865384897922	5.77271121639933	0.15801062693594758	5.74165142196216
15.87641140710273	116.17476211371608	114.24586639157582	121.75335845149962	119.97842215211016	124.01427204995947	122.28551213899141	125.92811037838958	124.22912553483326	128.86306011448866	127.19264178926227	0.033663479677630524	0.034760482320192555	0.1575186770039636	5.758264263997262	0.15666798482777722	5.7271659476464265
15.972074772454643	116.20339992028914	114.27491968278667	121.77176225759776	119.99684766304128	124.0292764642712	122.30043536740858	125.94066647273296	124.24154673284602	128.87265446784966	127.20207055457732	0.03361225941147956	0.034707146029799775	0.15618258344318292	5.743823980610614	0.15533592084034353	5.712686474034854
16.06831455770623	116.23194008438796	114.30387277634682	121.79011442398685	120.01522090789375	124.04424321269728	122.31532082682052	125.95319402717065	124.25393954604368	128.88222973195997	127.2114805193174	0.033561247949615985	0.03465402869809989	0.15485702321916506	5.729390326512657	0.1540143543384147	5.698212960098317
16.165134236077357	116.26038235089682	114.3327254078012	121.80841488950752	120.03354182261512	124.05917231248036	122.33016853272116	125.96569312678591	124.26630405852505	128.89178609283746	127.22087186912098	0.03351044634416095	0.03460113140265757	0.1535419158908553	5.714963260004879	0.15270320523723058	5.683745362748596
16.262537301715792	116.2887264633999	114.3614773113936	121.82666359247614	120.0518103426193	124.07406378075169	122.3449785004892	125.97816385692083	124.27864035464857	128.90132373735145	127.2302447904834	0.033459855653480565	0.03454845522746458	0.15223718157585608	5.700542737595242	0.1514023940046627	5.669283637012995
16.36052726982327	116.31697216414659	114.39012822003035	121.84486047067357	120.07002640277487	124.08891763452696	122.35975074538388	125.9906063031769	124.29094851903301	128.91084285322938	127.2395994707635	0.03340947694228102	0.03449600126304094	0.15094274094076354	5.686128713816288	0.1501118416524605	5.654827735859726
16.459107676782416	116.34511919401467	114.4186778652419	121.86300546133181	120.08818993739119	124.10373389070024	122.37448528253856	126.00302055141398	124.30322863655624	128.92034362906142	127.24893609818817	0.033359311281708395	0.03444377060653907	0.14965851520287288	5.671721141356102	0.14883146973807015	5.640377610350697
16.55828208028434	116.37316729247507	114.44712597714629	121.88109850112315	120.1063008802071	124.11851256604034	122.38918212695707	126.0154066877518	124.31548079235661	128.92982625430784	127.25825486185994	0.033309359749448306	0.0343917643618472	0.14838442612153813	5.657319970865501	0.14756120035588083	5.6259332094196
16.658054059457015	116.40111619755324	114.4754722844086	121.89913952614559	120.12435916437583	124.1332536771838	122.4038412935063	126.0277647985679	124.3277050718309	128.9392909193031	127.26755595176084	0.033259623429826926	0.03433998363969699	0.14712039599737636	5.642925151056261	0.14630095613597405	5.6114944799483055
16.758427214994473	116.4289656457933	114.50371651420394	121.91712847191215	120.14236472245388	124.14795724063178	122.41846279691293	126.04009497049981	124.33990156063635	128.94873781526397	127.27683955876068	0.03321010341391483	0.03428842955777029	0.1458663476695392	5.628536628642905	0.14505066024207736	5.597061366748676
16.859405169286727	116.45671537221828	114.5318583921757	121.93506527333605	120.16031748638547	124.16262327274282	122.43304665175592	126.05239729044314	124.35207034468864	128.95816713429397	127.2861058746212	0.03316080079963129	0.03423710324081083	0.14462220450525365	5.614154348138982	0.1438102363612188	5.582633812366112
16.960991566550526	116.4843651102923	114.55989764239622	121.95294986471853	120.17821738749016	124.17725178972856	122.44759287246205	126.06467184555254	124.36421151016279	128.9675790693904	127.2953550920035	0.03311171669184992	0.03418600582073212	0.14338789040823485	5.599778252202668	0.14257960871179876	5.568211757366953
17.063190072960847	116.51191459188118	114.58783398732578	121.97078217973551	120.19606435644874	124.19184280764831	122.46210147330024	126.0769187232418	124.37632514349325	128.976973814451	127.30458740447433	0.0330628522025073	0.03413513843673427	0.14216332980322477	5.585408281232958	0.14135870202778733	5.553795139963768
17.166004376783235	116.53936354721186	114.61566714777025	121.98856215142324	120.21385832328843	124.20639634240271	122.47657246837487	126.08913801118307	124.38841133137271	128.98635156427937	127.31380300651169	0.03301420845071194	0.034084502235414864	0.14094844763690162	5.571044373460609	0.1401474415612256	5.539383896146319
17.26943818850684	116.56671170483231	114.64339684283935	122.00628971216511	120.23159921736915	124.22091240972877	122.49100587162076	126.1013297973074	124.40047016075296	128.99571251459233	127.32300209351216	0.0329657865628555	0.034034098370888395	0.1397431693795852	5.556686465086386	0.13894575308256663	5.524977959750686
17.37349524097843	116.59395879157061	114.67102278990389	122.02396479367778	120.24928696736914	124.23539102519425	122.50540169679718	126.11349416980495	124.41250171884468	129.00505686202663	127.33218486179751	0.03291758767272557	0.033983928004901846	0.13854742101307238	5.5423344900373195	0.13775356286851093	5.510577262237348
17.478179289537028	116.6211045324924	114.69854470455148	122.04158732699639	120.26692150126947	124.24983220419132	122.5197599574812	126.12563121712435	124.4245060931169	129.014384804145	127.3413515086209	0.032869612921619634	0.033933992306957435	0.1373611290308645	5.5279883799521485	0.13657079770291602	5.496181732669356
17.583494112149474	116.64814865085891	114.72596230054273	122.05915724246043	120.28450274633956	124.26423596193109	122.53408066706203	126.13774102797314	124.43648337129716	129.0236965394436	127.35050223217405	0.0328218634584628	0.03388429245443127	0.13618422043566625	5.513648064232257	0.13539738487452269	5.481791297821474
17.689443509546752	116.67509086808366	114.75327528976611	122.076674469699	120.30203062912166	124.27860231343735	122.54836383873459	126.14982369131755	124.4484336413713	129.0329922673586	127.35963723159405	0.03277434043992423	0.03383482963269933	0.13501662273506554	5.499313470008929	0.13423325217229376	5.467405882067396
17.79603130536116	116.70193090368888	114.78048338219264	122.0941389376162	120.3195050754158	124.29293127354096	122.56260948549348	126.16187929638289	124.46035699158365	129.04227218827356	127.36875670697071	0.03272704503053767	0.03378560503526125	0.13385826393823663	5.484984522074228	0.13307832788166252	5.4530254073033575
17.90326134626431	116.72866847526079	114.80758628582898	122.11155057437557	120.33692601026357	124.30722285687328	122.57681762012614	126.17390793265312	124.47225351043663	129.0515365035264	127.3778608593533	0.032679978402823225	0.03373661986386955	0.13270907254889153	5.47066114271729	0.13193254077850725	5.438649792879005
18.011137502105942	116.75530329840427	114.83458370667049	122.12890930738466	120.35429335793211	124.3214770778597	122.59098825520624	126.18590968987078	124.48412328669039	129.06078541541623	127.38694989075766	0.03263314173741128	0.033687875328657337	0.13156897756914532	5.456343251964427	0.13079582013267554	5.4242789557392825
18.119663666053608	116.7818350866979	114.86147534865403	122.1462150632803	120.37160704189873	124.33569395071426	122.60512140308792	126.19788465803776	124.4959664093636	129.070019127212	127.39602400417442	0.03258653622316631	0.03363937264827015	0.13043790849121706	5.4420307673899515	0.12966809569934412	5.409912810278911
18.228843754733095	116.8082635516464	114.88826091360866	122.16346776791177	120.38886698483356	124.34987348943223	122.61921707589809	126.2098329274146	124.50778296773252	129.07923784315855	127.40508340357555	0.03254016305731669	0.033591113049999885	0.12931579529310966	5.427723603996128	0.12854929771538082	5.3955512681968685
18.338681708369887	116.83458840263405	114.91494010120685	122.18066734632536	120.40607310858339	124.36401570778418	122.63327528553022	126.2217545885209	124.51957305133142	129.08844176848532	127.4141282939226	0.032494023445582505	0.033543097769919844	0.1282025684383825	5.413421674304118	0.12743935689832142	5.381194238612807
18.44918149093129	116.86080934687615	114.94151260891405	122.19781372274761	120.42322533415424	124.37812061930889	122.64729604363694	126.23364973213495	124.5313367499519	129.09763110941324	127.42315888117376	0.03244811860230666	0.0334953280530215	0.12709815886967135	5.39912488824848	0.12633820444125377	5.366841627943359
18.56034709026951	116.88692608937075	114.96797813193811	122.21490682056906	120.4403235816946	124.39218823730698	122.66127936162346	126.24551844929428	124.54307415364353	129.10680607316317	127.43217537229229	0.032402449750589625	0.03344780515335585	0.12600249800925667	5.384833153220825	0.1252457720121356	5.352493339934881
18.672182518265565	116.91293833284885	114.99433636317761	122.2319465623272	120.45736777047769	124.40621857483397	122.67522525064012	126.25736083129533	124.55478535271322	129.11596686796358	127.4411779752542	0.03235701812242392	0.03340053033417321	0.12491551775269727	5.370546373935213	0.12416199174754183	5.338149275557953
18.784691810974078	116.93884577772444	115.02058699316957	122.24893286968965	120.4743578188838	124.42021164469334	122.6891337215754	126.26917696969387	124.56647043772551	129.12511370305901	127.45016689905644	0.03231182495883247	0.03335350486806881	0.12383715046541965	5.35626445239177	0.12308679625050445	5.32380933294553
18.897879028768923	116.9646481220428	115.04672971003572	122.26586566343624	120.49129364438193	124.43416745942922	122.70300478504811	126.2809669563044	124.57812949950201	129.13424678871752	127.45914235372466	0.03226687151000745	0.033306730037128515	0.12276732898158116	5.3419872879530885	0.1220201185882388	5.309473407440237
19.01174825648978	116.99034506142961	115.07276419942926	122.28274486344218	120.5081751635121	124.44808603131992	122.71683845140062	126.29273088320102	124.58976262912202	129.1433663362401	127.46810455032232	0.03222215903545231	0.03326020713307685	0.12170598659838561	5.327714777125948	0.1209618922870277	5.295141391441575
19.126303603589555	117.01593628903723	115.09869014447888	122.29957038865915	120.52500229186585	124.46196737236961	122.73063473069031	126.30446884271669	124.60136991792149	129.152472557968	127.47705370095817	0.03217768880412717	0.033213937457428434	0.12065305707403695	5.313446813634073	0.11991205133006133	5.280813174431387
19.241549204282624	117.0414214954921	115.124507225734	122.31634215709799	120.54177494406814	124.47581149430201	122.74439363268283	126.316180927444	124.61295145749395	129.1615656672923	127.48599001879569	0.03213346209459417	0.0331679223216415	0.11960847462614765	5.299183288410859	0.11887053015550464	5.2664886429665785
19.357489217694134	117.06680036883992	115.15021512110754	122.33306008580978	120.55849303375776	124.48961840855225	122.75811516684365	126.32786723023479	124.62450733968971	129.1706458786622	127.49491371806127	0.032089480195166005	0.033122163047271745	0.1185721739238943	5.284924089392007	0.11783726364967606	5.252167680471757
19.474127828010037	117.0920725944904	115.1758135058183	122.34972409086683	120.57515647356763	124.5033881262592	122.77179934233011	126.33952784420016	124.636037656616	129.17971340759365	127.50382501405304	0.03204574440405802	0.03307666096613302	0.11754409008983657	5.270669101635576	0.11681218714795705	5.237850167373836
19.59146924462811	117.1172378551617	115.201302052333	122.36633408734423	120.59176517510544	124.51712065825828	122.78544616798376	126.35116286271096	124.64754250063707	129.18876847067895	127.5127241231503	0.032002256029540245	0.03303141742045628	0.11652415869400556	5.256418207209208	0.11579523642944878	5.22353598097834
19.709517702309874	117.1422958308229	115.22668043030644	122.38288998929984	120.60831904893311	124.53081601507301	122.79905565232171	126.36277237939748	124.65902196437372	129.1978112855954	127.52161126282196	0.03195901639009516	0.0329864337630517	0.11551231575185739	5.242171285157383	0.11478634771412999	5.209224995407567
19.828277461333414	117.1672461986368	115.2519483065216	122.3993917097552	120.62481800454674	124.54447420690764	122.8126278035287	126.3743564881499	124.67047614070385	129.20684207111515	127.53048665163662	0.03191602681457407	0.03294171135747715	0.11450849771836147	5.227928211363178	0.11378545765887793	5.194917081498716
19.94775280764713	117.1920886329002	115.27710534482758	122.4158391606746	120.64126195035503	124.55809524363804	122.82616262944786	126.38591528311757	124.68190512276136	129.21586104711355	127.53935050927078	0.03187328864235946	0.03289725157820391	0.11351264148925111	5.213688858653768	0.11279250335678626	5.180612106902117
20.067948053024427	117.21682280498548	115.30215120607868	122.432232252946	120.65765079365939	124.57167913480488	122.83966013757335	126.39744885871039	124.69330900393736	129.22486843458023	127.54820305651984	0.03183080322352763	0.03285305581078837	0.11252468439465702	5.199453096651268	0.11180742233096908	5.166309935902973
20.188867535219305	117.2414483832787	115.32708554806962	122.44857089635899	120.67398444063099	124.58522588960376	122.8531203350401	126.40895730959743	124.70468787787874	129.23386445562736	127.55704451530629	0.031788571919015324	0.03280912545204696	0.11154456419598091	5.185220791681786	0.11083015253291251	5.152010429337679
20.31051561812294	117.2659650331188	115.3519080254725	122.46485499958492	120.69026279629026	124.59873551687781	122.86654322861617	126.4204407307081	124.71604183848913	129.24284933350037	127.56587510869058	0.0317465961007876	0.03276546191023021	0.11057221908669135	5.170991806939128	0.10986063234253152	5.137713444790279
20.432896691921076	117.29037241673494	115.37661828977113	122.48108447015524	120.70648576448414	124.61220802510874	122.8799288246933	126.431899217232	124.72737097992851	129.2518232925882	127.5746950608809	0.0317048771520098	0.03272206660520421	0.10960758768334244	5.156766002131917	0.10889880055850654	5.123418836181372
20.55601517325261	117.31467019318242	115.40121598919444	122.49725921443932	120.72265324786342	124.62564342240772	122.8932771292774	126.44333286461857	124.73867539661272	129.26078655843244	127.58350459724291	0.03166341646722234	0.032678940968631276	0.10865060902597179	5.1425432335963706	0.10794459639970455	5.109126453920908
20.679875505368887	117.33885801827843	115.42570076864938	122.51337913762306	120.7387651478601	124.63904171650678	122.90658814797958	126.45474176857758	124.74995518321387	129.2697393577386	127.59230394431025	0.03162221545251606	0.032636086444156304	0.10770122257667936	5.128323354336317	0.10699795950307589	5.094836144911824
20.804482158294064	117.36293554453665	115.45007226965271	122.52944414368648	120.75482136466438	124.65240291475007	122.9198618860069	126.46612602507946	124.76121043466036	129.27868191838655	127.6010933297954	0.03158127552571359	0.0325935044875938	0.10675936821166943	5.114106213710329	0.10605882991666249	5.080547752280836
20.92983962898646	117.38690242109958	115.47433013026063	122.54545413538018	120.77082179720027	124.66572702408358	122.93309834815193	126.47748573035446	124.77244124613587	129.2876144694403	127.60987298259936	0.031540598116551036	0.03255119656711846	0.10582498622079584	5.0998916575154	0.10512714809851786	5.066261115414818
21.055952441500814	117.4107582936717	115.49847398499878	122.5614090142032	120.78676634310219	124.67901405104683	122.94629753878368	126.48882098089369	124.78364771308028	129.2965372411598	127.61864313282315	0.03150018466686383	0.032509164163461474	0.10489801730733461	5.085679528070614	0.10420285491585446	5.051976070044475
21.18282514715158	117.43450280445018	115.52250346479026	122.57730868037903	120.80265489869052	124.69226400176302	122.95945946183753	126.5001318734489	124.79482993118918	129.30545046501163	127.62740401177867	0.031460036630776025	0.032467408770105254	0.10397840258207225	5.071469663962489	0.1032858916402688	5.037692448026064
21.31046232467717	117.45813559205497	115.54641819688271	122.59315303283199	120.81848735894677	124.70547688192946	122.97258412080508	126.51141850503271	124.80598799641398	129.3143543736802	127.63615585199969	0.031420155474891534	0.032425931893486026	0.10306608355728031	5.057261899928562	0.10237619994182978	5.023410077181325
21.438868580405217	117.48165629145714	115.57021780477334	122.60894196916219	120.83426361748771	124.718652696807	122.98567151872338	126.52268097291798	124.81712200496095	129.3232492010784	127.64489888725265	0.03138054267848896	0.032384735053195945	0.10216100214927337	5.043056066995632	0.10147372189089765	5.0091287814721
21.568048548418737	117.50506453390727	115.59390190813468	122.62467538562196	120.8499835665408	124.7317914512112	122.99872165816538	126.53391937463903	124.8282320532925	129.33213518236028	127.653633352549	0.03134119973371961	0.03234381978219199	0.1012631006736342	5.028851992345153	0.10057839995334916	4.994848380800249
21.69800689072348	117.52835994686131	115.61747012273693	122.64035317708979	120.86564709691717	124.7448931495012	123.01173454122842	126.54513380799078	124.83931823812571	129.3410125539317	127.66235948415594	0.0313021281458094	0.03230318762700425	0.10037232184055256	5.014649499182269	0.09969017698659854	4.980568690934888
21.828748297416116	117.55154215390628	115.64092206037074	122.65597523704552	120.88125409798582	124.75795779557002	123.02471016952414	126.55632437102959	124.85038065643332	129.34988155346292	127.67107751960896	0.0312633294332633	0.03226284014795214	0.09948860875391574	5.000448406743089	0.09880899623851747	4.966289523497835
21.960277486853503	117.57461077468398	115.66425732876749	122.6715414575439	120.89680445764613	124.7709853928336	123.03764854416694	126.56749116207264	124.8614194054427	129.35874241990007	127.67978769772314	0.031224805128071995	0.03222277891935975	0.09861190490761373	4.986248530214652	0.0979348013430581	4.952010685854475
22.092599205822967	117.59756542481405	115.68747553151917	122.68705172918862	120.91229806230093	124.78397594422059	123.05054966576326	126.57863427969872	124.87243458263653	129.36759539347787	127.6884902586059	0.031186556775924995	0.03218300552977893	0.09774215418252652	4.972049680651253	0.09706753631837728	4.937731981077377
22.225718229713628	117.62040571581525	115.71057626799633	122.70250594110523	120.9277347968284	124.79692945216102	123.06341353439996	126.58975382274782	124.88342628575204	129.37644071573177	127.69718544366889	0.031148585936424906	0.032143521582211745	0.09687930084186291	4.957851664818008	0.09620714556160692	4.923453207746206
22.359639362688714	117.6431312550254	115.7335591332646	122.7179039809136	120.94311454455345	124.80984591857528	123.07624014963247	126.60084989032113	124.89439461278087	129.3852786295102	127.70587349564047	0.031110894183306023	0.03210432869434075	0.09602328953315009	4.943654285372759	0.09535357385055931	4.9091741601223475
22.494367437858962	117.66574164552105	115.75642371800099	122.73324573470124	120.95843718721984	124.82272534486361	123.08902951047408	126.61192258178197	124.90533966196976	129.39410937898845	127.7145546585792	0.031073483104655922	0.03206542849876043	0.0951740652806734	4.929457340549561	0.09450676633719013	4.894894627876056
22.629907317457054	117.68823648603409	115.77916960840678	122.7485310869939	120.9737026049599	124.83556773189363	123.10178161538279	126.62297199675474	124.9162615318193	129.40293320968053	127.72322917788578	0.03103635430314123	0.032026822643213014	0.09433157348360055	4.915260624129587	0.0936666685446994	4.880614396013698
22.766263893012997	117.71061537086837	115.80179638612086	122.76375992072771	120.98891067626539	124.84837307998951	123.11449646224996	126.63399823512586	124.92716032108449	129.41175036845297	127.73189730031675	0.03099950939623791	0.03198851279082852	0.09349575991387837	4.901063925415656	0.0928332263653715	4.866333244815905
22.903442085530802	117.73287788981388	115.82430362813005	122.77893211721927	121.00406127795655	124.8611413889195	123.1271740483872	126.64500139704309	124.93803612877385	129.42056110353772	127.7405592739972	0.03096295001646448	0.03195050062036913	0.09266657071526652	4.886867029254063	0.09200638606080247	4.852050949939439
23.041446845665973	117.75502362806111	115.84669090667995	122.79404755613733	121.01915428515261	124.87387265788504	123.1398143705152	126.65598158291682	124.9488890541507	129.429365664547	127.74921534843568	0.030926677811618553	0.03191278782647759	0.09184395239634568	4.872669715725351	0.09118609425428303	4.837767282071582
23.180283153904217	117.77705216611128	115.86895778918135	122.80910611547093	121.03418957123871	124.8865668855069	123.15241742474902	126.6669388934185	124.95971919673093	129.43816430248512	127.75786577453587	0.030890694445018654	0.03187537611992774	0.09102785182864181	4.858471760137036	0.09037229792886592	4.823482006890117
23.31995602074116	117.79896307968781	115.89110383811796	122.8241076715	121.04916700783541	124.89922406981405	123.16498320658668	126.67787342948195	124.97052665628442	129.44695726976425	127.76651080461227	0.030855001595749176	0.03183826722788287	0.09021821624884296	4.8442729331873124	0.08956494442918483	4.809194885237957
23.460470486863187	117.82075593964483	115.91312861095088	122.8390520987638	121.0640864647658	124.91184420823076	123.1775117108953	126.68878529230315	124.98131153283427	129.45574482021814	127.77515069240361	0.03081960095891116	0.03180146289415577	0.08941499324930646	4.8300730005285	0.08876398145241637	4.794905672682944
23.60183162332936	117.84243031187394	115.93503166002168	122.85393927002896	121.07894781002238	124.92442729756321	123.19000293189747	126.69967458333986	124.99207392665637	129.46452720911603	127.78378569308708	0.030784494245873657	0.03176496487947374	0.08861813077771785	4.815871722839802	0.08796935704884845	4.780614119612437
23.744044531754422	117.8639857572103	115.9568125324543	122.86876905625739	121.0937509097338	124.93697333398686	123.20245686315786	126.71054140431211	125.00281393827952	129.47330469317805	127.79241606329326	0.030749683184534398	0.03172877496174894	0.0878275771360677	4.801668855783646	0.08718101961915181	4.766319971160556
23.887114344492932	117.88542183133633	115.97847077005471	122.88354132657345	121.10849562813051	124.94948231303299	123.21487349756913	126.72138585720192	125.01353166848483	129.48207753058966	127.80104206112067	0.030715169519579217	0.031692894936351655	0.08704328097587677	4.78746414987836	0.08639891791062837	4.752022967066296
24.031046224824397	117.90673808468428	116.0000059092095	122.89825594823058	121.12318182751034	124.9619542295752	123.22725282733792	126.73220804425378	125.02422721830594	129.49084598101726	127.80966394615112	0.0306809550127522	0.03165732661639079	0.08626519129688859	4.773257350396307	0.08562300101618803	4.737722841593495
24.175845367139747	117.92793406233673	116.02141748078198	122.91291278657728	121.13780936820304	124.97438907781567	123.23959484397031	126.74300806797424	125.03490068902839	129.4996103056232	127.81828197946471	0.030647041443124353	0.03162207183299601	0.08549325744098724	4.759048197196535	0.08485321836712956	4.723419323319831
24.32151699712871	117.94900930392514	116.04270501000656	122.92751170502208	121.15237810853392	124.98678685127055	123.25189953825665	126.75378603113168	125.04555218218898	129.50837076708112	127.82689642365501	0.030613430607370654	0.03158713243560715	0.08472742909339104	4.744836424746609	0.08408951973569856	4.709112135235046
24.468066371968433	117.96996334352772	116.0638680163822	122.94205256499914	121.1668879047881	124.99914754275653	123.26416690025759	126.76454203675713	125.05618179957636	129.5171276295925	127.8355075428456	0.030580124320051784	0.031552510292268396	0.08396765628015146	4.730621762118972	0.08333185523207476	4.694800994639081
24.61549878051318	117.99079570956452	116.08490601356314	122.95653522593214	121.181338611173	125.011471144376	123.27639691928833	126.77527618814383	125.06678964323022	129.52588115890256	127.8441156027056	0.030547124413898143	0.031518207289925146	0.08321388935979712	4.716403932525282	0.082580175294936	4.680485612698249
24.763819543485244	118.01150592469014	116.10581850924713	122.97095954519705	121.19573007977964	125.0237576475014	123.28858958390245	126.78598858884645	125.07737581544029	129.53463162231563	127.85272087046523	0.03051443274010127	0.03148422533473019	0.08246607902731284	4.702182653622003	0.08183443069771101	4.666165694805386
24.91303401366693	118.0320935056871	116.12660500506412	122.98532537808673	121.2100621605459	125.03600704276188	123.30074488187783	126.7966793426828	125.08794041874759	129.54337928871362	127.86132361493394	0.03048205116860934	0.03145056635235009	0.08172417630891005	4.6879576372448355	0.08109457254124663	4.651840940226975
25.063147576093755	118.05255796335378	116.14726499645958	122.99963257777141	121.2243347012155	125.0482193200262	123.31286280019887	126.80734855373193	125.09848355594234	129.55212442857106	127.86992410651533	0.03044998158842812	0.03141723228828155	0.08098813255566029	4.6737285891176725	0.08036055224874872	4.637511041866674
25.214165648248784	118.07289880239321	116.16779797257861	123.01388099526129	121.238547547299	125.06039446838804	123.32494332504103	126.81799632633508	125.1090053300645	129.560867313973	127.87852261722506	0.030418225907926175	0.03138422510817084	0.08025789944684902	4.659495209081797	0.0796323215683401	4.623175686436298
25.366093680258146	118.09311552129854	116.18820341614655	123.02807047936716	121.25270054203304	125.07253247614987	123.33698644175395	126.82862276509539	125.1195058444031	129.5696082186323	127.88711942070789	0.03038678605514731	0.03135154679813875	0.07953342898491655	4.645257190837583	0.07890983256868367	4.608834554252098
25.518937155087716	118.11320761223735	116.20848080334821	123.04220087666097	121.26679352633923	125.08463333080715	123.348992134845	126.83922797487804	125.12998520249603	129.57834741790765	127.89571479225553	0.030355663978125922	0.03131919936511167	0.0788146734903421	4.631014221715304	0.07819303763341168	4.594487318965548
25.672701588741027	118.13317456093213	116.22862960370375	123.05627203143442	121.28082633878132	125.09669701903084	123.36096038796094	126.8498120608093	125.140443508129	129.58708518882034	127.90430900882343	0.030324861645210133	0.03128718483715972	0.07810158560181435	4.616765982693323	0.07748188946146684	4.580133647570619
25.827392530458226	118.15301584654114	116.24864927994405	123.07028378565875	121.29479881552321	125.10872352665173	123.37289118387152	126.86037512827743	125.15088086533562	129.59582181007374	127.9129023490499	0.030294381045389555	0.031255505263838045	0.07739411827373033	4.602512148339883	0.07677634106471487	4.565773200349213
25.983015562916506	118.17273094153505	116.26853928788233	123.08423597894215	121.3087107902848	125.12071283864272	123.38478450445086	126.87091728293187	125.16129737839663	129.6045575620709	127.92149509327373	0.030264224188628758	0.03122416271653694	0.07669222477085214	4.58825238650752	0.07607634576220335	4.551405630561931
26.139576302431465	118.19231931157226	116.28829907628425	123.09812844848705	121.32256209429768	125.1326649391014	123.39664033065942	126.88143863068322	125.17169315183912	129.61329272693357	127.93008752355294	0.030234393106207774	0.031193159288835818	0.07599585866836378	4.573986358336697	0.07538185718095747	4.537030584473541
26.297080399159835	118.21178041537196	116.30792808673553	123.11196102904682	121.33635255625997	125.14457981123259	123.40845864252555	126.89193927770309	125.18206829043643	129.62202758852118	127.93867992368372	0.030204889851066362	0.03116249709686645	0.07530497384811952	4.55971371814303	0.07469282925126208	4.522647701152891
26.455533537303385	118.23111370458462	116.32742575350701	123.12573355288137	121.35008200229026	125.15645743733006	123.42023941912637	126.90241933042374	125.1924228992071	129.63076243245015	127.94727257921947	0.03017571649815575	0.03113217827967843	0.07461952449585851	4.5454341132353875	0.07400921620489953	4.50825661237468
26.614941435314055	118.25031862366036	116.34679150341746	123.13944584971202	121.36375025588086	125.16829779875826	123.43198263856885	126.91287889553814	125.20275708341455	129.6394975461137	127.95586577749046	0.030146875144798514	0.031102204999615052	0.07393946509796478	4.531147183733992	0.0733309725711706	4.493856942397542
26.77530984610034	118.26939460971437	116.36602475569332	123.15309774667516	121.37735713784942	125.18010087593316	123.4436882779695	126.92331807999904	125.21307094856577	129.6482332187009	127.96445980762293	0.030118367911051356	0.03107257944269396	0.073264750440444	4.516852562555869	0.0726580531760419	4.479448307927669
26.93664455723489	118.28834109239102	116.38512492182697	123.16668906827628	121.39090246629124	125.1918666483038	123.45535631343523	126.93373699101942	125.22336460041153	129.65696974121826	127.97305496055995	0.030090196940075503	0.031043303818995314	0.0725953356055129	4.502549875265686	0.07199041313930366	4.465030317969649
27.098951391163432	118.30715749372412	116.40409140543129	123.1802196363416	121.40438605652905	125.20359509433233	123.4669867200424	126.94413573607167	125.23363814494483	129.66570740650903	127.98165152908128	0.030062364398515992	0.03101438036305605	0.07193117596887078	4.488238739875669	0.07132800787053384	4.450602573619108
27.26223620541477	118.3258432279956	116.4229236020922	123.19368926996997	121.41780772106299	125.21528619147452	123.4785794718164	126.95451442288758	125.24389168840064	129.67444650927482	127.99024980782421	0.030034872476885178	0.030985811334272306	0.07127222719662996	4.473918766663701	0.07067079306762025	4.436164667917183
27.426504892812353	118.3443977015908	116.44162089921788	123.20709778548294	121.43116726951875	125.22693991615907	123.49013454171012	126.96487315945737	125.25412533725448	129.68318734609602	127.99885009330416	0.03000772338995348	0.03095759901730839	0.07061844524207572	4.459589558089647	0.07001872471244042	4.421716185690457
27.59176338168682	118.36282031285164	116.46018267588579	123.22044499637484	121.44446450859556	125.23855624376732	123.50165190158255	126.97521205402968	125.26433919822195	129.69193021545385	128.0074526839362	0.02998091937714834	0.030929745722514022	0.06996978634640527	4.445250708744425	0.06937175907199844	4.407256703529129
27.758017636089992	118.38111045192719	116.4786083026869	123.23373071326148	121.45769924201312	125.25013514861256	123.51313152217726	126.98553121511132	125.27453337825793	129.70067541775205	128.01605788005702	0.02995446270296023	0.030902253786347245	0.06932620703258863	4.4309018050335	0.0687298526921154	4.3927857894668705
27.925273656010095	118.3992675006205	116.49689714156604	123.24695474382753	121.47087127045664	125.261676603918	123.52457337309924	126.99583075146614	125.28470798455508	129.70942325533886	128.0246659839461	0.02992835565735478	0.03087512557180794	0.0686876641036065	4.416542425038642	0.06809296239583773	4.37830300283531
28.09353747758831	118.41729083223363	116.51504854566032	123.26011689277365	121.48398039152205	125.27318058179542	123.53597742279266	127.0061107721149	125.29486312454328	129.71817403252942	128.0332772998486	0.029902600556192843	0.030848363468876514	0.06805411464017652	4.402172138434253	0.06746104528104979	4.363807894154888
28.2628151733366	118.43517981140896	116.53306185913388	123.27321696176179	121.49702639965919	125.28464705322257	123.54734363851716	127.01637138633446	125.30499890588817	129.7269280556286	128.04189213399735	0.029877199741661278	0.030821969894962626	0.06742551599921853	4.387790506374586	0.06683405871899595	4.349300005007535
28.43311285235687	118.45293379396843	116.5509364170102	123.28625474936081	121.51000908611499	125.29607598802129	123.55867198632485	127.02661270365766	125.31511543649059	129.73568563295473	128.05051079463664	0.02985215558270512	0.030795947295360497	0.0668018258088523	4.3733970811081235	0.06621196034910781	4.334778867701971
28.604436660561465	118.47055212674803	116.56867154499969	123.29923005098875	121.52292823887396	125.30746735483305	123.569962431035	127.03683483387162	125.32521282448441	129.7444470748618	128.0591335920444	0.02982747047547531	0.030770298143713726	0.06618300196743121	4.358991406013956	0.06559470807826528	4.320244005226414
28.77679278089485	118.48803414743163	116.58626655932638	123.31214265885703	121.53578364259964	125.31882112109697	123.58121493621064	127.04703788701819	125.33529117823653	129.75321269376485	128.0677608385569	0.029803146843777707	0.03074502494248901	0.06556900264172327	4.344573015401693	0.06498226007897756	4.305694931081234
28.950187433556945	118.50537918437915	116.60372076654892	123.32499236191073	121.54857507857294	125.33013725302465	123.59242946413254	127.05722197339239	125.34535060634452	129.76198280416313	128.07639284859206	0.029779187139536825	0.03072013022345709	0.0649597862606015	4.330141434144025	0.0643745747827893	4.29113114890788
29.124626876227456	118.52258655645284	116.62103346337946	123.3377789457694	121.56130232463038	125.34141571557593	123.60360597577372	127.06738720354153	125.35539121763561	129.7707577226647	128.08502993867378	0.02975559384326195	0.030695616548184514	0.06435531151765872	4.315696177785867	0.06377161088317962	4.276552152565273
29.30011740429177	118.53965557284035	116.63820393649931	123.35050219266678	121.57396515510149	125.35265647243459	123.61474443077391	127.0775336882652	125.36541312116566	129.77953776801237	128.09367242745734	0.02973236946452754	0.03067148650853245	0.06375553736404527	4.301236752115074	0.06317332732822933	4.261957425696892
29.476665351068124	118.5565855328731	116.65523146236953	123.36316188138784	121.58656334074342	125.36385948598164	123.62584478741182	127.08766153861299	125.37541642621672	129.78832326110762	128.10232063575336	0.029709516542458004	0.03064774272716712	0.06316042300858271	4.286762653086043	0.06257968332079145	4.2473464416762
29.654277088036206	118.57337572584292	116.67211530703977	123.37575778720682	121.59909664867635	125.37502471727073	123.63690700257922	127.09777086588487	125.38540124229652	129.79711452503759	128.11097488655454	0.029687037646225316	0.03062438785807854	0.06256992791486482	4.272273366663285	0.06199063831530793	4.2327186633810925
29.832959025067048	118.59002543081353	116.6888547259519	123.38828968182217	121.61156484231601	125.38615212600071	123.64793103175215	127.10786178162917	125.39536767913611	129.8059118851005	128.11963550506061	0.029664935375552422	0.030601424587108052	0.061984011796255345	4.257768368413963	0.06140615201320543	4.218073542833736
30.0127176106544	118.60653391642896	116.70544896374021	123.40075733329087	121.62396768130534	125.39724167048873	123.65891682896303	127.11793439764156	125.40531584668813	129.81471566883206	128.12830281870464	0.02964321236122933	0.030578855632488643	0.06140263461639961	4.243247123544279	0.060826184363634184	4.203410521229671
30.193559332147448	118.6229004407188	116.72189725402843	123.41316050596218	121.63630492144554	125.4082933076431	123.66986434677206	127.12798882596444	125.41524585512545	129.823526206033	128.1369771571802	0.029621871265637034	0.030556683745392502	0.06082575658575706	4.2287090866338986	0.06025069555880691	4.188729028570378
30.37549071598484	118.63912425089866	116.73819881922176	123.42549896040903	121.64857631462482	125.41930699293492	123.68077353623744	127.13802517888507	125.42515781483895	129.83234382879576	128.14565885246793	0.02960091478328114	0.030534911710490137	0.060253338157053804	4.214153701250325	0.05967964603104292	4.174028483401344
30.55851832793038	118.65520458316703	116.75435287029507	123.43777245335836	121.6607816087459	125.43028268036915	123.69164434688533	127.14804356893436	125.43505183643548	129.84116887153243	128.154348238863	0.029580345641337533	0.030513542346521563	0.05968534002482784	4.199580399927072	0.05911299645083545	4.159308292684727
30.742648773309874	118.67114066249866	116.77035860657746	123.44998073762072	121.67292054765286	125.44122032245576	123.70247672667949	127.15804410888566	125.44492803073604	129.85000167100307	128.16304565300328	0.02956016660020602	0.030492578506875163	0.05912172312196162	4.184988603843522	0.05855070772418003	4.144567851486499
30.92788869724955	118.68693170243273	116.7862152155316	123.46212356201735	121.68499287105524	125.45211987017946	123.71327062198952	127.16802691175286	125.45478650877317	129.85884256634384	128.171751433897	0.02954038045407647	0.030472023080180852	0.05856244861695359	4.170377722610283	0.05799274098967544	4.1298065427654365
31.114244784915854	118.70257690485818	116.80192187252975	123.47420067130712	121.69699831445202	125.46298127296963	123.72402597755952	127.17799209078926	125.46462738178923	129.86769189909643	128.18046592295215	0.029520990031504275	0.030451878990912933	0.05800747791226968	4.155747154050914	0.0574390576167616	4.115023737158481
31.30172376175672	118.71807545979348	116.8174777406243	123.48621180611083	121.70893660905303	125.47380447866882	123.73474273647506	127.18793975948554	125.47445076123365	129.8765500132373	128.18918946400507	0.029501998195998167	0.030432149200004876	0.057456772640193776	4.141096283954539	0.0568896192018542	4.100218792686064
31.4903323937443	118.73342654516293	116.83288197031452	123.49815670283488	121.72080748169948	125.48458943350143	123.74542084013036	127.19787003156834	125.48425675876065	129.8854172552076	128.1979224033504	0.029483407846619052	0.030412836705475017	0.056910294661577154	4.1264244858284655	0.05634438756669624	4.085391054508364
31.68007748761912	118.74862932656792	116.84813369930801	123.51003509359293	121.7326106547824	125.49533608204099	123.75606022819409	127.20778302099811	125.49404548622667	129.89429397394366	128.2066650897708	0.02946522191858842	0.03039394454306758	0.056368006061234155	4.111731120545301	0.05580332475369687	4.070539854557865
31.870965891135747	118.76368295705339	116.86323205227738	123.52184670612579	121.74434584615943	125.50604436717697	123.76666083857452	127.21767884196709	125.5038170556872	129.9031805209071	128.21541787456735	0.029447443383912867	0.030375475786901415	0.05582986914708954	4.097015536179242	0.055266393025135585	4.055664511368377
32.063004493309954	118.77858657687023	116.8781761406124	123.5335912637202	121.75601276907035	125.51671423008118	123.77722260738443	127.22755760889729	125.51357157939435	129.9120772501167	128.22418111159035	0.029430075252016092	0.030357433550135475	0.05529584644824581	4.082277067882387	0.054733554861968514	4.040764329944068
32.25620022466719	118.793339313233	116.89296506216735	123.54526848512653	121.76761113205124	125.52734561017387	123.7877454689056	127.23741943643897	125.52330916979444	129.9209845181805	128.2329551572716	0.029413120570385077	0.030339820985645142	0.054765900709469406	4.067515037302655	0.054204772956950364	4.025838601137366
32.45056005749291	118.8079402800709	116.90759790100158	123.55687808447253	121.77914063884506	125.53793844508725	123.79822935555049	127.2472644394671	125.53302993952359	129.92990268432658	128.2417403706547	0.029396582425230917	0.030322641286712537	0.05423999489016751	4.052728752467374	0.053680010214179674	4.010886601547099
32.64609100608406	118.82238857777634	116.9220737271172	123.56841977117834	121.79060098831302	125.54849267063086	123.80867419782619	127.25709273308023	125.5427340014058	129.93883211043735	128.25053711342866	0.029380463942159023	0.03030589768772976	0.05371809216188694	4.037917507503153	0.0531592297475072	3.9959075932274573
32.84280012700226	118.8366832929458	116.93639159618883	123.57989324986708	121.80199187434152	125.55900822075374	123.81907992429463	127.26690443259677	125.5524214684485	129.9477731610812	128.2593457499597	0.029364768286854484	0.030289593464917206	0.05320015590541516	4.023080582344846	0.052642394875761056	3.980900823349657
33.040694519328454	118.85082349811759	116.95055054929028	123.5912982202758	121.81331298574983	125.56948502750808	123.82944646153457	127.27669965355346	125.56209245384018	129.95672620354745	128.26816664732542	0.029349498665781047	0.030273731937054564	0.05268614970879071	4.008217242480896	0.05212946912212146	3.9658655239545624
33.239781324919136	118.86480825150245	116.96454961261358	123.60263437716314	121.82456400619346	125.57992302101023	123.83977373410077	127.28647851170206	125.57174707094597	129.96569160787993	128.27700017534804	0.029334658326893446	0.03025831646622823	0.05217603736190313	3.9933267384076316	0.05162041620826585	3.9508009113960725
33.44006772866406	118.87863659670909	116.97838779718279	123.61390141021526	121.83574461406674	125.59032212940153	123.85006166448298	127.29624112300608	125.58138543330378	129.97466974691122	128.28584670662835	0.029320250560363526	0.03024335045859079	0.05166978285666346	3.978408305581979	0.0511152000545394	3.935706186282914
33.64156095874556	118.89230756246472	116.99206409856258	123.62509900395075	121.84685448240374	125.60068227880896	123.86031017306469	127.30598760363847	125.59100765462098	129.9836609962987	128.2947066165813	0.029306278699321602	0.030228837365138955	0.0511673503832526	3.9634611639958166	0.050613784776032844	3.9205805330020667
33.84426828689945	118.90582016232865	117.00557749655945	123.63622683762236	121.85789327877582	125.6110033933038	123.87051917807986	127.31571806997778	125.60061384876948	129.9926657345596	128.30358028347044	0.02929274612061229	0.030214780682504615	0.050668704327165415	3.9484845178376418	0.050116134679683455	3.9054231194168096
34.04819702867729	118.91917339440081	117.01892695491803	123.6472845851178	121.86886066518865	125.62128539486045	123.88068859556982	127.3254326386053	125.61020412978229	130.00168434310763	128.31246808844452	0.029279656245564802	0.03020118395376305	0.050173809266141234	3.933477555096033	0.04962221426137603	3.8902330964010616
34.25335454371064	118.9323662410231	117.03211142100923	123.65827191485715	121.87975629797519	125.6315282033132	123.89081833933791	127.33513142630088	125.61977861184792	130.01071720628914	128.32137041557283	0.02926701254078	0.030188050769256996	0.049682629968458514	3.9184394473631983	0.04913198820349862	3.8750095976538432
34.45974823597649	118.94539766847602	117.04512982551424	123.66918848968994	121.89057982768878	125.64173173631376	123.90090832090505	127.34481455004021	125.62933740930698	130.01976471142157	128.33028765188325	0.02925481851893256	0.03017538476743664	0.049195131389467406	3.9033693493402097	0.04864542137266881	3.859751739204512
34.66738555406454	118.95826662666686	117.05798108209909	123.680033966788	121.90133089899143	125.65189590928568	123.91095844946207	127.35448212698986	125.63888063664625	130.02882724883008	128.33922018739858	0.029243077739588015	0.030163189635718957	0.04871127866755387	3.8882663984368264	0.04816247881444724	3.844458618968929
34.87627399144595	118.97097204881298	117.07066408708437	123.69080799753758	121.91200915054165	125.66202063537976	123.9209686318228	127.36413427450401	125.64840840849405	130.03790521188665	128.3481684151751	0.029231793810040176	0.030151469111361476	0.048231037124310205	3.873129714604147	0.047683125754019784	3.82912931654937
35.086421086743854	118.98351285111757	117.08317771910704	123.70151022742877	121.92261421487922	125.67210582542744	123.93093877237548	127.3737711101201	125.6579208396152	130.04699899704923	128.35713273134107	0.029220970386161213	0.030140226982356987	0.04775437225868018	3.8579583997088776	0.0472073275901721	3.8137628926160687
35.29783442400536	118.9958879324382	117.09552083877473	123.71214029594196	121.93314571830709	125.68215138789303	123.94086877303255	127.38339275155401	125.6674180449048	130.05610900390073	128.36611353513533	0.029210611173271978	0.030129467088342965	0.047281249745708465	3.842751537253207	0.046735049894039093	3.7983583886198176
35.51052163297529	119.00809617394899	117.10769228831342	123.72269783643291	121.94360328077165	125.69215722882572	123.95075853318052	127.39299931669582	125.67690013938322	130.06523563518974	128.3751112289476	0.029200719927027996	0.030119193321533375	0.046811635433527954	3.8275081920328375	0.046266258406319594	3.7829148263990646
35.72449038937153	119.02013643879518	117.11969089120696	123.73318247601479	121.95398651573987	125.70212325181001	123.96060794962781	127.4025909236052	125.68636723819003	130.07437929687114	128.38412621835843	0.029191300454326868	0.030109409627668463	0.04634549533949439	3.8122274095330795	0.0458009190325015	3.767431207543268
35.93974841516195	119.03200757173943	117.13151545182822	123.74359383543701	121.9642950300733	125.71204935791434	123.97041691655124	127.41216769050537	125.69581945657701	130.08354039814714	128.39315891217967	0.029182356614230156	0.03010012000698141	0.04588279564848108	3.7969082156378136	0.04533899784229334	3.7519065131564275
36.15630347884324	119.0437083988022	117.14316475506396	123.75393152896339	121.97452842390094	125.72193544564038	123.98018532544269	127.42172973577917	125.70525690990293	130.09271935150977	128.4022097224966	0.029173892318907674	0.03009132851518967	0.045423502709752483	3.781549616254779	0.04488046106536103	3.7363397033732326
36.374163395721176	119.05523772689256	117.15463756592959	123.76419516424548	121.98468629048756	125.73178141086939	123.98991306505293	127.43127717796257	125.71467971362594	130.10191657278327	128.41127906470945	0.029165911534600086	0.03008303926450365	0.044967583032359926	3.766150596606167	0.04442527508751937	3.720729716678761
36.59333602819267	119.06659434343153	117.16593262917638	123.77438434219427	121.9947682161	125.74158714680793	123.99960002133491	127.44081013573903	125.72408798329664	130.11113248116686	128.42036735757594	0.029158418282601076	0.030075256424657738	0.04451500328434577	3.750710121017619	0.043973406449310914	3.7050754696538206
36.813829286029524	119.07777701596787	117.17704866889036	123.78449865684944	122.00477377987086	125.75135254393315	124.00924607738614	127.45032872793398	125.73348183455124	130.12036749927933	128.42947502325495	0.029151416640261017	0.03006798422396292	0.04406573028973071	3.7352271324634785	0.04352482184299333	3.6893758565092867
37.03565112666392	119.08878449178462	117.18798438808213	123.7945376952452	122.01470255365903	125.76107748993607	124.01885111338956	127.45983307350849	125.74286138310403	130.12962205320343	128.43860248735058	0.029144910742010834	0.030061226950380018	0.04361973102260208	3.7197005517700745	0.04307948810691187	3.673629748267558
37.25880955547555	119.0996154974963	117.19873846826633	123.80450103727233	122.02455410190578	125.77076186966272	124.0284150065517	127.46932329155183	125.75222674473854	130.1388965725301	128.4477501789555	0.029138904780408228	0.030054988952619016	0.04317697260648856	3.704129277379252	0.04263737222424879	3.6578359924642427
37.483312626080554	119.11026873863919	117.20930956903426	123.81438825553943	122.03432798149015	125.78040556505624	124.03793763104198	127.47879950127582	125.76157803530053	130.1481914904054	128.45691853069744	0.029133403007204323	0.030049274641257746	0.0427374223124275	3.688512184919091	0.042198441321829705	3.641993412740703
37.70916844062219	119.1207428992507	117.21969632761504	123.82419891522913	122.04402374157948	125.79000845509567	124.04741885792875	127.48826182200726	125.77091537068908	130.15750724357665	128.4661079787845	0.02912840973443546	0.0300440884898863	0.042301047552200544	3.672848126363533	0.04176266266262019	3.6261008080036845
37.93638515006311	119.13103664143985	117.22989735842734	123.83393257395176	122.05364092347659	125.79957041573378	124.05685855511403	127.49771037318021	125.78023886684747	130.16684427243916	128.47531896305145	0.029123929335534725	0.030039435036276388	0.04186781587816313	3.657135929726792	0.04133000364566897	3.610156951985118
38.164970954479706	119.14114860494858	117.23991125262157	123.84358878159605	122.06317906046445	125.80909131983424	124.06625658726763	127.50714527432883	125.78954863975437	130.17620302108466	128.4845519270072	0.02911996624647116	0.03003531888357421	0.04143769497852645	3.6413743984267057	0.04090043180104885	3.594160592660046
38.39493410335793	119.15107740670246	117.24973657761109	123.85316708017594	122.07263767764641	125.81857103710607	124.07561281575853	127.51656664507871	125.79884480541388	130.1855839373492	128.49380731788222	0.029116524966909498	0.030031744701519703	0.04101065267559534	3.6255623107972497	0.04047391478894724	3.5781104517445783
38.626282895891045	119.16082164035231	117.25937187659393	123.86266700367491	122.08201629178419	125.82800943403826	124.08492709858643	127.52597460513933	125.80812747984648	130.1949874728634	128.50308558667786	0.029113610061397295	0.0300287172276925	0.040586656920709174	3.609698419350025	0.040050420393299646	3.5620052238737117
38.859025681279114	119.17037987580366	117.26881566806159	123.87208807788507	122.09131441112991	125.83740637383052	124.09419929030894	127.53536927429401	125.81739677907716	130.20441408310094	128.51238718821423	0.029111226160576455	0.030026241268782887	0.040165675792081856	3.5937814502904075	0.03962991652031178	3.545843576099287
39.09317085903034	119.179750658738	117.27806644529943	123.88142982024513	122.10053153525749	125.84676171632519	124.1034292419705	127.5447507723924	125.82665281912656	130.21386422743078	128.52171258118184	0.029109377962421242	0.030024321701893317	0.03974767749173225	3.577810102928197	0.039212371195390006	3.5296241473261034
39.328726879264174	119.18893251012065	117.28712267587308	123.89069173967205	122.10966715488699	125.85607531793497	124.11261680102653	127.55411921933955	125.83589571599829	130.22333836916735	128.53106222819054	0.029108070233503078	0.030022963475865406	0.03933263034139145	3.5617830489427433	0.038797752558423326	3.5133455474788207
39.56570224301631	119.19792392569931	117.2959828011051	123.89987333639127	122.11872075170774	125.8653470315711	124.12176181126807	127.56347473508721	125.84512558566855	130.23283697562374	128.54043659582237	0.02910730781028233	0.030022171612637566	0.03892050277914905	3.545698931764491	0.03838602886060016	3.497006356861675
39.80410550254544	119.20672337548933	117.30464523553763	123.90897410176069	122.1276917981949	125.87457670656768	124.13086411274264	127.57281743962228	125.85434254407295	130.2423605181634	128.54983615468214	0.029107095600428953	0.030021951208631662	0.03851126335621302	3.5295563659383333	0.037977168461338806	3.4806051255291095
40.04394526164196	119.21532930324918	117.3131083663849	123.91799351809325	122.13657975742431	125.88376418860673	124.13992354167546	127.58214745295749	125.86354670709517	130.25190947225505	128.5592613794518	0.029107438584171762	0.03002230743617028	0.038104880734636026	3.513353936486965	0.03757113982550209	3.4641403725654527
40.28523017593832	119.22374012594177	117.32137055297099	123.92693105847302	122.14538408288101	125.89290931963895	124.14893993038663	127.59146489511913	125.87273819055325	130.2614843175262	128.56871274894286	0.029108341815677282	0.0300232455449258	0.03770132368111945	3.4970901980268536	0.037167911517371977	3.447610585229995
40.52796895322162	119.23195423318467	117.32943012615596	123.93578618656869	122.15410421826466	125.90201193780443	124.157913107208	127.60076988613618	125.88191711018655	130.27108553781895	128.57819074615134	0.0291098104244592	0.030024770863400305	0.037300561065706006	3.480763674207992	0.036767452199143236	3.4310142182803247
40.77217035374772	119.23996998668652	117.3372853877474	123.94455835644177	122.16273959728944	125.91107187735027	124.16684289639656	127.61006254602746	125.89108358164117	130.28071362124538	128.58769585831237	0.02911184961681726	0.03002688880043937	0.036902561858426	3.4643728570154053	0.03636973062739912	3.4143496932883863
41.017843190557436	119.247785719672	117.34493460990015	123.95324701235177	122.17128964348109	125.9200889685478	124.17572911804795	127.61934299479047	125.9002377204568	130.29036906024547	128.59722857695715	0.029114464677311488	0.030029604846779506	0.036507295123243466	3.44791620577962	0.03597471564714283	3.3976153976145724
41.26499632979458	119.25539973629017	117.35237603449879	123.96185158855407	122.17975376996603	125.92906303760493	124.18457158800447	127.62861135238639	125.90937964204973	130.30005235164305	128.60678939796793	0.029117660970266645	0.03003292457663044	0.03611473001598142	3.431392146510916	0.035582376189495335	3.380809683680127
41.51363869102594	119.26281031101273	117.35960787252907	123.97037150909671	122.18813137925937	125.93799390657995	124.19337011776473	127.63786773872818	125.91850946169889	130.30976399670584	128.61637882163708	0.029121443941309676	0.030036853649290884	0.03572483578170704	3.41479907124085	0.03519268126902375	3.363930868290481
41.763779247563185	119.2700156880149	117.36662830343192	123.97880618760938	122.19642186304496	125.94688139329038	124.20212451438812	127.6471122736655	125.92762729452872	130.31950450120368	128.62599735272443	0.0291258191189444	0.030041397810804105	0.03533758174839363	3.3981353369490535	0.03480559997723276	3.3469772315002047
42.0154270267867	119.27701408054362	117.37343547444344	123.98715502708924	122.20462460195189	125.95572531122129	124.21083458039863	127.65634507697055	125.93673325549275	130.3292743754692	128.63564550051677	0.02913079211615975	0.030046562895647885	0.03495293732547111	3.38139926488293	0.03442110148063193	3.329947015885409
42.26859111047143	119.28380367026976	117.38002749991867	123.99541741968095	122.21273896532493	125.96452546943051	124.21950011368544	127.66556626832242	125.945827459356	130.3390741344586	128.64532377888767	0.02913636863207299	0.030052354828465338	0.03457087199788589	3.3645891395572107	0.03403915501573351	3.3128384255469427
42.523280635114425	119.2903826066249	117.38640246063915	124.00359274645136	122.22076431098985	125.9732816724517	124.22812090740156	127.67477596729135	125.95491002067665	130.34890429781325	128.65503270635804	0.029142554453614907	0.03005877962583203	0.03419135532280393	3.3477032078772027	0.033659729884590206	3.295649625153601
42.77950479226489	119.29674900612268	117.39255840310409	124.01168037715941	122.22869998501287	125.98199372019515	124.23669674985948	127.68397429332198	125.96398105378731	130.35876538992238	128.6647728061578	0.029149355457246565	0.030065843398067213	0.03381435692679702	3.330739678338432	0.0332827954522088	3.2783787390617363
43.03727282885567	119.30290095166372	117.39849333880476	124.0196796700204	122.23654532145507	125.9906614078464	124.24522742442511	127.69316136571673	125.97304067277575	130.36865793998717	128.67454460628858	0.02915677761072189	0.03007355235108318	0.033439846500726844	3.313696719978907	0.032908321141178476	3.26102385028571
43.29659404753705	119.30883649182358	117.40420524348065	124.02758997146437	122.24429964212004	125.99928452576187	124.25371270940815	127.70233730361761	125.98208899146447	130.3785824820847	128.6843486395868	0.029164826974885757	0.030081912788280086	0.03306779379485647	3.296572461298638	0.03253627642712331	3.243582999351929
43.55747780701245	119.31455364012332	117.40969205635794	124.0354106158885	122.25196225629574	126.00786285936165	124.26215237795003	127.71150222598742	125.99112612338936	130.38853955523322	128.69418544378763	0.029173509705516045	0.0300909311124819	0.03269816861646291	3.2793649894883856	0.0321666308356896	3.226054183436645
43.81993352237618	119.32005037428333	117.41495167937012	124.0431409254047	122.25953246049076	126.01639618902112	124.27054619790975	127.72065625159131	126.0001521817787	130.3985297034591	128.70405556159082	0.02918283205520682	0.030100613827919745	0.03233094082401067	3.2620723491745593	0.031799353936321495	3.208435355089023
44.08397066545326	119.32532463545718	117.41998197635787	124.05078020957909	122.26700953816271	126.02488428995731	124.27889393174516	127.72979949897564	126.00916727952932	130.4085534758629	128.7139595407254	0.02919280037529639	0.030110967542258872	0.03196608032266113	3.24469254138603	0.03143441533879354	3.190724421183404
44.349598765141174	119.33037432744877	117.42478077225148	124.05832776516726	122.27439275944178	126.03332693211499	124.28719533639338	127.7389320864481	126.0181715291842	130.41861142668841	128.72389793401769	0.029203421117839044	0.030121998968675564	0.03160355706233986	3.2272235226919292	0.031071784689743254	3.172919241907948
44.6168274077539	119.33519731590906	117.42934585223175	124.06578287584207	122.28168138084648	126.0417238800486	124.2954501631468	127.74805413205596	126.02716504290781	130.42870411539153	128.73387129945857	0.029214700837622825	0.030133714927980976	0.031243341030432248	3.2096632037755626	0.030711431665679356	3.1550176293603727
44.88566623736761	119.33979142751299	117.43367496087039	124.07314481191439	122.28887464499232	126.05007489280086	124.30365815752603	127.75716575356327	126.03614793246057	130.43883210670987	128.7438802002721	0.029226646194236323	0.03014612235079556	0.030885402247434968	3.192009448317549	0.030353325969173284	3.137017346369248
45.15612495616904	119.34415444911647	117.4377658012495	124.08041283004775	122.29597178029378	126.05837972377904	124.31181905915	127.76626706842761	126.04512030917269	130.44899597073393	128.75392520498494	0.029239263954180264	0.03015922827977432	0.030529710764596985	3.1742600720535847	0.029997437325476994	3.1189161054317083
45.42821332480542	119.34828412689274	117.44161603405942	124.08758617296613	122.30297200065925	126.06663812062831	124.3199326016032	127.77535819377653	126.05408228391767	130.45919628297943	128.76400688749766	0.029252560993033798	0.03017303987188648	0.030176236656785704	3.1564128412428545	0.0296437354753607	3.100711567203689
45.701941162736816	119.35217816544602	117.44522327667286	124.09466406915324	122.30987450517695	126.07484982510039	124.32799851229784	127.78443924638141	126.06303396708293	130.4694336244593	128.77412582715502	0.029266544297668236	0.030187564400747095	0.029824950018877416	3.1384654715657234	0.029292190171616994	3.082401339263015
45.97731834859046	119.35583422690482	117.44858510219771	124.10164573254623	122.31667847779514	126.08301457292087	124.33601651233482	127.79351034263233	126.07197546854186	130.47970858175864	128.78428260881972	0.02928122096851426	0.03020280925900648	0.029475820960271903	3.120415626792237	0.02894277117329125	3.0639829747415206
46.25435482051728	119.35924992999045	117.45169903850415	124.10853036221965	122.32338308699217	126.09113209365107	124.34398631635865	127.80257159851008	126.08090689762233	130.49002174710859	128.79447782294451	0.029296598221885847	0.03021878196079534	0.0291288196005155	3.1022609174324316	0.028595448240821497	3.0454539709135133
46.533060576550575	119.3624228490644	117.45456256722923	124.11531714206397	122.32998748544041	126.09920211054832	124.35190763241108	127.81162312955904	126.08982836307639	130.5003737184633	128.80471206564775	0.02931268339235484	0.030235490144230128	0.02878391606373043	3.0839988993793668	0.028250191130837266	3.0268117677696864
46.813445674966815	119.36535051314928	117.45717312275426	124.12200524045333	122.33649080965955	126.10722434042057	124.3597801617785	127.8206650508568	126.09873997304653	130.51076509957585	128.81498593878766	0.029329483935187646	0.030252941573977593	0.028441080473186275	3.0656270724248316	0.027906969589878372	3.008053746441874
47.09552023464871	119.36803040492704	117.45952809115806	124.1285938099074	122.34289217966317	126.11519849347916	124.36760359883748	127.8296974769849	126.10764183503298	130.52119650007688	128.8253000500396	0.02934700742883794	0.030271144143883807	0.028100282947093547	3.0471428789387573	0.027565753350671685	2.989177227846085
47.37929443545016	119.37045995971043	117.46162480914256	124.13508198674309	122.349190698595	126.12312427318633	124.37537763089495	127.83872052199679	126.11653405585791	130.5316685355535	128.8356550129729	0.029365261577500367	0.03029010587966332	0.027761493591697217	3.02854370217392	0.02722651212445726	2.9701794708598754
47.66477851856398	119.37263656438863	117.46346056293099	124.14146889071796	122.3553854523562	126.13100137609932	124.38310193802442	127.84773429938507	126.12541674162927	130.54218182762895	128.846051447129	0.02938425421372585	0.03030983494165898	0.027424682496842934	3.0098268648653175	0.02688921559641244	2.951057670874434
47.951982786891236	119.37455755634592	117.46503258713838	124.14775362466477	122.36147550922371	126.13882949171044	124.39077619289841	127.85673892204797	126.13428999770333	130.5527370040441	128.85648997810154	0.029403993301102736	0.03033033962766621	0.027089819729980036	2.9909896275603387	0.026553833419825423	2.93180895806654
48.24091760541319	119.37622022235259	117.4663380636125	124.15393527411626	122.36745991945808	126.14660830228252	124.39840006061577	127.86573450225372	126.14315392864528	130.56333469873945	128.86697123761584	0.029424486937000664	0.030351628375826407	0.02675687533090354	2.9720291870580695	0.026220335210098256	2.912430395714182
48.53159340156531	119.37762179742732	117.46737412024531	124.16001290692098	122.37333771490194	126.15433748268083	124.40597319852517	127.87472115160463	126.15200863818929	130.57397555193867	128.87749586361124	0.029445743355385027	0.030373709767596162	0.02642581930530241	2.9529426746266836	0.02588869053840881	2.892918978326634
48.82402066561362	119.3787594636697	117.46813782975319	124.16598557284824	122.3791079085672	126.1620167001992	124.41349525604296	127.88369898099836	126.16085422919578	130.5846602102324	128.88806450032274	0.02946777092969732	0.03039659253078404	0.026096621618250992	2.9337271542317467	0.025558868925031675	2.873271629847295
49.11820995103327	119.37963034906295	117.46862620842575	124.17185230318374	122.38476949421246	126.16964561438276	124.42096587446699	127.89266810058916	126.1696908036085	130.59538932666413	128.89867779836501	0.02949057817581177	0.030420285542669637	0.025769252189775216	2.91437962089185	0.02523083983405172	2.853485201820149
49.41417187488941	119.38023152624528	117.46883621484204	124.17761211031439	122.39032144590884	126.17722387684536	124.428384686785	127.90162861974683	126.17851846240903	130.60616356081653	128.90933641481666	0.029514173755060998	0.030444797833195047	0.025443680887576647	2.8948969987359305	0.024904572666599734	2.833556471436168
49.71191711822035	119.38056001124922	117.46876474855331	124.18326398730251	122.39576271759506	126.1847511310823	124.43575131747829	127.91058064701467	126.18733730557055	130.61698357889944	128.92004101330633	0.029538566477340638	0.030470138588241266	0.025119877520324962	2.8752761390387604	0.0245800367533775	2.8134821394596656
50.01145642642306	119.3806127622073	117.46840864873047	124.18880690744837	122.40109224261991	126.19222701227747	124.44306538231925	127.91952429006489	126.19614743200859	130.6278500538381	128.93079226409853	0.02956376530428891	0.03049631715298356	0.024797811831490435	2.8555138183073723	0.024257201348262925	2.7932588281510107
50.3128006096408	119.38038667802446	117.46776469277677	124.19423982384178	122.4063089332736	126.199651147106	124.45032648816422	127.92845965565336	126.20494893953115	130.63876366536326	128.94159084418212	0.029589779352549382	0.030523343035333942	0.024477453493290113	2.8356067363201873	0.023936035622284635	2.772883079302119
50.61596054315354	119.37987859701514	117.4668295949036	124.19956166890213	122.41141168030666	126.20702315353137	124.4575342327407	127.93738684957245	126.21374192478689	130.64972510010253	128.95243743735904	0.029616617897113645	0.0305512259094714	0.02415877209938344	2.8155515139878844	0.023616508655720736	2.752351351908146
50.9209471677702	119.37908529550384	117.46560000466812	124.2047713539055	122.41639935243543	126.21434264059663	124.46468820442819	127.94630597660174	126.22252648321066	130.66073505167228	128.96333273433402	0.029644290374751574	0.030579975619460957	0.023841737157226817	2.7953446911378705	0.023298589430112315	2.7316600198682863
51.22777149022361	119.37800348638875	117.46407250547213	124.20986776849962	122.42127079583489	126.22160920821014	124.4717879820332	127.95521714045688	126.23130270896755	130.6717942207709	128.97427743280562	0.029672806387526573	0.0306096021829671	0.023526318081763975	2.774982724353322	0.022982246821953822	2.7108053697375
51.53644458356769	119.37662981766708	117.46224361302116	124.21484978020611	122.42602483361802	126.22882244692548	124.47883313455857	127.96412044373692	126.24007069489507	130.68290331527328	128.98527223755846	0.029702175706402052	0.03064011579506181	0.023212484188746885	2.754461984779482	0.02266744959541711	2.6897835983982077
51.84697758757708	119.37496087092109	117.46010977374229	124.21971623390962	122.43066026530131	126.2359819377157	124.48582322096622	127.97301598786991	126.24883053244324	130.69406305032714	128.99631786055681	0.0297324082749414	0.030671526832132135	0.02290020468575449	2.7337787555807154	0.022354166393171226	2.6685908103827387
52.15938170914916	119.37299315976243	117.45766736315822	124.22446595133205	122.43517586625497	126.24308725174005	124.49275778993251	127.98190387305503	126.25758231161127	130.70527414844867	129.00741502103796	0.02976351421310153	0.03070384585588655	0.022589448665200962	2.7129292295976484	0.02204236572893592	2.64722301542497
52.47366822270851	119.3707231282358	117.4549126842194	124.22909773049427	122.43957038713964	126.25013795010587	124.49963637959826	127.99078419820445	126.26632612088409	130.71653733962154	129.0185644456086	0.029795503821126897	0.03073708361747102	0.022280185097230287	2.691909506909724	0.021732015980319375	2.625676125902828
52.789848470613855	119.36814714917851	117.45184196558938	124.23361034516222	122.44384255332682	126.25713358362269	124.50645851731062	127.99965706088177	126.27506204716455	130.72785336139572	129.029766868341	0.02982838758354374	0.030771251061687425	0.021972382820564462	2.670715592128545	0.02142308537887061	2.603945953960647
53.107933863567155	119.36526152253577	117.44845135988439	124.23800254427823	122.44799106430402	126.26407369254997	124.51322371935832	128.00852255723856	126.28379017570438	130.73922295898777	129.04102303087072	0.029862176173259383	0.03080635933132621	0.021666010534772795	2.6493433917603397	0.021115542002377197	2.5820282087843225
53.42793588102576	119.3620624736299	117.44473694186439	124.24227305137691	122.45201459306337	126.27095780633753	124.51993149069915	128.01738078194825	126.29251059003188	130.7506468853825	129.05233368249523	0.0298968804557675	0.03084241977161202	0.021361036791972765	2.6277887114956684	0.020809353765827154	2.5599184937200334
53.74986607161648	119.35854615138241	117.44069470657534	124.2464205639852	122.45591178547375	126.27778544335895	124.52658132468012	128.02623182813826	126.30122337187764	130.76212590143572	129.06369958027423	0.029932511493468317	0.030879443934768862	0.02105742998864457	2.606047253415454	0.020504488413052968	2.537612303349306
54.073736053552395	119.35470862648734	117.43632056743999	124.25044375300605	122.45968125963581	126.28455611063764	124.53317270274984	128.0350757873191	126.30992860109733	130.77366077597858	129.0751214891307	0.02996908055009783	0.030917443584704343	0.020755158355569847	2.584114612891426	0.02020091350644293	2.5151050202184706
54.399557515052166	119.35054588953336	117.43161035429554	124.2543412620842	122.46332160521806	126.29126930356387	124.53970509416158	128.04391274931015	126.31862635559075	130.78525228592193	129.0866001819525	0.030006599095279002	0.030956430701821476	0.02045418994956094	2.5619862756866496	0.01989859641781777	2.4923919118045887
54.727342214761876	119.34605384907557	117.42655981137852	124.25811170695604	122.46683138277628	126.29792450560585	124.54617795566973	128.05274280216443	126.32731671121988	130.7969012163636	129.09813643969648	0.030045078809192622	0.030996417487959217	0.020154492644223865	2.539657614826865	0.019597504319023074	2.469468127237633
55.057101982179326	119.34122832965194	117.42116459525207	124.26175367477965	122.47020912305224	126.3045211880104	124.55259073121577	128.0615660320885	126.33599974172168	130.8086083606952	129.10973105149225	0.030084531587374036	0.03103741637146516	0.019856034119754895	2.5171238872862887	0.019297604171271132	2.4463286937934754
55.38884871808102	119.33606506974601	117.41542027267677	124.26526572344761	122.47345332625412	126.31105880949673	124.55894285160655	128.07038252336116	126.34467551861945	130.82037452071134	129.121384814748	0.03012496954563934	0.031079440012407	0.019558781854755125	2.494380230888055	0.018998862716358644	2.4229685136233456
55.722594394951685	119.33055971969235	117.40932231842196	124.26864638088016	122.47656246131639	126.31753681594091	124.56523373418307	128.07919235824835	126.35334411113048	130.83220050672	129.13309853525777	0.03016640502514385	0.031122501307924967	0.019262703113810176	2.47142166057165	0.018701246464104315	2.3993823598757444
56.058351057416104	119.32470783952213	117.40286611301428	124.27189414429749	122.47953496513784	126.32395464005016	124.57146278247853	128.08799561691401	126.36200558606929	130.84408713765268	129.144873027308	0.030208850597578222	0.03116661339773179	0.01896776493873631	2.448243065005954	0.018404721682628633	2.375564873098483
56.39613082267415	119.31850489674999	117.39604694042521	124.27500747947344	122.48236924179999	126.33031170102977	124.57762938586846	128.09679237732976	126.37066000774915	130.85603524117792	129.15670911378766	0.03025231907050828	0.03121178966976101	0.01867393413829177	2.4248392029985553	0.018109254387951523	2.351510557480651
56.7359458809379	119.31194626409687	117.38885998569145	124.27798481996635	122.48506366176139	126.33660740423852	124.58373291920903	128.10558271517894	126.37930743787845	130.8680456538143	129.1686076262978	0.030296823492857047	0.03125804376597411	0.018381177275898608	2.4012046995558194	0.01781481033106047	2.327213776701683
57.07780849587155	119.30502721714915	117.38130033246883	124.28082456632893	122.48761656103021	126.34284114083506	124.58977274246551	128.11436670375878	126.38794793545415	130.8801192210456	129.18056940526267	0.030342377160543464	0.03130538958832648	0.01808946065941086	2.37733404204846	0.01752135498708185	2.3026687498895626
57.42173100503407	119.29774293195076	117.37336296051653	124.2835250852952	122.49002624031239	126.34901228741339	124.59574820032961	128.1231444138777	126.3965815566507	130.8922567974363	129.192595300042	0.030388993622271435	0.03135384130489918	0.01779875033003009	2.35322157626797	0.017228853543571176	2.2778695474844426
57.7677258203244	119.29008848252758	117.36504274311017	124.28608470894497	122.49229096413632	126.35512020562858	124.6016586218263	128.13191591375008	126.40520835470608	130.9044592467499	129.20468616904492	0.030436686685481804	0.031403413356203426	0.017509012049146122	2.328861502071959	0.016937270887410705	2.252810086694808
58.115805428429454	119.28205883833913	117.3563344443795	124.28850173384248	122.49440895995049	126.36116424180962	124.60750331990738	128.14068126888543	126.41382837980159	130.91672744206593	129.21684287984328	0.030485470422473078	0.03145412046166025	0.01722021128730944	2.3042478691968427	0.01664657159210492	2.2274841270409524
58.465982391274686	119.2736488616594	117.34723271657172	124.29077442015253	122.49637841719723	126.36714372656326	124.61328159103512	128.14944054197528	126.42244167893966	130.92906226590085	129.22906630928847	0.030535359176687888	0.03150597762626352	0.016932313211697192	2.279374572859524	0.016356719905587624	2.201885265731107
58.818269346477535	119.26485330488029	117.33773209723425	124.29290099072895	122.49819748635758	126.3730579743638	124.61899271475167	128.15819379277423	126.4310482958152	130.94146461032793	129.24135734362702	0.03058636756918071	0.03155900014743155	0.01664528267272658	2.254235349038936	0.01606767973572687	2.1760069327428937
59.172679007803275	119.25566680773831	117.32782700631755	124.29487963017795	122.49986427796965	126.37890628313242	124.62463595323702	128.1669410779779	126.43964827068368	130.9539353770998	129.25371687861897	0.03063851050526735	0.03161320362205394	0.016359084191293505	2.2288237697684963	0.0157794146371657	2.1498423858465685
59.52922416562417	119.24608389446001	117.31751174319277	124.29670848389293	122.50137686161713	126.38468793380254	124.63021055085257	128.17568245109516	126.44824164022299	130.96647547777116	129.2661458196561	0.03069180318136282	0.03166860395373742	0.016073681944959617	2.2031332382503024	0.01549188779654287	2.1233847054390935
59.887917687380885	119.23609897082493	117.30678048358386	124.29838565706211	122.50273326488896	126.39040218987321	124.63571573367189	128.18441796231662	126.45682843739156	130.97908583382315	129.2786450818818	0.030746261092014022	0.031725217360262306	0.015789039754764644	2.1771569838238065	0.015205062018992521	2.0966267893199984
60.24877251804685	119.22570632114281	117.29562727640993	124.29990921364642	122.50393147230795	126.39604829694879	124.64115070899726	128.1931476583777	126.46540869128086	130.99176737678928	129.2912155903123	0.03080190003713335	0.0317830603812529	0.015505121069764982	2.150888056581607	0.014918899711688027	2.0695613469724776
60.6118016805955	119.21490010514117	117.28404604053426	124.30127717532642	122.50496942422694	126.40162548226384	124.64651466486049	128.2018715824164	126.47398242696131	131.0045210483809	129.3038582799576	0.030858736129443988	0.03184214988606728	0.015221888952567042	2.1243193220398098	0.014633362868693212	2.0421808939572657
60.97701827647021	119.20367435476308	117.27203056141963	124.30248752041956	122.50584501569325	126.40713295419505	124.65180676951016	128.21058977382623	126.48254966532463	131.01734780061585	129.31657409594496	0.030916785802133567	0.031902503081921434	0.014939306064547964	2.0974434554773325	0.014348413055557785	2.014477745997283
61.34443548605718	119.1920229708688	117.25957448768358	124.30353818276342	122.50655609527811	126.41256990175678	124.65702617088171	128.2193022681031	126.49111042291824	131.03024859594626	129.32936399364172	0.030976065816736915	0.03196413752224475	0.014657334650166831	2.0702529362279165	0.014064011392832754	1.986444012956781
61.71406656916102	119.17993971984147	117.24667132755354	124.30442705056733	122.50710046387216	126.41793549408304	124.66217199605312	128.22800909668774	126.4996647117758	131.0432244073895	129.3422289387813	0.031036593271245583	0.032027071115286174	0.01437593652062219	2.042740041601064	0.01378011853861949	1.9580715924203105
62.085924865483435	119.1674182300903	117.23331444521521	124.30515196522752	122.50747587344307	126.42322887989131	124.66724335068157	128.23671028680013	126.50821253923905	131.05627621865762	129.35516990758725	0.031098385608453297	0.03209132213296919	0.014095073036997974	2.014896840631991	0.013496694671346177	1.9293521631407202
62.46002379510434	119.15445198845116	117.21949705705408	124.3057107201083	122.50768002575705	126.42844918693196	124.67223931842499	128.24540586126992	126.51675390777532	131.06940502429055	129.3681878869008	0.031161460624550955	0.03215690922001254	0.013814705093665225	1.9867151877551805	0.013213699471805285	1.9002771784034849
62.83637685896657	119.14103433647838	117.20521222778362	124.30610105928487	122.50771057106046	126.43359552141914	124.6771589603439	128.2540958383589	126.52528881478653	131.08261182978788	129.38128387430754	0.031225836477973074	0.03222385140331879	0.013534793100177467	1.958186716074124	0.01293109210476473	1.87083785890718
63.21499763936286	119.12715846662631	117.19045286645853	124.30632067624899	122.50756510672188	126.43866696744483	124.68200131428604	128.26278023157772	126.5338172524126	131.09589765174346	129.39445887826582	0.03129153169850672	0.03229216810164718	0.013255296963734509	1.9293028305546613	0.012648831199953747	1.8410251856330433
63.59589980042612	119.1128174183155	117.1752117223682	124.30636721257444	122.50724117583215	126.44366258637451	124.68676539425088	128.27145904949563	126.54233920732642	131.10926351797983	129.40771391823554	0.03135856519667491	0.03236187913557283	0.0129761760694862	1.9000547008145077	0.012366874831712948	1.8108298922306858
63.979097088622495	119.09800407387999	117.15948138080616	124.30623825654148	122.50673626576126	126.4485814162234	124.69145018973448	128.28013229554227	126.55085466052162	131.12271046768373	129.42105002480773	0.0314269562733975	0.03243300473774827	0.012697389262200431	1.8704332538472954	0.012085180499610715	1.7802424573965254
64.36460333324754	119.08271115439302	117.14325425871287	124.3059313417198	122.50604780667149	126.45342247101418	124.69605466505436	128.28879996780367	126.55936358709323	131.13623955154333	129.43446823983527	0.03149672462994688	0.03250556556347623	0.012418894826367932	1.8404291664191987	0.01180370510752482	1.7492530968411302
64.75243244692527	119.06693121536479	117.12652260018581	124.30544394550668	122.50517316998348	126.45818474011362	124.70057775865233	128.29746205880897	126.56786595600903	131.1498518318853	129.4479696165639	0.03156789037820176	0.03257958270160189	0.012140650464715463	1.8100328570180864	0.011522404941104014	1.7178517548309173
65.14259842611021	119.0506566423095	117.10927847185326	124.30477348761993	122.50410966679478	126.46286718754826	124.70501838237531	128.30611855530978	126.57636172987291	131.16354838281276	129.46155521976365	0.03164047405121488	0.03265507768574031	0.011862613277571654	1.7792344777735707	0.01124123564608226	1.686028095708025
65.53511535159264	119.0338796461775	117.09151375810782	124.30391732854434	122.50285454624931	126.46746875129887	124.70937542073382	128.31476943805148	126.58485086467974	131.17733029034494	129.47522612586152	0.03171449661410218	0.032732072505847594	0.01158473974155072	1.7480239060278109	0.01096015220599611	1.6537714950027294
65.92999738900669	119.01659225864674	117.07322015619404	124.30287276792914	122.50140499385543	126.47198834257216	124.71364773013654	128.3234146815355	126.59333330956058	131.1911986525565	129.4889834230742	0.03178997947526522	0.032810589620147476	0.011306985686189819	1.7163907355025003	0.010679108917344138	1.6210710301274958
66.32725878934137	118.99878632727	117.05438917114539	124.30163704293487	122.49975812975073	126.47642484504914	124.71783413810007	128.3320542537729	126.60180900651883	131.20515457971806	129.5028282115414	0.031866944497963436	0.03289065196743156	0.01102930627186538	1.684324267313059	0.010398059366309553	1.5879154709000431
66.72691388945532	118.9804535104725	117.03501211056657	124.30020732652889	122.49791100691272	126.48077711410994	124.72193344243428	128.340688116029	126.61027789015678	131.21919919443778	129.5167616034603	0.03194541401224024	0.03297228297973859	0.010751655964355677	1.651813500408025	0.010116956402640653	1.5542932695716445
67.12897711259382	118.961585272394	117.01508007925374	124.29858072572543	122.49586060931122	126.48504397603233	124.72594441039982	128.3493162225571	126.61873988739067	131.23333363180217	129.5307847232188	0.03202541082722189	0.033055506595431966	0.010473988510284471	1.6188471218083578	0.00983575211319021	1.520192550469801
67.53346296890952	118.94217287757168	116.99458397364965	124.29675427977071	122.493603850003	126.4892242271655	124.72986577783954	128.3579385203234	126.62719491715639	131.24755903951853	129.54489870753042	0.032106958243803316	0.0331403472726882	0.010196256913133084	1.585413496773981	0.009554397796847525	1.4856010996700206
67.94038605598601	118.92220738545808	116.97351447612748	124.29472495827054	122.49113756916556	126.49331663307734	124.73369624828204	128.36655494872167	126.63564289010446	131.26187657805852	129.5591047055698	0.03219008006772726	0.03322683000341206	0.009918413405216597	1.5515006580499175	0.009272843935178798	1.4505063537035312
68.3497610593647	118.9016796447663	116.95186204909521	124.29248965925572	122.48845853206596	126.4973199276722	124.73743449201424	128.37516543927558	126.6440837082817	131.27628742079978	129.57340387910668	0.032274800623082134	0.033314980327591885	0.009640409420825335	1.5170962951124238	0.008991040164119113	1.414895388217701
68.7616027530747	118.88058028764027	116.92961692891883	124.29004520718773	122.48556342696631	126.50123281228187	124.74107914512574	128.38376991533175	126.65251726480334	131.2907927541705	129.58779740264185	0.03236114476622372	0.03340482434811332	0.009362195568854759	1.482187743033137	0.00870893524523808	1.3787549062399194
69.17592600016614	118.85889972364065	116.90676911965399	124.28738835089783	122.48244886295949	126.50505395472531	124.74462880852012	128.3923682917396	126.66094344351099	131.30539377779277	129.60228646354216	0.03244913790014178	0.03349638874604682	0.009083721602053174	1.446761970550142	0.00842647703322541	1.3420712256738625
69.59274575324658	118.83662813354171	116.88330838658192	124.28451576145979	122.47911136773483	126.5087819883375	124.74808204689401	128.40096047451942	126.66936211861835	131.32009170462598	129.61687226217506	0.03253880598928792	0.033589700796428805	0.008804936388571605	1.410805568244541	0.008143612446161796	1.3048302668248652
70.01207705502031	118.81375546293333	116.85922424954323	124.28142402999401	122.47554738527174	126.51241551096729	124.75143738768344	128.4095463605188	126.67777315434437	131.33488776111167	129.6315560120449	0.03263017557487795	0.033684788384550565	0.008525787880444113	1.3743047359130287	0.007860287432293944	1.2670175390812801
70.43393503883172	118.79027141561943	116.83450597606068	124.27810966539835	122.47175327345589	126.51595308394045	124.75469331997334	128.41812583705448	126.6861764045311	131.34978318731697	129.64633893992652	0.03272327379069201	0.033781680022778544	0.00824622308061862	1.3372452694638923	0.00757644693516113	1.2286181271556416
70.85833492921113	118.76616544680748	116.80914257424585	124.27456909200508	122.46772530161795	126.51939323098912	124.75784829337204	128.4266987815415	126.6945717122483	131.36477923707866	129.6612222860006	0.032818128379384325	0.03388040486792298	0.007966188011380382	1.2996125476274756	0.007292034860654439	1.1896166771075514
71.2852920424243	118.74142675608178	116.78312278548164	124.27079864716059	122.46345964799089	126.52273443714564	124.7609007168479	128.4352650611084	126.70295890938299	131.3798771781475	129.67620730398778	0.032914767709329294	0.03398099273917465	0.007685627678228002	1.261391517753509	0.007006994038903258	1.149997381369758
71.71482178702524	118.71604428015117	116.75643507687148	124.26679457872356	122.45895239708129	126.52597514759769	124.76384895752565	128.4438245321964	126.71133781621222	131.39507829233094	129.69129526128162	0.03301322079201653	0.03408347413663556	0.007404486036023172	1.2225666814665601	0.006721266188520758	1.1097439636578201
72.14693966441222	118.69000668536708	116.72906763345092	124.2625530424819	122.45419953695534	126.52911376650738	124.76669133944434	128.45237704014548	126.71970824096223	131.41038387563756	129.706487439083	0.03311351730002111	0.03418788026046157	0.0071227059511898005	1.1831220795320405	0.006434791877069301	1.0688396630212083
72.58166126938723	118.66330235999901	116.70100835014838	124.2580700994805	122.44919695643088	126.53214865578738	124.76942614227038	128.4609224187618	126.72806997934757	131.42579523841871	129.72178513253095	0.033215687585568185	0.034294243030641415	0.006840229163657341	1.1430412761474145	0.006147510480843721	1.0272672173377941
73.01900229071879	118.63591940626426	116.67224482349182	124.25334171326183	122.44394044217752	126.53507813383811	124.77205159996937	128.46946048987138	126.73642281409568	131.44131370551167	129.7371896508352	0.03331976269971631	0.03440259510743837	0.006556996249116764	1.1023073429132637	0.0058593601449672406	0.9850088464190776
73.45897851170821	118.60784563209921	116.64276434304846	124.24836374701161	122.43842567571723	126.53790047424025	124.7745658994311	128.47799106285458	126.74476651445164	131.45694061638093	129.75270231740654	0.03342577441218108	0.03451296991251683	0.006272946576359573	1.0609028418039088	0.005570277738996765	0.9420462340895028
73.90160581075892	118.57906854266531	116.61255388259045	124.24313196060841	122.43264823032325	126.5406139044028	124.77696717904765	128.4865139341635	126.75310083566453	131.47267732525862	129.76832446998574	0.033533755231824794	0.03462540165078445	0.00598801826623685	1.0188098077269387	0.005280198813494508	0.8983605098583212
74.34690016194996	118.54957533158046	116.5816000909772	124.23764200757303	122.42660356781391	126.54321660416508	124.77925352724299	128.49502888682085	126.76142551845436	131.48852520128483	129.7840574607724	0.03364373842783833	0.034739925332972335	0.00570214814840142	0.9760097304570081	0.004989057554041665	0.8539322298056504
74.79487763561212	118.51935287186535	116.54988928274346	124.23188943191315	122.42028703523596	126.54570670435001	124.78142298095122	128.50353568989928	126.76974028845822	131.5044856286461	129.79990265655124	0.033755758051642354	0.03485657679898586	0.005415271715378367	0.9324835356419499	0.0046967867335183655	0.8087413566972828
75.24555439890803	118.48838770659566	116.51740742838403	124.22586966485994	122.4136938614342	126.54808228526731	124.78347352404236	128.5120340979807	126.77804485565561	131.5205600067128	129.8158614388174	0.03386984895953449	0.03497539274205666	0.0051273230768345	0.8882115653541405	0.004403317663900452	0.7627672394664842
75.6989467164156	118.4566660392498	116.484140144325	124.21957802149262	122.40681915350326	126.55034137516525	124.78540308569367	128.52052385059483	126.78633891377177	131.53674975017574	129.8319352039005	0.03398604683611102	0.035096410733721536	0.004838234910806705	0.8431735577141808	0.004108580144503549	0.7159885917208157
76.15507095071504	118.42417372374113	116.45007268256947	124.21300969724545	122.3996578931154	126.55248194862743	124.78720953870321	128.52900467163596	126.79462213965778	131.55305628918043	129.8481253630858	0.03410438821849844	0.035219669249669835	0.0045479384131112965	0.7973486256087199	0.0038125024090334136	0.6683834694013058
76.61394356297929	118.39089625412372	116.41518992000739	124.20615976429349	122.3922049327208	126.55450192491357	124.78889069774452	128.53747626875634	126.80289419264652	131.56948106945967	129.86443334273363	0.03422491052141847	0.03534520769648478	0.004256363246497585	0.7507152349462558	0.0035150110721247074	0.6199292478668212
77.07558111356816	118.35681875396158	116.37947634737925	124.1990231678131	122.38445499161604	126.5563991662428	124.79044431756073	128.54593833273768	126.8111547138852	131.58602555246523	129.88086058439748	0.034347652063129036	0.03547306643932055	0.0039634374865045174	0.7032511817342311	0.0032160310721849328	0.5706025977342506
77.54000026262605	118.32192596534722	116.3429160578787	124.19159472210998	122.37640265187297	126.5581714760148	124.79186809109311	128.5543905368364	126.81940332564002	131.6026912154961	129.8974085449381	0.03447265209226924	0.03560328683054769	0.003669087565299378	0.6549335682830133	0.0029154856121920147	0.5203794598601235
78.00721777068286	118.28620223755999	116.30549273538524	124.18386910661222	122.36804235412554	126.55981659696904	124.79315964754463	128.5628325361044	126.82763963057594	131.61947955182538	129.9140786966363	0.034599950815644945	0.03573591123941187	0.0033732382153743856	0.6057387787805055	0.0026132961006908317	0.46923501960918657
78.47725049925933	118.2496315153503	116.26718964231227	124.17584086172144	122.35936839320729	126.56133220927835	124.79431655037432	128.5712639666838	126.83586321100775	131.63639207082485	129.93087252730254	0.034729589426999795	0.03587098308273903	0.003075812408070533	0.5556424533860991	0.0023093820868780313	0.4171436795804766
78.95011541147531	118.2121973268354	116.22798960705686	124.16750438451551	122.35037491363263	126.56271592857298	124.79533629521836	128.57968444507185	126.844073628121	131.6534302980854	129.94779154038238	0.034861610136798886	0.0360085468567349	0.002776731292669865	0.5046194617352739	0.0020036611965679185	0.36407903171129874
79.42582957266194	118.17388277099727	116.18787501104059	124.15885392430043	122.3410559049192	126.56396530389604	124.79621630773904	128.58809356736035	126.85227042116503	131.6705957755366	129.9648372550606	0.034996056203080814	0.0361486481699211	0.0024759141326455847	0.4526438753164257	0.0016960490648898485	0.31001382819522405
79.90441015097758	118.13467050476426	116.14682777532425	124.14988357800121	122.33140519674082	126.5650778155833	124.79695394139401	128.5964909084426	126.86045310661274	131.6878900615618	129.98201120636006	0.03513297196340765	0.036291333777255574	0.002173278237393106	0.39968893835612107	0.0013864592647507834	0.25491995083211805
80.38587441802741	118.09454272966443	116.10482934678319	124.1405872853874	122.32141645390652	126.56605087306676	124.79754647512532	128.60487602118994	126.8686211772875	131.70531473110958	129.99931494523713	0.03527240286796798	0.03643665161548126	0.0018687388943590122	0.34572703807862126	0.0010748032350988979	0.19876837970878114
80.87023974948666	118.05348117803628	116.06186068382986	124.13095882412728	122.31108317115914	126.56688181259923	124.79799111096527	128.6132484355968	126.8767741014575	131.7228713758027	130.0167500386739	0.03541439551387708	0.036584650839761784	0.0015622092976741442	0.2907296734956617	0.0007609902058760554	0.1415291603334481
81.35752362572781	118.01146709878006	116.01790224166578	124.12099180466207	122.30039866778455	126.56756789489516	124.79828497155397	128.62160765789076	126.88491132189324	131.74056160404243	130.03431806976482	0.035558997680718	0.036735381861647126	0.0012536004726655392	0.23466742282835185	0.0004449271186359738	0.08317136933692382
81.8477436324513	117.96848124263423	115.97293395704848	124.1106796648938	122.28935608202458	126.56810630268505	124.79842509756617	128.62995316960829	126.89303225488844	131.75838704110825	130.05202063779944	0.03570625836738633	0.03688889638843398	0.0009428211997857261	0.17750990981585346	0.00012651854625289616	0.023663079024117906
82.34091746132043	117.92450384696178	115.92693523255731	124.1000156646795	122.27794836528662	126.5684941381806	124.79840844504388	128.63828442663365	126.90113628924294	131.7763493292542	130.0698593583401	0.03585622783028064	0.03704524746397055	0.000629777934037179	0.11922576855431544	-0.00019433339167562735	-0.03702867967876955
82.83706291059936	117.87951462002788	115.87988492034003	124.08899288012294	122.26616827613962	126.56872842044562	124.79823188262985	128.64660085819963	126.90922278520486	131.79445012779925	130.08783586329375	0.03600895762290414	0.03720448951097267	0.0003143747216824977	0.05978260680058156	-0.0005177291167086651	-0.09893795585230691
83.33619788579601	117.8334927247526	115.83176130532385	124.07760419765621	122.25400837408958	126.56880608266972	124.79789218869867	128.65490186584867	126.91729107337125	131.81269111321282	130.1059518009788	0.036164500636932204	0.03736667837490896	-3.486885262304895e-06	-0.0008530319755664095	-0.0008437716813887164	-0.16209991850701044
83.83834040030794	117.78641676192098	115.78254208787324	124.06584230790322	122.241461013125	126.56872396934124	124.79738604838182	128.663186822353	126.92534045354606	131.8310739791958	130.12420883618603	0.03632291114480532	0.037531871369526855	-0.0003239079184425009	-0.06271570824537775	-0.0011725668636444198	-0.22655089840554865
84.34350857607244	117.73826475283066	115.73220436587513	124.05369969931462	122.22851833502239	126.56847883331383	124.79671005048074	128.6714550705917	126.93337019355201	131.84960043675446	130.14260865023286	0.036484244843919544	0.037700127324081636	-0.0006469920874963009	-0.12584112802142045	-0.001504223265740734	-0.2923284317839716
84.85172064422062	117.68901412135811	115.68072461623224	124.04116865156462	122.21517226240108	126.56806733276257	124.79586068426353	128.67970592238146	126.94137952799488	131.86827221426805	130.16115294101013	0.036648558902472386	0.037871506632349096	-0.000972845875523376	-0.1902661856438499	-0.001838852415033898	-0.3594713054189924
85.36299494573534	117.63864167542607	115.62807867574746	124.02824122870275	122.2014144915205	126.56748602802719	124.79483433614294	128.68793865726332	126.9493676569805	131.8870910575515	130.17984342302367	0.036815912007043546	0.038046071303489096	-0.001301578638447154	-0.2560290085239103	-0.0021765688685349005	-0.42801960377255455
85.87734993211305	117.58712358784874	115.5742417213763	124.01490927204675	122.18723648480479	126.56673137833465	124.79362728622714	128.69615252123873	126.95733374477902	131.9060587299095	130.19868182742675	0.03698636441197771	0.038223885014845534	-0.001633302710757789	-0.32316900406658533	-0.0025174903242373148	-0.49801475838103215
86.39480416602983	117.53443537653527	115.51918824982808	124.00116439280735	122.17262946308612	126.5657997383976	124.79223570473995	128.70434672545537	126.96527691843669	131.92517701218375	130.21766990204515	0.03715997799065112	0.03840501316676486	-0.0019681335131735977	-0.3917269082958228	-0.002861737734264125	-0.569499599012488
86.91537632201124	117.48055188403032	115.46289205649461	123.98699796443385	122.15758439755415	126.5646873548832	124.79065564830462	128.71252044484015	126.97319626633141	131.9444477027921	130.2368094113935	0.03733681628870215	0.03858952293951419	-0.0023061896647931235	-0.4617448365170276	-0.003209435423201512	-0.6425184070249088
87.43908518710603	117.42544725636907	115.40532621368472	123.9724011146688	122.14209200139962	126.56339036274728	124.78888305608567	128.72067281667742	126.98109083667134	131.9638726177599	130.25610213668315	0.03751694457930886	0.03877748335239817	-0.0026475930998373087	-0.5332663361623418	-0.0035607112106958994	-0.7171169710345566
87.9659496615646	117.36909492122396	115.34646304814154	123.95736471729904	122.1261427211389	126.56190478142732	124.78691374578229	128.72880293912937	126.9889596359327	131.9834535907422	130.27554987582056	0.03770042992060373	0.03896896532516541	-0.002992469189507574	-0.606336442004249	-0.003915696539905866	-0.793342644963559
88.4959887595208	117.31146756531926	115.28627411782006	123.94187938359022	122.1097267276062	126.56022651088858	124.78474340946708	128.7369098696965	126.99680162723462	132.0031924730365	130.29515444339538	0.03788734121532037	0.039164041741801964	-0.003340946867623984	-0.6810017334828444	-0.004274526609734153	-0.8712444085031166
89.0292216096782	117.25253711109087	115.22473018790178	123.92593545339246	122.09283390659964	126.5583513275179	124.78236760926421	128.7449926236165	127.004615728649	132.02309113358652	130.31491767065887	0.03807774927276745	0.03936278751682139	-0.003693158762132498	-0.7573103947033815	-0.004637340513198751	-0.9508729301742278
89.56566745600044	117.19227469256445	115.16180120602122	123.90952298590152	122.07545384916598	126.55627487985683	124.77978177285888	128.75305017219708	127.01240081144178	132.04315145897448	130.33484140549083	0.03827172687323206	0.03956527966415825	-0.004049241331998132	-0.8353122770276968	-0.005004281381303599	-1.032280633240589
90.1053456584057	117.13065063042788	115.09745627667999	123.89263175006167	122.05757584150884	126.55399268416876	124.77698118883168	128.76108144108093	127.02015569824246	132.06337535340307	130.35492751235464	0.0384693488349205	0.039771597368776605	-0.004409335008404014	-0.915058964099444	-0.00537549653199676	-1.115521764215373
90.6482756934654	117.06763440627228	115.03166363482418	123.87525121459568	122.03918885450518	126.5515001198328	124.77396100181059	128.76908530844113	127.02787916114073	132.08376473866628	130.37517787224115	0.03867069208355048	0.03998182206112024	-0.004773584342729009	-0.9966038399506942	-0.005751137625722436	-1.2006524644857564
91.19447715510712	117.00319463597332	114.96439061855689	123.85737053764409	122.02028153281175	126.54879242455544	124.77071620743146	128.77706060310126	127.03556991970423	132.10432155410734	130.39559438259866	0.03887583572470788	0.040196037494523607	-0.005142138159698106	-1.0800021599025058	-0.006131360826458376	-1.2877308449678821
91.74396975532183	116.93729904218766	114.89560364096201	123.83897855599922	122.00084218354598	126.54586468939468	124.76724164710069	128.78500610258	127.04322663891706	132.12504775656492	130.41617895725096	0.03908486111909512	0.040414329825718735	-0.005515149717666645	-1.1653111246560002	-0.006516326970555042	-1.3768170641233155
92.29677332487483	116.8699144259334	114.82526816100935	123.82006377391362	121.98085876452046	126.54271185358473	124.76353200254839	128.7929205310538	127.05084792703236	132.1459453203045	130.43693352629913	0.039297851960798685	0.0406367876985748	-0.0058927768746173115	-1.2525899576612574	-0.006906201741315954	-1.4679734093406296
92.85290781402206	116.80100663722952	114.75334865351628	123.80061435146783	121.96031887201475	126.53932869915688	124.75958179016659	128.80080255723755	127.05843233333898	132.16701623693734	130.4578600360108	0.039514894358713575	0.04086350233121781	-0.006275182260893075	-1.341899985633063	-0.007301155850811369	-1.5612643817330536
93.41239329322968	116.73054054476161	114.6798085781355	123.78061809247542	121.93920972806198	126.5357098453437	124.75538535511984	128.80865079217634	127.0659783458349	132.18826251532326	130.47896044869236	0.039736076921260806	0.041094567606676284	-0.006662533460101372	-1.4333047230320517	-0.007701365230005308	-1.656756785010657
93.97524995389855	116.6584800045459	114.60461034734098	123.76006243190675	121.91751816723071	126.53184974275922	124.7509368652197	128.8164637869467	127.07348438880567	132.2096861814582	130.50023674254484	0.03996149084455567	0.041330080167217	-0.00705500319561736	-1.5268699598236708	-0.008107011225135352	-1.7545198178704595
94.54149810909283	116.58478782756086	114.5277152933837	123.73893442281086	121.8952306228804	126.52774266734525	124.74623030455325	128.82424003026316	127.0809488203037	132.2312892783463	130.5216909115041	0.04019123000417467	0.04157013951253659	-0.007452769526054226	-1.622663853369886	-0.008518280803315292	-1.8546251706939074
95.11115819427312	116.50942574631425	114.44908363418607	123.7172207227121	121.87233311286657	126.523382714072	124.74125946685301	128.83197794598445	127.08836992952268	132.25307386585354	130.54332496506157	0.04042539105068903	0.04181484810197985	-0.007856016049032633	-1.7207570245554962	-0.008935366766820607	-1.9571471266972367
95.68425076803395	116.43235438031402	114.36867443814506	123.69490757945928	121.84881122467209	126.51876379038292	124.73601794859769	128.83967589051673	127.09574593406333	132.27504202054416	130.56514092806674	0.040664073509138386	0.04206431146097227	-0.008264932112155066	-1.8212226578543778	-0.00935846797503359	-2.0621626672436832
96.26079651284576	116.3535332004121	114.28644558781467	123.6719808165042	121.82465009994075	126.51387960937302	124.73049914183252	128.8473321501085	127.10307497708672	132.2971958354982	130.58714084051056	0.040907379882617126	0.0423186382918568	-0.008679713034084102	-1.9241366061942244	-0.00978778957681925	-2.1697515822052083
96.84081623580131	116.27292049198535	114.20235374243434	123.6484258175822	121.79983441838459	126.50872368268661	124.72469622669423	128.85494493803225	127.11035512434773	132.3195374201086	130.60932675728668	0.04115541576017491	0.042577940589335804	-0.009100560334005081	-2.0295775003869494	-0.010223543252081413	-2.2799965850572335
97.42433086936633	116.19047331692386	114.11635429927473	123.62422751077143	121.77434838104087	126.50328931312465	124.7186021636307	128.86251239164847	127.11758436110667	132.34206889985856	130.63170074793325	0.04140828992921342	0.042842333760728636	-0.009527681970766366	-2.137626863488549	-0.010665947462968006	-2.392983433248446
98.01136147213543	116.10614747438893	114.0284013537662	123.59937035190039	121.74817569284683	126.49756958694576	124.71220968529796	128.8700325693462	127.12476058891032	132.3647924160762	130.65426489635018	0.04166611449260384	0.043111936751268426	-0.00996129259266354	-2.2483692304231226	-0.011115227716757659	-2.5088010540675896
98.60192922959182	116.0198974603098	113.93844765838011	123.57383830727754	121.72129954450529	126.49155736584925	124.70551128812302	128.87750344735556	127.13188162223967	132.38771012566738	130.67702130049426	0.04192900499073096	0.04338687217466783	-0.010401613797412779	-2.3618922731257044	-0.011571616838963905	-2.627541676229157
99.1960554548718	115.93167642558085	113.84644458022879	123.54761483571004	121.69370259360709	126.4852452786233	124.69849922351425	128.88492291642422	127.13894518501522	132.41082420082327	130.69997207204804	0.04219708052869796	0.0436672664491966	-0.01084887440292448	-2.4782869311093236	-0.012035355257978608	-2.749300967272575
99.79376158953411	115.84143613292844	113.75234205735393	123.52068286978437	121.66536694498132	126.47862571244657	124.69116548870724	128.8922887783562	127.14594890695763	132.43413682870525	130.723119336065	0.04247046390893244	0.04395324993952893	-0.011303310729346094	-2.5976475481948	-0.012506691301837236	-2.8741781774297124
100.39506920433367	115.74912691240739	113.65608855366789	123.4930247963709	121.6362741302353	126.47169080382301	124.68350181722464	128.89959874240165	127.15289031979279	132.45765021110137	130.74646523058564	0.04274928176944493	0.044244957104624665	-0.011765166894505796	-2.7200720157015894	-0.012985881508569719	-3.0022762901789974
101.00000000000001	115.65469761549495	113.5576310125174	123.46462243632223	121.60640508645174	126.4644324291363	124.6754996689362	128.90685042149457	127.15976685329774	132.48136656405708	130.77001190622676	0.0430336647280006	0.04454252665192771	-0.011998686029397064	-2.782062674745825	-0.013228204524826495	-3.0671436832548657
