# Supplementary material for: White matter micro- and macrostructure brain charts for the human lifespan
Source: Nature. 2026 May 13;655(8124):979–89. doi: 10.1038/s41586-026-10454-2 (PMC13391363; doi:10.1038/s41586-026-10454-2)
Supplement: Supplementary file 12 — Centiles trajectories of brain charts. SDT.T9.1–5 contain the brain charts for the global metrics; SDT.T9.6–509 contain the brain charts for the tract-specific metrics (unnormalized); and SDT.T9.510–1157 contain the brain charts for the tract-specific macrostructural metrics (normalized). Included in each table are the male and female centile trajectories for the 2.5th, 25th, 50th, 75th and 97.5th percentiles; the interquartile range normalized by the 50th centile; and the derivatives of the 50th centiles with respect to both age and log(age). Charts are sampled in logarithmically spaced intervals. Age is reported in years, while centile trajectory values are reported in metric-specific units: diffusivities in mm2 s−1, volume in mm3, surface area in mm2, average length in mm, and FA is dimensionless (unitless). [file 41586_2026_10454_MOESM12_ESM.zip › plotted_curves/SDT.T9.176-IFO_right_fa-mean_curve_metrics.csv]

ages	male_0.025th_percentile	female_0.025th_percentile	male_0.25th_percentile	female_0.25th_percentile	male_0.5th_percentile	female_0.5th_percentile	male_0.75th_percentile	female_0.75th_percentile	male_0.975th_percentile	female_0.975th_percentile	male_normalized_quantile_range	fwmale_normalized_quantile_range	male_median_centile_d_age	male_median_centile_d_log_age	female_median_centile_d_age	female_median_centile_d_log_age
0.25	0.27269898425112776	0.27489849166151537	0.3156052089175452	0.3162383129245517	0.33696246908291355	0.3368446989527989	0.3574946734940445	0.35667993997434577	0.3944028291156282	0.39240347156326344	0.12431492649762114	0.12006015583894068	0.06455363096213097	0.03727189901422193	0.06440083999052593	0.03718368074393921
0.25150637576242696	0.2728001318413701	0.2749992195966107	0.31570355704016284	0.3163363770753263	0.33705971110797156	0.33694171081724056	0.35759110309168063	0.3567761741125962	0.39449848560081907	0.3924989485747358	0.12427336958732454	0.12002015701524328	0.064460075116898	0.03732968362018596	0.06430748477917803	0.03724131646104922
0.2530218281966045	0.2729016068899364	0.2751002731169392	0.3158022146571891	0.3164347496193992	0.3371572546519889	0.33703902342374237	0.3576878273297966	0.35687270236685875	0.39459442652444937	0.39259470979354266	0.12423168149189459	0.11998003179773908	0.06427251231669118	0.03744533858872501	0.06412032431849468	0.03735667337866744
0.25454641199404576	0.2730034099725976	0.27520165279199105	0.3159011822576985	0.3165334310429349	0.33725510016244187	0.337136637218355	0.3577848466167546	0.3569695251453897	0.39469065222700683	0.3926907555621526	0.12418986203287206	0.11993978001348263	0.06408517630404731	0.03756116492633055	0.06393339036830525	0.03747220111944216
0.2560801821758082	0.2731055416646926	0.2753033591908168	0.3160004603301244	0.31663242183145585	0.33735324808605466	0.33723455264637975	0.35788216136005085	0.35706664285558537	0.3947871630478875	0.3927870862219557	0.12414791103254158	0.1198994014902393	0.06389806885081839	0.03767716234482066	0.06374668469639744	0.037587899396086755
0.25762319409447826	0.2732080025411272	0.2754053928820262	0.31610004936225883	0.3167317224698423	0.33745169886879983	0.33733277015236823	0.3579797719663158	0.3571640559039822	0.3948839593253966	0.39288370211326373	0.12410582831393505	0.11985889605648804	0.06371119171558348	0.03779333055587131	0.06356020905751336	0.037703767921229314
0.2591755034361701	0.2733107931763723	0.2755077544337869	0.3161999498412514	0.31683133344233144	0.3375504529558971	0.33743129018012225	0.35807767884131375	0.3572617646962566	0.3949810413967478	0.3929806035753111	0.12406361370083523	0.11981826354142561	0.06352454664359186	0.037909669270987933	0.0633739651929659	0.03781980640737004
0.2607371662225343	0.27341391414446314	0.2756104444138228	0.31630016225360863	0.31693125523251653	0.3376495107918136	0.3375301131726931	0.3581758823899429	0.3573597696372246	0.39507840959806456	0.3930777909462543	0.12402126701777993	0.11977750377496932	0.06333813536696198	0.03802617820161913	0.06318795483093709	0.037936014566867016
0.2623082388127803	0.2735173660189973	0.27571346338941327	0.31640068708519375	0.3170314883233469	0.33774887282026356	0.3376292395723818	0.3582743830162353	0.3574580711308421	0.3951760642643795	0.3931752645631723	0.12397878809006439	0.11973661658775996	0.06315195960439723	0.03814285705894349	0.0630021796862934	0.03805239211190781
0.2638887779057103	0.27362114937313337	0.2758168119273908	0.31650152482122523	0.3171320331971262	0.337848539484207	0.3377286698207378	0.35837318112335637	0.35755666958020427	0.3952740057296348	0.39327302476206677	0.123936176743746	0.11969560181116688	0.0629660210612144	0.03825970555411118	0.06281664146051469	0.03816893875455207
0.26547884054176485	0.2737252647795896	0.2759204905941409	0.3166026759462771	0.31723289033551316	0.33794851122585085	0.3378284043585598	0.3584722771136052	0.35765556538754634	0.3953722343266828	0.39337107187786274	0.12389343280564606	0.11965445927729006	0.06278032142965628	0.03837672339808762	0.06263134184189312	0.03828565420678842
0.2670784841050822	0.2738297128106423	0.2760244999555994	0.3167041409442771	0.31733406021951965	0.33804878848664704	0.3379284436258942	0.3585716713884143	0.35775475895424236	0.3954707503872853	0.39346940624440796	0.12385055610335645	0.11961318881896398	0.0625948623882806	0.0384939103016535	0.06244628250522055	0.038402538180321244
0.26868776632556873	0.2739344940381243	0.2761288405772516	0.31680592029850685	0.31743554332951046	0.3381493717072932	0.3380287880620355	0.35867136434834923	0.3578542506808057	0.395569554242115	0.39356802819447356	0.1238075464652399	0.11957179026976103	0.06240964560232953	0.03861126597530529	0.06226146511197328	0.03851959038674124
0.2703067452809827	0.27403960903342295	0.2762335130241306	0.31690801449159983	0.3175373401452024	0.33825026132773084	0.3381294381055252	0.3587713563931079	0.35795404096688827	0.3956686462207538	0.39366693805975417	0.1237644037204355	0.11953026346399452	0.062224672723658614	0.03872879012946839	0.062076891310212545	0.03863681053745438
0.2719354793990299	0.27414505836747927	0.2763385178608157	0.31701042400554214	0.3176394511456636	0.33835145778714654	0.33823039419415185	0.35887164792152176	0.3580541302112813	0.395768026651695	0.39376613617086764	0.12372112769886187	0.11948860823672385	0.06203994539089308	0.038846482474440336	0.06189256273472665	0.0387541983437103
0.27357402745947257	0.27425084261078575	0.2764438556514313	0.31711314932167034	0.31774187680931293	0.3384529615239701	0.33833165676495036	0.3589722393315541	0.35815451881191407	0.39586769586234205	0.393865622857356	0.12367771823122069	0.11944682442375493	0.061855465228759954	0.03896434272013494	0.06170848100660464	0.03887175351651706
0.2752224485962505	0.27435696233338436	0.2765495269596441	0.31721619092067094	0.3178446176139183	0.33855477297587433	0.33843322625420114	0.3590731310203004	0.35825520716585413	0.3959676541790087	0.39396539844768463	0.1236341751490009	0.1194049118616473	0.061671233848827	0.03908237057629549	0.06152464773369104	0.038989475766641135
0.27688080229961526	0.2744634181048655	0.2766555323486626	0.31731954928257966	0.3179476740365964	0.3386568925797747	0.33853510309743007	0.359174323383988	0.35835619566930665	0.3960679019269196	0.39406546326924247	0.12359049828448115	0.11936287038771491	0.061487252849119045	0.039200565752523175	0.061341064510259	0.0391073648047211
0.2785491484182772	0.27457021049436564	0.27676187238123473	0.3174232248867802	0.3180510465538121	0.3387593207718286	0.33863728772940754	0.35927581681797566	0.3584574847176148	0.3961684394302099	0.3941658176483428	0.12354668747073463	0.1193206998400305	0.061303523814260075	0.03931892795810654	0.061157732917237695	0.039225420341097106
0.28022754716156506	0.2746773400705661	0.2768685476196466	0.3175272182120039	0.31815473564137686	0.3388620579874347	0.3387397805841481	0.35937761171675364	0.35855907470525883	0.39626926701192583	0.3942664619102226	0.12350274254163203	0.11927840005742968	0.06112004831517481	0.03943745690213518	0.06097465452188544	0.039343642085896136
0.2819160591015993	0.27478480740169037	0.2769755586257202	0.3176315297363275	0.3182587417744479	0.33896510466123214	0.33884258209490953	0.35947970847394234	0.35866096602585573	0.396370384994024	0.39436739637904256	0.12345866333184545	0.11923597087951358	0.060936827909316094	0.039556152293314994	0.06079183087821605	0.03946202974896096
0.28361474517547763	0.2748926130555027	0.2770829059608117	0.31773615993717313	0.3183630654275273	0.3390684612270999	0.33894569269419245	0.359582107482293	0.35876315907215917	0.3964717936973719	0.3944686213778875	0.12341444967685296	0.11919341214665359	0.0607538641407217	0.03967501384020977	0.060609263526359314	0.039580583039850126
0.2853236666874746	0.2750007575993064	0.27719059018580966	0.3178411092913069	0.31846770707446076	0.33917212811815634	0.33904911281373895	0.3596848091336865	0.35886565423605843	0.3965734934417475	0.3945701372287658	0.12337010141294	0.1191507236999933	0.06057115853982964	0.039794041251028034	0.06042695399327158	0.03969930166792324
0.2870428853112538	0.27510924159994093	0.2772986118611333	0.3179463782748374	0.31857266718843696	0.3392761057667578	0.3391528428845331	0.35978781381913316	0.3589684519085789	0.39667548454583956	0.3946719442526097	0.12332561837720601	0.1191079053814535	0.0603887126234639	0.039913234233722505	0.06024490379233782	0.03981818534224146
0.28877246309209376	0.2752180656237809	0.2774069715467303	0.3180519673632154	0.3186779462419858	0.3393803946044988	0.3392568833367991	0.3598911219287724	0.35907155247988093	0.3967777673272472	0.3947740427692752	0.12328100040756557	0.11906495703373585	0.06020652789504766	0.04003259249594748	0.0600631144231869	0.03993723377146807
0.2905124624491269	0.2753272302367335	0.27751566980207454	0.31815787703123194	0.31878354470697784	0.3394849950622102	0.33936123460000067	0.35999473385187214	0.3591749563392591	0.39688034210248024	0.3948764330975418	0.12323624734275414	0.11902187850032413	0.06002460584426217	0.040152115744859884	0.05988158737218896	0.04005644666406738
0.29226294617759224	0.27543673600423585	0.2776247071861648	0.31826410775301683	0.31888946305462273	0.33958990756995866	0.33946589710284064	0.3600986499768278	0.3592786638751427	0.3969832091869583	0.39497911555511256	0.1231913590223309	0.11897866962549143	0.059842947947302605	0.04027180368748873	0.059700324111929604	0.040175823728048954
0.294023977451102	0.2755465834912538	0.2777340842575218	0.3183706600020383	0.31899570175546776	0.3396951325570459	0.3395708712732594	0.3602028706911621	0.3593826754750938	0.3970863688950113	0.39508209045861337	0.1231463352866818	0.11893533025430153	0.059661555666949084	0.04039165603045092	0.05951932610165045	0.040295364671152356
0.29579561982392083	0.27565677326227916	0.27784380157418664	0.3184775342511009	0.3191022612793974	0.3398006704520081	0.3396761575384347	0.36030739638152487	0.3594869915258078	0.39718982153987936	0.3951853581235938	0.12310117597702563	0.11889186023261245	0.059480430452168775	0.04051167247990861	0.059338594786979115	0.04041506920081872
0.29757793723326015	0.27576730588132736	0.2779538596937183	0.3185847309723445	0.3192091420956309	0.3399065216826137	0.3397817563247803	0.36041222743369133	0.35959161241311205	0.39729356743371175	0.39528891886452583	0.12305588093541513	0.11884825940708124	0.05929957373849959	0.04063185274175396	0.059158131599858166	0.04053493702397759
0.29937099400158496	0.2758781819119353	0.2780642591731915	0.3186922506372429	0.31931634467272174	0.34001268667586404	0.3398876680579447	0.36051736423256253	0.3596965385219654	0.3973976068875676	0.3953927729948041	0.1230104500047428	0.11880452762516701	0.05911898694790807	0.040752196521410156	0.058977937958900384	0.04065496784726008
0.3011748548389356	0.27598940191715876	0.2781750005691947	0.31880009371660184	0.3194238694785561	0.3401191658579905	0.33999389316281087	0.36062280716216344	0.35980177023645804	0.3975019402114146	0.39549692082674576	0.12296488302874346	0.11876066473513512	0.05893867148870413	0.040872703523859855	0.05879801526907613	0.040775161376885194
0.30298958484526295	0.2761009664595703	0.27828608443782693	0.3189082606805584	0.31953171698035093	0.34022595965445523	0.34010043206349444	0.36072855660564335	0.35990730793980935	0.39760656771413005	0.3956013626715897	0.12291917985199906	0.11871667058605961	0.05875862875585369	0.04099337345384413	0.058618364921784405	0.04089551731863139
0.30481524951277783	0.27621287610125633	0.2783975113346961	0.31901675199857876	0.3196398876446528	0.34033306848994865	0.34020728518334303	0.3608346129452744	0.3600131520143687	0.3977114897034992	0.3957060988394964	0.12287334031994218	0.11867254502782944	0.05857886013041025	0.041114206015350874	0.05843898829492389	0.04101603537782239
0.3066519147283146	0.2763251314038149	0.2785092818149166	0.31912556813945675	0.31974838193733657	0.3404404927883886	0.3403144529449349	0.3609409765624506	0.3601193028416133	0.3978167064862153	0.3958111296395481	0.12282736427885953	0.11862828791114852	0.05839936698025383	0.041235200912154824	0.058259886752921375	0.04113671525945506
0.3084996467757088	0.27643773292835316	0.2786213964331062	0.3192347095713125	0.3198572003236035	0.34054823297291975	0.340421935770078	0.3610476478376876	0.3602257608021487	0.3979222183678797	0.3959164553797476	0.12278125157589662	0.11858389908754366	0.05822015065943731	0.04135635784750491	0.05808106164653282	0.041257556667900985
0.31035851233818973	0.2765506812354842	0.27873385574338394	0.31934417676159044	0.3199663432679794	0.3406562894659113	0.3405297340798082	0.36115462715062097	0.36033252627570617	0.39802802565300077	0.3960220763670178	0.12273500205906049	0.11853937840936483	0.058041212508570084	0.04147767652405321	0.05790251431301385	0.0413785593070628
0.3122285785007863	0.27666397688532485	0.2788466602993673	0.31945397017705773	0.32007581123431367	0.34076466268895655	0.34063784829438837	0.36126191488000614	0.36043959964114325	0.39813412864499353	0.39612799290720196	0.1226886155772258	0.11849472572979064	0.057862553854775456	0.04159915664405389	0.05772424607627613	0.04149972288043102
0.3141099127527488	0.27677762043749254	0.2789598106541696	0.3195640902838023	0.32018560468577656	0.34087335306287103	0.3407462788333073	0.36136951140371626	0.36054698127644214	0.3982405276461793	0.39623420530506254	0.12264209198013593	0.1184499409028332	0.057684176011534305	0.041720797909178486	0.057546258246560456	0.041621047090970364
0.31600258298998396	0.276891612451103	0.27907330736039737	0.3196745375472313	0.32029572408485846	0.34098236100769136	0.3408550261152779	0.3614774170987423	0.3606546715587085	0.39834722295778513	0.39634071386428094	0.12259543111840936	0.11840502378333881	0.057506080278926675	0.04184260002055851	0.057368552120721006	0.04174253164110553
0.3179066575175057	0.2770059534847668	0.2791871509701475	0.31978531243206915	0.32040616989336734	0.3410916869426735	0.340964090558236	0.36158563234119123	0.36076267086417096	0.3984542148799431	0.39644751888745683	0.12254863284354206	0.11835997422699505	0.05732826794347545	0.041964562678757034	0.057191128982026385	0.04186417623256489
0.3198222050518999	0.27712064409658643	0.2793013420350039	0.3198964154023553	0.3205169425724269	0.34120133128629176	0.3410734725793385	0.36169415750628514	0.36087097956817915	0.39856150371168986	0.39655462067610736	0.12250169700791293	0.11831479209033274	0.057150740278189005	0.04208668558376871	0.05701399010023067	0.041985980566664693
0.32174929472380437	0.27723568484415384	0.2794158811060354	0.32000784692144274	0.32062804258247507	0.3413112944562367	0.3411831725949624	0.3618029929683599	0.36097959804520324	0.3986690897509656	0.3966620195306668	0.12245462346478593	0.11826947723073013	0.05697349854254696	0.0422089684349487	0.05683713673172974	0.04210794434403908
0.32368799608040405	0.27735107628454664	0.2795307687337921	0.3201196074519954	0.32073947038326145	0.34142157686941366	0.3412931910207027	0.361912139100864	0.3610885266688323	0.3987769732946135	0.3967697157504854	0.12240741206831614	0.1182240295064172	0.056796543982684966	0.04233141093104109	0.05666057011958969	0.0422300672648106
0.3256383790879404	0.2774668189743255	0.27964600546830287	0.32023169745598656	0.32085122643384584	0.3415321789419414	0.34140352827137155	0.3620215962763576	0.36119776581177343	0.3988851546383794	0.3968777096338293	0.12236006267355293	0.11817844877647932	0.05661987783120992	0.042454012770178906	0.05648429149317735	0.042352349028377034
0.32760051413423674	0.27758291346953073	0.27976159185907173	0.3203441173946964	0.3209633111925957	0.34164310108915014	0.34151418476099543	0.36213136486651054	0.36130731584585013	0.39899363407691046	0.3969860014778788	0.12231257513644314	0.1181327349008613	0.056443501307384736	0.04257677364982726	0.056308302068600824	0.042474789333468266
0.3295744720312385	0.2776993603256789	0.27987752845507485	0.3204568677287099	0.3210757251171841	0.34175434372557995	0.3416251609028145	0.3622414452421015	0.36141717714200106	0.39910241190375456	0.3970945915787287	0.12226494931383682	0.11808688774037143	0.05626741561688675	0.042699693266769145	0.056132603048553165	0.04259738787824574
0.33156032401756863	0.2778161600977599	0.2799938158047576	0.32056994891791474	0.3211884686645876	0.3418659072649789	0.34173645710928024	0.3623518377730166	0.36152735007027853	0.3992114884113593	0.397203480231386	0.1222171850634901	0.11804090715668472	0.05609162195206352	0.04282277131702017	0.055957195622340805	0.04272014436010352
0.33355814176109866	0.2779333133402329	0.2801104544560308	0.3206833614214984	0.32130154229108393	0.3419777921203008	0.34184807379205373	0.3624625428282473	0.3616378349998471	0.39932086389107097	0.3973126677297702	0.12216928224406995	0.11799479301234773	0.05591612149189018	0.04294600749592803	0.05578208096586934	0.042843058475739326
0.33556799736153503	0.2780508206070237	0.2802274449562676	0.32079710569794645	0.32141494645224955	0.34208999870370416	0.34196001136200393	0.36257356077588965	0.3617486322989823	0.39943053863313427	0.39742215436671197	0.12212124071515816	0.11794854517078288	0.0557409154020263	0.043069401498101456	0.055607260241743006	0.04296612992108351
0.3375899633530214	0.27816868245152027	0.28034478785230016	0.3209111822050399	0.32152868160295756	0.34220252742654933	0.3420722702292054	0.36268489198314235	0.3618597423350686	0.39954051292669035	0.3975319404339518	0.12207306033725543	0.11790216349629058	0.055566004834659566	0.043192953017367586	0.05543273459919362	0.04308935839137007
0.3396241127067558	0.2782868994265699	0.2804624836904158	0.3210255913998523	0.32164274819737476	0.342315378699397	0.34218485080293654	0.36279653681630486	0.36197116547459823	0.39965078705977614	0.3976420262221391	0.1220247409717854	0.11785564785405568	0.05539139092871892	0.043316661746743534	0.055258505174208494	0.04321274358105143
0.3416705188336247	0.2784054720844751	0.28058053301635355	0.32114033373874784	0.3217571466889596	0.34242855293200575	0.3422977534916777	0.3629084956407763	0.3620829020831691	0.39976136131932355	0.3977524120208312	0.12197628248109954	0.11780899811014962	0.05521707480994564	0.043440527378507454	0.055084573089473565	0.04333628518368471
0.343729255586852	0.2785244009769902	0.28069893637530063	0.3212554096773783	0.3218718775304594	0.34254205053333076	0.3424109787031085	0.36302076882105355	0.36219495252548367	0.399872235991158	0.39786309811849246	0.12192768472848066	0.11776221413153591	0.05504305759056649	0.04356454960401379	0.05491093945435921	0.04345998289213071
0.34580039726466444	0.27864368665531675	0.2808176943118887	0.32137081967068026	0.3219869411739075	0.3426558719115199	0.3425245268441063	0.36313335672072855	0.36230731716534637	0.3999834113599969	0.3979740848024922	0.1218789475781467	0.11771529578607348	0.054869340369620545	0.04368872811375013	0.05473760536509076	0.04358383639838337
0.3478840186129729	0.27876332967010076	0.28093680737019006	0.32148656417287275	0.3221023380706214	0.34277001747391345	0.3426383983207436	0.3632462597024882	0.3624199963656626	0.40009488770944907	0.3980853723591045	0.12183007089525727	0.11766824294251998	0.054695924233158166	0.04381306259749351	0.05456457190464903	0.04370784539345607
0.34998019482807	0.27888333057142783	0.2810562760937134	0.32160264363745417	0.3222180686711985	0.34288448762704044	0.34275259353828574	0.3633594781281109	0.36253299048843624	0.40020666532201327	0.39819696107350605	0.12178105454591509	0.11762105547053874	0.05452281025370098	0.043937552743940955	0.05439184014278453	0.04383200956760902
0.352089001559344	0.2790036899088195	0.2811761010254005	0.32171905851719945	0.32233413342551476	0.34299928277661684	0.3428671129011888	0.3634730123584653	0.3626462998947678	0.4003187444790762	0.3983088512297752	0.12173189839717158	0.11757373324069918	0.05434999949071084	0.04406219824087998	0.054219411136116946	0.043956328610093465
0.3542105149120084	0.2791244082312289	0.28129628270762175	0.321835809264157	0.32245053278272107	0.3431144033275426	0.3429819568130966	0.3635868627535079	0.36275992494485265	0.400431125460912	0.39842104311089044	0.12168260231703137	0.11752627612448326	0.05417749299046193	0.04418699877518861	0.054047285928135125	0.04408080220927957
0.35634481144984936	0.27924548608703664	0.28141682168217214	0.32195289632964574	0.32256726719124	0.34322984968389975	0.34309712567683925	0.3637010296722814	0.3628738659979788	0.4005438085466799	0.39853353699872895	0.12163316617445696	0.11747868399429046	0.054005291786239695	0.0443119540328496	0.05387546554928235	0.04420543005257116
0.35849196819798806	0.27936692402404684	0.2815377184902674	0.3220703201642523	0.322684337098764	0.3433456222489497	0.34321261989442936	0.3638155134729127	0.36298812341252495	0.4006567940144238	0.3986463331740654	0.12158358983937238	0.11743095672343934	0.05383339689814193	0.044437063698737234	0.053703951016842666	0.044330211826334676
0.36065206264566085	0.2794887225894822	0.28165897367253917	0.3221880812178276	0.3228017429522505	0.34346172142513026	0.3433284398670606	0.3639303145126098	0.3631026975459578	0.4007700821410695	0.39875943191656965	0.12153387318266681	0.11738309418617388	0.05366180933313558	0.044562327456716844	0.053532743335068744	0.044455147215970214
0.3628251727490157	0.27961088232998005	0.28178058776903114	0.32230617993948346	0.32291948519792024	0.3435781476140531	0.3434445859951039	0.3640454331476603	0.36321758875483035	0.40088367320242396	0.39887283350480573	0.12148401607620057	0.11733509625766698	0.05349053008512783	0.0446877449895311	0.053361843495196126	0.04458023590575522
0.3650113769339257	0.2797334037915873	0.28190256131919456	0.3224246167775893	0.3230375642812534	0.3436949012165007	0.3435610586781056	0.36416086973342865	0.3633327973947793	0.4009975674731728	0.3989865382162298	0.12143401839280932	0.1172869628140246	0.053319560135207666	0.04481331597902738	0.05319125247551426	0.04470547757907184
0.36721075409881926	0.2798562875197568	0.28202489486188365	0.3225433921797697	0.3231559806469863	0.34381198263242463	0.34367785831478453	0.36427662462435473	0.3634483238205229	0.4011117652268801	0.39910054632718905	0.1213838800063079	0.1172386937322906	0.05314890045141851	0.04493904010593042	0.05302097124139493	0.04483087191812274
0.3694233836175272	0.27997953405934134	0.2821475889353508	0.3226625065928995	0.32327473473910795	0.3439293922609412	0.3437949853030286	0.3643926981739498	0.36356416838585826	0.40122626673598455	0.3992148581129189	0.1213336007914943	0.11719028889045108	0.05297855198868717	0.045064917049600695	0.05285100074512172	0.04495641860390265
0.37164934534214805	0.2801031439545899	0.2822706440772425	0.32278196046310115	0.323393827000857	0.34404713050032915	0.34391244003989224	0.36450909073479515	0.3636803314436589	0.401341072271799	0.39932947384754214	0.12128318062415604	0.1171417481674372	0.052808515689235946	0.04519094648846078	0.052681341926245295	0.045082117316340486
0.3738887196059291	0.2802271177491425	0.2823940608245941	0.3229017542357413	0.32351325787471746	0.3441651977480268	0.34403022292159324	0.36462580265853917	0.3637968133458721	0.40145618210450845	0.3994443938040659	0.12123261938107187	0.11709307144313169	0.0526387924822842	0.04531712809971111	0.05251199571139864	0.04520796773427094
0.3761415872261661	0.28035145598602496	0.28251783971382527	0.3230218883554262	0.323633027802416	0.3442835944006283	0.34414833434351005	0.36474283429589477	0.36391361444351694	0.4015715965031671	0.3995596182543813	0.12118191694002022	0.11704425859837252	0.05246938328430417	0.04544346155931578	0.0523429630144534	0.045333969535221286
0.3784080295071193	0.28047615920764446	0.28264198128073487	0.3231423632659992	0.32375313722491755	0.3444023208538813	0.34426677470017797	0.36486018599663644	0.36403073508668055	0.4016873157356978	0.3996751474692595	0.12113107317977903	0.11699530951495614	0.05230028899890726	0.045569946542002526	0.052174244736391984	0.045460122395525104
0.3806881282429484	0.28060122795578396	0.282766486060496	0.32326317941053584	0.32387358658242177	0.34452137750268275	0.34438554438528657	0.3649778581095978	0.36414817562451585	0.40180334006888885	0.39979098171835115	0.12108008798013456	0.11694622407564316	0.052131510516943536	0.04569658272126276	0.05200584176553491	0.045586425990308044
0.38298196572066395	0.2807266627715972	0.28289135458765113	0.32338433723134075	0.3239943763143593	0.3446407647410764	0.3445046437916757	0.3650958509826688	0.364265936405239	0.40191966976839205	0.3999071212701836	0.12102896122188356	0.11689700216416303	0.051963048716544336	0.04582336976932311	0.051837754977455575	0.045712879993359934
0.3852896247230969	0.2808524641956033	0.28301658739610686	0.3235058371699429	0.3241155068593878	0.3447604829622489	0.34462407331133305	0.3652141649627919	0.364384017776126	0.40203630509872085	0.4000235663921585	0.12097769278683844	0.11684764366521687	0.05179490446312229	0.045950307356932285	0.05166998523507971	0.04583948407717742
0.38761118853188686	0.28097863276768126	0.2831421850191282	0.3236276796670922	0.3242369786553877	0.3448805325585263	0.34474383333538955	0.3653328003959603	0.3645024200835099	0.4021532463232475	0.40014031735054983	0.12092628255783239	0.11679814846448418	0.05162707860945659	0.046077395153673706	0.05150253338869959	0.04596623791297816
0.3899467409304866	0.2811051690270652	0.283268147989334	0.32374986516275545	0.32435879213945873	0.34500091392137083	0.34486392425411705	0.3654517576272142	0.364621143672778	0.4022704937042018	0.4002573744105018	0.12087473041872303	0.1167485164486253	0.051459571995707165	0.0462046328277097	0.05133540027597405	0.046093141170530316
0.39229636620718694	0.2812320735123378	0.2833944768386909	0.3238723940961112	0.3244809477479151	0.345121627441377	0.34498434645692366	0.36557103700063787	0.3647401888883682	0.40238804750266727	0.4003747378360257	0.12082303625439902	0.11669874750528732	0.05129238544947157	0.046332020045724676	0.05116858672199953	0.046220193518223596
0.3946601491581577	0.2813593467614255	0.2835211720985081	0.3239952669055466	0.3246034459162815	0.345242673508268	0.34510510033235064	0.36569063885935627	0.36485955607376613	0.40250590797857977	0.40049240788999796	0.12077119995078228	0.11664884152310798	0.05112551978567126	0.046459556472967733	0.05100209353940954	0.04634739462305504
0.3970381750905084	0.28148698931159194	0.2836482342994316	0.324118484028652	0.32472628707928897	0.3453640525108914	0.3452261862680687	0.36581056354553154	0.364979245571502	0.4026240753907239	0.4006103848341576	0.12071922139483446	0.11659879839172038	0.05095897580686426	0.04658724177328111	0.05083592152828942	0.04647474415055797
0.39943052982536675	0.281615001699433	0.2837756639714386	0.3242420459022174	0.32484947167087025	0.34548576483721655	0.3453476046508738	0.3659308114003606	0.3650992577231471	0.40274254999673215	0.4007286689291036	0.12066710047456171	0.11654861800175807	0.05079275430324515	0.04671507560905752	0.0506700714763042	0.046602241764759356
0.4018372997009759	0.2817433844608701	0.2839034616438313	0.3243659529622272	0.32497300012415525	0.3456078108743292	0.34546935586668337	0.3660513827640705	0.3652195928693101	0.40286133205308006	0.40084726043429164	0.12061483707901809	0.1164983002448588	0.050626856052332414	0.0468430576409844	0.05050454415884076	0.04672988712820825
0.40425857157581063	0.28187213813114487	0.2840316278452319	0.324490205643856	0.32509687287146694	0.3457301910084283	0.34559144030053274	0.36617227797591595	0.36534025134963427	0.4029804218150854	0.4009661596080328	0.1205624310983122	0.11644784501366974	0.05046128181945164	0.046971187528356495	0.0503393403387804	0.04685767990187628
0.4066944328317112	0.2820012632448123	0.2841601631035755	0.3246148043814636	0.325221090344316	0.34585290562482174	0.3457138583365704	0.3662934973741749	0.3654612335027932	0.40309981953690416	0.40108536670748884	0.12050988242361033	0.11639725220185217	0.05029603235757918	0.04709946492877748	0.05017446076675469	0.046985619745186114
0.4091449713770379	0.282130760335735	0.28428906794610476	0.32473974960859053	0.32534565297339674	0.34597595510792195	0.34583661035805435	0.3664150412961455	0.3655825396664877	0.4032195254715282	0.40120488198867116	0.12045719094714251	0.11634652170408612	0.05013110840735635	0.047227889498316244	0.050009906181117	0.04711370631591194
0.411610275649843	0.28226062993707696	0.28441834289936335	0.3248650417579526	0.3254705611885818	0.346099339841242	0.3459596967473474	0.366536910078142	0.3657041701774415	0.403339539870782	0.40132470570643636	0.12040435656220705	0.11629565341607434	0.04996651069724578	0.047356460891364804	0.04984567730804201	0.047241939270250555
0.41409043462106226	0.28239087258129664	0.28454798848919	0.3249906812614366	0.3255958154189173	0.3462230602073911	0.34608311788591356	0.3666591040554913	0.36582612537139814	0.40345986298532005	0.40144483811448434	0.12035137916317559	0.11624464723454894	0.049802239943431914	0.047485178760524605	0.04968177486148306	0.04737031826266502
0.41658553779772634	0.28252148880014083	0.2846780052407116	0.32511666855009475	0.3257214160926182	0.3463471165880696	0.34620687415431267	0.3667816235625284	0.36594840558311653	0.40358049506462335	0.40156527946535436	0.12029825864549691	0.11619350305727386	0.04963829684999155	0.04761404275676284	0.049518199543271635	0.0474988429458989
0.41909567522619073	0.282652479124638	0.284808393678337	0.32524300405413953	0.32584736363706257	0.34647150936406534	0.34633096593219687	0.3669044689325931	0.3660710111463672	0.4037014363569964	0.40168603001042247	0.12024499490570387	0.11614222078305131	0.0494746821088512	0.04774305252931299	0.04935495204311735	0.04762751297106149
0.4216209374953856	0.2827838440850913	0.2849391543257505	0.32536968820293866	0.32597365847878695	0.34659623891524854	0.3464553935983053	0.3670276404980255	0.3661939423939283	0.40382268710956426	0.40180708999989795	0.12019158784141698	0.11609080031172607	0.04931139639998605	0.047872207725632165	0.049192033038792715	0.04775632798737206
0.42416141574008476	0.2829155842110722	0.2850702877059051	0.32549672142501	0.326100301043481	0.34672130562056747	0.34658015753045995	0.36715113859016235	0.3663171996575813	0.40394424756826885	0.4019284596828202	0.12013803735134931	0.11603924154418961	0.04914844039129207	0.048001507991358494	0.049029443195962585	0.047885287642358776
0.4267172016441951	0.2830477000314133	0.28520179434101545	0.32562410414801546	0.3262272917559818	0.3468467098580431	0.3467052581055606	0.3672749635393323	0.3664407832681073	0.4040661179778658	0.4020501393070554	0.12008434333531275	0.11598754438238656	0.04898581473864283	0.048130952970169005	0.0488671831684826	0.048014391581659766
0.42928838744406506	0.28318019207420103	0.2853336747525515	0.3257518367987558	0.32635463104026874	0.3469724520047646	0.34683069569958014	0.36739911567485184	0.3665646935552821	0.40418829858192085	0.40217212911929273	0.12003050569422191	0.11593570872931831	0.048823520086031635	0.048260542304007004	0.04870525359808653	0.04814363944895206
0.43187506593181346	0.283313060866769	0.2854659294612305	0.3258799198031653	0.3264823193194574	0.34709853243688454	0.3469564706875593	0.367523595325021	0.3666889308478717	0.4043107896228065	0.40229442936504073	0.11997652433009952	0.11588373448904792	0.04866155706561415	0.04839027563276943	0.04854365511489789	0.04827303088617896
0.4344773304586784	0.28344630693569023	0.2855985589870113	0.3260083535863051	0.32661035701579505	0.34722495152961314	0.3470825834436025	0.36764840281711836	0.3668134954736291	0.40443359134169804	0.4024170402886248	0.11992239914608208	0.11583162156670616	0.048499926297694174	0.04852015259452003	0.0483823883371457	0.04840256553329425
0.4370952749383861	0.28357993080677074	0.28573156384908577	0.32613713857235904	0.3267387445506535	0.34735170965721424	0.3472090343408717	0.3677735384773977	0.3669383877592884	0.4045567039785707	0.402539962133182	0.11986813004642394	0.11577936986849537	0.04833862839085157	0.04865017282527617	0.04822145387123555	0.048532243028176936
0.4397289938505404	0.2837139330050407	0.2858649445658724	0.326266275184626	0.3268674823445243	0.34747880719299895	0.34733582375158184	0.36789900263108166	0.3670636080305606	0.40468012777219486	0.40266319514065846	0.11981371693650301	0.11572697930169447	0.04817766394185696	0.04878033595899467	0.048060852311962776	0.04866206300680176
0.4423785822440318	0.283848314054748	0.28599870165500835	0.3263957638455147	0.3269965708170121	0.3476062445093211	0.3474629520469954	0.36802479560235857	0.3671891566121291	0.4048038629601328	0.40278673955180455	0.11975915972282702	0.11567444977466491	0.04801703353587072	0.048910641627671225	0.04790058424246979	0.048792025103111314
0.4450441357404687	0.28398307447935006	0.28613283563334213	0.326525604976538	0.32712601038682937	0.3477340219775715	0.3475904195974172	0.36815091771437675	0.367315033827645	0.40492790977873505	0.4029105956061724	0.11970445831303661	0.11562178119685516	0.047856737746414524	0.049041089461127285	0.047740650234217696	0.048922128948888144
0.44772575053762753	0.2841182148015063	0.2862673470169259	0.32665579899830577	0.32725580147178934	0.34786213996817233	0.3477182267721884	0.3682773692892398	0.3674412399997216	0.4050522684631354	0.4030347635421098	0.11964961261591221	0.11556897347880538	0.04769677713541398	0.04917167908706688	0.047581050847185224	0.049052374173797375
0.4504235234129248	0.2842537355430698	0.28640223632100775	0.3267863463305194	0.32738594448880065	0.34799059885057193	0.34784637393968154	0.3684041506480017	0.36756777544993	0.40517693924724824	0.4031592435967584	0.11959462254137818	0.11551602653215273	0.04753715225332655	0.04930241013104819	0.047421786629897156	0.049182760405514614
0.4531375517269096	0.2843896372250798	0.2865375040600238	0.32691724739196487	0.32751643985386053	0.3481193989932386	0.3479748614672948	0.36853126211066173	0.367694640498794	0.40530192236376306	0.40328403600604806	0.11953948800050958	0.11546294026963708	0.04737786363906338	0.04943328221641252	0.047262858119268	0.04931328726932804
0.4558679334267773	0.2845259203677533	0.2866731507475899	0.32704850260050644	0.3276472879820482	0.34824854076365525	0.3481036897214455	0.3686587039961591	0.3678218354657844	0.405427218044141	0.4034091410046927	0.11948420890553595	0.1154097146051055	0.04721891182024507	0.049564294964326905	0.047104265840935966	0.049443954388365796
0.45861476704990445	0.28466258549047674	0.28680917689649443	0.32718011237308003	0.32777848928751885	0.3483780245283134	0.34823285906756546	0.36878647662236774	0.3679493606693145	0.4055528265186104	0.40353455882618683	0.11942878516984723	0.11535634945351766	0.04706029731298145	0.04969544799357095	0.04694601030924872	0.04957476138362438
0.4613781517274047	0.28479963311179807	0.2869455830186889	0.32731207712568683	0.3279100441834966	0.34850785065270684	0.34836236987009433	0.36891458030609164	0.36807721642673435	0.4056787480161625	0.4036602897028004	0.11937321670799983	0.11530284473095136	0.04690202062219839	0.04982674092069317	0.04678809202718526	0.049705707873656024
0.4641581871877068	0.2849370637494177	0.2870823696252805	0.3274443972733859	0.32804195308226813	0.3486380195013262	0.34849222249247347	0.3690430153630582	0.3682054030543253	0.4058049827645467	0.40378633386557455	0.11931750343572055	0.11524920035460648	0.04674408224146731	0.04995817335989727	0.046630511486370096	0.049836793474668184
0.4669549737601532	0.28507487792018016	0.28721953722652327	0.3275770732302875	0.3281742163951753	0.34876853143765224	0.3486224172971399	0.3691717821079134	0.36833392086729466	0.4059315309902659	0.403912691544317	0.11926164526991333	0.11519541624281208	0.0465864826532183	0.050089744922956925	0.04647326916747119	0.04996801780060878
0.46976861237862133	0.28521307614006564	0.28735708633180973	0.32771010540954637	0.32830683453260867	0.3488993868241497	0.34875295464552053	0.3693008808542163	0.36846277017976997	0.4060583929185725	0.40403936296759746	0.11920564212866411	0.11514149231503026	0.046429222328683295	0.050221455219187305	0.04631636553996543	0.05009938046296725
0.4725992045851658	0.28535165892418074	0.28749501744966205	0.327843494223354	0.32843980790400035	0.3490305860222609	0.34888383489802527	0.36943031191443265	0.3685919513047932	0.4061855687734627	0.404166348362743	0.11914949393124608	0.11508742849186143	0.046272301728045306	0.050353303855530385	0.04615980106211737	0.050230881070717714
0.4754468525336833	0.2854906267867499	0.28763333108772327	0.3279772400829322	0.3285731369178166	0.3491621293923996	0.3490150584140407	0.3695600755999302	0.3687214645543154	0.40631305877767304	0.404293647955833	0.11909320059812632	0.11503322469505142	0.046115721300438395	0.05048529043638439	0.046003576181277595	0.050362519230390035
0.47831165899359906	0.28562998024110603	0.28777202775274846	0.32811134339852477	0.3287068219815507	0.3492940172939437	0.34914662555192344	0.3696901722209711	0.36885131023918977	0.40644086315267364	0.40442126197169376	0.11903676205096933	0.11497888084749355	0.045959481483961895	0.05061741456356117	0.045847691333840146	0.050494294546069796
0.4811937273535759	0.2857697197996815	0.2879111079505955	0.3282458045793911	0.32884086350171576	0.3494262500852295	0.34927853666899417	0.3698206020867077	0.3689814886691672	0.4065689821186655	0.4045491906338951	0.11898017821264417	0.11492439687323837	0.045803582705879364	0.05074967583639989	0.04569214694532775	0.05062620661922779
0.4840931616252451	0.285909845973999	0.28805057218621655	0.3283806240337979	0.3289752618838373	0.3495588281235441	0.3494107921215302	0.36995136550517554	0.369112000152889	0.40669741589457326	0.4046774341647437	0.11892344900723072	0.1148697726974945	0.04564802538249779	0.050882073851539644	0.04553694343027104	0.05075825504863474
0.4870100664469608	0.2860503592746615	0.2881904209636476	0.32851580216901155	0.3291100175324448	0.349691751765119	0.3495433922647585	0.3700824627832866	0.3692428449978806	0.4068261646980413	0.4048059927852782	0.11886657436002251	0.11481500824663735	0.045492809919281285	0.051014608202891054	0.04538208119246434	0.05089043943048921
0.4899445470875755	0.2861912602113433	0.2883306547860004	0.3286513393912907	0.32924513085106505	0.34982502136512256	0.3496763374528494	0.370213894226824	0.3693740235105464	0.40695522874542794	0.40493486671526463	0.11880955419753476	0.11476010344821327	0.04533793671103581	0.05114727848180678	0.045227560625050955	0.05102275935837497
0.49289670945023945	0.28633254929278046	0.288471274155452	0.32878723610587846	0.32938060224221427	0.3499586372776538	0.3498096280389091	0.37034566014043535	0.36950553599616254	0.40708460825180104	0.4050640561731906	0.11875238844750914	0.11470505823094497	0.045183406141838134	0.051280084276882576	0.04507338211037393	0.05115521442304782
0.4958666600762229	0.28647422702676023	0.28861227957323526	0.32892349271699356	0.32951643210738896	0.35009259985573427	0.3499432643749725	0.3704777608276259	0.3696373827588701	0.4072143034309309	0.4051935613762596	0.11869507703892049	0.11464987252473757	0.04502921858500741	0.051413025173815186	0.0449195460201679	0.051287804212563515
0.4988545061487607	0.286616293920112	0.2887536715396298	0.3290601096278234	0.32965262084705954	0.3502269094513014	0.3500772468119963	0.37061019659075223	0.3697695641016694	0.4073443144952866	0.40532338254038613	0.11863761990198049	0.114594546260683	0.0448753744033894	0.051546100755572866	0.04476605271563017	0.051420528312135616
0.5018603554969207	0.2867587504786965	0.28889545055395077	0.3291970872405148	0.329789168860661	0.35036156641520055	0.3502115756998511	0.37074296773101506	0.36990208032641286	0.4074746416560287	0.4054535198801894	0.11858001696814484	0.11453907937106748	0.04472187394923566	0.05167931060222486	0.044612902547420674	0.05155338630412132
0.5048843165994948	0.28690159720739616	0.28903761711454035	0.3293344259561663	0.3299260765465853	0.3504965710971781	0.3503462513873144	0.3708760745484533	0.3700349317337981	0.40760528512300476	0.4055839736089883	0.11852226817011918	0.11448347178937474	0.04456871756433145	0.051812654290941396	0.044460095855747284	0.05168637776800722
0.5079264985889148	0.28704483461010444	0.2891801717187561	0.3294721261748194	0.3300633443021722	0.3506319238458729	0.35048127422206254	0.37100951734193616	0.37016811862336135	0.407736245104743	0.4057147439387947	0.11846437344186411	0.1144277234502949	0.044415905580052595	0.05194613139596527	0.04430763297038709	0.05181950228036669
0.5109870112551897	0.28718846318971575	0.28932311486296197	0.32961018829545036	0.330200972523702	0.35076762500880976	0.35061664455066344	0.3711432964091573	0.37030164129346993	0.40786752180844665	0.4058458310803084	0.11840633271860192	0.1143718342897251	0.044263438317457826	0.0520797414885692	0.04415551421082853	0.05195275941476041
0.5140659650498691	0.2873324834481145	0.28946644704251706	0.3297486127159609	0.3303389616063858	0.35090367493239055	0.3507523627185685	0.3712774120466263	0.3704355000413159	0.40799911543998774	0.4059772352429109	0.1183481459368211	0.11431580424478045	0.0441113160871609	0.052213484136899524	0.04400373988623585	0.05208614874180739
0.5171634710900281	0.28747689588616476	0.2896101687517656	0.32988739983317	0.3304773119443573	0.35104007396188663	0.350888429070105	0.37141186454966263	0.37056969516290844	0.4081310262039011	0.4061089566346589	0.11828981303428351	0.11425963325379693	0.043959539189692975	0.0523473589061183	0.0438523102955628	0.05221966982898607
0.5202796411622786	0.2876217010036992	0.28975428048402563	0.3300265500428048	0.33061602393066375	0.35117682244143095	0.3510248439484674	0.371546654212388	0.3707042269530661	0.40826325430337845	0.40624099546227854	0.11823133395002992	0.11420332125633689	0.04380810791533207	0.05248136535827541	0.04370122572761659	0.052353322240733746
0.5234145877268029	0.2877668992995081	0.2898987827315792	0.3301660637394911	0.33075509795725727	0.3513139207140095	0.3511616076957103	0.37168178132771806	0.3708390957054105	0.4083957999402615	0.40637335193115937	0.1181727086243851	0.11414686819319655	0.04365702254420967	0.05261550305220908	0.04355048646110049	0.052487105538361334
0.5265684239214125	0.2879124912713283	0.29004367598566044	0.330305941316745	0.33089453441498584	0.35145136912145336	0.3512987206527392	0.37181724618735656	0.37097430171235785	0.4085286633150364	0.4065060262453473	0.11811393699896562	0.11409027400640916	0.043506283346332	0.05274977154348903	0.04340009276452861	0.05262101927982599
0.5297412635656308	0.28805847741583196	0.2901889607364448	0.3304461831669628	0.33103433369358304	0.3515891680044296	0.3514361831593021	0.37195304908178567	0.37110984526511115	0.4086618446268264	0.40663901860753815	0.11805501901668357	0.1140335386392537	0.04335589058184297	0.05288417038462967	0.043250044896559814	0.052755063020057946
0.5329332211648017	0.2882048582286154	0.2903346374730381	0.3305867896814124	0.3311744961816602	0.35172731770243393	0.35157399555398183	0.37208919030026016	0.3712457266536537	0.4087953440733865	0.406772329219072	0.11799595462175429	0.11397666203625913	0.043205844500874946	0.05301869912470636	0.04310034310599775	0.052889236310676324
0.5361444119142209	0.28835163420418747	0.2904807066834652	0.3307277612502233	0.33131502226669624	0.351865818553781	0.3517121581741871	0.37222567013079844	0.3713819461667401	0.40892916185109557	0.40690595827992543	0.1179367437597022	0.1139196441432102	0.04305614534361979	0.05315335730954018	0.0429509876316061	0.05302353869993226
0.5393749517032939	0.28849880583595766	0.29062716885465834	0.3308690982623768	0.331455912335028	0.35200467089559634	0.3518506713561434	0.3723624888601744	0.3715185040918885	0.40906329815495035	0.40703990598870576	0.11787738637736554	0.11386248490715292	0.04290679334047098	0.053288144481442146	0.04280197870237856	0.05315796973266629
0.5426249571197181	0.2886463736162244	0.2907740244724453	0.3310108011056967	0.3315971667718407	0.35214387506380657	0.3519895354348845	0.3724996467739102	0.37165540071537323	0.4091977531785579	0.40717417254264293	0.11781788242290435	0.11380518427640304	0.042757788712073364	0.05342306017941212	0.0426533165376668	0.05329252895046466
0.5458945454536906	0.2887943380361636	0.2909212740215382	0.33115287016683886	0.33173878596115847	0.3522834313931315	0.3521287507442437	0.37263714415626714	0.37179263632221565	0.40933252711412965	0.4073087581375841	0.11775823184580544	0.1137477422005478	0.04260913166933733	0.05355810393903937	0.04250500134696722	0.05342721589130406
0.5491838347021408	0.28894269958581636	0.29106891798552104	0.331295305831282	0.33188077028583346	0.35242334021707455	0.35226831761684413	0.37277498129023834	0.3719302111961763	0.4094676201524738	0.40744366296798484	0.11769843459688843	0.11369015863045595	0.04246082241353122	0.05369327529224677	0.04235703333016261	0.053562030089679524
0.5524929435729888	0.28909145875407605	0.2912169568468381	0.3314381084833167	0.33202312012753693	0.35256360186791325	0.3524082363840901	0.37291315845753936	0.37206812561974645	0.40960303248298796	0.40757888722690355	0.11763849062831272	0.11363243351828028	0.042312861136288404	0.053828573767418675	0.04220941267779921	0.05369697107677496
0.55582199148943	0.2892406160286771	0.29136539108678194	0.33158127850603536	0.33216583586674847	0.3527042166766899	0.3525485073761582	0.37305167593860017	0.37220637987414035	0.409738764293652	0.40771443110599365	0.11757839989358305	0.11357456681746739	0.042165248019777835	0.053963998889429377	0.042062139570617774	0.0538320383798947
0.5591710985942444	0.289390171896182	0.29151422118548037	0.33172481628132217	0.3323089178827456	0.35284518497320305	0.3526891309219865	0.37319053401255653	0.3723449742392849	0.4098748157710214	0.4078502947954954	0.11751816234755617	0.1135165584827596	0.04201798323671113	0.054099550179472544	0.04191521417999411	0.05396723152274774
0.5625403857541326	0.2895401268419684	0.2916634476218845	0.3318687221898423	0.33245236655359334	0.35298650708599644	0.3528301073492663	0.37332973295724103	0.3724839089938123	0.4100111871002186	0.40798647848422953	0.11745777794644646	0.11345840847020391	0.04187106695029286	0.05423522715494755	0.041768636668045644	0.054102550025589835
0.565929974564078	0.289690481350217	0.2918130708737564	0.3320129966110313	0.3325961822561343	0.35312818334235063	0.35297143698443223	0.37346927304917443	0.37262318441505127	0.41014787846492673	0.4081229823595896	0.11739724664783305	0.11340011673715784	0.041724499314490515	0.05437102932965843	0.04162240718739696	0.054237993404697704
0.569339987351735	0.28984123590389804	0.2919630914176557	0.33215763992308417	0.33274036536597695	0.35327021406827214	0.3531131201526516	0.37360915456355653	0.37276280077901686	0.41028489004738083	0.40825980660753325	0.1173365684106658	0.11334168324229389	0.04157828047386403	0.05450695621345858	0.041476525881407156	0.05437356117262482
0.5727705471818436	0.2899923909847585	0.29211350972892713	0.3323026525029445	0.3328849162574854	0.3534125995884841	0.3532551571778157	0.3737493777742569	0.3729027583604024	0.41042222202836054	0.4083969514125756	0.11727574319527151	0.11328310794560732	0.041432410563842836	0.05464300731243554	0.04133099288438302	0.05450925283830088
0.5762217778606706	0.29014394707330887	0.29226432628168775	0.3324480347262937	0.33302983530376873	0.35355534022641577	0.3533975483825291	0.3738899429538059	0.3730430574325703	0.4105598745871825	0.40853441695778103	0.11721477096336017	0.1132243908084217	0.04128688971067618	0.05477918212883992	0.04118580832131613	0.05464506790649182
0.5796938039404782	0.2902959046488099	0.292415541548813	0.33259378696753955	0.33317512287666895	0.353698436304193	0.35354029408809934	0.37403085037338546	0.37318369826754194	0.4106978479016922	0.40867220342475474	0.1171536516780317	0.1131655317933949	0.04114171803152544	0.0549154801609717	0.04104097230817416	0.0547810058782261
0.5831867507240184	0.29044826418925895	0.292567156001924	0.3327399095998049	0.33332077934675053	0.35384188814262724	0.35368339461452714	0.37417210030281933	0.3733246811359889	0.41083614214825576	0.40881031099363496	0.11709238530378262	0.11310653086452602	0.04099689563441444	0.05505190090302392	0.04089648495192222	0.05491706625056736
0.5867007442690553	0.2906010261713765	0.2927191701113742	0.3328864029949164	0.3334668050832892	0.35398569606120506	0.35382685028049576	0.37431369301056355	0.3734660063072236	0.41097475750175166	0.4089487398430854	0.11703097180651127	0.11304738798716123	0.04085242261842836	0.05518844384518218	0.04075234635051572	0.0550532485164581
0.5902359113929144	0.2907541910705919	0.29287158434623506	0.33303326752339246	0.3336132004542594	0.3541298603780778	0.3539706614033602	0.3744556287636966	0.3736076740491884	0.4111136941355626	0.4090874901502854	0.11696941115352597	0.11298810312799926	0.040708299073784815	0.05532510847375249	0.040608556593035416	0.05518955216491861
0.5937923796770596	0.29090775936103036	0.29302439917428325	0.3331805035544324	0.3337599658263243	0.35427438141005135	0.35411482829913726	0.3745979078279105	0.3737496846284476	0.41125295222156755	0.4092265620909233	0.11690770331355108	0.11292867625509923	0.040564525081833835	0.05546189427076342	0.0404651157597371	0.05532597668077699
0.597370277471697	0.2910617315154978	0.2931776150619858	0.3333281114559037	0.3339071015648223	0.3544192594725744	0.354259351282494	0.37474053046749933	0.373892038310176	0.4113925319301324	0.40936595583918645	0.1168458482567317	0.11286910733788605	0.040421100715050784	0.05559880071396606	0.04032202392202322	0.05546252154466913
0.6009697339004076	0.2912161080054672	0.2933312324744865	0.3334760915943304	0.3340546080337562	0.3545644948797278	0.35440423066673693	0.37488349694535045	0.3740347353581495	0.41153243343010176	0.4095056715677533	0.11678384595464333	0.1128093963471574	0.04027802603722108	0.0557358272770756	0.04017928114262759	0.055599186233067144
0.6045908788648067	0.2913708893010642	0.293485251875592	0.3336244443348814	0.33420248559578114	0.35471008794421405	0.35454946676380167	0.3750268075229341	0.374177776034735	0.4116726568887908	0.40964570944778483	0.1167216963802961	0.11274954325508864	0.04013530110344021	0.055872973429373474	0.04003688747565093	0.05573597021826515
0.6082338430492322	0.2915260758710522	0.2936396737277566	0.3337731700413571	0.3343507346121919	0.3548560389773447	0.3546950598842409	0.37517046246029206	0.3743211606008799	0.4118132024719747	0.40978606964891495	0.1166593995081423	0.11268954803524142	0.0399929259602132	0.05601023863592047	0.03989484296651824	0.055872872968080856
0.611898757925461	0.29168166818281815	0.2937944984920688	0.3339222690761784	0.3344993554429111	0.35500234828903093	0.35484101033721344	0.37531446201602886	0.37446488931610167	0.41195407034388243	0.4099267523392424	0.11659695531408244	0.11262941066256807	0.039850900645525655	0.05614762235738624	0.039753147652177745	0.05600989394604028
0.6155857557574533	0.29183766670235717	0.29394972662823543	0.3340717418003727	0.3346483484464764	0.35514901618777023	0.3549873184304727	0.3754588064473	0.37460896243847774	0.41209526066718477	0.41006775768532067	0.11653436377547399	0.11256913111342025	0.03970922518870168	0.05628512404986452	0.039611801561079574	0.056147032611349346
0.6192949696061266	0.2919940718942576	0.294105358594568	0.3342215885735625	0.33479771398002833	0.35529604298063555	0.35513398447035555	0.3756034960098015	0.3747533802246341	0.412236773602987	0.4102090858521501	0.11647162487113427	0.11250870936555225	0.039567899610872814	0.05642274316520002	0.03947080471326103	0.05628428841862387
0.6230265333341571	0.2921508842216864	0.2942613948479665	0.3343718097539519	0.33494745239929663	0.35544342897326414	0.35528100876176966	0.3757485309577597	0.3748981429297352	0.41237860931081954	0.41035073700316704	0.11640873858135113	0.1124481453981323	0.03942692392463698	0.05656047915060469	0.03933015712041765	0.056421660818060104
0.6267805816108112	0.2923081041463732	0.29441783584390574	0.3345224056983139	0.3350975640585891	0.3555911744698444	0.3554283916081829	0.3758939115439197	0.37504325080747286	0.41252076794862746	0.4104927113002362	0.11634570488788752	0.11238743919174327	0.039286298134321385	0.05669833144855829	0.03918985878597425	0.05655914925523575
0.6305572499168048	0.29246573212859484	0.2945746820364185	0.33467337676197684	0.33524804931077673	0.3557392797731048	0.3555761333116103	0.3760396380195345	0.3751887041100549	0.41266324967276224	0.4106350089036396	0.11628252377398864	0.11232659072839414	0.03914602223598962	0.05683629949712099	0.03904990970503519	0.056696753171152636
0.634356674549194	0.2926237686271598	0.29473193387808116	0.3348247232988116	0.3353989085072815	0.35588774518430116	0.3557242341726025	0.37618571063435324	0.3753345030881942	0.4128060546379708	0.4107776299720673	0.11621919522438834	0.11226559999152433	0.03900609621759088	0.05697438272962074	0.038910309864633064	0.05683447200210878
0.6381789926262927	0.29278221409939287	0.29488959181999763	0.3349764456612184	0.3355501419980631	0.3560365710032052	0.35587269449023334	0.3763321296366117	0.3754806479910977	0.4129491829973876	0.4109205746626084	0.116155719225318	0.11220446696601069	0.03886652005890312	0.05711258057456803	0.038771059243657646	0.056972305179712635
0.642024342092622	0.2929410690011185	0.29504765631178376	0.33512854420011273	0.33570175013160536	0.35618575752809084	0.35602151456208764	0.3764788952730186	0.3756271390664548	0.41309263490252296	0.4110638431307405	0.11609209576451054	0.11214319163817478	0.038727293731589896	0.057250892455684266	0.038632157812962475	0.05711025213082621
0.6458928617238878	0.29310033378664463	0.29520612780155103	0.33528101926491183	0.3358537332549026	0.35633530505572264	0.3561706946842484	0.3766260077887453	0.37577397656042516	0.413236410503254	0.4112074355303195	0.11602832483120931	0.11208177399578753	0.038588417199399316	0.05738931779195866	0.038493605535357744	0.057248312277380364
0.6497846911319898	0.2932600089087471	0.29536500673589083	0.33543387120352114	0.3360060917134457	0.35648521388134286	0.3563202351512844	0.37677346742741386	0.37592116071762827	0.4133805099478149	0.4113513520135704	0.11596440641617389	0.1120202140280797	0.03844989041812852	0.0575278559973782	0.038355402365809255	0.05738648503654531
0.6536999707700591	0.29342009481865233	0.29552429355985826	0.33558710036232	0.3361588258512088	0.35663548429865827	0.35647013625623725	0.37692127443108536	0.3760686917811302	0.41352493338278545	0.41149559273107583	0.11590034051168836	0.11195851172574374	0.03831171333558814	0.05766650648099869	0.03821754825135315	0.05752476982048904
0.6576388419375281	0.2935805919660214	0.29568398871695534	0.33574070708614745	0.33631193601063486	0.3567861165998275	0.35662039829060854	0.3770694290402476	0.3762165699924333	0.4136696809530823	0.41164015783176683	0.11583612711156745	0.11189666708094559	0.03817388589197179	0.057805268646916375	0.03808004313129487	0.05766316603647681
0.661601446785229	0.2937415007989329	0.29584409264911454	0.3358946917182887	0.3364654225326213	0.3569371110754482	0.3567710215443468	0.3772179314938032	0.37636479559146235	0.41381475280194746	0.411785047462912	0.11577176621116257	0.11183468008732751	0.038036408019479495	0.057944141894097356	0.0379428869371381	0.057801673086629535
0.6655879283205246	0.2939028217638656	0.2960046057966821	0.3360490546004595	0.33661928575650624	0.3570884680145424	0.3569220063058342	0.37736678202905727	0.3765133688165538	0.4139601490709378	0.41193026177010666	0.11570725780737096	0.11177255074001707	0.03789927964275108	0.05808312561640605	0.037806079592705544	0.05794029036808013
0.6695984304124688	0.29406455530568226	0.29616552859840123	0.3362037960727927	0.33677352602005356	0.35724018770454524	0.3570733528618732	0.3775159808817052	0.3766622899044426	0.41410586989991516	0.4120758008972624	0.11564260189864088	0.11171027903563344	0.03776250067885911	0.05822221920267623	0.037669621014259747	0.058079017272746114
0.6736330977969988	0.29422670186761163	0.29632686149139476	0.3363589164738231	0.3369281436594386	0.3573922704312896	0.35722506149767325	0.37766552828582023	0.37681155909025027	0.4142519154270347	0.41222166498659646	0.11557779848498016	0.11164786497229415	0.03762607103712412	0.058361422036284694	0.03753351111047465	0.05821785318737227
0.6776920760821589	0.2943892618912307	0.2964886049111479	0.336514416140472	0.33708313900923315	0.35754471647899316	0.3573771324968368	0.37781542447384037	0.37696117660747175	0.41439828578873433	0.4123678541786204	0.11551284756796265	0.1115853085496218	0.03748999061946279	0.05850073349549234	0.0373977497824427	0.05835679749340272
0.6817755117533548	0.29455223581644807	0.29665075929149093	0.3366702954080332	0.3372385124023904	0.3576975261302446	0.3575295661413457	0.3779656696765559	0.37711114268796275	0.4145449811197237	0.412514368612129	0.11544774915073429	0.11152260976875161	0.037354259320331096	0.05864015295327363	0.037262336923923556	0.058495849567052005
0.6858835521786408	0.2947156240814852	0.29681332506458163	0.3368265546101574	0.3373942641702304	0.3578506996659895	0.3576823627115473	0.3781162641230971	0.37726145756192736	0.41469200155297353	0.4126612084241898	0.11538250323802264	0.11145976863233775	0.03721887702678117	0.05877967977704657	0.037127272421287216	0.05863500877913452
0.6900163456140378	0.294879427122859	0.2969763026608875	0.3369831940788363	0.33755039464242426	0.35800423736551595	0.35783552248614053	0.37826720804092	0.37741212145790465	0.41483934721970306	0.41280837375013096	0.11531710983614268	0.1113967851445612	0.037083843618511025	0.05891931332885747	0.03699255615357089	0.05877427449500772
0.6941740412088835	0.29504364537536315	0.2971396925091675	0.33714021414438805	0.3377069041469792	0.3581581395064408	0.35798904574216134	0.37841850165579394	0.3775631346027554	0.41498701824937	0.41295586472353035	0.11525156895300315	0.11133365931113536	0.03694915896797113	0.05905905296528147	0.03685818799252871	0.05891364607458627
0.6983567890112157	0.2952082792720501	0.29730349503645426	0.33729761513544076	0.3378637930102225	0.3583124063646947	0.3581429327549684	0.378570145191788	0.37771449722164896	0.4151350147696583	0.41310368147620363	0.1151858805981157	0.11127039113931422	0.036814822940392844	0.059198898037337244	0.03672416780272414	0.059053122872228414
0.702564739973187	0.29537332924421283	0.2974677106680359	0.3374553973789175	0.33802106155678635	0.35846703821450804	0.35829718379822884	0.37872213887125805	0.37786620953804984	0.4152833369064667	0.4132518241381928	0.11512004478260113	0.11120698063789931	0.03668083539388789	0.05933884789040178	0.0365904954416294	0.059192704236679106
0.7067980459565127	0.29553879572136565	0.2976323398274372	0.3376135612000198	0.33817871010959166	0.35862203532839576	0.3584517991439033	0.37887448291483256	0.378018271773704	0.41543198478389703	0.41340029283775453	0.11505406151919668	0.11114342781724591	0.03654719617943414	0.05947890186421034	0.036457170759604196	0.05933238951114106
0.7110568597379514	0.2957046791312254	0.29779738293640123	0.33777210692221143	0.3383367389898322	0.3587773979771429	0.35860677906223143	0.3790271775413989	0.3781706841486256	0.41558095852424204	0.41354908770134813	0.1149879308222637	0.11107973268927177	0.03641390514096088	0.05961905929270017	0.03632419360002359	0.05947217803301896
0.7153413350148182	0.29587097989969285	0.2979628404148706	0.3379310348672027	0.33849514851695833	0.3589331264297891	0.3587621238217167	0.37918022296808995	0.37832344688108244	0.41573025824797366	0.4136982088536234	0.11492165270779484	0.11101589526746247	0.03628096211549092	0.059759319504138375	0.03619156379924959	0.05961206913396211
0.7196516264105322	0.29603769845083294	0.29812871268096786	0.33809034535493343	0.3386539390086606	0.35908922095361395	0.35891783368911123	0.37933361941026944	0.37847656018758224	0.41587988407373105	0.4138476564174084	0.11485522719342135	0.11095191556687975	0.036148366933112186	0.059899681820851924	0.03605928118677326	0.05975206213980755
0.7239878894801961	0.2962048352068558	0.29829500015097726	0.33825003870355663	0.3388131107808534	0.3592456818141212	0.35907390892940055	0.37948736708151837	0.3786300242828588	0.41602983611830774	0.4139974305136973	0.11478865429842108	0.11088779360416857	0.036016119417013215	0.060040145559270286	0.035927345585285764	0.05989215637049483
0.7283502807162107	0.29637239058809706	0.29846170323932464	0.33841011522942205	0.3389726641476584	0.3594025092750238	0.3592303498057886	0.3796414661936203	0.3787838393798573	0.41618011449663966	0.4141475312616382	0.11472193404372426	0.1108235293975637	0.035884219383639504	0.06018071002992542	0.03579575681062863	0.06003235114009442
0.7327389575539218	0.2965403650129978	0.2986288223585583	0.33857057524705836	0.33913259942138746	0.3595597035982276	0.3593871565796815	0.37979591695654696	0.37893800568972014	0.4163307193217926	0.41429795877851994	0.11465506645192323	0.11075912296689774	0.0357526666426935	0.06032137453726705	0.035664514671999825	0.060172645756622956
0.7371540783773028	0.2967087588980851	0.2987963579193293	0.3387314190691571	0.33929291691252594	0.35971726504381624	0.35954432951067244	0.37995071957844406	0.37909252342177224	0.41648165070494947	0.41444871317976	0.11458805154727879	0.11069457433360777	0.03562146099723407	0.06046213837976211	0.03553361897188978	0.060313039522043255
0.74159580252467	0.29687757265795156	0.29896431033037113	0.3388926470065547	0.3394536169297151	0.35987519387003486	0.35970186885652516	0.38010587426561593	0.37924739278350617	0.41663290875539755	0.4145997945788913	0.11452088935572748	0.11062988352074332	0.035490602243648084	0.060603000849596356	0.035403069506209306	0.060453531732193255
0.746064290294433	0.29704680670523514	0.29913267999848037	0.33905425936821537	0.33961469977973574	0.360033490333274	0.3598597748731588	0.3802613812225109	0.37940261398056774	0.4167844935805154	0.4147512030875497	0.11445357990488923	0.11056505055297221	0.0353600901717499	0.060743961232816446	0.035272866064325115	0.06059412167684286
0.7505597029508803	0.2972164614505987	0.2993014673284956	0.33921625646121356	0.3397761657674893	0.36019215468805327	0.36001804781463076	0.38041724065170646	0.3795581872167405	0.4169364052857603	0.41490293881546036	0.11438612322407542	0.11050007545659074	0.0352299245649732	0.06088501880931574	0.035143008429081135	0.060734808639324456
0.7550822027299987	0.2973865373027093	0.29947067272327765	0.3393786385907162	0.33993801519598166	0.3603511871870057	0.3601766879331209	0.3805734527538941	0.37971411269393074	0.4170886439746548	0.41505500187042493	0.1143185193442964	0.11043495825952754	0.035100105200221776	0.06102617285256429	0.03501349637694773	0.06087559189683134
0.7596319528453285	0.2975570346682172	0.2996402965836887	0.33954140605996463	0.34010024836630454	0.36051058808085995	0.36033569547891503	0.38073001772786336	0.3798703906121524	0.41724120974877316	0.41520739235830806	0.11425076829826815	0.11036969899135345	0.03497063184798321	0.061167422629608836	0.0348843296780359	0.061016470720232974
0.7642091174938536	0.2977279539517351	0.2998103393085715	0.3397045591702565	0.34026286557761753	0.3606703576184245	0.3604950707003883	0.38088693577048705	0.3800270211695114	0.41739410270772825	0.4153601103830241	0.11418287012042154	0.11030429768328885	0.03484150427252075	0.06130876740115809	0.0347555080961115	0.06115744437390447
0.7688138618619275	0.29789929555581646	0.2999808012947281	0.3398680982209276	0.3404258671271304	0.36083049604657025	0.36065481384398795	0.38104420707670517	0.3801840045621901	0.4175473229491579	0.4155131560465234	0.11411482484690871	0.11023875436820942	0.0347127222317809	0.06145020642139798	0.03462703138870182	0.061298512115698145
0.7734463521312342	0.29807105988093474	0.3001516829368993	0.34003202350933404	0.34058925331008444	0.36099100361021413	0.36081492515421676	0.3812018318395096	0.3803413409844313	0.41770087056871125	0.4156665294487782	0.11404663251561069	0.1101730690806549	0.034584285477542664	0.061591738937977425	0.03449889930715244	0.06143967319700039
0.7781067554847866	0.29824324732546115	0.3003229846277426	0.34019633533083243	0.3407530244197339	0.36115188055230135	0.36097540487361585	0.3813598102499278	0.3804990306285228	0.41785474566003505	0.4158202306877694	0.11397829316614667	0.11010724185683715	0.03445619375533937	0.06173336419178099	0.0343711115966272	0.061580926862603746
0.7827952401129585	0.2984158582856429	0.3004947067578108	0.3403610339787619	0.3409171807473276	0.36131312711378777	0.3611362532427471	0.3815181424970066	0.38065707368478063	0.4180089483147591	0.4159742598594722	0.11390980683988042	0.11004127273464527	0.03432844680473579	0.06187508141717046	0.0342436679963285	0.06172227235065009
0.7875119752195561	0.29858889315558196	0.3006668497155311	0.34052611974442554	0.3410817225820903	0.3614747435336235	0.36129747050017647	0.3816768287677967	0.380815470341534	0.41816347862248304	0.41612861705784215	0.11384117357992787	0.10997516175365614	0.034201044359235766	0.06201688984177167	0.03411656823930542	0.06186370889251691
0.792257131027923	0.29876235232721177	0.3008394138871814	0.34069159291707024	0.341246650211203	0.3616367300487341	0.36145905688245494	0.381835869247335	0.3809742207851076	0.4183183366707614	0.4162833023748005	0.11377239343116542	0.10990890895514034	0.034073986146289315	0.06215878868621871	0.03398981205271667	0.06200523571277472
0.7970308787870847	0.2989362361902759	0.3010123996568701	0.34085745378386856	0.3414119639197847	0.36179908689400314	0.3616210126241025	0.38199526411862966	0.38113332519980625	0.41847352254508957	0.4164383159002202	0.11370346644023818	0.10984251438206966	0.03394727188749869	0.06230077716442395	0.03386339915783054	0.06214685202922965
0.8018333907779276	0.2991105451323044	0.30118580740651235	0.341023702629898	0.34157766399087214	0.36196181430225416	0.36178333795758866	0.38215501356264203	0.381292783767897	0.4186290363288891	0.4165936577219111	0.11363439265556768	0.10977597807912481	0.03382090129861837	0.06244285448336484	0.03373732927000361	0.0622885570527103
0.8066648403194178	0.299285279538592	0.3013596375158081	0.34119033973812274	0.3417437507054009	0.36212491250423284	0.36194603311331536	0.38231511775827054	0.38145259666959347	0.4187848781034933	0.4167493279256053	0.1135651721273584	0.10970930009270416	0.03369487408952665	0.06258501984291343	0.03361160209884417	0.062430349987053546
0.8115254017748545	0.29946043979217485	0.3015338903622194	0.34135736538937284	0.34191022434218565	0.3622883817285878	0.3621090983195979	0.38247557688233336	0.3816127640830382	0.41894104794813225	0.41690532659494245	0.11349580490760719	0.10964248047092984	0.0335691899644317	0.06272727243599263	0.033486217348254854	0.06257223002917556
0.8164152505581643	0.29963602627380675	0.3017085663209475	0.34152477986232466	0.34207708517790014	0.3624522222018532	0.36227253380264757	0.3826363911095517	0.3817732861842857	0.41909754593991816	0.4170616538114549	0.11342629105011144	0.10957551926365619	0.03344384862181471	0.0628696114483489	0.03336117471641131	0.0627141963687734
0.8213345631402307	0.2998120393619368	0.3018836657649096	0.3416925834334807	0.34224433348705724	0.3626164341484291	0.36243633978655176	0.38279756061253195	0.3819341631472851	0.4192543721538297	0.417218309654552	0.11335663061047542	0.10950841652247746	0.03331884975452226	0.063012036058538	0.03323647389586171	0.06285624818836766
0.8262835170552626	0.29998847943268486	0.3020591890647153	0.34186077637714907	0.34241196954198844	0.36278101779056315	0.362600516493256	0.38295908556174824	0.38209539514386287	0.4194115266626977	0.4173752942015054	0.11328682364611922	0.10944117230073638	0.03319419304979476	0.0631545454378255	0.033112114573604856	0.06299838466331664
0.8312622909072027	0.30016534685981877	0.3022351365886437	0.3420293589654233	0.34257999361282393	0.3629459733483313	0.36276506414254484	0.3831209661255254	0.3822569823437047	0.41956900953718884	0.41753260752743354	0.11321687021628725	0.10937378665352984	0.03306987818939433	0.06329713875018683	0.032988096431147085	0.06314060496167428
0.8362710643761712	0.3003426420147293	0.30241150870261924	0.3421983314681612	0.3427484059674718	0.36311130103961875	0.3629299829520226	0.3832832024700202	0.38241892491433827	0.4197268208457908	0.4176902497052861	0.11314677038205496	0.10930625963771831	0.03294590484961901	0.0634398151522646	0.03286441914453064	0.0632829082441333
0.8413100182249524	0.30052036526640713	0.3025883057701879	0.3423676941529646	0.34291720687159727	0.3632770010801009	0.3630952731370944	0.38344579475920454	0.3825812230211152	0.4198849606547969	0.4178482208058284	0.11307652420633812	0.1092385913119335	0.032822272701324096	0.06358257379322652	0.032741082384369236	0.06342529366388305
0.8463793343055166	0.3006985169814173	0.3027655281524931	0.3425374472851574	0.34308639658860157	0.36344307368322315	0.36326093491094597	0.3836087431548462	0.3827438768271926	0.42004342902828934	0.41800652089762536	0.11300613175390035	0.10917078173658586	0.03269898141000738	0.06372541381458063	0.032618085815947495	0.06356776036672329
0.8514791955655843	0.30087709752387576	0.30294317620825145	0.3427075911277653	0.3432559753796014	0.3636095190601815	0.36342696848452505	0.3837720478164915	0.3829068864935153	0.4202022260281241	0.4181651500470258	0.11293559309136122	0.10910283097387213	0.0325760306358589	0.06386833435038852	0.032495429099299145	0.06371030749085094
0.8566097860552276	0.3010561072554237	0.30312125029372816	0.3428781259414937	0.3434259435034069	0.3637763374199029	0.36359337406652087	0.383935708901446	0.38307025217879714	0.4203613517139149	0.4183241083181462	0.11286490828720401	0.1090347390877843	0.03245342003388885	0.06401133452710894	0.03237311188916436	0.06385293416683169
0.861771290933513	0.3012355465352031	0.3032997507627122	0.3430490519847064	0.3435963012165005	0.36394352896902504	0.363760151863344	0.38409972656475677	0.38323397403950227	0.42052080614301635	0.4184833957728543	0.1127940774117848	0.1089665061441164	0.03233114925381386	0.06415441346338469	0.03225113383508926	0.06399563951748632
0.8669638964751838	0.30141541571983144	0.30347867796649164	0.34322036951340373	0.3437670487730152	0.364111093911876	0.36392730207910684	0.3842641009591927	0.3833980522298264	0.42068058937050823	0.41864301247075314	0.11272310053733929	0.10889813221047266	0.03220921794027021	0.06429757027005678	0.03212949458158931	0.0641384226580044
0.8721877900773816	0.3015957151633759	0.30365803225382815	0.34339207878120026	0.3439381864247131	0.36427903245045395	0.364094824915603	0.38442883223522634	0.3835624869016785	0.42084070144917884	0.41880295846916404	0.11265197773799275	0.10882961735627608	0.03208762573281376	0.0644408040501645	0.032008193768049864	0.06428128269567424
0.877443160266411	0.30177644521732866	0.30383781397093246	0.34356418003930334	0.3441097144209627	0.36444734478440677	0.3642627205722869	0.38459392054101454	0.383727278204661	0.4210011424295085	0.41896323382311074	0.11258070908976672	0.10876096165277582	0.03196637226594845	0.0645841138988743	0.0318872310287901	0.06442421872989712
0.8827301967045416	0.30195760623057993	0.30401802346143747	0.34373667353649007	0.3442816330087171	0.3646160311110109	0.36443098924625245	0.3847593660223789	0.38389242628605064	0.421161912359652	0.41912383858530095	0.1125092946705876	0.10869216517305506	0.0318454571692115	0.06472749890319562	0.03176660599324066	0.06456722985204522
0.8880490901968541	0.30213919854939286	0.3041986610663739	0.3439095595190851	0.34445394243249144	0.3647850916251505	0.3645996311322132	0.3849251688227867	0.3840579312907794	0.42132301128542315	0.4192847728061115	0.11243773456029518	0.1086232279920397	0.031724880067201866	0.06487095814226507	0.031646318285879715	0.06471031514557524
0.8934000326981257	0.30232122251737675	0.3043797271241431	0.34408283823093744	0.34462664293434003	0.3649545265192969	0.3647686464224804	0.38509132908333105	0.3842237933614145	0.421484439250276	0.41944603653356904	0.11236602884065146	0.10855415018650603	0.031604640579686816	0.06501449068701959	0.031526367526325316	0.06485347368578687
0.8987832173197573	0.30250367847546106	0.30456122197049207	0.34425650991339857	0.34479973475383435	0.3651243359834864	0.3649380353069426	0.38525784694271126	0.38439001263813904	0.421646196295289	0.4196076298133348	0.11229417759534678	0.10848493183508824	0.031484738321552186	0.06515809560015384	0.03140675332943488	0.06499670453980855
0.904198838336744	0.3026865667618682	0.30474314593848595	0.34443057480529793	0.34497321812803905	0.3652945202052996	0.3651077979730433	0.3854247225372129	0.38455658925873176	0.4218082824591469	0.4197695526886855	0.11222218091001142	0.1084155730182877	0.03136517290299423	0.06530177193619124	0.031287475305248336	0.06514000676652643
0.9096470911946843	0.30286988771208717	0.3049254993584822	0.34460503314292074	0.34514709329148935	0.36546507936983924	0.3652779346057604	0.3855919560006876	0.384723523358547	0.42197069777812346	0.4199318052004968	0.1121500388722211	0.10834607381848002	0.031245943929427256	0.06544551874125659	0.03116853305913736	0.06528337941655593
0.915128172516836	0.3030536416588459	0.30510828255810335	0.3447798851599837	0.3453213604761678	0.3656360136597085	0.3654484453875834	0.3857595474645326	0.38489081507049455	0.42213344228606353	0.420094387387225	0.1120777515715069	0.10827643431992331	0.03112705100166835	0.06558933505309028	0.03104992619182667	0.06542682153207124
0.9206422801112097	0.3032378289320847	0.3052914958622102	0.3449551310876121	0.3454960199114801	0.36580732325498916	0.36561933049849243	0.3859274970576709	0.38505846452501935	0.42229651601436585	0.42025729928488975	0.11200531909936265	0.10820665460876767	0.031008493715873442	0.06573321990094882	0.030931654299450884	0.06557033214691899
0.9261896129777101	0.303422449858928	0.3054751395928744	0.3451307711543152	0.34567107182423196	0.3659790083332191	0.36579059011593545	0.38609580490652984	0.38522647185008024	0.4224599189919642	0.4204205409270552	0.11193274154925448	0.10813673477306074	0.030890271663658098	0.0658771723055338	0.030813716973568717	0.06571391028623452
0.931770371315315	0.30360750476365694	0.3056592140693511	0.3453068055859622	0.3458465164386047	0.3661510690693702	0.3659622244148059	0.3862644711350208	0.38539483717112993	0.42262365124530993	0.4205841123448126	0.1118600190166285	0.10806667490275865	0.030772384432182776	0.06602119127899186	0.03069611380126247	0.06585755496671197
0.9373847565293029	0.30379299396768156	0.3058437196080513	0.3454832346057585	0.34602235397613135	0.36632350563582566	0.3661342335674209	0.3864334958645182	0.38556356061109365	0.42278771279835353	0.42074801356676134	0.11178715159891946	0.10799647508973258	0.030654831604074673	0.06616527582470155	0.030578844365216185	0.06600126519641947
0.9430329712385201	0.3039789177895121	0.3060286565225137	0.3456600584342208	0.34619858465567216	0.366496318202357	0.36630661774349793	0.38660287921383796	0.3857326422903481	0.42295210367252595	0.4209122446189911	0.11171413939555867	0.10792613542777764	0.030537612757584043	0.06630942493727332	0.03046190824363748	0.06614503997451493
0.9487152192826929	0.3041652765447312	0.3062140251233769	0.3458372772891523	0.34637520869339017	0.36666950693610134	0.3664793771101318	0.3867726212992164	0.38590208232669976	0.42311682388672034	0.4210768055250623	0.11164098250798317	0.10785565601261993	0.030420727466673014	0.06645363760262057	0.03034530501046362	0.06628887829151608
0.9544317057297852	0.3043520705459649	0.30639982571835095	0.34601489138561825	0.3465522263027263	0.3668430720015387	0.36665251183177233	0.3869427222342895	0.38607188083536426	0.4232818734572732	0.42124169630598846	0.11156768103964512	0.10778503694192712	0.030304175300919667	0.06659791279760441	0.030229034235311758	0.06643277912900203
0.9601826368833979	0.30453930010285374	0.30658605861218846	0.34619290093592026	0.34672963769437437	0.36701701356046756	0.36682602207020054	0.38711318213006946	0.3862420379289438	0.4234472523979452	0.4214069169802159	0.11149423509601801	0.10771427831531488	0.030187955825702772	0.06674224949017571	0.030113095483550012	0.06657674145959902
0.9659682202902156	0.30472696552202416	0.30677272410665646	0.34637130614957173	0.34690744307625637	0.36719133177198265	0.36699990798450516	0.38728400109492467	0.38641255371740607	0.42361296071990273	0.42157246756360583	0.11142064478460721	0.10764338023435585	0.030072068602184032	0.06688664663921884	0.02999748831640403	0.06672076424689521
0.9717886647474951	0.30491506710705846	0.3069598225005068	0.34655010723327173	0.34708564265349656	0.36736602679245006	0.36717416973105954	0.38745517923455614	0.3865834283080615	0.42377899843169775	0.4217383480694143	0.11134691021495695	0.10757234280258744	0.02995651318734005	0.06703110319452321	0.029882212290900156	0.06686484644545487
0.9776441803106027	0.3051036051584658	0.30714735408944693	0.34672930439087957	0.34726423662839606	0.36754109877548413	0.367348807463497	0.3876267166519766	0.3867546618055415	0.42394536553924966	0.421904558508273	0.11127303149866137	0.1075011661255211	0.029841289134147075	0.0671756180966554	0.029767266960011085	0.0670089870006052
0.9835349783005937	0.3052925799736524	0.30733531916611107	0.346908897823389	0.3474432252004073	0.36771654787192337	0.3675238213326878	0.3877986134474875	0.3869262543117762	0.4241120620458246	0.4220710988881698	0.11119900874937094	0.10742985031065037	0.029726395991417576	0.06732019027691649	0.029652651872652314	0.06715318484842214
0.9894612713118381	0.3054819918468913	0.30752371802002976	0.3470888877289018	0.3476226085661078	0.36789237422980536	0.3676992114867137	0.3879708697186555	0.3870982059259713	0.42427908795201624	0.42223796921442863	0.11112484208280068	0.10735839546745898	0.02961183330400985	0.06746481865722842	0.029538366573756747	0.06729743891570195
0.9954232732196957	0.3056718410692925	0.30771255093760036	0.347269274302602	0.34780238691917437	0.36806857799434334	0.36787497807084507	0.38814348556029177	0.38727051674458574	0.42444644325572617	0.4224051694896899	0.11105053161674107	0.10728680170742852	0.029497600612867103	0.06760950215019079	0.029424410604352857	0.06744174811993275
1.0014211991882311	0.30586212792877215	0.3079018182020568	0.3474500577367286	0.3479825604503561	0.3682451593079008	0.368051121227515	0.3883164610644272	0.38744318686130913	0.4246141279521436	0.42257269971389044	0.11097607747106585	0.10721506914404973	0.02938369745495706	0.06775423965879668	0.029310783501475868	0.0675861113688967
1.0074552656779823	0.30605285271002225	0.30809152009343915	0.3476312382205496	0.3481631293474483	0.36842211830996685	0.3682276410962949	0.3884897963202901	0.3876162163670375	0.42478214203372505	0.42274055988424275	0.11090147976773956	0.10714319789282704	0.02927012336343182	0.06789903007653209	0.029197484798395124	0.06773052756105358
1.013525690453769	0.30624401569447907	0.30828165688856296	0.3478128159403344	0.34834409379526554	0.3685994551371312	0.36840453781386984	0.38866349141428275	0.3877896053498512	0.4249504854901744	0.42290874999521505	0.11082673863082766	0.10707118807129032	0.02915687786763499	0.06804387228723385	0.02908451402457146	0.06787499558521404
1.0196326925925556	0.306435617160293	0.30847222886098874	0.34799479107932724	0.34852545397561474	0.3687771699230588	0.3685818115140131	0.38883754642995766	0.38796335389499065	0.4251191583084219	0.4230772700385108	0.11075185418650456	0.10699903979900137	0.029043960493147836	0.0681887651650186	0.028971870705706948	0.06801951432039743
1.0257764924913542	0.3066276573822964	0.3086632362809904	0.3481771638177195	0.3487072100672677	0.3689552627984645	0.36875946232756057	0.3890119614479944	0.38813746208483313	0.42528816047260404	0.4232461200030477	0.11067682656306267	0.10692675319756395	0.028931370761817732	0.06833370757411217	0.0288595543637733	0.0681640826359029
1.0319573118751795	0.3068201366319722	0.3088546794155246	0.3483599343326222	0.3488893622459339	0.3691337338910871	0.36893749038238566	0.389186736546175	0.38831192999886843	0.4254574919640424	0.42341529987493665	0.11060165589092105	0.10685432839063048	0.028819108191857623	0.06847869836904863	0.028747564517132673	0.06830869939122408
1.0381753738050519	0.30701305517742217	0.3090465585281981	0.34854310279803813	0.34907191068423266	0.36931258332566397	0.36911589580337284	0.3893618717993606	0.3884867577136751	0.42562715276122265	0.4235848096374608	0.11052634230263426	0.10678176550391268	0.02870717229786024	0.06862373639425812	0.02863590068051991	0.06845336343589281
1.0444309026860459	0.30720641328333476	0.30923887387923743	0.34872666938483415	0.34925485555166574	0.3694918112239045	0.3692946787123926	0.3895373672794667	0.3886619453028963	0.4257971428397734	0.4237546492710548	0.1104508859329012	0.10670906466518801	0.0285955625908052	0.06876882048419475	0.028524562365095818	0.0685980736094507
1.05072412427539	0.30740021121095246	0.3094316257254556	0.34891063426071245	0.34943819701458856	0.369671417704464	0.36947383922827404	0.3897132230554388	0.3888374928372151	0.42596746217244513	0.4239248187532827	0.11037528691857437	0.10663622600431052	0.02848427857820468	0.0689139494631803	0.028413549078514677	0.0687428287413212
1.057055265690613	0.30759444921803986	0.30962481432022054	0.3490949975901828	0.3496219352361825	0.3698514028829175	0.3696533774667796	0.38988943919322794	0.38901340038432997	0.42613811072908825	0.42409531805881673	0.11029954539866724	0.10656324965321742	0.028373319764060767	0.06905912214540422	0.028302860324966872	0.06888762765080969
1.0634245554177415	0.3077891275588505	0.3098184399134224	0.3492797595345334	0.34980607037642614	0.3700317668717326	0.3698332935405778	0.3900660157557656	0.38918966800892996	0.4263090884766318	0.4242661471594152	0.11022366151436484	0.10649013574593895	0.028262685648932973	0.06920433733471043	0.02819249560522863	0.0690324691470039
1.0698322233195456	0.3079842464840936	0.3100125027514408	0.34946492025180204	0.3499906025920667	0.3702125097802429	0.3700135875592167	0.3902429528029391	0.38936629577266973	0.4264803953790615	0.42443730602390123	0.11014763540903243	0.10641688441860629	0.02815237573001994	0.06934959382468264	0.028082454416669123	0.06917735202867448
1.0762785006438331	0.30817980624090124	0.31020700307711196	0.3496504798967474	0.3501755320365909	0.3703936317146208	0.37019425962909674	0.3904202503915658	0.38954328373414443	0.42665203139739777	0.4246087946181402	0.11007146722822302	0.10634349580946141	0.028042389501184317	0.06949489039845957	0.027972736253367714	0.06932227508414712
1.0827636200317978	0.30837580707279433	0.31040194112969516	0.3498364386208193	0.3503608588601959	0.3705751327778504	0.3703753098534437	0.390597908575368	0.38972063194886386	0.4268239964896734	0.4247806129050177	0.10999515711968749	0.10626997005886403	0.027932726452959855	0.0696402258286355	0.027863340606053555	0.0694672370912599
1.089287815526412	0.3085722492196492	0.3105973171448398	0.35002279657212937	0.3505465832097599	0.37075701306969966	0.37055673833228076	0.3907759274049475	0.3898983404692273	0.4269962906109115	0.42495276084441647	0.10991870523338373	0.10619630730930169	0.027823386072647338	0.06978559887726021	0.027754266962286778	0.06961223681743434
1.0958513225808764	0.3087691329176635	0.3107931313545512	0.3502095538954214	0.3507327052288128	0.37093927268669274	0.37073854516240184	0.3909543069277594	0.3900764093444978	0.4271689137131024	0.425125238393195	0.10984211172148471	0.1061225077053979	0.027714367844343002	0.06993100829569698	0.02764551480637678	0.0697572730193059
1.1024543780671139	0.30896645839932174	0.310989383987157	0.3503967107320413	0.3509192250575059	0.37112191172208264	0.37092073043734275	0.3911330471880864	0.39025483862077576	0.427341865745182	0.42529804550516376	0.10976537673838772	0.106048571393921	0.027605671249006036	0.07007645282460828	0.027537083619506575	0.06990234444288035
1.1090972202843215	0.3091642258933611	0.31118607526727254	0.35058426721990676	0.3511061428325823	0.3713049302658222	0.3711032942473538	0.3913121482270126	0.39043362834097306	0.4275151466530079	0.42547118213106266	0.10968850044072456	0.10597449852379262	0.0274972957644124	0.07022193119379949	0.027428972879761204	0.07004744982339162
1.115780088967567	0.30936243562473625	0.31138320541576686	0.35077222349347714	0.35129345868734624	0.37148832840453627	0.37128623667937116	0.3914916100823968	0.3906127785447866	0.4276887563793368	0.4256446482185377	0.10961148298736814	0.10590028924609733	0.027389240865311137	0.07036744212213364	0.02732118206211709	0.07019258788506022
1.1225032252964444	0.3095610878145845	0.31158077464972767	0.35096057968372235	0.35148117275163304	0.37167210622149305	0.3714695578169884	0.3916714327888461	0.39079228926867154	0.4278626948638009	0.42581844371211786	0.10953432453944403	0.10582594371408996	0.027281506023438595	0.07051298431755981	0.027213710638562816	0.07033775734130643
1.1292668719037753	0.30976018268019073	0.3117787831824266	0.35114933591809255	0.35166928515177803	0.3718562637965756	0.3716532577404283	0.3918516163776892	0.39097216054581496	0.4280369620428857	0.42599256855319173	0.10945702526033796	0.10575146208320611	0.027174090707514864	0.07065855647699948	0.02710655807812401	0.07048295689449446
1.1360712728843656	0.3099597204349517	0.311977231223284	0.35133849232048675	0.351857796010586	0.3720408012062523	0.3718373365265133	0.39203216087694936	0.39115239240610844	0.4282115578499047	0.42616702267998363	0.10937958531570525	0.10567684451106922	0.027066994383314835	0.07080415728603384	0.026999723846852675	0.07062818523571934
1.1429166738038161	0.31015970128834003	0.3121761189778332	0.3515280490112216	0.3520467054472992	0.372225718523548	0.37202179424863646	0.39221306631131697	0.3913329848761209	0.4283864822149772	0.42634180602752986	0.10930200487347985	0.10560209115750124	0.02696021651370728	0.07094978541917385	0.026893207407908903	0.07077344104500582
1.1498033217073829	0.31036012544586844	0.31237544664768513	0.35171800610699927	0.35223601357756706	0.37241101581801433	0.3722066309767324	0.3923943327021221	0.3915139379790712	0.4285617350650029	0.4265169185276543	0.10922428410388398	0.10552720218452931	0.026853756558729458	0.07109543953953334	0.02678700822163904	0.07091872299103841
1.1567314651288954	0.3105609931090536	0.3125752144304922	0.35190836372087675	0.35242572051341364	0.3725966931557006	0.37239184677724774	0.39257596006730744	0.391695251734801	0.42873731632363943	0.4266923601089451	0.10914642317943635	0.10545217775639724	0.026747613975629747	0.07124111829895696	0.02668112574558279	0.07106402973124659
1.1637013540997225	0.3107623044753792	0.3127754225199121	0.35209912196223303	0.3526158263632065	0.3727827505991235	0.3725774417131112	0.3927579484214001	0.39187692615974656	0.428913225911277	0.4268681306967298	0.10906842227496207	0.10537701803957193	0.026641788218775275	0.07138682033757959	0.026575559434458995	0.07120935991139277
1.1707132401577995	0.31096405973825925	0.3129760711055712	0.35229028093673675	0.3528063312316235	0.37296918820723685	0.3727634158437032	0.3929402977754831	0.39205896126691026	0.4290894637450139	0.4270442302130502	0.10899028156760113	0.10530172320275402	0.026536278739911268	0.0715325442841106	0.02647030874032552	0.07135471216585643
1.177767376356704	0.31116625908700124	0.3131771603730283	0.3524818407463146	0.3529972352196223	0.3731560060354019	0.37294976922482675	0.3931230081371685	0.39224135706583346	0.42926602973863254	0.42722065857663893	0.10891200123681834	0.10522629341688503	0.026431084988050912	0.07167828875562066	0.026365373112533064	0.07150008511736416
1.1848640172747877	0.31136890270676854	0.31337869050373685	0.3526738014891173	0.3531885384244056	0.37334320413535627	0.37313650190867564	0.3933060795105671	0.3924241135625671	0.429442923802574	0.4273974157028933	0.10883358146441177	0.10515072885515855	0.02632620640956773	0.07182405235738543	0.026260751997792653	0.07164547737690441
1.1920034190243662	0.31157199077854314	0.3135806616750084	0.352866163259488	0.3533802409393902	0.3735307825551837	0.3733236139438049	0.3934895118962616	0.3926072307596438	0.42962014584391334	0.42757450150385085	0.10875502243452206	0.10507502969302748	0.026221642448202687	0.07196983368287135	0.026156444840204074	0.07179088754368479
1.1991858392609598	0.3117755234790871	0.31378307405997474	0.35305892614792805	0.35357234285417266	0.37371874133928246	0.37351110537509924	0.3936733052912763	0.39279070865604826	0.42979769576633425	0.4277519158881638	0.10867632433364183	0.10499919610821339	0.026117392545138784	0.07211563131359355	0.026052451081309158	0.0719363142049616
1.2064115371925936	0.3119795009809054	0.31398592782755014	0.3532520902410641	0.35376484425449695	0.37390708052833466	0.37369897624374204	0.39385745968904917	0.3929745472471889	0.42997557347010384	0.42792965876107386	0.1085974873506254	0.10492322828071582	0.026013456139061475	0.07226144381914423	0.025948770160159285	0.07208175593621036
1.2136807735891502	0.3121839234522067	0.3141892231423934	0.3534456556216142	0.3539577452222204	0.3740958001592748	0.3738872265871845	0.3940419750794016	0.3931587465248681	0.4301537788520469	0.42810773002438635	0.10851851167669657	0.10484712639282064	0.025909832666162202	0.07240726975699374	0.025845401513322486	0.072227211300671
1.2209938107917835	0.31238879105686534	0.3143929601648695	0.3536396223683541	0.35415104583528	0.3742849002652579	0.3740758564391134	0.3942268514485097	0.393343306477253	0.4303323118055205	0.42828612957644413	0.10843939750545961	0.10477089062911002	0.02580652156014196	0.07255310767241951	0.025742344574890552	0.07237267884951848
1.2283509127223842	0.3125941039543819	0.31459713905101094	0.35383399055608283	0.35434474616765865	0.3744743808756276	0.37426486582941976	0.39441208877887396	0.39352822708884555	0.4305111722203874	0.4284648573121022	0.10836014503290717	0.10469452117647002	0.025703522252342736	0.07269895609846344	0.025639598776574957	0.07251815712166376
1.2357523448931043	0.3127998622998444	0.31480175995247917	0.3540287602555886	0.3545388462893506	0.3746642420158846	0.3744542547841666	0.39459768704928977	0.393713508340453	0.4306903599829906	0.4286439131227006	0.1082807544574301	0.10461801822410172	0.025600834171722653	0.07284481355581818	0.02553716354775659	0.07266364464375386
1.2431983744159416	0.31300606624388844	0.315006823016525	0.3542239315336137	0.35473334626632747	0.3748544837076533	0.3746440233255569	0.39478364623481693	0.3938991502091573	0.4308698749761265	0.4288232968960392	0.10820122597982716	0.10454138196352766	0.0254984567449128	0.07299067855271346	0.025435038315457348	0.07280913993000127
1.2506892700123766	0.3132127159326582	0.3152123283859498	0.35441950445282033	0.3549282461605028	0.3750451059686506	0.37483417147190085	0.39496996630674974	0.3940851526682848	0.43104971707901907	0.42900300851634954	0.10812155980331324	0.10446461258860279	0.025396389396270536	0.07313654958497295	0.025333222504443142	0.07295464148208453
1.2582253020230734	0.31341981150776554	0.31541827619906554	0.3546154790717549	0.3551235460296977	0.37523610881265185	0.3750246992375834	0.3951566472325859	0.3942715156873764	0.4312298861672925	0.42918304786426953	0.1080417561335294	0.1043877102955235	0.025294631547865265	0.07328242513560213	0.025231715537227473	0.07310014778923346
1.2658067424176331	0.31362735310625034	0.3156246665896547	0.35481185544481264	0.35531924592760555	0.37542749224945854	0.37521560663303133	0.39534368897599614	0.39445823923215567	0.4314103821129444	0.4293634148168155	0.10796181517855252	0.1043106752828351	0.025193182619567267	0.07342830367504405	0.02513051683409273	0.07324565732778865
1.2734338648044117	0.31383534086053955	0.31583149968693025	0.35500863362220225	0.35551534590375594	0.3756192562848647	0.37540689366467933	0.39553109149679283	0.39464532326449836	0.4315912047843189	0.42954410924735503	0.10788173714890399	0.1042335077514428	0.025092042029129402	0.07357418366098045	0.025029625813207446	0.0733911685615567
1.2811069444403917	0.3140437748984071	0.3160387756154957	0.35520581364991016	0.3557118460034801	0.3758114009206241	0.37559856033493827	0.3957188547508993	0.3948327677424019	0.4317723540460798	0.42972513102558063	0.10780152225755912	0.10415620790461999	0.024991209192087638	0.07372006353810434	0.0249290418905872	0.0735366799413697
1.2888262582411194	0.31425265534293184	0.3162464944953033	0.3554033955696639	0.3559087462678738	0.37600392615441525	0.37579060664215946	0.39590697869031743	0.3950205726199522	0.4319538297591821	0.4299064800174807	0.10772117071995616	0.10407877594801629	0.024890683521899604	0.07386594173814842	0.024828764480112397	0.07368218990511366
1.296592084790695	0.31446198231245664	0.31645465644161386	0.35560137941889586	0.35610604673376156	0.3761968319798086	0.37598303258060234	0.3960954632630972	0.3952087378472938	0.4321356317808452	0.43008815608531253	0.10764068275400776	0.10400121208966928	0.024790464429990777	0.07401181667984247	0.024728792993681026	0.07382769687767166
1.3044047043518285	0.3146717559205469	0.316663261564955	0.3557997652307072	0.3563037474336606	0.37639011838623176	0.37617583814039973	0.3962843084133038	0.395397263370597	0.43231775996452465	0.43027015908757454	0.10756005858010724	0.10392351654001114	0.024690551325772248	0.07415768676878542	0.024629126841162474	0.07397319927086698
1.312264398875954	0.3148819762759485	0.3168723099710801	0.3559985530338304	0.3565018483957436	0.3765837853589354	0.37636902330752364	0.3964735140809859	0.3955861491320258	0.43250021415988443	0.43045248887897763	0.10747929842113996	0.10384568951187877	0.02459094361659453	0.07430355039716119	0.024529765430372663	0.07411869548313632
1.320171452013404	0.31509264348254507	0.3170818017609257	0.35619774285259204	0.35670034964380165	0.3767778328789579	0.37656258806375015	0.3966630802021433	0.39577539506970566	0.43268299421276796	0.4306351453104169	0.10739840250249276	0.1037677312205237	0.02449164070793941	0.07444940594400862	0.02443070816726589	0.07426418389974287
1.3281261491236485	0.3153037576393165	0.31729173703057006	0.35639733470687596	0.3568992511972076	0.37697226092309155	0.3767565323866256	0.39685300670869444	0.39596500111769123	0.4328660999651707	0.4308181282289433	0.1073173710520629	0.10368964188361982	0.024392642003331133	0.07459525177483783	0.02433195445587444	0.07440966289260587
1.3361287772855897	0.3155153188402953	0.31750211587119037	0.3565973286120854	0.3570985530708783	0.3771670694638461	0.3769508562494307	0.39704329352844314	0.396154967205933	0.43304953125521084	0.43100143747773495	0.1072362043002664	0.10361142172127302	0.024293946904418107	0.07474108624163023	0.02423350369831212	0.07455513081993104
1.3441796253079266	0.3157273271745238	0.3177129383690199	0.3567977245791046	0.3572982552752365	0.37736225846941446	0.3771455596211451	0.39723394058504613	0.3963452932602448	0.4332332879171004	0.4311850728960676	0.10715490248005005	0.10353307095603172	0.024195554811019093	0.07488690768278161	0.024135355294891525	0.07470058602653751
1.352278983739575	0.3159397827260109	0.3179242046053058	0.35699852261426146	0.35749835781617345	0.37755782790363623	0.3773406424664126	0.3974249477979795	0.39653597920227013	0.43341736978111656	0.4313690343192862	0.10707346582689853	0.1034545898128942	0.024097465121123207	0.07503271442293169	0.024037508644131123	0.07484602684351671
1.3604271448801535	0.31615268557368836	0.31813591465626456	0.3571997227192883	0.35769886069501017	0.37775377772596214	0.3775361047455045	0.397616315082505	0.39672702494944856	0.4336017766735721	0.43155332157877485	0.10699189457884532	0.10337597851931835	0.023999677230968075	0.07517850477292143	0.02393996314276947	0.07499145158811871
1.3686244027905345	0.31636603579136696	0.3183480685930397	0.3574013248912839	0.35789976390845923	0.3779501078914181	0.37773194641428415	0.39780804234963674	0.39691843041498276	0.43378650841678584	0.43173793450192777	0.10691018897648086	0.1032972373052321	0.023902190535061152	0.07532427702977884	0.023842718185818512	0.07513685856375218
1.3768710533034536	0.316579833447692	0.31856066648165715	0.3576033291226742	0.35810106744858594	0.37814681835056846	0.3779281674241702	0.3980001295061072	0.3971101955078038	0.4339715648290539	0.4319228729121192	0.1068283492629637	0.10321836640304109	0.023805004426172616	0.07547002947640635	0.023745773166588435	0.0752822460599134
1.3851673940341884	0.31679407860609904	0.3187737083829814	0.3578057354011727	0.3583027713027692	0.3783439090494794	0.3781247677221004	0.3981925764543324	0.3973023201325371	0.4341569457246185	0.4321081366286736	0.10674637568402867	0.10313936604763814	0.023708118295424185	0.07561576038162343	0.02364912747672676	0.07542761235197304
1.3935137243912972	0.31700877132476907	0.3189871943526709	0.358008543709742	0.3585048754536621	0.37854137992968223	0.3783217472504944	0.3983853830923785	0.39749480418946825	0.4343426509136387	0.43229372546683514	0.10666426848799693	0.10306023647641417	0.023611531532335306	0.07576146800019501	0.023552780506278737	0.07557295570117617
1.4019103455874267	0.3172239116565836	0.31920112444113374	0.3582117540265531	0.35870737987915285	0.3787392309281363	0.37851910594721727	0.398578549313926	0.3976876475745084	0.4345286802021602	0.4324796392377379	0.10658202792578489	0.10298097792926517	0.023515243524762752	0.07590715057241937	0.023456731643648254	0.07571827435450018
1.410357560650181	0.3174394996490785	0.3194154986934821	0.3584153663249455	0.358910284552324	0.378937461977191	0.3787168437455413	0.3987720750082356	0.39788085017915864	0.4347150333920841	0.4326658777483744	0.10649965425091504	0.10290159064860303	0.023419253659042738	0.07605280632435552	0.0233609802757222	0.07586356654459792
1.4188556744330574	0.31765553534439955	0.3196303171494875	0.35861938057338777	0.35911358944141364	0.3791360730045491	0.37891496057410956	0.39896596006011326	0.39807441189047604	0.4349017102811376	0.43285244080156565	0.10641714771952439	0.10282207487936414	0.0233235613199696	0.07619843346756738	0.023265525787845576	0.07600883048966978
1.4274049936264492	0.31787201877925525	0.31984557984353434	0.35882379673543596	0.3593172945097738	0.379335063933228	0.3791134563568969	0.3991602043498738	0.39826833259103706	0.43508871066284155	0.4330393281959297	0.10633450859037386	0.10274243086901882	0.023228165890813557	0.07634403019888225	0.023170367563874805	0.07615406439332162
1.4360058267687137	0.3180889499848713	0.32006128680457513	0.3590286147696933	0.3595213997158304	0.3795344346815217	0.379312331013173	0.39935480775330623	0.39846261215890283	0.43527603432647993	0.4332265397258502	0.10625173712485884	0.10266265886758118	0.02313306675341309	0.07648959470063232	0.023075504986188378	0.07629926644460738
1.4446584842573071	0.31830632898694383	0.3202774380560836	0.3592338346297689	0.3597259050130425	0.3797341851629629	0.3795115844574631	0.39954977014163745	0.39865725046758277	0.4354636810570691	0.43341407518144537	0.10616883358701822	0.10258275912761709	0.02303826328816072	0.0766351251403421	0.022980937435736593	0.07644443481768803
1.453363278359986	0.31852415580559235	0.32049403361600803	0.35943945626423696	0.3599308103498606	0.3799343152862839	0.37971121659950985	0.39974509138149644	0.3988522473859988	0.43565165063532585	0.4336019343485361	0.1060857982435433	0.10250273190425539	0.022943754874038547	0.07678061967060046	0.02288666429212327	0.07658956767210157
1.4621205232260774	0.3187424304553128	0.32071107349672523	0.35964547961659415	0.3601361156696857	0.3801348249553776	0.37991122734423477	0.39994077133487743	0.3990476027784489	0.43583994283763516	0.4337901170086142	0.1060026313637888	0.10242257745519542	0.022849540888646658	0.07692607642906069	0.02279268493350628	0.07673466315225141
1.470930534897817	0.31896115294492994	0.3209285577049924	0.3598519046252186	0.36034182091082695	0.3803357140692585	0.3801116165916982	0.40013680985910366	0.3992433165045702	0.4360285574360189	0.4339786229388099	0.1059193332197808	0.10234229604071736	0.02275562070828485	0.07707149353831255	0.02269899873677872	0.07687971938761962
1.4797936313217521	0.3191803232775495	0.3211464862419009	0.36005873122332716	0.3605479260064606	0.3805369825220232	0.3803123842370612	0.4003332068067907	0.3994393884193029	0.43621749419810363	0.4341674519118602	0.10583590408622816	0.10226188792369163	0.022661993707917105	0.0772168691057118	0.022605605077508528	0.07702473449245417
1.48871013236022	0.3193999414505103	0.32136485910282736	0.360265959338933	0.36075443088458636	0.38073863020281057	0.38051353017054446	0.40052996202580865	0.399635818372852	0.4364067528870873	0.43435660369607565	0.10575234424053041	0.10218135336958761	0.022568659261239077	0.07736220122338011	0.022512503329991773	0.0771697065658401
1.4976803598028874	0.3196200074553357	0.32158367627738677	0.36047358889480346	0.3609613354679864	0.38094065699576213	0.38071505427739	0.40072707535924595	0.3998326062106517	0.4365963332617085	0.43454607805530837	0.10566865396278849	0.10210069264648401	0.02247561674072429	0.07750748796820517	0.022419692867295282	0.0773146336915147
1.5067046373783677	0.31984052127768486	0.32180293774938334	0.3606816198084161	0.3611686396741814	0.38114306277998145	0.38091695643781964	0.40092454664537075	0.4000297517733258	0.4367862350762118	0.4347358747489184	0.10558483353581395	0.10201990602507616	0.022382865517595718	0.07765272740131479	0.022327173061267303	0.07745951393772543
1.5157832907659001	0.32006148289730363	0.3220226434967621	0.36089005199191604	0.3613763434153873	0.38134584742949346	0.38111923652699525	0.40112237571759346	0.40022725489665145	0.43697645808031516	0.4349259935317405	0.10550088324513858	0.10193899377868915	0.022290404961911037	0.07779791756841803	0.022234943282594344	0.07760434535722993
1.5249166476071065	0.32028289228797563	0.3222427934915603	0.3610988853520721	0.36158444659847305	0.3815490108132042	0.38132189441497816	0.4013205624044286	0.40042511541152026	0.43716700201917735	0.4351164341540515	0.10541680337902366	0.10185795618328272	0.022198234442587506	0.0779430564996062	0.022143002900808284	0.07774912598706862
1.5341050375178134	0.32050474941747226	0.3224633876998578	0.3613081197902331	0.36179294912491583	0.38175255279485953	0.38152492996668763	0.40151910652945694	0.40062333314390025	0.43735786663336434	0.4353071963615358	0.1053325942284709	0.10177679351746384	0.02210635332741262	0.07808814220908289	0.022051351284304133	0.07789385384855052
1.5433487920999491	0.32072705424750253	0.32268442608172737	0.36151775520228335	0.36200185089075715	0.3819564732330037	0.3817283430418601	0.4017180079112859	0.40082190791479694	0.4375490516588142	0.43549827989525186	0.10524825608723049	0.10169550606249535	0.02201476098307964	0.07823317269519237	0.021959987800439507	0.07803852694725322
1.5526482449535108	0.32094980673366363	0.32290590859118556	0.361727791478599	0.3622111517865598	0.38216077198093806	0.38193213349500793	0.4019172663635121	0.4010208395402156	0.4377405568268053	0.43568968449159867	0.10516378925181184	0.10161409410230483	0.021923456775208905	0.07837814594022063	0.021868911815484893	0.07818314327261078
1.5620037316886017	0.3211730068253892	0.32312783517614163	0.3619382285040022	0.3624208516973615	0.38236544888667845	0.3821363011753766	0.4021168816946806	0.4012201278311201	0.4379323818639204	0.4358814098822799	0.10507919402149253	0.10153255792349383	0.021832440068411785	0.07852305991049491	0.021778122694673385	0.07832770079811269
1.5714155899375468	0.32139665446589943	0.3233502057783477	0.3621490661577171	0.3626309505026315	0.3825705037929144	0.3823408459269041	0.40231685370824727	0.401419772593396	0.4381245264920138	0.4360734557942717	0.10499447069832919	0.10145089781534918	0.021741710226297783	0.0786679125560994	0.021687619802264635	0.07847219748103385
1.580884159367074	0.32162074959214937	0.3235730203333474	0.3623603043133238	0.3628414480762246	0.38277593653696546	0.38254576758817704	0.4025171822025376	0.40161977362780854	0.43831699042817474	0.4362658219497853	0.10490961958716498	0.10136911406984922	0.021651266611463882	0.07881270181066213	0.021597402501516427	0.07861663126233509
1.5904097816905756	0.32184529213477714	0.3237962787704252	0.3625719428387132	0.3630523442863363	0.38298174695073894	0.38275106599238945	0.40271786697070805	0.40182013072996475	0.43850977338469466	0.4364585080662343	0.10482464099564158	0.10128720698167641	0.021561108585608224	0.07895742559163921	0.021507470154805475	0.07876100006676268
1.5999928006804371	0.3220702820180529	0.32401998101255486	0.362783981596041	0.3632636389954569	0.3831879348606875	0.3829567409672992	0.4029189078007053	0.4020208436902724	0.438702875069031	0.43665151385619816	0.10473953523420766	0.10120517684822532	0.02147123550948038	0.07910208179978895	0.021417822123531494	0.07890530180245037
1.6096335621804478	0.3222957191598255	0.32424412697634725	0.36299642044168134	0.36347533206032506	0.3833945000877648	0.38316279233518485	0.4031203044752257	0.4022219122938992	0.4388962951837718	0.43684483902738674	0.10465430261612874	0.10112302396961141	0.021381646742959504	0.07924666831932825	0.021328457768237996	0.07904953436090523
1.6193324141182788	0.3225216034714714	0.32446871657199894	0.36320925922618075	0.3636874233318825	0.38360144244738337	0.38336921991280254	0.4033220567716755	0.4024233363207332	0.439090033426601	0.4370384832826055	0.10456894345749705	0.10104074864868182	0.02129234164504723	0.07939118301771941	0.02123937644861229	0.07919369561700762
1.6290897065180392	0.3227479348578403	0.32469374970323905	0.36342249779421065	0.36389991265522653	0.38380876174936934	0.38357602351134185	0.4035241644621286	0.40262511554534086	0.43928408949026165	0.4372324463197189	0.10448345807724077	0.10095835119102348	0.021203319573924517	0.07953562374554224	0.021150577523521008	0.07933778342884068
1.6389057915129117	0.32297471321720317	0.32491922626727726	0.36363613598452116	0.36411279986956346	0.3840164577979196	0.3837832029363824	0.40372662731328673	0.40282724973692685	0.4394784630625211	0.43742672783161446	0.10439784679713476	0.10087583190497491	0.021114579886962304	0.07967998833656509	0.02106206035102076	0.07948179563760505
1.6487810233578566	0.3232019384411983	0.32514514615475	0.363850173629893	0.36432608480816153	0.3842245303915568	0.3839907579878491	0.40392944508643697	0.4030297386592914	0.4396731538261336	0.4376213275061659	0.10431210994180883	0.10079319110163225	0.021026121940753484	0.07982427460731856	0.020973824288386567	0.07962573006734885
1.6587157584424002	0.32342961041477725	0.32537150924966746	0.3640646105570902	0.3645397672983033	0.38443297932308473	0.3841986884599677	0.40413261753741053	0.4032325820707899	0.4398681614588046	0.4378162450261976	0.10422624783875892	0.10071042909486211	0.02093794509112712	0.07996848035728021	0.020885868692158027	0.07976958452506722
1.6687103553034934	0.3236577290161513	0.3255983154293598	0.36427944658681216	0.36475384716123777	0.3846418043795436	0.38440699414122	0.4043361444165407	0.4034357797242894	0.44006348563315395	0.4380114800694465	0.10414026081835548	0.10062754620130823	0.02085004869321949	0.08011260336866144	0.020798192918160652	0.07991335680061695
1.6787651746384535	0.32388629411673636	0.3258255645644233	0.36449468153364506	0.3649683242121328	0.38485100534216493	0.3846156748142991	0.40454002546862056	0.40363933136712815	0.4402591260166788	0.4382070323085263	0.10405414921385438	0.10054454274040324	0.02076243210145634	0.08025664140629374	0.020710796321523617	0.0800570446663329
1.6888805793179813	0.32411530558109886	0.32605325651866557	0.36471031520601377	0.3651831982600263	0.3850605819863258	0.3848247302560632	0.4047442604328605	0.4038432367410717	0.44045508227171687	0.43840290141088883	0.10396791336140555	0.10046141903437679	0.020675094669556415	0.08040059221741558	0.02062367825668332	0.08020064587718423
1.6990569343992543	0.3243447632668996	0.32628139114905097	0.3649263474061322	0.36539846910777724	0.3852705340815029	0.3850341602374906	0.40494884904284517	0.4040474955822702	0.4406513540554082	0.43859908703878736	0.10388155360006406	0.10037817540826534	0.020588035750638056	0.08054445353177186	0.020536838077468644	0.0803441581705755
1.7092946071391046	0.3245746670248394	0.3265099683056458	0.36514277792995536	0.3656141365520174	0.3854808613912271	0.38524396452363335	0.405153791026491	0.4042521076212161	0.44084794101965846	0.4387955888492385	0.10379507027179803	0.10029481218992178	0.020501254697180116	0.08068822306131551	0.020450275137083196	0.08048757926620453
1.7195939670072704	0.32480501669860246	0.3267389878315626	0.3653596065671282	0.3658302003831016	0.3856915636730362	0.3854541428735712	0.4053590861060021	0.40445707258270014	0.44104484281110024	0.43899240649398436	0.10370846372150055	0.10021132971002503	0.020414750861057485	0.08083189850017902	0.020363988788137277	0.08063090686597718
1.7299553856997325	0.3250358121248006	0.32696844956290455	0.36557683310093736	0.36604666038505845	0.3859026406784291	0.385664695040365	0.40556473399782705	0.404662390185768	0.44124205907105585	0.43918953961945384	0.10362173429699702	0.10012772830208864	0.020328523593626358	0.08097547752471712	0.020277978382672757	0.08077413865387939
1.7403792371521247	0.32526705313291676	0.3271983533287092	0.3657944573082604	0.36626351633553955	0.3861140921528187	0.3858756207710093	0.4057707344126154	0.40486806014367616	0.4414395894354982	0.43938698786672414	0.10353488234905697	0.10004400830247255	0.020242572245638968	0.08111895779300937	0.020192243272198596	0.08091727229589196
1.7508658975532332	0.32549873954524794	0.3274286989508928	0.36601247895951505	0.3664807680057707	0.3863259178354839	0.38608691980638615	0.4059770870551727	0.40507408216384805	0.44163743353501256	0.43958475087148285	0.10344790823140296	0.09996017005038929	0.020156896167343064	0.0812623369450165	0.020106782807726375	0.08106030543994791
1.76141574535857	0.3257308711768481	0.3276594862441926	0.3662308978186091	0.3666984151605001	0.38653811745952305	0.3862985918812172	0.4061837916244163	0.4052804559478295	0.4418355909947573	0.43978282826398774	0.10336081230071939	0.0998762138879165	0.020071494708517434	0.08140561260252355	0.020021596339756087	0.08120323571561983
1.7720291613040315	0.325963447835471	0.3278907150161104	0.3664497136428892	0.3669164575579481	0.38675069075180557	0.38651063672401553	0.4063908478133313	0.40548718119124383	0.4420340614344256	0.439981219669028	0.10327359491666435	0.09979214016000497	0.019986367218464807	0.08154878236888408	0.01993668321831521	0.0813460607341625
1.7827065284196406	0.32619646932151186	0.32812238506685476	0.36666892618308894	0.3671348949497561	0.3869636374329239	0.3867230540570384	0.4065982553089244	0.4056942575837468	0.4422328444682051	0.44017992470588474	0.10318625644187769	0.09970794921448747	0.0199015130460225	0.08169184382887806	0.01985204279301911	0.08148877808838506
1.7934482320433673	0.3264299354279493	0.32835449618928336	0.3668885351832779	0.3673537270809345	0.38717695721714507	0.3869358435962381	0.4068060137921796	0.40590168480898164	0.44243193970473926	0.4403789429882914	0.10309879724199164	0.09962364140209087	0.019816931539633487	0.08183479454869769	0.01976767441304972	0.08163138535243775
1.8042546598350382	0.3266638459402869	0.32858704816884515	0.3671085403808095	0.36757295368981174	0.3873906498123621	0.38714900505121413	0.40701412293801204	0.4061094625445333	0.44263134674708693	0.44057827412439327	0.10301121768563946	0.0995392170764425	0.01973262204731796	0.08197763207584785	0.019683577427191068	0.08177388008188302
1.8151262017903238	0.32689820063649444	0.3288200407835215	0.3673289415062683	0.3677925745079814	0.3876047149200447	0.38736253812516347	0.40722258241522247	0.4063175904618823	0.44283106519268234	0.4407779177167074	0.1029235181444669	0.09945467659408201	0.01964858391673374	0.0821203539389046	0.019599751183871916	0.08191625981332606
1.8260632502548164	0.32713299928694783	0.32905347380376737	0.36754973828341764	0.36801258926025016	0.3878191522351902	0.3875764425148318	0.40743139188645044	0.40652606822635884	0.44303109463329476	0.44097787336208233	0.10283569899314013	0.09937002031446956	0.0195648164952118	0.08226295764752933	0.019516195031172856	0.0820585220645711
1.8370661999381863	0.3273682416543709	0.32928734699245266	0.3677709304291469	0.3682329976645852	0.3880339614462738	0.387790717910464	0.4076405510081294	0.4067348954970967	0.44323143465498843	0.44117814065165695	0.10274776060935782	0.09928524859999631	0.019481319129734942	0.08240544069231248	0.01943290831686184	0.08220066433433715
1.848135447928429	0.3276039274937741	0.3295216601048021	0.36799251765341784	0.3684537994320611	0.3882491422351985	0.38800536399575414	0.40785005943043795	0.4069440719269858	0.4434320848380808	0.44137871917081994	0.10265970337385756	0.09920036181599257	0.019398091166962672	0.08254780054454613	0.019349890388369317	0.08234268410207335
1.8592713937061955	0.32784005655239484	0.3297564128883357	0.368214499659211	0.3686749942668055	0.38846469427724506	0.388220380447795	0.4080599167972544	0.40715359716262556	0.443633044757102	0.4415796084991675	0.10257152767042957	0.09911536033073971	0.01931513195332002	0.0826900346562951	0.0192671405928877	0.08248457882805837
1.8704744391592067	0.32807662856963704	0.3299916050828085	0.36843687614247234	0.3688965818659471	0.3886806172410213	0.3884357669370283	0.40827012274610863	0.4073634708442777	0.44383431398075374	0.44178080821046306	0.10248323388592247	0.09903024451547665	0.019232440834937137	0.08283214046009846	0.019184658277353606	0.08262634595313045
1.8817449885967616	0.32831364327700946	0.3302272364201499	0.36865964679205815	0.3691185619195601	0.3888969107884111	0.38865152312719325	0.40848067690813505	0.40757369260581827	0.44403589207186683	0.44198231787259457	0.10239482241025698	0.09894501474441161	0.01915001715772746	0.08297411536905486	0.019102442788444307	0.08276798289858789
1.8930834487643238	0.32855110039806473	0.33046330662440276	0.36888281128968115	0.3693409341106104	0.3891135745745236	0.38886764867527585	0.40869157890802416	0.40778426207469015	0.44423777858736035	0.4421841370475328	0.1023062936364323	0.09885967139473167	0.019067860267391268	0.083115956776453	0.019020493472655886	0.08290948706606116
1.9044902288582053	0.32878899964833774	0.3306998154116623	0.3691063693098553	0.3695636981149013	0.3893306082476413	0.3890841432314573	0.40890282836397496	0.4079951788718545	0.4444399730781986	0.4423862652912888	0.10221764796053832	0.09877421484661011	0.018985969509415668	0.08325766205587115	0.018938809676274815	0.08305085583752714
1.9159657405403292	0.3290273407352831	0.330936762490014	0.36933032051984044	0.36978685360101754	0.3895480114491685	0.38930100643906246	0.40911442488764593	0.40820644261174255	0.44464247508934923	0.44258870215387175	0.10212888578176418	0.09868864548321904	0.018904344229145664	0.08339922856094972	0.01885739074544901	0.0831920865749538
1.9275103979530908	0.32926612335821304	0.3311741475594723	0.3695546645795871	0.3700104002302709	0.389765783813579	0.3895182379345076	0.40932636808410644	0.4084180529022065	0.44484528415974056	0.44279144717924546	0.10204000750240755	0.09860296369073578	0.01882298377176639	0.08354065362529184	0.018776236026141646	0.0833331766203429
1.9391246177343011	0.3295053472082345	0.33141197031191716	0.36977940114168023	0.37023433765664365	0.3899839249683639	0.38973583734724815	0.40953865755178803	0.408630009344471	0.4450483998222188	0.4429944999052858	0.10195101352788613	0.09851716985835579	0.018741887482327968	0.08368193456226436	0.018695344864241292	0.08347412329568726
1.9508088190322228	0.32974501196818573	0.33165023043103287	0.370004529851283	0.37045866552673345	0.3902024345339784	0.3899538042997264	0.4097512928824342	0.4088423115330832	0.4452518216035038	0.4431978598637371	0.1018619042667457	0.09843126437829876	0.018661054705795266	0.08382306866506894	0.018614716605501513	0.08361492390253034
1.9625634235206988	0.3299851173125732	0.33188892759224325	0.3702300503460807	0.37068338347969604	0.3904213121237894	0.39017213840731757	0.40996427366105215	0.409054959055863	0.4454555490241476	0.44340152658016835	0.10177268013067144	0.09834524764582035	0.018580484787026563	0.08396405320642941	0.018534350595594162	0.08375557572212244
1.9743888554143678	0.33022566290750704	0.3321280614626492	0.37045596225622285	0.37090849114718905	0.3906405573440212	0.39039083927827745	0.41017759946586074	0.40926795149385353	0.44565958159848873	0.4436054995739296	0.10168334153449579	0.09825912005922144	0.018500177070841062	0.08410488543857753	0.018454246180152012	0.08389607601534976
1.9862855414839768	0.33046664841063755	0.33236763170096517	0.37068226520426745	0.3711339881533152	0.3908601697937031	0.39060990651368854	0.41039126986824287	0.409481288421271	0.44586391883460985	0.4438097783581077	0.10159388889621045	0.0981728820198572	0.01842013090198691	0.08424556259309668	0.018374402704754544	0.08403642202233641
1.9982539110717792	0.3307080734710897	0.3326076379574538	0.37090895880512165	0.37135987411456434	0.3910801490646137	0.39082933970740574	0.41060528443269223	0.4096949694054533	0.44606856023429203	0.44401436243948156	0.10150432263697438	0.09808653393214675	0.018340345625201593	0.08438608188069452	0.01829481951495282	0.08417661096247286
2.010294396107033	0.33094993772939857	0.33284807987386217	0.3711360426659849	0.37158614863975575	0.39130049474122774	0.39104913844600236	0.4108196427167639	0.40990899400680936	0.4462735052929713	0.4442192513184776	0.10141464318112434	0.09800007620358273	0.018260820585226156	0.08452644049133085	0.018215495956319216	0.08431664003438755
2.0224074311215867	0.331192240817444	0.3330889570833569	0.37136351638629084	0.371812811329981	0.3915212064006613	0.3912693023087157	0.4110343442710234	0.41012336177876885	0.4464787534996937	0.44442444448912527	0.10132485095618458	0.09791350924474111	0.0181815551268123	0.08466663559390497	0.01813643137443144	0.08445650641563418
2.0345934532655616	0.33143498235838426	0.33333026921045833	0.37159137955764787	0.3720398617785443	0.3917422836126162	0.3914898308673918	0.41124938863899413	0.41033807226772917	0.4466843043370698	0.44462994143901063	0.10123494639287658	0.09782683346929003	0.01810254859474192	0.08480666433604256	0.018057625114900944	0.08459620726263495
2.0468529023231294	0.3316781619665909	0.33357201587097535	0.3718196317637809	0.37226729957090465	0.39196372593932527	0.3917107236864302	0.41146477535710635	0.410553125013005	0.44689015728122994	0.444835741649232	0.10114492992512879	0.09774004929400065	0.018023800333860862	0.08494652384422352	0.017979076523428006	0.0847357397106947
2.059186220728381	0.33192177924758115	0.3338141966719391	0.3720482725804716	0.37249512428461645	0.39218553293549613	0.3919319803227288	0.4116805039546447	0.4107685195467753	0.44709631180177806	0.44504184459435336	0.10105480199008662	0.09765315713875493	0.017945309689093136	0.08508621122348359	0.01790078494576086	0.08487510087364569
2.0715938535812968	0.3321658337979516	0.3340568112115362	0.3722773015754989	0.3727233354892697	0.39240770414825576	0.3921536003256273	0.41189657395369617	0.4109842553940309	0.4473027673617463	0.4452482497423586	0.10096456302812218	0.09756615742655672	0.017867076005456894	0.08522572355738589	0.01782274972776854	0.08501428784386178
2.084076248663807	0.33241032520531083	0.3342998590790428	0.37250671830857907	0.3729519327464312	0.3926302391170937	0.3923755832368517	0.4121129848690966	0.4112003320725223	0.4475095234175485	0.44545495655460504	0.1008742134828433	0.09747905058354017	0.017789098628085753	0.08536505790775095	0.01774497021542132	0.0851532976920879
2.0966338564559543	0.33265525304821175	0.33454333985475637	0.37273652233130555	0.37318091560958316	0.392853137373806	0.3925979285904569	0.41232973620837865	0.41141674909270626	0.44771657941893445	0.4456619644857769	0.10078375380110437	0.09739183703898054	0.017711376902218134	0.08550421131461405	0.01766744575481205	0.08529212746728376
2.109267130152151	0.332900616896083	0.3347872531099288	0.3729667131870874	0.3734102836240637	0.39307639844243686	0.3928206359127704	0.4125468274717173	0.41163350595769194	0.44792393480894177	0.4458692729838379	0.10069318443301574	0.09730451722530196	0.017633910173275424	0.08564318079615418	0.017590175692228982	0.08543077419668066
2.1219765256775314	0.3331464163091617	0.33503159840669816	0.37319729041108946	0.37364003632700554	0.3933000218392232	0.39304370472233513	0.4127642581518772	0.41185060216318814	0.4481315890238506	0.4460768814899851	0.10060250583195306	0.09721709157808893	0.017556697786856645	0.08578196334859456	0.017513159374114906	0.08556923488541202
2.1347625017044103	0.3333926508384235	0.33527637529802057	0.37342825353017	0.3738701732472751	0.3935240070725357	0.3932671345298516	0.41298202773415815	0.41206803719744856	0.4483395414931356	0.44628478943860006	0.10051171845456802	0.09712956053609398	0.017479739088708257	0.08592055594576209	0.017436396147068933	0.08570750651632864
2.147625519668832	0.33363932002551355	0.3355215833276009	0.37365960206281923	0.37410069390541023	0.3937483536428208	0.3934909248381194	0.41320013569634023	0.4122858105412174	0.44854779163941755	0.44649299625720196	0.10042082276079618	0.0970419245412492	0.017403033424821857	0.08605895553941423	0.01735988535794597	0.08584558605029713
2.160566043787228	0.33388642340267777	0.33576722202982456	0.3738913355190976	0.3743315978135597	0.3939730610425433	0.3937150751419807	0.41341858150863087	0.41250392166767547	0.44875633887841765	0.44670150136639963	0.10032981921386984	0.09695418403867356	0.017326580141382664	0.08619715905872738	0.017283626353814086	0.08598347042564569
2.1735845410731627	0.3341339604926915	0.33601329092968724	0.3741234534005724	0.3745628844754193	0.3941981287561263	0.3939395849282594	0.41363736463360756	0.41272237004238416	0.4489651826189068	0.44691030417984223	0.10023870828032455	0.09686633947668423	0.017250378584831694	0.08633516341032532	0.017207618481968723	0.08612115655812147
2.1866814813541975	0.3343819308087904	0.3362597895427251	0.37435595520025594	0.37479455338617035	0.3944235562598936	0.39416445367570413	0.4138564845261646	0.4129411551232311	0.4491743222626595	0.4471194041041717	0.1001474904300111	0.09677839130680611	0.017174428101871086	0.08647296547829342	0.017131861089987765	0.08625864134097583
2.199857337288837	0.3346303338545988	0.3365067173749452	0.37458884040254165	0.37502660403241667	0.39464934302200916	0.394389680854928	0.41407594063345615	0.4131602763603738	0.44938375720440377	0.4473288005389736	0.10005616613610416	0.09669033998377907	0.01709872803946766	0.08661056212369544	0.01705635352571555	0.08639592164459486
2.213112584383593	0.3348791691240588	0.3367540739227535	0.3748221084831407	0.3752590358921203	0.394875488502418	0.3946152659283488	0.4142957323948409	0.41337973319618376	0.44959348683177236	0.447538492876727	0.09996473587511248	0.09660218596557069	0.017023277744895537	0.08674795018480097	0.01698109513728774	0.08653299431634309
2.2264477010101436	0.3351284361013592	0.3370018586728854	0.3750557589090183	0.37549184843453914	0.39510199215278635	0.3948412083501299	0.4145158592418261	0.4135995250651908	0.4498035105252545	0.4477484805027563	0.09987320012688905	0.09651392971338306	0.016948076565732606	0.08688512647671587	0.01690608527317039	0.08666985618073397
2.2398631684225956	0.3353781342608623	0.33725007110233246	0.375289791138329	0.37572504112016164	0.3953288534164404	0.39506750756611914	0.41473632059800986	0.4138196513940255	0.45001382765814474	0.4479587627951805	0.09978155937463988	0.09642557169166405	0.016873123849860505	0.08702208779126863	0.016831323282143984	0.08680650403894674
2.2533594707748548	0.3356282630670331	0.3374987106782723	0.3755242046203526	0.37595861340064324	0.3955560717283062	0.3952941630137886	0.41495711587902523	0.41404011160136317	0.4502244375964945	0.4481693391248635	0.09968981410493367	0.09633711236811654	0.016798418945542792	0.08715883089702459	0.01675680851333894	0.08694293466889746
2.2669370951380965	0.33587882197436525	0.3377477768579951	0.3757589987954282	0.37619256471874096	0.3957836465148485	0.3955211741221733	0.4151782444924826	0.41426090509786584	0.45043533969906097	0.4483802088553635	0.09959796480771352	0.09624855221370746	0.016723961201394744	0.08729535253911536	0.01668254031624805	0.08707914482504009
2.2805965315183476	0.33612981042730894	0.33799726908883154	0.37599417309489014	0.37642689450824895	0.39601157719400937	0.39574854031181017	0.4153997058379124	0.4144820312861251	0.4506465333172579	0.44859137134288285	0.09950601197630436	0.09615989170267693	0.016649749966367366	0.08743164943886939	0.016608518040751363	0.0872151312383096
2.294338272874165	0.33638122786019614	0.3382471868080795	0.3762297269410007	0.3766616021939322	0.3962398631751455	0.3959762609946762	0.4156214993067062	0.414703489560604	0.4508580177951029	0.44880282593621634	0.09941395610742378	0.09607113131254923	0.01657578458983444	0.08756771829392562	0.016534741037100176	0.08735089061576673
2.308162815134429	0.3366330736971677	0.3384975294429307	0.37646565974688523	0.3768966871914609	0.3964685038589674	0.39620433557412604	0.41584362428205984	0.4149252793075785	0.45106979246916856	0.44901457197670036	0.09932179770119198	0.09598227152414086	0.016502064421606732	0.08770355577821931	0.016461208655977444	0.08748641964075432
2.3220706572162446	0.3368853473520989	0.33874829641039667	0.3767019709164652	0.3771321489073445	0.39669749863747633	0.3964327634448302	0.416066080138914	0.4151473999050794	0.4512818566685298	0.4492266087981611	0.09922953726114082	0.09589331282157083	0.016428588811860934	0.08783915854132829	0.016387920248488896	0.08762171497258464
2.336062301042938	0.3371380482285238	0.33899948711723465	0.3769386598443909	0.37736798673886446	0.3969268468939006	0.39666154399271186	0.4162888662438953	0.4153698507228329	0.45149420971471294	0.4494389357268632	0.09913717529422435	0.09580425569227015	0.016355357111242697	0.08797452320889931	0.01631487516617547	0.08775677324641151
2.3501382515621807	0.33739117571956084	0.33925110095987293	0.37717572591597487	0.37760420007400763	0.39715654800263384	0.39689067659488364	0.41651198195525707	0.4155926311222017	0.4517068509216431	0.4496515520814569	0.09904471231082745	0.09571510062699155	0.016282368670850644	0.08810964638222174	0.016242072761023962	0.08789159107313083
2.3642990167642037	0.3376447292078372	0.33950313732433557	0.37741316850712375	0.3778407882913989	0.3973866013291701	0.3971201606195846	0.4167354266228202	0.41581574045612496	0.45191977959559254	0.449864457172926	0.09895214882477722	0.09562584811981786	0.016209622842254134	0.08824452463808541	0.016169512385534546	0.08802616503928107
2.378545107700138	0.3378987080654125	0.3397555955861671	0.3776509869842705	0.378077750760233	0.39761700623004076	0.39734999542611593	0.41695919958791255	0.41603917806905844	0.45213299503512827	0.4500776503045349	0.09885948535335112	0.09553649866817246	0.016137118977489706	0.08837915452873801	0.016097193392639042	0.0881604917067591
2.392877038500453	0.33815311165370243	0.3400084751103564	0.37788918070430605	0.37831508684020665	0.3978477620527496	0.39758018036477677	0.41718330018330896	0.41626294329691454	0.45234649653105863	0.4502911307717756	0.09876672241728736	0.09544705277282944	0.01606485642911437	0.0885135325817572	0.01602511513580751	0.08829456761287702
2.4072953263935135	0.3384079393234024	0.3402617752512608	0.37812774901451046	0.37855279588144997	0.3980788681357088	0.3978107147768	0.41740772773317086	0.41648703546700105	0.4525602833663807	0.45050489786231435	0.09867386054079487	0.09535751093792152	0.015992834550189627	0.08864765529978058	0.0159532769690216	0.08842838927012053
2.4218004917242455	0.33866319041440957	0.34051549535252873	0.37836669125248357	0.37879087722445776	0.3983103238081732	0.39804159799428707	0.4176324815529847	0.41671145389796066	0.4527743548162267	0.45071895085593794	0.09858090025156266	0.09526787367095024	0.015921052694297444	0.08878151916043464	0.015881678246783437	0.08856195316595006
2.436393057972914	0.3389188642557455	0.34076963474702304	0.3786060067460756	0.37902933020001955	0.3985421283901752	0.39827282934014235	0.4178575609495011	0.4169361978997093	0.45298871014780984	0.45093328902449964	0.09848784208076995	0.09517814148279657	0.01584951021557579	0.08891512061633478	0.01581031832413693	0.08869525576271542
2.4510735517740176	0.33917496016547843	0.3410241927567433	0.3788456948133175	0.3792681541291506	0.39877428119245945	0.398504408128008	0.4180829652206731	0.4171612667733745	0.4532033486203715	0.45114791163186463	0.0983946865630952	0.09508831488772851	0.015778206468718636	0.08904845609468737	0.01573919655670153	0.0888282934975706
2.46584250293529	0.3394314774506443	0.3412791686927478	0.3790857547623501	0.3795073483230214	0.39900678151641567	0.39873633366219774	0.418308693655594	0.4173866598112332	0.45341826948512526	0.45136281793385596	0.09830143423672655	0.09499839440341157	0.015707140808974174	0.08918152199734664	0.015668312300668674	0.08896106278240268
2.4807004444568266	0.339688415407168	0.3415345618550754	0.37932618589135403	0.37974691208288763	0.3992396286540132	0.3989686052376306	0.4185347455344352	0.41761237629665005	0.45363347198520376	0.4515780071781995	0.09820808564337154	0.09490838055091898	0.01563631259219811	0.08931431470058726	0.01559766491279646	0.08909356000334867
2.4956479125503126	0.33994577331978415	0.341790371532666	0.3795669874884779	0.3799868447000185	0.3994728218877334	0.3992012221397635	0.41876112012838324	0.41783841550401346	0.45384895535560243	0.4517934786044681	0.09811464132826622	0.09481827385473998	0.015565721174832348	0.08944683055493385	0.015527253750462933	0.08922578152096605
2.510685446658382	0.34020355046195727	0.3420465970032822	0.37980815883176755	0.3802271454556265	0.3997063604905029	0.3994341836445249	0.418987816699577	0.4180647766986735	0.45406471882312527	0.45200923144402666	0.09802110184018546	0.0947280748427892	0.015495365913920978	0.08957906588516096	0.015457078171651872	0.08935772367010486
2.5258135894740787	0.3404617460958014	0.3423032375334292	0.38004969918909365	0.3804678136207952	0.39994024372562553	0.3996674890182469	0.41921483450104385	0.4182914591368781	0.4542807616063286	0.452225264919976	0.0979274677314519	0.09463778404641782	0.015425246167163564	0.08971101698999462	0.015387137534984774	0.089489382759524
2.54103288696045	0.34072035947199986	0.3425602923782745	0.3802916078180796	0.38070884845640707	0.4001744708467148	0.39990113751759737	0.41944217277663665	0.4185184620657091	0.45449708291546553	0.4524415782470969	0.09783373955794779	0.09454740200042125	0.015355361292867187	0.0898426801419987	0.015317431199710185	0.08962075507197653
2.556343888370238	0.34097938982972403	0.34281776078156795	0.38053388396602905	0.3809502492130717	0.400409041097625	0.40013512838951165	0.4196698307609686	0.41874578472301827	0.45471368195242945	0.45265817063179314	0.09773991787912122	0.09445692924304937	0.015285710649996176	0.08997405158750382	0.01524795852573746	0.0897518368639254
2.571747146265715	0.34123883639655167	0.3430756419755601	0.3807765268698526	0.38119201513105216	0.4006439537123828	0.400369460871124	0.4198978076793495	0.4189734263373627	0.45493055791069753	0.452875041272035	0.09764600325799891	0.09436636631601647	0.015216293598202313	0.09010512754642264	0.015178718873645636	0.08988262436544403
2.5872432165386163	0.34149869838838554	0.3433339351809216	0.38101953575599434	0.3814341454401925	0.4008792079151183	0.4006041341896985	0.4201261027477207	0.41920138612793983	0.4551477099752743	0.4530921893573023	0.09755199626119486	0.09427571376450992	0.015147109497783973	0.09023590421205085	0.015109711604681664	0.09001311378010257
2.602832658430207	0.3417589750093705	0.3435926396066608	0.3812629098403583	0.38167663935984375	0.40111480291999485	0.40083914756255956	0.42035471517259	0.41942966330452264	0.45536513732263384	0.45330961406852643	0.09745789745891976	0.09418497213720053	0.01507815770975185	0.09036637775103884	0.015040936080803036	0.09014330128481163
2.6185160345514573	0.34201966545181145	0.34385175445004196	0.3815066483282339	0.3819194960987901	0.40135073793114	0.40107450019702245	0.4205836441509655	0.4196582570673933	0.4555828391206627	0.45352731457803286	0.09736370742499063	0.09409414198625074	0.015009437595814745	0.0904965443031216	0.014972391664658247	0.09027318302962328
2.6342939109033563	0.3422807688960892	0.3441112788965021	0.38175075041422124	0.38216271485517417	0.40158701214257453	0.40131019129032264	0.42081288887029045	0.4198871666072777	0.455800814528602	0.45374529004948305	0.09726942673684144	0.09400322386732579	0.014940948518386676	0.0906263999810335	0.01490407771961344	0.09040275513766005
2.6501668568973313	0.34254228451057783	0.34437121211956856	0.3819952152821566	0.38240629481642285	0.40182362473814226	0.4015462200295458	0.42104244850837697	0.4201163911052792	0.4560190626969893	0.45396353963781616	0.09717505597553262	0.09391221833960145	0.014872689840613518	0.09075594087035199	0.014835993609771947	0.09053201370485908
2.666135445375801	0.34280421145155987	0.34463155328077455	0.382240042105036	0.3826502351591712	0.40206057489143854	0.4017825855915564	0.4212723222333379	0.4203459297328115	0.4562375827675998	0.4541820624891897	0.09708059572575876	0.09382112596577528	0.01480466092637478	0.09088516302939809	0.0147681386999583	0.09066095479992953
2.6822002526328483	0.3430665488631423	0.34489230152957634	0.3824852300449404	0.3828945350491875	0.4022978617657396	0.40201928714292656	0.4215025092035223	0.42057578165153214	0.45645637387338833	0.45440085774092104	0.09698604657586242	0.0937299473120754	0.01473686114033157	0.09101406248905164	0.014700512355783957	0.09078957446421043
2.6983618584350144	0.3433292958771715	0.345153456003268	0.3827307782529588	0.3831391936412972	0.40253548451393	0.4022563238398644	0.4217330085674457	0.42080594601327437	0.4566754351384295	0.4546199245214279	0.09689140911783942	0.09363868294826865	0.014669289847867972	0.09114263525249555	0.014633113943594012	0.09091786871144336
2.71462084604223	0.34359245161314744	0.3454150158268968	0.38297668586911165	0.3833842100793061	0.4027734422784307	0.40249369482814196	0.4219638194637238	0.42103642195998	0.4568947656778584	0.45483926195016827	0.09679668394735166	0.09354733344767231	0.014601946415154998	0.09127087729524419	0.01456594283052759	0.09104583352770135
2.730977802228858	0.34385601517813863	0.345676980113178	0.383222952022274	0.3836295834959238	0.40301173419112646	0.4027313992430227	0.4221949410210038	0.4212672086236309	0.45711436459781163	0.4550588691375809	0.09670187166373546	0.09345589938716244	0.014534830209161242	0.09139878456488759	0.014498998384505413	0.09117346487110467
2.747433317304874	0.3441199856666952	0.345939347962409	0.38346957583009766	0.38387531301268624	0.403250359373293	0.4029694362091883	0.42242637235789576	0.42149830512618036	0.4573342309953657	0.455278745185024	0.09660697287001148	0.09336438134718333	0.01446794059764045	0.09152635298102041	0.014432279974240458	0.09130075867184928
2.763987985137163	0.34438436216076246	0.3462021184623833	0.3837165563989335	0.3841213977398784	0.4034893169355234	0.40320780484066593	0.42265811258290403	0.42172971057948444	0.45755436395847787	0.4554988891847156	0.09651198817289458	0.09327277991175682	0.014401276949156383	0.09165357843492927	0.014365786969269934	0.091427710831951
2.780642403170963	0.3446491437295937	0.3464652906883038	0.383963892823753	0.3843678367764558	0.40372860597765436	0.4034465042407541	0.422890160794358	0.4219614240852326	0.45777476256592486	0.45571930021967144	0.09641691818280396	0.09318109566849297	0.014334838633097036	0.09178045678969227	0.014299518739937511	0.09155431722508922
2.797397172451417	0.3449143294296629	0.34672886370269596	0.3842115841880701	0.3846146292099665	0.40396822558869255	0.403685533501949	0.4231225160803424	0.42219344473487813	0.4579954258872423	0.4559399773636449	0.0963217635138714	0.09308932920859851	0.014268625019672854	0.09190698387973839	0.01423347465743241	0.0916805736965074
2.8142528976452668	0.3451799183045757	0.3469928365553197	0.3844596295638607	0.3848617741164715	0.4042081748467388	0.40392489170586976	0.42335517751862684	0.42242577160956746	0.45821635298266195	0.4561609196810632	0.09622652478395302	0.09299748112688569	0.014202635479945158	0.09203315551097546	0.014167654093780513	0.09180647606287096
2.831210187062679	0.34544590938498254	0.3472572082830825	0.38470802801148496	0.3851092705604663	0.40444845281891506	0.4041645779231838	0.42358814417659685	0.42265840378007086	0.4584375429030521	0.4563821262269678	0.09613120261463777	0.09290555202178362	0.014136869385829698	0.09215896746049168	0.014102056421871012	0.09193202011203994
2.848269652679189	0.345712301688488	0.3475219779099498	0.3849567785796056	0.38535711759480046	0.4046890585612872	0.4044045912135315	0.4238214151111812	0.4228913403067108	0.4586589946898534	0.45660359604694994	0.09603579763125684	0.09281354249534644	0.014071326110082438	0.09228441547631405	0.014036681015429764	0.09205720160292685
2.865431910157798	0.3459790942195625	0.347787144446857	0.38520588030510855	0.3856053142605977	0.40492999111879013	0.4046449306254502	0.4240549893687824	0.42312458023929084	0.4588807073750174	0.4568253281770887	0.0959403104628945	0.09272145315326327	0.014006005026347523	0.0924094952774368	0.013971527249085014	0.09218201626539724
2.882697578871184	0.34624628596945206	0.34805270689161993	0.38545533221302164	0.3858538595871757	0.4051712495251518	0.4048855951962992	0.4242888659852042	0.42335812261702493	0.459102679980944	0.4570473216438885	0.09584474174239725	0.0926292846048676	0.013940905509151946	0.0925342025535798	0.013906594498333646	0.09230645980011332
2.900067281924058	0.34651387591608784	0.34831866422884455	0.38570513331643347	0.3861027525919639	0.4054128328028162	0.4051265839521816	0.42452304398558	0.42359196646846375	0.45932491152041754	0.45726957546421426	0.09574909210638306	0.0925370374631471	0.013876026933916208	0.09265853296506066	0.013841882139569606	0.09243052787829242
2.9175416461756507	0.34678186302399583	0.34858501542983783	0.38595528261641215	0.386351992280424	0.4056547399628668	0.4053678959078694	0.42475752238430114	0.4238261108114244	0.4595474009965445	0.45749208864522894	0.09565336219525232	0.09244471234475213	0.01381136867697208	0.09278248214265261	0.01377738955011587	0.09255421614176385
2.9351213022623317	0.3470502462442053	0.3488517594525161	0.38620577910192255	0.38660157764596625	0.4058969700049489	0.4056095300667248	0.4249923001849433	0.4240605546529162	0.4597701474026884	0.4577148601843287	0.09555755265319624	0.09235230987000664	0.013746930115537737	0.09290604568724348	0.013713116108171164	0.09267752020252829
2.952806884620376	0.34731902451415686	0.34911889524131445	0.386456621749744	0.3868515076698686	0.40613952191719177	0.4058514854206232	0.4252273763801937	0.4242952969890684	0.4599931497224065	0.4579378890690788	0.09546166412820746	0.09225983066291654	0.013682710627771044	0.09302921916999196	0.013649061192875678	0.09280043564275786
2.970599031508854	0.34758819675761105	0.34938642172709494	0.3867078095243876	0.3871017813211928	0.406382394676131	0.40609376094987476	0.4254627499517785	0.42453033680505636	0.4602164069293855	0.45816117427714836	0.09536569727209002	0.09216727535118054	0.01361870959276601	0.09315199813202923	0.013585224184303968	0.09292295801463979
2.9884983850326714	0.34785776188455503	0.3496543378270546	0.3869593413780128	0.3873523975567025	0.4066255872466295	0.40633635562314646	0.425698419870388	0.4247656730750278	0.46043991798737577	0.4583847147762457	0.09526965274046778	0.09207464456619778	0.013554926390551003	0.09327437808421735	0.013521604463479164	0.09304508284030533
3.006505591165733	0.3481277187911099	0.34992264244463284	0.3872112162503432	0.3876033553207786	0.4068690985817986	0.4065792683973825	0.4259343850956028	0.4250013047620284	0.46066368185012746	0.45860850952405263	0.0951735311927959	0.09198193894307909	0.013491360402104746	0.09339635450700712	0.013458201412365867	0.09316680561133239
3.0246212997742656	0.3483980663594368	0.3501913344694186	0.3874634330685828	0.38785465354533616	0.4071129276229184	0.40682249821772554	0.4261706445758191	0.42523723081792736	0.4608876974613236	0.458832557468158	0.09507733329236905	0.09188915912065557	0.013428011009363416	0.09351792285042393	0.013395014413887907	0.093288121789044
3.0428461646402667	0.3486688034576434	0.3504604127770568	0.3877159907473311	0.38810629114973944	0.40735707329935855	0.4070660440174368	0.42640719724817394	0.42547345018334237	0.4611119637545154	0.45905685754599296	0.09498105970633153	0.09179630574148873	0.013364877595250846	0.0936390785339114	0.0133320428519621	0.09340902680409613
3.0611808434850984	0.3489399289396893	0.3507298762291549	0.38796888818849806	0.3883582670407175	0.4076015345284978	0.40730990471781625	0.42664404203847023	0.42570996178756415	0.4613364796530557	0.4592814086847629	0.09488471110568933	0.09170337945187912	0.01330195954364477	0.0937598169459335	0.01326928611146272	0.09352951605632143
3.079625997993227	0.3492114416452906	0.35099972367318766	0.38822212428121866	0.3886105801122784	0.4078463102156429	0.4075540792281214	0.42688117786109975	0.4259467645484802	0.4615612440700322	0.45950620980138157	0.09478828816531568	0.09161038090187658	0.013239256239417685	0.09388013344394608	0.013206743578253466	0.09364958491450182
3.0981822938360946	0.34948334039982515	0.35126995394240296	0.38847569790176667	0.38886322924562383	0.40809139925394805	0.40779856644548695	0.427118603618968	0.4261838573724995	0.4617862559082004	0.4597312598024029	0.0946917915639641	0.09151731074529054	0.013176767068442174	0.09400002335441116	0.013144414639205237	0.09376922871652482
3.116850400696155	0.3497556240142361	0.3515405658557265	0.38872960791346844	0.3891162133090632	0.4083368005243334	0.4080433652548432	0.42735631820341735	0.4264212391544749	0.46201151405991686	0.45995655758395443	0.09459522198427738	0.09142416963969711	0.013114491417596241	0.09411948197242737	0.013082298682194349	0.09388844276884356
3.135630992291033	0.35002829128493623	0.3518115582176656	0.3889838531666164	0.3893695311579265	0.4085825128954031	0.40828847452883427	0.42759432049415047	0.42665890877762697	0.46223701740707157	0.4601821020316685	0.09449858011279683	0.09133095824645182	0.013052428674765082	0.09423850456155947	0.013020395096102533	0.09400722234657621
3.1545247463978408	0.35030134099371046	0.3520829298182133	0.3892384324983809	0.3896231816344778	0.4088285352233627	0.40853389312773597	0.427832609359152	0.4268968651134661	0.46246276482101956	0.4604078920206145	0.09440186663997228	0.09123767723069665	0.012990578228853522	0.09435708635376727	0.01295870327083648	0.09412556269319339
3.1735323448776414	0.3505747719076188	0.3523546794327516	0.3894933447327235	0.3898771635678274	0.40907486635193685	0.40877961989937306	0.4280711836546119	0.42713510702171464	0.46268875516251257	0.4606339264152298	0.09430508226017226	0.0911443272613708	0.012928939469805556	0.09447522254932039	0.012897222597345603	0.0942434590205039
3.192654473700048	0.3508485827788989	0.3526268058219543	0.3897485886803082	0.3901314757738446	0.4093215051122861	0.4090256536790365	0.42831004222484675	0.4273736333502292	0.462914987281631	0.4608602040692509	0.09420822767169361	0.09105090901121968	0.012867511788595465	0.09459290831647138	0.012835952467606049	0.09436090650832796
3.211891822967991	0.35112277234486716	0.3528993077316891	0.390004163138413	0.39038611705506837	0.4095684503229231	0.40927199328939956	0.42854918390222135	0.42761244293492146	0.46314146001771433	0.46108672382564414	0.09411130357677117	0.09095742315680527	0.012806294577234922	0.09471013879127099	0.01277489227463846	0.09447790030444025
3.2312450869426166	0.3513973393278207	0.35317218389291954	0.39026006689084086	0.39064108620061944	0.4098157007896287	0.4095186375404344	0.4287886075070696	0.4278515345996798	0.4633681721992919	0.46131348451653564	0.09401431068158769	0.09086387037851561	0.012745287228808522	0.0948269090777103	0.01271404141251864	0.09459443552431424
3.2507149640683446	0.3516722824349373	0.3534454330216066	0.39051629870783033	0.39089638198611054	0.4100632553053679	0.409765585229327	0.4290283118476155	0.4280909071562889	0.4635951226440133	0.4615404849631413	0.09391724969628362	0.0907702513605731	0.012684489137450683	0.09494321424715224	0.012653399276393529	0.09471050725113628
3.2703021569980693	0.3519476003581769	0.3537190538186094	0.39077285734596534	0.3911520031735572	0.41031111265020426	0.41001283514039344	0.42926829571989294	0.4283305594043511	0.46382231015857794	0.46176772397569676	0.09382012133496731	0.09067656679104574	0.012623899698356311	0.09505904933845954	0.012592965262481215	0.09482611053556411
3.2900073726185273	0.3522232917741801	0.3539930449695857	0.3910297415480852	0.3914079485112873	0.4105592715912155	0.4102603860449943	0.4295085579076661	0.42857049013120574	0.4640497335386649	0.4619952003533861	0.09372292631572433	0.09058281736185646	0.012563518307814547	0.09517440935769628	0.012532738768076257	0.09494124039547103
3.3098313220758016	0.35249935534416865	0.3542674051448919	0.39128695004319347	0.3916642167338509	0.4108077308824071	0.4105082367014489	0.4297490971823486	0.42881069811184813	0.46427739156886183	0.4622229128842705	0.09362566536062791	0.09048900376879122	0.012503344363187452	0.09528928927802838	0.012472719191546133	0.09505589181574692
3.329774720800988	0.35277578971384355	0.3545421329994821	0.39154448154636684	0.3919208065619284	0.41105648926462673	0.4107563858549493	0.42998991230292216	0.429051182108849	0.4645052830225943	0.4624508603452171	0.09352833919574792	0.09039512671151141	0.01244337726293665	0.09540368403956734	0.012412905932363216	0.09517005974836934
3.349838288536016	0.3530525935132837	0.3548172271728078	0.39180233475866355	0.3921777167022404	0.4113055454654774	0.4110048322374742	0.43023100201585623	0.42929194087227307	0.46473340666205365	0.4626790415018271	0.0934309485511621	0.09030118689356062	0.01238361640660024	0.09551758854901493	0.012353298391090561	0.09528373911207666
3.370022749359618	0.3533297653568438	0.3550926862887153	0.3920605083670306	0.3924349458474543	0.4115548981992302	0.4112535745677015	0.4304723650550248	0.42953297313959643	0.464961761238125	0.46290745510836284	0.09333349416096448	0.09020718502237592	0.012324061194853186	0.09563099767980532	0.012293895969403223	0.09539692479209805
3.390328831713469	0.35360730384305183	0.35536850895534494	0.39231900104421197	0.39269249267609324	0.4118045461667378	0.4115026115509216	0.43071400014162553	0.42977427763562565	0.46519034549031585	0.4631360999076758	0.09323597676327644	0.09011312180929792	0.012264711029466469	0.09574390627182083	0.012234698070097139	0.09550961164040928
3.4107572684284713	0.35388520755450603	0.35564469376502816	0.39257781144865533	0.3929503558524429	0.41205448805534584	0.41175194187894976	0.4309559059840969	0.43001585307241436	0.46541915814668283	0.4633649746311338	0.09313839710025615	0.0900189979695791	0.012205565313330169	0.09585630913105092	0.012175704097089124	0.09562179447505059
3.431308796751202	0.35416347505777085	0.3559212392941839	0.3928369382244178	0.3932085340264577	0.4123047225388048	0.41200156423003714	0.4311980812780344	0.4302576981491798	0.46564819792375833	0.46359407799854646	0.09304075591810902	0.08992481422239462	0.012146623450462357	0.0959682010296774	0.012116913455399114	0.09573346808015515
3.4519841583705158	0.3544421049032734	0.35619814410321565	0.3930963800010729	0.3934670258336677	0.41255524827718154	0.4122514772687827	0.4314405247061077	0.43049981155221984	0.46587746352647785	0.4638234087180923	0.09294305396709615	0.08983057129085123	0.012087884846010866	0.0960795767057192	0.012058325551205229	0.095844627205949
3.47278409944432	0.3547210956251985	0.356475406736408	0.3933561353936155	0.39372582989508437	0.4128060639167697	0.41250167964604423	0.4316832349379771	0.4307421919548292	0.466106953648106	0.4640529654862449	0.09284529200154658	0.08973626990199778	0.012029348906271053	0.09619043086298973	0.011999939791827785	0.09595526656841002
3.4937093706264992	0.3550004457413841	0.35675302572182116	0.39361620300236744	0.3939849448171057	0.4130571680900008	0.412752169998849	0.43192621063020875	0.4309848380172148	0.4663366669701622	0.46428274698769756	0.09274747077986543	0.08964191078683434	0.011971015038687582	0.09630075817092631	0.011941755585729297	0.09606538084915428
3.514760727094002	0.3552801537532155	0.35703099957118706	0.3938765814128816	0.39424436919142164	0.41330855941535377	0.4130029469503035	0.43216945042619026	0.4312277483864115	0.46656660216234647	0.4645127518952891	0.09264959106454479	0.08954749468032255	0.011912882651847312	0.09641055326434866	0.011883772342505594	0.09617496469512332
3.535938928574102	0.355560218145519	0.3573093267798028	0.3941372691958465	0.39450410159491756	0.41356023649726453	0.4132540091095028	0.43241295295604526	0.4314709216961958	0.4667967578824644	0.4647429788699279	0.09255165362217292	0.08945302232139475	0.011854951155489957	0.09651981074327409	0.011825989472944443	0.09628401271872633
3.557244739371806	0.3558406373864557	0.3575880058264258	0.3943982649069898	0.39476414058957954	0.41381219792603496	0.413505355071441	0.4326567168365487	0.43171435656700186	0.46702713277635194	0.46497342656051693	0.09245365922344619	0.08935849445296412	0.011797219960540062	0.09662852517284648	0.011768406388991792	0.09639251949747063
3.578678928397448	0.3561214099274146	0.3578670351731667	0.3946595670869819	0.39502448472239704	0.4140644422777423	0.4137569834169187	0.4329007406710402	0.4319580516058344	0.4672577254778001	0.4652040936038778	0.09235560864317638	0.08926391182193427	0.011739688479085686	0.09673669108316574	0.011711022503744672	0.09650047957360641
3.600242269194432	0.3564025342029046	0.35814641326538255	0.39492117426133827	0.3952851325252662	0.41431696811414637	0.4140088927124518	0.43314502304933794	0.43220200540618287	0.46748853460847856	0.465434978624674	0.09225750266030333	0.08916927517921004	0.011682356124380178	0.09684430296897517	0.011653837231508035	0.0966078874544678
3.6219355399671502	0.35668400863044697	0.3584261385315699	0.3951830849403221	0.3955460825148928	0.4145697739825981	0.41426108151018004	0.43338956254765193	0.4324462165479343	0.4677195587778597	0.4656660802353341	0.09215934205790305	0.08907458527970531	0.011625222310881256	0.09695135528970411	0.011596849987752123	0.09671473761181915
3.643759523609069	0.35696583161046647	0.3587062093832559	0.39544529761884617	0.39580733319269357	0.41482285841594674	0.41451354834777315	0.4336343577284971	0.4326906835972863	0.46795079658314165	0.46589739703597516	0.09206112762319965	0.088979842882356	0.011568286454222587	0.09705784246909843	0.011540060189142665	0.09682102448189767
3.6657150077309777	0.3572480015261825	0.3589866242148911	0.39570781077637435	0.3960688830446991	0.41507621993244653	0.41476629174833934	0.4338794071406054	0.43293540510665934	0.46818224660917146	0.46612892761432473	0.09196286014757356	0.08888504875012625	0.011511547971233327	0.09716375889516371	0.011483467253549762	0.09692674246527133
3.6878027846894206	0.3575305167434992	0.3592673814037392	0.39597062287682205	0.396330730541454	0.41532985703566333	0.41501931022033045	0.4341247093188376	0.4331803796146083	0.46841390742836697	0.4663606705456431	0.09186454042657322	0.0887902036500208	0.01145500627994167	0.09726909891990942	0.011427070600021239	0.09703188592649781
3.710023651615288	0.35781337561089605	0.3595484793097689	0.3962337323684573	0.39659287413791816	0.4155837682143804	0.41527260225744916	0.4343702627840954	0.4334256056457347	0.4686457776006402	0.4665926243926453	0.09176616925992453	0.08869530835309473	0.011398660799583737	0.09737385685942002	0.011370869648839488	0.0971364491941813
3.732378410442586	0.3580965764593168	0.3598299162755431	0.3964971376838008	0.3968553122733672	0.41583795194250484	0.4155261663385542	0.4346160660432324	0.4336710817105973	0.4688778556733179	0.4668247877054223	0.09166774745154103	0.0886003636344627	0.011342510950619555	0.09747802699332908	0.011314863821484167	0.09724042656070253
3.7548678679373717	0.35838011760205857	0.36011169062610876	0.39676083723952466	0.39711804337129175	0.4160924066789714	0.41578000092756573	0.43486211758896476	0.43391680630562274	0.4691101401810639	0.4670571590213619	0.0915692758095354	0.08850537027330906	0.011286556154704641	0.09758160356487622	0.01125905254065529	0.09734381228190614
3.777492835726878	0.35866399733466015	0.36039380066888616	0.3970248294363523	0.3973810658392975	0.4163471308676482	0.4160341044733698	0.4351084158997813	0.43416277791301605	0.4693426296457995	0.46728973686506947	0.09147075514622745	0.08841032905289845	0.011230795834732632	0.09768458078072229	0.011203435230275005	0.0974466005771859
3.8002541303288	0.35894821393479037	0.36067624469355714	0.3972891126589571	0.3976443780690036	0.41660212293724064	0.41628847540972336	0.43535495943985375	0.43440899500067015	0.46957532257662454	0.46752251974828846	0.09137218627815562	0.0883152407605849	0.011175229414812193	0.09778695281060834	0.0111480113154947	0.09754878562910108
3.823152573180761	0.3592327656621349	0.36095902097195326	0.3975536852758595	0.3979079784359412	0.41685738130119476	0.41654311215515727	0.4356017466589458	0.4346554560220753	0.46980821746973733	0.4677555061698194	0.0912735700260881	0.08822010618782257	0.011119856320291888	0.0978887137874409	0.011092780222702103	0.09765036158331952
3.8461889906699622	0.3595176507582838	0.3612421277579437	0.39781854563932617	0.39817186529945187	0.4171129043576015	0.4167980131128807	0.4358487759923229	0.4349021594162283	0.4700413128083551	0.46798869461544057	0.09117490721503177	0.08812492613017522	0.01106467597776195	0.09798985780703617	0.01103774137952307	0.09775132254850405
3.8693642141629967	0.3598028674466173	0.36152556328732144	0.39808369208526595	0.39843603700258406	0.4173686904890988	0.4170531766706835	0.43609604586066	0.43514910360754094	0.4702746070626329	0.46822208355782624	0.09107619867424355	0.08802970138732816	0.011009687815048963	0.09809037892773631	0.010982894214823347	0.09785166259591449
3.892679080035866	0.36008841393219215	0.3618093257776908	0.3983491229331273	0.3987004918719913	0.4176247380627744	0.41730860120083885	0.43634355466994995	0.4353962870057477	0.4705080986895833	0.4684556714564654	0.09097744523723976	0.08793443276309496	0.010954891261217625	0.09819027117045209	0.010928238158706804	0.09795137575936508
3.9161344297041563	0.36037428840162666	0.36209341342835266	0.39861483648579404	0.39896522821782776	0.4178810454300674	0.41756428506000515	0.4365913008114113	0.4356437080058138	0.47074178613299444	0.4686894567575806	0.09087864774180725	0.08783912106543128	0.010900285746602734	0.09828952851850659	0.010873772642552737	0.09805045603519602
3.9397311096534064	0.36066048902298614	0.3623778244201907	0.39888083102948185	0.39923024433364507	0.41813761092667057	0.41782022658912865	0.4368392826613965	0.43589136498784253	0.47097566782334954	0.4689234378940456	0.09077980703001498	0.08774376710644233	0.01084587070278431	0.09838814491740777	0.010819497098980335	0.09814889738190402
3.963469971469652	0.3609470139456661	0.3626625569155554	0.39914710483363264	0.39949553849628744	0.4183944328724308	0.4180764241133431	0.43708749858129686	0.43613925631698164	0.47120974217774364	0.4691576132853028	0.09068092394822165	0.08764837170239444	0.010791645562610697	0.09848611427459275	0.010765410961882438	0.09824669371992911
3.987351871870168	0.3612338613002776	0.36294760905814977	0.3994136561508103	0.39976110896578715	0.4186515095712501	0.41833287594187213	0.4373359469174511	0.43638738034333047	0.4714440075998022	0.46939198133728094	0.09058199934708895	0.08755293567372549	0.010737609760179012	0.09858343045932827	0.010711513666402439	0.09834383893173992
4.01137767273438	0.3615210291985294	0.36323297897291207	0.3996804832165943	0.4000269539852587	0.41890883931098505	0.418589580367928	0.4375846260010497	0.43663573540184486	0.4716784624795979	0.469626540442311	0.0904830340815906	0.08745745984505417	0.010683762730876012	0.09868008730254019	0.010657804648966263	0.0984403268613363
4.035548241134971	0.3618085157331109	0.36351866476590017	0.39994758424947385	0.4002930717807935	0.41916642036334784	0.4188465356686124	0.4378335341480415	0.43688431981224357	0.4719131051935673	0.4698612889790434	0.09038402901102335	0.08736194504519132	0.010630103911362099	0.09877607859672821	0.010604283347278809	0.09853615131440563
4.059864449369175	0.3620963189775753	0.36380466452417415	0.40021495745074176	0.40055946056135344	0.41942425098380437	0.4191037401048161	0.43808266965903897	0.43713313187891295	0.47214793410442824	0.47009622531236406	0.09028498499901817	0.0872663921071489	0.010576632739557112	0.09887139809553958	0.01055094920031685	0.09863130605785386
4.08432717499025	0.36238443698622	0.36409097631567827	0.4004826010043864	0.40082611851866345	0.41968232941147326	0.4193611919211163	0.43833203081922195	0.4373821698908116	0.47238294756109445	0.4703313477933092	0.09018590291354986	0.08717080186815303	0.010523348654677633	0.0989660395138543	0.010497801648327254	0.09872578481976291
4.108937300839158	0.3626728677939691	0.36437759818912424	0.40075051307698495	0.4010930438271057	0.41994065386902496	0.41961888934567726	0.43858161589824307	0.437631432121375	0.47261814389859286	0.4705666547589817	0.0900867836269485	0.08707517516965115	0.010470251097235206	0.09905999652751518	0.010444840132885602	0.09881958128939061
4.133695715076422	0.3629616094162534	0.3646645281738708	0.4010186918175951	0.4013602346436102	0.42019922256257886	0.41987683059014674	0.4388314231501311	0.4378809168284188	0.4728535214379778	0.4708021445324652	0.08998762801591015	0.08697951285732511	0.01041733950901147	0.0991532627730436	0.01039206409681448	0.09891268911657392
4.15860331121418	0.3632506598488904	0.3649517642798059	0.4012871353576463	0.40162768910754787	0.4204580336816007	0.42013501384955393	0.4390814508131942	0.43813062225404226	0.4730890784862462	0.47103781542273887	0.08988843696150736	0.08688381578109963	0.010364613333090134	0.09924583184761104	0.010339472984247422	0.09900510191184253
4.183660988148428	0.36354001706796485	0.3652393044972263	0.401555841810831	0.40189540534062085	0.42071708539880015	0.4203934373022067	0.4393316971099234	0.4383805466245314	0.47332481333625265	0.4712736657245912	0.08978921134920036	0.08678808479515493	0.010312072013867635	0.09933769730895392	0.01028706624062714	0.09909681324637631
4.208869650191461	0.3638296790297073	0.36552714679671816	0.4018248092729954	0.40216338144675423	0.42097637587002723	0.42065209910958834	0.439582160246895	0.4386306881502616	0.47356072426662293	0.4715096937185346	0.08968995206884685	0.08669232075793572	0.010259714997028269	0.09942885267487611	0.010234843312689534	0.09918781665149368
4.2342302071045115	0.36411964367037264	0.3658152891290355	0.40209403582202896	0.4024316155119858	0.4212359032341678	0.42091099741625365	0.43983283841467286	0.43888104502559944	0.4737968095416682	0.4717458976707176	0.08959066001471543	0.08659652453216259	0.010207541729567282	0.09951929142336269	0.010182803648485006	0.09927810561869421
4.259743574130585	0.36440990890611863	0.36610372942497954	0.40236351951775434	0.40270010560435615	0.42149566561303997	0.42117013034972456	0.44008372978770943	0.4391316154288039	0.4740330674112985	0.4719822758328385	0.0894913360854929	0.0865006969848416	0.010155551659781992	0.09960900699228148	0.010130946697364251	0.09936767359941712
4.285410672027485	0.3647004726328831	0.3663924655952767	0.4026332584018164	0.40296884977379793	0.42175566111128865	0.4214294960203856	0.4403348325242484	0.43938239752192887	0.47426949611093533	0.47221882644205804	0.08939198118429917	0.08640483898727754	0.010103744237296652	0.09969799277916991	0.0100792719099978	0.09945651400484223
4.311232427101037	0.364991332726261	0.36668149553045654	0.4029032504975704	0.4032378460520249	0.4220158878162803	0.4216890925213783	0.44058614476622376	0.43963338945072233	0.47450609386142445	0.47245554772091064	0.08929259621869533	0.08630895141508148	0.010052118913034036	0.09978624214114973	0.010027778738365356	0.09954462020570531
4.337209771238533	0.36528248704138117	0.36697081710072843	0.40317349380997075	0.4035070924524199	0.4222763437979975	0.421948917928496	0.44083766463916174	0.43988458934452757	0.4747428588689482	0.4726924378772172	0.08919318210069621	0.08621303514818411	0.010000675139254511	0.09987374839479912	0.009976466635782444	0.09963198553229802
4.363343641942354	0.3655739334127826	0.36726042815585913	0.40344398632545847	0.4037765869699237	0.42253702710893287	0.4222089703000777	0.44108939025208027	0.4401359953161833	0.47497978932493823	0.4729294951039964	0.08909373974678098	0.08611709107084531	0.009949412369541832	0.09996050481584007	0.009925335056880868	0.09971860327408422
4.389634982363801	0.365865669654289	0.3675503265250483	0.40371472601184794	0.4040463275809217	0.4227979357839816	0.42246924767690125	0.4413413196973884	0.4403876054619223	0.475216883405985	0.473166717579375	0.08899427007790511	0.08602112007166478	0.009898330058786264	0.10004650463899623	0.009874383457614044	0.0998044666795721
4.416084741337141	0.36615769355888483	0.36784051001680423	0.40398571081821383	0.40431631224313086	0.4230590678403353	0.4227297480820766	0.4415934510507853	0.44063941786127137	0.4754541392737511	0.4734041034664992	0.08889477401951072	0.08592512304359537	0.009847427663228991	0.10013174105782241	0.00982361129527387	0.09988956895620049
4.442693873413836	0.3664500028985886	0.3681309764188191	0.40425693867477724	0.4045865388954868	0.4233204212773734	0.42299046952093794	0.4418457823711593	0.44089143057694885	0.4756915550748802	0.4736416509134443	0.08879525250153855	0.08582910088395024	0.009796704640431919	0.10021620722457669	0.009773018028480962	0.09997390327001199
4.469463338897009	0.36674259542432774	0.36842172349784313	0.40452840749279156	0.40485700545802905	0.4235819940765559	0.42325140998093613	0.4420983117004859	0.44114364165476383	0.47592912894090844	0.47387935805312525	0.08869570645843876	0.08573305449441783	0.009746160449300767	0.10029989625003566	0.009722603117195305	0.10005746274576666
4.49639410387609	0.36703546886581134	0.36871274899955947	0.40480011516442727	0.4051277098317873	0.4238437842013145	0.42351256743153015	0.4423510370637259	0.44139604912351327	0.4761668589881741	0.4741172230032054	0.08859613682918366	0.0856369847810703	0.009695794550075298	0.10038280120325282	0.009672366022713597	0.10014024046648728
4.523487140261684	0.3673286209314034	0.36900405064845687	0.4050720595626572	0.40539864989866586	0.42410578959694384	0.42377393982407835	0.4426039564687222	0.44164865099487927	0.4764047433177274	0.4743552438660061	0.08849654455727682	0.08554089265437581	0.00964560640433998	0.10046491511148758	0.009622306207684339	0.10022222947341675
4.550743425820648	0.36762204930799475	0.3692956261477032	0.40534423854114016	0.40566982352132863	0.4243680081904917	0.42403552509172904	0.4428570679060974	0.4419014452633264	0.47664278001523896	0.474593418728415	0.08839693059076775	0.08544477902920992	0.009595595475016871	0.10054623095983573	0.009572423136086528	0.100303422765748
4.578163944211368	0.36791575166087503	0.36958747317901763	0.4056166499341051	0.40594122854308284	0.4246304378906492	0.4242973211493105	0.44311036934914955	0.4421544299059975	0.47688096715090955	0.474831745661795	0.08829729588226035	0.08534864482486615	0.009545761226386063	0.10062674169130048	0.009522716273254517	0.1003838133005388
4.605749685019276	0.3682097256336036	0.3698795894025426	0.4058892915562342	0.4062128627877627	0.42489307658764086	0.42455932589322104	0.443363858753749	0.44240760288261005	0.47711930277937786	0.4750702227218912	0.08819764138892736	0.0852524909650684	0.009496103124070565	0.10070644020646569	0.009473185085876246	0.1004633939925128
4.633501643792551	0.36850396884788084	0.37017197245671557	0.40616216120254567	0.4064847240596126	0.4251559221531132	0.42482153720131827	0.4436175340582336	0.44266096213535144	0.4773577849396287	0.4753088479487393	0.08809796807252043	0.08515631837798117	0.009446620635050529	0.10078531936336788	0.009423829041986131	0.10054215771390318
4.6614208220780515	0.368798478903418	0.3704646199581394	0.40643525664827623	0.4067568101431699	0.4254189724400241	0.4250839529328077	0.4438713931833042	0.4429145055887747	0.4775964116549011	0.47554761936657264	0.08799827689938242	0.08506012799622244	0.009397313227662352	0.10086337197726891	0.009374647610981057	0.10062009729418264
4.689508227457455	0.3690932533778063	0.37075752950145285	0.4067085756487625	0.40702911880314646	0.4256822252825302	0.42534657092813144	0.44412543403191856	0.4431682311496921	0.47783518093259475	0.4757865349837284	0.08789856884045853	0.08496392075687355	0.009348180371587134	0.10094059082047124	0.009325640263615043	0.10069720552003503
4.717764873583629	0.36938828982638705	0.37105069865920065	0.4069821159393225	0.4073016477843111	0.4259456784958754	0.42560938900885603	0.4443796544891872	0.4434221367070707	0.47807409076417773	0.4760255927925546	0.08779884487131111	0.08486769760149254	0.00929922153788354	0.10101696862226106	0.00927680647200102	0.10077347513502843
4.746191780217212	0.36968358578211935	0.37134412498170255	0.4072558752351368	0.4075743948113699	0.426209329876278	0.4258724049775596	0.4446340524222659	0.4436762201319251	0.4783131391250925	0.476264790769316	0.08769910597212738	0.08477145947612519	0.00925043619896293	0.10109249806866671	0.009228145709609947	0.10084889883951575
4.774789973263409	0.3699791387554486	0.371637805996922	0.4075298512311282	0.40784735758884755	0.4264731772008176	0.4261356166177193	0.4448886256802498	0.443930479277211	0.4785523239746623	0.4765041268740995	0.08759935312773508	0.08467520733131577	0.009201823828610678	0.10116717180221713	0.009179657451290346	0.10092346929043572
4.803560484809025	0.37027494623417384	0.37193173921033457	0.4078040416018424	0.4081205338009672	0.4267372182273216	0.4263990216935975	0.4451433720940665	0.444184911977719	0.47879164325599693	0.47674359905071945	0.08749958732761283	0.08457894212212097	0.009153383901966627	0.10124098242179969	0.009131341173244323	0.10099717910117079
4.832504353159697	0.3705710056833144	0.37222592210479527	0.4080784440013264	0.4083939211115299	0.42700145069425044	0.42666261795012783	0.4453982894763683	0.44443951604996557	0.47903109489589746	0.47698320522662274	0.08739980956590311	0.08448266480812015	0.009105115895548188	0.1013139224826034	0.00908319635306043	0.10107002084144767
4.861622622877388	0.3708673145449771	0.37252035214040646	0.4083530560630083	0.4086675171637949	0.42726587232058466	0.4269264031128017	0.4456533756214251	0.4446942892920868	0.4792706768047628	0.47722294331279314	0.08730002084142525	0.08438637635342733	0.009057019287246781	0.10138598449576364	0.009035222469685245	0.10114198703691102
4.890916344818065	0.3711638702382213	0.3728150267543834	0.4086278753995752	0.4089413195803566	0.42753048080570816	0.4271903748875518	0.445908628305015	0.44494922948372884	0.4795103868764927	0.47746281120365525	0.0872002221576854	0.08429007772670553	0.00900909355631807	0.10145716092819157	0.008987419003441133	0.10121307016910919
4.9203865761696335	0.3714606701589246	0.37310994336092124	0.4089028996028509	0.4092153259630247	0.427795273829294	0.42745453096063835	0.44616404528431675	0.44520433438593954	0.47975022298839265	0.47770280677697835	0.08710041452289252	0.08419376990117544	0.008961338183399725	0.10152744420265947	0.008939785436041348	0.10128326267550847
4.950034380490085	0.3717577116796477	0.37340509935106037	0.409178126243674	0.40948953389270076	0.4280602490511879	0.42771886899853284	0.44641962429779986	0.4454596017410597	0.47999018300107776	0.47794292789378046	0.08700059894996809	0.08409745385463066	0.008913752650509643	0.10159682669728909	0.008892321250554502	0.10135255694882517
4.979860827745887	0.3720549921494986	0.3737004920925506	0.40945355287177404	0.40976394092925555	0.42832540411129233	0.42798338664780095	0.4466753630651153	0.44571502927261203	0.48023026475837644	0.4781831723982294	0.08690077645656026	0.084001130569448	0.008866336441045064	0.10166530074562274	0.008845025931442763	0.10142094533732404
5.009866994350591	0.3723525088939965	0.3739961189297171	0.4097291770156491	0.4100385446114063	0.42859073662944963	0.42824808153498756	0.446931259286986	0.4459706146851928	0.4804704660872335	0.4784235381175476	0.08680094806505594	0.08390480103260156	0.008819089039774575	0.1017328586362396	0.0087978989645503	0.10148842014453408
5.040053963203681	0.37265025921493444	0.3742919771833231	0.41000499618243985	0.4103133424565928	0.42885624420532426	0.4285129512664981	0.44718731064509537	0.44622635566436003	0.48071078479761215	0.478664022861913	0.08670111480259496	0.08380846623567381	0.00877200993285765	0.10179949261278409	0.008750939837098848	0.10155497362880794
5.070422823729659	0.37294824039024277	0.3745880641504339	0.4102810078578074	0.4105883319608531	0.4291219244182859	0.4287779934284819	0.4474435148019776	0.4464822498765236	0.48095121868239754	0.4789046244243614	0.08660127770108077	0.08371212717486962	0.008725098607843762	0.10186519487371015	0.008704148037705473	0.10162059800352097
5.100974671917351	0.37324644967385057	0.37488437710427985	0.4105572095058063	0.41086351059869913	0.4293877748272906	0.4290432055867138	0.4476998694009057	0.4467382949688326	0.4811917655172981	0.4791453405806874	0.08650143779719628	0.08361578485102668	0.008678354553653733	0.10192995757194012	0.00865752305636125	0.10168528543657374
5.131710610359471	0.37354488429554744	0.37518091329411785	0.4108335985687599	0.41113887582299097	0.4296537929707624	0.42930858528647553	0.4479563720657799	0.4469944885690649	0.481432423060747	0.4793861690893461	0.08640159613241481	0.08351944026963176	0.008631777260612594	0.10199377281499267	0.008611064384450806	0.1017490280503921
5.1626317482924104	0.373843541460845	0.3754776699450944	0.41111017246713466	0.41141442506481196	0.42991997636647444	0.4295741300524369	0.44821302040101574	0.4472508282855138	0.48167318905380385	0.4796271076913536	0.08630175375301401	0.08342309444083007	0.008585366220430046	0.10205663266469855	0.008564771514752323	0.10181181792184191
5.193739201636265	0.3741424183508365	0.3757746442581057	0.411386928599413	0.41169015573334233	0.43018632251142946	0.4298398373885366	0.4484698119914316	0.44750731170687635	0.4819140612200557	0.47986815411018746	0.08620191171009012	0.08332674837944005	0.008539120926201349	0.10211852913681696	0.008518643941436643	0.10187364708184532
5.225034093035115	0.37444151212205784	0.3760718334096595	0.41166386434196695	0.41196606521573226	0.4304528288817392	0.43010570477786225	0.4487267444021353	0.44776393640213963	0.4821550372655172	0.4801093060516863	0.08610207105956977	0.08323040310496692	0.008493040872415314	0.10217945420114916	0.008472681160061057	0.10193450751528133
5.256517551897525	0.3747408199063459	0.37636923455173404	0.41194097704893007	0.41224215087697536	0.4307194929325046	0.43037172968252974	0.448983815178411	0.44802069992046745	0.4823961148785307	0.48035056120394976	0.0860022328622255	0.0831340596416142	0.008447125554966739	0.10223939978124008	0.008426882667578184	0.10199439116084363
5.288190714437326	0.3750403388106983	0.376666844811639	0.41221826405207046	0.4125184100597805	0.430986312097695	0.4306379095435628	0.44924102184560577	0.44827759979108633	0.48263729172966646	0.4805919172372378	0.08590239818368774	0.08303771901829851	0.008401374471129763	0.1022983577541936	0.008381247962337746	0.10205328991087015
5.320054723714605	0.37534006591713137	0.3769646612918734	0.41249572266066137	0.4127948400844444	0.43125328379002603	0.4309042417807718	0.44949836190901443	0.4485346335231714	0.48287856547162206	0.4808333718038694	0.0858025680944597	0.08294138226866216	0.0083557871195854	0.1023563199505162	0.008335776544094564	0.10211119561118664
5.352110729676963	0.37563999828253813	0.3772626810699856	0.4127733501613532	0.4130714382487229	0.43152040540083875	0.43117072379263216	0.4497558328537658	0.44879179860573193	0.4831199337391212	0.48107492253812134	0.08570274366993058	0.08284505043108734	0.008310363000411769	0.10241327815396062	0.008290467913988131	0.10216810006083676
5.384359889201005	0.37594013293854506	0.3775609011984297	0.4130511438180432	0.41334820182770154	0.4317876742999767	0.4314373529561618	0.4500134321447072	0.449049092507495	0.48336139414881235	0.48131656705612585	0.08560292599039106	0.08274872454870866	0.008265101615076986	0.10246922410127013	0.008245321574563036	0.10222399501195412
5.41680336613411	0.37624046689136964	0.3778593187044246	0.4133291008717467	0.41362512807366675	0.4320550878356634	0.43170412662679897	0.4502711572262889	0.4493065126767909	0.4836029442991674	0.4815583029557687	0.08550311614104525	0.08265240566942764	0.008220002466464038	0.1025241494822211	0.008200337029768967	0.10227887216974807
5.44944233133642	0.3765409971216759	0.37815793058980995	0.4136072185404661	0.41390221421597556	0.4323226433343797	0.4319710421382794	0.4505290055224485	0.44956405654143733	0.48384458177037987	0.48180012781658726	0.08540331521202618	0.0825560948459271	0.00817506505884591	0.10257804593922515	0.008155513784948276	0.102332723192049
5.482277962723094	0.3768417205844304	0.37845673383090317	0.4138854940190602	0.4141794574609251	0.4325903381007394	0.43223809680251224	0.45078697443649446	0.4498217215086221	0.48408630412426196	0.4820420391996663	0.08530352429841097	0.08245979313568418	0.008130288897906901	0.1026309050672296	0.008110851346855519	0.10238553968935094
5.515311445306831	0.37714263420875743	0.3787557253783553	0.4141639244791133	0.4144568549916221	0.43285816941736605	0.4325052879094569	0.4510450613509895	0.450079504964787	0.48432810890414235	0.4822840346475358	0.08520374450023378	0.08236350160098467	0.008085673490723089	0.10268271841354704	0.008066349223641467	0.10243731322458416
5.548543971240616	0.3774437348977929	0.37905490215700577	0.4144425070688024	0.4147344039678508	0.43312613454476734	0.43277261272699785	0.45130326362763273	0.45033740427550967	0.48456999363476283	0.4825261116840667	0.08510397692250185	0.08226722130893718	0.00804121834578364	0.10273347747771311	0.008022006924866432	0.10248803531290207
5.581976739860765	0.37774501952853956	0.37935426106573833	0.4147212389127666	0.41501210152594187	0.4333942307212117	0.433040068500821	0.45156157860714363	0.45059541678538745	0.48481195582217507	0.4827682678143677	0.08500422267520963	0.08217095333148858	0.007996922972982823	0.1027831737113587	0.00797782396149227	0.1025376974215817
5.615610957730194	0.3780464849517194	0.37965379897733453	0.415000117111973	0.4152899447786398	0.43366245516260155	0.4333076524542871	0.4518200036091425	0.4508535398179175	0.4850539929536369	0.4830105005246795	0.08490448287335342	0.082074698745436	0.007952786883618224	0.10283179851786883	0.007933799845885936	0.1025862909697679
5.649447838681973	0.37834812799162726	0.37995351273832795	0.41527913874358413	0.4155679308149697	0.43393080506234843	0.4335753617883073	0.4520785359320328	0.4511117706753799	0.485296102497508	0.4832528072822716	0.08480475863694723	0.0819784586324452	0.007908809590394306	0.10287934325243953	0.007889934091831918	0.10263380732843075
5.6834886038631165	0.378649945445983	0.38025339916885703	0.41555830086082446	0.4158460567001049	0.4341992775912461	0.4338431936812163	0.45233717285288255	0.4513701066387176	0.48553828190314574	0.48349518553533677	0.08470505109103754	0.08188223407906098	0.007864990607421518	0.10292579922167988	0.00784622621450648	0.10268023782001023
5.717734481778674	0.37895193408578376	0.3805534550625181	0.41583760049284585	0.41612431947523204	0.4344678698973444	0.43411114528864597	0.4525959116273046	0.45162854496741783	0.4857805286008	0.483737632712885	0.08460536136571843	0.0817860261767262	0.007821329450227843	0.10297115768369736	0.007802675730504305	0.10272557371841629
5.75218670833605	0.37925409065515453	0.3808536771862178	0.41611703464459315	0.41640271615741825	0.434736579105822	0.43437921374339844	0.4528547494893377	0.451887082899392	0.48602284000150864	0.4839801462246388	0.08450569059614828	0.08168983602179336	0.007777825635738367	0.10301540984769986	0.007759282157836722	0.10276980624892929
5.786846526889619	0.3795564118712002	0.3811540622800244	0.41639660029666953	0.41668124373947546	0.4350054023188584	0.43464739615531917	0.453113683651326	0.4521457176508561	0.48626521349699176	0.48422272346092704	0.08440603992256371	0.08159366471554237	0.007734478682294821	0.10305854687389626	0.007716045015911277	0.10281292658775953
5.821715188285586	0.3798588944238545	0.3814546070570187	0.4166762944052	0.41695989918982546	0.43527433661550663	0.43491568961116783	0.4533727113037983	0.4524044464162093	0.4865076464595451	0.4844653617925772	0.08430641049029632	0.08149751336419411	0.00769128810964137	0.10310055987338274	0.007672963825539725	0.10285492586194778
5.856793950907131	0.3801615349757305	0.38175530820314507	0.41695611390169646	0.4172386794523642	0.4355433790515641	0.43518409117449114	0.4536318296153488	0.4526632663679137	0.4867501362419353	0.48470805857081034	0.08420680344978981	0.08140138307892714	0.007648253438947705	0.10314143990808589	0.007630038108966453	0.10289579514947889
5.892084080719833	0.3804643301619702	0.38205616237706147	0.41723605569292055	0.41751758144632634	0.43581252665944475	0.43545259788549384	0.45389103573251394	0.45292217465637347	0.48699268017729264	0.4849508111271334	0.08410721995661347	0.08130527497589321	0.007605374192784176	0.1031811779902938	0.007587267389836505	0.10293552547889817
5.927586851317345	0.38076727659009224	0.3823571662099889	0.41751611666074706	0.41779660206614816	0.43608177644804863	0.4357212067609097	0.45415032677965217	0.453181168409812	0.4872352755790043	0.48519361677323153	0.08400766117148081	0.08120919017623156	0.007562649895128892	0.10321976508267028	0.007544651193205354	0.10297410782909822
5.963303543967366	0.381070370839841	0.3826583163055603	0.41779629366202675	0.4180757381813307	0.4363511254026331	0.4359899147938715	0.45440969985882185	0.45344024473415084	0.48747791974060756	0.48543647280086066	0.08390812826026496	0.08111312980608706	0.007520080071380164	0.10325719209818374	0.007502189045536234	0.1030115331292194
5.999235447657878	0.3813736094630335	0.3829596092396694	0.41807658352844757	0.41835498663630205	0.43662057048468195	0.4362587189537815	0.45466915204965797	0.4536994007128866	0.48772060993568167	0.4856793764817393	0.08380862239401564	0.08101709499662528	0.007477664248348503	0.10329344989976619	0.007459880474718794	0.10304779225855043
6.035383859143656	0.3816769889834067	0.3832610415603179	0.41835698306639735	0.41863434425028	0.4368901086317757	0.43652761618618074	0.45492868040925033	0.4539586334069682	0.487963343417741	0.4859223250674405	0.08370914474897559	0.08092108688404773	0.007435401954251297	0.10332852930025638	0.007417725010034459	0.10308287604621569
6.071750082993084	0.3819805058964645	0.38356260978746387	0.4186374890568246	0.418913807817133	0.4371597367574596	0.43679660341261806	0.4551882819720202	0.4542179398546738	0.4882061174201261	0.48616531578928224	0.08360969650659839	0.08082510660961091	0.007393292718720801	0.10336242106217242	0.007375722182199063	0.10311677527127472
6.108335431635222	0.3822841566693232	0.38386431041286817	0.4189180982550994	0.4191933741052421	0.4374294517511133	0.43706567753051984	0.4554479537495968	0.45447731707148725	0.48844892915589605	0.48640834585821985	0.08351027885356467	0.08072915531964028	0.00735133607280769	0.10339511589762651	0.007333871523337088	0.10314948066235274
6.145141225407182	0.3825879377405571	0.3841661398999406	0.41919880739087345	0.41947303985736095	0.43769925047781805	0.43733483541305695	0.4557076927306929	0.4547367620499736	0.488691775817719	0.48665141246473553	0.0834108929818002	0.08063323416554853	0.007309531548972181	0.10342660446816865	0.0072921725669718995	0.10318098289737065
6.182168792601758	0.3828918455200439	0.3844680946835861	0.4194796131679403	0.41975280179047625	0.4379691297782254	0.43760407390901335	0.45596749588098134	0.45499627175965507	0.488934654577764	0.4868945127787287	0.08331154008849305	0.08053734430385272	0.0072678786810866924	0.10345687738450238	0.007250624848055054	0.10321127260368712
6.2194194695153895	0.3831958763888088	0.3847701711700504	0.4197605122640946	0.42003265659566824	0.43823908646842363	0.4378733898426538	0.45622736014296966	0.4552558431468864	0.489177562587591	0.4871376439494072	0.08321222137611085	0.08044148689619003	0.007226377004435847	0.10348592520638533	0.007209227902948534	0.10324034035778595
6.256894600496366	0.383500026698868	0.3850723657367638	0.4200415013309909	0.42031260093796874	0.43850911733980524	0.43814278001359036	0.45648728243587555	0.4555154731347293	0.4894204969780414	0.4873808031051757	0.08311293805242013	0.0803456631093376	0.007185026055723576	0.1035137384425866	0.007167981269426527	0.10326817668510557
6.294595537993358	0.38380429277307304	0.3853746747321865	0.4203225769940023	0.42059263145622144	0.43877921915893353	0.4384122411966498	0.4567472596555014	0.45577515862282725	0.48966345485912804	0.4876239873535256	0.08301369133050364	0.08024987411522727	0.007143825373066903	0.10354030755064514	0.0071268844866771985	0.10329477205986848
6.332523642604218	0.3841086709049529	0.3856770944756518	0.4206037358520785	0.4208727447629395	0.43904938866740856	0.438681770141739	0.45700728867410795	0.45603489648727913	0.48990643331992545	0.48786719378092475	0.08291448242877773	0.08015412109096454	0.007102774495987951	0.10356562293658556	0.007085937095299144	0.1033201169050102
6.370680283125076	0.3844131573585564	0.38597962125720925	0.4208849744776035	0.42115293744416354	0.43931962258173235	0.43895136357371134	0.45726736634028914	0.4562946835805135	0.4901494294284585	0.4881104194527049	0.08281531257101307	0.08005840521884777	0.007061872965434368	0.10358967495498916	0.0070451386373155955	0.1033442015919519
6.40906683659976	0.3847177483682947	0.3862822513374682	0.42116628941625256	0.4214332060593201	0.4395899175931754	0.4392210181922324	0.4575274894788447	0.4565545167311623	0.4903924402315927	0.48835366141295217	0.0827161829863512	0.07996272768638495	0.0070211203237642295	0.1036124539087524	0.007004488656154884	0.10336701644050095
6.447684688369473	0.38502244013878173	0.3865849809474389	0.4214476771868493	0.421713547141078	0.4398602703676405	0.4394907306716445	0.45778765489065393	0.4568143927439326	0.4906354627549217	0.4885969166843936	0.08261709490932485	0.07986708968631101	0.0069805161147380446	0.10363395004878839	0.00696398669665399	0.1033885517186377
6.486535232122802	0.38532722884467513	0.38688780628837477	0.4217291342812211	0.4219939571952049	0.44013067754552765	0.4397604976608315	0.45804785935254766	0.4570743083994801	0.49087849400265704	0.4888401822682858	0.08251804957987664	0.079771492416609	0.006940059883548955	0.1036541535741975	0.006923632305075422	0.10340879764244448
6.525619869945995	0.38563211063051744	0.3871907235316141	0.4220106571640565	0.42227443270042464	0.4404011357415986	0.4400303157830834	0.45830809961718216	0.45733426045428216	0.4911215309575166	0.4890834551443032	0.08241904824337887	0.07967593708052732	0.006899751176782765	0.10367305463165621	0.006883425029082346	0.10342774437575031
6.564940012373588	0.38593708161057394	0.387493728818419	0.4222922422727587	0.4225549701082715	0.44067164154483907	0.44030018163595935	0.4585683724129092	0.4575942456405075	0.4913645705806109	0.4893267322704238	0.08232009215065264	0.07958042488659821	0.006859589542451694	0.10369064331575828	0.006843364417762565	0.10344538203032982
6.604497078439295	0.38624213786867373	0.38779681825981765	0.4225738860173021	0.42283556584294707	0.44094219151832437	0.44057009179115264	0.45882867444364955	0.45785426066589063	0.4916076098113333	0.4895700105828184	0.08222118255798797	0.0794849570486591	0.006819574529981054	0.10370690966863094	0.006803450021609869	0.10346170066549121
6.644292495727218	0.38654727545804757	0.3880999879364427	0.4228555847800863	0.4231162163011745	0.4412127821990804	0.44084004279435207	0.4590890023887634	0.45811430221360083	0.49185064556724606	0.48981328699573573	0.08212232072716369	0.07938953478586927	0.006779705690200366	0.10372184367963655	0.00676368139253114	0.10347669028791984
6.684327700423376	0.3868524904011659	0.3884032338983704	0.4231373349157896	0.42339691785205325	0.44148341009794706	0.4411100311651061	0.4593493529029216	0.45837436694211425	0.49209367474396765	0.49005655840139023	0.08202350792546897	0.07929415932273157	0.006739982575358461	0.1037354352855715	0.006724058083848128	0.10349034085177777
6.724604137367524	0.387157778689577	0.3887065521649598	0.4234191327512241	0.4236776668369131	0.44175407169944064	0.44138005339668446	0.4596097226159767	0.45863445148508436	0.4923366942150605	0.4902998216698478	0.0819247454257215	0.07919883188911192	0.006700404739110155	0.10374767437016885	0.006684579650287681	0.10350264225817796
6.76512326010531	0.38746313628374346	0.38900993872469014	0.4237009745851873	0.4239584595691677	0.4420247634616146	0.44165010595593973	0.4598701081328324	0.45889455245121147	0.49257970083191666	0.4905430736489116	0.08182603450629082	0.07910355372025897	0.006660971736523358	0.10375855076418361	0.006645245647992404	0.10351358435539737
6.805886530940724	0.38776855911287955	0.3893133895349992	0.4239828566883165	0.4242392923341685	0.4422954818159224	0.4419201852831704	0.46013050603331473	0.4591546664241137	0.49282269142364526	0.4907863111640086	0.08172737645111744	0.07900832605682481	0.00662168312407907	0.10376805424522217	0.0066060556345188814	0.10352315693859282
6.846895420988873	0.3880740430747869	0.3896169005221198	0.42426477530293977	0.42452016138905685	0.44256622316707717	0.4421902877919801	0.4603909128720412	0.4594147899621955	0.4930656627969582	0.4910295310180745	0.08162877254973688	0.07891315014488544	0.006582538459666942	0.10377617453752919	0.006567009168824356	0.10353134974953093
6.888151410229076	0.3883795840356901	0.38992046758091675	0.42454672664292936	0.4248010629626171	0.4428369838929136	0.44246040986914026	0.46065132517828994	0.459674919598518	0.4933086117360566	0.4912727299914398	0.08153022409729752	0.07881802723596214	0.0065435373025861665	0.10378290131188805	0.006528105811286267	0.10353815247674447
6.92965598755826	0.38868517783007184	0.3902240865747226	0.4248287068935521	0.4250819932551278	0.4431077603442472	0.4427305478744493	0.46091173945586894	0.4599350518406668	0.4935515350025158	0.49151590484171387	0.0814317323945854	0.0787229585870427	0.006504679213543696	0.103788224185422	0.006489345123684487	0.10354355475500654
6.971410650844719	0.38899082026050763	0.3905277533351733	0.4251107122113213	0.42536294843821454	0.443378548844735	0.44300069814059323	0.461172152182985	0.4601951831706215	0.49379442933517176	0.4917590523036704	0.08133329874804551	0.07862794546060158	0.0064659637546569115	0.1037921327215372	0.006450726669208429	0.103547546165629
7.01341690698215	0.3892965070974999	0.390831463662044	0.4253927387238474	0.42564392465470025	0.4436493456907347	0.4432708569730059	0.4614325598121121	0.46045531004462364	0.49403729145000574	0.4920021690891323	0.08123492446980378	0.07853298912462302	0.00642739048945451	0.10379461642983756	0.006412250012459708	0.10355011623597932
7.055676271944047	0.38960223407931105	0.3911352133230825	0.42567478252968804	0.4259249180184563	0.4439201471511645	0.44354102064972734	0.4616929587698593	0.46071542889304445	0.49428011804002986	0.49224525188685536	0.0811366108776907	0.07843809085262239	0.006388958982869397	0.10379566476582625	0.006373914719442375	0.10355125443943791
7.098190270838397	0.3899079969117974	0.3914389980538438	0.42595683969819836	0.4262059246142529	0.44419094946736115	0.4438111854212637	0.4619533454568387	0.460975536120253	0.4945229057751713	0.49248829736241306	0.08103835929526369	0.07834325192366871	0.006350668801237802	0.10379526713074938	0.006335720357568242	0.10355095019538396
7.1409604379627405	0.3902137912682411	0.3917428135575243	0.42623890626938044	0.42648694049760916	0.4444617488529388	0.44408134751044553	0.4622137162475329	0.46123562810448315	0.4947656513021575	0.49273130215807964	0.08094017105183016	0.07824847362240687	0.006312519512303716	0.10379341287172394	0.006297666495653331	0.10354919286886854
7.183988316859528	0.39051961278918207	0.39204665550479373	0.4265209782537324	0.42676796169464287	0.4447325414936476	0.44435150311228605	0.46247406749016207	0.46149570119770095	0.4950083512444005	0.492974262892715	0.08084204748247141	0.07815375723908038	0.0062745106852233334	0.10379009128139671	0.006259752703925869	0.10354597177071412
7.227275460371831	0.39082545708225036	0.39235051953362887	0.42680305163209714	0.4270489842019195	0.445003323547231	0.44462164839383983	0.4627343955065513	0.4617557517254713	0.4952510022018811	0.49321717616164734	0.0807439899280675	0.0780591040695549	0.006236641890548178	0.10378529159781635	0.006221978554013852	0.10354127615718767
7.270823430699384	0.39113131972199666	0.39265440124914514	0.42708512235551116	0.42733000398630133	0.44527409114328353	0.44489177949405956	0.46299469659199716	0.4620157759868244	0.4954936007510327	0.49346003853655673	0.08064599973531977	0.07796451541534098	0.0061989127002428646	0.10377900300447607	0.006184343618945043	0.10353509522990123
7.31463379945495	0.39143719624972273	0.39295829622342804	0.42736718634505183	0.42761101698479553	0.4455448403831081	0.4451618925236539	0.4632549670151332	0.4622757702541226	0.49573614344462535	0.4937028465653587	0.080548078256776	0.07786999258361973	0.006161322687668225	0.10377121462988725	0.006146847473156747	0.1035274181358119
7.358708147721062	0.39174308217331194	0.3932621999953647	0.4276492394916856	0.4278920191044027	0.4458155673395723	0.4454319835649448	0.4635152030177972	0.4625357307729248	0.49597862681164967	0.49394559677208605	0.08045022685085587	0.077775536887263	0.0061238714275857475	0.10376191554770742	0.006109489692487813	0.10351823396696602
7.403048066107065	0.39204897296705854	0.39356610807047454	0.4279312776561149	0.4281730062219643	0.44608626805696544	0.44570204867172325	0.46377540081489643	0.4627956537618539	0.4962210473571997	0.49418828565677286	0.08035244688187586	0.07768114964486174	0.00608655849616202	0.10375109477658384	0.006072269854169754	0.1035075317603571
7.447655154806527	0.3923548640714969	0.393870015920739	0.4282132966686249	0.42845397418401004	0.4463569385508546	0.4459720838691066	0.4640355565942729	0.4630555354124611	0.49646340156235635	0.49443090969533626	0.08025473972007428	0.07758683218074844	0.0060493834709625105	0.10373874127992622	0.006035187536840958	0.10349530049799682
7.49253102365499	0.3926607508932301	0.3941739189844317	0.4284952923289308	0.42873491880660497	0.4466275748079404	0.446242085153394	0.46429566651656934	0.4633153718890913	0.4967056858840712	0.494673465339459	0.080157106741637	0.07749258582502233	0.006012345930956897	0.10372484396579296	0.0059982423205431346	0.10348152910658825
7.537677292188054	0.3929666288047581	0.39447781266594745	0.4287772604060225	0.4290158358751959	0.44689817278591254	0.44651204849192255	0.4645557267150932	0.46357515932874793	0.4969478967550486	0.4949159490164718	0.08005954932872475	0.07739841191357515	0.005975445456504858	0.10370939168694804	0.005961433786709769	0.10346620645754001
7.583095589699846	0.3932724931443053	0.3947816923356314	0.429059196638012	0.429296721144458	0.4471687284133054	0.44678196982292273	0.4648157332956828	0.4638348938409581	0.4971900305836288	0.49515835712923567	0.07996206886949853	0.07730431178811659	0.005938681629372056	0.10369237324054836	0.005924761518173227	0.10344932136668206
7.628787555301809	0.3935783392156478	0.3950855533296063	0.42934109673197735	0.4295775703381401	0.4474392375893525	0.44705184505537293	0.4650756823365705	0.46409457150763606	0.4974320837536711	0.495400686056023	0.07986466675814731	0.07721028679620057	0.0059020540327132665	0.10367377736808692	0.005888225099160316	0.10343086259435097
7.674754837981857	0.39388416228793993	0.39538939094960157	0.42962295636380843	0.4298583791489109	0.4477096961838416	0.44732167006885515	0.4653355698882473	0.4643541883829478	0.4976740526244352	0.4956429321504004	0.07976734439491417	0.07711633829125031	0.005865562251081258	0.10365359275527908	0.005851824115296722	0.1034108188452052
7.720999096663877	0.39418995759554076	0.3956932004627797	0.4299047711780514	0.4301391432382034	0.4479801000369684	0.4475914407134089	0.46559539197332755	0.4646137404931752	0.49791593353046465	0.4958850917411094	0.07967010318612557	0.07702246763258766	0.005829205870422349	0.10363180803197736	0.005815558153599021	0.10338917876796927
7.767522000267617	0.3944957203378394	0.3959969771015635	0.43018653678775304	0.43041985823606044	0.4482504449591914	0.44786115280938554	0.46585514458641175	0.4648732238365792	0.4981577227814687	0.4961271611319483	0.07957294454421784	0.07692867618545714	0.005792984478081742	0.10360841177210034	0.005779426802478227	0.10336593095560431
7.814325227768903	0.3948014456790807	0.3963007160634627	0.43046824877430506	0.4307005197409788	0.4485207267310855	0.4481308021473028	0.46611482369395113	0.4651326343832634	0.49839941666220466	0.496369136601654	0.07947586988776614	0.07683496532105513	0.005756897662793747	0.10358339249337689	0.005743429651737131	0.10334106394492437
7.861410468260233	0.3951071287481897	0.39660441251089895	0.43074990268728686	0.4309811233197532	0.4487909411031948	0.4484003844876973	0.4663744252341101	0.46539196807503713	0.49864101143235906	0.4966110144037822	0.07937888064151402	0.07674133641655713	0.005720945014670242	0.1035567386572751	0.00570756629256941	0.10331456621669588
7.908779421011744	0.3954127646385961	0.396908061571033	0.4310314940443095	0.4312616645073208	0.4490610837958863	0.44866989556097986	0.46663394511662953	0.4656512208252792	0.49888250332643064	0.4968527907665898	0.07928197823640082	0.07664779085514654	0.005685126125236195	0.10352843866918704	0.005671836317561407	0.10328642619548134
7.956433795532517	0.39571834840805825	0.39721165833558786	0.431313018330859	0.4315421388066039	0.4493311504992035	0.4489393310672865	0.4668933792226905	0.4659103885187995	0.49912388855361167	0.49709446189291473	0.07918516410959259	0.07655433002604203	0.005649440587395027	0.10349848087791713	0.005636239320677916	0.10325663224931247
8.004375311632296	0.39602387507848613	0.3975151978606746	0.43159447100013754	0.4318225416883533	0.449601136872718	0.44920868667633257	0.4671527234047756	0.4661694670117023	0.49936516329766933	0.4973360239600577	0.07908843970451211	0.07646095532452805	0.005613887995423283	0.10346685357565377	0.005600774897277283	0.10322517268993181
8.052605699483543	0.3963293396357646	0.39781867516661573	0.43187584747290725	0.4321028685909913	0.44987103854538213	0.4494779580272652	0.4674119734865327	0.46642845213124823	0.4996063237168278	0.4975774731196626	0.07899180647086847	0.07636766815198258	0.00557846794500616	0.10343354499819668	0.005565442644106966	0.10319203577257952
8.101126699683881	0.39663473702957597	0.3981220852377696	0.4321571431373315	0.4323831149204542	0.450140851115382	0.44974714072851574	0.4676711252626367	0.4666873396757172	0.49984736594364965	0.4978188054975975	0.07889526586468847	0.07627446991590832	0.005543180033202866	0.10339854332458742	0.005530242159294652	0.10315720969580866
8.149940063318896	0.3969400621732217	0.3984254230223531	0.4324383533488166	0.4326632760500347	0.4504105701499883	0.4500162303576515	0.46793017449865176	0.4669461254142695	0.5000882860849172	0.498060017193835	0.0787988193483476	0.07618136202996154	0.005508023858452837	0.10336183667689625	0.00549517304235092	0.10312068260138574
8.199047552025359	0.39724530994344387	0.3987286834322644	0.43271947342985284	0.43294334732022294	0.45068019118540853	0.4502852224612279	0.4681891169308931	0.4672048050868081	0.5003290802215137	0.49830110428233343	0.0787024683906024	0.07608834591398408	0.005472999020581959	0.10332341312046367	0.0054602348941674705	0.10308244257434751
8.248450938054788	0.3975504751802469	0.3990318613429056	0.4330004986698565	0.43322332403854924	0.4509497097266385	0.4505541125546401	0.46844794826628894	0.4674633744038402	0.5005697444083054	0.49854206281091656	0.07860621446662054	0.0759954229940329	0.005438105120800785	0.10328326066361626	0.005425427317021558	0.10304247764278784
8.298152004337403	0.3978555526867175	0.39933495159300425	0.43328142432500927	0.43350320147942445	0.4512191212473134	0.45082289612197457	0.4687066641822423	0.4677218290463389	0.500810274674022	0.49878288880115496	0.07851005905801689	0.07590259470241342	0.005403341761691216	0.10324136725755295	0.0053907499145608995	0.10300077577778666
8.348152544546481	0.3981605372288453	0.3996379489844351	0.43356224561809975	0.4337829748839816	0.45148842118955873	0.45109156861585964	0.46896526032649233	0.46798016466560394	0.5010506670211382	0.4990235782482456	0.07841400365288331	0.07580986247770898	0.0053687085472180485	0.10319772079634504	0.005356202291820544	0.10295732489342413
8.398454363163072	0.3984654235353424	0.3999408482820411	0.4338429577383628	0.4340626394599161	0.4517576049638409	0.4513601254573176	0.4692237323169749	0.46823837688312364	0.5012909174257553	0.4992641271208931	0.07831804974582336	0.07571722776481583	0.005334205082716537	0.10315230911676565	0.005321784055203338	0.1029121128465107
8.449059275541144	0.3987702062974628	0.4002436442134536	0.43412355584131995	0.4343421903813264	0.45202666794881813	0.45162856203561397	0.4694820757416851	0.4684964612904352	0.5015310218374817	0.49950453136118905	0.07822219883798694	0.07562469201497388	0.0052998309749074934	0.10310511999838923	0.00528749481248969	0.10286512743661547
8.49996910797308	0.39907488016882126	0.4005463314689131	0.43440403504861885	0.43462162278855426	0.45229560549119086	0.45189687370810944	0.46974028615853736	0.4687544134489862	0.5017709761793144	0.4997447868844938	0.07812645243710362	0.07553225668580107	0.005265585831879527	0.1030561411633073	0.005253334172839352	0.10281635640619413
8.551185697755594	0.39937943976521184	0.40084890470108875	0.4346843904478723	0.43490093178802464	0.4525644129055514	0.4521650558001098	0.46999835909522686	0.4690122288899952	0.5020107763475208	0.4999848895793158	0.07803081205751906	0.07543992324132691	0.005231469263087263	0.10300536027607166	0.0052193017467736524	0.10276578744002052
8.602710893256043	0.3996838796644255	0.40115135852489714	0.4349646170924974	0.4351801124520845	0.452833085474234	0.4524331036047152	0.47025629004908925	0.4692699031143113	0.5022504182115183	0.5002248353071915	0.07793527922022812	0.07534769315202593	0.005197480879369998	0.102952764943808	0.005185397146192372	0.10271340816557029
8.654546553979111	0.39998819440606853	0.40145368751732224	0.43524471000155446	0.4354591598188436	0.45310161844716523	0.45270101238267185	0.4705140744869631	0.4695274315922772	0.5024898976137574	0.5004646199025674	0.07783985545291376	0.07525556789485473	0.005163620292920612	0.10289834271587495	0.005151619984355982	0.1026592061527225
8.706694550633951	0.4002923784913785	0.4017558862172327	0.435524664159585	0.43573806889201194	0.45337000704171226	0.45296877736221974	0.4707717078450485	0.46978480976358655	0.5027292103696009	0.5007042391726786	0.07774454228998125	0.07516354895328445	0.005129887117308662	0.10284208108402026	0.005117969875898076	0.10260316891371701
8.759156765201672	0.40059642638304216	0.40205794912520104	0.43580447451645077	0.4360168346407402	0.45363824644253375	0.45323639373894414	0.47102918552876893	0.47004203303714637	0.5029683522672074	0.5009436888974304	0.07764934127259568	0.07507163781733744	0.005096280967469724	0.10278396748230989	0.005084446436819157	0.10254528390326811
8.811935091003267	0.40090033250501106	0.4023598707033204	0.4360841359871709	0.4362954519994568	0.4539063318014281	0.45350385667562415	0.4712865029126313	0.4702990967909367	0.5032073190674105	0.5011829648292784	0.0775542539487211	0.07497983598362545	0.00506280145970095	0.1027239892868721	0.005051049284475084	0.1024855385182093
8.865031432767935	0.40120409124231754	0.4026616453750223	0.4363636434517601	0.4365739158677075	0.4541742582371826	0.4537711613020816	0.47154365534008563	0.4705559963718702	0.5034461065036012	0.5014220626931085	0.07745928187315614	0.0748881449553828	0.005029448211658405	0.10266213381591172	0.00501777803759218	0.1024239200975785
8.918447706701835	0.4015076969408905	0.4029632675248933	0.43664299175506593	0.4368522211099927	0.4544420208354226	0.4540383027150313	0.4718006381233858	0.4708127270956531	0.5036847102816093	0.5016609781861187	0.07736442660757442	0.07479656624250716	0.004996220842369503	0.10259838832982382	0.004984632316258342	0.10236041592268919
8.972185840557227	0.4018111439073701	0.40326473149849157	0.4369221757066063	0.4371303625556058	0.4547096146484603	0.4543052759779292	0.4720574465434498	0.47106928424664435	0.5039231260795847	0.5018997069776979	0.0772696897205634	0.07470510136159496	0.004963118972209912	0.10253274003096635	0.004951611741912387	0.10229501321681767
9.02624777370205	0.40211442640892264	0.40356603160216276	0.4372011900804065	0.4374083349984704	0.4549770346951432	0.45457207612082123	0.47231407584971935	0.4713256630777163	0.5041613495478787	0.5021382447093087	0.07717507278766327	0.07461375183598153	0.004930142222917766	0.10246517606357486	0.004918715937351159	0.10222769914531682
9.080635457189915	0.4024175386730546	0.4038671621028557	0.43748002961483523	0.43768613319697824	0.4552442759607024	0.4548386981401925	0.47257052126002014	0.4715818588101138	0.5043993763089261	0.5023765869943659	0.07708057739140907	0.07452251919577879	0.004897290217588335	0.10239568351386197	0.004885944526734853	0.10215846081560187
9.135350853830497	0.4027204748874269	0.40416811722793794	0.43775868901244264	0.4379637518738261	0.45551133339660127	0.45510513699881555	0.4728267779604219	0.4718378666333145	0.5046372019571264	0.5026147294181194	0.07698620512136944	0.07443140497791521	0.004864562580666032	0.10232424940981844	0.004853297135571921	0.10208728527692301
9.190395938260405	0.4030232291996676	0.40446889116501017	0.43803716293979506	0.4382411857158528	0.45577820192038343	0.45537138762559887	0.47308284110509813	0.47209368170488897	0.504874822058726	0.502852667537534	0.07689195757419076	0.07434041072617699	0.004831958937955072	0.10225086072138367	0.004820773390720845	0.10201415952052173
9.245772697014415	0.4033257957171859	0.404769478061721	0.43831544602731265	0.43851842937387625	0.45604487641552166	0.45563744491543556	0.4733387058161865	0.4723492991503596	0.5051122321517008	0.5030903968811707	0.07679783635363698	0.07424953799124703	0.004799478916607924	0.10217550436017575	0.004788372920398132	0.1019390704795029
9.301483128597186	0.40362816850698424	0.4050698720255812	0.43859353286910446	0.4387954774625303	0.4563113517312646	0.45590330372905125	0.47359436718364806	0.47260471406306104	0.5053494277456368	0.5033279129490685	0.07670384307063356	0.07415878833074653	0.004767122145116431	0.1020981671795056	0.004756095354156109	0.1018620050287069
9.357529243555355	0.40393034159547053	0.4053700671237772	0.4388714180228046	0.43907232456010026	0.45657762268248575	0.45616895889285225	0.4738498202651279	0.47285992150399975	0.5055864043216143	0.5035652112126249	0.07660997934331103	0.07406816330927884	0.004734888253332237	0.10201883597439121	0.004723940322905129	0.10178294998486592
9.413913064550128	0.40423230896827006	0.4056700573829843	0.4391490960094075	0.43934896520836014	0.45684368404953074	0.45643440519877404	0.474105060085814	0.47311491650171356	0.5058231573320879	0.5038022871144779	0.07651624679704797	0.07397766449846956	0.0047027768724436925	0.10193749748162872	0.004691907458894029	0.10170189210644764
9.47063662643026	0.4045340645700373	0.4059698367891803	0.43942656131310376	0.43962539391240846	0.4571095305780656	0.456699637404129	0.47436008163829857	0.4733696940521321	0.5060596822007718	0.504039136068388	0.07642264706451758	0.07388729347701152	0.004670787634988738	0.10185413837959345	0.004659996395716348	0.10161881809364104
9.527701976305488	0.40483560230426685	0.40626939928745753	0.4397038083811152	0.4399016051405043	0.457375156978924	0.4569646502314544	0.474614879882437	0.4736242491184357	0.5062959743225207	0.5042757534591196	0.07632918178573152	0.0737970518307067	0.0046389201748415765	0.1017687452881546	0.004628206768306775	0.10153371458834215
9.585111173620431	0.40513691603310403	0.40656873878183547	0.43998083162353	0.4401775933239025	0.45764055792795494	0.45722943836836033	0.4748694497452079	0.47387857663091587	0.5065320290632132	0.5045121346423229	0.07623585260808613	0.07370694115251315	0.004607174127213121	0.10168130476890269	0.0045965382129380394	0.10144656817418252
9.642866290228868	0.4054379995771553	0.4068678491350724	0.4402576254131376	0.44045335285668996	0.4579057280658706	0.4574939964673776	0.4751237861205735	0.47413267148683463	0.5067678417596354	0.5047482749444168	0.07614266118640976	0.07361696304258768	0.004575549128661649	0.10159180332500739	0.004564990367217803	0.10135736537638707
9.700969410468568	0.4057388467152988	0.40716672416847727	0.4405341840852635	0.440728878095621	0.45817066199809364	0.4577583191458052	0.47537788386933943	0.4743865285502851	0.5070034077193643	0.5049841696624708	0.07604960918300985	0.07352711910833341	0.004544044817074155	0.10150022740116071	0.004533562870095764	0.10126609266194464
9.75942263123647	0.40603945118449314	0.407465357661721	0.44081050193760396	0.44100416335995274	0.458435354294605	0.45802240098555913	0.4756317378190153	0.47464014265205107	0.5072387222206507	0.5052198140640887	0.07595669826772154	0.073437410964445	0.004512660831671678	0.10140656338357701	0.004502255361849006	0.10117273643945168
9.818228062064373	0.4063398066795872	0.4077637433526466	0.4410865732300605	0.4412792029312799	0.45869979948979106	0.45828623653301853	0.4758853427636742	0.4748935085894671	0.5074737805123039	0.5054552033872899	0.07586393011795552	0.07334784023295743	0.004481396813005745	0.10131079759999295	0.004471067484079327	0.10107728305898434
9.877387825195074	0.40663990685312923	0.4080618749370806	0.4413623921845742	0.4415539910533702	0.45896399208229094	0.4585498202988743	0.4761386934638137	0.4751466211262781	0.5077085778135754	0.5056903328403938	0.07577130641874893	0.07325840854329167	0.004450252402959265	0.10121291631968177	0.004439998879733675	0.10097971881252477
9.936904055658934	0.40693974531517485	0.40835974606864317	0.4416379529849599	0.441828521932	0.4592279265348444	0.45881314675797763	0.4763917846462155	0.4753994749925011	0.5079431093140436	0.5059251976019034	0.07567882886281445	0.07316911753230489	0.004419227244747859	0.10111290575359533	0.004409049193078385	0.10088002993359169
9.996778901350961	0.4072393156330959	0.4086573503585572	0.44191324977674107	0.44210278973478795	0.45949159727413946	0.45907621034918605	0.4766446110038072	0.47565206488428396	0.5081773701734987	0.5061597928203881	0.07558649915059244	0.07307996884433962	0.004388320982902538	0.10101075205400889	0.0043782180696956274	0.10077820259721193
10.05701452310831	0.40753861133138786	0.4089546813754587	0.44218827666698257	0.44237678859103075	0.459754998690659	0.45933900547521234	0.47689716719552117	0.47590438546376673	0.5084113555218269	0.5063941136143687	0.07549431899030223	0.07299096413127333	0.00435753326328614	0.10090644131484794	0.004347505156506504	0.10067422292023309
10.117613094788254	0.40783762589147765	0.4092517326452058	0.44246302772412593	0.4426505125915375	0.46001812513852913	0.45960152650247194	0.477149447846157	0.476156431358942	0.5086450604588965	0.5066281550722012	0.0754022900979948	0.07290210505256946	0.004326863733075559	0.10079995957151766	0.004316910101741733	0.10056807696109615
10.178576803346665	0.40813635275153065	0.40954849765068707	0.44273749697782216	0.44292395578846416	0.4602809709353659	0.45986376776093085	0.4774014475462408	0.4764081971635154	0.5088784800544429	0.5068619122519614	0.07531041419760598	0.07281339327532904	0.004296312040771966	0.10069129280105926	0.004286432554952757	0.1004597507198497
10.239907848916916	0.4084347853062578	0.4098449698316309	0.4430116784187662	0.44319711219514857	0.4605435303621238	0.46012572354395315	0.47765316085188797	0.4766596774367668	0.5091116093479554	0.5070953801813304	0.07521869302101211	0.07272483047434261	0.004265877836197696	0.10058042692207891	0.004256072167016178	0.10034923013837727
10.301608444889292	0.4087329169067223	0.41014114258441386	0.44328556599853064	0.4434699757859448	0.4608057976629426	0.4603873881081498	0.47790458228466287	0.47691086670341165	0.5093444433485634	0.5073285538574799	0.07512712830808259	0.07263641833214426	0.004235560770480262	0.10046734779474775	0.004225828590109337	0.1002365011001416
10.363680817990868	0.40903074086014496	0.4104370092618672	0.4435591536293989	0.44374254049605694	0.4610677670449953	0.460648755673225	0.4781557063314411	0.4771617594534612	0.5095769770349222	0.507561428246957	0.07503572180673812	0.07254815853906521	0.004205360496065236	0.10035204122081609	0.004195701477731184	0.10012154943035512
10.426127208365882	0.40932825042971127	0.41073256317308676	0.4438324351841989	0.4440148002213747	0.46132943267833554	0.46090982042182604	0.4784065274442705	0.47741235014208466	0.5098092053551012	0.5077939982855721	0.07494447527300638	0.07246005279328707	0.004175276666710026	0.10023449294384079	0.00416569048469162	0.10000436089617892
10.488949869656532	0.4096254388343762	0.41102779758323815	0.4441054044961374	0.4442867488183063	0.4615907886957463	0.4611705764993903	0.47865704004023363	0.47766263318947083	0.5100411232264711	0.5080262588782833	0.07485339047107947	0.07237210280090069	0.004145308937480774	0.1001146886489721	0.004135795267102171	0.09988492120631065
10.552151069084381	0.40992229924866963	0.4113227057133655	0.4443780553586323	0.44455838010361426	0.4618518291925868	0.4614310180139935	0.47890723850130884	0.4779126029806896	0.5102727255355912	0.5082582048990849	0.07476246917337268	0.07228431027595947	0.004115456964746578	0.09999261396298209	0.0041060154823839845	0.0997632160114108
10.615733087532126	0.4102188248025015	0.4116172807401971	0.4446503815251471	0.44482968785424837	0.4621125482266409	0.46169113903619835	0.4791571171742335	0.47816225386555383	0.5105040071380992	0.5084898311908941	0.0746717131605843	0.07219667694053808	0.0040857204061826025	0.09986825445460568	0.004076350789262051	0.09963923090404592
10.679698219625935	0.4105150085809665	0.4119115157959527	0.44492237670902374	0.445100665807181	0.46237293981796546	0.46195093359890294	0.47940667037036555	0.4784115801584822	0.5107349628585983	0.5087211325654386	0.07458112422175518	0.07210920452479044	0.004056098920767415	0.09974159563427065	0.004046800847764764	0.09951295141880223
10.744048773818252	0.41081084362414827	0.41220540396814953	0.4451940345833167	0.44537130765924104	0.4626329979487381	0.46221039569718964	0.47965589236554673	0.4786605761383615	0.5109655874905479	0.5089521038031461	0.07449070415432965	0.07202189476700871	0.004026592168778098	0.099612622954254	0.0040173653192163705	0.09938436303207254
10.808787072471103	0.41110632292692334	0.41249893829940737	0.4454653487806256	0.44564160706694766	0.46289271656310604	0.46246951928817254	0.47990477739996534	0.478909236048409	0.5111958757961529	0.5091827396530308	0.07440045476421883	0.07193474941368348	0.0039971998117880325	0.09948132180880975	0.003988043866232527	0.09925345116225515
10.87391545193992	0.4114014394387651	0.4127921117872557	0.4457363128929293	0.44591155764634527	0.46315208956703446	0.46272829829084766	0.4801533196780192	0.479157554096036	0.5114258225062532	0.5094130348325848	0.07431037786586203	0.07184777021956408	0.003967921512668227	0.09934767753415485	0.0039588361527380656	0.09912020117006648
10.93943626265785	0.41169618606354746	0.41308491738393804	0.446006920471419	0.44618115297283756	0.46341111082815517	0.4629867265859417	0.4804015133681801	0.479405524452711	0.5116554223202162	0.5096429840276663	0.07422047528229317	0.07176095894772092	0.003938756935578436	0.09921167540844067	0.00392974184393724	0.09898459835822848
11.00535186922059	0.4119905556593476	0.4133773479962176	0.44627716502633197	0.44645038658102204	0.46366977417561506	0.46324479801576035	0.4806493526028563	0.47965314125382336	0.5118846699058262	0.5098725818923906	0.0741307488452026	0.07167431736960747	0.003909705745971603	0.09907330065205144	0.0039007606063274913	0.09884662797172439
11.071664650471687	0.41228454103824946	0.4136693964851817	0.44654704002678497	0.44671925196452394	0.463928073399926	0.4635025063840389	0.480896831478258	0.4799003985985473	0.5121135598991778	0.510101823049021	0.07404120039500615	0.07158784726512528	0.0038807676105943045	0.09893253842754746	0.0038718921076998924	0.098706275197884
11.138376999588447	0.4125781349661459	0.4139610556660471	0.4468165389006079	0.44698774257583146	0.46418600225281353	0.46375984545579085	0.48114394405426103	0.48014729054970623	0.5123420869045678	0.5103307020878598	0.07395183178090989	0.07150155042268702	0.0038519421974672063	0.09878937383959396	0.003843136017122273	0.0985635251662984
11.205491324168262	0.41287133016254146	0.4142523183079636	0.44708565503417697	0.4472558518261294	0.46444355444706603	0.4640168089571581	0.4813906843542715	0.48039381113363716	0.5125702454943876	0.51055921356714	0.07386264486097932	0.071415428639283	0.003823229175900167	0.09864379193525963	0.003814492004946768	0.09841836294910422
11.273010046315514	0.413164119300354	0.41454317713381905	0.44735438177224907	0.4475235730851345	0.46470072365638493	0.4642733905752608	0.48163704636509186	0.48063995434005613	0.5127980302090178	0.5107873520129184	0.07377364150220805	0.07132948372054784	0.0037946282164891265	0.0984957777041302	0.0037859597428120395	0.09827077356101199
11.340935602728974	0.4134564950057174	0.41483362482004216	0.44762271241779517	0.4477908996809293	0.4649575035152344	0.46452958395804783	0.4818830240367858	0.48088571412192305	0.5130254355567226	0.5110151119189684	0.0736848235805879	0.07124371748082808	0.003766138991101897	0.09834531607819486	0.0037575389036312856	0.09812074195940568
11.409270444789758	0.41374844985778236	0.4151236539964077	0.447890640231834	0.4480578248997979	0.4652138876186914	0.4647853827141473	0.4821286112825442	0.48113108439530844	0.5132524560135435	0.5112424877466745	0.07359619298117999	0.07115813174325081	0.0037377611728834914	0.09819239193198825	0.0037292291615891315	0.09796825304422896
11.478017038649782	0.4140399763885179	0.41541325724583833	0.448158158433266	0.4483243419860597	0.4654698695222958	0.4650407804127163	0.48237380197855173	0.48137605903925795	0.5134790860231957	0.5114694739249249	0.07350775159818762	0.07107272833979288	0.003709494436255678	0.09803699008290323	0.0037010301921482913	0.09781329165838315
11.547177865320764	0.41433106708251316	0.4157024271042089	0.4484252601987079	0.44859044414190524	0.46572544274190186	0.4652957705832935	0.48261858996385376	0.48162063189566084	0.5137053199969646	0.511696064850009	0.07341950133502868	0.07098750911135308	0.003681338456907657	0.09787909529102023	0.003672941672044683	0.09765584258781246
11.616755420763786	0.41462171437677714	0.41599115606014925	0.4486919386623258	0.4488561245272311	0.4659806007535279	0.46555034671564943	0.4828629690402229	0.4818647967691157	0.5139311523136021	0.5119222548855112	0.0733314441044108	0.07090247590782216	0.003653292911802719	0.09771869225941998	0.003644963279274993	0.09749589056136188
11.686752215979308	0.4149119106605405	0.41627943655484667	0.44895818691567085	0.44912137625947446	0.466235336993209	0.4658045022596378	0.4831069329720281	0.4821085474267987	0.5141565773192248	0.5121480383622087	0.07324358182840753	0.07081763058815888	0.0036253574791680343	0.09755576563419766	0.0036170946931068926	0.09733342025108982
11.75717077709787	0.41520164827505524	0.41656726098184893	0.44922399800751217	0.4493861924134495	0.4664896448568473	0.46605823062504864	0.48335047548610083	0.48235187759833037	0.5143815893272122	0.5123734095779681	0.07315591643853343	0.07073297502045893	0.003597531838490653	0.09739030000446292	0.003589335594069265	0.09716841627239603
11.82801364547121	0.41549091951339484	0.4168546216868663	0.4494893649436723	0.44965056602118214	0.46674351770006417	0.46631152518145896	0.48359359027160526	0.48259478097564595	0.5146061826181058	0.5125983627976435	0.07306844987582407	0.07064851108203686	0.0035698156705223916	0.09722227990276622	0.0035616856639517636	0.09700086318400736
11.899283377763982	0.4157797166202546	0.4171415109675742	0.4497542806868617	0.449914490071746	0.46699694883805276	0.4665643792580866	0.48383627097990667	0.4828372512128624	0.5148303514395087	0.5128228922529755	0.07298118409091381	0.07056424065949693	0.00354220865727628	0.09705168980502776	0.0035341445858056986	0.09683074548837567
11.970982546046038	0.41606803179175134	0.41742792107341464	0.4500187381565135	0.45017795751109824	0.4672499315454302	0.46681678614364247	0.4840785112244413	0.483079281926149	0.5150540900059879	0.5130469921424903	0.0728941210441166	0.07048016564881374	0.003514710482018124	0.09687851413070803	0.00350671204393338	0.09665804763150732
12.043113737885237	0.41635585717522255	0.4177138442053986	0.45028273022861853	0.45044096124191585	0.46750245905609056	0.46706873908618407	0.48432030458058667	0.4833208666935971	0.5152773924989738	0.5132706566314006	0.07280726270550876	0.07039628795540992	0.003487320829272278	0.09670273724297829	0.0034793877238938897	0.09648275400327577
12.115679556440844	0.41664318486902635	0.4179992725159074	0.45054624973556096	0.45070349412343147	0.4677545245630584	0.4673202312929692	0.48456164458553214	0.4835619990550905	0.5155002530666644	0.5134938798515069	0.07272061105500977	0.07031260949423697	0.003460039384807434	0.09652434344877747	0.003452171312492869	0.09630484893752111
12.188682620557461	0.4169300069223395	0.4182841981084937	0.4508092894659528	0.4509655489712699	0.4680061212183417	0.46757125593030935	0.4848025247381498	0.48380267251217624	0.5157226658239271	0.513716655901098	0.07263416808246816	0.07022913218985527	0.0034328658356423958	0.09634331699902532	0.003425062497786513	0.09612431671232002
12.26212556485955	0.4172163153349576	0.4185686130376839	0.4510718421644704	0.45122711855728526	0.4682572421327865	0.4678218061234256	0.48504293849886704	0.4840428805279372	0.5159446248522044	0.5139389788448567	0.07254793578774649	0.07014585797651798	0.0034057998700478542	0.0961596420889066	0.0033980609690775765	0.09594114154995736
12.336011039846525	0.41750210205709337	0.4188525093087783	0.4513339005316903	0.45148819560939746	0.4685078803759318	0.46807187495630187	0.4852828792895393	0.48428261652686344	0.5161661241994179	0.5141608427137614	0.07246191618080838	0.07006278879825367	0.0033788411775299565	0.09597330285777161	0.0033711664169069344	0.09575530761713935
12.41034171198835	0.41778735898917396	0.4191358788776522	0.45159545722392436	0.45174877281142906	0.4687580289758629	0.4683214554715412	0.48552234049332116	0.48452187389472545	0.5163871578798745	0.5143822415049911	0.07237611128180538	0.06997992660895277	0.0033519894488418522	0.09578428338953415	0.003344378533061576	0.09556679902536303
12.485120263821853	0.4180720779816417	0.4194187136505571	0.4518565048530572	0.45200884280294384	0.4690076809190688	0.4685705406702217	0.4857613154545431	0.484760645978448	0.5166077198741742	0.5146031691818328	0.07229052312116928	0.06989727337245202	0.003325244375971703	0.09559256771272828	0.0033176970105617265	0.09537559983080257
12.560349394047481	0.4183562508347497	0.419701005483921	0.4521170359863821	0.4522683981790831	0.4692568291502964	0.46881912351175187	0.48599979747858335	0.48499892608598366	0.5168278041291169	0.5148236196735857	0.07220515373969995	0.06981483106262433	0.003298605652142683	0.09539813980072154	0.0032911215436608465	0.09518169403463617
12.63603181762671	0.41863986929836217	0.41998274618414916	0.4523770431464384	0.45252743149040464	0.46950546657240777	0.4690671969137283	0.48623777983174443	0.48523670748618825	0.5170474045576126	0.5150435868754711	0.07212000518865948	0.06973260166346605	0.0032720729718094255	0.09520098357188544	0.003264651827848297	0.09498506558330178
12.712170265880024	0.41892292507174966	0.42026392750742403	0.45263651881084765	0.4527859352427204	0.4697535860462362	0.46931475375179216	0.4864752557411279	0.485473983408696	0.5172665150385898	0.51526306464854	0.07203507952986568	0.06965058716918883	0.003245646030660687	0.09500108288979447	0.0032382875598435668	0.09478569836861084
12.78876748658549	0.41920540980338966	0.4205445411595063	0.45289545541215254	0.45304390189693566	0.47000118039044436	0.46956178685948796	0.48671221839451195	0.48571074704379646	0.5174851294169087	0.5154820468195827	0.07195037883578674	0.06956878958431098	0.003219324525612244	0.09479842156362395	0.0032120284375869446	0.09458357622790459
12.865826244077915	0.4194873150907618	0.42082457879553387	0.45315384533765357	0.453301323868887	0.47024824238138196	0.4698082890281204	0.4869486609402284	0.48594699154231025	0.5177032415032724	0.5157005271810403	0.07186590518963905	0.0694872109237503	0.003193108154798452	0.0945929833478516	0.0031858741602457386	0.094378682944253
12.943349319348618	0.41976863248014573	0.4211040320198229	0.4534116809292467	0.45355819352918253	0.470494764752943	0.47005425300661424	0.4871845764870388	0.4861827100154682	0.5179208450741387	0.515918499490916	0.07178166068548333	0.06940585321291967	0.003166996617579798	0.09438475194293972	0.0031598244282107224	0.09417100224688113
13.0213395101458	0.4200493534664189	0.42138289238566695	0.4536689544832633	0.45381450320304073	0.47074074019642637	0.4702996715013738	0.48741995810401617	0.48641789553478915	0.5181379338716369	0.5161359574726888	0.07169764742832666	0.0693247184878231	0.0031409896145366822	0.09417371099540617	0.003133878943087698	0.09396051781115489
13.099799631075467	0.4203294694928528	0.42166115139513693	0.4539256582503071	0.45407024517013067	0.47098616136039395	0.47054453717614203	0.4876547988204222	0.48665254113195905	0.5183545016034817	0.5163528948152265	0.0716138675342222	0.06924380879515266	0.0031150868474600912	0.09395984409798075	0.0031080374076966066	0.09374721325876578
13.178732513703073	0.4206089719509104	0.4219388004988807	0.4541817844350945	0.45432541166441204	0.4712310208505318	0.47078884265186166	0.4878890916255884	0.4868866397987113	0.5185705419428907	0.5165693051727022	0.07153032313037266	0.06916312619238849	0.003089288019365366	0.0937431347900457	0.0030822995260764152	0.09353107215835621
13.258141006655675	0.420887852180043	0.4222158310959232	0.4544373251962939	0.45457999487397666	0.47147531122951075	0.4710325805065371	0.48812282946879804	0.48712018448670846	0.5187860485285025	0.5167851821645105	0.07144701635523457	0.06908267274789967	0.003063592834466	0.09352356655750782	0.00305666500347046	0.09331207802526365
13.338027975724735	0.4211661014674858	0.42249223453346435	0.4546922726463646	0.4548339869408881	0.4717190250168464	0.47127574327509447	0.4883560052591663	0.4873531681074226	0.519001014964295	0.5170005193751848	0.07136394935862396	0.06900245054104613	0.003038000998188739	0.09330112283328162	0.003031133546328224	0.09309021432196118
13.418396303969553	0.42144371104805556	0.42276800210668003	0.454946618851398	0.45508737996102433	0.4719621546887631	0.47151832344924566	0.488588611865525	0.48758558353201875	0.5192154348195059	0.5172153103543168	0.07128112430182527	0.06892246166228265	0.0030125122171669183	0.09307578699768726	0.003005704862308445	0.09286546445854071
13.49924889182131	0.4217206721039464	0.4230431250585205	0.4552003558309581	0.4553401659839193	0.4722046926780552	0.47176031347735087	0.48882064211630527	0.487817423591239	0.519429301628556	0.5174295486164765	0.07119854335769846	0.06884270821326496	0.002987126199234247	0.09284754237836523	0.0029803786602680127	0.09263781179262764
13.580588657187745	0.4219969757645261	0.4233175945795097	0.4554534755579218	0.4555923370126051	0.4724466313739509	0.4720017057642825	0.48905208879942297	0.48804868107528554	0.5196426088909701	0.5176432276411339	0.07111620871079337	0.06876319230695561	0.0029618426534234743	0.09261637225077379	0.002955154650262859	0.0924072396297646
13.662418535558457	0.4222726131061324	0.42359140180754395	0.4557059699583217	0.4558438850034548	0.47268796312197625	0.4722424926712895	0.4892829446621637	0.48827934873370754	0.5198553500713032	0.5178563408725819	0.07103412255745879	0.06868391606773487	0.002936661289960174	0.0923822598382742	0.0029300325435417385	0.09217373122372408
13.744741480110864	0.4225475751518681	0.4238645378276916	0.45595783091118636	0.4560948018660257	0.47292868022381934	0.4724826665158626	0.48951320241106955	0.48850941927528624	0.5200675185990642	0.5180688817198603	0.07095228710596004	0.06860488163150912	0.0029115818202694044	0.09214518831264229	0.002905012052552891	0.09193726977684946
13.827560461816718	0.4228218528713984	0.42413699367199176	0.4562090502483841	0.4563450794629032	0.47316877493719683	0.4727222195716008	0.4897428547118271	0.4887388853679235	0.5202791078686456	0.5182808435566818	0.07087070457659407	0.06852609114582513	0.002886603956964162	0.09190514079421064	0.0028800928909276102	0.09169783844015456
13.910878469549415	0.4230954371807453	0.4244087603192527	0.45645961975446525	0.45659470960954507	0.4734082394757191	0.4729611440680775	0.48997189418915527	0.4889677396385291	0.5204901112392498	0.5184922197213591	0.0707893772018069	0.06844754676998216	0.0028617274138418303	0.09166210035215272	0.002855274773486016	0.09145542031373566
13.9946985101918	0.42336831894208454	0.4246798286948512	0.4567095311665056	0.4568436840741255	0.4736470660087579	0.4731994321907081	0.49020031342669584	0.4891959746729106	0.520700522034821	0.5187030035167329	0.07070830722631563	0.06836925067514983	0.0028369519058890624	0.09141605000480979	0.002830557416231727	0.09120999844709843
14.079023608744702	0.42364048896353995	0.424950189670531	0.4569587761739502	0.4570919945773812	0.47388524666131376	0.4734370760806186	0.4904281049669033	0.48942358301566363	0.5209103335439749	0.5189131882101023	0.07062749690722842	0.06829120504448387	0.0028122771492724574	0.09116697271997509	0.002805940536353191	0.09096155583941368
14.163856808436103	0.4239119379989798	0.42521983406420166	0.4572073464184577	0.4573396327924566	0.47412277351388477	0.47367406783451454	0.4906552613109368	0.4896505571700635	0.5211195390199334	0.5191227670331566	0.07054694851416904	0.06821341207324703	0.002787702861332786	0.09091485141522071	0.0027814238522090307	0.09071007543977316
14.24920117083096	0.4241826567478118	0.425488752639737	0.45745523349374545	0.45758659034475047	0.47435963860233565	0.4739103995045505	0.49088177491855306	0.48987688959795767	0.5213281316804582	0.5193317331819071	0.0704666643294028	0.06813587396892976	0.002763228760594316	0.09065966895829547	0.0027570070833409233	0.09045554014772961
14.335059775941703	0.4244526358547788	0.4257569361067742	0.45770242894543495	0.4578328588117629	0.47459583391776866	0.4741460630982023	0.4911076382080006	0.49010257271965924	0.521536104707788	0.5195400798166236	0.07038664664796365	0.06805859295137254	0.0027388545667488273	0.0904014081673239	0.002732689950457612	0.09019793281329669
14.421435722339384	0.4247218659097532	0.42602437512051117	0.45794892427089734	0.4580784297229419	0.4748313514063938	0.4743810505781363	0.4913328435559141	0.49032759891384187	0.5217434512485749	0.5197478000617686	0.07030689777778486	0.06798157125289336	0.0027145800006551646	0.090140051811062	0.002708472175434018	0.0899372362375459
14.50833212726552	0.42499033744753323	0.4262910602815068	0.45819471091910063	0.4583232945595327	0.4750661829694013	0.4746153538620844	0.49155738329721127	0.49055196051743616	0.521950164413825	0.5199548870059366	0.07022742003982949	0.06790481111841275	0.0026904047843441248	0.08987558260960782	0.002684353481318791	0.08967343317294763
14.595752126744532	0.42525804094763714	0.4265569821354781	0.4584397802904565	0.4585674447544255	0.47530032046283455	0.4748489648227158	0.49178124972498977	0.4907756498255263	0.5221562372788393	0.5201613337017927	0.07014821576822468	0.06782831480558385	0.002666328641007798	0.08960798323437302	0.0026603335923152116	0.089406506323499
14.683698875697011	0.4255249668340988	0.42682213117309936	0.45868412373666845	0.45881087169200513	0.4755337556974638	0.4750818752875123	0.49200443509042663	0.49099865909124873	0.5223616628831563	0.5203671331660147	0.07006928731039795	0.06775208458492349	0.002642351294996459	0.08933723630858026	0.0026364122337909635	0.08913643834534923
14.772175548053516	0.42579110547526205	0.4270864978298	0.45892773256057934	0.4590535667080008	0.4757664804386607	0.47531407703864303	0.4922269316026772	0.4912209805256915	0.522566434230497	0.5205722783792347	0.06999063702721499	0.06767612273994468	0.0026184724718212316	0.08906332440766107	0.0026125891322688055	0.08886321184694168
14.861185336869132	0.42605644718357627	0.4273500724855638	0.45917059801602145	0.4592955210893368	0.47599848640627446	0.4755455618128411	0.492448731428777	0.49144260629779546	0.5227705442887106	0.5207767622859848	0.06991226729311902	0.06760043156729256	0.002594691898144763	0.08878623005958275	0.0025888640154252407	0.08858680938961072
14.95073145443871	0.42632098221539066	0.4276128454647269	0.4594127113076655	0.45953672607398366	0.47622976527450794	0.47577632130128106	0.49266982669354403	0.49166352853425643	0.5229739859897238	0.5209805777946436	0.06983418049627477	0.06752501337688213	0.0025710093017776714	0.08850593574517518	0.0025652366120842984	0.0883072134877807
15.040817132412794	0.4265847007707493	0.427874807035776	0.4596540635908712	0.45977717285081005	0.4764603086717958	0.47600634714945644	0.4928902094794821	0.49188373931942836	0.5231767522294897	0.5211837177773837	0.06975637903871074	0.06744987049203673	0.0025474244116856504	0.08822242389871349	0.002541706652223308	0.08802440660947752
15.131445621914246	0.42684759299318564	0.4281359474111478	0.45989464597153806	0.46001685255943564	0.47669010818068314	0.4762356309570605	0.4931098718266866	0.4921032306952289	0.5233788358679405	0.521386175070123	0.0696788653364687	0.0673750052496309	0.0025239369579725945	0.08793567690807436	0.0025182738669564664	0.08773837117661287
15.222620193655578	0.42710964896951753	0.42839625674702564	0.4601344495059574	0.4602557562900838	0.47691915533770485	0.47646416427786464	0.4933288057327506	0.49232199466104437	0.5235802297289414	0.5215879424724753	0.06960164181975123	0.06730042000023355	0.0025005466718885927	0.08764567711527604	0.0024949379885432776	0.08744908956545316
15.31434413805701	0.42737085872964165	0.42865572514313965	0.46037346520066463	0.4604938750834364	0.4771474416332673	0.4766919386196017	0.4935470031526729	0.49254002317363854	0.5237809266002454	0.521789012747706	0.06952471093307311	0.06722611710825431	0.0024772532858174934	0.08735240681691891	0.002471698750377893	0.08715654410713114
15.406620765365147	0.42763121224632766	0.42891434264256434	0.4606116840122921	0.46073119993048817	0.47737495851152906	0.4769189454438471	0.49376445599876695	0.49275730814706076	0.5239809192334527	0.5219893786226864	0.06944807513541622	0.06715209895209201	0.0024540565332791253	0.08705584826448387	0.0024485558869900004	0.08686071708788745
15.499453405772549	0.4278906994350135	0.429172099231517	0.4608490968474234	0.46096772177240214	0.4776016973702852	0.477145176165904	0.49398115614057214	0.4929738414525575	0.524180200343969	0.5221890327878528	0.06937173690038499	0.06707836792428727	0.002430956148927965	0.08675598366485815	0.0024255091340426027	0.08656159074971015
15.592845409537835	0.4281493101535995	0.42942898483915687	0.46108569456244786	0.4612034315003669	0.4778276495608502	0.4773706221546867	0.4941970954047658	0.49318961491848323	0.5243787626109685	0.5223879678971666	0.06929569871636591	0.06700492643167211	0.002407951868545588	0.08645279518077587	0.002402558228321805	0.08625914729043416
15.686800147106629	0.42840703420224263	0.4296849893373824	0.46132146796341567	0.46143831995545226	0.4780528063879446	0.47759527473260693	0.49441226557507684	0.493404620330214	0.5245765986773573	0.5225861765680752	0.06921996308668808	0.066931776895529	0.0023850434290348943	0.0861462649312017	0.0023797029077416987	0.08595336886472182
15.781321009233178	0.4286638613231512	0.4299401025406313	0.46155640780589435	0.4616723779284687	0.47827715910958	0.4778191251754624	0.494626658392201	0.4936188494300632	0.5247737011497394	0.522783651381478	0.06914453252978735	0.06685892175174704	0.0023622305684258826	0.08583637499171459	0.0023569429113385887	0.08564423758399187
15.87641140710273	0.4289197812003794	0.43019431420567744	0.46179050479482586	0.4619055961598249	0.47850069893694774	0.47804216471232275	0.4948402655537179	0.4938322939171973	0.5249700625983861	0.5229803848816909	0.06906940957937248	0.0667863634509841	0.002339513025865436	0.08552310739534619	0.002334277979260335	0.08533173551712991
15.972074772454643	0.42917478345962123	0.43044761403143045	0.46202374958438414	0.4621379653393881	0.47872341703430793	0.47826438452542114	0.49505307871400983	0.4940449454475544	0.5251656755572054	0.5231763695764164	0.06899459678459521	0.06671410445882854	0.002316890541615102	0.08520644413256662	0.002311707852778344	0.08501584469107115
16.06831455770623	0.42942885766800504	0.4306999916587342	0.4622561327778336	0.4623694761063445	0.47894530451887857	0.4784857757500443	0.4952650894841804	0.49425679563376346	0.525360532523715	0.5233715979367137	0.06892009671021981	0.06664214725596472	0.0022943628570484265	0.08488636715198083	0.0022892322742698035	0.08469654709105612
16.165134236077357	0.429681993333888	0.43095143667016506	0.46248764492738914	0.4626001190490604	0.47916635246072803	0.4787063294744248	0.4954762894319783	0.4944678360450665	0.5255546259590178	0.5235660623969719	0.06884591193680044	0.06657049433834289	0.0022719297146469586	0.08456285836088284	0.002266850987220348	0.0843738246612844
16.262537301715792	0.42993417990665	0.4312019385898308	0.462718276534076	0.46282988470494457	0.479386551882667	0.4789260367396345	0.4956866700817186	0.4946780582072411	0.5257479482877792	0.5237597553548855	0.0687720450608548	0.06649914821734906	0.002249590857999806	0.08423589962575306	0.0022445637362209503	0.08404765930528413
16.36052726982327	0.4301854067764884	0.4314514868831689	0.46294801804759134	0.463058763560311	0.47960589376014323	0.4791448885394788	0.49589622291420954	0.49488745360252495	0.5259404918982067	0.5239526691714316	0.06869849869504732	0.06642811141997906	0.0022273460317960847	0.08390547277254257	0.0022223702669639245	0.08371803288655144
16.459107676782416	0.4304356632742115	0.4317000709567461	0.4631768598661659	0.4632867460502441	0.4798243690211358	0.4793628758203937	0.49610493936667804	0.4950960136695432	0.5261322491420323	0.5241447961708517	0.06862527546836972	0.06635738648901399	0.002205194981821812	0.08357155958745466	0.002200270326240261	0.08338492722910473
16.55828208028434	0.4306849386710337	0.431947680158056	0.46340479233642823	0.46351382255846224	0.48004196854605313	0.47957998948134273	0.49631281083269974	0.49530372980323595	0.5263232123344976	0.5243361286406322	0.06855237802632762	0.06628697598320132	0.0021831374549630134	0.08323414181745648	0.0021782636619334106	0.08304832411775465
16.658054059457015	0.4309332221783688	0.43219430377531887	0.4636318057532668	0.46373998341718486	0.48025868316763026	0.47979622037371544	0.49651982866212774	0.49551059335478875	0.5265133737543402	0.5245266588314905	0.0684798090311293	0.06621688247743514	0.002161173199192401	0.08289320117052057	0.00215635002301795	0.08270820529895673
16.758427214994473	0.43118050294762494	0.4324399310372799	0.4638578903596968	0.46396521890699893	0.4804745036708283	0.48001155930122846	0.4967259841610264	0.49571659563156434	0.526702725643784	0.5247163789573633	0.06840757116187676	0.06614710856294195	0.0021393019635711497	0.08254871931646335	0.0021345291595573634	0.0823645524811667
16.859405169286727	0.43142677006999786	0.4326845511130084	0.4640830363467249	0.464189519256727	0.4806894207927357	0.4802259970198267	0.49693126859160436	0.4959217278970365	0.5268912602085316	0.5249052811953956	0.06833566711476063	0.06607765684746833	0.0021175234982475644	0.0822006778874993	0.0021128008226987127	0.08201734733549415
16.960991566550526	0.43167201257626575	0.4329281531116965	0.4643072338532165	0.46441287464329617	0.48090342522247076	0.4804395242375869	0.4971356731721512	0.4961259813707256	0.5270789696177591	0.5250933576859338	0.06826409960325804	0.06600852995547193	0.0020958375544508634	0.08184905847859625	0.0020911647646699727	0.08166657149618572
17.063190072960847	0.4319162194365831	0.4331707260824582	0.4645304729657635	0.4646352751916081	0.48111650760108493	0.4806521316146217	0.49733918907697483	0.4963293472281365	0.5272658460041139	0.5252806005325215	0.06819287135833323	0.06593973052831512	0.002074243884485405	0.08149384264820014	0.002069620738773814	0.08131220656125038
17.166004376783235	0.4321593795602747	0.4334122590141288	0.4647527437185538	0.4648567109744101	0.4813286585214689	0.48086380976298687	0.497541807436342	0.4965318166006977	0.5274518814637149	0.5254670018018979	0.068121985128641	0.06587126122446169	0.002052742241729799	0.08113501191888872	0.002048168499388936	0.08095423409315572
17.26943818850684	0.43240148179562976	0.433652740835063	0.4649740360932402	0.465077172012167	0.481539868528259	0.4810745492465881	0.4977435193364201	0.49673338057570315	0.5276370680561563	0.5256525535239975	0.06805144368073615	0.06580312471967814	0.0020313323806369077	0.08077254777766996	0.0020268078019625158	0.08059263561909802
17.37349524097843	0.4326425149296954	0.433892160412935	0.4651943400188119	0.4652966482729346	0.48175012811774565	0.4812843405810905	0.49794431581921994	0.49693403019625554	0.5278213978045123	0.525837247691955	0.06798124979928093	0.06573532370723462	0.002010014056722298	0.08040643167693418	0.002005538403011098	0.08022739263206802
17.478179289537028	0.432882467688072	0.4341305065545372	0.465413645371467	0.46551512967223385	0.48195942773778405	0.4814931742338306	0.49814418788254383	0.49713375646121255	0.5280048626953476	0.5260210762621114	0.06791140628726175	0.0656678608981143	0.001988787026566907	0.0800366450348804	0.0019843600601094913	0.07985848659109251
17.583494112149474	0.4331213287347055	0.43436776800557986	0.465631941974485	0.46573260607292644	0.4821677577877053	0.481701040623727	0.49834312647993184	0.49733255032513357	0.5281874546787283	0.5262040311540233	0.06784191596620472	0.06560073902121985	0.0019676510478108256	0.07966316923605632	0.0019632725318943223	0.07948589892195912
17.689443509546752	0.4333590866716823	0.4346039334504894	0.465849219598101	0.46594906728509067	0.4823751086182295	0.4819079301211965	0.4985411225206127	0.49753040269823057	0.5283691656682362	0.526386104250475	0.06777278167639736	0.06553396082359013	0.0019466058791506313	0.07928598563231049	0.0019422755780578171	0.07910961101804048
17.79603130536116	0.43359573003902363	0.4348389915122088	0.4660654679593822	0.4661645030659002	0.482581470531382	0.4821138330480685	0.49873816686945704	0.49772730444631963	0.528549987540988	0.5265672873974951	0.06770400627711246	0.06546752907061375	0.0019256512803353942	0.07890507554303383	0.0019213689593429173	0.07872960424062114
17.90326134626431	0.4338312473144776	0.4350729307519962	0.4662806767221024	0.46637890311950175	0.4827868337804077	0.4823187396775034	0.49893425034692973	0.4979232463907746	0.5287299121376545	0.5267475724043729	0.06763559264683594	0.06540144654624992	0.0019047870121604582	0.07852042025602657	0.001900552437541947	0.07834585991986387
18.011137502105942	0.4340656269133149	0.4353057396692247	0.46649483549662146	0.4665922570968962	0.4829911885696922	0.4825226402339117	0.4991293637290491	0.4981182193084849	0.5289089312624856	0.5269269510436815	0.06756754368349868	0.06533571605325268	0.0018840128364714381	0.07813200102826556	0.0018798257754926162	0.0779583593552644
18.119663666053608	0.4342988571881219	0.43553740670118174	0.4667079338397632	0.466804554595819	0.4831945250546798	0.4827255248928751	0.4993234977473446	0.4983122139318129	0.529087036683337	0.5271054150513016	0.0674998623047115	0.06527034041339744	0.001863328516149565	0.07773979908634487	0.0018591887370704718	0.07756708381640465
18.228843754733095	0.43453092642859376	0.4357679202228682	0.46691996125469565	0.467015785160623	0.4833968333417964	0.4829273837810689	0.4995166430888188	0.4985052209485555	0.5292642201317006	0.5272829561264493	0.06743255144800457	0.06520532246771076	0.001842733815117903	0.07734379562725735	0.0018386410871911174	0.07717201454362055
18.338681708369887	0.43476182286132936	0.4359972685467986	0.4671309071908123	0.46722593828216225	0.4835981034883731	0.4831282069761875	0.499708790395911	0.4986972310019074	0.5294404733027381	0.5274595659317071	0.06736561407106913	0.0651406650767056	0.0018222284983329118	0.07694397181919044	0.0018181825918039962	0.07677313274884057
18.44918149093129	0.43499153464962376	0.4362254399227999	0.4673407610436144	0.4674350033976767	0.48379832550257146	0.48332798450687015	0.4998999302664628	0.49888823469042687	0.5296157878553175	0.5276352360930582	0.06729905315200466	0.06507637112061965	0.0018018123317777857	0.07654030880202356	0.0017978130178848417	0.07637041961604041
18.56034709026951	0.43522004989326263	0.4364524225378115	0.46754951215459467	0.46764296989067866	0.4839974893433108	0.4835267063526298	0.5000900532536877	0.4990782225680038	0.5297901554120542	0.5278099581999246	0.06723287168957043	0.06501244349965613	0.0017814850824655615	0.07613278768816656	0.0017775321334401184	0.07596385630216673
18.672182518265565	0.435447356628315	0.436678204515685	0.46775714981112215	0.4678498270908403	0.48419558492019776	0.48372436244378286	0.5002791498661412	0.4992671851438303	0.5299635675593536	0.5279837238052071	0.06716707270343888	0.06494888513423024	0.0017612465184311255	0.07572138956338392	0.001757339707492367	0.07555342393774822
18.784691810974078	0.4356734428269277	0.43690277391698346	0.4679636632463288	0.4680555642738824	0.4843926020934575	0.48392094266138186	0.5004672105676947	0.4994551128823738	0.5301360158474592	0.5281565244253303	0.0671016592344545	0.064885698965219	0.0017410964087276604	0.07530609548730638	0.0017372355100881975	0.07513910362780507
18.897879028768923	0.43589829639711763	0.4371261187387809	0.4681690416389964	0.46826017066146436	0.48458853067386615	0.4841164368371495	0.5006542257775115	0.49964199620335253	0.5303074917905027	0.5283283515402907	0.06703663434489746	0.06482288795421465	0.0017210345234217606	0.07488688649431197	0.0017172193122863	0.07472087645236059
19.01174825648978	0.4361219051825656	0.4373482269144625	0.4683732741134456	0.4684636354210763	0.4847833604226866	0.4843108347534142	0.5008401858700249	0.4998278254817137	0.5304779868665583	0.5284991965937075	0.06697200111874946	0.0647604550837819	0.001701060633593876	0.07446374359430763	0.0016972908861543345	0.07429872346730804
19.126303603589555	0.43634425696240975	0.437569086313524	0.46857634973942625	0.4686659476659311	0.48497708105160503	0.48450412614304894	0.5010250811749204	0.5000125910476143	0.5306474925177012	0.5286690509928783	0.06690776266196664	0.06469840335772116	0.0016811745113298748	0.07403664777342556	0.0016774500047715968	0.07387262570553332
19.241549204282624	0.4365653394510383	0.43778868474137117	0.46877825753200864	0.4688670964548596	0.48516968222267043	0.4846963006894115	0.5012089019771182	0.5001962831864047	0.5308160001500684	0.5288379061088379	0.06684392210275292	0.06463673580133344	0.0016613759297183783	0.07360557999483319	0.0016576964422130303	0.07344256417685813
19.357489217694134	0.4367851402978824	0.4380070099391195	0.4689789864514758	0.4690670707922053	0.48536115354823506	0.48488734802628514	0.5013916385167609	0.5003788921386144	0.5309835011339239	0.5290057532764197	0.06678048259184383	0.06457545546169162	0.0016416646628472087	0.07317052119950063	0.001638029973556776	0.07300851986967416
19.474127828010037	0.4370036470872096	0.43822404958339456	0.46917852540321925	0.46926585962772255	0.4855514845908983	0.4850772577378252	0.5015732809892022	0.5005604080999406	0.5311499868037296	0.5291725837943239	0.06671744730278632	0.06451456540791317	0.0016220404858007242	0.07273145230705325	0.0016184503748783996	0.0725704737515116
19.59146924462811	0.4372208473379159	0.43843979128613025	0.46937686323763256	0.4694634518564738	0.4857406648634513	0.4852660193585037	0.5017538195449988	0.5007408212212405	0.531315448458216	0.529338388925185	0.0666548194322331	0.06445406873144294	0.0016025031746540463	0.07228835421658175	0.0015989574232397885	0.07212840676959331
19.709517702309874	0.4374367285033191	0.4386542225943698	0.46957398875000994	0.46965983631873076	0.4859286838288254	0.48545362237305917	0.5019332442899057	0.5009201216085252	0.5314798773604611	0.5295031598956482	0.06659260220023301	0.06439396854633345	0.0015830525064699508	0.07184120780739534	0.0015795508966931493	0.0716822998519433
19.828277461333414	0.4376512779709508	0.43886733099006486	0.46976989068044395	0.46985500179987527	0.4861155309000404	0.48564005621644646	0.5021115452848733	0.5010982993229569	0.53164326473797	0.5296668878964458	0.06653079885053043	0.06433426798953486	0.0015636882592922063	0.07138999393987433	0.0015602305742712375	0.07123213390811145
19.94775280764713	0.437864483062349	0.4390791038898743	0.46996455771372553	0.47004893703030187	0.48630119544015726	0.4858253102737902	0.5022887125460485	0.5012753443808491	0.5318056017827608	0.5298295640824797	0.06646941265086945	0.06427497022118785	0.0015444102121464631	0.07093469345645076	0.0015409962359864693	0.07077788983004041
20.067948053024427	0.43807633103284993	0.439289528644965	0.47015797847924506	0.4702416306853234	0.48648566676223204	0.48600937388034005	0.5024647360447775	0.5014512467536695	0.5319668796514535	0.5299911795729072	0.06640844689330225	0.06421607842491983	0.001525218145032703	0.07047528718230467	0.001521847662826925	0.07031954849298927
20.188867535219305	0.4382868090713808	0.43949859254081014	0.47035014155089566	0.47043307138507545	0.48666893412927187	0.48619223632142805	0.5026396057076131	0.501625996368046	0.5321270894653631	0.530151725451231	0.06634790489450174	0.06415759580814952	0.0015061118389212425	0.07001175592621678	0.0015027846367516862	0.06985709075637203
20.31051561812294	0.4384959043002505	0.4397062827969892	0.4705410354469771	0.4706232476944252	0.48685098675419364	0.4863738868324287	0.5028133114163236	0.5017995831057758	0.5322862223105976	0.5303111927653938	0.06628778999608029	0.0640995256023928	0.0014870910757502909	0.06954408048170535	0.0014838069406866161	0.06939049746465287
20.432896691921076	0.4387036037749426	0.4399125865669871	0.47073064863010183	0.47081214812287986	0.48703181379978483	0.48655431459872056	0.5029858430079055	0.5019719968038373	0.5324442692381592	0.5304695725278774	0.06622810556491394	0.06404187106357516	0.0014681556384188443	0.06907224162749515	0.0014649143585165891	0.06891974944812773
20.55601517325261	0.4389098944839055	0.44011749093799324	0.4709189695071018	0.4709997611244972	0.4872114043786668	0.4867335087556513	0.5031571902745987	0.5021432272544051	0.5326012212640507	0.5306268557158039	0.06616885499347001	0.06398463547234927	0.0014493053107873521	0.06859622012891009	0.0014461066750910412	0.06844482752410386
20.679875505368887	0.4391147633483443	0.4403209829307005	0.4711059864289381	0.4711860750977982	0.4873897475532603	0.48691145838850447	0.5033273429639062	0.5023132642048689	0.5327570693693872	0.530783033271045	0.0661100417001429	0.06392782213441861	0.001430539877669279	0.06811599673844171	0.0014273836762099812	0.06796571249762451
20.804482158294064	0.4393181972220122	0.44052304949910487	0.4712916876906111	0.47137107838568076	0.4875668323357538	0.4870881525324687	0.5034962907786157	0.5024820973578542	0.5329118045005098	0.5309380961003326	0.06605166912959227	0.06387143438086317	0.0014118591248282186	0.06763155219672967	0.0014087451486231028	0.06748238516233585
20.92983962898646	0.43952018289099976	0.44072367753030317	0.47147606153107213	0.4715547592753349	0.48774264768807324	0.48726358017260923	0.5036640233768238	0.5026497163712476	0.533065417569106	0.5310920350753752	0.06599374075308849	0.06381547556847468	0.0013932628389738966	0.06714286723364182	0.0013901908800284524	0.06699482630172326
21.055952441500814	0.43972070707352706	0.44092285384429286	0.4716590961331375	0.47173710599816027	0.4879171825218557	0.48743773024384335	0.5038305303719661	0.5028161108582238	0.5332178994523341	0.5312448410329789	0.06593626006886433	0.06375994908009285	0.0013747508077566195	0.06664992256911262	0.0013717206590659892	0.06650301668992142
21.18282514715158	0.4399197564197322	0.4411205651937699	0.4718407796234035	0.47191810672968487	0.488090425698424	0.487610591630916	0.5039958013328478	0.5029812703872785	0.5333692409929521	0.5313965047751735	0.06587923060247025	0.06370485832495214	0.0013563228197659427	0.06615269891408104	0.0013533342753089261	0.06600693709236793
21.31046232467717	0.44011731751146244	0.44131679826392695	0.4720211000721629	0.4720977495894849	0.48826236602876544	0.487782153168379	0.5041598257836798	0.5031451844822609	0.5335194329994517	0.5315470170693409	0.06582265590713879	0.06365020673902883	0.0013379786645235647	0.06565117697162748	0.00133503151926595	0.0655065682672955
21.438868580405217	0.44031337686206357	0.44151153967225215	0.4722000454933247	0.47227602264110824	0.48843299227351195	0.48795240364057424	0.5043225932041162	0.503307842622414	0.5336684662461969	0.5316963686483527	0.06576653956414874	0.06359599778539837	0.0013197181324804408	0.06514533743779793	0.001316812182377447	0.06500189096668407
21.568048548418737	0.4405079209161674	0.441704775968327	0.47237760384433225	0.47245291389199706	0.48860229314292297	0.48812133178161726	0.504484093029297	0.5034692342424145	0.533816331473567	0.531844550210708	0.06571088518320387	0.06354223495459524	0.0013015410150114537	0.06463516100264144	0.0012986760570041778	0.06449288593681501
21.69800689072348	0.44070093604948346	0.4418964936336234	0.472553763026087	0.4726284112934137	0.4887702572968717	0.4882889262753849	0.5046443146498938	0.5036293487324185	0.5339630193881064	0.5319915524206791	0.06565569640281015	0.06348892176498161	0.0012834471044100848	0.06412062835119059	0.0012806229364275001	0.06397953391966382
21.828748297416116	0.4408924085685846	0.4420866790813016	0.4727285108828704	0.47280250274036856	0.4889368733448323	0.48845517575550446	0.5048032474121587	0.503788175438109	0.534108520662677	0.532137365908461	0.06560097689066485	0.0634360617631173	0.00126543619388797	0.06360172016468368	0.0012626526148458161	0.06346181565388065
21.960277486853503	0.441082324710697	0.44227531865600783	0.47290183520227014	0.4729751760715486	0.4891021298458731	0.48862006880534753	0.5049608806179765	0.5039457036607502	0.5342528259366177	0.5322819812703268	0.06554673034404672	0.0633836585241434	0.0012475080775675718	0.06307841712138895	0.0012447648873710193	0.06293971187592717
22.092599205822967	0.44127067064348635	0.44246239863367076	0.47307372371510636	0.4731464190692487	0.48926601530864783	0.4887835939580247	0.505117203524922	0.5041019226572412	0.5343959258159081	0.5324253890687876	0.06549296049021784	0.06333171565216417	0.001229662550476629	0.06255069989768458	0.0012269595500173924	0.0624132033208582
22.225718229713628	0.4414574324648464	0.44264790522129793	0.473244164095361	0.4733162194593038	0.48942851819139455	0.4889457396963833	0.5052722053463194	0.504256821640176	0.5345378108733376	0.5325675798327567	0.06543967108682791	0.06328023678063988	0.0012118994085450474	0.062018549169224	0.0012092363997024957	0.0618822707235438
22.359639362688714	0.4416425962026841	0.4428318245567727	0.47341314396010736	0.4734845649110238	0.48958962690193286	0.4891064944530088	0.5054258752513063	0.5044103897779079	0.5346784716486802	0.5327085440577222	0.06538686592232738	0.06322922557278632	0.0011942184486006813	0.06148194561183118	0.0011915952342433922	0.06134689481982036
22.494367437858962	0.4418261478147065	0.44301414270864986	0.4735806508694422	0.47365144303712964	0.4897493297976676	0.48926584661022865	0.5055782023649013	0.5045626161946145	0.5348178986488741	0.5328482722059208	0.06533454881638812	0.06317868572197748	0.0011766194683657805	0.06094086990277958	0.0011740358523510963	0.0608070563476133
22.629907317457054	0.4420080731882068	0.443194845675951	0.47374667232642054	0.4738168413936916	0.48990761518559306	0.48942378450011925	0.505729175768075	0.5047134899703704	0.5349560823482079	0.532986754706521	0.06528272362032668	0.06312862095215808	0.001159102266449663	0.06039530272187221	0.0011565580536239128	0.06026273604787491
22.766263893012997	0.4421883581398486	0.4433739193879602	0.47391119577699026	0.47398074748006913	0.49006447132230124	0.4895802964045145	0.5058787844978264	0.5048630001412207	0.5350930131885111	0.5331239819558087	0.06523139421754164	0.06307903501826212	0.0011416666423440525	0.05984522475229426	0.0011391616385427739	0.0597139146657355
22.903442085530802	0.4423669884154503	0.44355134970401844	0.47407420860993	0.47414314873885244	0.4902198864139919	0.4897353705550193	0.5060270175472605	0.5050111356992599	0.535228681579351	0.5332599443173801	0.06518056452394981	0.06302993170663712	0.0011243123964241875	0.059290616682119435	0.001121846408472571	0.059160572951810764
23.041446845665973	0.4425439496897704	0.4437271224133183	0.4742356981567887	0.47430403255580694	0.4903738486164878	0.4898889951330247	0.5061738638656742	0.5051578855927158	0.5353630778982353	0.5333946321223405	0.06513023848843898	0.06298131483547774	0.001107039329936832	0.05873145920520528	0.0011046121656488328	0.058602691663125484
23.180283153904217	0.4427192275662884	0.44390122323469733	0.47439565169182585	0.47446338625981826	0.4905263460352496	0.49004115826972616	0.5063193123586402	0.5053032387260337	0.5354961924908206	0.5335280356695076	0.06508042009331817	0.06293318825526217	0.0010898472449973884	0.05816773302227318	0.0010874587131803892	0.058040251564491996
23.31995602074116	0.44289280757698934	0.4440736378164318	0.47455405643195525	0.47462119712283984	0.4906773667253967	0.4901918480461459	0.5064633518881012	0.5054471839599696	0.5356280156711258	0.5336601452256212	0.06503111335478352	0.06288555584920257	0.0010727359445905638	0.057599418842386285	0.001070385855040934	0.05747323342954758
23.460470486863187	0.4430646751821447	0.4442443517360291	0.4747108995366892	0.4747774523598425	0.49082689869173	0.4903410524931564	0.5066059712724642	0.5055897101116839	0.5357585377217536	0.5337909510255596	0.06498232232338817	0.06283842153369652	0.0010557052325581573	0.057026497383802166	0.0010533933960636954	0.0569016180418771
23.60183162332936	0.4432348157700934	0.4444133505000207	0.4748661681080855	0.47493213912876603	0.49097492988875735	0.4904887595915092	0.5067471592867007	0.5057308059548408	0.5358877488941162	0.533920443272561	0.0649340510845199	0.06279178925878873	0.0010387549135981722	0.05644894937528022	0.0010364811419405484	0.056325386196462546
23.744044531754422	0.44340321465702237	0.4445806195437529	0.47501984919069534	0.4750852445304718	0.4911214482207226	0.49063495727186535	0.5068869046624502	0.5058704602197116	0.5360156394086668	0.5340486121384516	0.0648863037588882	0.06274566300864175	0.0010218847932592645	0.055866755557318015	0.0010196488992120223	0.05574451870052144
23.887114344492932	0.4435698570867456	0.44474614423117836	0.47517192977151423	0.4752367556086989	0.4912664415416378	0.49077963341482883	0.507025196088129	0.5060086615932824	0.5361421994551403	0.5341754477638786	0.06483908450301713	0.06270004680201088	0.0010050946779371905	0.055279896683330776	0.0010028964752661906	0.05515899637512689
24.031046224824397	0.4437347282304837	0.44490990985464646	0.4753223967799338	0.4753866593500206	0.4914098976553185	0.49092277585098515	0.5071620222090429	0.5061453987193664	0.5362674191927965	0.534300940258552	0.06479239750975033	0.06265494469273161	0.0009883843748677013	0.05468835352078827	0.0009862236783353406	0.05456880005621656
24.175845367139747	0.44389781318664	0.44507190163469285	0.47547123708769623	0.4755349426838042	0.4915518043154219	0.49106437236094086	0.507297371627504	0.5062806601987195	0.5363912887506723	0.5344250797014906	0.06474624700875958	0.06261036077021019	0.0009717536921225456	0.0540921068526643	0.0009696303174833165	0.053973910595729535
24.32151699712871	0.444059096980579	0.44523210471982777	0.4756184375088501	0.47568159248217146	0.49169214922548937	0.49120441067536724	0.5074312329029523	0.5064144345891622	0.5365137982278405	0.5345478561412741	0.06470063726706556	0.06256629915992724	0.0009552024386063618	0.05349113747853096	0.0009531162026119588	0.053374308863283204
24.468066371968433	0.44421856456440095	0.4453905041863257	0.47576398479970844	0.4758265955599632	0.4918309200389907	0.4913428784750488	0.5075635945520822	0.5065467104057051	0.5366349376936727	0.5346692595963054	0.06465557258956557	0.06252276402394606	0.0009387304240475736	0.052885426215723896	0.0009366811444462275	0.05276997574704012
24.61549878051318	0.4443762008167171	0.44554708503801055	0.47590786565880816	0.4759699386747027	0.4919681043593724	0.49147976339093163	0.5076944450489724	0.5066774761206769	0.5367546971881114	0.5347892800550735	0.06461105731957136	0.0624797595614306	0.0009223374589968358	0.05227495390079184	0.0009203249545337577	0.05216089215512909
24.763819543485244	0.44453199054242304	0.445701832206044	0.47605006672687245	0.47611160852656453	0.49210368974010993	0.49161505300417924	0.507823772825222	0.5068067201638621	0.5368730667219485	0.5349079074764288	0.06456709583935422	0.06243729000917432	0.0009060233548212615	0.05165970139081821	0.000904047445240197	0.05154703901702362
24.91303401366693	0.44468591847247174	0.4458547305487096	0.47619057458677416	0.4762515917583426	0.4922376636847622	0.4917487348462281	0.5079515662700897	0.5069344309226371	0.5369900362771094	0.5350251317898621	0.06452369257070076	0.06239535964213348	0.0008897879236986483	0.051039649564529554	0.0008878484297416556	0.05092839728472143
25.063147576093755	0.4448379692636446	0.4460057648511985	0.4763293757635018	0.47638987495542257	0.49237001364703037	0.49188079639884963	0.5080778137306401	0.5070605967421175	0.5371055958069454	0.5351409428957913	0.06448085197547805	0.06235397277397475	0.0008736309786134822	0.05041477932370242	0.0008717277220231523	0.050304947934236566
25.214165648248784	0.44498812749832145	0.4461549198253918	0.4764664567241263	0.4765264446457539	0.4925007270308192	0.49201122509421347	0.5082025035118904	0.5071852059253031	0.5372197352365324	0.5352553306658548	0.06443857855620629	0.06231313375762619	0.0008575523333489432	0.04978507159455603	0.0008556851368695106	0.04967667196680736
25.366093680258146	0.4451363776842499	0.4463021801096441	0.4766018038777717	0.47666128729982676	0.49262979119030315	0.49214000831495575	0.5083256238769677	0.5073082467332358	0.5373324444629771	0.5353682849432128	0.06439687685664358	0.06227284698584365	0.0008415518024871282	0.049150507329017046	0.0008397204898635824	0.04904355041028907
25.518937155087716	0.44528270425431266	0.44644753026856465	0.476735403575586	0.4767943893306482	0.4927571934299945	0.49226713339424993	0.5084471630472667	0.5074297073851541	0.5374437133557308	0.5354797955428545	0.06435575146238003	0.06223311689178022	0.000825629201396616	0.048511067505941696	0.0008238335973800304	0.048405564320518124
25.672701588741027	0.4454270915662931	0.44659095479279715	0.47686724211071485	0.4769257370937228	0.49288292100481595	0.49239258761588206	0.5085671092026142	0.5075495760586604	0.5375535317569083	0.5355898522519145	0.06431520700144036	0.062193947949572594	0.0008097843462340215	0.04786673313279266	0.0008080242765795553	0.047762694782733206
25.827392530458226	0.44556952390264126	0.44673243809879953	0.476997305718277	0.4770553168870331	0.4930069611201768	0.4925163582143284	0.5086854504814388	0.5076678408898861	0.5376618894816192	0.5356984448299934	0.0642752481448987	0.062155344674930314	0.0007940170539360025	0.047217485246775937	0.0007922923454022346	0.0471149229127974
25.983015562916506	0.4457099854702363	0.4468719645286212	0.4771255805753418	0.4771831149510242	0.4931293009320523	0.49263843237483806	0.5088021749809453	0.5077844899736681	0.537768776318301	0.5358055630094899	0.06423587960750303	0.06211731162574003	0.0007783271422112659	0.046563304916205084	0.0007766376225664118	0.04646222985888926
26.139576302431465	0.44584846040014786	0.4470095183496799	0.47725205280090854	0.47730911746858923	0.4932499275470668	0.49275879723351895	0.5089172707572932	0.507899511363726	0.5378741820290636	0.5359111964959373	0.06419710614830877	0.062079853402678	0.0007627144295396793	0.045904173242035995	0.0007610599275598151	0.04580459680263971
26.297080399159835	0.4459849327473968	0.4471450837545365	0.4773767084558878	0.47743331056505695	0.49336882802258053	0.49287743987742627	0.509030725825783	0.508012893072846	0.5379780963500399	0.5360153349683487	0.06415893257132667	0.062042974649831654	0.0007471787351647219	0.04524007135927377	0.0007455590806355605	0.04514200496080889
26.455533537303385	0.4461193864907135	0.4472786448606696	0.4774995335430853	0.4775556803081825	0.4934859893667806	0.49299434734465725	0.5091425281610454	0.5081246230730719	0.5380805089917461	0.5361179680795711	0.06412136372617802	0.06200668005533614	0.0007317198790866009	0.04457098043819485	0.0007301349028068227	0.04447443558649411
26.614941435314055	0.44625180553229377	0.4474101857102465	0.4776205140071864	0.4776762127081384	0.4936013985387744	0.4931095066244462	0.5092526656972364	0.5082346892958971	0.538181409639447	0.5362190854566453	0.064084404508763	0.06197097435201571	0.0007163376820586986	0.04389688168598127	0.0007147872158392854	0.043801869970636176
26.77530984610034	0.44638217369755434	0.44753969026989454	0.477739635734744	0.4777948937175093	0.4937150424486882	0.49322290465726676	0.5093611263282383	0.5083430796324667	0.5382807879535324	0.5363186767011753	0.06404805986194093	0.06193586231804244	0.0007010319655842423	0.04321775634824121	0.0006995158422506975	0.04312428944373892
26.93664455723489	0.4465104747348858	0.44766714243047023	0.4778568845541682	0.4779117092312883	0.4938269079577693	0.49333452833493624	0.5094678979078664	0.5084497819337819	0.5383786335699	0.5364167313897055	0.06401233477621979	0.06190134877759982	0.0006858025519065336	0.04253358571025956	0.000684320605300659	0.04244167537700605
27.098951391163432	0.44663669231540293	0.44779252600682656	0.4779722462357169	0.47802664508687526	0.49393698187849117	0.49344436450072365	0.50957296825008	0.5085547840109113	0.5384749361003467	0.5365132390741061	0.06397723429046046	0.061867438601563414	0.0006706492640036199	0.04184435109849005	0.0006692013289855137	0.04175400918401806
27.26223620541477	0.4467608100326939	0.4479158247375783	0.4780857064914893	0.4781396870640767	0.4940452509746627	0.4935523999494625	0.5096763251292	0.508658073635207	0.5385696851329688	0.5366081892819663	0.06394276349259123	0.061834136708189866	0.0006555719255849635	0.04115003388204741	0.0006541578380352409	0.04106127232209644
27.426504892812353	0.4468828114025669	0.4480370222848656	0.4781972509754211	0.4782508208851087	0.4941517019615419	0.49365862142766664	0.5097779562801316	0.5087596385385268	0.5386628702325706	0.5367015715169963	0.06390892752033521	0.061801448063818376	0.0006405703610865565	0.04045061547451212	0.0006391899579056837	0.04036344629406585
27.59176338168682	0.4470026798627949	0.4481561022341168	0.4783068652832821	0.47836003221460216	0.49425632150595394	0.49376301563365166	0.5098778493985929	0.5088594664134627	0.5387544809410814	0.5367933752594389	0.06387573156194934	0.061769377683584224	0.0006256443956611513	0.03974607733492519	0.0006242975147765506	0.03966051264964676
27.758017636089992	0.4471203987728577	0.4482730480938071	0.4784145349526748	0.4784673066596083	0.4943590962264107	0.49386556921765823	0.5099759921413497	0.5089575449135734	0.5388445067779818	0.5368835899664874	0.06384318085697799	0.061737930632145985	0.0006107938551747072	0.03903640096960714	0.0006094803355376488	0.03895245298681971
27.925273656010095	0.44723595141368155	0.4483878432952169	0.47852024546303584	0.47857262976960824	0.4944600126932376	0.49396626878198036	0.5100723721264551	0.5090538616536239	0.5389329372407379	0.5369722050727141	0.06381128069701791	0.06170711202442246	0.0005960185662035045	0.03832156793380648	0.0005947382477926588	0.03823924895364428
28.09353747758831	0.44734932098737734	0.4485004711921878	0.47862398223563907	0.4786759870365239	0.494559057428702	0.49406510088109884	0.510166976933496	0.5091484042098318	0.5390197618052451	0.5370592099905077	0.0637800364264976	0.06167692702634607	0.0005813183560225976	0.03760155983285074	0.0005800710798480324	0.03752088224975125
28.2628151733366	0.4474604906169743	0.44861091506087497	0.4787257306336003	0.47877736389473063	0.49465621690714634	0.49416205202181673	0.5102597941038446	0.5092411601201169	0.5391049699262821	0.5371445941105188	0.06374945344346832	0.06164738085562529	0.0005666930526038172	0.036876358324050784	0.0005654786607069973	0.03679733462782053
28.43311285235687	0.4475694433461532	0.4487191580994992	0.4788254759618846	0.47887674572107247	0.49475147755512633	0.49425710866340056	0.5103508111409172	0.5093321168843596	0.5391885510379709	0.5372283468021146	0.06371953720041187	0.06161847878252352	0.0005521424846093304	0.03614594511815028	0.0005509608200653382	0.03606858789525802
28.604436660561465	0.447676162138975	0.44882518342809485	0.4789232034673146	0.47897411783487914	0.4948448257515513	0.49435025721772485	0.5104400155104373	0.5094212619646639	0.5392704945542501	0.5373104574138438	0.06369029320505909	0.06159022613065011	0.0005376664813840915	0.03541030198081785	0.0005365173883074004	0.03533462391588671
28.77679278089485	0.447780629879608	0.44892897408825677	0.4790188983385819	0.4790694654979855	0.49493624782783047	0.4944414840494217	0.510527394640707	0.5095085827856262	0.5393507898693554	0.5373909152739099	0.06366172702122568	0.06156262827776425	0.0005232648729518452	0.034669410734295525	0.000522148196494765	0.03459542461125409
28.950187433556945	0.4478828293720512	0.4490305130428827	0.4791125457062592	0.47916277391475204	0.49502573006802225	0.4945307754760329	0.5106129359228826	0.5095940667346117	0.539429426358309	0.5374697096906542	0.0636338442696602	0.06153569065659597	0.0005089374900058008	0.03392325325901879	0.0005078530763635847	0.03385097196256481
29.124626876227456	0.4479827433398547	0.4491297831759151	0.47920413064281503	0.47925402823208907	0.49511325870898804	0.4946181177681686	0.5106966267112574	0.509677701162036	0.5395063933774211	0.537546829953049	0.06360665062890719	0.06150941875567684	0.0004946841639084099	0.03317181149526505	0.0004936318603199208	0.033101248012172846
29.30011740429177	0.4480803544258376	0.44922676729207883	0.47929363816263015	0.4793432135394809	0.4951988199405512	0.4947034971496682	0.5107784543235513	0.5097594733816535	0.5395816802647997	0.5376222653311997	0.06358015183618754	0.061483818120190964	0.000480504726679154	0.03241506744470257	0.00047948438143041727	0.03234623486524413
29.476665351068124	0.4481756451918017	0.4493214481166159	0.47938105322201563	0.47943031486901433	0.4952823999056581	0.49478689979776674	0.5108584060412059	0.5098393706708514	0.5396552763408701	0.5376960050768572	0.06355435368829203	0.0614588943528337	0.000466399010990326	0.03165300317193953	0.0004654104734187481	0.03158591469143346
29.654277088036206	0.44826859811824193	0.449413808295018	0.4794663607192327	0.4795153171954065	0.49536398470054543	0.49486831184326524	0.5109364691096863	0.5099173802709518	0.5397271709089053	0.5377680384239402	0.06352926204249121	0.061434653114694114	0.00045236685016170064	0.030885600806271896	0.0004514099706569574	0.030820269726547167
29.832959025067048	0.4483591956040544	0.4495038303927554	0.47954954549451556	0.47959820543603754	0.4954435603749108	0.4949477193707056	0.5110126307387901	0.5099934893875187	0.5397973532555669	0.5378383545890679	0.06350488281746135	0.06141110012614418	0.00043840807815320737	0.030112842543317697	0.0004374827081627952	0.03004928227419157
30.0127176106544	0.44844741996623894	0.44959149689500233	0.47963059233009336	0.47967896445098257	0.4955211129320878	0.4950251084185493	0.5110868781029617	0.510067685190672	0.5398658126514551	0.5379069427721028	0.06348122199422712	0.06138824116774992	0.00042452252956071135	0.02933471064673654	0.0004236285215879487	0.029272934707378795
30.193559332147448	0.4485332534395998	0.4496767902063592	0.47970948595021745	0.4797575790430474	0.49559662832922624	0.4951004649793611	0.5111591983416154	0.5101399548154093	0.5399325383516703	0.5379737921567029	0.06345828561712046	0.061366082081196274	0.0004107100396060215	0.028551187449807003	0.0004098472472187087	0.02849120947054473
30.37549071598484	0.4486166781764412	0.44975969265057253	0.4797862110211873	0.47983403395780566	0.495670092477475	0.4951737749999977	0.5112295785594624	0.5102102853619328	0.5399975195963854	0.538038891910887	0.0634360797947558	0.06134462877022775	0.0003969704441326716	0.02776225535697563	0.0003961387219653112	0.027704089080899053
30.55851832793038	0.44869767624625856	0.4498401864702484	0.47986075215137947	0.47990831388363736	0.49574149124217093	0.49524502438179924	0.5112980058268471	0.5102786638959841	0.5400607456114279	0.5381022311876074	0.06341461070102462	0.06132388720160732	0.0003833035795983708	0.02696789684586065	0.00038250278335283383	0.02691155613027263
30.742648773309874	0.44877622963542724	0.44991825382656564	0.4799330938912788	0.4799804034517701	0.4958108104430311	0.4953141989807866	0.5113644671800893	0.5103450774491856	0.5401222056088737	0.5381637991253359	0.06339388457610486	0.061303863406090835	0.00036970928306923057	0.026168094468644654	0.0003689392695200855	0.0261135932867802
30.92788869724955	0.4488523202468848	0.4499938767989819	0.48000322073350965	0.48005028723632104	0.4958780358543502	0.49538128460786274	0.5114289496218327	0.5104095130193884	0.5401818887876517	0.5382235848486593	0.063373907727491	0.06128456347942038	0.0003561873922139913	0.0253628308540641	0.0003554480192113907	0.025310183296809896
31.114244784915854	0.4489259298998113	0.45006703738493853	0.480071117112871	0.4801179497543426	0.49594315320520227	0.4954462670290195	0.5114914401214019	0.5104719575710285	0.5402397843341608	0.5382815774688876	0.06335468653103958	0.0612659935833324	0.0003427377452951408	0.0245520887088162	0.0003420288717708164	0.02450130898654379
31.30172376175672	0.4489970403293018	0.450137717499559	0.4801367674063703	0.4801833754658675	0.49600614817964583	0.49550913196554713	0.5115519256151652	0.5105323980354882	0.540295881422895	0.5383377660846712	0.06333622743203736	0.06124815994658786	0.0003293601811611424	0.02373585081936369	0.0003286816671304038	0.02368695326362058
31.4903323937443	0.4490656331860375	0.4502058989753445	0.4802001559332618	0.48024654877395745	0.4960670064169353	0.49556986509424983	0.5116103930069049	0.5105908213114665	0.5403501692170843	0.5383921397826313	0.06331853694628375	0.06123106886601756	0.0003160545392462133	0.02291410005396699	0.00031540624581061216	0.022867099119181944
31.68007748761912	0.44913169003594944	0.4502715635618645	0.48026126695508436	0.4803074540247526	0.49612571351173584	0.495628452047666	0.5116668291681957	0.5106472142653552	0.540402636869344	0.5384446876380008	0.06330162166119709	0.06121472670758766	0.0003028206595558913	0.02208681936406265	0.0003022024489083286	0.022041729629407314
31.870965891135747	0.44919519235987804	0.45033469292544254	0.48032008467570153	0.48036607550752375	0.49618225501434277	0.49568487841429165	0.5117212209387887	0.5107015637316235	0.5404532735223372	0.5384953987152774	0.06328548823693719	0.06119913990748253	0.00028965838266303834	0.02125399178596865	0.0002890701180933153	0.021210827957432343
32.063004493309954	0.4492561215532281	0.4503952686488382	0.4803765932413433	0.48042239745472415	0.4962366164309054	0.4957391297388108	0.5117735551270047	0.5107538565132095	0.5405020683094489	0.5385442620688888	0.06327014340755134	0.06118431497321185	0.00027656754970140085	0.020415600443001836	0.0002760090955997718	0.02037437735511105
32.25620022466719	0.4493144589256164	0.45045327223092235	0.48043077674064844	0.48047640404204595	0.49628878322365644	0.49579119152232787	0.511823818510133	0.5108040793819189	0.5405490103554725	0.5385912667438689	0.06325559398213737	0.061170258484729664	0.00026354800235806053	0.019571628546884767	0.0002630192242178975	0.019532361164692702
32.45056005749291	0.44937018570051607	0.45050868508634945	0.480482619204709	0.4805280793884749	0.49633874081114454	0.4958410492226071	0.5118719978348398	0.5108522190788314	0.5405940887773083	0.5386364017765466	0.06324184684603205	0.06115697709558228	0.0002505995828663288	0.018722059399664204	0.0002501003472914487	0.018684762820910805
32.64609100608406	0.4494232830148933	0.45056148854522293	0.4805321046071162	0.48057740755634953	0.49638647456847285	0.4958886882543157	0.5119180798175821	0.5108982623147154	0.5406372926846749	0.5386796561952478	0.06322890896201568	0.061144477534070756	0.00023772213399864128	0.017866876395530085	0.00023725230870552672	0.017831565852375775
32.84280012700226	0.44947373191883905	0.45061166385275536	0.4805792168640061	0.4806243725514197	0.49643196982754106	0.4959340939892705	0.5119620511450305	0.5109421957704485	0.540678611180831	0.5387210190210076	0.06321678737154386	0.06113276660443664	0.0002249154990587865	0.017006063022392937	0.0002244749528816925	0.01697275388370656
33.040694519328454	0.449521513375194	0.45065919216892447	0.48062393983410884	0.4806689583229082	0.4964752118772926	0.49597725175669233	0.5120038984744999	0.510984006097448	0.5407180333633148	0.5387604792682981	0.06320548919599805	0.06112185118806864	0.00021217952187591038	0.016139602863901814	0.00021176812477419205	0.01610831063747753
33.239781324919136	0.4495666082591681	0.4507040545681213	0.4806662573187971	0.48071114876357246	0.496516185963967	0.49601814684346257	0.5120436084343873	0.5110236799181076	0.5407555483246907	0.5387980259457663	0.06319502163795998	0.06111173824473284	0.0001995140467947465	0.015267479601021705	0.00019913166985552344	0.015238219935540087
33.44006772866406	0.44960899735795207	0.45074623203879344	0.4807061530621365	0.48075092770976835	0.4965548772913553	0.4960567644943849	0.5120811676246176	0.511061203826243	0.5407911451533127	0.5388336480569864	0.06318539198250943	0.06110243481382407	0.00018691891867050892	0.014389677013909363	0.0001865654341144385	0.014362465701267979
33.64156095874556	0.44964866137032344	0.4507857054830816	0.48074361075093697	0.48078827894151505	0.49659127102106215	0.4960930899124532	0.5121165626170976	0.5110965643875441	0.5408248129340996	0.5388673346012247	0.06317660759854554	0.0610939480156389	0.00017439398286134278	0.013506178983831774	0.00017406926404728296	0.013481031961362078
33.84426828689945	0.44968558090624483	0.4508224557164511	0.48077861401480515	0.48082318618256187	0.4966253522727713	0.4961271082591228	0.5121497799561782	0.5111297481400374	0.5408565407493247	0.5388990745742183	0.06316867594013285	0.06108628505267385	0.00016193908521833222	0.012616969494743557	0.00016164300665089115	0.012593902847555682
34.04819702867729	0.44971973648645525	0.4508564634673142	0.4808111464261973	0.4808556331004543	0.4966571061245161	0.49615880465458706	0.5121808061591236	0.5111607415945536	0.5408863176794176	0.5389288569689659	0.06316160454787027	0.061079453210947085	0.00014955407208017135	0.011722032635105961	0.00014928650941281596	0.011701062598461931
34.25335454371064	0.4497511085420536	0.4508877093766479	0.48084119150047344	0.4808856033066042	0.4966865176129542	0.496188164178059	0.5122096277165903	0.5111895312352065	0.5409141328037811	0.5389566707765341	0.06315540105028758	0.06107345986134332	0.00013723879026383834	0.010821352599890588	0.00013699962030799817	0.010802495561691217
34.45974823597649	0.44977967741407565	0.4509161739976038	0.4808687326959529	0.480913080356358	0.49671357173364855	0.49621517186805786	0.5122362310931137	0.5112161035198778	0.5409399752016217	0.5389825049868764	0.06315007316526647	0.06106831246098472	0.0001249930870603766	0.009914913692341543	0.00012478218778699812	0.009898186195329117
34.66738555406454	0.44980542335306123	0.45094183779511054	0.480893753413969	0.48093804774906823	0.4967382534413514	0.49623981272269946	0.5122606027276014	0.5112404448807113	0.5409638339527931	0.5390063485896658	0.0631456287014864	0.06106401855462603	0.0001128168102206839	0.009002700325510204	0.00011263406076977844	0.008988119070025391
34.87627399144595	0.4498283265186147	0.4509646811454686	0.48091623699892566	0.4809604889281645	0.49676054765029337	0.4962620716999928	0.5122827290338382	0.5112625417246149	0.5409856981386562	0.539028190575142	0.06314207555990083	0.061060585776075677	0.00010070980795262585	0.008084697024315801	0.00010055508863859863	0.008072278870912442
35.086421086743854	0.44984836697895614	0.4509846843359381	0.4809361667383544	0.4809803872812265	0.496780439234478	0.4962819337181411	0.5123025964009963	0.5112823804337722	0.5410055568429516	0.539048019934974	0.06313942173523686	0.061058021849643665	8.867192891259812e-05	0.007160888427407031	8.85451212297994e-05	0.007150650399225356
35.29783442400536	0.44986552471046454	0.45100182756431717	0.48095352586297113	0.4809977261400563	0.4967979130279807	0.49629938365584664	0.5123201911941556	0.5112999473661609	0.5410233991526875	0.5390658256631347	0.06313767531752462	0.06105633459161686	7.670302219464631e-05	0.006231259288711044	7.660400882603113e-05	0.006223218574433531
35.51052163297529	0.4498797795972113	0.4510160909385142	0.4809682975467344	0.48101248878075314	0.4968129538252513	0.4963144063526225	0.5123354997548333	0.5113152288560816	0.5410392141590431	0.5390815967567928	0.06313684449365613	0.06105553191175939	6.480293732491482e-05	0.0052957944794798095	6.473160214670592e-05	0.0052899684359744015
35.72449038937153	0.44989111143048527	0.4510274544761093	0.4809804649069032	0.4810246584237881	0.49682554638142373	0.496326986609107	0.5123485084015205	0.5113282112146944	0.541052990958286	0.5390953222172181	0.0631369375489708	0.061055621814843024	5.2971524252543034e-05	0.004354478990080679	5.292775234200242e-05	0.004350885145086636
35.93974841516195	0.4498994999083071	0.4510358981039079	0.480990011004095	0.48103421823407827	0.4968356754126277	0.496337109187385	0.5123592034302283	0.5113388807305641	0.5410647186527058	0.5391069910507021	0.06313796286887183	0.06105661240220654	4.120863334056146e-05	0.0034072979315027396	4.119231098309584e-05	0.003405953986700183
36.15630347884324	0.4499049246349347	0.4510414016574855	0.4809969188423441	0.48104115132106295	0.49684332559630673	0.49634475881131196	0.5123675711150434	0.5113472236702142	0.5410743863515615	0.5391165922694942	0.06313992894047342	0.06105851187334143	2.951411535723203e-05	0.002454236537602128	2.952513005416435e-05	0.00245516037141158
36.374163395721176	0.44990736512035845	0.4510439448807232	0.4810011713691601	0.4810454407387799	0.496848481571541	0.49634992016684526	0.5123735977086917	0.5113532262786913	0.5410819831720475	0.5391241148927527	0.06314284435427893	0.06106132852751054	1.7887821470941034e-05	0.0014952801667078575	1.7926061946615945e-05	0.0014984898373597844
36.59333602819267	0.4499068007797856	0.45104350742533245	0.4810027514755867	0.481047069485941	0.4968511279393741	0.4963525779023788	0.5123772694431108	0.5113568747801363	0.5410874982402722	0.539129547947513	0.06314671780588658	0.0610650707653955	6.3296032370985245e-06	0.0005304143032702768	6.394959447320048e-06	0.0005359280518462128
36.813829286029524	0.4499032109331143	0.45104006885037096	0.4810016419962589	0.4810460205060089	0.4968512492631443	0.4963527166290822	0.5123785725300327	0.511358155378366	0.541090920692255	0.5391328804696696	0.06315155809773532	0.06106974709077492	-5.160687408967135e-06	-0.00044037544012098806	-5.0683242707183496e-06	-0.0004325391866473183
37.03565112666392	0.44989657480439565	0.45103360862174785	0.48099782570946137	0.48104227668727373	0.4968488300688219	0.49635032092124615	0.5123774931615747	0.5113570542574641	0.5410922396749381	0.5391341015049753	0.06315737414087637	0.06107536611223493	-1.658319815978082e-05	-0.0014171033210743644	-1.6463935652355488e-05	-0.001406925946483284
37.25880955547555	0.44988687152128576	0.451024106111718	0.4809912853371858	0.48103582086292923	0.4968438548453495	0.4963453753166318	0.5123740175108386	0.5113535575823802	0.541091444347216	0.5391332001100569	0.06316417495678013	0.0610819365449119	-2.7938076345046525e-05	-0.0023997834655204997	-2.7792020770966985e-05	-0.0023872461610352502
37.483312626080554	0.4498740801144848	0.45101154059836623	0.4809820035451881	0.4810266358111495	0.4968363080449884	0.49633786431682564	0.5123681317325224	0.5113476514995395	0.5410885238809805	0.5391301653534475	0.06317196967918107	0.06108946721226835	-3.922546894052914e-05	-0.0033884298659501155	-3.905272534132642e-05	-0.0033735136271815236
37.70916844062219	0.44985817951716406	0.45099589126507894	0.48096996294304395	0.48101470425516457	0.49682617408366864	0.49632777238759707	0.512359821963537	0.5113393221374604	0.5410834674621833	0.5391249863166335	0.06318076755595171	0.06109796704790156	-5.044552257982282e-05	-0.004383056379737127	-5.024619472226988e-05	-0.004365742003074047
37.93638515006311	0.44983914856438156	0.4509771372000059	0.480955146084205	0.48100000886333705	0.4968134373413439	0.4963150839592647	0.5123490743236361	0.5113285556073832	0.5410762642919159	0.5391176520951219	0.06319057795101742	0.06110744509738777	-6.159838355879188e-05	-0.005383676727362285	-6.137257392735407e-05	-0.005363944806248355
38.164970954479706	0.44981696599248316	0.4509552573955078	0.48093753546605295	0.48098253224923637	0.49679808216235133	0.4962997834270636	0.5123358749160534	0.5113153380039076	0.5410669035875059	0.5391081517995213	0.06320141034630562	0.06111791052016236	-7.268419785000368e-05	-0.006390304490551557	-7.24320076395113e-05	-0.006368135412301967
38.39493410335793	0.4497916104384913	0.45093023074759353	0.4809171135299535	0.48096225697171374	0.49678009285577523	0.49628185515151874	0.5123202098281495	0.5112996554056384	0.5410553745836315	0.5390964745566428	0.06321327434373052	0.061129372591432724	-8.370311110583728e-05	-0.007402953110513977	-8.34246402108274e-05	-0.007378327052435907
38.626282895891045	0.4497630604394808	0.45090203605534407	0.4808938626613085	0.48093916553497684	0.49675945369581676	0.49626128345882503	0.5123020651320709	0.5112814938758437	0.5410416665334552	0.5390826095106176	0.06322617966722122	0.06114184070413045	-9.465526867402652e-05	-0.008421635886350032	-9.435061567786285e-05	-0.008394532812047828
38.859025681279114	0.4497312944319386	0.4508706520203225	0.4808677651896073	0.48091324038866173	0.4967361489221658	0.49623805264122817	0.5122814268854144	0.5112608394631207	0.5410257687097715	0.5390665458240318	0.06324013616478195	0.06115532437090189	-0.00010554081560454343	-0.00944636597334636	-0.00010521007777142266	-0.009416765628856183
39.09317085903034	0.4496962907511109	0.4508360572459715	0.4808388033884757	0.48088446392790535	0.49671016274037944	0.4962121469574143	0.5122582811319053	0.5112376782020722	0.5410076704061775	0.5390482726790798	0.06325515381059751	0.06116983322613389	-0.00011635989665959023	-0.010477156381028863	-0.00011600316992232962	-0.010445038290910702
39.328726879264174	0.4496580276303342	0.4507982302369963	0.48080695947572427	0.48085281849341666	0.49668147932226414	0.4961835506329012	0.5122326139020833	0.511211996113992	0.5409873609382589	0.5390277792787365	0.06327124270717768	0.061185377028019336	-0.00012711265632248114	-0.011514019971698986	-0.00012673003527408078	-0.011479363435057621
39.56570224301631	0.4496164832003518	0.45075714939873396	0.4807722156133949	0.48081828637154556	0.4966500828062618	0.4961522478604364	0.5122044112139993	0.5111837792075629	0.5409648296447962	0.5390050548479464	0.06328841308754152	0.061201965660667275	-0.00013779923880963274	-0.012556969458699996	-0.000137390816690397	-0.012519753545035428
39.80410550254544	0.4495716354886135	0.4507127930365069	0.48073455390780406	0.48078084979435143	0.49661595729784086	0.49611822280039763	0.5121736590739212	0.5111530134795608	0.5409400658889886	0.5389800886348337	0.06330667531744621	0.06121960913624598	-0.00014841978807833556	-0.013606017404612203	-0.0001479856567676574	-0.013566220949712715
40.04394526164196	0.44952346241855995	0.45066513935496255	0.48069395640958557	0.4807404909396693	0.49657908686989194	0.4960814595812006	0.5121403434770512	0.5111196849155729	0.5409130590596992	0.5389528699119291	0.06332603989765852	0.061238317597174824	-0.00015897444783852244	-0.01466117621978924	-0.0001585146978400065	-0.014618777821269191
40.28523017593832	0.4494719418088896	0.4506141664573957	0.48065040511373014	0.48069719193117444	0.4965394555631264	0.4960419422997088	0.5121044504082518	0.5110837794907235	0.5408837985727166	0.5389233879774178	0.06334651746626978	0.06125810131835474	-0.00016946336156387076	-0.015722458160709607	-0.00016897808199667352	-0.015677436173731962
40.52796895322162	0.4494170513728085	0.4505598523450563	0.48060388195962217	0.4806509348384453	0.4964970473864809	0.4959996550216492	0.5120659658427832	0.5110452831704103	0.5408522738720397	0.5388916321564047	0.06336811880105794	0.0612789707094421	-0.0001798866724980197	-0.016789875328129256	-0.00017937595108374893	-0.01674220786092917
40.77217035374772	0.4493587687172626	0.45050217491643985	0.480554368831075	0.48060170167702365	0.4964518463175253	0.49595458178203206	0.5120248757470506	0.5110041819110535	0.5408184744311791	0.5388575918022026	0.06339085482189422	0.06130093631717157	-0.00019024452367100153	-0.017863439665788405	-0.00018970844672083764	-0.01781310457498364
41.017843190557436	0.44929707134215136	0.45044111196656006	0.48050184755636194	0.48054947440847284	0.49640383630287394	0.4959067065855751	0.5119811660793613	0.5109604616608512	0.5407823897544818	0.5388212562976366	0.06341473659319723	0.06132400882771794	-0.00020053705790501475	-0.018943162958692028	-0.00019997571030927475	-0.01889013784459337
41.26499632979458	0.44923193663952204	0.4503766411862053	0.4804462999082446	0.4804942349404333	0.49635300125860277	0.49585601340713215	0.5119348227906931	0.5109141083605494	0.5407440093784732	0.5387826150563716	0.06343977532643712	0.061348199069110154	-0.00021076441782819089	-0.020029056831603498	-0.0002101778830412293	-0.019973319033439907
41.51363869102594	0.4491633418927466	0.450308740161176	0.48038770760399924	0.4804359651266758	0.49629932507066843	0.49580248619212536	0.5118858318254732	0.5108651079442199	0.5407033228732235	0.5387416575242592	0.06346598238268594	0.06137351801368882	-0.00022092674588247707	-0.02112113274736771	-0.00022031510591169479	-0.021062659338298317
41.763779247563185	0.44909126427567586	0.4502373863715034	0.4803260523054372	0.480374646767151	0.49624279159533397	0.495746108856984	0.5118341791223667	0.5108134463400499	0.5406603198437319	0.5386983731807053	0.06349336927522195	0.0613999767806146	-0.00023102418433962324	-0.022219402005674738	-0.00023038751972992433	-0.022158169787687143
42.0154270267867	0.4490156808517751	0.45016255719064924	0.48026131561892305	0.4803102616080362	0.4961833846595944	0.4956868652895836	0.5117798506150768	0.5107591094711423	0.540614989931333	0.5386527515400593	0.0635219476721837	0.06142758663842691	-0.00024105687530728837	-0.02332387574142558	-0.00024039526512942277	-0.023259861240319424
42.26859111047143	0.44893656857323794	0.4500842298846855	0.48019347909538945	0.48024279134177933	0.49612108806161104	0.49562473934969303	0.5117228322331556	0.5107020832563266	0.5405673228151268	0.5386047821530237	0.06355172939927657	0.061456359007649154	-0.00025102496074203007	-0.02443456492322582	-0.00025033848257627334	-0.024367744383113177
42.523280635114425	0.4488539042800777	0.4500023816114541	0.48012252423034557	0.48017221760713785	0.496055885571145	0.4955597148694236	0.5116631099028247	0.5106423536109805	0.5405173082134269	0.5385544546080858	0.06358272644253415	0.06148630546345227	-0.0002609285824636265	-0.025551480352191902	-0.00026021731238690116	-0.025481829730168215
42.77950479226489	0.4487676646991977	0.44991698941970487	0.48004843246388285	0.4800985219892156	0.4959877609299976	0.49549177565368174	0.511600669547808	0.5105799064478627	0.5404649358852344	0.5385017585329721	0.06361495095113523	0.06151743773836456	-0.0002707678821619597	-0.026674632660316888	-0.0002700318947328473	-0.02660212762097558
43.03727282885567	0.4486778264434377	0.44982803024821283	0.4799711851806757	0.4800216860194943	0.49591669785245224	0.49542090548062756	0.5115354970901749	0.510514727677957	0.5404101956317313	0.5384466835961232	0.06364841524027556	0.06154976772504223	-0.0002805430014128918	-0.02780403230930517	-0.00027978236965520153	-0.027728648218840135
43.29659404753705	0.4485843660105963	0.4497354809248724	0.4798907637099766	0.4799416911758614	0.49584268002572146	0.4953470881021356	0.511467578451194	0.5104468032113267	0.5403530772977996	0.5383892195081929	0.0636831317940992	0.0615833074790893	-0.0002902540816870358	-0.028939689589151385	-0.0002894688770757048	-0.02886140150971528
43.55747780701245	0.44848725978243	0.4496393181657692	0.47980714932560653	0.4798585188826326	0.4957656911103957	0.4952703072442594	0.5113968995521985	0.5103761189579812	0.5402935707735597	0.5383293560235677	0.06371911326868648	0.06161806922194066	-0.00029990126436485465	-0.030081614616946695	-0.0002990915568091834	-0.030000397300597115
43.81993352237618	0.4483864840236255	0.44953951857422786	0.47972032324593894	0.4797721505105707	0.49568571474089657	0.4951905466077008	0.5113234463154623	0.5103026608287518	0.5402316659959354	0.5382670829419127	0.06375637249510588	0.061654065343795604	-0.0003094846907472082	-0.031229817335585608	-0.0003086505485737634	-0.03114564521811758
44.08397066545326	0.4482820148807484	0.44943605863983643	0.47963026663387937	0.47968256737689835	0.49560273452593273	0.4951077898682817	0.5112472046650878	0.510226414736182	0.5401673529502414	0.5382023901097371	0.0637949224825232	0.06169130840661898	-0.0003190045020655674	-0.03238430751240173	-0.00031814599200385985	-0.032297154707293885
44.349598765141174	0.44817382838116315	0.4493289147374446	0.4795369605968374	0.4795897507453055	0.49551673404895996	0.4950220206774202	0.5111681605279045	0.510147366595426	0.5401006216717945	0.5381352674219867	0.06383477642137855	0.06172981114719602	-0.000328460839500333	-0.03354509473838618	-0.0003275780266626116	-0.033454935030093225
44.6168274077539	0.44806190043192606	0.44921806312613677	0.47944038618669266	0.47949368182595153	0.4954276968686414	0.49493322266260914	0.5110862998343783	0.5100655023251602	0.5400314622475477	0.5380657048236577	0.06387594768662329	0.06176958648025371	-0.00033785384418905107	-0.034712188426865964	-0.0003369467920546487	-0.03461899526440959
44.88566623736761	0.44794620681865205	0.4491034799481791	0.47934052439975483	0.4793943417754613	0.4953356065193143	0.4948413794278986	0.5110016085195342	0.5099808078485061	0.5399598648177525	0.5379936923114361	0.06391844984102688	0.061810647501643314	-0.00034718365724017985	-0.035885597812296055	-0.0003462524276363066	-0.03578934430245795
45.15612495616904	0.4478267232043496	0.4489851412279389	0.4792373561767146	0.4792917116969147	0.4952404465114566	0.494746474554382	0.5109140725238881	0.5098932690939644	0.5398858195776421	0.5379192199353625	0.06396229663854952	0.06185300749158948	-0.0003564504197471896	-0.037065331949406755	-0.00035549507283105797	-0.03696599084986474
45.42821332480542	0.4477034251282279	0.44886302287077573	0.47913086240258945	0.47918577263982953	0.49514220033215806	0.49464849160068347	0.5108236777943914	0.5098028719963607	0.5398093167791428	0.5378422778005195	0.06400750202778385	0.06189667991800425	-0.000365654272800886	-0.03825139971215208	-0.00036467486704117036	-0.03814894342447417
45.701941162736816	0.44757628800447247	0.44873710066190403	0.47902102390666	0.47907650560013776	0.4950408514455924	0.49454741410345066	0.5107304102853868	0.5097096024978028	0.5397303467326089	0.5377628560687462	0.06405408015546735	0.061941678439869814	-0.0003747953575048424	-0.03944380979307027	-0.0003737919496604736	-0.039338210355225556
45.97731834859046	0.4474452871209894	0.4486073502652261	0.4789078214623981	0.47896389152015356	0.4949363832934921	0.4944432255778473	0.5106342559595751	0.5096134465486506	0.5396488998085839	0.5376809449603775	0.06410204537006851	0.061988016910692674	-0.00038387381498650175	-0.0406425707019622	-0.00038284646008890366	-0.04053379978113014
46.25435482051728	0.4473103976381177	0.4484737472221347	0.47879123578738797	0.4788479112885355	0.4948287792956269	0.49433590951805195	0.5105352007889956	0.509514390108496	0.5395649664395893	0.5375965347560101	0.06415141222544528	0.062035709382024205	-0.00039288978641205397	-0.0418476907653087	-0.000391838537743161	-0.04173571965013423
46.533060576550575	0.44717159458730665	0.44833626695028306	0.47867124754323626	0.47872854574023815	0.4947180228502817	0.49422544939775603	0.5104332307560154	0.5094124191471564	0.5394785371219387	0.5375096157982935	0.06420219548458096	0.0620847701070603	-0.0004018434130019788	-0.04305917812561688	-0.00040076832207336377	-0.04294397771842284
46.813445674966815	0.4470288528697609	0.4481948847423248	0.47854783733547396	0.4786057756564578	0.49460409733473887	0.4941118286706665	0.5103283318543322	0.5093075196456792	0.5393896024175777	0.5374201784937483	0.06425441012339579	0.062135213544310106	-0.0004107348360434804	-0.04427704074063854	-0.00040963595257592633	-0.04415858154946761
47.09552023464871	0.4468821472550487	0.448049575764618	0.4784209857134487	0.47847958176456723	0.49448698610575986	0.49399503077100887	0.5102204900899894	0.5091996775973583	0.5392981529559544	0.5373282133146121	0.06430807133464066	0.06218705436134508	-0.0004195641969064745	-0.045501286382744865	-0.000418441568806438	-0.04537953851294674
47.37929443545016	0.44673145237967465	0.4479003150558974	0.478290673170206	0.4783499447380432	0.49436667250007105	0.49387503911403485	0.510109691482401	0.5090888790087629	0.539204179435914	0.5372337108007114	0.06436319453186937	0.062240307438623355	-0.0004283316370562451	-0.04673192263830117	-0.0004271853103950951	-0.046606855784446566
47.66477851856398	0.446576742745614	0.4477470775259091	0.47815688014236024	0.47821684519638247	0.49424313983484847	0.4937518370965285	0.5099959220653902	0.5089751099007777	0.5391076726276234	0.5371366615613618	0.0644197953534955	0.0622949878733959	-0.0004370372980715409	-0.047968956907368465	-0.0004358673170615779	-0.04784054034440999
47.951982786891236	0.4464179927188098	0.4475898379540109	0.47801958700995467	0.47808026370500883	0.4941163714082049	0.49362540809731714	0.509879167888239	0.5088583563096556	0.5390086233745233	0.537037056277296	0.06447788966693452	0.06235111098369338	-0.00044568132165812013	-0.04921239640322028	-0.0004444877286274851	-0.049080598977596424
48.24091760541319	0.4462551765276297	0.44742857098773464	0.47787877409630936	0.47794018077516975	0.4939863504996777	0.49349573547778236	0.5097594150167499	0.5087386042880834	0.5389070225953099	0.5369348857026218	0.0645374935728338	0.062408692312398296	-0.00045426384966362754	-0.050462248151916356	-0.0004530466850336534	-0.050327038272556024
48.53159340156531	0.446088268261282	0.44726325114131	0.4777344216678579	0.4777965768638212	0.4938530603707179	0.49336280258237264	0.5096366495343204	0.5086158399062576	0.5388028612859449	0.5368301406668058	0.06459862340938953	0.06246774763140101	-0.0004627850240928044	-0.051718518992075246	-0.00046154432635336917	-0.05157986462111808
48.82402066561362	0.4459172418681901	0.4470938527941487	0.47758650993397056	0.47764943237350216	0.49371648426517906	0.4932265927391169	0.5095108575430279	0.5084900492529748	0.5386961305216948	0.536722812076689	0.06466129575675776	0.06252829294584533	-0.0004712449871268065	-0.05298121557483171	-0.00046998079281024285	-0.05283908421809258
49.11820995103327	0.44574207115432396	0.44692035018928866	0.47743501904676505	0.47749872765219575	0.49357660540980675	0.49308708926013933	0.5093820251647282	0.5083612184367321	0.5385868214592017	0.5366128909185306	0.06472552744155728	0.0625903444984627	-0.00047964388113597156	-0.054250344363623526	-0.0004783562247897555	-0.054104703060630754
49.41417187488941	0.44556272978148687	0.4467427174317965	0.4772799291009031	0.4773444429931798	0.49343340701472826	0.49294427544217584	0.5092501385421654	0.508229333586842	0.5384749253385819	0.5365003682600824	0.06479133554147057	0.0626539187739996	-0.00048798184869802697	-0.05552591163423415	-0.00048667076285946465	-0.05537672694836715
49.71191711822035	0.4453791912655567	0.44656092848712553	0.47712122013337305	0.4771865586348624	0.4932868722739424	0.4927981345670882	0.5091151838400934	0.5080943808545576	0.5383604334855574	0.5363852352526929	0.0648587373899396	0.06271903250373906	-0.0004962590326147431	-0.05680792347494901	-0.0004949245477836595	-0.05665516148316385
50.01145642642306	0.4451914289746809	0.4463749571794315	0.4769588721232582	0.4770250547606055	0.49313698436580783	0.492648649902382	0.5089771472464113	0.5079563464142115	0.5382433373136172	0.5362674831334427	0.06492775058096638	0.06278570267011792	-0.0005044755759278097	-0.0580963857866692	-0.0005031177205369053	-0.05794001206865573
50.3128006096408	0.4449994161274221	0.4461847771898416	0.4767928649914888	0.4768599114985342	0.49298372645353267	0.4924958047017227	0.5088360149733087	0.5078152164643671	0.5381236283262109	0.5361471032273113	0.06499839297401258	0.06285394651144458	-0.000512631621937043	-0.0593913042831673	-0.0005112504223238057	-0.059231283910776256
50.61596054315354	0.44480312579085546	0.44599036205467707	0.47662317860057923	0.47669110892133043	0.4928270816856612	0.4923395822054518	0.5086917732584251	0.507670977228981	0.5380012981189735	0.5360240869493743	0.06507068269900816	0.06292378152671622	-0.0005207273142188162	-0.060692684491598925	-0.0005193227945958778	-0.06052898201758694
50.9209471677702	0.4446025308786139	0.4457916851636275	0.47644979275434757	0.47651862704601317	0.4926670331965608	0.49217996564110256	0.5085444083660202	0.50752361495858	0.5378763383819835	0.5358984258070341	0.06514463816146547	0.06299522548054234	-0.0005287627966429342	-0.062000531753028554	-0.0005273349790678727	-0.06183311119966106
51.22777149022361	0.444397604148881	0.4455887197578752	0.4762726871976181	0.4763424458337006	0.4925035641069063	0.49201693822391507	0.508393906588157	0.507373115931448	0.5377487409020523	0.5357701114022819	0.06522027804770647	0.06306829640817245	-0.0005367382133906196	-0.06331485122289848	-0.0005352871177340957	-0.06314367607016891
51.53644458356769	0.44418831820233096	0.44538143892816984	0.4760918416159074	0.47616254518935874	0.4923366575241642	0.4918504831573511	0.508240254245897	0.507219466454828	0.537618497565049	0.5356391354339937	0.0652976213302008	0.06314301262063332	-0.000544653708973386	-0.06463564787176779	-0.0005431793528881679	-0.06446068104551728
51.84697758757708	0.4439746454800112	0.445169815612849	0.4759072356350893	0.47597890496152984	0.49216629654307287	0.49168058363360606	0.5080834376905082	0.5070626528661348	0.5374856003582563	0.5355054897002582	0.06537668727302413	0.06321939270997978	-0.0005525094282526899	-0.06596292648640656	-0.0005510118271401243	-0.06578413034576158
52.15938170914916	0.4437565582611695	0.444953822595806	0.4757188488210426	0.47579150494204536	0.4919924642461215	0.49150722283412146	0.5079234433046839	0.5069026615341808	0.5373500413727632	0.5353691661007398	0.06545749543743169	0.06329745555465656	-0.0005603055164584703	-0.06729669167059171	-0.0005587846834350652	-0.06711402799540167
52.47366822270851	0.44353402866102104	0.44473343250440106	0.4755266606792781	0.47560032486571935	0.4918151437040262	0.4913303839300931	0.5077602575037748	0.5067394788604145	0.5372118128058896	0.5352301566390748	0.06554006568755612	0.06337722032498125	-0.0005680421192080232	-0.06863694784611596	-0.0005664980650711415	-0.06845037782399288
52.789848470613855	0.4433070286284561	0.4445086178073169	0.4753306506545451	0.4754053444100235	0.49163431797620316	0.4911500500829798	0.5075938667370342	0.5065730912801709	0.537070906963649	0.5350884534253036	0.0656244181962309	0.06345870648874331	-0.0005757193825270956	-0.06998369925429415	-0.0005741521157197615	-0.0697931834671408
53.107933863567155	0.44307552994368493	0.44427935081235376	0.4751307981304152	0.47520654319474126	0.49144997011123753	0.49096620444500694	0.5074242574888724	0.5064034852639356	0.5369273162632432	0.5349440486783362	0.065710573450941	0.06354193381693087	-0.0005833374528703139	-0.07133694995722806	-0.0005817469794447971	-0.07114244836756711
53.42793588102576	0.4428395042158183	0.44404560366416523	0.4749270824288458	0.4750039007816023	0.4912620831473496	0.49077883015966933	0.5072514162801269	0.5062306473186207	0.5367810332355963	0.5347969347284554	0.06579855225990594	0.06362692238958041	-0.0005908964771401681	-0.07269670383925586	-0.0005892828007209028	-0.0724981757761185
53.74986607161648	0.442598922880383	0.4438073483419315	0.47471948280971854	0.4747973966738951	0.49107064011285595	0.4905879103622294	0.5070753296693424	0.5060545639888523	0.5366320505279232	0.5346471040198544	0.06588837575829823	0.06371369260175659	-0.00059839660270955	-0.07406296460872852	-0.0005967597244551648	-0.07386036875324464
54.073736053552395	0.442353757196769	0.44356455665696815	0.4745079784703551	0.47458701031605716	0.4908756240266268	0.4903934281802126	0.5068959842540633	0.5058752218582727	0.5364803609063352	0.534494549113212	0.06598006541459761	0.06380226516966615	-0.0006058379774429579	-0.0754357357998714	-0.0006041778960067523	-0.07522903017037663
54.399557515052166	0.4421039782456074	0.4433172002502697	0.47429254854500646	0.4743727210932428	0.49067701789853724	0.49019536673389824	0.5067133666721393	0.5056926075508532	0.5363259572584845	0.5343392626883051	0.06607364303709215	0.06389266113690618	-0.0006132207497175912	-0.07681502077481639	-0.0006115374612080116	-0.07660416271153281
54.727342214761876	0.44184955692607614	0.44306525058998514	0.47407317210431876	0.4741545083308663	0.490474804729914	0.48999370913680673	0.5065274636030417	0.5055067077322204	0.5361688325962451	0.5341812375466574	0.06616913078051843	0.06398490188085358	-0.0006205450684466651	-0.07820082272563411	-0.0006188385663860041	-0.07798576887505249
55.057101982179326	0.4415904639531323	0.442808678968823	0.47384982815476995	0.47393235129412054	0.49026896751397586	0.489788438496181	0.5063382617691932	0.5053175091109943	0.5360089800584326	0.5340204666142279	0.0662665511528569	0.06407900911919637	-0.0006278110831015038	-0.07959314467684919	-0.0006260813583837121	-0.07937385097565652
55.38884871808102	0.4413266698546686	0.4425474565013862	0.47362249563807973	0.4737062291874704	0.49005948923626774	0.4895795379134633	0.5061457479373078	0.5051249984401391	0.5358463929135633	0.5338569429441373	0.06636592702227619	0.06417500491661117	-0.0006350189437343001	-0.08099198948784192	-0.0006332659845816879	-0.08076841114630895
55.722594394951685	0.44105814496859175	0.4422815541214319	0.4733911534305919	0.47347612115411863	0.4898463528750883	0.48936699048476684	0.5059499089197453	0.504929162518327	0.5356810645626534	0.5336906597194336	0.06646728162423611	0.0642729116915936	-0.0006421688010019855	-0.0823973598555483	-0.0006403925929215903	-0.08216945134070386
56.058351057416104	0.44078485943981993	0.4420109425790552	0.47315578034262445	0.4732420062754451	0.48962954140190973	0.4891507793013396	0.5057507315758747	0.5047299881913132	0.535512988542057	0.5335216102558971	0.06657063856875181	0.06437275222344079	-0.0006492608061914318	-0.08380925831762909	-0.0006474613319281675	-0.08357697333556757
56.39613082267415	0.4405067832171987	0.44173559243779537	0.4729163551177912	0.47300386357041607	0.4894090377817894	0.4889308874500238	0.5055482028134509	0.5045274623533236	0.5353421585263451	0.5333497880048863	0.0666760218478212	0.0644745496593927	-0.0006562951112423221	-0.08522768725531193	-0.0006544723507329042	-0.08499097873331607
56.7359458809379	0.4402238860503308	0.4414554740716614	0.4726728564322902	0.47276167199496555	0.48918482497377413	0.48870729801370594	0.5053423095900041	0.5043215719484558	0.5351685683312272	0.5331751865562246	0.06678345584302502	0.06457832752193765	-0.0006632718687724637	-0.08665264889674518	-0.0006614257990981143	-0.08641146896493979
57.07780849587155	0.4399361374863191	0.4411705576620747	0.4724252628941597	0.4725154104413447	0.488956885931295	0.4884799940717614	0.5051330389142389	0.5041123039720904	0.5349922119165124	0.5329977996411276	0.06689296533329743	0.06468410971628014	-0.0006701912321042114	-0.08808414532072106	-0.0006683218274408098	-0.08783844529308737
57.42173100503407	0.439643506866419	0.44088081319472605	0.47217355304249903	0.4722650577374392	0.4887252036025517	0.48824895870048834	0.5049203778474456	0.5038996454723152	0.5348130833891137	0.5328176211351726	0.06700457550287792	0.06479192053798516	-0.0006770533552898916	-0.08952217846024269	-0.0006751605868581256	-0.08927190881516367
57.7677258203244	0.43934596332259923	0.4405862104563463	0.4719177053466557	0.47201059264605516	0.48848976093088886	0.48801417497353583	0.5047043135049238	0.5036835835513633	0.5346311770060972	0.5326346450613116	0.06711831194944276	0.06490178468079487	-0.0006838583931385589	-0.09096675010665933	-0.0006819422291509669	-0.09071186046674029
58.115805428429454	0.4390434757740055	0.44028671903138483	0.47165769820537384	0.4717519938641692	0.48825054085515895	0.4877756259623201	0.5044848330574162	0.5034641053670588	0.5344464871777699	0.5324488655929257	0.06723420069242818	0.06501372724462305	-0.0006906065012431961	-0.09241786191394397	-0.0006886669068523199	-0.09215830102561995
58.465982391274686	0.43873601292332737	0.4399823082985969	0.47139350994590595	0.4714892400221439	0.48800752631007627	0.48753329473643187	0.5042619237325546	0.5032411981342788	0.5342590084708172	0.5322602770569245	0.06735226818154509	0.06512777374374101	-0.0006972978360078042	-0.09387551540297068	-0.0006953347732517878	-0.09361123111537495
58.818269346477535	0.43842354325306476	0.43967294742753443	0.47112511882308566	0.47122230968290707	0.4877607002265575	0.4872871643640335	0.5040355728163161	0.503014849126425	0.5340687356114814	0.5320688739368893	0.06747254130548849	0.065243950115146	-0.0007039325546774888	-0.09533971196644586	-0.0007019459824229024	-0.09507065120946834
59.172679007803275	0.43810603502168816	0.43935860537493904	0.470852503018358	0.47095118134109265	0.48751004553204946	0.487037217912245	0.5038057676544905	0.5027850456769071	0.533875663488786	0.5318746508762615	0.06759504740085623	0.06536228272712885	-0.0007105108153655504	-0.09681045287410939	-0.0007085006892505463	-0.09653656163605717
59.52922416562417	0.4377834562596942	0.43903925088103246	0.47057564063877	0.4706758334221419	0.4872555451508438	0.4867834384475168	0.5035724956541597	0.5025517751806372	0.5336797871578064	0.5316776026815753	0.06771981426127151	0.0654827983880393	-0.0007170327770834595	-0.09828773927759471	-0.000714999049459708	-0.0980089625824263
59.887917687380885	0.43745577476554987	0.43871485246570496	0.4702945097159159	0.47039624428136484	0.48699718200437786	0.48652580903599146	0.5033357442851853	0.502315025095537	0.5334811018429875	0.5314777243257378	0.0678468701467197	0.06560552435525772	-0.0007234985997718324	-0.09977157221634059	-0.0007214412196427933	-0.09948785409976324
60.24877251804685	0.4371229581015241	0.4383853784245946	0.4700090882048385	0.4701123922029598	0.48673493901151954	0.4862643127438523	0.5030955010817099	0.5020747829440558	0.5332796029415076	0.5312750109513563	0.06797624379310956	0.06573048834437649	-0.0007299084443308512	-0.10126195262348858	-0.0007278273572900451	-0.10097323610868614
60.6118016805955	0.43678497358940216	0.4380507968250564	0.46971935398288256	0.46982425539898814	0.48646879908883717	0.4859989326376559	0.5028517536436652	0.5018310363146979	0.5330752860266895	0.5310694578741108	0.06810796442205559	0.06585771853859801	-0.0007362624726523492	-0.10275888133203637	-0.0007341576208204081	-0.10246510840474343
60.97701827647021	0.4364417883060801	0.43771107550201843	0.4694252848485015	0.46953181200830535	0.486198745150852	0.48572965178465277	0.5026044896382931	0.5015837728635636	0.532868146851462	0.5308610605861764	0.06824206175089394	0.06598724359835544	-0.0007425608476506751	-0.10426235908127524	-0.0007404321696081739	-0.10396347066385658
61.34443548605718	0.4360933690790368	0.4373661820537209	0.46912685852001385	0.4692350400954448	0.4859247601102748	0.4854564532530904	0.502353696801676	0.5013329803158992	0.5326581813518683	0.5306498147596947	0.06837856600293775	0.06611909267116142	-0.0007488037332967767	-0.105772386523725	-0.0007466511640191742	-0.10546832244888549
61.71406656916102	0.4357396824816761	0.43701608383733387	0.4688240526343068	0.46893391764945375	0.48564682687822197	0.4851793201125001	0.5020993629402751	0.5010786464676577	0.5324453856506252	0.5304357162502921	0.06851750791797562	0.0662532954016886	-0.0007549912946527293	-0.10728896423246681	-0.0007528147654394246	-0.10697966321589547
62.085924865483435	0.43538069482854097	0.43666074796445153	0.46851684474548816	0.46862842258267934	0.48536492836441386	0.4848982354339678	0.501841475932481	0.500820759187071	0.5322297560607328	0.5302187611006509	0.06865891876302307	0.06638988194209579	-0.0007611236979042646	-0.10881209270849013	-0.0007589231363089866	-0.1084974923208506
62.46002379510434	0.4350163721703915	0.4363001412964589	0.46820521232348217	0.46831853272950236	0.48507904747735275	0.4846131822903853	0.5015800237301712	0.5005593064162311	0.5320112890891342	0.5299989455441302	0.06880283034333123	0.06652888296259711	-0.0007672011103985188	-0.11034177238892084	-0.000764976440155718	-0.11002180902693226
62.83637685896657	0.4346466802891432	0.43593423043976687	0.46788913275256827	0.4680042258450188	0.48478916712447845	0.4843241437566835	0.5013149943602777	0.5002942761726819	0.5317899814404287	0.5297762660084371	0.06894927501366123	0.06667032966228723	-0.0007732237006783382	-0.1118780036550504	-0.0007709748416289131	-0.1115526125118862
63.21499763936286	0.4342715846926642	0.4355629817409115	0.4675685833298608	0.46768547960366486	0.4844952702123031	0.48403110291004425	0.501046375926363	0.5000256565510193	0.531565830020635	0.5295507191193508	0.06909828568983235	0.06681425378022607	-0.000779191638519916	-0.1134207868412318	-0.0007769185065341633	-0.11308990187592372
63.59589980042612	0.4338910506094238	0.43518636128151494	0.46724354126372825	0.4673622715977867	0.4841973396465222	0.4837340428300937	0.5007741566102045	0.4997534357245043	0.5313388319410101	0.5293223017045016	0.06924989586054847	0.06696068760679441	-0.0007851050949707616	-0.11497012224404557	-0.0007828076018699948	-0.11463367615003506
63.979097088622495	0.43350504298299075	0.4348043348731012	0.4669139836721484	0.4670345793361485	0.48389535833210023	0.4834329465990701	0.500498324673388	0.49947760194668095	0.5311089845219203	0.5290910107971986	0.06940413959951729	0.06710966399532284	-0.0007909642423891139	-0.11652601013179265	-0.0007886422958639505	-0.11618393430457274
64.36460333324754	0.433113526466374	0.4344168680517658	0.4665798875809991	0.46670238024238175	0.4835893091733326	0.48312779730197225	0.5002188684589065	0.4991981435530061	0.5308762852967674	0.528856843640317	0.06956105157785901	0.06726121637400496	-0.0007967692544829097	-0.1180884507546267	-0.000794422758010449	-0.11774067525833232
64.75243244692527	0.43271646541620434	0.43402392607269197	0.46624122992228045	0.46636565165337024	0.48327917507387874	0.48281857802668005	0.4999357763927692	0.4989150489624865	0.53064073201597	0.5286197976902364	0.06972066707682548	0.06741537875810077	-0.0008025203063507513	-0.11965744435491388	-0.000800149159109198	-0.11930389788801676
65.14259842611021	0.4323138238867493	0.43362547390451084	0.4658979875322681	0.46602437081756976	0.48296493893676923	0.48250527186405356	0.49964903698561614	0.4986283066793255	0.5304023226510007	0.5283798706208376	0.06988302200083062	0.06757218576244271	-0.0008082175745237619	-0.12123299117823194	-0.0008058216713037192	-0.12087360103824096
65.53511535159264	0.43190556562375865	0.4332214762234995	0.46555013714959376	0.4656785148932599	0.4826465836643821	0.48218786190800156	0.4993586388343395	0.4983379052945754	0.5301610553984814	0.5281370603275537	0.0700481528908017	0.0677316726142449	-0.0008138612370086618	-0.12281509148496639	-0.0008114404681243137	-0.12244978353207614
65.92999738900669	0.4314916540581333	0.43281189740761294	0.4651976554132514	0.4653280609467267	0.4823240921583893	0.48186633125552536	0.4990645706237119	0.4980438334878002	0.5299169286843329	0.52789136493148	0.07021609693786351	0.06789387516623337	-0.0008194514733314007	-0.12440374556210543	-0.000817005724526032	-0.12403244418149484
66.32725878934137	0.43107205229941437	0.4323967015303454	0.46484051886052563	0.464972985950372	0.48199744731967126	0.48154066300673265	0.4987668211280194	0.49774608002874343	0.5296699411679875	0.5276427827835422	0.07038689199736177	0.0680588299100988	-0.0008249884645814554	-0.12599895373584502	-0.0008225176169329718	-0.12562158179927962
66.72691388945532	0.4306467231290855	0.43197585235441405	0.4644787039248411	0.46461326678074905	0.48166663204819804	0.48121084026482	0.4984653792127019	0.497444633779004	0.5294200917466557	0.5273913124687211	0.07056057660323858	0.06822657399028499	-0.0008304723934593472	-0.1276007163845918	-0.0008279763232826864	-0.12721719521061914
67.12897711259382	0.43021562899368326	0.4315493133252615	0.46411218693352796	0.46424888021651906	0.48133162924287537	0.48087684613602477	0.4981602338359954	0.49713948369371785	0.5291673795596564	0.5271369528103398	0.07073718998276574	0.06839714521812325	-0.0008359034443226054	-0.12920903395273342	-0.0008333820230681521	-0.12881928326564207
67.53346296890952	0.4297787319977103	0.43111704756437114	0.46374094410550365	0.46387980293632963	0.48099242180135454	0.48053866372954374	0.4978513740505824	0.4968306188232457	0.5289118039928062	0.5268797028744093	0.07091677207165237	0.06857058208631762	-0.0008412818032360603	-0.1308239069647783	-0.00083873489738584	-0.13042784485236325
67.94038605598601	0.42933599389634464	0.4306790178623896	0.4633649515488648	0.46350601151660925	0.48064899261980437	0.48019627615741667	0.49753878900524307	0.496518028314867	0.5286533646828697	0.5266195619740374	0.07109936352953083	0.06874692378379849	-0.0008466076580185833	-0.1324453360401776	-0.0008440351289807912	-0.13204287891031186
68.3497610593647	0.4288873760879389	0.4302351866720494	0.46298418525838864	0.46312748242927604	0.48030132459264396	0.4798496665343738	0.4972224679465112	0.4962017014144779	0.5283920615220729	0.5263565296738961	0.0712850057558366	0.06892621021094864	-0.0008518811982979324	-0.13407332190895715	-0.0008492829022967996	-0.13366438444474227
68.7616027530747	0.42843283960630413	0.4297855161008881	0.46259862111293965	0.46274419203935885	0.47994940061223285	0.47949881797764543	0.49690240022033344	0.49588162746829373	0.5281278946626792	0.526090605794756	0.0714737409060939	0.06910848199521478	-0.0008571026155602679	-0.13570786542771884	-0.0008544784035235953	-0.13529236054127125
69.17592600016614	0.42797234511277005	0.4293299679037559	0.462208234872779	0.462356116602526	0.47959320356852037	0.47914371360673297	0.4965785752737289	0.4955577959245569	0.5278608645216294	0.5258217904180814	0.07166561190861273	0.0692937805071191	-0.0008622721032051084	-0.13734896759655157	-0.0008596218206485817	-0.13692680638145305
69.59274575324658	0.4275058528880162	0.4288685034751048	0.46181300217677235	0.46196323226251945	0.47923271634864756	0.47878433654313746	0.4962509826564523	0.49523019633524645	0.5275909717852459	0.5255500838906917	0.07186066248161968	0.06948214787667707	-0.0008673898566011751	-0.13899662957672376	-0.000864713343509127	-0.13856772125882344
70.01207705502031	0.427033322823667	0.42840108384105535	0.4614128985394937	0.46156551504849164	0.47886792183650434	0.47842066991004645	0.4959196120226566	0.49489881835779104	0.5273182174140024	0.5252754868294864	0.07205893715082516	0.06967362701023513	-0.0008724560731419029	-0.14065085270885902	-0.0008697531638451883	-0.14021510459581066
70.43393503883172	0.4265547144136416	0.4279276696512304	0.46100789934822056	0.46116294087223964	0.47849880291223656	0.4780526968319752	0.4955844531325562	0.4945636517567847	0.5270426026473606	0.5249980001262391	0.07226048126744737	0.06986826160774624	-0.0008774709523052815	-0.14231163853202133	-0.0008747414753543792	-0.14186895596093052
70.85833492921113	0.42606998674525415	0.42744822117035225	0.46059797985981843	0.46075548552533624	0.47812534245170313	0.4776804004343622	0.49524549585408967	0.4942246864057028	0.5267641290086732	0.5247176249524549	0.07246534102670177	0.07006609618048484	-0.00088243469571192	-0.14397898880358184	-0.0008796784737482577	-0.14352927508743107
71.2852920424243	0.42557909849005393	0.42696269826959354	0.46018311519750893	0.4603431246761513	0.47774752332587994	0.47730376384311496	0.4949027301645804	0.49388191228861994	0.5264827983101544	0.5244343627642991	0.07267356348677213	0.07026717606922646	-0.0008873475071883297	-0.145652905520123	-0.0008845643568111683	-0.14519606189210776
71.71482178702524	0.42508200789439887	0.42647106041767524	0.4597632803475185	0.45992583386676134	0.47736532840020796	0.4769227701841059	0.49455614615239624	0.4935353195019274	0.5261986126579216	0.5241482153075928	0.07288519658827942	0.07047154746289815	-0.0008922095928290963	-0.14733339093872644	-0.0008893993244575293	-0.14686931649521284
72.14693966441222	0.4245786727697541	0.4259732666717041	0.4593384501556041	0.4595035885097438	0.4769787405338855	0.4765374025826152	0.4942057340186049	0.4931848982560498	0.5259115744571029	0.5238591846228791	0.07310028917425884	0.07067925741771502	-0.0008970211610622725	-0.14902044759956823	-0.0008941835787947827	-0.14854903924101848
72.58166126938723	0.4240690504827061	0.4254692756677404	0.4589085993234502	0.4590763638848505	0.47658774257909897	0.47614764416271876	0.4938514840786257	0.49283063887716017	0.5256216864170188	0.523567273050559	0.0733188910106644	0.07089035387682074	-0.0009017824227174343	-0.15071407834948047	-0.0008989173241858994	-0.1502352307195025
73.01900229071879	0.4235530979446851	0.4249590456110889	0.4584737024049341	0.45864413513555713	0.47619231738019197	0.4757534780466183	0.4934933867638768	0.4924725318088931	0.5253289515564326	0.5232724832360998	0.07354105280741632	0.07110488569044406	-0.0009064935910919614	-0.15241428636610976	-0.0009036007673129953	-0.15192789178874477
73.45897851170821	0.4230307716013847	0.4244425342663045	0.45803373380225487	0.4582068772654852	0.47579244777277013	0.4753548873539125	0.49313143262341536	0.49211056761405386	0.525033373208875	0.5229748181353151	0.07376682624000477	0.07132290263658653	-0.00091115488202409	-0.15412107518316986	-0.0009082341172442776	-0.1536270235981192
73.90160581075892	0.4225020274218723	0.42391969894690157	0.4575886677619195	0.45776456513469016	0.475388116582738	0.4749518552008053	0.49276561232557253	0.491744736976324	0.5247349550280396	0.522674281019719	0.07399626397167366	0.07154445544226228	-0.0009157665139643001	-0.15583444871720076	-0.0009128175855032117	-0.15533262761297806
74.34690016194996	0.421966820887376	0.4233904965047604	0.45713847837058375	0.4573171734558128	0.474979306625265	0.4745443646992496	0.49239591665957827	0.4913750307019608	0.5244337009932544	0.5223708754819526	0.0742294196761942	0.0717695958053	-0.0009203287080513656	-0.15755441129476822	-0.0009173513861367999	-0.15704470563959205
74.79487763561212	0.42142510697974345	0.4228548833192196	0.4566831395507416	0.4568646767900882	0.4745660007036796	0.47413239895602394	0.4920223365371781	0.49100143972149135	0.5241296154150269	0.5220646054412881	0.07446634806125187	0.07199837641673032	-0.0009248416881886268	-0.1592809676811413	-0.0009218357357897444	-0.15876325985183826
75.24555439890803	0.42087684016955745	0.4223128152858449	0.456222625056257	0.45640704954320743	0.47414818160828626	0.47371594107173803	0.4916448629942394	0.49062395509139906	0.5238227029406645	0.5217554751492066	0.07470710489246625	0.07223085098377537	-0.0009293056811229272	-0.16101412310997887	-0.0009262708537773889	-0.16048829281848498
75.6989467164156	0.4203219744039007	0.4217642478048651	0.45575690846773503	0.4559442659610283	0.4737258321151041	0.4732949741397667	0.4912634871923453	0.4902425679958009	0.5235129685599732	0.5214434891950543	0.07495174701805794	0.07246707425345297	-0.0009337209165278804	-0.1627538833144797	-0.0009306569621634342	-0.1622198075319119
76.15507095071504	0.41976046309375714	0.4212091357692624	0.45528596318772363	0.45547630012512696	0.47329893498452197	0.4728694812451054	0.49087820042037605	0.4898572697481161	0.5232004176110311	0.521128652511776	0.07520033239419052	0.0727071020368266	-0.0009380876270864702	-0.16450025455951334	-0.0009349942858379867	-0.16395780743782495
76.61394356297929	0.41919225910103824	0.42064743355250916	0.45480976243574317	0.4550031259481874	0.47286747295986914	0.47243944546314937	0.4904889940960757	0.48946805179272257	0.5228850557860423	0.5208109703817269	0.0754529201110023	0.07295099123390922	-0.0009424060485786478	-0.16625324367507233	-0.0009392830525990492	-0.16570229646625023
77.07558111356816	0.4186173147252236	0.42007909499593743	0.4543282792431357	0.4545247171692228	0.4724314287658956	0.47200484985838737	0.49009585976760284	0.48907490570660195	0.5225668891372686	0.5204904484425645	0.07570957041935307	0.07319879985924932	-0.0009466764199699274	-0.16801285809127364	-0.0009435234932358982	-0.16745327906376417
77.54000026262605	0.41803558168960214	0.4195040733957307	0.453841486447728	0.45404104734862155	0.4719907851071603	0.47156567748301226	0.4896987891150634	0.4886778232009705	0.5222459240830418	0.5201670926932213	0.07597034475830802	0.07345058706821742	-0.0009508989835040893	-0.16977910587461054	-0.0009477158416150155	-0.16921076022694592
78.00721777068286	0.4174470111271026	0.41892232148952563	0.45334935668830373	0.4535520898630131	0.4715455246663225	0.4711219113754409	0.4892977739520259	0.48827679612289554	0.5219221674138564	0.5198409094999578	0.07623530578338152	0.07370641318401776	-0.0009550739847968837	-0.171551995765725	-0.0009518603347692389	-0.17097474553759184
78.47725049925933	0.4168515535656984	0.4183337914426115	0.45285186239887426	0.4530578178999472	0.4710956301023329	0.4706735345587406	0.48889280622701364	0.4878718164568941	0.521595626298544	0.5195119056024996	0.0765045173955667	0.0739663397254431	-0.0009592016729346731	-0.17333153721858707	-0.0009559572129893001	-0.1727452411987258
78.95011541147531	0.41624915891337516	0.4177384348337136	0.4523489758027449	0.45255820445237854	0.47064108404851973	0.47022053003896064	0.488483878024976	0.48746287632651336	0.5212663082905296	0.5191800881202555	0.07677804477117395	0.07423042943540291	-0.0009632823005754076	-0.17511774044164952	-0.0009600067199168616	-0.17452225407261324
79.42582957266194	0.41563977644264555	0.4171362026403482	0.4518406689063675	0.45205322231295253	0.47018186911056636	0.4697628808033613	0.4880709815687348	0.48704996799589256	0.5209342213341723	0.5188454645586223	0.0770559543925066	0.0744987463102462	-0.0009673161240513761	-0.1769106164400256	-0.0009640091026437703	-0.17630579172013938
79.90441015097758	0.4150233547745971	0.41652704522373535	0.45132691349297166	0.4515428440680824	0.4697179678643766	0.46930056981853935	0.4876541092204045	0.4866330838713012	0.5205993737711891	0.5185080428153718	0.0773383140794003	0.07477135562990442	-0.0009713034034765089	-0.17871017705985537	-0.0009679646118094243	-0.17809586244156606
80.38587441802741	0.41439984186245865	0.41591091231325406	0.45080768111596753	0.4510270420918129	0.4692493628538208	0.46883358002844444	0.48723325348278307	0.4862122165026551	0.5202617743471638	0.5181678311871258	0.07762519302165302	0.07504832398888221	-0.000975244402858011	-0.18051643503432047	-0.0009718735017069657	-0.17989247531923525
80.87023974948666	0.41376918497466864	0.4152877529904263	0.45028294309211214	0.45050578853946044	0.46877603658836126	0.46836189435228176	0.4868084070007147	0.4857873585850064	0.5199214322181416	0.5178248383759178	0.07791666181237861	0.0753297193281242	-0.000979139390208994	-0.18232940403153464	-0.0009757360303872531	-0.18169564026196383
81.35752362572781	0.41313133067742985	0.4146575156724136	0.4497526704944293	0.4499790553410237	0.4682979715405485	0.46788549568229704	0.48637956256241593	0.4853585029600052	0.51957835695731	0.5174790734958399	0.07821279248230788	0.07561561096778428	-0.0009829886376670482	-0.1841490987042249	-0.0009795524597708272	-0.18350536805107254
81.8477436324513	0.41248622481673436	0.4140201480950108	0.449216834144877	0.44944681419435617	0.4678151501433871	0.46740436688143877	0.48594671310077064	0.4849256426173333	0.519232558561767	0.5171305460797821	0.07851365853507693	0.07590606964092964	-0.0009867924216145352	-0.18597553474145911	-0.0009833230557594885	-0.18532167038827652
82.34091746132043	0.41183381249983975	0.41337559729512136	0.44867540460675054	0.4489090365580909	0.46732755478756227	0.46691849078089326	0.48550985169458505	0.4844887706961043	0.5188840474593767	0.516779266086257	0.07881933498352929	0.07620116752820912	-0.0009905510228052639	-0.18780872892267553	-0.000987048088355258	-0.18714455994583545
82.83706291059936	0.4111740380761806	0.4127238095926948	0.44812835217681396	0.4483656936443104	0.46683516781852374	0.4664278501774854	0.4850689715698031	0.48404788048623015	0.5185328345157143	0.5164252439063162	0.079129898387067	0.07650097829351732	-0.0009942647264928883	-0.1896486991737305	-0.0009907278317795587	-0.1889740504183237
83.33619788579601	0.410506845117695	0.4120647305721117	0.4475756468771489	0.4478167564109513	0.4663379715334204	0.4659324278309437	0.48462406610067915	0.4836029654297511	0.5181789310410999	0.5160684903705594	0.07944542689008792	0.07680557712068986	-0.000997933822564745	-0.19149546462489297	-0.000994362564598672	-0.19081015657666
83.83834040030794	0.4098321763985484	0.41139830506299524	0.4470172584467107	0.44726219555393426	0.4658359481778801	0.46543220646101846	0.4841751288109051	0.48315401912212547	0.5178223487977216	0.5157090167562308	0.07976600026154614	0.07711504075126195	-0.0010015586056801862	-0.19334904567178057	-0.0009979525698531888	-0.19265289432448185
84.34350857607244	0.40914997387423413	0.4107244771204336	0.44645315633258253	0.4467019814990102	0.4653290799426279	0.46492716874445333	0.4837221533746882	0.48270103531347897	0.5174631000068501	0.5153468347944127	0.08009169993566856	0.07742944752332942	-0.001005139375412134	-0.19520946403829953	-0.0010014981351893493	-0.1945022807564385
84.85172064422062	0.40846017866002926	0.4100431900045893	0.44588330968091444	0.44613608439331176	0.46481734895993687	0.4644172973117991	0.48326513361777856	0.482244007909807	0.5171011973561449	0.5149819566773082	0.08042260905387613	0.07774887741154307	-0.0010086764363962941	-0.19707674284234145	-0.0010049995529988198	-0.1963583342192834
85.36299494573534	0.40776273100878574	0.40935438615967984	0.4453076873275378	0.44556447409659933	0.4643007372999033	0.4639025747440664	0.4828040635184397	0.48178293097413116	0.5167366540070502	0.5146143950656206	0.08075881250794152	0.07807341206828491	-0.00101217009848098	-0.1989509066639812	-0.0010084571205583037	-0.19822107437504144
85.87734993211305	0.4070575702880349	0.40865800719230516	0.44472625778824254	0.4449871201721909	0.4637792269665418	0.46338298356920987	0.4823389372083621	0.4813177987276037	0.5163694836022846	0.5142441630960257	0.08110039698443201	0.07840313486605742	-0.0010156206768860976	-0.20083198161651694	-0.0010118711401778668	-0.20009052226697577
86.39480416602983	0.4063446349563807	0.4079539938491026	0.4441389892487048	0.4444039918775642	0.46325279989369006	0.462858506258437	0.48186974897351464	0.4808486055505581	0.5159997002734241	0.5138712743887395	0.08144745101048174	0.07873813094113269	-0.0010190284923655701	-0.202719995420523	-0.0010152419193527606	-0.20196670038822617
86.91537632201124	0.40562386253915883	0.40724228599370416	0.4435458495540518	0.44381505815461825	0.46272143794071724	0.46232912522233344	0.48139649325492895	0.4803753459835012	0.5156273186485762	0.5134957430551816	0.0818000650009358	0.07907848723850383	-0.001022393871375371	-0.2046149774805457	-0.0010185697709195751	-0.2038496327531476
87.43908518710603	0.40489518960333937	0.40652282258297656	0.4429468061980523	0.4432202876195842	0.4621851228880286	0.4617948228068004	0.4809191646494167	0.47989801472804616	0.5152523538601494	0.5131175837057356	0.0821583313069204	0.07942429255818378	-0.0010257171462468295	-0.20651695896532374	-0.0010218550132179982	-0.2057393449714766
87.9659496615646	0.40415855173164267	0.40579554164251513	0.44234182631191654	0.44261964855256886	0.46164383643235585	0.4612555812887925	0.48043775791020993	0.47941660664777797	0.5148748215527162	0.5127368114576047	0.082522344265882	0.07977563760289873	-0.0010289986553674857	-0.20842597289092168	-0.0010250979702599028	-0.20763586432583736
88.4959887595208	0.4034138834958466	0.40506038024137114	0.44173087665269295	0.44201310888672096	0.4610975601818265	0.4607113828718505	0.4799522679475259	0.4789311167690515	0.5144947378909693	0.5123534419427658	0.08289220025315451	0.08013261502722513	-0.0010322387433669977	-0.21034205420751562	-0.001028298971902153	-0.20953921985213242
89.0292216096782	0.40266111842925617	0.40431727446598276	0.441113923591246	0.44140063619700426	0.4605462756508032	0.4601622096814203	0.47946268982904744	0.4784415402817161	0.5141121195677736	0.5119674913160214	0.08326799773510347	0.08049531948822136	-0.0010354377613097099	-0.21226523988956103	-0.0010314583540259048	-0.21144944242317365
89.56566745600044	0.4019001889983065	0.4035661593932854	0.44049093309979953	0.4407821976885632	0.45998996425448146	0.459608043759949	0.47896901878031767	0.47794787253976284	0.5137269838123122	0.511578976263148	0.0836498373239091	0.08086384769760709	-0.0010385960668934935	-0.2141955690295987	-0.0010345764587225137	-0.21336656483595107
90.1053456584057	0.40113102657327077	0.40280696906297214	0.43986187073903005	0.44015776018466624	0.45942860730323964	0.45904886706174847	0.4784712501850404	0.47745010906189	0.5133393483983272	0.5111879140091441	0.08403782183403903	0.08123829847554646	-0.001041714024656637	-0.21613308293606792	-0.001037653634486102	-0.2152906219024402
90.6482756934654	0.4003535613980421	0.4020396364488753	0.43922670164469174	0.43952729011421054	0.45886218599672673	0.4584846614476175	0.4779693795852851	0.47694824553198095	0.5129492316524551	0.5107943223265772	0.08443205634048423	0.08161877280609049	-0.0010447920061925076	-0.21807782523521269	-0.001040690236412567	-0.21722165054394793
91.19447715510712	0.3995677225589587	0.4012640934294403	0.438585390513757	0.4388907534987726	0.4582906814176803	0.4579154086792133	0.4774634026815864	0.4764422777994913	0.5125566524626569	0.5103982195440274	0.0848326482388073	0.08200537389434062	-0.0010478303903683206	-0.22002984197661135	-0.0010436866264045275	-0.2191596898895085
91.74396975532183	0.3987734379526387	0.40048027075725856	0.437937901590054	0.43824811593918617	0.4577140745254633	0.4573410904131602	0.4769533153329372	0.4759322018797389	0.5121616302867434	0.509999624554632	0.08523970730708372	0.08239820722539729	-0.0010508295635566212	-0.22198918174370874	-0.0010466431733872072	-0.22110478137835798
92.29677332487483	0.3979706342527909	0.39968809802763017	0.43728419864938134	0.4375993426016318	0.4571323461493059	0.4567616881948861	0.4764391135566658	0.47541801395409083	0.511764185160994	0.5095985568247279	0.08565334576979575	0.08279738062515211	-0.0010537899198716505	-0.22395589576869668	-0.001049560253526538	-0.22305696886652981
92.85290781402206	0.39715923687596705	0.3988875036461195	0.43662424498408076	0.43694439820321657	0.45654547698124276	0.45617718345217567	0.47592079352819155	0.4748997103700425	0.5113643377088696	0.5091950364025926	0.08607367836375543	0.08320300432300137	-0.0010567118614152604	-0.2259300380518141	-0.0010524382504605856	-0.2250162987378559
93.41239329322968	0.3963391699462184	0.3980784147950717	0.43595800338704693	0.4362832469970278	0.45595344756873135	0.4555875574884266	0.47539835158065413	0.47437728764118214	0.5109621091498202	0.5087890839272842	0.08650082240613365	0.08361519101654143	-0.0010595957985322646	-0.22791166548617525	-0.0010552775555350835	-0.22698282001975656
93.97524995389855	0.3955103562586197	0.39726075739905337	0.4352854361351534	0.4356158527566382	0.4553562383069395	0.4549927914755996	0.4748717842044069	0.47385074244703496	0.510557521308184	0.5083807206375801	0.08693489786466861	0.08403405593832841	-0.001062442150074061	-0.22990083798718786	-0.0010580785680503468	-0.2289565845035355
94.54149810909283	0.3946727172416203	0.39643445608917943	0.43460650497207126	0.43494217876004304	0.4547538294306871	0.4543928664468463	0.4743410880463689	0.47332007163277995	0.5101505966221804	0.5079699683810125	0.08737602743014151	0.08445971692477319	-0.00106525134367369	-0.23189761862782632	-0.0010608416955161237	-0.23093764687001794
95.11115819427312	0.3938261729181836	0.3955994341662879	0.4339211710904578	0.43426218777300657	0.45414620100602837	0.4537877632888039	0.47380625990922803	0.4727852722088324	0.5097413581529934	0.5075568496230033	0.08782433659120445	0.08489229448725479	-0.0010680238160282185	-0.23390207377930494	-0.001063567353915329	-0.2329260648201057
95.68425076803395	0.3929706418656709	0.3947556135629231	0.43322939511349073	0.43357584203179494	0.4535333329214597	0.45317746273354165	0.47326729675048557	0.4722463413502836	0.509329829593947	0.5071413874560934	0.08827995371164564	0.08533191188553445	-0.0010707600131944495	-0.23591427325759184	-0.001066255967978269	-0.23492189921113038
96.26079651284576	0.39210604117442727	0.3939029148040852	0.4325311370757228	0.4328831032252734	0.4529152048787367	0.45256194535014466	0.4727241956813352	0.4717032763961932	0.5089160352797693	0.5067236056092711	0.08874301011018976	0.08577869520355902	-0.001073460390894232	-0.2379342904763604	-0.0010689079714670813	-0.2369252141986351
96.84081623580131	0.39123228640502467	0.3930412569667022	0.43182635640322914	0.43218393247633985	0.45229179638328476	0.4519411915359196	0.47217695396536785	0.47115607484872235	0.5085000001959462	0.5063035284573935	0.08921364014293216	0.08623277342774598	-0.0010761254148307642	-0.2399622026058239	-0.0010715238074703315	-0.23893607738429523
97.42433086936633	0.390349291544115	0.3921705576377818	0.4311150118930225	0.43147829032267326	0.4516630867341866	0.4513151815072075	0.47162556901709224	0.47060473437210204	0.5080817499881609	0.5058811810307041	0.08969198128850209	0.08669427852784059	-0.0010787555610186073	-0.2419980907391306	-0.0010741039287087695	-0.24095455997003512
98.01136147213543	0.38945696895884263	0.39129073287119337	0.43039706169170255	0.4307661366967653	0.4510290550137256	0.4506838952897848	0.47107003840026124	0.4700492527914255	0.5076613109718204	0.5054565890244419	0.09017817423607208	0.08716334554045162	-0.0010813513161243016	-0.24404204006482644	-0.0010766487978532413	-0.24298073691859656
98.60192922959182	0.38855522934977127	0.39040169714303546	0.4296724632733159	0.430047430905211	0.45038968007647184	0.4500473127088382	0.4705103598259953	0.46948962809125766	0.5072387101416658	0.5050297788085446	0.09067236297631322	0.0876401126553645	-0.0010839131778203615	-0.24609414004724783	-0.0010791588878532044	-0.24501468712102792
99.1960554548718	0.38764398170226716	0.3895033633055375	0.428941173416389	0.42932213160722793	0.44974494053788566	0.44940541337849227	0.4699465311506912	0.4689258584140495	0.5068139751814633	0.5046007774374403	0.0911746948954237	0.08812472130474101	-0.0010864416551544243	-0.24815448461448852	-0.0010816346822796752	-0.247056493571165
99.79376158953411	0.38672313323628976	0.38859564253944245	0.4282031481801061	0.4285901967923712	0.4490948147624222	0.4487581766908733	0.4693785503737048	0.46835794205834874	0.5063871344737778	0.5041696126599293	0.09168532087234434	0.08861731625532367	-0.0010889372689296128	-0.25022317235415414	-0.0010840766756796127	-0.24910624354774313
100.39506920433367	0.3857925893545299	0.38767844430482007	0.42745834287959455	0.42785158375741633	0.44843928085111345	0.4481055818046874	0.46880641563479664	0.4677858774767956	0.5059582171098213	0.5037363129291526	0.09220439537929345	0.0891180457037582	-0.0010914005521026615	-0.252300306717828	-0.001086485373945123	-0.2511640288040411
101.00000000000001	0.3848522535888404	0.3867516762902511	0.4267067120602844	0.4271062490823729	0.4477783166286063	0.4474476076332939	0.46823012521132795	0.4672096632738914	0.5055272528993786	0.5033009074126449	0.09273207658575322	0.08962706137516176	-0.0010926278298976245	-0.25334099879763744	-0.001087685031258392	-0.252194942006977
