# Supplementary material for: White matter micro- and macrostructure brain charts for the human lifespan
Source: Nature. 2026 May 13;655(8124):979–89. doi: 10.1038/s41586-026-10454-2 (PMC13391363; doi:10.1038/s41586-026-10454-2)
Supplement: Supplementary file 12 — Centiles trajectories of brain charts. SDT.T9.1–5 contain the brain charts for the global metrics; SDT.T9.6–509 contain the brain charts for the tract-specific metrics (unnormalized); and SDT.T9.510–1157 contain the brain charts for the tract-specific macrostructural metrics (normalized). Included in each table are the male and female centile trajectories for the 2.5th, 25th, 50th, 75th and 97.5th percentiles; the interquartile range normalized by the 50th centile; and the derivatives of the 50th centiles with respect to both age and log(age). Charts are sampled in logarithmically spaced intervals. Age is reported in years, while centile trajectory values are reported in metric-specific units: diffusivities in mm2 s−1, volume in mm3, surface area in mm2, average length in mm, and FA is dimensionless (unitless). [file 41586_2026_10454_MOESM12_ESM.zip › plotted_curves/SDT.T9.177-IFO_right_md-mean_curve_metrics.csv]

ages	male_0.025th_percentile	female_0.025th_percentile	male_0.25th_percentile	female_0.25th_percentile	male_0.5th_percentile	female_0.5th_percentile	male_0.75th_percentile	female_0.75th_percentile	male_0.975th_percentile	female_0.975th_percentile	male_normalized_quantile_range	fwmale_normalized_quantile_range	male_median_centile_d_age	male_median_centile_d_log_age	female_median_centile_d_age	female_median_centile_d_log_age
0.25	0.0010685649697011492	0.0010617933119087264	0.0011207395031189856	0.0011108574460868975	0.0011505552673835974	0.0011387670905019674	0.0011822438126884104	0.0011683292342111928	0.0012484467743603663	0.001229763352325869	0.053456197466539526	0.05046843081754481	-0.00037421994438997856	-0.000216066668420143	-0.00037038582108682097	-0.00021385292684691998
0.25150637576242696	0.00106804142505908	0.0010612730850494397	0.0011201903955219456	0.0011103131802153554	0.0011499915515295516	0.0011382091502783356	0.0011816645710075182	0.0011677568099927606	0.0012478350964903722	0.0012291608284165042	0.05345619748580641	0.050468430835719516	-0.00037328343379949835	-0.0002161720052356042	-0.0003694589056488784	-0.0002139571844197441
0.2530218281966045	0.0010675173699397197	0.0010607523509478514	0.0011196407525229314	0.0011097683836627217	0.0011494272860300345	0.0011376506660406998	0.0011810847645430077	0.0011671838276379948	0.0012472228222105328	0.0012285577170227306	0.05345619750536418	0.05046843085416789	-0.0003714080256329577	-0.00021638193432757524	-0.0003676027122432868	-0.00021416496265447282
0.25454641199404576	0.0010669928079512026	0.0010602311131892297	0.0011190905779062544	0.0011092230601799395	0.001148862474770036	0.001137091641634247	0.0011805043972868718	0.0011666102910919045	0.0012466099557363883	0.001227954022297001	0.05345619752521759	0.05046843087289527	-0.00036953915103898893	-0.00021659037424065497	-0.0003657529854697028	-0.00021437126696799425
0.2560801821758082	0.001066467742702151	0.0010597093753593296	0.0011185398754567386	0.00110867721351846	0.0011482971216350733	0.001136532080904683	0.0011799234732316449	0.0011660362043000323	0.0012459965012840521	0.0012273497483923318	0.053456197545371814	0.05046843089190609	-0.0003676768139491138	-0.00021679732479876201	-0.0003639097292189031	-0.00021457609718580906
0.25762319409447826	0.0010659421778015526	0.0010591871410442683	0.0011179886489595906	0.0011081308474301147	0.0011477312305110544	0.0011359719876981045	0.0011793419963702638	0.0011654615712083205	0.0012453824630700627	0.0012267448994621591	0.053456197565831004	0.05046843091120477	-0.000365821018013468	-0.00021700278587841182	-0.0003620729471038864	-0.00021477945318565395
0.2591755034361701	0.0010654161168586283	0.0010586644138303948	0.0011174369022002616	0.0011075839656669768	0.0011471648052841412	0.0011354113658608555	0.0011787599706959246	0.0011648863957629664	0.0012447678453112317	0.0012261394796601892	0.053456197586600356	0.05046843093079623	-0.0003639717666036879	-0.00021720675740796724	-0.00036024264246264925	-0.0002149813348973073
0.2607371662225343	0.0010648895634827115	0.0010581411973041694	0.0011168846389643214	0.0011070365719812363	0.0011465978498406155	0.0011348502192393998	0.0011781774002019476	0.0011643106819102893	0.0012441526522245024	0.0012255334931402554	0.0534561976076846	0.05046843095068467	-0.0003621290628150198	-0.00021740923936852674	-0.00035841881835746436	-0.00021518174230128473
0.2623082388127803	0.0010643625212831162	0.0010576174950520342	0.0011163318630373195	0.001106488670125065	0.0011460303680667378	0.0011342885516801827	0.0011775942888816327	0.0011637344335965903	0.0012435368880267968	0.0012249269440561725	0.053456197629089076	0.050468430970875285	-0.0003602929094674856	-0.0002176102317929529	-0.00035660147757976546	-0.00021538067543025452
0.2638887779057103	0.0010638349938690153	0.00105709331066029	0.0011157785782046567	0.0011059402638504856	0.0011454623638486184	0.0011337263670294971	0.001177010640728123	0.0011631576547680134	0.0012429205569348704	0.0012243198365615895	0.053456197650819146	0.050468430991372625	-0.00035846330910616064	-0.000217809734764568	-0.0003547906226491482	-0.0002155781343671226
0.26547884054176485	0.0010633069848493184	0.0010565686477149768	0.001115224788251459	0.001105391356909249	0.001144893841072083	0.0011331636691333563	0.0011764264597342706	0.0011625803493704166	0.001242303663165173	0.0012237121748098555	0.05345619767287946	0.05046843101218182	-0.0003566402640044486	-0.00021800774841829185	-0.00035298625581525744	-0.00021577411924508794
0.2670784841050822	0.0010627784978325457	0.0010560435098017473	0.0011146704969624424	0.0011048419530527	0.001144324803622538	0.001132600461837358	0.0011758417498924964	0.0011620025213492312	0.0012416862109336986	0.0012231039629538693	0.053456197695275674	0.050468431033307795	-0.0003548237761658579	-0.00021820427293975375	-0.0003511883790610071	-0.00021596863024786472
0.26868776632556873	0.0010622495364267057	0.001055517900505746	0.001114115708121788	0.0011042920560316533	0.0011437552553848402	0.0011320367489865565	0.0011752565151946566	0.0011614241746493311	0.0012410682044558445	0.001222495205145944	0.053456197718013215	0.050468431054755736	-0.0003530138473241129	-0.00021839930856465406	-0.00034939699410263536	-0.00021616166760879407
0.2703067452809827	0.0010617201042391771	0.0010549918234114912	0.0011135604255130148	0.0011037416695962666	0.0011431852002431668	0.0011314725344253325	0.00117467075963191	0.0011608453132148993	0.001240449647946272	0.0012218859055376655	0.05345619774109776	0.05046843107653101	-0.00035121047894576263	-0.0002185928555783201	-0.0003476121023913148	-0.0002163532316102057
0.2719354793990299	0.0010611902048765847	0.0010544652821027523	0.0011130046529188524	0.001103190797495916	0.001142614642080885	0.0011309078219972665	0.0011740844871945813	0.0011602659409892962	0.0012398305456187617	0.0012212760682797535	0.053456197764534794	0.05046843109863827	-0.0003494136722308472	-0.0002187849143153453	-0.000345833705114984	-0.00021654332258339015
0.27357402745947257	0.0010606598419446854	0.0010539382801624364	0.0011124483941211201	0.0011026394434790743	0.0011420435847804265	0.0011303426155450111	0.0011734977018720354	0.0011596860619149333	0.0012392109016860814	0.0012206656975219294	0.0534561977883295	0.05046843112108371	-0.00034762342811772706	-0.00021897548516042198	-0.00034406180320256663	-0.00021673194090918169
0.2752224485962505	0.0010601290190482408	0.0010534108211724613	0.0011118916529005926	0.0011020876112931798	0.0011414720322231507	0.0011297769189101594	0.0011729104076525362	0.0011591056799331334	0.001238590720359835	0.0012200547974127681	0.05345619781248815	0.05046843114387229	-0.0003458397472806407	-0.00021916456854637056	-0.0003422963973209736	-0.00021691908701559903
0.27688080229961526	0.001059597739790909	0.0010528829087136488	0.0011113344330368879	0.0011015353046845248	0.0011408999882892318	0.0011292107359331307	0.0011723226085231275	0.0011585247989840141	0.0012379700058503386	0.0012194433720995775	0.053456197837017015	0.050468431167009435	-0.0003440626301335903	-0.00021935216495411192	-0.00034053748788026583	-0.0002171047613789001
0.2785491484182772	0.0010590660077751208	0.0010523545463656005	0.0011107767383083365	0.0011009825273981234	0.001140327456857519	0.0011286440704530328	0.0011717343084694935	0.0011579434230063498	0.0012373487623664736	0.0012188314257282496	0.05345619786192119	0.050468431190501546	-0.0003422920768318405	-0.0002195382749128616	-0.00033878507503415367	-0.00021728896452302693
0.28022754716156506	0.0010585338266019691	0.0010518257377065895	0.0011102185724918667	0.001100429283177602	0.0011397544418054251	0.001128076926307551	0.001171145511475841	0.0011573615559374538	0.0012367269941155608	0.0012182189624431409	0.053456197887207325	0.05046843121435336	-0.00034052808727308426	-0.0002197228989989919	-0.0003370391586813293	-0.00021747169701816227
0.2819160591015993	0.0010580011998710917	0.0010512964863134422	0.001109659939362879	0.0010998755757650716	0.0011391809470087922	0.0011275093073328183	0.001170556221524765	0.0011567792017130474	0.001236104705303218	0.0012176059863869303	0.05345619791288174	0.05046843123857159	-0.0003387706611018282	-0.00021990603783764162	-0.00033529973846985195	-0.00021765295948325547
0.28361474517547763	0.0010574681311805523	0.0010507667957614208	0.0011091008426951249	0.0010993214089010089	0.0011386069763417708	0.0011269412173632901	0.0011699664425971201	0.0011561963642671316	0.0012354819001332271	0.0012169925017004877	0.05345619793895019	0.050468431263161494	-0.0003370197977058953	-0.0002200876920986361	-0.00033356681379415054	-0.0002178327525812207
0.2853236666874746	0.0010569346241267412	0.0010502366696241259	0.0011085412862605992	0.00109876678632415	0.001138032533676708	0.0011263726602316402	0.0011693761786719088	0.0011556130475318777	0.0012348585828074136	0.0012163785125227562	0.05345619796541914	0.05046843128812908	-0.0003352754962230309	-0.00022026786249945696	-0.0003318403838002415	-0.00021801107702201783
0.2870428853112538	0.0010564006823042455	0.001049706111473365	0.001107981273829407	0.0010982117117713565	0.0011374576228840104	0.0011258036397686197	0.0011687854337261406	0.0011550292554374864	0.001234234757525497	0.001215764022990605	0.05345619799229571	0.050468431313481395	-0.000333537755540958	-0.00022044654980363232	-0.0003301204473872277	-0.0002181879335612924
0.28877246309209376	0.0010558663093057554	0.0010491751248790614	0.0011074208091696632	0.001097656188977519	0.0011368822478320412	0.0011252341598029594	0.0011681942117347244	0.0011544449919120834	0.0012336104284849817	0.001215149037238719	0.053456198019585635	0.050468431339223435	-0.0003318065742980436	-0.00022062375481954333	-0.00032840700320790894	-0.00021836332299943195
0.2905124624491269	0.0010553315087219394	0.0010486437134091292	0.0011068598960473624	0.0010971002216754256	0.0011363064123869886	0.0011246642241612337	0.0011676025166703343	0.0011538602608815855	0.0012329855998810095	0.001214533559399459	0.053456198047296635	0.05046843136536251	-0.00033008195088735093	-0.0002207994784017564	-0.00032670004967205735	-0.00021853724618234316
0.29226294617759224	0.0010547962841413465	0.0010481118806293767	0.0011062985382262762	0.001096543813595661	0.001135730120412757	0.0011240938366677597	0.0011670103525032978	0.0011532750662695908	0.0012323602759062458	0.0012139175936027443	0.053456198075434704	0.050468431391904656	-0.0003283638834569169	-0.00022097372144930238	-0.00032499958494597303	-0.00021870970399950895
0.294023977451102	0.0010542606391502885	0.001047579630103389	0.00110573673946783	0.001095986968466485	0.0011351533757708433	0.0011235230011444706	0.0011664177232014689	0.0011526894119972522	0.001231734460750744	0.001213301143975922	0.0534561981040073	0.05046843141885627	-0.0003266523699125834	-0.00022114648490625943	-0.00032330560695714716	-0.00021888069738540405
0.29579561982392083	0.0010537245773327378	0.0010470469653924275	0.0011051745035309966	0.0010954296900137254	0.0011345761823202255	0.0011229517214108072	0.0011658246327301129	0.0011521033019831666	0.0012311081586018238	0.0012126842146436467	0.05345619813302074	0.050468431446224565	-0.00032494740791699783	-0.00022131776975908846	-0.000321618113392097	-0.00021905022731630308
0.29757793723326015	0.0010531881022702273	0.0010465138900553274	0.0011046118341721883	0.0010948719819606728	0.001133998543917254	0.0011223800012836087	0.0011652310850517966	0.0011515167401432607	0.001230481373643955	0.0012120668097277652	0.0534561981624834	0.05046843147401609	-0.0003232489948957751	-0.00022148757703949196	-0.0003199371017033603	-0.0002192182948138055
0.29937099400158496	0.0010526512175417276	0.0010459804076483803	0.0011040487351451317	0.0010943138480279562	0.0011334204644155223	0.0011218078445769854	0.001164637084126252	0.0011509297303906624	0.0012298541100586142	0.001211448933347176	0.05345619819240189	0.05046843150223744	-0.00032155712803738634	-0.00022165590782269318	-0.000318262569107719	-0.00021938490094158825
0.3011748548389356	0.0010521139267235607	0.0010454465217252446	0.0011034852102007754	0.0010937552919334497	0.001132841947665771	0.0011212352551022257	0.0011640426339102807	0.001150342276635603	0.0012292263720241846	0.0012108305896177305	0.05345619822278328	0.050468431530895946	-0.00031987180429243756	-0.00022182276322466055	-0.0003165945125868652	-0.00021955004680429546
0.30298958484526295	0.0010515762333892897	0.0010449122358368377	0.0011029212630871731	0.0010931963173921604	0.0011322629975157703	0.0011206622366676763	0.0011634477383576326	0.0011497543827852978	0.0012285981637158259	0.0012102117826521047	0.053456198253636254	0.050468431559998514	-0.00031819302038016417	-0.0002219881444059657	-0.0003149329288941183	-0.00021971373355089696
0.30481524951277783	0.0010510381411096116	0.001044377553531229	0.0011023568975493752	0.001092636928116115	0.001131683617810205	0.0011200887930786303	0.0011628524014188862	0.0011491660527438287	0.0012279694893053495	0.001209592516559677	0.05345619828496692	0.050468431589552956	-0.00031652077278793156	-0.00022215205256870263	-0.0003132778145528703	-0.00021987596237096896
0.3066519147283146	0.0010504996534522633	0.0010438424783535461	0.0011017921173293243	0.0010920771278142636	0.0011311038123905728	0.0011195149281372269	0.001162256627041346	0.00114857729041204	0.0012273403529611084	0.0012089727954464182	0.05345619831678461	0.05046843161956539	-0.0003148550577721232	-0.0002223144889559603	-0.00031162916585741884	-0.0002200367344948606
0.3084996467757088	0.0010499607739819182	0.0010433070138458735	0.0011012269261657529	0.0010915169201923718	0.001130523585095072	0.0011189406456423396	0.0011616604191689267	0.0011479880996874293	0.0012267107588478786	0.0012083526234147762	0.05345619834909646	0.05046843165004486	-0.0003131958713614158	-0.00022247545485226672	-0.00030998697887718585	-0.00022019605119374952
0.31035851233818973	0.0010494215062600873	0.0010427711635471527	0.0011006613277940755	0.0010909563089529176	0.001129942939758498	0.0011183659493894744	0.001161063781742045	0.0011473984844640346	0.0012260807111267396	0.001207732004563558	0.053456198381910555	0.05046843168099786	-0.00031154320935855573	-0.0002226349515829784	-0.00030835124945816084	-0.00022035391377978053
0.3122285785007863	0.0010488818538450203	0.0010422349309930847	0.0011000953259462855	0.0010903952977949888	0.0011293618802121327	0.0011177908431706583	0.0011604667186975086	0.0011468084486323294	0.001225450213954962	0.0012071109429878178	0.05345619841523539	0.05046843171243241	-0.00030989706734302347	-0.00022279298051477991	-0.0003067219732251214	-0.00022051032360548284
0.3141099127527488	0.0010483418202916056	0.0010416983197160303	0.001099528924350853	0.0010898338904141785	0.0011287804102836406	0.0011172153307743395	0.0011598692339684085	0.0011462179960791124	0.00122481927148589	0.0012064894427787436	0.053456198449079284	0.0504684317443569	-0.00030825744067047856	-0.00022294954305296377	-0.0003050991455811891	-0.00022066528206166058
0.31600258298998396	0.0010478014091512818	0.0010411613332449228	0.0010989621267326276	0.001089272090502494	0.0011281985337969712	0.001116639415985288	0.0011592713314840166	0.0011456271306874094	0.0012241878878688378	0.0012058675080235508	0.05345619848345069	0.0504684317767786	-0.00030662432447681187	-0.00022310464064292934	-0.00030348276171204835	-0.00022081879057908593
0.3179066575175057	0.0010472606239719329	0.0010406239751051631	0.0010983949368127328	0.0010887099017482475	0.0011276162545722464	0.0011160631025844865	0.0011586730151696741	0.0011450358563363618	0.001223556067248965	0.0012052451428053665	0.05345619851835804	0.05046843180970626	-0.0003049977136793669	-0.00022325827476926685	-0.0003018728165873341	-0.00022097085062702804
0.3198222050518999	0.0010467194682978016	0.0010400862488185339	0.0010978273583084719	0.0010881473278359657	0.001127033576425669	0.001115486394349038	0.0011580742889466934	0.0011444441769011293	0.0012229238137671807	0.0012046223512031276	0.053456198553810355	0.05046843184314825	-0.0003033776029793267	-0.00022341044695561862	-0.0003002693049622418	-0.00022112146371350283
0.32174929472380437	0.0010461779456693884	0.0010395481579031	0.0010972593949332239	0.001087584372446286	0.0011264505031694113	0.0011149092950520564	0.0011574751567322474	0.0011438520962527795	0.0012222911315600204	0.0012039991372914637	0.053456198589817205	0.050468431877111856	-0.0003017639868636568	-0.0002235611587640962	-0.0002986722213803028	-0.00022127063138455139
0.32368799608040405	0.0010456360596233665	0.0010390097058731217	0.0010966910503963539	0.0010870210392558647	0.0011258670386115244	0.0011143318084625778	0.0011568756224392726	0.0011432596182581964	0.0012216580247595475	0.0012033755051406	0.053456198626386044	0.050468431911607145	-0.00030015685960432803	-0.00022371041179339302	-0.00029708156017227427	-0.00022141835522260234
0.3256383790879404	0.0010450938136924866	0.0010384708962389638	0.0010961223284031126	0.0010864573319372833	0.0011252831865558386	0.0011137539383454587	0.001156275689976369	0.0011426667467799756	0.0012210244974932456	0.0012027514588162493	0.05345619866352772	0.05046843194664201	-0.00029855621526475584	-0.00022385820768097697	-0.0002954973154624674	-0.00022156463684835925
0.32760051413423674	0.0010445512114054868	0.0010379317325070019	0.0010955532326545427	0.0010858932541589505	0.0011246989508018612	0.0011131756884612783	0.001155675363247695	0.0011420734856763255	0.0012203905538839088	0.0012021270023795064	0.05345619870125055	0.05046843198222545	-0.00029696204769863455	-0.00022400454810103665	-0.00029391948116724853	-0.00022170947791880224
0.3295744720312385	0.001044008256287005	0.0010373922181795387	0.0010949837668473867	0.001085328809585013	0.0011241143351446864	0.0011125970625662476	0.0011550746461528746	0.0011414798388009718	0.0012197561980495418	0.0012015021398867466	0.05345619873956457	0.05046843201836639	-0.000295374350553379	-0.00022414943476473104	-0.0002923480509993692	-0.00022185288012754878
0.33156032401756863	0.0010434649518574852	0.0010368523567547089	0.001094413934673988	0.0010847640018752578	0.0011235293433748926	0.001112018064412108	0.0011544735425868913	0.0011408858100030552	0.0012191214341032502	0.001200876875389521	0.05345619877847992	0.05046843205507406	-0.00029379311727051327	-0.00022429286941880178	-0.00029078301846741095	-0.00022199484520349366
0.33355814176109866	0.0010429213016331007	0.001036312151726404	0.0010938437398222112	0.0010841988346850318	0.0011229439792784595	0.0011114386977460495	0.001153872056440003	0.001140291403127047	0.0012184862661531494	0.001200251212934465	0.05345619881800572	0.050468432092357934	-0.00029221834108816847	-0.00022443485384562867	-0.0002892243768788383	-0.000222135374910698
0.33556799736153503	0.001042377309125657	0.0010357716065841755	0.0010932731859753409	0.0010836333116651421	0.0011223582466366653	0.0011108589663106083	0.0011532701915976378	0.001139696622012644	0.0012178506983022547	0.0011996251565631888	0.053456198858152455	0.05046843213022776	-0.0002906500150455793	-0.00022457538986475623	-0.0002876721193444398	-0.00022227447105027665
0.3375899633530214	0.001041832977842509	0.0010352307248131514	0.001092702276811992	0.001083067436461769	0.001121772149225995	0.0011102788738435766	0.0011526679519402968	0.0011391014704946758	0.001217214734648379	0.0011989987103121792	0.0534561988989298	0.05046843216869252	-0.00028908813198114114	-0.00022471447932917443	-0.00028612623877549703	-0.00022241213545584615
0.3396241127067558	0.001041288311286483	0.0010346895098939616	0.0010921310160060312	0.0010825012127163847	0.0011211856908180584	0.0011096984240779224	0.0011520653413434742	0.001138505952403022	0.0012165783792840465	0.001198371878212714	0.05345619894034918	0.05046843220776237	-0.00028753268453524106	-0.00022485212412601263	-0.0002845867278883918	-0.00022254836999563432
0.3416705188336247	0.001040743312955787	0.0010341479653026453	0.0010915594072264815	0.0010819346440656605	0.0011205988751794933	0.00110911762074169	0.001151462363677553	0.0011379100715625124	0.001215941636296387	0.0011977446642907552	0.0534561989824204	0.0504684322474473	-0.0002859836651549763	-0.00022498832617803832	-0.0002830535792071043	-0.00022268317657236913
0.343729255586852	0.0010401979863439298	0.0010336060945105735	0.0010909874541374372	0.0010813677341413835	0.0011200117060718763	0.0011085364675579186	0.0011508590228077177	0.0011373138317928404	0.0012153045097670386	0.0011971170725668576	0.053456199025154034	0.05046843228775765	-0.00028444106609326614	-0.00022512308744093712	-0.00028152678506382367	-0.00022281655712158566
0.34580039726466444	0.001039652334939641	0.0010330639009843675	0.0010904151603979798	0.0010808004865703715	0.001119424187251641	0.001107954968244553	0.0011502553225938663	0.001136717236908472	0.001214667003772058	0.0011964891070560765	0.05345619906856162	0.050468432328702996	-0.00028290487941112774	-0.00022525640990345153	-0.0002800063376017792	-0.00022294851361231993
0.3478840186129729	0.0010391063622267904	0.00103252138818582	0.0010898425296620943	0.0010802329049743912	0.0011188363224699863	0.0011073731265143585	0.00114965126689052	0.0011361202907185627	0.001214029122381823	0.0011958607717678742	0.053456199112654416	0.05046843237029455	-0.0002813750969809514	-0.000225388295587714	-0.00027849222877568414	-0.00022307904804536038
0.34998019482807	0.001038560071684309	0.0010319785595718162	0.001089269565578586	0.0010796649929700744	0.0011182481154727944	0.0011067909460748392	0.001149046859546735	0.001135522997026867	0.0012133908696609433	0.0011952320707060307	0.053456199157442874	0.0504684324125431	-0.00027985171048822144	-0.00022551874654869186	-0.00027698445035645447	-0.0002232081624546356
0.352089001559344	0.001038013466786108	0.0010314354185942528	0.0010886962717909945	0.0010790967541688347	0.0011176595700005416	0.0011062084306281475	0.0011484421044060148	0.0011349253596316504	0.001212752249668163	0.0011946030078685483	0.053456199202939154	0.05046843245545875	-0.00027833471143118294	-0.00022564776487213334	-0.00027548299392965436	-0.00022333585890482732
0.3542105149120084	0.0010374665510010084	0.0010308919686999698	0.0010881226519375224	0.001078528192176795	0.0011170706897882265	0.0011056255838710143	0.0011478370053062325	0.0011343273823256155	0.001212113266456281	0.0011939735872475734	0.053456199249154734	0.05046843249905319	-0.0002768240911255604	-0.00022577535267612192	-0.0002739878509001592	-0.0002234621394923697
0.35634481144984936	0.0010369193277926562	0.0010303482133306634	0.0010875487096509435	0.0010779593105946974	0.0011164814785652737	0.0011050424094946527	0.0011472315660795353	0.0011337290688958053	0.0012114739240720498	0.0011933438128292955	0.05345619929610192	0.05046843254333739	-0.00027531984070672255	-0.00022590151211093756	-0.00027249901249348785	-0.0002235870063451162
0.35849196819798806	0.0010363718006194532	0.0010298041559228205	0.0010869744485585324	0.0010773901130178337	0.0011158919400554611	0.0011044589111846904	0.0011466257905522683	0.001133130423123531	0.001210834226556096	0.0011927136885938714	0.05345619934379227	0.050468432588323106	-0.0002738219511285167	-0.00022602624535633664	-0.0002710164697566908	-0.0002237104616206187
0.36065206264566085	0.001035823972934481	0.0010292597999076397	0.0010863998722819826	0.0010768206030359632	0.00111530207797684	0.0011038750926210825	0.0011460196825448905	0.0011325314487842845	0.0012101941779428303	0.0011920832185153328	0.0534561993922385	0.05046843263402141	-0.00027233041316704343	-0.00022614955462185726	-0.0002695402135605707	-0.0002238325075063219
0.3628251727490157	0.0010352758481854316	0.0010287151487109658	0.0010858249844373363	0.001076250784233245	0.0011147118960416584	0.0011032909574780429	0.001145413245871899	0.0011319321496476684	0.0012095537822603682	0.0011914524065615127	0.05345619944145268	0.05046843268044423	-0.00027084521742498646	-0.0002262714421494838	-0.0002680702346035124	-0.00022395314622047913
0.3650113769339257	0.0010347274298145226	0.001028170205753203	0.0010852497886348937	0.0010756806601881451	0.001114121397956269	0.0011027065094239515	0.001144806484341735	0.0011313325294772982	0.0012089130435304289	0.001190821256693942	0.05345619949144815	0.05046843272760346	-0.00026936635432928124	-0.00022639191020873417	-0.00026660652341070623	-0.0002240723800095712
0.36721075409881926	0.0010341787212584472	0.0010276249744492667	0.0010846742884791614	0.0010751102344733875	0.001113530587421078	0.0011021217521213003	0.0011441994017567269	0.001130732592030751	0.0012082719657682786	0.0011901897728677964	0.05345619954223692	0.0504684327755121	-0.0002678938141345566	-0.00022651096109782554	-0.00026514907033658996	-0.00022419021114825077
0.3694233836175272	0.0010336297259482842	0.0010270794582084928	0.001084098487568757	0.00107453951065586	0.001112939468130446	0.0011015366892266	0.0011435920019129925	0.0011301323410594646	0.0012076305529826249	0.0011895579590317886	0.05345619959383301	0.05046843282418202	-0.00026642758692799196	-0.00022662859714586703	-0.0002636978655704836	-0.00022430664194222905
0.37164934534214805	0.001033080447309439	0.0010265336604345803	0.0010835223894963481	0.001073968492296552	0.0011123480437726255	0.0011009513243903119	0.001142984288600373	0.0011295317803086738	0.0012069888091755464	0.001188925819128105	0.05345619964624988	0.05046843287362569	-0.0002649676626273745	-0.00022674482070886293	-0.00026225289913306415	-0.00022442167472311314
0.3738887196059291	0.0010325308887615728	0.00102598758452552	0.0010829459978485775	0.001073397182950482	0.0011117563180296833	0.0011003656612567797	0.001142376265602354	0.0011289309135173347	0.0012063467383424125	0.0011882933570923203	0.0534561996995008	0.050468432923856374	-0.00026351403098459625	-0.0002268596341708229	-0.00026081416088075127	-0.00022453531185001596
0.3761415872261661	0.001031981053718538	0.0010254412338735312	0.0010823693162059966	0.0010728255861666303	0.001111164294577433	0.0010997797034641554	0.0011417679366959956	0.0011283297444180517	0.0012057043444718056	0.0011876605768533254	0.05345619975359975	0.050468432974886575	-0.00026206668158673674	-0.0002269730399425962	-0.0002593816405077054	-0.00022464755570938966
0.3784080295071193	0.0010314309455883115	0.001024894611864995	0.001081792348142994	0.0010722537054878682	0.0011105719770853613	0.00109919345464433	0.0011411593056518577	0.001127728276737006	0.0012050616315454454	0.0011870274823332506	0.05345619980856089	0.05046843302673046	-0.00026062560386017064	-0.0002270850404630098	-0.00025795532754913086	-0.00022475840871560848
0.3806881282429484	0.0010308805677729242	0.0010243477218803833	0.0010812150972277226	0.001071681544450887	0.0011099793692165556	0.0010986069184228575	0.0011405503762339213	0.0011271265141938776	0.0012044186035381045	0.001186394077447383	0.05345619986439814	0.05046843307940063	-0.0002591907870709287	-0.00022719563819781352	-0.0002565352113804431	-0.00022486787330844304
0.38298196572066395	0.0010303299236684052	0.0010238005672942052	0.0010806375670220402	0.0010711091065861381	0.0011093864746276373	0.0010980200984188981	0.0011399411521995286	0.0011265244605017852	0.0012037752644175443	0.0011857603661041033	0.053456199921126234	0.05046843313291151	-0.0002577622203262242	-0.00022730483563787596	-0.00025512128122043287	-0.00022497595195347664
0.3852896247230969	0.0010297790166647136	0.001023253151474938	0.001080059761081438	0.0010705363954177638	0.0011087932969686956	0.0010974329982451406	0.0011393316372993057	0.0011259221193672113	0.0012031316181444357	0.001185126352204808	0.05345619997876038	0.05046843318727659	-0.00025633989257736745	-0.00022741263530062783	-0.00025371352613390297	-0.00022508264714246606
0.38761118853188686	0.0010292278501456778	0.0010227054777849668	0.0010794816829549784	0.001069963414463532	0.0011081998398832164	0.0010968456215077432	0.001138721835277097	0.0011253194944899356	0.0012024876686722865	0.0011844920396438374	0.05345620003731582	0.050468433242510595	-0.00025492379262143094	-0.0002275190397288962	-0.0002523119350324732	-0.0002251879613919816
0.3899467409304866	0.001028676427488933	0.0010221575495805236	0.001078903336185228	0.0010693901672347733	0.0011076061070080202	0.001096257971806263	0.001138111749869894	0.0011247165895629666	0.001201843419947371	0.0011838574323084071	0.053456200096806857	0.05046843329862775	-0.00025351390910247074	-0.00022762405148990528	-0.00025091649667677296	-0.00022529189724312948
0.39229636620718694	0.0010281247520658664	0.0010216093702116306	0.0010783247243081999	0.0010688166572363229	0.001107012101973198	0.0010956700527335994	0.0011375013848077778	0.0011241134082724824	0.0012011988759086628	0.0011832225340785408	0.05345620015725058	0.050468433355643	-0.0002521102305146905	-0.00022772767317605358	-0.00024952719967874515	-0.00022539445726171836
0.3946601491581577	0.0010275728272415487	0.001021060943022035	0.0010777458508532838	0.00106824288796645	0.001106417828402042	0.0010950818678759204	0.0011368907438138402	0.001123509954297755	0.0012005540404877583	0.0011825873488269954	0.053456200218661584	0.05046843341357109	-0.00025071274520413467	-0.00022782990740438658	-0.0002481440325039497	-0.00022549564403792632
0.3970381750905084	0.0010270206563746849	0.0010205122713491579	0.0010771667193431918	0.001067668862916806	0.0011058232899109884	0.0010944934208126102	0.0011362798306041306	0.0011229062313110965	0.0011999089176088162	0.001181951880419201	0.05345620028105667	0.05046843347242713	-0.00024932144136832757	-0.00022793075681387664	-0.0002467669834705366	-0.0002255954601835808
0.39943052982536675	0.001026468242817556	0.0010199633585240375	0.0010765873332938996	0.0010670945855723649	0.001105228490109559	0.0010939047151162086	0.0011356686488875924	0.001122302242977797	0.001199263511188491	0.0011813161327131967	0.053456200344452004	0.050468433532227124	-0.00024793630706171355	-0.00022803022406861495	-0.0002453960407555189	-0.00022569390833551695
0.4018372997009759	0.0010259155899159547	0.0010194142078712644	0.0010760076962145768	0.0010665200594113552	0.0011046334326002888	0.0010933157543523404	0.00113505720236599	0.0011216979929560519	0.0011986178251358576	0.0011806801095595547	0.05345620040886467	0.050468433592986126	-0.0002465573301954904	-0.00022812831185520244	-0.00024403119239413407	-0.000225790991153052
0.40425857157581063	0.001025362701009143	0.0010188648227089407	0.0010754278116075452	0.0010659452879052168	0.0011040381209786812	0.0010927265420796698	0.0011344454947338635	0.001121093484896917	0.0011979718633523615	0.0011800438148013327	0.05345620047431125	0.05046843365472069	-0.0002451844985395524	-0.00022822502288227797	-0.00024267242628142616	-0.000225886711316875
0.4066944328317112	0.0010248095794297858	0.0010183152063486115	0.0010748476829682064	0.0010653702745185311	0.001103442558833137	0.001092137081849833	0.001133833529678454	0.0011204887224442355	0.001197325629731742	0.0011794072522739957	0.053456200540809	0.050468433717447095	-0.00024381779972557083	-0.00022832035988190613	-0.00024131973017579855	-0.00022598107153112834
0.4091449713770379	0.0010242562285039047	0.0010177653620952228	0.0010742673137849946	0.0010647950227089746	0.0011028467497449044	0.0010915473772073847	0.0011332213108796538	0.0011198837092345878	0.0011966791281599765	0.0011787704258053651	0.0534562006083762	0.050468433781181536	-0.00024245722124652258	-0.00022841432560596897	-0.0002399730916985976	-0.00022607407451968875
0.411610275649843	0.0010237026515508272	0.0010172152932470674	0.0010736867075393241	0.001064219535927263	0.0011022506972880243	0.0010909574316897476	0.0011326088420099488	0.001119278448897235	0.0011960323625152237	0.0011781333392155591	0.05345620067702977	0.050468433845941206	-0.00024110275046138052	-0.00022850692282927465	-0.00023863249833774858	-0.00022616572302838756
0.41409043462106226	0.0010231488518831283	0.0010166650030957298	0.0010731058677055268	0.001063643817617095	0.0011016544050292667	0.0010903672488271486	0.0011319961267343551	0.0011186729450540576	0.0011953853366677531	0.0011774959963169256	0.05345620074678853	0.050468433911743486	-0.00023975437459558546	-0.0002285981543473925	-0.00023729793744997618	-0.00022625601982445565
0.41658553779772634	0.0010225948328065866	0.0010161144949260394	0.001072524797750806	0.0010630678712151022	0.001101057876528085	0.0010897768321425712	0.00113138316871037	0.0011180672013195038	0.0011947380544798955	0.001176858400913992	0.05345620081767128	0.05046843397860579	-0.00023841208074151798	-0.00022868802297495994	-0.0002359693962599163	-0.00022634496769388668
0.41909567522619073	0.001022040597620136	0.001015563772016026	0.0010719435011351875	0.0010624917001508022	0.0011004611153365622	0.0010891861851517054	0.0011307699715879178	0.001117461221300539	0.001194090519805984	0.001176220556803408	0.05345620088969607	0.050468434046545045	-0.00023707585586418833	-0.00022877653154901312	-0.0002346468618659725	-0.00022643256944440693
0.4216209374953856	0.0010214861496158055	0.0010150128376368577	0.001071361981311455	0.0010619153078465335	0.0010998641249993484	0.0010885953113628835	0.001130156539009285	0.001116855008596581	0.0011934427364922876	0.0011755824677738803	0.05345620096288243	0.05046843411558053	-0.0002357456867993768	-0.00022886368292504566	-0.0002333303212390947	-0.00022651882790250544
0.42416141574008476	0.00102093149207869	0.0010144616950528112	0.0010707802417251183	0.0010613386977174268	0.0010992669090536264	0.0010880042142770471	0.0011295428746090853	0.0011162485667994648	0.0011927947083769735	0.0011749441376061333	0.05345620103724993	0.05046843418572998	-0.00023442156025660355	-0.00022894947997770254	-0.0002320197612245556	-0.00022660374591296217
0.4267172016441951	0.001020376628286888	0.0010139103475212137	0.0010701982858143516	0.00106076187317134	0.0010986694710290467	0.0010874128973876846	0.0011289289820141939	0.0011156418994933777	0.0011921464392900365	0.0011743055700728432	0.05345620111281814	0.050468434257012314	-0.0002331034628226536	-0.00022903392560183478	-0.0002307151685465858	-0.00022668732634109623
0.42928838744406506	0.0010198215615114634	0.0010133587982924	0.0010696161170099506	0.0010601848376088187	0.001098071814447687	0.0010868213641807864	0.0011283148648437032	0.0011150350102548156	0.0011914979330532533	0.0011736667689385895	0.05345620118960726	0.050468434329445915	-0.00023179138095993923	-0.00022911702270903	-0.00022941652980698612	-0.00022676957206918535
0.43187506593181346	0.0010192662950164043	0.0010128070506096756	0.0010690337387352891	0.001059607594423051	0.001097473942824005	0.0010862296181348013	0.0011277005267088772	0.0011144279026525385	0.001190849193480134	0.001173027737959811	0.053456201267637816	0.05046843440305106	-0.00023048530101221765	-0.00022919877423063784	-0.0002281238314886802	-0.0002268504859979925
0.4344773304586784	0.001018710832058568	0.0010122551077092594	0.001068451154406263	0.0010590301469998147	0.001096875859664782	0.0010856376627205832	0.0011270859712130918	0.0011138205802475108	0.00119020022437586	0.0011723884808847395	0.05345620134693124	0.050468434477846394	-0.00022918520920409136	-0.00022927918311557716	-0.00022683705995760195	-0.000226930071046183
0.4370952749383861	0.0010181551758876519	0.0010117029728202553	0.0010678683674312586	0.0010584524987174424	0.0010962775684690896	0.0010850455014013518	0.0011264712019518008	0.0011132130465928694	0.0011895510295372477	0.0011717490014533684	0.0534562014275078	0.05046843455385318	-0.00022789109164328414	-0.0002293582523299198	-0.0002255562014639445	-0.00022700833014974164
0.4397289938505404	0.0010175993297461374	0.0010111506491645994	0.0010672853812110947	0.0010578746529467673	0.0010956790727282314	0.001084453137632641	0.001125856222512476	0.0011126053052338614	0.001188901612752684	0.0011711093033973884	0.053456201509389525	0.0504684346310907	-0.00022660293432155698	-0.00022943598485594685	-0.0002242812421427709	-0.00022708526626016856
0.4423785822440318	0.0010170432968692681	0.0010105981399570333	0.0010667021991389988	0.0010572966130510976	0.0010950803759257174	0.0010838605748622694	0.0011252410364745826	0.0011119973597078219	0.001188251977802101	0.001170469390440161	0.0534562015925986	0.050468434709579985	-0.0002253207231185661	-0.00022951238369364746	-0.00022301216801881574	-0.0002271608823470883
0.4450441357404687	0.0010164870804849873	0.0010100454484050455	0.0010661188246005422	0.001056718382386152	0.001094481481537198	0.0010832678165302756	0.001124625647409508	0.001111389213544104	0.001187602128456902	0.0011698292662966467	0.05345620167715675	0.050468434789342896	-0.00022404444380341726	-0.00022958745186013596	-0.00022174896500670727	-0.00022723518139636245
0.44772575053762753	0.001015930683813916	0.001009492577708849	0.0010655352609736156	0.0010561399643000385	0.0010938823930304392	0.001082674866068898	0.0011240100588805401	0.001110780870264055	0.0011869520684799377	0.0011691889346733806	0.05345620176308787	0.05046843487039942	-0.0002227740820331947	-0.00022966119238609917	-0.0002204916189102457	-0.00022730816640748053
0.4504235234129248	0.001015374110069309	0.0010089395310613368	0.001064951511628386	0.0010555613621332078	0.0010932831138652775	0.001082081726902524	0.001123394274442817	0.0011101723333809712	0.0011863018016254523	0.0011685483992684219	0.05345620185041351	0.05046843495277225	-0.00022150962335898416	-0.0002297336083196544	-0.00021924011542903687	-0.0002273798403977234
0.4531375517269096	0.0010148173624570152	0.001008386311648043	0.0010643675799272517	0.0010549825792184105	0.0010926836474935745	0.001081488402447648	0.0011227782976432844	0.00110956360640005	0.0011856513316390396	0.001167907663771307	0.05345620193915842	0.05046843503648353	-0.00022025105322498462	-0.00022980470272296327	-0.00021799444015629943	-0.0002274502063979167
0.4558679334267773	0.001014260444175448	0.0010078329226471138	0.0010637834692248137	0.0010544036188806691	0.0010920839973591876	0.0010808948961128421	0.0011221621320206619	0.001108954692818361	0.0011850006622576075	0.0011672667318630167	0.05345620202934567	0.05046843512155584	-0.00021899835697111736	-0.00022987447867328648	-0.00021675457858183478	-0.00022751926745331885
0.45861476704990445	0.0010137033584155437	0.0010072793672292655	0.00106319918286783	0.001053824484437233	0.0010914841668979217	0.001080301211298711	0.0011215457811053972	0.0011083455961247988	0.001184349797209329	0.0011666256072159291	0.05345620212100061	0.05046843520801188	-0.0002177515198357738	-0.00022994293926320575	-0.00021552051609552425	-0.0002275870266251756
0.4613781517274047	0.0010131461083607277	0.0010067256485577505	0.0010626147241951825	0.001053245179197543	0.0010908841595374972	0.0010797073513978536	0.0011209292484196285	0.0011077363198000465	0.001183698740213603	0.0011659842934937771	0.053456202214146806	0.05046843529587526	-0.00021651052695498274	-0.00023001008759779284	-0.00021429223798566377	-0.00022765348698663979
0.4641581871877068	0.0010125886971868866	0.0010061717697883309	0.0010620300965378461	0.0010526657064632047	0.0010902839786975165	0.0010791133197948384	0.0011203125374771548	0.001107126867316546	0.0011830474949810225	0.001165342794351621	0.05345620230880998	0.05046843538516925	-0.00021527536336599096	-0.00023007592679583078	-0.0002130697294427386	-0.00022771865162451999
0.4669549737601532	0.0010120311280623312	0.0010056177340692406	0.0010614453032188503	0.0010520860695279462	0.0010896836277894267	0.0010785191198661574	0.001119695651783394	0.0011065172421384558	0.0011823960652133294	0.0011647011134358017	0.05345620240501598	0.05046843547591854	-0.0002140460140101219	-0.00023014045999117383	-0.00021185297556250426	-0.00022778252364072382
0.46976861237862133	0.0010114734041477601	0.0010050635445411505	0.0010608603475532406	0.0010515062716775847	0.0010890831102164775	0.0010779247549801937	0.001119078594835342	0.0011059074477216138	0.0011817444546033742	0.0011640592543839029	0.05345620250279088	0.05046843556814752	-0.00021282246373194313	-0.00023020369032933363	-0.0002106419613447097	-0.00022784510614839992
0.4725992045851658	0.0010109155285962397	0.0010045092043371457	0.0010602752328480588	0.0010509263161900015	0.0010884824293737028	0.0010773302284971947	0.0011184613701215513	0.0011052974875135123	0.001181092666835092	0.0011634172208247247	0.053456202602160476	0.05046843566188155	-0.00021160469728132014	-0.00023026562096734038	-0.0002094366716956786	-0.00022790640227246528
0.4754468525336833	0.0010103575045531678	0.0010039547165826938	0.0010596899624023032	0.0010503462063351078	0.001087881588647879	0.001076735543769238	0.0011178439811220919	0.0011046873649532604	0.0011804407055834587	0.0011627750163782432	0.05345620270315257	0.050468435757145144	-0.0002103926993177463	-0.00023032625507654614	-0.00020823709143164004	-0.0002279664151513816
0.47831165899359906	0.0010097993351562407	0.001003400084395608	0.001059104539506896	0.0010497659453748078	0.0010872805914174922	0.0010761407041401945	0.0011172264313085132	0.001104077083471548	0.001179788574514455	0.0011621326446555724	0.0534562028057942	0.0504684358539651	-0.00020918645440934358	-0.00023038559583907214	-0.00020704320527908937	-0.00022802514793485162
0.4811937273535759	0.0010092410235354346	0.001002845310886031	0.0010585189674446615	0.0010491855365629807	0.0010866794410527142	0.0010755457129457066	0.001116608724143824	0.0011034666464906245	0.0011791362772850423	0.001161490109258944	0.05345620291011332	0.05046843595236747	-0.00020798594703497209	-0.00023044364644816961	-0.00020585499787587058	-0.00022808260378343048
0.4840931616252451	0.0010086825728129695	0.0010022903991563983	0.001057933249490291	0.0010486049831454434	0.0010860781409153687	0.0010749505735131533	0.0011159908630824526	0.00110285605742426	0.0011784838175431223	0.001160847413781664	0.05345620301613782	0.05046843605237886	-0.00020679116158664468	-0.00023050041010846956	-0.00020467245377406296	-0.00022813878586905312
0.4870100664469608	0.00100812398610329	0.0010017353523014195	0.001057347388910319	0.0010480242883599293	0.0010854766943589062	0.0010743552891616264	0.001115372851570226	0.0011022453196777233	0.001177831198927513	0.001160204561808091	0.05345620312389785	0.05046843615402627	-0.00020560208237166422	-0.00023055589003609378	-0.0002034955574413133	-0.00022819369737447914
0.4899445470875755	0.0010075652665130304	0.0010011801734080427	0.0010567613889630903	0.0010474434554360527	0.0010848751047283685	0.001073759863201897	0.0011147546930443295	0.0011016344366477457	0.001177178425067909	0.0011595615569135968	0.05345620323342164	0.05046843625733811	-0.00020441869361281784	-0.00023061008945707284	-0.00020232429326241808	-0.00022824734149295978
0.49289670945023945	0.0010070064171409997	0.0010006248655554419	0.0010561752528987429	0.001046862487595294	0.001084273375360373	0.0010731642989363947	0.0011141363909332941	0.0011010234117225035	0.001176525499584865	0.0011589184026645502	0.053456203344739606	0.050468436362342724	-0.00020324097945009778	-0.00023066301160656888	-0.00020115864554004492	-0.0002282997214267668
0.4958666600762229	0.0010064474410781522	0.001000069431814984	0.0010555889839591757	0.0010462813880509683	0.00108367150958308	0.001072568599659181	0.0011135179486569588	0.0011004122482815844	0.0011758724260897584	0.0011582751026182796	0.05345620345788185	0.05046843646906745	-0.0002020689239441431	-0.00023071465973067973	-0.00019999859849798018	-0.00022835084038863585
0.4988545061487607	0.001005888341407565	0.0009995138752502107	0.0010550025853780266	0.001045700160008201	0.001083069510716169	0.0010719727686559217	0.0011128993696264498	0.0010998009496959657	0.0011752192081847669	0.0011576316603230507	0.05345620357288006	0.050468436577543116	-0.00020090251107615642	-0.00023076503708444052	-0.00019884413628126762	-0.00022840070159990677
0.5018603554969207	0.0010053291212044173	0.000998958198916815	0.001054416060380652	0.0010451188066639093	0.0010824673820708157	0.0010713768092038692	0.0011122806572441554	0.0010991895193279899	0.0011745658494628404	0.0011569880793180414	0.05345620368976428	0.05046843668779804	-0.00019974172475054064	-0.00023081414693257307	-0.0001976952429592338	-0.00022844930829177268
0.5048843165994948	0.001004769783535964	0.0009984024058626154	0.0010538294121840946	0.0010445373312067715	0.0010818651269496648	0.0010707807245718293	0.0011116618149036987	0.0010985779605313366	0.0011739123535076744	0.0011563443631333115	0.053456203808568435	0.050468436799863216	-0.00019858654879512105	-0.00023086199254715445	-0.00019655190252584887	-0.00022849666370336474
0.5079264985889148	0.0010042103314615248	0.0009978464991275463	0.0010532426439970777	0.0010439557368172175	0.0010812627486468172	0.0010701845180201527	0.0011110428459899227	0.0010979662766510104	0.0011732587238936925	0.001155700515289789	0.05345620392932336	0.05046843691376946	-0.0001974369669637821	-0.00023090857720881042	-0.00019541409890100336	-0.0002285427710812249
0.5109870112551897	0.0010036507680324562	0.0009972904817436288	0.0010526557590199714	0.001043374026667399	0.0010806602504478005	0.0010695881928007044	0.0011104237538788625	0.001097354471023309	0.0011726049641860188	0.0011550565392992405	0.05345620405206291	0.050468437029547474	-0.0001962929629390764	-0.00023095390420765916	-0.00019428181593483806	-0.00022858763368219237
0.5140659650498691	0.0010030910962921314	0.0009967343567349521	0.001052068760444773	0.00104279220392117	0.0010800576356295472	0.0010689917521568414	0.0011098045419377207	0.0010967425469758042	0.0011719510779404495	0.0011544124386642458	0.05345620417682095	0.050468437147229483	-0.0001951545203315863	-0.00023099797683995282	-0.0001931550374056623	-0.000228631254768491
0.5171634710900281	0.001002531319275932	0.0009961781271176627	0.001051481651455099	0.0010422102717340743	0.0010794549074603854	0.0010683951993234063	0.0011091852135248594	0.001096130507827329	0.0011712970687034476	0.0011537682168781885	0.05345620430363188	0.05046843726684792	-0.00019402162268286616	-0.00023104079840988168	-0.00019203374702331244	-0.0002286736376100884
0.5202796411622786	0.0010019714400112169	0.0009956217958999388	0.0010508944352261526	0.0010416282332533203	0.0010788520692000061	0.0010677985375266933	0.0011085657719897663	0.0010955183568879489	0.0011706429400121037	0.0011531238774252237	0.05345620443253022	0.0504684373884352	-0.00019289425346663558	-0.00023108237222838057	-0.00019091792843142774	-0.0002287147854847238
0.5234145877268029	0.0010014114615173205	0.00099506536608198	0.00105030711492472	0.0010410460916177703	0.0010782491240994613	0.001067201769984442	0.0011079462206730509	0.0010949060974589527	0.0011699886953941351	0.001152479423780269	0.053456204563551324	0.050468437512025045	-0.0001917723960905282	-0.00023112270161335102	-0.00018980756520739495	-0.00022875470167604828
0.5265684239214125	0.0010008513868055228	0.0009945088406559874	0.0010497196937091402	0.0010404638499579167	0.0010776460754011292	0.0010666048999058127	0.0011073265629064127	0.0010942937328328268	0.0011693343383678504	0.0011518348594089774	0.053456204696731874	0.05046843763765161	-0.00019065603389772923	-0.00023116178988905056	-0.00018870264086470745	-0.00022879338947368044
0.5297412635656308	0.0010002912188790466	0.0009939522226061531	0.001049132174729303	0.0010398815113958754	0.0010770429263387156	0.0010660079304913794	0.001106706802012639	0.0010936812662932492	0.001168679872442147	0.0011511901877677307	0.05345620483210863	0.05046843776535004	-0.00018954515016741946	-0.0002311996403850658	-0.00018760313885438085	-0.0002288308521739002
0.5329332211648017	0.0009997309607330332	0.00099339551490864	0.0010485445611266224	0.0010392990790453617	0.0010764396801372256	0.0010654108649331031	0.0011060869413055759	0.001093068701115061	0.0011680253011164816	0.0011505454123036105	0.05345620496971824	0.05046843789515464	-0.0001884397281180783	-0.00023123625643747814	-0.0001865090425668403	-0.00022886709307853859
0.5361444119142209	0.000999170615354538	0.000992838720531575	0.0010479568560340308	0.0010387165560116836	0.0010758363400129567	0.0010648137064143285	0.0011054669840901243	0.0010924560405642645	0.0011673706278808663	0.0011499005364543954	0.053456205109599544	0.05046843802710256	-0.00018733975090753918	-0.00023127164138725398	-0.00018542033533200386	-0.0002289021154937565
0.5393749517032939	0.0009986101857225105	0.0009922818424350336	0.0010473690625759618	0.0010381339453917275	0.0010752329091734813	0.0010642164581097652	0.0011048469336622196	0.0010918432878980022	0.0011667158562158448	0.0011492555636485379	0.053456205251790866	0.0504684381612289	-0.00018624520163548763	-0.00023130579858093858	-0.00018433700042289058	-0.0002289359227320431
0.5426249571197181	0.000998049674807786	0.0009917248835710248	0.0010467811838683367	0.0010375512502739399	0.0010746293908176347	0.0010636191231854731	0.001104226793308819	0.0010912304463645429	0.0011660609895924822	0.001148610497305152	0.05345620539633179	0.05046843829757137	-0.00018515606334365553	-0.0002313387313690185	-0.00018325902105537084	-0.00022896851810996766
0.5458945454536906	0.0009974890855730756	0.0009911678468834876	0.0010461932230185584	0.0010369684737383245	0.0010740257881355062	0.0010630217047988566	0.001103606566307894	0.0010906175192032762	0.001165406031472354	0.001147965340834006	0.05345620554326204	0.05046843843616824	-0.00018407231901887422	-0.00023137044310689303	-0.0001821863803900814	-0.00022899990494812394
0.5491838347021408	0.0009969284209729525	0.0009906107353082735	0.0010456051831254935	0.001036385618856426	0.001073422104308423	0.0010624242060986485	0.0011029862559284124	0.0010900045096446942	0.0011647509853075296	0.0011473200976355035	0.05345620569262261	0.0504684385770569	-0.00018299395159362963	-0.0002314009371541248	-0.00018111906153459034	-0.0002290300865717132
0.5524929435729888	0.0009963676839538456	0.0009900535517731416	0.0010450170672794685	0.0010358026886913216	0.0010728183425089443	0.0010618266302249023	0.0011023658654303338	0.001089391420910386	0.0011640958545405665	0.0011466747711006773	0.05345620584445515	0.05046843872027774	-0.00018192094394739455	-0.0002314302168739124	-0.00018005704754384122	-0.0002290590663096559
0.55582199148943	0.0009958068774540269	0.000989496299197746	0.0010444288785622547	0.00103521968629761	0.001072214505900848	0.0010612289803089807	0.0011017453980645936	0.0010887782562130233	0.0011634406426044928	0.0011460293646111757	0.0534562059988015	0.0504684388658699	-0.00018085327890868252	-0.00023145828563303494	-0.00017900032142231792	-0.00022908684749420316
0.5591710985942444	0.000995246004403608	0.000988938980493632	0.0010438406200470648	0.0010346366147214073	0.0010716105976391257	0.0010606312594735492	0.0011011248570730998	0.0010881650187563566	0.0011627853529228055	0.0011453838815392561	0.05345620615570466	0.050468439013874135	-0.00017979093925554746	-0.00023148514680090826	-0.00017794886612432226	-0.00022911343346004864
0.5625403857541326	0.0009946850677245316	0.000988381598564228	0.0010432522947985449	0.0010340534770003377	0.0010710066208699737	0.0010600334708325708	0.0011005042456887246	0.001087551711735206	0.001162129988909459	0.0011447383252477777	0.05345620631520855	0.05046843916433094	-0.00017873390771830366	-0.00023151080375050093	-0.00017690266455705483	-0.00022913882754560522
0.565929974564078	0.0009941240703305613	0.0009878241563048345	0.0010426639058727623	0.0010334702761635231	0.0010704025787307832	0.0010594356174912906	0.0010998835671352908	0.0010869383383354503	0.001161474553968854	0.001144092699090189	0.05345620647735737	0.05046843931728277	-0.00017768216698021977	-0.00023153525985761259	-0.00017586169958158648	-0.00022916303309242214
0.569339987351735	0.000993563015127278	0.000987266656602622	0.0010420754563172038	0.0010328870152315796	0.001069798474350136	0.0010588377025462358	0.001099262824627571	0.0010863249017340234	0.0011608190514958352	0.001143447006410523	0.05345620664219631	0.050468439472772186	-0.0001766356996782681	-0.00023155851849912534	-0.00017482595401230316	-0.00022918605344238174
0.5727705471818436	0.0009930019050120782	0.0009867091023366289	0.001041486949170773	0.0010323036972166156	0.0010691943108478027	0.0010582397290852137	0.0010986420213712845	0.0010857114050989124	0.0011601634848756855	0.001142801250543397	0.05345620680977178	0.050468439630842965	-0.00017559448840526182	-0.0002315805830543083	-0.00017379541062079173	-0.00022920789194044722
0.5762217778606706	0.0009924407428741654	0.00098615149637775	0.0010408983874637787	0.001031720325122222	0.0010685900913347322	0.001057641700187297	0.0010980211605630841	0.0010850978515891455	0.001159507857484118	0.0011421554348139994	0.053456206980129976	0.05046843979153897	-0.00017455851571207548	-0.00023160145690509504	-0.0001727700521367559	-0.00022922855193407976
0.5796938039404782	0.0009918795315945448	0.0009855938415887378	0.0010403097742179349	0.0010311369019434693	0.001067985818913048	0.0010570436189228267	0.0010974002453905576	0.0010844842443547915	0.0011588521726872709	0.001141509562538089	0.053456207153318794	0.050468439954905034	-0.00017352776410767268	-0.00023162114343441842	-0.00017174986124776637	-0.00022924803677079608
0.5831867507240184	0.0009913182740460245	0.0009850361408241962	0.0010397211124463562	0.0010305534306669058	0.0010673814966760474	0.0010564454883534079	0.0010967792790322222	0.0010838705865369562	0.001158196433841707	0.0011408636370219896	0.05345620732938682	0.05046844012098656	-0.00017250221606004978	-0.0002316396460249337	-0.00017073482060192546	-0.0002292663497992231
0.5867007442690553	0.0009907569730932138	0.0009844783969305839	0.0010391324051535603	0.001029969914270557	0.0010667771277082028	0.0010558473115319085	0.0010961582646575273	0.0010832568812677835	0.001157540644294413	0.0011402176615625946	0.053456207508383445	0.050468440289830774	-0.00017148185399884497	-0.00023165696806104474	-0.000169724912808894	-0.00022928349436907025
0.5902359113929144	0.0009901956315925176	0.000983920612746207	0.0010385436553354602	0.0010293863557239206	0.0010661727150851517	0.001055249091502455	0.0010955372054268456	0.0010826431316704477	0.001156884807382792	0.0011395716394473564	0.0534562076903586	0.05046844046148434	-0.00017046666031705904	-0.0002316731129284877	-0.00016872012044177875	-0.00022929947383093507
0.5937923796770596	0.0009896342523921368	0.0009833627911012201	0.001037954865979365	0.0010288027579879663	0.0010655682618737003	0.0010546508313004318	0.0010949161044914752	0.0010820293408591555	0.0011562289264346662	0.0011389255739542889	0.05345620787536336	0.050468440635995565	-0.00016945661737072237	-0.00023168808401213825	-0.00016772042603763193	-0.00022931429153552618
0.597370277471697	0.0009890728383320697	0.0009828049348176262	0.001037366040063981	0.0010282191240151366	0.0010649637711318235	0.0010540525339524816	0.0010942949649936392	0.0010814155119391465	0.001155573004768275	0.001138279468351968	0.05345620806344913	0.050468440813414034	-0.00016845170748119864	-0.00023170188469723296	-0.00016672581209903337	-0.00022932795083324686
0.6009697339004076	0.0009885113922441097	0.0009822470467092759	0.00103677718055941	0.0010276354567493456	0.0010643592459086634	0.0010534542024765062	0.0010936737900664871	0.0010808016480066901	0.0011549170456922758	0.001137633325899529	0.05345620825467001	0.050468440993788895	-0.00016745191293635053	-0.00023171451836850876	-0.0001657362610950619	-0.00022934045507408407
0.6045908788648067	0.00098794991695185	0.0009816891295818726	0.001036188290427154	0.0010270517591259838	0.0010637546892445337	0.0010528558398816689	0.0010930525828340945	0.0010801877521490924	0.001154261052505747	0.0011369871498466742	0.053456208449078446	0.05046844117717061	-0.00016645721599178875	-0.00023172598840992542	-0.00016475175546326604	-0.00022935180760735863
0.6082338430492322	0.0009873884152706836	0.000981131186232969	0.001035599372620115	0.0010264680340719156	0.0010631501041709188	0.0010522574491683935	0.0010924313464114683	0.0010795738274446943	0.0011536050284981902	0.0011363409434336695	0.05345620864672999	0.05046844136361164	-0.00016546759887250961	-0.00023173629820544273	-0.00016377227761074642	-0.00022936201178233584
0.611898757925461	0.0009868268900078024	0.0009805732194519718	0.0010350104300825937	0.001025884284505483	0.0010625454937104749	0.001051659033328368	0.001091810083904542	0.001078959876962873	0.0011529489769495278	0.0011356947098913458	0.05345620884767996	0.05046844155316417	-0.00016448304377325584	-0.00023174545113677225	-0.00016279780991451664	-0.0002293710709459773
0.6155857557574533	0.000986265343962208	0.0009800152320201473	0.0010344214657503025	0.0010253005133365129	0.0010619408608770408	0.0010510605953445516	0.0010911887984101903	0.0010783459037640507	0.0011522929011301153	0.0011350484524411115	0.0534562090519848	0.05046844174588127	-0.00016350353286034847	-0.0002317534505842378	-0.00016182833472394575	-0.00022937898844430094
0.6192949696061266	0.0009857037799247093	0.000979457226710622	0.0010338324825503605	0.0010247167234663163	0.0010613362086756345	0.0010504621381911725	0.0010905674930162244	0.001077731910899695	0.00115163680430074	0.0011344021742949485	0.053456209259702396	0.05046844194181756	-0.00016252904827365744	-0.00023176029992760805	-0.0001608638343615909	-0.00022938576762218665
0.6230265333341571	0.0009851422006779266	0.0009788992062883851	0.0010332434834012996	0.0010241329177876923	0.0010607315401024587	0.0010498636648337367	0.0010899461708013985	0.0010771179014123216	0.0011509806897126251	0.0011337558786554173	0.05345620947089201	0.050468442141028226	-0.00016155957212640737	-0.00023176600254343205	-0.00015990429112414106	-0.00022939141182165557
0.6267805816108112	0.000984580608996303	0.0009783411735103	0.0010326544712130764	0.001023549099184939	0.001060126858144913	0.0010492651782290335	0.0010893248348354198	0.0010765038783355065	0.001150324560607442	0.0011331095687156707	0.053456209685611863	0.05046844234356977	-0.0001605950865074257	-0.00023177056180698208	-0.00015894968728374925	-0.00022939592438342427
0.6305572499168048	0.0009840190076461004	0.0009777831311251033	0.001032065448887068	0.0010229652705338525	0.0010595221657815881	0.0010486666813251378	0.001088703488178948	0.001075889844693884	0.001149668420217309	0.0011324632476594502	0.053456209903923295	0.050468442549499073	-0.0001596355734817534	-0.000231773981090172	-0.00015800000508919831	-0.0002293993086445456
0.634356674549194	0.0009834573993854176	0.0009772250818734175	0.0010314764193160887	0.0010223814347017416	0.0010589174659822885	0.001048068177061425	0.0010880821338836116	0.0010752758035031645	0.0011490122717648077	0.0011318169186611043	0.05345621012588881	0.050468442758874944	-0.00015868101509197707	-0.00023177626376222338	-0.00015705522676742745	-0.00022940156794049038
0.6381789926262927	0.0009828957869641866	0.0009766670284877509	0.00103088738538439	0.0010217975945474255	0.001058312761708025	0.0010474696683685667	0.0010874607749920054	0.0010746617577701287	0.0011483561184629824	0.0011311705848855854	0.05345621035157018	0.05046844297175609	-0.00015773139336067166	-0.00023177741319074796	-0.00015611533452492	-0.0002294027056038428
0.642024342092622	0.0009823341731241845	0.0009761089736925095	0.0010302983499676705	0.0010212137529212492	0.0010577080559110294	0.0010468711581685486	0.0010868394145377045	0.001074047710492647	0.0011476999635153535	0.0011305242494884656	0.05345621058103205	0.05046844318820311	-0.0001567866902887627	-0.00023177743273794515	-0.000155180310546843	-0.00022940272496208003
0.6458928617238878	0.0009817725605990465	0.0009755509202040083	0.0010297093159330902	0.0010206299126650918	0.001057103351534769	0.0010462726493746792	0.0010862180555452775	0.0010734336646596864	0.001147043810115931	0.0011298779156159483	0.05345621081433935	0.05046844340827749	-0.00015584688785952316	-0.00023177632576379392	-0.00015425013700134937	-0.00022940162934131925
0.6497846911319898	0.0009812109521142643	0.0009749928707304704	0.0010291202861392687	0.0010200460766123687	0.0010564986515139432	0.0010456741448915893	0.001085596701030284	0.0010728196232513126	0.0011463876614492149	0.001129231586404869	0.05345621105155764	0.050468443632041	-0.00015491196803871232	-0.00023177409562508133	-0.00015332479603893945	-0.00022939942206365305
0.6536999707700591	0.0009806493503872035	0.0009744348279720449	0.0010285312634363039	0.001019462247588048	0.0010558939587745036	0.0010450756476152521	0.0010849753539992968	0.0010722055892387096	0.001145731520690214	0.0011285852649827142	0.0534562112927546	0.050468443859558024	-0.0001539819127747699	-0.00023177074567271028	-0.0001524042697929051	-0.0002293961064458172
0.6576388419375281	0.0009800877581271137	0.0009738767946208158	0.0010279422506657813	0.0010188784284086612	0.0010552892762336647	0.0010444771604329922	0.001084354017449911	0.0010715915655841884	0.0011450753910044575	0.0011279389544676325	0.053456211537999905	0.0504684440908931	-0.00015305670400142524	-0.00023176627925489135	-0.00015148854038218862	-0.00022939168580171643
0.661601446785229	0.0009795261780351319	0.0009733187733608061	0.0010273532506607803	0.0010182946218823077	0.0010546846067999072	0.0010438786862234906	0.0010837326943707462	0.0010709775552411925	0.0011444192755480016	0.0011272926579684408	0.05345621178736154	0.050468444326111674	-0.0001521363236380857	-0.0002317606997148114	-0.00015057758991129933	-0.00022938616344003737
0.6655879283205246	0.0009789646128043037	0.0009727607668679994	0.0010267642662458935	0.0010177108308086769	0.0010540799533730006	0.0010432802278568074	0.0010831113877414749	0.0010703635611543213	0.001143763177467451	0.001126646378584647	0.053456212040911645	0.05046844456528047	-0.0001512207535904475	-0.00023175401039007837	-0.00014967140047134064	-0.00022937954266438743
0.6695984304124688	0.0009784030651195888	0.0009722027778103438	0.0010261753002372338	0.0010171270579790509	0.0010534753188440106	0.0010426817881943854	0.0010824901005328234	0.0010697495862593343	0.0011431070998999685	0.0011260001194064555	0.053456212298722286	0.05046844480846838	-0.00015030997575335436	-0.00023174621461524714	-0.00014876995414286887	-0.00022937182677526535
0.6736330977969988	0.0009778415376578704	0.0009716448088477626	0.0010255863554424446	0.0010165433061763182	0.0010528707060953068	0.0010420833700890628	0.0010818688357065844	0.0010691356334831628	0.0011424510459732825	0.001125353883514781	0.05345621256086602	0.05046844505574415	-0.0001494039720098539	-0.00023173731571804468	-0.00014787323299414457	-0.0002293630190659257
0.6776920760821589	0.0009772800330879788	0.0009710868626321774	0.0010249974346607242	0.0010159595781749971	0.0010522661180005907	0.0010414849763850983	0.0010812475962156459	0.0010685217057439364	0.0011417950188057182	0.0011247076739812733	0.05345621282741909	0.05046844530717835	-0.0001485027242330017	-0.00023172731702059135	-0.0001469812190843245	-0.0002293531228248491
0.6817755117533548	0.0009767185540706944	0.0009705289418075101	0.0010244085406828282	0.0010153758767412367	0.0010516615574248974	0.0010408866099181706	0.0010806263850039882	0.001067907805950984	0.001141139021506199	0.0011240614938683206	0.053456213098456516	0.050468445562842926	-0.00014760621428774878	-0.00023171622184037233	-0.00014609389446409993	-0.00022934214133543684
0.6858835521786408	0.0009761571032587675	0.0009699710490097052	0.0010238196762910924	0.001014792204632841	0.0010510570272246177	0.0010402882735154062	0.0010800052050067123	0.0010672939370048584	0.0011404830571742702	0.0011234153462290754	0.0534562133740558	0.0504684458228105	-0.00014671442403088597	-0.00023170403348821145	-0.00014521124117611306	-0.0002293300778747065
0.6900163456140378	0.0009755956832969302	0.0009694131868667379	0.0010232308442594423	0.0010142085645992779	0.0010504525302475107	0.0010396899699953838	0.0010793840591500489	0.0010666801017973468	0.0011398271289001136	0.0011227692341074641	0.05345621365429583	0.050468446087156046	-0.0001458273353127093	-0.00023169075526924265	-0.00014433324125662228	-0.00022931693571376366
0.6941740412088835	0.0009750342968219141	0.0009688553579986352	0.001022642047353414	0.0010136249593817002	0.0010498480693327216	0.0010390917021681617	0.00107876295035138	0.0010660663032114916	0.001139171239764567	0.0011221231605382106	0.05345621393925722	0.0504684463559545	-0.00014494492997768615	-0.00023167639048168875	-0.00014345987673589078	-0.00022930271811671954
0.6983567890112157	0.0009744729464624643	0.0009682975650174875	0.0010220532883301683	0.001013041391712959	0.001049243647310799	0.0010384934728352865	0.0010781418815192538	0.001065452544121606	0.0011385153928391415	0.0011214771285468516	0.053456214229021026	0.05046844662928351	-0.0001440671898657736	-0.00023166094241733326	-0.00014259112964024045	-0.00022928742834218974
0.702564739973187	0.0009739116348393556	0.0009677398105274659	0.0010214645699385082	0.0010124578643176205	0.0010486392670037115	0.0010378952847898129	0.0010775208555534029	0.00106483882739329	0.0011378595911860417	0.0011208311411497547	0.05345621452367018	0.05046844690722076	-0.0001431940968131401	-0.00023164441436096528	-0.00014172698199189926	-0.00022927106964124033
0.7067980459565127	0.0009733503645654119	0.0009671820971248404	0.0010208758949188969	0.0010118743799119863	0.0010480349312248683	0.0010372971408163236	0.0010768998753447655	0.0010642251558834537	0.0011372038378581844	0.0011201852013541403	0.053456214823290105	0.050468447189846576	-0.00014232563265373366	-0.0002316268095908791	-0.00014086741581070816	-0.00022925364525824832
0.7110568597379514	0.0009727891382455182	0.000966624427397993	0.0010202872660034742	0.0010112909412041068	0.0010474306427791314	0.0010366990436909444	0.001076278943775498	0.0010636115324403287	0.0011365481358992175	0.0011195393121580975	0.05345621512796496	0.050468447477240504	-0.00014146177921957326	-0.00023160813137768077	-0.0001400124131150371	-0.0002292351584304575
0.7153413350148182	0.000972227958476645	0.0009660668039274418	0.0010196986859160786	0.0010107075508938045	0.0010468264044628446	0.001036100996181366	0.001075658063719005	0.0010629979599034974	0.0011358924883435458	0.0011188934765506107	0.053456215437783866	0.05046844776948712	-0.00014060251834201176	-0.00023158838298412143	-0.00013916195592238167	-0.00022921561238742338
0.7196516264105322	0.0009716668278478614	0.0009655092292858525	0.001019110157372263	0.0010101242116726896	0.0010462222190638444	0.0010355030010468624	0.0010750372380399496	0.0010623844411039032	0.0011352368982163463	0.0011182476975115751	0.05345621575283494	0.05046844806666908	-0.0001397478318527906	-0.0002315675676656248	-0.0001383160262505706	-0.0002291950103510132
0.7239878894801961	0.0009711057489403586	0.0009649517060380642	0.0010185216830793193	0.0010095409262241843	0.0010456180893614877	0.0010349050610383125	0.001074416469594283	0.001061770978863881	0.0011345813685335988	0.0011176019780118247	0.05345621607320909	0.05046844836887234	-0.000138897701585039	-0.0002315456886698708	-0.0001374746061189036	-0.0002291733555356279
0.7283502807162107	0.000970544724327464	0.0009643942367411014	0.0010179332657362923	0.0010089576972235363	0.0010450140181266655	0.0010343071788982178	0.0010737957612292582	0.001061157575997169	0.0011339259023020972	0.0011169563210131463	0.053456216398998474	0.050468448676183456	-0.0001380521093740511	-0.00023152274923601834	-0.0001366376775487066	-0.00022915065114717525
0.7327389575539218	0.0009699837565746678	0.0009638368239442007	0.0010173449080340083	0.001008374527337847	0.0010444100081218324	0.001033709357360729	0.0010731751157834599	0.0010605442353089389	0.0011332705025194844	0.0011163107294683118	0.05345621673029662	0.05046844898869034	-0.00013721103705799376	-0.00023149875259462216	-0.00013580522256441407	-0.00022912690038348615
0.7371540783773028	0.0009694228482396367	0.0009632794701888261	0.0010167566126550894	0.0010077914192260866	0.0010438060621010218	0.001033111599151661	0.0010725545360868198	0.0010599309595958131	0.0011326151721742692	0.001115665206321096	0.053456217067198976	0.05046844930648426	-0.00013637446647987717	-0.00023147370196885397	-0.0001349772231947488	-0.00022910210643414808
0.74159580252467	0.0009688620018722389	0.0009627221780086919	0.0010161683822739799	0.0010072083755391188	0.0010432021828098708	0.0010325139069885217	0.0010719340249606452	0.0010593177516458885	0.001131959914245852	0.0011150197545063006	0.05345621740980283	0.050468449629656166	-0.00013554237948695813	-0.000231447600571838	-0.0001341536614732075	-0.0002290762724797557
0.746064290294433	0.0009683012200145653	0.0009621649499297841	0.0010155802195569675	0.0010066253989197234	0.0010425983729856463	0.0010319162835805294	0.0010713135852176404	0.0010587046142387616	0.0011313047317045527	0.0011143743769497835	0.05345621775820681	0.05046844995829938	-0.00013471475793255805	-0.00023142045160792768	-0.00013333451943911556	-0.00022904940169202193
0.7505597029508803	0.0009677405052009517	0.0009616077884703833	0.0010149921271622082	0.0010060424920026196	0.0010419946353572654	0.0010313187316286423	0.0010706932196619333	0.0010580915501455527	0.001130649627511635	0.0011137290765684807	0.05345621811251175	0.050468450292508606	-0.00013389158367704823	-0.00023139225827278898	-0.00013251977913844581	-0.00022902149723336152
0.7550822027299987	0.0009671798599579988	0.000961050696141084	0.0010144041077397462	0.001005459657414487	0.0010413909726453199	0.001030721253825577	0.0010700729310890963	0.001057478562128928	0.0011299946046193303	0.0011130838562704317	0.053456218472819395	0.050468450632380035	-0.00013307283858857155	-0.000231363023752873	-0.00013170942262512308	-0.0002289925622577238
0.7596319528453285	0.0009666192868045955	0.0009604936754448184	0.001013816163931539	0.0010048768977739893	0.0010407873875620999	0.0010301238528558345	0.0010694527222861738	0.0010568656529431255	0.0011293396659708666	0.001112438718954807	0.053456218839234564	0.05046845097801265	-0.00013225850454332	-0.00023133275122405594	-0.00013090343196116294	-0.00022896259990853873
0.7642091174938536	0.0009660587882519486	0.0009599367288768843	0.0010132282983714876	0.0010042942156918055	0.001040183882811626	0.0010295265313957293	0.0010688325960317125	0.001056252825333986	0.0011286848145004996	0.0011117936675119392	0.05345621921186284	0.05046845132950595	-0.00013144856342732492	-0.00023130144385336004	-0.00013010178921832316	-0.00022893161332068757
0.7688138618619275	0.0009654983668035943	0.0009593798589249585	0.0010126405136854503	0.0010037116137706415	0.0010395804610896623	0.0010289292921134045	0.0010682125550957769	0.0010556400820389668	0.0011280300531335311	0.00111114870482334	0.05345621959081202	0.05046845168696192	-0.00013064299713694272	-0.00023126910479781548	-0.00012930447647813148	-0.0002288996056183934
0.7734463521312342	0.0009649380249554367	0.0009588230680691338	0.0010120528124912807	0.0010031290946052708	0.0010389771250837565	0.0010283321376688725	0.0010675926022399895	0.0010550274257871836	0.001127375384786349	0.0011105038337617407	0.05345621997619194	0.050468452050483524	-0.00012984178757920184	-0.0002312357372035445	-0.0001285114758331346	-0.0002288665799157208
0.7781067554847866	0.0009643777651957612	0.0009582663587819325	0.0010114651973988445	0.001002546660782548	0.0010383738774732562	0.0010277350707140272	0.0010669727402175479	0.0010544148592994253	0.001126720812366447	0.0011098590571911114	0.053456220368114	0.05046845242017615	-0.00012904491667364848	-0.00023120134420723248	-0.00012772276938821658	-0.00022883253931738068
0.7827952401129585	0.0009638175900052657	0.0009577097335283378	0.0010108776710100497	0.001001964314881441	0.0010377707209293415	0.0010271380938926807	0.001066352971773258	0.0010538023852881889	0.0011260663387724597	0.0011092143779666956	0.05345622076669231	0.050468452796147756	-0.00012825236635205517	-0.00023116592893426824	-0.0001269383392600576	-0.00022879748691642665
0.7875119752195561	0.0009632575018570863	0.0009571531947658193	0.0010102902359188754	0.001001382059473058	0.0010371676581150523	0.0010265412098405876	0.0010657332996435627	0.0010531900064577055	0.0011254119668941912	0.001108569798935038	0.05345622117204219	0.05046845317850683	-0.00012746411856023876	-0.0002311294945000486	-0.0001261581675796597	-0.00022876142579661418
0.792257131027923	0.000962697503216818	0.000956596744944353	0.0010097028947113932	0.0010007998971206709	0.0010365646916853128	0.0010259444211854687	0.0010651137265565653	0.001052577725503966	0.0011247576996126435	0.0011079253229340125	0.05345622158428105	0.05046845356736419	-0.00012668015525828247	-0.00023109204400886818	-0.0001253822364917362	-0.0002287243590300969
0.7970308787870847	0.0009621375965425486	0.0009560403865064561	0.0010091156499658011	0.0010002178303797466	0.0010359618242869642	0.001025347730547048	0.0010644942552320664	0.0010519655451147556	0.0011241035398000506	0.0011072809527928576	0.05345622200352943	0.050468453962833025	-0.0001259004584209522	-0.00023105358055314218	-0.00012461052815603002	-0.0002286862896782038
0.8018333907779276	0.000961577784284883	0.000955484121887209	0.001008528504252452	0.000999635861797975	0.0010353590585587948	0.0010247511405370733	0.0010638748883815914	0.0010513534679696811	0.001123449490319912	0.0011066366913322053	0.053456222429908384	0.05046845436502841	-0.00012512501003965337	-0.00023101410721512727	-0.00012384302474827136	-0.0002286472207912449
0.8066648403194178	0.0009610180688869662	0.0009549279535142814	0.0010079414601338757	0.0009990539939152936	0.0010347563971315624	0.001024154653759351	0.001063255628708416	0.0010507414967401978	0.0011227955540270172	0.0011059925413641092	0.053456222863541715	0.05046845477406719	-0.00012435379212236142	-0.0002309736270654228	-0.00012307970846058003	-0.00022860715540809484
0.8115254017748545	0.0009604584527845186	0.0009543718838079642	0.0010073545201648155	0.000998472229263922	0.0010341538426280334	0.0010235582728097728	0.0010626364789076052	0.0010501296340896457	0.001122141733767487	0.0011053485056920838	0.05345622330455686	0.050468455190068394	-0.00012358678669409373	-0.00023093214316241562	-0.00012232056150246473	-0.00022856609655627635
0.8164152505581643	0.0009598989384058589	0.0009538159151811939	0.0010067676868922549	0.0009978905703683866	0.0010335513976630066	0.0010229620002763472	0.0010620174416660381	0.0010495178826732759	0.0011214880323788012	0.001104704587111131	0.05345622375308096	0.05046845561315321	-0.00012282397579846394	-0.00023088965855302956	-0.00012156556610130875	-0.00022852404725118292
0.8213345631402307	0.0009593395281719362	0.0009532600500395848	0.0010061809628554481	0.0009973090197455557	0.0010329490648433501	0.001022365838739232	0.0010613985196624444	0.0010489062451382858	0.0011208344526898362	0.0011040607884077788	0.05345622420924524	0.0504684560434444	-0.00012206534149808435	-0.00023084617627255888	-0.00012081470450364673	-0.00022848101049724456
0.8262835170552626	0.0009587802244963543	0.0009527042907814519	0.0010055943505859481	0.0009967275799046618	0.001032346846768024	0.0010217697907707582	0.0010607797155674315	0.0010482947241238457	0.0011201809975208926	0.001103417112360106	0.05345622467318281	0.050468456481067916	-0.0001213108658752321	-0.00023080169934397432	-0.00012006795897540057	-0.00022843698928662337
0.8312622909072027	0.0009582210297854085	0.000952148639797848	0.0010050078526076438	0.000996146253347341	0.0010317447460281228	0.001021173858935471	0.001060161032043524	0.0010476833222611381	0.0011195276696837392	0.0011027735617377883	0.05345622514502917	0.0504684569261519	-0.00012056053103245978	-0.00023075623077756235	-0.00011932531180230965	-0.00022839198659846405
0.8362710643761712	0.0009576619464381087	0.0009515930994725879	0.0010044214714367845	0.0009955650425676594	0.001031142765206899	0.0010205780457901558	0.00105954247174519	0.0010470720421733848	0.0011188744719816397	0.0011021301393021228	0.05345622562492147	0.050468457378825445	-0.00011981431909353912	-0.0002307097735717023	-0.00011858674529122148	-0.00022834600540014294
0.8413100182249524	0.0009571029768462147	0.0009510376721822815	0.0010038352095820182	0.0009949839500521468	0.001030540906879802	0.0010199823538838745	0.001058924037318881	0.0010464608864758844	0.0011182214072093942	0.0011014868478060702	0.05345622611300001	0.05046845783922084	-0.0001190722122041965	-0.0002306623307118394	-0.00011785224177100762	-0.00022829904864712924
0.8463793343055166	0.000956544123394263	0.0009504823602963609	0.0010032490695444172	0.0009944029782798247	0.001029939173614506	0.001019386785757991	0.0010583057314030603	0.0010458498577760407	0.0011175684781533704	0.0011008436899942833	0.05345622660940771	0.05046845830747293	-0.00011833419253258481	-0.00023061390517079006	-0.0001171217835924665	-0.00022825111928154174
0.8514791955655843	0.0009559853884596005	0.0009499271661771152	0.0010026630538175164	0.0009938221297222433	0.001029337567970948	0.0010187913439462148	0.0010576875566282418	0.0010452389586734026	0.0011169156875915438	0.0011002006686031492	0.05345622711428953	0.05046845878371909	-0.00011760024227010224	-0.00023056449990835337	-0.00011639535312937821	-0.0002282022202326761
0.8566097860552276	0.0009554267744124152	0.0009493720921797196	0.0010020771648873428	0.0009932414068435128	0.0010287360925013583	0.0010181960309746248	0.001057069515617022	0.0010446281917596942	0.0011162630382935317	0.0010995577863608214	0.053456227627793326	0.050468459268097475	-0.00011687034363180859	-0.00023051411787092246	-0.0001156729327792122	-0.00022815235441722703
0.861771290933513	0.00095486828361577	0.0009488171406522693	0.0010014914052324535	0.000992660812100337	0.0010281347497503	0.001017600849361712	0.0010564516109841202	0.0010440175596188547	0.001115610533020637	0.0010989150459872622	0.05345622815006958	0.05046845976075098	-0.00011614447885757717	-0.00023046276199176208	-0.00011495450496359916	-0.00022810152473803913
0.8669638964751838	0.0009543099184256307	0.0009482623139358082	0.0010009057773239635	0.0009920803479420456	0.001027533542254697	0.0010170058016184076	0.0010558338453364067	0.0010434070648270676	0.0011149581745258754	0.0010982724501942718	0.053456228681270694	0.05046846026182297	-0.00011542263021263599	-0.0002304104351914804	-0.00011424005212946897	-0.00022804973408563356
0.8721877900773816	0.0009537516811909025	0.0009477076143643641	0.001000320283625584	0.000991500016810628	0.0010269324725438733	0.00101641089024812	0.0010552162212729454	0.0010427967099528013	0.001114305965554023	0.0010976300016855335	0.053456229221552874	0.050468460771461374	-0.0001147047799876788	-0.00023035714037608623	-0.00011352955674905074	-0.00022799698533659818
0.877443160266411	0.0009531935742534617	0.0009471530442649804	0.0009997349265936566	0.00099091982114077	0.0010263315431395892	0.0010158161177467708	0.001054598741385028	0.001042186497556843	0.0011136539088416506	0.0010969877031566475	0.05345622977107452	0.05046846128981495	-0.00011399091050001697	-0.00023030288043812686	-0.00011282300132088585	-0.0002279432813538651
0.8827301967045416	0.0009526355999481885	0.000946598605957749	0.0009991497086771874	0.000990339763359886	0.001025730756556075	0.001015221486602829	0.0010539814082562106	0.0010415764301923353	0.0011130020071171635	0.0010963455572951706	0.053456230329996544	0.050468461817035966	-0.00011328100409412067	-0.00023024765825654936	-0.00011212036837027206	-0.00022788862498673845
0.8880490901968541	0.0009520777606030027	0.0009460443017558454	0.0009985646323178831	0.0009897598458881562	0.0010251301153000692	0.001014626999297349	0.0010533642244623528	0.001040966510404815	0.0011123502631008432	0.0010957035667806562	0.053456230898483635	0.05046846235327905	-0.00011257504314202138	-0.0002301914766957014	-0.0001114216404497631	-0.00022783301907011722
0.8934000326981257	0.000951520058538897	0.000945490133965563	0.0009979796999501887	0.000989180071138563	0.001024529621870856	0.0010140326583040077	0.0010527471925716558	0.001040356740732251	0.0011116986795048855	0.0010950617342846947	0.05345623147670264	0.05046846289870203	-0.00011187301004447758	-0.00023013433860658017	-0.0001107268001405981	-0.00022777646642621607
0.8987832173197573	0.0009509624960699673	0.000944936104886341	0.000997394914001317	0.0009886004415169194	0.0010239292787602968	0.001013438466089133	0.0010521303151446945	0.001039747123705075	0.0011110472590334377	0.0010944200624709455	0.053456232064823125	0.05046846345346549	-0.00011117488723080826	-0.00023007624682533367	-0.00011003583005200768	-0.00022771896986162332
0.904198838336744	0.0009504050755034573	0.0009443822168108105	0.0009968102768912967	0.0009880209594219185	0.0010233290884528777	0.0010128444251117563	0.0010515135947344683	0.0010391376618462318	0.001110396004382649	0.0010937785539951923	0.053456232663018445	0.05046846401773217	-0.00011048065715968391	-0.00023001720417303861	-0.00010934871282239356	-0.00022766053216885518
0.9096470911946843	0.0009498477991397836	0.0009438284720248195	0.0009962257910329975	0.0009874416272451585	0.0010227290534257395	0.0010122505378236356	0.0010508970338864278	0.001038528357671207	0.0011097449182407015	0.0010931372115053682	0.05345623327146444	0.05046846459166748	-0.00010979030232056985	-0.00022995721345761555	-0.00010866543112082738	-0.00022760115612724396
0.915128172516836	0.0009492906692725755	0.0009432748728074703	0.0009956414588321732	0.0009868624473711822	0.0010221291761487164	0.0010116568066692985	0.00105028063513852	0.0010379192136880705	0.001109094003287856	0.0010924960376416035	0.053456233890340356	0.05046846517544191	-0.0001091038052332266	-0.0002298962774715252	-0.00010798596764577395	-0.000227540844499996
0.9206422801112097	0.0009487336881887115	0.0009427214214311593	0.0009950572826874994	0.0009862834221775188	0.0010215294590843781	0.0010110632340860853	0.0010496644010212276	0.001037310232397516	0.0011084432621964947	0.001091855035036269	0.05345623451982858	0.05046846576922669	-0.00010842114844818174	-0.00022983439899126878	-0.00010731030512670103	-0.00022747960003549617
0.9261896129777101	0.000948176858168357	0.0009421681201616113	0.0009944732649906133	0.0009857045540347202	0.0010209299046880713	0.0010104698225041828	0.0010490483340576122	0.0010367014162929024	0.0011077926976311668	0.0010912142063140182	0.05345623516011461	0.05046846637319647	-0.00010774231454831196	-0.00022977158077966409	-0.00010663842632514797	-0.00022741742546847354
0.931770371315315	0.0009476201814849954	0.0009416149712579117	0.0009938894081261457	0.0009851258453063942	0.0010203305154079495	0.001009876574346661	0.0010484324367633472	0.0010360927678602883	0.0011071423122486226	0.001090573554091822	0.053456235811387164	0.05046846698752978	-0.00010706728614905126	-0.00022970782558459635	-0.00010597031403454527	-0.00022735432351866924
0.9373847565293029	0.0009470636604054679	0.000941061976972546	0.000993305714471764	0.0009845472983492456	0.0010197312936850208	0.0010092834920295154	0.001047816711646764	0.0010354842895784753	0.001106492108697862	0.0010899330809790175	0.053456236473838695	0.05046846761240804	-0.00010639604589800233	-0.00022964313613718645	-0.00010530595108020069	-0.00022729029688903224
0.9430329712385201	0.0009465072971900144	0.0009405091395514413	0.000992722186398214	0.0009839689155131204	0.0010191322419531876	0.001008690577961712	0.0010472011612088945	0.0010348759839190536	0.0011058420896201825	0.0010892927895773533	0.053456237147664384	0.050468468248015694	-0.00010572857647664358	-0.00022957751515428892	-0.00010464532032102014	-0.00022722534826843943
0.9487152192826929	0.0009459510940923043	0.0009399564612339941	0.0009921388262693522	0.0009833906991410348	0.001018533362639282	0.0010080978345452156	0.0010465857879435078	0.001034267853346433	0.0011051922576492139	0.0010886526824810249	0.05345623783306368	0.05046846889453984	-0.00010506486060014864	-0.0002295109653364935	-0.00010398840464939663	-0.00022715948033019684
0.9544317057297852	0.000945395053359481	0.0009394039442531182	0.0009915556364421944	0.0009828126515692246	0.0010179346581631141	0.0010075052641750435	0.0010459705943371594	0.0010336599003178963	0.001104542615410972	0.0010880127622767278	0.053456238530239245	0.05046846955217255	-0.00010440488101841339	-0.00022944348936945747	-0.00010333518699187638	-0.0002270926957322339
0.9601826368833979	0.0009448391772321918	0.0009388515908352718	0.0009909726192669445	0.0009822347751271745	0.0010173361309375032	0.0010069128692392914	0.001045355582869222	0.0010330521272836279	0.0011038931655238924	0.00108737303154369	0.05345623923939689	0.05046847022110781	-0.00010374862051602818	-0.00022937508992240674	-0.00010268565030949195	-0.00022702499711649282
0.9659682202902156	0.0009442834679446362	0.0009382994032005067	0.0009903897770870466	0.0009816570721376692	0.0010167377833683307	0.0010063206521191902	0.0010447407560119416	0.001032444536686769	0.0011032439105988887	0.0010867334928537301	0.05345623996074655	0.05046847090154363	-0.00010309606191273579	-0.00022930576964808047	-0.00010203977759801197	-0.00022695638710862331
0.9717886647474951	0.0009437279277245981	0.0009377473835624994	0.0009898071122392189	0.0009810795449168258	0.0010161396178545742	0.001005728615189136	0.0010441261162304721	0.0010318371309634515	0.001102594853239388	0.0010860941487712912	0.05345624069450183	0.050468471593681695	-0.00010244718806498576	-0.00022923553118461837	-0.00010139755188945387	-0.00022688686831956462
0.9776441803106027	0.0009431725587934842	0.0009371955341285908	0.0009892246270534937	0.0009805021957741361	0.001015541636788349	0.001005136760816735	0.0010435116659829183	0.0010312299125428421	0.0011019459960413785	0.0010854550018534897	0.0534562414408802	0.050468472297726566	-0.00010180198186508782	-0.00022916437715317373	-0.0001007589562513761	-0.00022681644334354711
0.9835349783005937	0.0009426173633663684	0.0009366438570998278	0.000988642323853264	0.0009799250270125094	0.0010149438425549563	0.0010045450913628471	0.0010428974077203845	0.0010306228838471878	0.00110129734159346	0.0010848160546501617	0.05345624220010257	0.050468473013886954	-0.00010116042624197519	-0.00022909231015766363	-0.00010012397378782179	-0.00022674511475828663
0.9894612713118381	0.0009420623436520283	0.000936092354671003	0.0009880602049553216	0.0009793480409283136	0.0010143462375329234	0.001003953609181628	0.0010422833438870156	0.0010300160472918596	0.001100648892476887	0.0010841773097039094	0.05345624297239437	0.05046847374237539	-0.00010052250416250907	-0.00022901933278715592	-9.949258764005431e-05	-0.00022667288512595585
0.9954232732196957	0.0009415075018529843	0.0009355410290306897	0.000987478272669899	0.0009787712398114142	0.0010137488240940424	0.0010033623166205686	0.0010416694769200404	0.0010294094052853925	0.0011000006512656142	0.0010835387695501437	0.05345624375798463	0.05046847448340795	-9.988819863084031e-05	-0.00022894544761284386	-9.886478098623808e-05	-0.00022659975699138024
1.0014211991882311	0.0009409528401655437	0.0009349898823612892	0.000986896529300715	0.000978194625945221	0.0010131516046034239	0.0010027712160205452	0.0010410558092498203	0.0010288029602295355	0.0010993526205263493	0.001082900436717136	0.053456244557106375	0.050468475237204755	-9.925749268946404e-05	-0.00022887065718960042	-9.824053704282631e-05	-0.00022652573288353683
1.0074552656779823	0.0009403983607798365	0.000934438916839064	0.0009863149771450123	0.0009776182016067241	0.0010125545814195288	0.0010021803097158527	0.0010404423432998893	0.0010281967145192898	0.0010987048028185948	0.0010822623137260595	0.05345624536999705	0.05046847600398985	-9.86303694198859e-05	-0.0002287949640561726	-9.761983906451943e-05	-0.00022645081531497135
1.013525690453769	0.0009398440658798583	0.0009338881346341817	0.0009857336184936028	0.0009770419690665413	0.0010119577568942202	0.0010015896000342569	0.0010398290814870007	0.001027590670542956	0.0010980572006946967	0.0010816244030910393	0.053456246196897754	0.050468476783989864	-9.800681194237215e-05	-0.00022871837073379364	-9.70026703445287e-05	-0.00022637500678102107
1.0196326925925556	0.0009392899576435125	0.0009333375379107559	0.0009851524556309112	0.0009764659305889576	0.001011361133372804	0.0010009990892970323	0.0010392160262211755	0.001026984830682181	0.0010974098166998958	0.0010809867073191994	0.05345624703805539	0.05046847757743818	-9.738680341665751e-05	-0.00022864087972637726	-9.638901421525625e-05	-0.0002262983097603144
1.0257764924913542	0.0009387360382426503	0.0009327871288268872	0.0009845714908350187	0.0009758900884319718	0.0010107647131940773	0.001000408779819011	0.0010386031799057452	0.0010263791973120014	0.001096762653372375	0.0010803492289107113	0.05345624789371905	0.05046847838456978	-9.677032704240307e-05	-0.00022856249352079527	-9.57788540483645e-05	-0.00022622072671393822
1.0319573118751795	0.0009381823098431134	0.0009322369095347054	0.0009839907263777062	0.0009753144448473375	0.0010101684986903701	0.0009998186739086261	0.0010379905449374	0.001025773772800891	0.0010961157132433068	0.0010797119703588427	0.05345624876414358	0.05046847920562545	-9.615736605980696e-05	-0.00022848321458696086	-9.517217325580307e-05	-0.00022614226008643712
1.0381753738050519	0.0009376287746047744	0.000931686882180408	0.000983410164524497	0.0009747390020806062	0.0010095724921875908	0.0009992287738679532	0.0010373781237062343	0.0010251685595108033	0.0010954689988369034	0.0010790749341500015	0.053456249649588734	0.05046848004084929	-9.554790374960431e-05	-0.00022840304537710687	-9.456895528965614e-05	-0.00022606291230528597
1.0444309026860459	0.0009370754346815812	0.000931137048904306	0.0009828298075347042	0.0009741637623711734	0.0010089766960052742	0.00099863908199276	0.0010367659185957939	0.0010245635597972212	0.0010948225126704673	0.0010784381227637908	0.05345625055031769	0.05046848089048976	-9.494192343381669e-05	-0.0002283219883262022	-9.396918364276696e-05	-0.00022598268578027936
1.05072412427539	0.0009365222922215965	0.0009305874118408637	0.0009822496576614716	0.0009735887279523206	0.001008381112456623	0.000998049600572547	0.0010361539319831215	0.0010239587760092024	0.001094176257254439	0.001077801538673054	0.05345625146659875	0.05046848175480081	-9.433940847596023e-05	-0.00022824004585164648	-9.337284184915418e-05	-0.0002259015829041422
1.057055265690613	0.0009359693493670425	0.0009300379731187406	0.0009816697171518203	0.00097301390105126	0.001007785743848558	0.000997460331890597	0.0010355421662388057	0.0010233542104894245	0.0010935302350924476	0.0010771651843439237	0.053456252398705245	0.050468482634040135	-9.374034228128159e-05	-0.00022815722035279817	-9.277991348401182e-05	-0.00022581960605155826
1.0634245554177415	0.0009354166082543446	0.0009294887348608376	0.0009810899882466955	0.0009724392838891822	0.0010071905924817623	0.0009968712782240196	0.0010349306237270308	0.0010227498655742352	0.0010928844486813635	0.0010765290622358748	0.05345625334691582	0.05046848352846924	-9.314470829729915e-05	-0.0002280735142111412	-9.21903821644865e-05	-0.00022573675757966982
1.0698322233195456	0.0009348640710141724	0.0009289396991843362	0.0009805104731810089	0.0009718648786812976	0.0010065956606507298	0.000996282441843798	0.0010343193068056194	0.0010221457435936985	0.0010922389005113464	0.0010758931748017714	0.053456254311512706	0.05046848443835588	-9.255249001448307e-05	-0.0002279889297910065	-9.160423155024633e-05	-0.00022565303982871598
1.0762785006438331	0.0009343117397714835	0.0009283908682007422	0.0009799311741836851	0.0009712906876368813	0.0010060009506438067	0.0009956938250148303	0.0010337082178260844	0.0010215418468716385	0.0010915935930658962	0.0010752575244879175	0.053456255292784506	0.050468485363970916	-9.196367096570013e-05	-0.00022790346943757367	-9.10214453428565e-05	-0.000225568455119729
1.0827636200317978	0.0009337596166455719	0.0009278422440159333	0.000979352093477712	0.0009707167129593249	0.00100540646474325	0.0009951054299959885	0.0010330973591336796	0.0010209381777256973	0.0010909485288219099	0.0010746221137341114	0.05345625629102394	0.05046848630559166	-9.137823472753215e-05	-0.00022781713547850857	-9.044200728715313e-05	-0.00022548300575667146
1.089287815526412	0.0009332077037501029	0.0009272938287301957	0.0009787732332801778	0.0009701429568461722	0.00100481220522526	0.0009945172590401492	0.0010324867330674405	0.0010203347384673703	0.0010903037102497225	0.001073986944973688	0.0534562573065294	0.050468487263499395	-9.07961649202621e-05	-0.00022772993022346366	-8.986590117121551e-05	-0.00022539669402535378
1.0958513225808764	0.0009326560031931671	0.0009267456244382757	0.0009781945958023271	0.0009695694214891756	0.001004218174360042	0.0009939293143942562	0.0010318763419602435	0.0010197315314020656	0.0010896591398131712	0.0010733520206335809	0.05345625833960446	0.05046848823798002	-9.021744520790187e-05	-0.00022764185596327313	-8.929311082647717e-05	-0.00022530952219326772
1.1024543780671139	0.0009321045170773163	0.0009261976332294166	0.0009776161832496001	0.0009689961090743337	0.001003624374411843	0.0009933415982993556	0.0010312661881388464	0.001019128558829146	0.0010890148199696368	0.001072717343134363	0.053456259390558286	0.0504684892293257	-8.964205929902491e-05	-0.0002275529149707023	-8.872362012837809e-05	-0.00022522149250983614
1.1090972202843215	0.0009315532474996157	0.0009256498571874091	0.000977037997821685	0.0009684230217819444	0.0010030308076390084	0.0009927541129906526	0.0010306562739239452	0.0010185258230419813	0.0010883707531701048	0.0010720829148903076	0.05345626045970616	0.05046849023783263	-8.906999094651646e-05	-0.00022746310949925408	-8.815741299626756e-05	-0.00022513260720546935
1.115780088967567	0.0009310021965516845	0.0009251022983906343	0.0009764600417125636	0.0009678501617866488	0.0010024374762940271	0.0009921668606975556	0.0010300466016302196	0.0010179233263279983	0.001087726941859214	0.0010714487383094355	0.05345626154736695	0.05046849126380306	-8.850122394851723e-05	-0.0002273724417846401	-8.759447339441728e-05	-0.00022504286849331367
1.1225032252964444	0.0009304513663197403	0.0009245549589121043	0.0009758823171105551	0.000967277531257476	0.0010018443826235787	0.0009915798436437218	0.0010294371735663829	0.0010173210709687253	0.0010870833884753075	0.001070814815793565	0.053456262653867485	0.05046849230754453	-8.793574214863153e-05	-0.00022728091404417006	-8.703478533184095e-05	-0.00022495227856766942
1.1292668719037753	0.0009299007588846453	0.000924007840819512	0.0009753048261983671	0.0009667051323578932	0.0010012515288685816	0.0009909930640471093	0.0010288279920352326	0.0010167190592398458	0.001086440095450488	0.0010701811497383674	0.05345626377953888	0.0504684933693694	-8.737352943534449e-05	-0.00022718852847480875	-8.647833286208606e-05	-0.00022486083960296388
1.1360712728843656	0.0009293503763219577	0.0009234609461752788	0.0009747275711531474	0.0009661329672458564	0.001000658917264252	0.0009904065241200294	0.0010282190593337076	0.0010161172934112523	0.001085797065210677	0.001069547742533425	0.053456264924718805	0.05046849444959653	-8.681456974339585e-05	-0.00022709528725559092	-8.59251000845801e-05	-0.0002247685537561661
1.1429166738038161	0.0009288002207019674	0.0009229142770365922	0.0009741505541465231	0.0009655610380738506	0.0010000665500401384	0.0009898202260691855	0.001027610377752928	0.001015515775747088	0.0010851543001756583	0.001068914596562273	0.05345626608975111	0.05046849554854989	-8.625884705383557e-05	-0.0002270011925468718	-8.53750711443807e-05	-0.00022467542316526035
1.1498033217073829	0.0009282502940897503	0.0009223678354554584	0.0009735737773446566	0.0009649893469889433	0.0009994744294201836	0.0009892341720957325	0.0010270019495782548	0.001014914508505803	0.0010845118027591404	0.0010682817142024612	0.053456267274984794	0.05046849666655898	-8.570634539384336e-05	-0.0002269062464894389	-8.482823023238384e-05	-0.00022458144994910723
1.1567314651288954	0.0009277005985452083	0.0009218216234787433	0.0009729972429082888	0.0009644178961328288	0.0009988825576227665	0.000988648364395318	0.0010263937770893362	0.0010143134939402025	0.0010838695753688044	0.0010676490978256026	0.05345626848077661	0.05046849780395995	-8.515704883724218e-05	-0.0002268104512045399	-8.428456158565689e-05	-0.00022448663620752707
1.1637013540997225	0.0009271511361231237	0.0009212756431482254	0.0009724209529927948	0.0009638466876418831	0.0009982909368607606	0.0009880628051581394	0.001025785862560165	0.0010137127342975023	0.0010832276204063669	0.0010670167497974334	0.053456269707488485	0.050468498961094045	-8.461094150498394e-05	-0.00022671380879457637	-8.374404948779945e-05	-0.00022439098402132762
1.1707132401577995	0.000926601908873197	0.0009207298965006346	0.0009718449097482246	0.000963275723647204	0.0009976995693415746	0.0009874774965689876	0.0010251782082591218	0.0010131122318193739	0.001082585940267625	0.0010663846724778595	0.053456270955488334	0.0504685001383099	-8.406800756524668e-05	-0.00022661632134279852	-8.320667826913763e-05	-0.0002242944954522208
1.177767376356704	0.0009260529188401002	0.0009201843855677041	0.0009712691153193591	0.0009627050062746671	0.0009971084572672115	0.0009868924408073015	0.0010245708164490369	0.0010125119887419997	0.0010819445373425197	0.0010657528682210169	0.05345627222515242	0.05046850133596053	-8.352823123347619e-05	-0.0002265179909122783	-8.267243230686283e-05	-0.00022419717254215654
1.1848640172747877	0.0009255041680635224	0.0009196391123762154	0.0009706935718457571	0.0009621345376449717	0.0009965176028343152	0.000986307640047217	0.0010239636893872358	0.001011912007296125	0.0010813034140151878	0.0010651213393753228	0.05345627351686193	0.05046850255440623	-8.2991596773066e-05	-0.00022641881954743592	-8.214129602554521e-05	-0.00022409901731462734
1.1920034190243662	0.0009249556585782142	0.0009190940789480448	0.0009701182814618027	0.0009615643198736892	0.000995927008234221	0.0009857230964576149	0.001023356829325593	0.0010113122897071074	0.0010806625726640156	0.0010644900882835308	0.053456274831006206	0.05046850379401379	-8.2458088495177e-05	-0.00022631880927226344	-8.161325389731411e-05	-0.00022400003177330818
1.1991858392609598	0.0009244073924140401	0.0009185492873002121	0.0009695432462967612	0.0009609943550713148	0.0009953366756530115	0.0009851388122021755	0.001022750238510588	0.0010107128381949717	0.0010800220156617	0.0010638591172827886	0.05345627616798029	0.05046850505515714	-8.192769075919537e-05	-0.000226217962091102	-8.108829044171928e-05	-0.0002239002179020011
1.2064115371925936	0.0009238593715960225	0.0009180047394449268	0.0009689684684748228	0.0009604246453433162	0.0009947466072715632	0.0009845547894394287	0.0010221439191833547	0.0010101136549744603	0.001079381745375299	0.0010632284287046885	0.05345627752818782	0.050468506338215355	-8.14003879731906e-05	-0.00022611627998955774	-8.056639022631373e-05	-0.00022379957766516245
1.2136807735891502	0.0009233115981443905	0.000917460437389636	0.0009683939501151568	0.0009598551927901835	0.0009941568052655983	0.0009839710303228039	0.0010215378735797347	0.0010095147422550864	0.0010787417641662917	0.001062598024875328	0.05345627891203741	0.05046850764357511	-8.087616459338809e-05	-0.00022601376493180947	-8.004753786688967e-05	-0.00022369811300759768
1.2209938107917835	0.000922764074074631	0.0009169163831370745	0.0009678196933319629	0.0009592859995074806	0.000993567271805744	0.0009833875370006831	0.0010209321039303361	0.0010089161022411891	0.0010781020743906354	0.0010619679081153633	0.05345628031994742	0.05046850897163043	-8.035500512518223e-05	-0.00022591041886277363	-7.953171802757564e-05	-0.00022359582585440574
1.2283509127223842	0.0009222168013975308	0.0009163725786853075	0.0009672457002345169	0.0009587170675858923	0.0009929780090575735	0.0009828043116164504	0.0010203266124605775	0.001008317737131981	0.001077462678398817	0.001061338080740062	0.05345628175234132	0.050468510322781227	-7.983689412319195e-05	-0.00022580624370791003	-7.901891542101691e-05	-0.00022349271811072935
1.2357523448931043	0.0009216697821192326	0.0009158290260277858	0.000966671972927229	0.0009581483991112796	0.000992389019181668	0.0009822213563085475	0.0010197214013907532	0.0010077196491216087	0.001076823578535919	0.0010607085450593668	0.0534562832096522	0.050468511697435665	-7.932181619081657e-05	-0.0002257012413712789	-7.850911480856981e-05	-0.00022338879166169945
1.2431983744159416	0.000921123018241278	0.0009152857271533886	0.0009660985135096894	0.000957579996164727	0.0009918003043336648	0.0009816386732105214	0.0010191164729360786	0.0010071218403992005	0.0010761847771416683	0.0010600793033779452	0.05345628469231917	0.05046851309600841	-7.880975598142936e-05	-0.00022559541373784464	-7.800230100075967e-05	-0.00022328404837260174
1.2506892700123766	0.0009205765117606588	0.0009147426840464743	0.0009655253240767208	0.0009570118608225935	0.0009912118666643092	0.0009810562644510805	0.0010185118293067484	0.0010065243131489215	0.001075546276550498	0.0010594503579952487	0.05345628620079101	0.05046851451892126	-7.830069819779462e-05	-0.00022548876267167173	-7.749845885711426e-05	-0.00022317849008865465
1.2582253020230734	0.0009200302646698664	0.0009141998986869303	0.0009649524067184326	0.0009564439951565656	0.0009906237083195121	0.0009804741321541438	0.001017907472707991	0.0010059270695500307	0.0010749080790916055	0.0010588217112055705	0.05345628773552271	0.050468515966605454	-7.77946275925534e-05	-0.00022538129001642426	-7.699757328658019e-05	-0.00022307211863484278
1.2658067424176331	0.0009194842789569402	0.0009136573730502202	0.0009643797635202706	0.000955876401233708	0.0009900358314403985	0.0009798922784388972	0.0010173034053401226	0.0010053301117769302	0.0010742701870890088	0.0010581933652981015	0.05345628929697792	0.05046851743949729	-7.729152896850111e-05	-0.00022527299759572683	-7.649962924743958e-05	-0.00022296493581558385
1.2734338648044117	0.000918938556605518	0.0009131151091074343	0.0009638073965630679	0.0009553090811165147	0.0009894482381633638	0.0009793107054198438	0.0010166996293986023	0.001004733441999224	0.0010736326028616054	0.001057565322556988	0.05345629088562951	0.05046851893804266	-7.679138717861522e-05	-0.0002251638872124706	-7.600461174801787e-05	-0.00022285694341572793
1.2811069444403917	0.0009183930995948838	0.0009125731088253375	0.0009632353079230998	0.0009547420368629603	0.0009888609306201253	0.0009787294152068565	0.0010160961470740868	0.001004137062381769	0.0010729953287232303	0.0010569375852613877	0.053456292501957214	0.05046852046269492	-7.629418712626346e-05	-0.00022505396064906313	-7.551250584639235e-05	-0.00022274814319941938
1.2888262582411194	0.0009178479099000194	0.0009120313741664195	0.0009626634996721335	0.0009541752705265523	0.0009882739109377781	0.0009781484099052333	0.0010154929605524865	0.0010035409750847304	0.0010723583669827144	0.00105631015568553	0.053456294146450596	0.05046852201391496	-7.579991376523154e-05	-0.00022494321966670672	-7.502329665035057e-05	-0.00022263853690951407
1.296592084790695	0.0009173029894916563	0.0009114899070889476	0.0009620919738774854	0.0009536087841563862	0.0009876871812388493	0.0009775676916157524	0.0010148900720150233	0.0010029451822636411	0.0010717217199439472	0.0010556830360987743	0.05345629581960726	0.05046852359217221	-7.530855210016729e-05	-0.0002248316660062588	-7.45369693183548e-05	-0.0002225281262696055
1.3044047043518285	0.0009167583403363207	0.0009109487095470105	0.0009615207326020667	0.0009530425797971918	0.0009871007436413506	0.0009769872624347188	0.001014287483638281	0.0010023496860694506	0.001071085389905929	0.0010550562287656644	0.05345629752193388	0.05046852519794596	-7.482008718667776e-05	-0.00022471930138834306	-7.405350905900776e-05	-0.00022241691298216515
1.312264398875954	0.000916213964396387	0.0009104077834905719	0.0009609497779044413	0.0009524766594893897	0.0009865146002588307	0.0009764071244540264	0.0010136851975942646	0.0010017544886485813	0.0010704493791628346	0.0010544297359459888	0.05345629925394634	0.05046852683172106	-7.433450413116272e-05	-0.00022460612751151743	-7.357290113136489e-05	-0.0002223048987286813
1.320171452013404	0.0009156698636301309	0.000909867130865524	0.0009603791118388801	0.0009519110252691458	0.0009859287532004383	0.0009758272797612068	0.0010130832160504593	0.0010011595921429906	0.001069813690004075	0.0010538035598948432	0.053456301016169425	0.05046852849399372	-7.385178809127257e-05	-0.000224492146053884	-7.309513084513553e-05	-0.00022219208517001987
1.3281261491236485	0.0009151260399917747	0.0009093267536137304	0.0009598087364554092	0.0009513456791684187	0.0009853432045709657	0.0009752477304394873	0.0010124815411698812	0.0010005649986902178	0.0010691783247143503	0.001053177702862682	0.05345630280913811	0.0504685301852677	-7.33719242760264e-05	-0.00022437735867264497	-7.262018356082867e-05	-0.0002220784739462578
1.3361287772855897	0.0009145824954315435	0.0009087866536730844	0.0009592386537998698	0.0009507806232150189	0.0009847579564709146	0.000974668478567842	0.0010118801751111389	0.0009999707104234468	0.0010685432855737178	0.001052552167095386	0.053456304633395346	0.050468531906055734	-7.289489794595067e-05	-0.00022426176700401923	-7.214804469014152e-05	-0.000221964066677377
1.3441796253079266	0.0009140392318957097	0.000908246832977551	0.0009586688659139628	0.0009502158594326533	0.0009841730109965393	0.0009740895262210447	0.0010112791200284832	0.0009993767294715547	0.001067908574857642	0.0010519269548343087	0.053456306489495224	0.050468533656880324	-7.242069441316251e-05	-0.00022414537266304824	-7.167869969554319e-05	-0.00022184886496146028
1.352278983739575	0.0009134962513266508	0.0009077072934572267	0.0009580993748353128	0.0009496513898409886	0.0009835883702399141	0.0009735108754697309	0.0010106783780718732	0.0009987830579591768	0.0010672741948370649	0.0010513020683163502	0.05345630837800114	0.05046853543827287	-7.19492990411616e-05	-0.00022402817724270774	-7.121213409051058e-05	-0.00022173287037519085
1.3604271448801535	0.0009129535556628988	0.0009071680370383869	0.000957530182597516	0.0009490872164556995	0.0009830040362889816	0.0009729325283804474	0.0010100779513870272	0.0009981896980067583	0.001066640147778462	0.0010506775097740093	0.05345631029948612	0.050468537250774444	-7.148069724541989e-05	-0.00022391018231499027	-7.074833343995168e-05	-0.00022161608447451853
1.3686244027905345	0.0009124111468391925	0.0009066290656435375	0.000956961291230199	0.000948523341288525	0.0009824200112276134	0.0009723544870157106	0.001009477842115486	0.0009975966517306132	0.0010660064359439057	0.0010500532814354453	0.05345631225453491	0.05046853909493538	-7.101487449356902e-05	-0.0002237913894311827	-7.028728336042761e-05	-0.0002214985087950483
1.3768710533034536	0.0009118690267865235	0.0009060903811914625	0.0009563927027590645	0.0009479597663473161	0.000981836297135657	0.0009717767534340547	0.001008878052394659	0.0009970039212429756	0.0010653730615911177	0.001049429385524533	0.053456314243740824	0.05046854097131647	-7.055181630529622e-05	-0.00022367180012120014	-6.982896952001383e-05	-0.00022138014485101332
1.3851673940341884	0.0009113271974321945	0.0009055519855972804	0.0009558244192059549	0.000947396493636096	0.0009812528960890016	0.0009711993296900946	0.0010082785843578937	0.000996411508652062	0.0010647400269735404	0.001048805824260929	0.05345631626770878	0.0504685428804884	-7.009150825201121e-05	-0.00022355141589197602	-6.937337763785606e-05	-0.0002212609941337207
1.3935137243912972	0.0009107856606998718	0.0009050138807724971	0.000955256442588904	0.0009468335251551159	0.0009806698101596312	0.0009706222178345831	0.0010076794401345296	0.0009958194160621305	0.001064107334340395	0.0010481825998601322	0.05345631832705468	0.050468544823031175	-6.96339359576234e-05	-0.0002234302382297937	-6.892049348520418e-05	-0.0002211410581143547
1.4019103455874267	0.000910244418509633	0.0009044760686250529	0.0009546887749221916	0.0009462708629009034	0.0009800870414156794	0.0009700454199144587	0.0010070806218499553	0.0009952276455735324	0.0010634749859367411	0.0010475597145335406	0.05345632042240517	0.05046854679953653	-6.917908509852799e-05	-0.00022330826859956465	-6.847030288524569e-05	-0.00022102033824289435
1.410357560650181	0.0009097034727780223	0.0009039385510593771	0.0009541214182163978	0.0009457085088663209	0.000979504591921487	0.0009694689379729079	0.0010064821316256665	0.000994636199282772	0.0010628429840035401	0.0010469371704885137	0.053456322554397716	0.050468548810605064	-6.872694140347413e-05	-0.00022318550844413476	-6.802279171293224e-05	-0.00022089883594753057
1.4188556744330574	0.0009091628254181002	0.000903401329976439	0.0009535543744784574	0.000945146465040617	0.0009789224637376584	0.0009688927740494171	0.001005883971579324	0.0009940450792825651	0.0010622113307777142	0.0010463149699284316	0.05345632472368164	0.05046855085685066	-6.827749065372452e-05	-0.0002230619591845895	-6.757794589516003e-05	-0.0002207765526345551
1.4274049936264492	0.0009086224783395006	0.0009028644072738032	0.0009529876457117196	0.0009445847334094874	0.0009783406589211191	0.0009683169301798346	0.0010052861438248162	0.000993454287661897	0.0010615800284922135	0.0010456931150527606	0.05345632693091746	0.050468552938895433	-6.783071868317336e-05	-0.00022293762222028168	-6.713575141100575e-05	-0.00022065348968910992
1.4360058267687137	0.0009080824334484793	0.0009023277848456773	0.0009524212339159981	0.0009440233159551222	0.000977759179525172	0.0009677414083964194	0.0010046886504723124	0.0009928638265060778	0.0010609490793760733	0.0010450716080571102	0.053456329176778374	0.05046855505737431	-6.738661137821456e-05	-0.00022281249892774913	-6.669619429154616e-05	-0.00022052964847402157
1.4446584842573071	0.0009075426926479723	0.0009017914645829717	0.0009518551410876337	0.0009434622146562709	0.0009771780275995596	0.0009671662107279085	0.001004091493628329	0.0009922736978968077	0.0010603184856544828	0.001044450451133299	0.053456331461948586	0.050468557212932766	-6.694515467837309e-05	-0.00022268659066299046	-6.625926062021892e-05	-0.00022040503033088354
1.453363278359986	0.0009070032578376398	0.0009012554483733421	0.0009512893692195395	0.0009429014314882845	0.0009765972051905092	0.0009665913391995604	0.001003494675395777	0.000991683903912224	0.0010596882495488378	0.0010438296464694082	0.053456333787125256	0.05046855940622918	-6.650633457575689e-05	-0.00022255989875905047	-6.582493653271848e-05	-0.00022027963657927918
1.4621205232260774	0.0009064641309139322	0.0009007197381012552	0.0009507239203012711	0.0009423409684231873	0.0009760167143408078	0.0009660167958332268	0.0010028981978740365	0.0009910944466269731	0.0010590583732768164	0.0010432091962498564	0.05345633615301705	0.050468561637931016	-6.60701371154454e-05	-0.000222432424526936	-6.539320821716266e-05	-0.0002201534685170592
1.470930534897817	0.0009059253137701297	0.0009001843356480279	0.0009501587963190673	0.0009417808274297158	0.0009754365570898417	0.0009654425826473936	0.0010023020631590004	0.000990505328112256	0.0010584288590524276	0.0010425891026554464	0.053456338560346275	0.05046856390872046	-6.563654839558675e-05	-0.00022230416925592134	-6.49640619140926e-05	-0.00022002652742017514
1.4797936313217521	0.0009053868082964083	0.0008996492428918938	0.0009495939992559206	0.0009412210104733889	0.0009748567354736705	0.0009648687016572549	0.0010017062733431487	0.0009899165504358984	0.0010577997090860894	0.0010419693678634413	0.05345634100984835	0.05046856621929003	-6.520555456714094e-05	-0.00022217513421243784	-6.453748391630626e-05	-0.00021989881454193005
1.48871013236022	0.0009048486163798835	0.0008991144617080455	0.0009490295310916227	0.000940661519516553	0.0009742772515250723	0.0009642951548747569	0.0010011108305155952	0.0009893281156624018	0.0010571709255846784	0.0010413499940476168	0.05345634350227078	0.05046856857034568	-6.47771418343171e-05	-0.00022204532064104554	-6.411346056944128e-05	-0.00021977033111436617
1.4976803598028874	0.0009043107399046722	0.000898579993968697	0.0009484653938028291	0.0009401023565184464	0.000973698107273613	0.000963721944308665	0.0010005157367621582	0.000988740025853009	0.0010565425107516044	0.0010407309833783305	0.053456346038375076	0.05046857096260615	-6.435129645435828e-05	-0.00022191472976351712	-6.36919782714962e-05	-0.0002196410783467384
1.5067046373783677	0.0009037731807519414	0.0008980458415431317	0.0009479015893631112	0.0009395435234352512	0.0009731193047456948	0.0009631490719646153	0.000999920994165414	0.000988152283065759	0.0010559144667868674	0.0010401123380225806	0.05345634861893625	0.050468573396801775	-6.392800473784682e-05	-0.00022178336278005917	-6.327302347330227e-05	-0.00021951105742687438
1.5157832907659001	0.0009032359407999634	0.000897512006297757	0.0009473381197430133	0.0009389850222201484	0.000972540845964621	0.0009625765398451752	0.000999326604804758	0.0009875648893555463	0.0010552867958871235	0.001039494060144069	0.0534563512447434	0.050468575873677174	-6.350725304825333e-05	-0.00022165122086706401	-6.285658267815575e-05	-0.00021938026951950906
1.5249166476071065	0.0009026990219241737	0.000896978490096162	0.0009467749869101153	0.0009384268548233809	0.0009719627329506558	0.0009620043499499034	0.0009987325707564707	0.0009869778467741861	0.001054659500245751	0.0010388761519032701	0.05345635391659937	0.05046857839398908	-6.308902780269993e-05	-0.00022151830517980198	-6.244264244226194e-05	-0.00021924871576786686
1.5341050375178134	0.0009021624259972173	0.0008964452947991646	0.0009462121928290788	0.0009378690231923009	0.0009713849677210743	0.0009614325042754017	0.0009981388940937673	0.0009863911573704668	0.0010540325820529077	0.0010382586154574825	0.05345635663532206	0.0504685809585098	-6.267331547134963e-05	-0.00022138461685014543	-6.203118937438135e-05	-0.0002191163972920518
1.5433487920999491	0.000901626154889015	0.0008959124222648751	0.0009456497394617197	0.0009373115292714376	0.0009708075522902347	0.0009608610048153846	0.0009975455768868723	0.0009858048231902177	0.0010534060434956082	0.001037641452960907	0.053456359401742384	0.05046858356802331	-6.2260102577677e-05	-0.00022125015698712391	-6.162221013609331e-05	-0.0002189833151900189
1.5526482449535108	0.0009010902104668062	0.0008953798743487414	0.0009450876287670508	0.0009367543750025442	0.0009702304886696248	0.0009602898535607242	0.0009969526212030683	0.0009852188462763612	0.0010527798867577733	0.0010370246665646972	0.05345636221670841	0.05046858622332857	-6.184937569853749e-05	-0.00022111492667739596	-6.12156914418377e-05	-0.00021884947053738002
1.5620037316886017	0.0009005545945952136	0.0008948476529036108	0.0009445258627013512	0.0009361975623246636	0.0009696537788679328	0.0009597190524995227	0.000996360029106766	0.0009846332286689815	0.0010521541140203086	0.0010364082584170327	0.053456365081081814	0.050468588925238644	-6.144112146427155e-05	-0.00022097892698502708	-6.081162005889401e-05	-0.00021871486438732046
1.5714155899375468	0.0009000193091362888	0.0008943157597797777	0.0009439644432182146	0.0009356410931741771	0.0009690774248910945	0.0009591486036171571	0.0009957678026595567	0.0009840479724053765	0.0010515287274611563	0.0010357922306631754	0.053456367995739704	0.050468591674581606	-6.103532655858668e-05	-0.00022084215895135095	-6.0409982807409224e-05	-0.00021857949777046026
1.580884159367074	0.0008994843559495764	0.0008937841968250451	0.0009434033722686146	0.0009350849694848703	0.000968501428742364	0.0009585785088963512	0.0009951759439202825	0.0009834630795201263	0.0010509037292553724	0.0010351765854455402	0.05345637096157572	0.05046859447219993	-6.0631977718363095e-05	-0.00022070462359388698	-6.0010766560120166e-05	-0.0002184433716937717
1.5904097816905756	0.0008989497368921637	0.0008932529658847756	0.00094284265180096	0.0009345291931879854	0.000967925792422368	0.000958008770317228	0.0009945844549450933	0.000982878552045149	0.0010502791215751845	0.0010345613249037554	0.05345637397949922	0.050468597318950946	-6.0231061734188074e-05	-0.0002205663219083942	-5.961395824299193e-05	-0.0002183064871429663
1.5999928006804371	0.0008984154538187366	0.0008927220688019463	0.000942282283761152	0.0009339737662122801	0.0009673505179291648	0.0009574393898573679	0.0009939933377875073	0.0009822943920097629	0.0010496549065900584	0.001033946451174728	0.05345637705043529	0.050468600215707864	-5.983256544980775e-05	-0.0002204272548663455	-5.921954483460029e-05	-0.00021816884507991352
1.6096335621804478	0.0008978815085816398	0.0008921915074172084	0.0009417222700926469	0.0009334186904840887	0.0009667756072583118	0.0009568703694918747	0.0009934025944984784	0.000981710601440751	0.0010490310864667693	0.0010333319663927108	0.05345638017532555	0.05046860316335909	-5.9436475762467134e-05	-0.0002202874234167318	-5.882751336645092e-05	-0.00021803044644375102
1.6193324141182788	0.0008973479030309253	0.000891661283568936	0.0009411626127365081	0.0009328639679273746	0.0009662010624029153	0.0009563017111934284	0.0009928122271264518	0.0009811271823624164	0.0010484076633694576	0.0010327178726893629	0.05345638335512959	0.050468606162809446	-5.9042779623139086e-05	-0.00022014682848642275	-5.843785092311815e-05	-0.00021789129215171732
1.6290897065180392	0.0008968146390144127	0.0008911313990932856	0.0009406033136314697	0.0009323096004637922	0.0009656268853536967	0.0009557334169323469	0.0009922222377174298	0.0009805441367966483	0.0010477846394597035	0.0010321041721938168	0.05345638659082361	0.05046860921497997	-5.865146403587901e-05	-0.00022000547097766887	-5.8050544641842505e-05	-0.0002177513830968758
1.6389057915129117	0.0008962817183777445	0.0008906018558242516	0.0009400443747139945	0.0009317555900127449	0.0009650530780990544	0.0009551654886766503	0.0009916326283150338	0.0009799614667629806	0.0010471620168965893	0.001031490867032744	0.05345638988340095	0.05046861232080668	-5.826251605820648e-05	-0.00021986335176979455	-5.766558171278052e-05	-0.00021761072014961358
1.6487810233578566	0.0008957491429644425	0.0008900726555937213	0.0009394857979183329	0.0009312019384914433	0.0009644796426251209	0.000954597928392114	0.0009910434009605664	0.000979379174278658	0.0010465397978367671	0.001030877959330421	0.053456393233872815	0.050468615481245024	-5.787592280112608e-05	-0.00021972047171914255	-5.72829493790325e-05	-0.00021746930415783572
1.6587157584424002	0.0008952169146159629	0.0008895438002315312	0.0009389275851765817	0.0009306486478149641	0.000963906580915827	0.0009540307380423348	0.0009904545576930753	0.000978797261358693	0.0010459179844345245	0.001030265451208793	0.05345639664326893	0.05046861869726496	-5.7491671429148183e-05	-0.000219576831658852	-5.690263493654535e-05	-0.00021732713594585507
1.6687103553034934	0.0008946850351717516	0.00088901529156552	0.0009383697384187412	0.0009300957198963062	0.0009633338949529575	0.0009534639195887863	0.000989866100549411	0.0009782157300159294	0.0010452965788418503	0.0010296533447875377	0.05345640011263657	0.05046862196985549	-5.7109749159948986e-05	-0.00021943243239802568	-5.6524625734015455e-05	-0.00021718421631466978
1.6787651746384535	0.0008941535064693058	0.0008884871314215921	0.0009378122595727815	0.0009295431566464561	0.0009627615867162212	0.0009528974749908859	0.0009892780315643006	0.0009776345822611087	0.0010446755832085053	0.0010290416421841388	0.05345640364304324	0.05046862530002249	-5.6730143264786814e-05	-0.00021928727472295129	-5.6148909173117656e-05	-0.00021704054604268497
1.6888805793179813	0.0008936223303442212	0.000887959321623762	0.0009372551505646905	0.0009289909599744363	0.0009621896581833002	0.0009523314062060454	0.0009886903527703953	0.0009770538201029234	0.001044054999682081	0.0010284303455139392	0.053456407235574606	0.05046862868879097	-5.6352841068127435e-05	-0.0002191413593959357	-5.577547270817218e-05	-0.00021689612588426943
1.6990569343992543	0.0008930915086302623	0.0008874318639942268	0.0009366984133185498	0.0009284391317873795	0.0009616181113299259	0.0009517657151897459	0.0009881030661983525	0.0009764734455480923	0.0010434348304080804	0.0010278194568902241	0.05345641089133574	0.050468632137202575	-5.597782994778977e-05	-0.00021899468715566583	-5.540430384628342e-05	-0.00021675095657053278
1.7092946071391046	0.0008925610431594038	0.0008869047603534057	0.0009361420497565771	0.0009278876739905719	0.0009610469481299253	0.0009512004038955842	0.0009875161738768805	0.0009758934606014096	0.0010428150775299693	0.0010272089784242693	0.05345641461145151	0.050468635646319	-5.56050973350708e-05	-0.00021884725871815225	-5.50353901475828e-05	-0.00021660503881026916
1.7195939670072704	0.0008920309357618989	0.0008863780125200074	0.0009355860617991973	0.0009273365884875228	0.0009604761705552942	0.0009506354742753431	0.0009869296778328143	0.0009753138672658163	0.001042195743189255	0.0010265989122254194	0.05345641839706747	0.05046863921722048	-5.5234630714197375e-05	-0.00021869907477403694	-5.466871922451405e-05	-0.00021645837328718165
1.7299553856997325	0.0008915011882663342	0.0008858516223110866	0.0009350304513651032	0.0009267858771800244	0.0009599057805762556	0.000950070928279052	0.0009863435800911789	0.0009747346675424644	0.0010415768295255533	0.0010259892604011541	0.05345642224934943	0.05046864285100685	-5.486641762286748e-05	-0.00021855013599147988	-5.4304278742464684e-05	-0.00021631096066260236
1.7403792371521247	0.0008909718024996822	0.0008853255915420947	0.0009344752203713071	0.0009262355419682049	0.0009593357801613191	0.0009495067678550425	0.0009857578826752448	0.0009741558634307716	0.001040958338676649	0.0010253800250571475	0.053456426169483866	0.05046864654879697	-5.4500445652007345e-05	-0.00021840044301471573	-5.394205641950228e-05	-0.00021616280157407686
1.7508658975532332	0.0008904427802873641	0.0008847999220269426	0.0009339203707332097	0.0009256855847505941	0.0009587661712773458	0.0009489429949500174	0.000985172587606601	0.000973577456928493	0.001040340272778571	0.0010247712082973425	0.053456430158678805	0.05046865031173075	-5.41367024456188e-05	-0.00021824999646369303	-5.3582040026221855e-05	-0.00021601389663553072
1.76141574535857	0.0008899141234533035	0.0008842746155780536	0.0009333659043646559	0.0009251360074241803	0.0009581969558896104	0.0009483796115091051	0.0009845876969052138	0.0009729994500317786	0.0010397226339656576	0.0010241628122240132	0.053456434218163915	0.05046865414096759	-5.3775175700848665e-05	-0.0002180987969348236	-5.3224217385863803e-05	-0.000215864246437103
1.7720291613040315	0.0008893858338199868	0.0008837496740064252	0.000932811823177998	0.0009245868118844731	0.0009576281359618625	0.0009478166194759286	0.000984003212589494	0.0009724218447352418	0.0010391054243706248	0.001023554838937835	0.05345643834919102	0.050468658037688685	-5.341585316790548e-05	-0.00021794684500017758	-5.286857637409881e-05	-0.00021571385154511846
1.7827065284196406	0.0008888579132085203	0.0008832250991216829	0.0009322581290841556	0.0009240380000255621	0.0009570597134563911	0.0009472540207926619	0.0009834191366763598	0.0009718446430320202	0.0010384886461246368	0.0010229472905379517	0.05345644255303341	0.050468662003095605	-5.3058722649962364e-05	-0.00021779414120767782	-5.251510491909028e-05	-0.00021556271250208758
1.7934482320433673	0.0008883303634386873	0.0008827008927321403	0.0009317048239926775	0.0009234895737401785	0.0009564916903340866	0.0009466918174000965	0.000982835471181304	0.000971267846913841	0.0010378723013573733	0.001022340169122043	0.053456446830988706	0.05046866603841165	-5.2703772003399874e-05	-0.00021764068608223774	-5.216379100164009e-05	-0.00021541082982728943
1.8042546598350382	0.000887803186329004	0.0008821770566448518	0.0009311519098117977	0.000922941534919751	0.0009559240685544999	0.0009461300112376972	0.0009822522181184524	0.00097069145837108	0.0010372563921970932	0.0010217334767863872	0.05345645118437705	0.05046867014488217	-5.2350989137417425e-05	-0.00021748648012367977	-5.181462265481385e-05	-0.0002152582040157447
1.8151262017903238	0.0008872763836967838	0.0008816535926656782	0.0009305993884485064	0.0009223938854544755	0.0009553568500759126	0.0009455686042436725	0.0009816693795006383	0.0009701154793928353	0.0010366409207707154	0.0010211272156259398	0.053456455614542236	0.050468674323774464	-5.200036201394309e-05	-0.00021733152380751242	-5.1467587963892336e-05	-0.0002151048355379659
1.8260632502548164	0.0008867499573581892	0.0008811305025993378	0.0009300472618086019	0.0009218466272333665	0.0009547900368553948	0.0009450075983550319	0.0009810869573394587	0.0009695399119669833	0.001036025889203877	0.0010205213877343907	0.05345646012285208	0.050468678576379884	-5.1651878647834826e-05	-0.00021717581758520788	-5.112267506655194e-05	-0.00021495072484106759
1.8370661999381863	0.0008862239091282952	0.0008806077882494694	0.0009294955317967593	0.0009212997621443264	0.0009542236308488721	0.0009444469955076508	0.0009805049536453472	0.0009689647580802479	0.0010354112996210103	0.0010199159952042419	0.05345646471069914	0.050468682904010985	-5.130552710683883e-05	-0.00021701936188453508	-5.077987215276053e-05	-0.00021479587234835007
1.848135447928429	0.0008856982408211416	0.0008800854514186843	0.0009289442003165846	0.0009207532920741976	0.0009536576340111824	0.0009438867976363303	0.000979923370427631	0.0009683900197182602	0.0010347971541454029	0.0010193110401268655	0.05345646937950125	0.050468687308005494	-5.0961295511346705e-05	-0.00021686215710858825	-5.043916746466648e-05	-0.00021464027845893852
1.8592713937061955	0.0008851729542497979	0.0008795634939086306	0.0009283932692706836	0.0009202072189088317	0.0009530920482961483	0.0009433270066748629	0.0009793422096946035	0.0009678156988656283	0.0010341834548992775	0.001018706524592581	0.05345647413070105	0.050468691789723935	-5.061917203413174e-05	-0.00021670420363509302	-5.010054929623087e-05	-0.00021448394354681155
1.8704744391592067	0.0008846480512264211	0.0008790419175200514	0.0009278427405607222	0.0009196615445331492	0.0009525268756566366	0.0009427676245560983	0.0009787614734535894	0.0009672417975060029	0.0010335702040038582	0.0010181024506907236	0.05345647896576738	0.05046869635055291	-5.0279144900876316e-05	-0.00021654550181865462	-4.9764005993699345e-05	-0.00021432686796271638
1.8817449885967616	0.0008841235335623096	0.000878520724052837	0.0009272926160874838	0.0009191162708311962	0.0009519621180446194	0.000942208653211999	0.000978181163711004	0.0009666683176221347	0.001032957403579437	0.0010174988205097048	0.053456483886194964	0.0504687009919014	-4.994120238960287e-05	-0.00021638605198870398	-4.942952595528294e-05	-0.00021416905203308634
1.8930834487643238	0.0008835994030679685	0.0008779999153060918	0.0009267428977509383	0.0009185713996862134	0.0009513977774112446	0.000941650094573711	0.00097760128247243	0.0009660952611959495	0.0010323450557454493	0.0010168956361370932	0.0534564888935073	0.050468705715205564	-4.960533283075719e-05	-0.00021622585445010833	-4.909709763094294e-05	-0.00021401049605954126
1.9044902288582053	0.0008830756615531641	0.0008774794930781865	0.000926193587450299	0.0009180269329806905	0.0009508338557068939	0.0009410919505716233	0.0009770218317426717	0.0009655226302086058	0.001031733162620539	0.0010162928996596727	0.05345649398925185	0.05046871052192745	-4.927152460713902e-05	-0.00021606490948303247	-4.876670952255746e-05	-0.00021385120031958138
1.9159657405403292	0.0008825523108269879	0.0008769594591668227	0.0009256446870840901	0.000917482872596436	0.0009502703548812529	0.0009405342231354337	0.0009764428135258334	0.0009649504266405664	0.0010311217263226358	0.0010156906131635226	0.05345649917500696	0.05046871541355409	-4.893976615392981e-05	-0.0002159032173433273	-4.84383501837618e-05	-0.00021369116506653185
1.9275103979530908	0.0008820293526979093	0.000876439815369085	0.0009250961985502024	0.0009169392204146307	0.0009497072768833682	0.0009399769141942095	0.0009758642298253741	0.0009643786524716578	0.0010305107489690171	0.0010150887787340758	0.05345650445237823	0.0504687203916005	-4.861004595843599e-05	-0.00021574077826186366	-4.811200821978889e-05	-0.000213530390528599
1.9391246177343011	0.0008815067889738418	0.0008759205634815076	0.000924548123745964	0.0009163959783158977	0.000949144623661721	0.0009394200256764577	0.0009752860826441832	0.0009638073096811411	0.0010299002326763873	0.0010144873984561985	0.05345650982299872	0.05046872545760718	-4.8282352560047315e-05	-0.0002155775924445602	-4.7787672287517846e-05	-0.00021336887691003614
1.9508088190322228	0.0008809846214621985	0.0008754017053001285	0.0009240004645681968	0.0009158531481803589	0.0009485823971642833	0.0009388635595101797	0.0009747083739846428	0.0009632364002477767	0.0010292901795609427	0.0010138864744142538	0.053456515288533214	0.05046873061314505	-4.7956674550202194e-05	-0.00021541366007241103	-4.746533109530743e-05	-0.00021320662439019977
1.9625634235206988	0.0008804628519699552	0.0008748832426205518	0.0009234532229132853	0.0009153107318877033	0.0009480205993385919	0.0009383075176229467	0.0009741311058486977	0.0009626659261498897	0.0010286805917384483	0.0010132860086921763	0.05345652085067446	0.050468735859809793	-4.7633000572436246e-05	-0.00021524898130217962	-4.714497340297524e-05	-0.00021304363312393826
1.9743888554143678	0.0008799414823037042	0.0008743651772380027	0.0009229064006772312	0.000914768731317241	0.0009474592321318009	0.000937751901941952	0.0009735542802379159	0.000962095889365434	0.0010280714713243005	0.0010126860033735359	0.053456526511147136	0.05046874119922887	-4.731131932204924e-05	-0.0002150835562650666	-4.6826588021658955e-05	-0.00021287990324136974
1.9862855414839768	0.0008794205142697232	0.0008738475109473955	0.0009223599997557284	0.0009142271483479769	0.0009468982974907621	0.0009371967143940881	0.0009729778991535664	0.0009615262918720653	0.0010274628204336104	0.001012086460541617	0.05345653227170556	0.050468746633056706	-4.699161954592468e-05	-0.00021491738506651537	-4.6510163813559546e-05	-0.00021271543484682742
1.9982539110717792	0.00087889994967403	0.000873330245543387	0.0009218140220442185	0.0009136859848586672	0.0009463377973620798	0.0009366419569060039	0.0009724019645966784	0.0009609571356472036	0.0010268546411812676	0.0010114873822794847	0.05345653813413554	0.05046875216297859	-4.6673890043064103e-05	-0.00021475046778876572	-4.619568969244092e-05	-0.00021255022802182943
2.010294396107033	0.0008783797903224394	0.0008728133828204339	0.0009212684694379521	0.0009131452427278786	0.0009457777336921768	0.000936087631404166	0.0009718264785681091	0.0009603884226680946	0.00102624693568201	0.001010888770670049	0.05345654410025709	0.05046875779070974	-4.63581196637336e-05	-0.0002145828044873288	-4.5883154622880507e-05	-0.0002123842828217204
2.0224074311215867	0.0008778600380206338	0.0008722969245728629	0.0009207233438320629	0.0009126049238340622	0.0009452181084273672	0.000935533739814935	0.0009712514430686173	0.0009598201549118891	0.0010256397060505052	0.0010102906277961504	0.0534565501719195	0.05046876351799656	-4.604429730970666e-05	-0.00021441439519256922	-4.5572547620262305e-05	-0.000212217599276171
2.0345934532655616	0.0008773406945742147	0.000871780872594922	0.0009201786471216224	0.0009120650300556084	0.0009446589235139158	0.0009349802840646226	0.000970676860098927	0.0009592523343557001	0.001025032954401415	0.0010096929557406188	0.05345655635100852	0.050468769346616815	-4.5732411934520933e-05	-0.0002142452399111483	-4.5263857751325076e-05	-0.0002120501773919259
2.0468529023231294	0.0008768217617887645	0.0008712652286808418	0.000919634381201705	0.000911525563270911	0.0009441001808981019	0.0009344272660795542	0.0009701027316597922	0.00095868496297667	0.0010244266828494674	0.0010090957565863467	0.053456562639441325	0.050468775278378925	-4.5422452542562275e-05	-0.00021407533862227712	-4.4957074133156194e-05	-0.00021188201714889
2.059186220728381	0.0008763032414699151	0.0008707499946249029	0.0009190905479674591	0.0009109865253584373	0.0009435418825262983	0.0009338746877861463	0.0009695290597520761	0.0009581180427520479	0.0010238208935095389	0.0010084990324163681	0.05345656903917165	0.05046878131512596	-4.511440818970314e-05	-0.00021390469128129697	-4.4652185933760635e-05	-0.00021171311850257113
2.0715938535812968	0.0008757851354233959	0.0008702351722214856	0.0009185471493141605	0.000910447918196782	0.0009429840303450182	0.0009333225511109566	0.0009689558463768039	0.0009575515756592422	0.0010232155884967115	0.0010079027853139193	0.05345657555218613	0.05046878745873188	-4.480826798287929e-05	-0.00021373329781754213	-4.4349182371644646e-05	-0.00021154348138316403
2.084076248663807	0.0008752674454551096	0.0008697207632651429	0.0009180041871372895	0.0009099097436647421	0.0009424266263010024	0.0009327708579807654	0.0009683830935352487	0.0009569855636759047	0.0010226107699263635	0.0010073070173625218	0.053456582180508805	0.05046879371110605	-4.4504021079867784e-05	-0.0002135611581343677	-4.4048052715746355e-05	-0.0002113731056953283
2.0966338564559543	0.0008747501733711801	0.0008692067695506502	0.0009174616633325835	0.000909372003641371	0.0009418696723412688	0.0009322196103226286	0.0009678108032289853	0.0009564200087799839	0.0010220064399142277	0.0010067117306460445	0.053456588926199956	0.05046880007419091	-4.4201656689758784e-05	-0.00021338827211112021	-4.374878628561618e-05	-0.00021120199131940964
2.109267130152151	0.0008742333209780215	0.0008686931928730724	0.0009169195797961094	0.0009088347000060483	0.0009413131704131873	0.0009316688100639504	0.0009672389774599664	0.0009558549129498019	0.0010214026005764725	0.0010061169272487815	0.05345659579135538	0.050468806549965016	-4.39011640719425e-05	-0.00021321463959977915	-4.34513724507854e-05	-0.00021103013810916393
2.1219765256775314	0.0008737168900823999	0.0008681800350278256	0.0009163779384243273	0.0009082978346385443	0.0009407571224645488	0.0009311184591325496	0.0009666676182305929	0.0009552902781641209	0.0010207992540297757	0.001005522609255525	0.05345660277811041	0.0504688131404416	-4.360253253677532e-05	-0.00021304026042731627	-4.315580063111307e-05	-0.00021085754589356132
2.1347625017044103	0.00087320088249149	0.0008676672978107343	0.0009158367411141531	0.0009077614094190818	0.0009402015304436255	0.0009305685594567232	0.0009660967275437779	0.0009547261064022091	0.0010201964023913931	0.001004928778751634	0.053456609888637485	0.050468819847670134	-4.3305751445218976e-05	-0.00021286513439558452	-4.286206029657097e-05	-0.00021068421447642538
2.147625519668832	0.0008726853000129405	0.0008671549830180957	0.0009152959897630252	0.0009072254262284021	0.0009396463962992427	0.0009300191129653137	0.0009655263074030199	0.0009541623996439112	0.001019594047779238	0.001004335437823109	0.05345661712514903	0.0504688266737371	-4.301081020857689e-05	-0.00021268926127979149	-4.257014096693823e-05	-0.00021051014363537845
2.160566043787228	0.0008721701444549362	0.0008666430924467412	0.0009147556862689711	0.0009066898869478302	0.000939091721980845	0.0009294701215877781	0.0009649563598124714	0.0009535991598697176	0.001018992192311952	0.0010037425885566667	0.053456624489896486	0.050468833620766713	-4.271769828845945e-05	-0.00021251264082916554	-4.228003221179444e-05	-0.00021033533312220243
2.1735845410731627	0.0008716554176262602	0.0008661316278940984	0.0009142158325306728	0.0009061547934593417	0.0009385375094385669	0.0009289215872542544	0.0009643868867770096	0.000953036389060834	0.0010183908381089827	0.0010031502330398125	0.053456631985171414	0.050468840690920856	-4.2426405196901995e-05	-0.00021233527276781627	-4.199172365068615e-05	-0.0002101597826643098
2.1866814813541975	0.0008711411213363514	0.000865620591158249	0.0009136764304475278	0.0009056201476456207	0.000937983760623292	0.0009283735118956222	0.0009638178903023029	0.0009524740891992447	0.0010177899872906512	0.0010025583733609088	0.05345663961330845	0.050468847886401	-4.2136920496045616e-05	-0.00021215715679398506	-4.170520495267588e-05	-0.00020998349196280075
2.199857337288837	0.0008706272573953721	0.000865109984037995	0.0009131374819197209	0.000905085951390133	0.0009374304774867298	0.0009278258974435785	0.0009632493723948835	0.0009519122622677885	0.0010171896419782333	0.0010019670116092547	0.053456647376681855	0.0504688552094473	-4.1849233797811025e-05	-0.00021197829257843526	-4.1420465836106146e-05	-0.00020980646069199138
2.213112584383593	0.0008701138276142708	0.0008645998083329218	0.0009125989888482888	0.0009045522065771898	0.0009368776619814813	0.0009272787458307024	0.0009626813350622201	0.0009513509102502274	0.0010165898042940357	0.0010013761498751594	0.053456655277710416	0.05046886266234109	-4.156333476422469e-05	-0.00021179867976722777	-4.1137496068939516e-05	-0.0002096286885017451
2.2264477010101436	0.0008696008338048393	0.0008640900658434545	0.0009120609531351832	0.0009040189150920087	0.0009363253160611034	0.0009267320589905185	0.0009621137803127822	0.0009507900351313107	0.0010159904763614622	0.0010007857902500105	0.05345666331885506	0.05046887024740396	-4.1279213106967805e-05	-0.00021161831797952835	-4.0856285468293674e-05	-0.00020945017501516894
2.2398631684225956	0.0008690882777797821	0.0008635807583709272	0.0009115233766833419	0.0009034860788207861	0.0009357734416801841	0.0009261858388575719	0.0009615467101561174	0.0009502296388968519	0.0010153916603050997	0.0010001959348263558	0.05345667150262188	0.05046887796699948	-4.099685858744567e-05	-0.0002114372068087178	-4.057682390049694e-05	-0.00020927091983011237
2.2533594707748548	0.0008685761613527729	0.0008630718877176388	0.0009109862613967489	0.0009029536996507562	0.0009352220407944021	0.000925640087367486	0.0009609801266029153	0.0009496697235337921	0.0010147933582507845	0.0009996065856979692	0.05345667983156202	0.05046888582353421	-4.0716261016537914e-05	-0.00021125534582155936	-4.02991012807552e-05	-0.00020909092251755745
2.2669370951380965	0.0008680644863385239	0.0008625634556869232	0.0009104496091805091	0.0009024217794702645	0.0009346711153606059	0.0009250948064570442	0.0009604140316650858	0.0009491102910302766	0.0010141955723256858	0.0009990177449599343	0.05345668830827187	0.050468893819457385	-4.043741025449438e-05	-0.00021107273455844844	-4.002310757324212e-05	-0.0002089101826228401
2.2805965315183476	0.0008675532545528427	0.0008620554640832036	0.0009099134219409066	0.0009018903201688258	0.0009341206673368725	0.0009245499980642427	0.0009598484273558223	0.0009485513433757172	0.0010135983046583742	0.0009984294147087098	0.05345669693539452	0.050468901957262405	-4.0160296210976776e-05	-0.000210889372533829	-3.9748832791029753e-05	-0.00020872869966567786
2.294338272874165	0.0008670424678127007	0.0008615479147120627	0.000909377701585478	0.0009013593236371978	0.0009335706986825837	0.0009240056641283707	0.0009592833156896807	0.000947992882560871	0.0010130015573789038	0.0009978415970422114	0.053456705715622166	0.05046891023948798	-3.988490884453133e-05	-0.00021070525923463923	-3.947626699557505e-05	-0.0002085464731383102
2.308162815134429	0.0008665321279362951	0.0008610408093803027	0.0009088424500230782	0.0009008287917674446	0.0009330212113584942	0.0009234618065900741	0.0009587186986826458	0.0009474349105779064	0.001012405332618886	0.0009972542940598853	0.05345671465169257	0.050468918668717985	-3.961123816297041e-05	-0.00021052039412230994	-3.920540029703212e-05	-0.00020836350250777458
2.3220706572162446	0.0008660222367431094	0.0008605341498960067	0.0009083076691639436	0.0009002987264530012	0.0009324722073267957	0.0009229184273914228	0.0009581545783522038	0.0009468774294204721	0.001011809632511565	0.0009966675078627793	0.05345672374639562	0.050468927247582465	-3.9339274222970066e-05	-0.00021033477663159883	-3.893622285395387e-05	-0.00020817978721465735
2.336062301042938	0.0008655127960539804	0.0008600279380686046	0.0009077733609197635	0.0008997691295887428	0.0009319236885511924	0.0009223755284759822	0.0009575909567174148	0.0009463204410837723	0.0010112144591918953	0.0009960812405536228	0.05345673300257001	0.05046893597876033	-3.906900712978556e-05	-0.00021014840616961905	-3.866872487299361e-05	-0.00020799532667234444
2.3501382515621807	0.0008650038076911628	0.0008595221757089384	0.000907239527203749	0.0008992400030710543	0.0009313756569969694	0.0009218331117888826	0.0009570278357989861	0.0009457639475646367	0.0010106198147966205	0.000995495494236903	0.053456742423104886	0.05046894486497607	-3.880042703741787e-05	-0.00020996128211719922	-3.840289660902302e-05	-0.00020781012026815926
2.3642990167642037	0.0008644952734783916	0.0008590168646293214	0.000906706169930697	0.0008987113487978928	0.0009308281146310622	0.0009212911792768864	0.0009564652176193433	0.0009452079508615917	0.001010025701464349	0.0009949102710189379	0.053456752010943034	0.05046895390900599	-3.85335241483431e-05	-0.0002097734038287724	-3.813872836497256e-05	-0.000207624167363335
2.378545107700138	0.0008639871952409445	0.0008585120066436036	0.0009061732910170589	0.0008981831686688556	0.0009302810634221244	0.0009207497328884573	0.0009559031042027009	0.000944652452974929	0.0010094321213356293	0.0009943255730079522	0.053456761769078986	0.050468963113674735	-3.826828871342225e-05	-0.00020958477063137693	-3.7876210491512297e-05	-0.00020743746729184886
2.392877038500453	0.000863479574805711	0.0008580076035672389	0.0009056408923810112	0.000897655464585252	0.0009297345053406026	0.0009202087745738329	0.0009553414975751386	0.0009440974559067831	0.0010088390765530324	0.0009937414023141573	0.05345677170056187	0.05046897248185805	-3.800471103174857e-05	-0.00020939538182540574	-3.7615333387176764e-05	-0.00020725001936136578
2.4072953263935135	0.0008629724140012504	0.000857503657217343	0.0009051089759425199	0.0008971282384501643	0.0009291884423588011	0.0009196683062850893	0.0009547803997646693	0.0009435429616611965	0.0010082465692612228	0.0009931577610498225	0.05345678180849461	0.05046898201648374	-3.774278145055043e-05	-0.00020920523668452318	-3.735608749809438e-05	-0.00020706182285332164
2.4218004917242455	0.0008624657146578614	0.0008570001694127618	0.0009045775436234109	0.0008966014921685199	0.0009286428764509567	0.000919128329976214	0.0009542198128013154	0.0009429889722441958	0.0010076546016070417	0.0009925746513293552	0.053456792096036924	0.05046899172053193	-3.748249036480272e-05	-0.00020901433445416617	-3.7098463317647434e-05	-0.00020687287702078616
2.436393057972914	0.0008619594786076474	0.000856497141974138	0.0009040465973474412	0.0008960752276471615	0.0009280978095933109	0.0009185888476031799	0.0009536597387171845	0.0009424354896638665	0.0010070631757395866	0.00099199207526938	0.053456802566405774	0.050469001597036656	-3.722382821742809e-05	-0.0002088226743531818	-3.6842451386708e-05	-0.00020668318109082207
2.4510735517740176	0.0008614537076845779	0.0008559945767239698	0.0009035161390403636	0.0008955494467949097	0.0009275532437641764	0.0009180498611240077	0.0009531001795465366	0.0009418825159304193	0.001006472293810284	0.0009914100349888116	0.05345681322287459	0.05046901164908626	-3.696678549910265e-05	-0.0002086302555738273	-3.658804229336732e-05	-0.00020649273426420756
2.46584250293529	0.0008609484037245549	0.00085549247548668	0.0009029861706299962	0.0008950241515226347	0.00092700918094401	0.0009175113724988418	0.0009525411373258613	0.0009413300530562667	0.0010058819579729721	0.0009908285326089329	0.053456824068777116	0.05046902187982465	-3.671135274786394e-05	-0.00020843707727974392	-3.633522667259928e-05	-0.00020630153571321586
2.4807004444568266	0.0008604435685654811	0.0008549908400886807	0.0009024566940462961	0.0008944993437433256	0.0009264656231154875	0.0009169733836900205	0.0009519826140939537	0.0009407781030560975	0.0010052921703839813	0.0009902475702534765	0.05345683510750626	0.050469032292453406	-3.645752054928439e-05	-0.00020824313860839938	-3.608399520646857e-05	-0.00020610958458427975
2.4956479125503126	0.000859939204047319	0.0008544896723584342	0.0009019277112214206	0.000893975025372155	0.0009259225722635675	0.0009164358966621428	0.0009514246118919817	0.000940226667946943	0.001004702933202206	0.0009896671500486955	0.053456846342516476	0.050469042890229986	-3.620527953619376e-05	-0.0002080484386695891	-3.583433862378721e-05	-0.00020591687999657604
2.510685446658382	0.0008594353120121611	0.0008539889741265223	0.000901399224089803	0.0008934511983265509	0.0009253800303755701	0.000915898913382143	0.0009508671327635655	0.0009396757497482565	0.0010041142485891909	0.0009890872741234482	0.053456857777323896	0.05046905367647182	-3.59546203883912e-05	-0.00020785297654468682	-3.558624769986474e-05	-0.00020572342104110963
2.5258135894740787	0.0008589318943042969	0.0008534887472257117	0.0009008712345882214	0.0008929278645262678	0.0009248379994412475	0.0009153624358193633	0.0009503101787548526	0.0009391253504819869	0.0010035261187092096	0.000988507944609274	0.05345686941550886	0.05046906465455579	-3.5705533832759706e-05	-0.00020765675128844863	-3.53397132565568e-05	-0.00020552920678224007
2.54103288696045	0.0008584289527702736	0.0008529889934910167	0.0009003437446558662	0.0008924050258934506	0.0009242964814528521	0.0009148264659456201	0.0009497537519145879	0.0009385754721726476	0.001002938545729342	0.0009879291636404708	0.053456881260714885	0.050469075827919464	-3.545801064294349e-05	-0.00020745976192726445	-3.50947261620535e-05	-0.00020533423625657132
2.556343888370238	0.0008579264892589685	0.0008524897147597688	0.0008998167562344133	0.0008918826843527102	0.0009237554784052164	0.0009142910057352827	0.0009491978542941942	0.0009380261168473965	0.0010023515318195574	0.000987350933354177	0.05345689331665247	0.05046908720006185	-3.5212041639327146e-05	-0.00020726200746026824	-3.485127733080656e-05	-0.00020513850847359016
2.571747146265715	0.0008574245056216478	0.0008519909128716772	0.0008992902712680896	0.0008913608418311865	0.0009232149922958153	0.0009137560571653355	0.0009486424879478409	0.0009374772865361028	0.0010017650791527906	0.0009867732558904454	0.053456905587098535	0.05046909877454528	-3.496761768879281e-05	-0.00020706348685875509	-3.46093577233246e-05	-0.00020494202241561066
2.5872432165386163	0.00085692300371204	0.0008514925896688996	0.000898764291703749	0.0008908395002586229	0.0009226750251248491	0.0009132216222154586	0.0009480876549325244	0.0009369289832714291	0.0010011791899050264	0.0009861961333923275	0.053456918075897135	0.05046911055499757	-3.472472970451543e-05	-0.00020686419906518205	-3.436895834585396e-05	-0.0002047447770359423
2.602832658430207	0.0008564219853863987	0.0008509947469961072	0.0008982388194909393	0.0008903186615674359	0.0009221355788953107	0.0009126877028680978	0.0009475333573081413	0.0009363812090889005	0.0010005938662553803	0.000985619568005951	0.05345693078696224	0.05046912254510961	-3.448336864605994e-05	-0.00020666414299524982	-3.4130070250559114e-05	-0.00020454677126127696
2.6185160345514573	0.00085592145250357	0.0008504973867005497	0.0008977138565819745	0.0008897983276927838	0.0009215966556130587	0.0009121543011085338	0.0009469795971375653	0.000935833966026982	0.0010000091103861772	0.0009850435618805995	0.05345694372427883	0.05046913474864002	-3.4243525519013496e-05	-0.00020646331753607083	-3.389268453522776e-05	-0.00020434800399063424
2.6342939109033563	0.0008554214069250583	0.0008500005106321215	0.0008971894049320036	0.0008892785005726358	0.0009210582572868925	0.0009116214189249572	0.0009464263764867195	0.0009352872561271507	0.0009994249244830323	0.0009844681171687906	0.053456956891902156	0.05046914716941527	-3.4005191374895244e-05	-0.00020626172154661337	-3.365679234308694e-05	-0.00020414847409483405
2.6501668568973313	0.0008549218505150955	0.000849504120643431	0.0008966654664990842	0.0008887591821478462	0.0009205203859286249	0.0009110890583085407	0.0009458736974246578	0.0009347410814339741	0.0009988413107349366	0.0009838932360263601	0.05345697029396273	0.050469159811330044	-3.3768357311000224e-05	-0.00020605935385747953	-3.342238486262264e-05	-0.00020394818041657992
2.666135445375801	0.0008544227851407073	0.0008490082185898648	0.0008961420432442536	0.0008882403743622222	0.000919983043553157	0.0009105572212535138	0.0009453215620236373	0.0009341954439951841	0.0009982582713343353	0.00098331892061254	0.05345698393466324	0.050469172678349765	-3.3533014470225886e-05	-0.00020585621327076642	-3.318945332750692e-05	-0.0002037471217704312
2.6822002526328483	0.0008539242126717818	0.0008485128063296589	0.0008956191371316018	0.0008877220791625984	0.0009194462321785526	0.0009100259097572347	0.0009447699723591995	0.0009336503458617551	0.0009976758084772142	0.0009827451730900414	0.05345699781828328	0.05046918577451145	-3.3299154041082496e-05	-0.00020565229856106537	-3.295798901652852e-05	-0.0002035452969437468
2.6983618584350144	0.0008534261349811314	0.0008480178857239569	0.0008950967501283347	0.0008872042984989003	0.0009189099538261067	0.0009094951258202605	0.0009442189305102374	0.0009331057890879713	0.0009970939243631716	0.0009821719956251292	0.053457011949180004	0.050469199103923834	-3.3066767257356605e-05	-0.00020544760847382437	-3.272798325329104e-05	-0.00020334270469493654
2.71462084604223	0.0008529285539445699	0.0008475234586368894	0.0008945748842048596	0.0008866870343242258	0.0009183742105204291	0.0009089648714464278	0.000943668438559085	0.0009325617757315155	0.0009965126211955158	0.000981599390387713	0.05345702633178784	0.05046921267077094	-3.2835845397889e-05	-0.00020524214172545907	-3.2499427406008224e-05	-0.0002031393437538498
2.730977802228858	0.0008524314714409735	0.0008470295269356329	0.0008940535413348477	0.0008861702885949102	0.0009178390042895129	0.0009084351486429216	0.0009431184985915866	0.0009320183078535367	0.0009959319011813377	0.0009810273595514227	0.05345704097062142	0.05046922647931138	-3.260637978678288e-05	-0.00020503589700504588	-3.227231288765661e-05	-0.00020293521282305216
2.747433317304874	0.000851934889352349	0.0008465360924904789	0.000893532723495307	0.0008856540632705968	0.0009173043371648081	0.0009079059594203482	0.0009425691126971749	0.0009314753875187264	0.0009953517665315947	0.000980455905293688	0.05345705587027848	0.05046924053388102	-3.237836179287648e-05	-0.0002048288729721015	-3.2046631155562694e-05	-0.0002027303105761602
2.763987985137163	0.0008514388095639065	0.0008460431571749047	0.0008930124326666602	0.0008851383603143148	0.0009167702111813027	0.000907377305792814	0.0009420202829689508	0.0009309330167954004	0.0009947722194611993	0.0009798850297958275	0.053457071035436045	0.05046925483889289	-3.215178282965636e-05	-0.0002046210682566385	-3.182237371119126e-05	-0.0002025246356575916
2.780642403170963	0.000850943233964126	0.0008455507228656413	0.0008924926708328139	0.0008846231816925483	0.0009162366283775946	0.0009068491897779983	0.0009414720115037634	0.0009303911977555747	0.0009941932621891	0.0009793147352431272	0.05345708647085908	0.05046926939884092	-3.1926634355410044e-05	-0.0002044124814614412	-3.159953210029806e-05	-0.00020231818668420276
2.797397172451417	0.0008504481644448218	0.0008450587914427364	0.0008919734399812296	0.0008841085293753052	0.0009157035907959631	0.000906321613397225	0.0009409243004022807	0.000929849932475037	0.000993614896938362	0.0009787450238249206	0.05345710218139609	0.05046928421829898	-3.170290787267091e-05	-0.00020420311115934564	-3.13780979125447e-05	-0.00020211096224398428
2.8142528976452668	0.0008499536029012177	0.0008445673647896297	0.0008914547421030012	0.0008835944053361955	0.0009151711004824528	0.0009057945786755411	0.0009403771517690762	0.0009293092230334314	0.0009930371259362566	0.0009781758977346763	0.053457118171983876	0.05046929930192381	-3.1480594928235545e-05	-0.00020399295589398903	-3.1158062781339035e-05	-0.00020190296089575566
2.831210187062679	0.000849459551232012	0.0008440764447932165	0.0008909365791929246	0.0008830808115525004	0.0009146391594869423	0.0009052680876417909	0.0009398305677127025	0.000928769071514332	0.000992459951414343	0.0009776073591700777	0.053457134447648734	0.050469314654456414	-3.1259687113077e-05	-0.000203782014180226	-3.0939418383762324e-05	-0.0002016941811693873
2.848269652679189	0.000848966011339449	0.000843586033343921	0.0008904189532495755	0.0008825677500052485	0.0009141077698632255	0.0009047421423286921	0.0009392845503457735	0.0009282294800053234	0.0009918833756085552	0.0009770394103331102	0.05345715101350633	0.0504693302807222	-3.1040176062053365e-05	-0.00020357028450343484	-3.072215644046167e-05	-0.00020148462156646674
2.865431910157798	0.0008484729851293853	0.0008430961323357601	0.0008899018662753786	0.0008820552226792836	0.0009135769336690845	0.0009042167447729076	0.0009387391017850401	0.0009276904505980753	0.000991307400759284	0.0009764720534301396	0.053457167874765225	0.050469346185634874	-3.0822053453810616e-05	-0.00020335776531951733	-3.0506268715337764e-05	-0.00020127428055893848
2.882697578871184	0.0008479804745113657	0.0008426067436664195	0.0008893853202766874	0.0008815432315633471	0.00091304665296637	0.0009036918970151288	0.0009381942241514761	0.000927151985388428	0.000990732029111468	0.0009759052906720039	0.05345718503672833	0.05046936237419579	-3.0605311010702824e-05	-0.000203144455055565	-3.029174701552062e-05	-0.00020106315658988128
2.900067281924058	0.0008474884813986825	0.0008421178692373138	0.0008888693172638493	0.000881031778650139	0.0009125169298210717	0.0009031676011001425	0.0009376499195703461	0.0009266140864764596	0.0009901572629146698	0.0009753391242740864	0.053457202504792745	0.050469378851496764	-3.0389940498431328e-05	-0.00020293035210822152	-3.0078583191147507e-05	-0.00020085124807300847
2.9175416461756507	0.0008469970077084589	0.0008416295109536676	0.0008883538592512934	0.0008805208659364062	0.0009119877663034068	0.0009026438590769172	0.0009371061901713019	0.0009260767559665796	0.0009895831044231765	0.0009747735564564144	0.05345722028445416	0.05046939562272186	-3.0175933726148824e-05	-0.0002027154548454868	-2.9866769135276222e-05	-0.0002006385533931676
2.9351213022623317	0.0008465060553617044	0.0008411416707245718	0.000887838948257589	0.0008800104954230023	0.0009114591644878801	0.0009021206729986676	0.0009365630380884449	0.0009255399959675918	0.0009890095558960678	0.0009742085894437284	0.05345723838130737	0.050469412693147246	-2.996328254613323e-05	-0.000202499761605357	-2.9656296783624886e-05	-0.00020042507090520245
2.952806884620376	0.0008460156262833998	0.0008406543504630685	0.0008873245863055375	0.0008795006691149753	0.0009109311264533816	0.0009015980449229465	0.000936020465460423	0.0009250038085927911	0.0009884366195973212	0.0009736442254655838	0.05345725680104703	0.050469430068146005	-2.9751978853499728e-05	-0.00020228327069488072	-2.944715811441581e-05	-0.00020021079893428606
2.970599031508854	0.0008455257224025572	0.0008401675520862093	0.0008868107754222346	0.0008789913890216323	0.0009104036542832499	0.0009010759769117082	0.0009354784744305003	0.0009244681959600296	0.0009878642977958864	0.0009730804667564231	0.05345727554947177	0.05046944775318691	-2.9542014586488724e-05	-0.0002020659803932956	-2.9239345148496937e-05	-0.00019999573577739183
2.9884983850326714	0.0008450363456522935	0.0008396812775151296	0.0008862975176391504	0.0008784826571566173	0.0009098767500653539	0.0009005544710313915	0.0009349370671466406	0.0009239331601918013	0.0009872925927657753	0.000972517315555667	0.053457294632483575	0.05046946575383741	-2.9333381725830943e-05	-0.0002018478889482811	-2.903284994875549e-05	-0.00019977987970037914
3.006505591165733	0.0008445474979699046	0.0008391955286751221	0.000885784814992207	0.0008779744755379882	0.0009093504158921754	0.0009000335293529991	0.0009343962457615927	0.0009233987034153253	0.000986721506786154	0.0009719547741078022	0.0534573140560918	0.05046948407576647	-2.9126072294750893e-05	-0.00020162899457762395	-2.882766462015615e-05	-0.00019956322893951994
3.0246212997742656	0.000844059181296934	0.0008387103074957048	0.0008852726695218526	0.0008774668461882911	0.0009088246538608832	0.0008995131539521737	0.0009338560124329686	0.0009228648277626235	0.0009861510421414262	0.0009713928446624661	0.05345733382641357	0.05046950272474413	-2.8920078358935647e-05	-0.00020140929546921815	-2.8623781309685542e-05	-0.00019934578170158201
3.0428461646402667	0.0008435713975792439	0.0008382256159106921	0.0008847610832731369	0.000876959771134635	0.0009082994660734146	0.0008989933469092745	0.0009333163693233257	0.0009223315353706016	0.0009855812011213242	0.0009708315294745336	0.053457353949676586	0.05046952170664449	-2.8715392026274628e-05	-0.00020118878978089838	-2.8421192206116302e-05	-0.0001991275361636624
3.0611808434850984	0.0008430841487670861	0.0008377414558582653	0.0008842500582957869	0.0008764532524087656	0.0009077748546365507	0.0008984741103094564	0.000932777318600248	0.0009217988283811287	0.0009850119860209934	0.0009702708308042019	0.05345737443222111	0.05046954102744822	-2.8512005446661853e-05	-0.00020096747563980166	-2.82198895397677e-05	-0.00019890849047210502
3.079625997993227	0.0008425974368151774	0.0008372578292810466	0.0008837395966442865	0.0008759472920471457	0.0009072508216620012	0.0008979554462427502	0.0009322388624364319	0.000921266708941123	0.0009844433991410871	0.0009697107509170828	0.0534573952805015	0.0504695606932439	-2.8309910811798178e-05	-0.0002007453511420898	-2.801986558239461e-05	-0.00019868864274324993
3.0981822938360946	0.0008421112636827689	0.00083677473812617	0.0008832297003779525	0.0008754418920910295	0.0009067273692664822	0.0008974373568041408	0.0009317010030097664	0.0009207351792026309	0.0009838754427878536	0.0009691512920842881	0.05345741650108776	0.050469580710229243	-2.8109100355236394e-05	-0.0002005224143541151	-2.7821112647066076e-05	-0.00019846799106315594
3.116850400696155	0.0008416256313337178	0.0008362921843453509	0.0008827203715610086	0.0008749370545865377	0.0009062044995717919	0.0008969198440936453	0.0009311637425034169	0.0009202042413229081	0.0009833081192732222	0.000968592456582516	0.053457438100670676	0.05046960108471438	-2.7909566352006532e-05	-0.00020029866331119917	-2.7623623088005728e-05	-0.00019824653348768373
3.135630992291033	0.000841140541736562	0.000835810169894962	0.0008822116122626669	0.0008744327815847363	0.0009056822147048988	0.000896402910216393	0.0009306270831059078	0.0009196738974645045	0.0009827414309148991	0.0009680342466941434	0.053457460086059304	0.050469621823122895	-2.771130111854994e-05	-0.00020007409601779935	-2.742738930041136e-05	-0.00019802426804219064
3.1545247463978408	0.00084065599686459	0.0008353286967361004	0.0008817034245572024	0.0008739290751417107	0.0009051605167980139	0.0008958865572827046	0.0009300910270112064	0.0009191441497953433	0.000982175380036452	0.0009674766647073093	0.0534574824641867	0.05046964293199523	-2.7514297012577044e-05	-0.00019984871044770314	-2.7232403720260645e-05	-0.00019780119272133634
3.1735323448776414	0.000840171998695917	0.0008348477668346664	0.000881195810524033	0.0008734259373186472	0.000904639407988678	0.0008953707874081736	0.0009295555764188079	0.0009186150004888074	0.0009816099689674055	0.0009669197129160099	0.05345750524211094	0.050469664417987926	-2.7318546432782836e-05	-0.0001996225045431954	-2.7038658824168893e-05	-0.00019757730548886077
3.192654473700048	0.0008396885492135561	0.0008343673821614317	0.0008806887722477971	0.0008729233701819071	0.0009041188904198394	0.0008948556027137456	0.0009290207335338193	0.0009180864517238212	0.000981045200043331	0.0009663633936201845	0.053457528427017655	0.05046968628787958	-2.7124041818801792e-05	-0.00019939547621544707	-2.6846147129257203e-05	-0.00019735260427783397
3.211891822967991	0.0008392056504054938	0.0008338875446921157	0.0008801823118184335	0.0008724213758031073	0.0009035989662399388	0.0008943410053257997	0.0009284865005670447	0.0009175585056849355	0.0009804810756059376	0.0009658077091258079	0.05345755202622122	0.05046970854856996	-2.6930775651089894e-05	-0.0001991676233450146	-2.6654861192992874e-05	-0.00019712708699051729
3.2312450869426166	0.000838723304264758	0.0008334082564074541	0.000879676431331254	0.0008719199562591933	0.0009030796376029829	0.000893826997376227	0.0009279528797350657	0.0009170311645624062	0.0009799175980031612	0.0009652526617449754	0.05345757604716944	0.050469731207083736	-2.6738740450667903e-05	-0.0001989389437810074	-2.6464793613067972e-05	-0.00019690075149852992
3.2507149640683446	0.0008382415127894986	0.0008329295192932765	0.0008791711328870307	0.0008714191136325227	0.0009025609066686364	0.0008933135810025122	0.0009274198732603326	0.0009165044305522846	0.000979354769589261	0.0009646982537959991	0.053457600497443025	0.050469754270572514	-2.6547928778895835e-05	-0.00019870943534036623	-2.627593702709055e-05	-0.0001966735956417942
3.2703021569980693	0.0008377602779830575	0.0008324513353405791	0.0008786664185920692	0.0008709188500109412	0.0009020427756022966	0.0008928007583478184	0.0009268874833712457	0.0009159783058564986	0.0009787925927249104	0.0009641444876034963	0.05345762538475987	0.050469777746316634	-2.6358333237459092e-05	-0.00019847909580891776	-2.608828411248751e-05	-0.0001964456172285911
3.2900073726185273	0.0008372796018540454	0.0008319737065455987	0.0008781622905582913	0.0008704191674878636	0.0009015252465751823	0.0008922885315610663	0.0009263557123022453	0.000915452792682939	0.00097823106977729	0.000963591365498482	0.05345765071697846	0.05046980164172757	-2.6169946468104777e-05	-0.00019824792294065308	-2.590182758646989e-05	-0.00019621681403672597
3.3098313220758016	0.0008367994864164138	0.000831496634909886	0.0008776587509033136	0.00086992006816235	0.00090100832176441	0.0008917769027970143	0.0009258245622938934	0.0009149278932455436	0.0009776702031201805	0.0009630388898184594	0.05345767650209773	0.05046982596435127	-2.598276115256884e-05	-0.0001980159144580329	-2.571656020573798e-05	-0.00019598718381205749
3.329774720800988	0.0008363199336895325	0.0008310201224403806	0.0008771558017505274	0.0008694215541391868	0.0009004920033530827	0.0008912658742163451	0.0009252940355929629	0.0009144036097643826	0.0009771099951340575	0.0009624870629075117	0.05345770274826142	0.05046985072186989	-2.5796770012315867e-05	-0.00019778306805137702	-2.553247476638071e-05	-0.00019575672426930257
3.349838288536016	0.0008358409456982596	0.0008305441711494838	0.0008766534452291777	0.0008689236275289642	0.0008999762935303689	0.0008907554479857418	0.0009247641344525217	0.0009138799444657418	0.0009765504482061812	0.0009619358871163941	0.05345772946376016	0.0504698759221029	-2.5611965808417653e-05	-0.00019754938137875322	-2.5349564103611943e-05	-0.0001955254330905376
3.370022749359618	0.0008353625244730262	0.0008300687830551399	0.0008761516834744497	0.0008684262904481631	0.0008994611944915917	0.0008902456262779819	0.0009242348611320263	0.0009133568995822183	0.0009759915647307007	0.0009613853648026328	0.053457756657033915	0.05046990157301322	-2.5428341341445643e-05	-0.00019731485206672672	-2.5167821091784393e-05	-0.00019529330792714128
3.390328831713469	0.0008348846720498982	0.0008295939601809003	0.0008756505186275384	0.0008679295450192231	0.0008989467084383042	0.000889736411272004	0.0009237062178973981	0.0009128344773527907	0.0009754333471087351	0.000960835498330605	0.053457784336676036	0.050469927682705064	-2.5245889451186443e-05	-0.00019707947770894463	-2.4987238644066934e-05	-0.0001950603463976297
3.4107572684284713	0.0008344073904706682	0.0008291197045560122	0.0008751499528357446	0.000867433393370638	0.000898432837578386	0.0008892278051530113	0.0009231782070211261	0.0009123126800229243	0.0009748757977484848	0.0009602862900716497	0.053457812511434555	0.050469954259430634	-2.5064603016527326e-05	-0.00019684325586638574	-2.4807809712319717e-05	-0.00019482654608860006
3.431308796751202	0.0008339306817829168	0.000828646018215482	0.0008746499882525432	0.0008669378376370224	0.0008979195841261164	0.0008887198101125362	0.0009226508307823405	0.0009117915098446426	0.000974318919065312	0.0009597377424041463	0.053457841190214433	0.05046998131159085	-2.4884474955435415e-05	-0.00019660618406852626	-2.4629527287104575e-05	-0.000194591904555258
3.4519841583705158	0.0008334545480400985	0.0008281729032001592	0.0008741506270376721	0.0008664428799592029	0.0008974069503022664	0.0008882124283485384	0.0009221240914669108	0.0009112709690766238	0.0009737627134818469	0.0009591898577136188	0.05345787038208278	0.05047000884773725	-2.4705498224562167e-05	-0.00019636825981153572	-2.4452384397202764e-05	-0.00019435641931944692
3.47278409944432	0.0008329789913016131	0.0008277003615568086	0.0008736518713572122	0.0008659485224842935	0.0008968949383341805	0.0008877056620654816	0.000921597991367531	0.0009107510599842851	0.0009732071834280803	0.0009586426383928258	0.05345790009626985	0.05047003687657761	-2.452766581925378e-05	-0.00019612948055897084	-2.4276374109788446e-05	-0.00019412008787147994
3.4937093706264992	0.0008325040136328844	0.0008272283953381879	0.0008731537233836696	0.0008654547673657808	0.0008963835504558644	0.0008871995134744205	0.0009210725327838084	0.0009102317848398712	0.0009726523313414599	0.0009580960868418574	0.05345793034217242	0.05047006540697499	-2.4350970773252822e-05	-0.00019588984374116492	-2.410148952997071e-05	-0.00019388290766836347
3.514760727094002	0.0008320296171054389	0.0008267570066031265	0.0008726561852960604	0.000864961616763605	0.0008958727889080716	0.0008866939847930887	0.0009205477180223569	0.0009097131459225448	0.0009720981596669924	0.0009575502054682321	0.05345796112935724	0.05047009444795398	-2.4175406158632312e-05	-0.00019564934675553314	-2.3927723800828277e-05	-0.0001936448761344911
3.535938928574102	0.0008315558037969794	0.0008262861974165979	0.0008721592592799903	0.0008644690728442411	0.0008953626559383875	0.0008861890782459799	0.0009200235493968827	0.0009091951455184726	0.0009715446708573355	0.0009570049966869911	0.053457992467563886	0.05047012400870148	-2.4000965085667347e-05	-0.00019540798696665584	-2.3755070103204795e-05	-0.00019340599066178243
3.557244739371806	0.0008310825757914656	0.0008258159698498014	0.0008716629475277419	0.0008639771377807841	0.0008948531538013174	0.0008856847960644368	0.0009195000292282774	0.0009086777859209168	0.0009709918673729002	0.000956460462920796	0.053458024366707144	0.05047015409856999	-2.3827640702581837e-05	-0.00019516576170594546	-2.3583521655597822e-05	-0.0001931662486096275
3.578678928397448	0.000830609935179188	0.0008253463259802343	0.0008711672522383516	0.0008634858137530262	0.0008943442847583715	0.0008851811404867317	0.000918977159844705	0.0009081610694303203	0.0009704397516819452	0.000955916606600022	0.053458056836881845	0.050470184727081584	-2.3655426195409723e-05	-0.00019492266827092486	-2.3413071713843103e-05	-0.00019292564730372108
3.600242269194432	0.0008301378840568514	0.0008248772678917756	0.000870672175617702	0.0008629951029475479	0.0008938360510781563	0.0008846781137581619	0.0009184549435816983	0.0009076449983544037	0.0009698883262606824	0.0009553734301628618	0.05345808988836393	0.05047021590392976	-2.3484314787720895e-05	-0.00019467870392486653	-2.3243713570948038e-05	-0.0001926841840356741
3.6219355399671502	0.0008296664245276527	0.0008244087976747632	0.000870177719878604	0.0008625050075577991	0.0008933284550364623	0.0008841757181311319	0.0009179333827822512	0.0009071295750082539	0.0009693375935933747	0.0009548309360554231	0.05345812353161643	0.05047024763898411	-2.3314299740770372e-05	-0.00019443386589887424	-2.3075440557247806e-05	-0.00019244185606548392
3.643759523609069	0.0008291955587013509	0.0008239409174260642	0.0008696838872408733	0.0008620155297841756	0.0008928214989163441	0.0008836739558652362	0.0009174124797969	0.0009066148017144058	0.0009687875561724287	0.0009542891267318163	0.05345815777729017	0.05047027994229111	-2.3145374353109732e-05	-0.00019418815138977363	-2.2908246039916175e-05	-0.00019219866061895297
3.6657150077309777	0.0008287252886943577	0.0008234736292491642	0.0008691906799314265	0.0008615266718341143	0.0008923151850082187	0.0008831728292273552	0.000916892236983828	0.000906100680802946	0.0009682382164985058	0.000953748004654267	0.05345819263622872	0.050470312824079176	-2.2977531960323427e-05	-0.00019394155755972364	-2.274212342288917e-05	-0.0001919545948879664
3.6878027846894206	0.0008282556166298092	0.0008230069352542397	0.0008686981001843594	0.0008610384359221708	0.0008918095156099494	0.0008826723404917361	0.0009163726567089518	0.0009055872146115966	0.0009676895770806178	0.0009532075722932073	0.053458228119471894	0.0504703462947618	-2.28107659350843e-05	-0.00019369408153704915	-2.2577066146771407e-05	-0.00019170965603104717
3.710023651615288	0.000827786544637649	0.0008225408375582393	0.0008682061502410358	0.0008605508242701073	0.0008913044930269365	0.0008821724919400859	0.0009158537413460164	0.0009050744054858112	0.000967141640436229	0.0009526678321273782	0.053458264238257995	0.05047038036494092	-2.2645069686955815e-05	-0.0001934457204164075	-2.2413067688603627e-05	-0.00019146384117263437
3.732378410442586	0.0008273180748547044	0.0008220753382849621	0.0008677148323501708	0.0008600638391069754	0.0008908001195722041	0.0008816732858616563	0.0009153354932766869	0.0009045622557788624	0.0009665944090913586	0.0009521287866439282	0.05345830100402928	0.05047041504540864	-2.2480436662107584e-05	-0.0001931964712576506	-2.2250121561755154e-05	-0.00019121714740316653
3.7548678679373717	0.0008268502094247706	0.0008216104395651384	0.000867224148767919	0.0008595774826692031	0.000890296397566494	0.0008811747245533365	0.0009148179148906445	0.0009040507678519387	0.0009660478855806829	0.0009515904383385152	0.05345833842843433	0.050470450347153195	-2.2316860343221667e-05	-0.00019294633108563053	-2.2088221315705314e-05	-0.00019096957177897056
3.777492835726878	0.0008263829504986882	0.0008211461435365091	0.0008667341017579612	0.0008590917572006817	0.0008897933293383542	0.0008806768103197387	0.0009143010085856803	0.000903539944074237	0.00096550207244764	0.0009510527897154077	0.053458376523332254	0.050470486281361256	-2.2154334249398916e-05	-0.0001926952968914486	-2.1927360535960172e-05	-0.000190721111322123
3.8002541303288	0.0008259163002344237	0.0008206824523439052	0.000866244693591589	0.000858606664952849	0.0008892909172242272	0.0008801795454732902	0.000913784776767788	0.0009030297868230538	0.0009649569722445298	0.0009505158432875856	0.05345841530079652	0.05047052285942139	-2.1992851935902225e-05	-0.00019244336563084552	-2.1767532843830484e-05	-0.00019047176302011692
3.823152573180761	0.000825450260797152	0.00082021936813933	0.0008657559265477948	0.0008581222081847789	0.0008887891635685456	0.0008796829323343224	0.0009132692218512616	0.0009025202984838811	0.0009644125875326216	0.0009499796015768428	0.05345845477311836	0.05047056009292768	-2.1832406993976122e-05	-0.00019219053422422916	-2.160873189623741e-05	-0.00019022152382552893
3.8461889906699622	0.0008249848343593386	0.0008197568930820403	0.0008652678029133599	0.0008576383891632683	0.0008882880707238214	0.0008791869732311644	0.000912754346258792	0.0009020114814505023	0.0009638689208822589	0.0009494440671138914	0.05345849495281157	0.05047059799368405	-2.167299305086412e-05	-0.00019193679955803455	-2.14509513857368e-05	-0.00018997039065721255
3.8693642141629967	0.0008245200231008137	0.000819295029338622	0.0008647803249829357	0.000857155210162918	0.0008877876410507336	0.0008786916705002247	0.0009122401524215554	0.0009015033381250787	0.0009633259748729566	0.0009489092424384577	0.05345853585261564	0.050470636573707484	-2.1514603769354212e-05	-0.00019168215848203163	-2.129418504008898e-05	-0.00018971836039782808
3.892679080035866	0.0008240558292088683	0.0008188337790830829	0.0008642934950591457	0.0008566726734662338	0.0008872878769182323	0.0008781970264860988	0.0009117266427793242	0.0009009958709182609	0.000962783752093523	0.0009483751300994016	0.05345857748550041	0.05047067584523272	-2.1357232847882962e-05	-0.00019142660781124032	-2.1138426622286516e-05	-0.00018946542989550785
3.9161344297041563	0.0008235922548783189	0.00081837314449692	0.0008638073154526572	0.0008561907813636981	0.0008867887807036154	0.0008777030435416416	0.0009112138197805465	0.0009004890822492646	0.0009622422551421457	0.0009478417326547995	0.05345861986467058	0.050470715820714586	-2.120087402033774e-05	-0.00019117014432581958	-2.0983669930415422e-05	-0.00018921159596377302
3.9397311096534064	0.0008231293023116037	0.0008179131277692142	0.000863321788482284	0.0008557095361538715	0.0008862903547926342	0.0008772097240280751	0.0009107016858824569	0.0008999829745459825	0.0009617014866265137	0.0009473090526720675	0.05345866300356884	0.05047075651283364	-2.104552105566468e-05	-0.00019091276476848607	-2.0829908797318636e-05	-0.0001889568553797294
3.963469971469652	0.00082266697371886	0.0008174537310967061	0.0008628369164750708	0.0008552289401434749	0.0008857926015795826	0.0008767170703150717	0.0009101902435511696	0.0008994775502450732	0.0009611614491639196	0.0009467770927280571	0.053458706915881185	0.050470797934499476	-2.089116775801786e-05	-0.00019065446584765056	-2.0677137090651526e-05	-0.00018870120488592712
3.987351871870168	0.0008222052713180046	0.0008169949566838782	0.0008623527017663806	0.0008547489956474788	0.0008852955234673881	0.0008762250847808507	0.0009096794952617737	0.0008989728117920592	0.000960622145381364	0.0009462458554091615	0.05345875161554058	0.05047084009885552	-2.0737807966457467e-05	-0.0001903952442351975	-2.052534871256617e-05	-0.00018844464118872306
4.01137767273438	0.0008217441973348212	0.0008165368067430409	0.0008618691466999879	0.0008542697049891945	0.0008847991228677102	0.0008757337698122705	0.0009091694434984354	0.0008984687616414239	0.0009600835779156674	0.0009457153433114243	0.053458797116732154	0.050470883019281425	-2.0585435554637543e-05	-0.0001901350965658466	-2.0374537599558706e-05	-0.00018818716095819754
4.035548241134971	0.0008212837540030458	0.0008160792834944174	0.0008613862536281726	0.0008537910705003667	0.0008843034022010362	0.0008752431278049258	0.0009086600907545006	0.0008979654022567152	0.0009595457494135826	0.0009451855590406487	0.05345884343389743	0.0504709267094	-2.0434044430958642e-05	-0.0001898740194392068	-2.0224697722441565e-05	-0.00018792876082934784
4.059864449369175	0.0008208239435644428	0.0008156223891662197	0.0008609040249118018	0.0008533130945212556	0.0008838083638967693	0.0008747531611632336	0.0009081514395325846	0.0008974627361106334	0.0009590086625318949	0.0009446565052124967	0.05345889058173865	0.05047097118308014	-2.028362853823823e-05	-0.00018961200941802758	-2.007582308609368e-05	-0.00018766943740078368
4.08432717499025	0.0008203647682688977	0.0008151661259947411	0.0008604224629204304	0.0008528357794007361	0.0008833140103933318	0.0008742638723005369	0.0009076434923446825	0.0008969607656851397	0.0009584723199375407	0.0009441281844526064	0.053458938575224185	0.0504710164544408	-2.0134181853488642e-05	-0.0001893490630280048	-1.9927907729297423e-05	-0.00018740918723450517
4.108937300839158	0.0008199062303744953	0.0008147104962244343	0.0008599415700323858	0.0008523591274963828	0.0008828203441382562	0.0008737752636391925	0.000907136251712262	0.0008964594934715482	0.0009579367243077124	0.0009436005993966929	0.053458987429593284	0.05047106253785607	-1.998569838787545e-05	-0.00018908517675811365	-1.9780945724568594e-05	-0.0001871480068560416
4.133695715076422	0.0008194483321476102	0.0008142555021080004	0.0008594613486348667	0.0008518831411745656	0.0008823273675882847	0.0008732873376106726	0.000906629720166371	0.0008959589219706323	0.000957401878329974	0.0009430737526906633	0.05345903716035956	0.050471109447960925	-1.983817218648848e-05	-0.0001888203470601646	-1.9634931178003773e-05	-0.0001868858927539796
4.15860331121418	0.0008189910758629886	0.0008138011459064723	0.0008589818011240305	0.0008514078228105402	0.0008818350832094647	0.0008728000966556569	0.0009061239002477352	0.0008954590536927208	0.0009568677847023716	0.0009425476469907242	0.053459087783318454	0.05047115719965369	-1.9691597328286292e-05	-0.00018855457034933076	-1.9489858229304602e-05	-0.00018662284138137863
4.183660988148428	0.0008185344638038322	0.0008133474298892961	0.0008585029299050862	0.0008509331747885356	0.0008813434934772438	0.0008723135432241252	0.0009056187945068583	0.0008949598911577963	0.0009563344461335411	0.0009420222849634881	0.053459139314549854	0.050471205808103305	-1.9545967925738844e-05	-0.0001882878430023438	-1.934572105126084e-05	-0.0001863588491526902
4.208869650191461	0.0008180784982618918	0.000812894356334426	0.0008580247373923945	0.0008504591995018578	0.0008808526008765754	0.0008718276797754664	0.0009051144055041329	0.0008944614368956056	0.0009558018653428313	0.0009414976692860941	0.053459191770424914	0.05047125528875189	-1.9401278124893395e-05	-0.0001880201613592425	-1.9202513849889136e-05	-0.00018609391244572837
4.2342302071045115	0.0008176231815375429	0.0008124419275283994	0.0008575472260095512	0.0008499858993529696	0.000880362407902005	0.0008713425087785615	0.0009046107358099329	0.0008939636934457496	0.0009552700450604065	0.0009409738026463073	0.05345924516761103	0.05047130565732134	-1.925752210514206e-05	-0.0001877515217225123	-1.906023086427691e-05	-0.00018582802760208628
4.259743574130585	0.0008171685159398797	0.0008119901457664292	0.0008570703981894889	0.0008495132767535929	0.0008798729170577791	0.0008708580327118882	0.0009041077880047235	0.0008934666633577934	0.0009547389880273675	0.0009404506877426391	0.053459299523076154	0.0504713569298176	-1.911469407892344e-05	-0.00018748192035569766	-1.891886636616255e-05	-0.0001855611909241106
4.285410672027485	0.0008167145037868022	0.0008115390133524924	0.0008565942563745714	0.0008490413341248015	0.0008793841308579406	0.0008703742540636219	0.000903605564679167	0.0008929703491913688	0.000954208696995867	0.00093992832728446	0.05345935485409609	0.05047140912253618	-1.8972788291760773e-05	-0.00018721135348498397	-1.8778414660053366e-05	-0.00018529339867731642
4.311232427101037	0.0008162611474050982	0.0008110885325994106	0.000856118803016684	0.0008485700738971114	0.000878896051826427	0.0008698911753317267	0.0009031040684342206	0.0008924747535162726	0.0009536791747292194	0.0009394067239921058	0.05345941117825812	0.050471462252066696	-1.883179902202256e-05	-0.0001869398172981429	-1.8638870082975795e-05	-0.00018502464708958222
4.337209771238533	0.0008158084491305365	0.0008106387058289436	0.0008556440405773335	0.0008480994985105794	0.0008784086824971737	0.0008694087990240614	0.0009026033018812481	0.0008919798789125763	0.0009531504240020238	0.0009388858805970013	0.05345946851346798	0.05047151633530043	-1.8691720580742144e-05	-0.0001866673079442549	-1.8500227004246417e-05	-0.00018475493234992868
4.363343641942354	0.0008153564113079519	0.0008101895353718734	0.0008551699715277428	0.0008476296104148975	0.0008779220254142122	0.0008689271276584752	0.0009021032676421229	0.0008914857279707263	0.000952622447600277	0.0009383657998417676	0.053459526877955334	0.05047157138943195	-1.8552547311489337e-05	-0.00018639382153384787	-1.8362479825412975e-05	-0.00018448425060946239
4.389634982363801	0.000814905036291336	0.0008097410235680946	0.0008546965983489473	0.0008471604120694886	0.0008774360831317733	0.0008684461637629105	0.0009016039683493351	0.0008909923032916518	0.0009520952483214936	0.0009378464844803418	0.05345958629027947	0.05047162743196775	-1.8414273590283692e-05	-0.00018611935413900826	-1.822562298016764e-05	-0.0001842125979816256
4.416084741337141	0.0008144543264439195	0.0008092931727666982	0.0008542239235318882	0.0008466919059435972	0.0008769508582143838	0.0008679659098754963	0.0009011054066460944	0.0008904996074868645	0.0009515688289748176	0.0009373279372780869	0.05345964676933509	0.050471684480731825	-1.827689382532735e-05	-0.00018584390179265942	-1.8089650934010465e-05	-0.00018393997054069744
4.442693873413836	0.0008140042841382705	0.0008088459853260669	0.0008537519495775162	0.0008462240945163955	0.0008764663532369748	0.0008674863685446596	0.0009006075851864439	0.0008900076431785719	0.0009510431923811507	0.0009368101610119163	0.053459708334358765	0.05047174255386854	-1.814040245684892e-05	-0.00018556746048786765	-1.795455818414185e-05	-0.00018366636432146088
4.469463338897009	0.0008135549117563772	0.0008083994636139595	0.0008532806789968839	0.0008457569802770729	0.0008759825707849815	0.0008670075423292199	0.0009001105066353634	0.0008895164129997796	0.0009505183413732654	0.0009362931584704058	0.053459771004935173	0.0504718016698526	-1.800479395699245e-05	-0.0001852900261783419	-1.7820339259382728e-05	-0.00018339177532003537
4.49639410387609	0.0008131062116897435	0.0008079536100076049	0.0008528101143112498	0.0008452905657249387	0.0008754995134544482	0.000866529433798496	0.0008996141736688828	0.0008890259195944015	0.0009499942787959314	0.0009357769324539161	0.05345983480100274	0.05047186184749153	-1.7870062829786204e-05	-0.00018501159477934959	-1.7686988720087837e-05	-0.0001831161994943764
4.523487140261684	0.0008126581863394694	0.0008075084268937837	0.0008523402580521663	0.0008448248533695118	0.000875017183852124	0.000866052045532399	0.0008991185889741817	0.0008885361656173591	0.000949471007506026	0.0009352614857747023	0.053459899742861326	0.05047192310593315	-1.773620361077491e-05	-0.00018473216216555177	-1.755450115783347e-05	-0.0001828396327624715
4.550743425820648	0.0008122108381163531	0.0008070639166689281	0.000851871112761591	0.0008443598457306277	0.0008745355845955796	0.0008655753801215475	0.00089862375524971	0.0008880471537347008	0.0009489485303726669	0.000934746821257044	0.053459965851177196	0.05047198546467252	-1.7603210866887903e-05	-0.00018445172417064226	-1.742287119521624e-05	-0.00018256207100134092
4.578163944211368	0.0008117641694409762	0.0008066200817392086	0.00085140268099198	0.0008438955453385354	0.0008740547183133033	0.000865099440167366	0.0008981296752052934	0.0008875588866237054	0.0009484268502773312	0.0009342329417373616	0.0534600331469914	0.05047204894355582	-1.747107919652588e-05	-0.00018417027659006768	-1.729209348599013e-05	-0.0001822835100503406
4.605749685019276	0.0008113181827437921	0.000806176924520621	0.0008509349653063857	0.0008434319547339901	0.0008735745876448055	0.0008646242282821838	0.0008976363515622405	0.0008870713669729884	0.0009479059701139733	0.0009337198500643311	0.05346010165172469	0.0504721135627903	-1.7339803229109857e-05	-0.000183887815177447	-1.716216271465884e-05	-0.00018200394570780376
4.633501643792551	0.0008108728804652252	0.0008057344474390855	0.0008504679682785638	0.0008429690764683619	0.000873095195240732	0.0008641497470893493	0.0008971437870534616	0.0008865845974826175	0.0009473858927891576	0.0009332075490990158	0.053460171387185534	0.05047217934294662	-1.7209377625096792e-05	-0.0001836043356461814	-1.7033073596408113e-05	-0.00018172337373190128
4.6614208220780515	0.0008104282650557549	0.0008052926529305307	0.0008500016924930671	0.0008425069131037285	0.0008726165437629602	0.0008636759992233252	0.0008966519844235734	0.0008860985808642183	0.0009468666212221742	0.0009326960417149789	0.0534602423755772	0.05047224630496884	-1.7079797075788758e-05	-0.0001833198336689268	-1.6904820876934012e-05	-0.0001814417898403642
4.689508227457455	0.0008099843389760163	0.0008048515434409943	0.0008495361405453545	0.0008420454672129829	0.0008721386358847163	0.0008632029873298051	0.0008961609464290201	0.0008856133198410918	0.0009463481583451743	0.0009321853307984158	0.05346031463950506	0.05047231447018027	-1.6951056303159476e-05	-0.00018303430487687233	-1.677739933233363e-05	-0.00018115918971045586
4.717764873583629	0.0008095411046968858	0.0008044111214267071	0.0008490713150418856	0.0008415847413799274	0.0008716614742906738	0.000862730714065808	0.0008956706758381777	0.0008851288171483184	0.000945830507103287	0.0009316754192482683	0.05346038820198292	0.050472383860289335	-1.6823150059807473e-05	-0.00018274774486110035	-1.6650803768995803e-05	-0.00018087556897930512
4.746191780217212	0.0008090985646995771	0.00080397138935419	0.0008486072186002272	0.0008411247381993786	0.0008711850616770646	0.0008622591820997923	0.0008951811754314724	0.0008846450755328737	0.0009453136704547498	0.0009311663099763547	0.053460463086440556	0.050472454497397595	-1.6696073128584857e-05	-0.00018246014916964426	-1.6525029023231608e-05	-0.00018059092324132497
4.774789973263409	0.0008086567214757387	0.0008035323497003511	0.0008481438538491582	0.0008406654602772742	0.0008707094007517929	0.0008617883941117653	0.0008946924480014986	0.0008841620977537458	0.000944797651371042	0.0009306580059074968	0.05346053931673315	0.050472526404005576	-1.6569820322658024e-05	-0.0001821715133096813	-1.64000699613958e-05	-0.00018030524805109915
4.803560484809025	0.0008082155775275404	0.0008030940049525714	0.000847681223428767	0.0008402069102307652	0.0008702344942345335	0.0008613183527933819	0.0008942044963531253	0.0008836798865820404	0.0009442824528370026	0.0009301505099796396	0.053460616917145515	0.050472599603022375	-1.6444386485330725e-05	-0.00018188183274694958	-1.6275921479631805e-05	-0.00018001853892149478
4.832504353159697	0.000807775135367774	0.0008026563576088056	0.0008472193299905602	0.0008397490906883284	0.0008697603448568503	0.0008608490608480627	0.0008937173233036201	0.000883198444801102	0.0009437680778509682	0.0009296438251439829	0.05346069591240421	0.05047267411777112	-1.631976648976477e-05	-0.00018159110290422165	-1.615257850367917e-05	-0.00017973079132357905
4.861622622877388	0.0008073353975199448	0.0008022194101776729	0.0008467581761975652	0.000839292004289864	0.0008692869553623023	0.000860380520991095	0.000893230931682761	0.0008827177752066237	0.0009432545294248987	0.0009291379543651064	0.053460776327682036	0.05047274997199661	-1.619595523891411e-05	-0.00018129931916202602	-1.603003598874865e-05	-0.00017944200068623073
4.890916344818065	0.0008068963665183702	0.0008017831651785563	0.0008462977647244382	0.0008388356536868062	0.0008688143285065579	0.0008599127359497509	0.0008927453243329567	0.0008822378806067693	0.0009427418105845133	0.0009286329006211022	0.05346085818860655	0.05047282718987347	-1.6072947665403403e-05	-0.00018100647685845295	-1.590828891939386e-05	-0.00017915216239633436
4.9203865761696335	0.0008064580449082714	0.0008013476251416927	0.0008458380982575643	0.0008383800415422203	0.0008683424670575011	0.000859445708463389	0.0008922605041093613	0.0008817587638222823	0.0009422299243694163	0.0009281286669036984	0.05346094152127071	0.05047290579601498	-1.5950738731418737e-05	-0.00018071257128973728	-1.5787332309434923e-05	-0.00017886127179930766
4.950034380490085	0.0008060204352458702	0.0008009127926082703	0.0008453791794951662	0.0008379251705309113	0.000867871373795345	0.0008589794412835692	0.0008917764738799931	0.000881280427686604	0.0009417188738332311	0.0009276252562183891	0.05346102635223917	0.05047298581547788	-1.582932342834853e-05	-0.00018041759770745514	-1.566716120160981e-05	-0.00017856932419654803
4.979860827745887	0.0008055835400984904	0.0008004786701305305	0.0008449210111474144	0.0008374710433395342	0.0008674010515127508	0.0008585139371741672	0.0008912932365258583	0.0008808028750459986	0.0009412086620437396	0.0009271226715845741	0.05346111270855687	0.0504730672737741	-1.570869677684078e-05	-0.00018012155132055008	-1.5547770667629843e-05	-0.00017827631484740314
5.009866994350591	0.000805147362044648	0.0008000452602718554	0.0008444635959365278	0.0008370176626666918	0.0008669315030149313	0.0008580491989114794	0.000890810794941064	0.0008803261087596602	0.0009406992920830092	0.0009266209160356795	0.05346120061775847	0.050473150196876176	-1.5588853826650415e-05	-0.00017982442729516657	-1.5429155808013156e-05	-0.00017798223896892118
5.040053963203681	0.000804711903674152	0.0007996125656068711	0.0008440069365968849	0.0008365650312230464	0.0008664627311197703	0.0008575852292843389	0.000890329152032943	0.0008798501316998386	0.0009401907670475313	0.0009261199926192951	0.053461290107877736	0.05047323461122794	-1.546978965638081e-05	-0.00017952622075304014	-1.5311311751770723e-05	-0.00017768709173354713
5.070422823729659	0.000804277167588202	0.0007991805887215438	0.0008435510358751321	0.0008361131517314278	0.0008659947386579355	0.0008571220310942321	0.0008898483107221745	0.0008793749467519574	0.000939683090048358	0.0009256199043973085	0.05346138120745519	0.05047332054375044	-1.5351499373338073e-05	-0.00017922692677141416	-1.519423365638553e-05	-0.00017739086827031625
5.100974671917351	0.0008038431563994891	0.0007987493322132795	0.0008430958965302943	0.0008356620269269407	0.0008655275284729973	0.0008566596071554088	0.0008893682739429077	0.0008789005568147368	0.0009391762642112414	0.0009251206544460407	0.053461473945547656	0.05047340802185399	-1.5233978113534524e-05	-0.00017892654038442757	-1.5077916707751868e-05	-0.00017709356366574225
5.131710610359471	0.0008034098727322868	0.0007983187986910171	0.0008426415213338773	0.0008352116595570695	0.0008650611034215357	0.0008561979602949941	0.0008888890446428784	0.0008784269648003068	0.0009386702926767637	0.0009246222458563746	0.05346156835173887	0.050473497073442994	-1.5117221041404186e-05	-0.000178625056581172	-1.49623561198544e-05	-0.0001767951729612638
5.1626317482924104	0.0008029773192225597	0.0007978889907753347	0.0008421879130699868	0.0008347620523817937	0.0008645954663732675	0.0008557370933531111	0.0008884106257835408	0.0008779541736343388	0.0009381651786004863	0.0009241246817338998	0.053461664456147556	0.050473587726928504	-1.5001223349709117e-05	-0.00017832247030619142	-1.484754713474562e-05	-0.00017649569115441022
5.193739201636265	0.0008025454985180543	0.000797459911098541	0.0008417350745354299	0.0008343132081736907	0.0008641306202111524	0.0008552770091829877	0.0008879330203401835	0.0008774821862561589	0.0009376609251530807	0.0009236279651990412	0.0534617622894383	0.05047368001123499	-1.4885980259362469e-05	-0.0001780187764587604	-1.4733485022355025e-05	-0.00017619511319846848
5.225034093035115	0.0008021144132784071	0.0007970315623047832	0.000841283008539835	0.0008338651297180522	0.000863666567831522	0.0008548177106510811	0.0008874562313020614	0.0008770110056188789	0.0009371575355204769	0.0009231320993872043	0.053461861882829656	0.050473773955811166	-1.4771487019310525e-05	-0.000177713969892912	-1.4620165080320852e-05	-0.00017589343400128965
5.256517551897525	0.0008016840661752389	0.0007966039470501412	0.0008408317179057564	0.0008334178198129911	0.0008632033121441879	0.0008543592006371894	0.0008869802616725171	0.0008765406346895157	0.0009366550129039996	0.0009226370874489089	0.053461963268106746	0.05047386959063959	-1.465773890644076e-05	-0.00017740804541807598	-1.450758263395538e-05	-0.00017559064842673222
5.288190714437326	0.0008012544598922582	0.0007961770680027301	0.0008403812054687893	0.0008329712812695534	0.0008627408560725663	0.0008539014820345705	0.0008865051144691078	0.0008760710764491146	0.0009361533605205137	0.0009221429325499303	0.05346206647762947	0.05047396694624344	-1.4544731225321628e-05	-0.00017710099779691402	-1.4395733035967376e-05	-0.00017528675129258042
5.320054723714605	0.0008008255971253623	0.0007957509278428027	0.0008399314740776831	0.0008325255169118316	0.0008622792025537967	0.0008534445577500628	0.0008860307927237342	0.0008756023338928799	0.0009356525816025671	0.0009216496378714402	0.05346217154434389	0.05047406605370101	-1.4432459308114098e-05	-0.00017679282174637434	-1.4284611666370156e-05	-0.00017498173737121037
5.352110729676963	0.0008003974805827404	0.0007953255292628501	0.0008394825265944544	0.0008320805295770763	0.0008618183545388626	0.0008529884307042021	0.0008855572994827674	0.0008751344100302971	0.0009351526793985373	0.0009211572066101498	0.05346227850179229	0.05047416694465219	-1.4320918514474507e-05	-0.00017648351193716438	-1.4174213932419133e-05	-0.00017467560138972882
5.384359889201005	0.0007999701129849735	0.0007949008749677032	0.0008390343658945005	0.0008316363221158094	0.000861358314992711	0.0008525331038313407	0.0008850846378071778	0.0008746673078852606	0.0009346536571727741	0.0009206656419784499	0.05346238738412483	0.050474269651309814	-1.4210104231412307e-05	-0.00017617306299438917	-1.4064535268391506e-05	-0.00017436833802930707
5.41680336613411	0.0007995434970651358	0.0007944769676746337	0.0008385869948667109	0.000831192897391935	0.0008608990868943719	0.0008520785800797679	0.0008846128107726609	0.0008742010304961985	0.000934155518205745	0.0009201749472045522	0.05346249822610991	0.05047437420646961	-1.4100011873017723e-05	-0.0001758614694949423	-1.395557113542667e-05	-0.00017405994192429275
5.44944233133642	0.000799117635568906	0.0007940538101134638	0.0008381404164135922	0.0008307502582828612	0.0008604406732370901	0.0008516248624118337	0.0008841418214697773	0.0008737355809162099	0.0009336582657941926	0.0009196851255326434	0.05346261106314484	0.05047448064352259	-1.3990636880430521e-05	-0.00017554872596892146	-1.3847317021392636e-05	-0.00017375040766209882
5.482277962723094	0.0007986925312546615	0.0007936314050266625	0.0008376946334513732	0.0008303084076796082	0.0008599830770284375	0.0008511719538040704	0.0008836716730040745	0.0008732709622131854	0.0009331619032512719	0.0009191961802230207	0.05346272593126962	0.0504745889964635	-1.3881974721767151e-05	-0.00017523482690018355	-1.3739768440863484e-05	-0.00017343972978459132
5.515311445306831	0.0007982681868935861	0.000793209755169451	0.0008372496489101257	0.0008298673484869243	0.0008595263012904414	0.0008507198572473085	0.0008832023684962207	0.000872807177469938	0.0009326664339067044	0.0009187081145522414	0.05346284286717497	0.050474699299902316	-1.3774020891798092e-05	-0.00017491976672376341	-1.36329209348314e-05	-0.0001731279027856747
5.548543971240616	0.0007978446052697777	0.0007927888633099116	0.0008368054657338843	0.0008294270836234076	0.0008590703490597121	0.0008502685757468105	0.0008827339110821428	0.0008723442297843408	0.0009321718611069333	0.0009182209318132747	0.05346296190821747	0.05047481158907716	-1.3666770911959988e-05	-0.00017460353982748367	-1.3526770070626873e-05	-0.00017281492111190233
5.581976739860765	0.0007974217891803472	0.0007923687322290863	0.0008363620868807578	0.0008289876160216156	0.0008586152233875612	0.0008498181123223853	0.0008822663039131526	0.0008718821222694495	0.0009316781882152669	0.0009177346353156434	0.05346308309243032	0.0504749258998631	-1.3560220330156164e-05	-0.00017428614055078895	-1.3421311441816353e-05	-0.0001725007791625599
5.615610957730194	0.000796999741435531	0.0007919493647210875	0.0008359195153230543	0.0008285489486281889	0.0008581609273401353	0.0008493684700085195	0.0008817995501560878	0.0008714208580536427	0.0009311854186120409	0.0009172492283855803	0.053463206458535084	0.050475042268785596	-1.3454364720572737e-05	-0.00017396756318430184	-1.3316540667976731e-05	-0.00017218547128847184
5.649447838681973	0.0007965784648587922	0.0007915307635932025	0.0008354777540473967	0.0008281110844039668	0.0008577074639985377	0.0008489196518544995	0.000881333652993444	0.0008709604402807522	0.0009306935556947667	0.0009167647143661756	0.053463332045954395	0.05047516073303206	-1.334919968367862e-05	-0.0001736478019706833	-1.3212453394674528e-05	-0.00017186899179280624
5.6834886038631165	0.000796157962286928	0.0007911129316659962	0.0008350368060548414	0.000827674026324103	0.0008572548364589564	0.0008484716609245373	0.00088086861562351	0.0008705008721101939	0.000930202602878287	0.0009162810966175264	0.05346345989482548	0.05047528133046266	-1.32447208459497e-05	-0.00017332685110318935	-1.3109045293243846e-05	-0.00017155133493010344
5.717734481778674	0.0007957382365701781	0.0007906958717734236	0.0008345966743610008	0.0008272377773781912	0.0008568030478327945	0.0008480245002978996	0.0008804044412605076	0.0008700421567171094	0.0009297125635949353	0.0009157983785168958	0.053463590046012796	0.05047540409962395	-1.3140923859764758e-05	-0.0001730047047254213	-1.300631206064759e-05	-0.00017123249490563763
5.75218670833605	0.0007953192905723319	0.0007902795867629351	0.000834157361996164	0.0008268023405703811	0.0008563521012467986	0.0008475781730690349	0.0008799411331347288	0.0008695842972924978	0.0009292234412946912	0.0009153165634588625	0.05346372254112096	0.05047552907976087	-1.3037804403310052e-05	-0.0001726813569315755	-1.2904249419375124e-05	-0.0001709124658758887
5.786846526889619	0.0007949011271708368	0.0007898640794955832	0.0008337188720054182	0.0008263677189195004	0.000855901999843188	0.0008471326823477014	0.0008794786944926738	0.0008691272970433533	0.0009287352394453407	0.0009148356548554776	0.05346385742250796	0.05047565631082858	-1.2935358180417994e-05	-0.00017235680176602708	-1.2802853117319102e-05	-0.0001705912419480704
5.821715188285586	0.0007944837492569053	0.0007894493528461329	0.000833281207448771	0.0008259339154591765	0.0008554527467797855	0.0008466880312590959	0.0008790171285971918	0.0008686711591928037	0.0009282479615326345	0.0009143556561364209	0.05346399473329917	0.05047578583350627	-1.2833580920443982e-05	-0.00017203103322299684	-1.270211892765924e-05	-0.0001702688171800193
5.856793950907131	0.0007940671597356255	0.0007890354097031679	0.0008328443714012723	0.0008255009332379564	0.0008550043452301486	0.0008462442229439827	0.0008785564387276199	0.0008682158869802476	0.0009277616110604493	0.0009138765707491567	0.05346413451740175	0.05047591768921149	-1.2732468378096398e-05	-0.00017170404524594063	-1.2602042648614253e-05	-0.00016994518557891802
5.892084080719833	0.0007936513615260706	0.0007886222529692044	0.0008324083669531405	0.0008250687753194337	0.0008545567983837031	0.0008458012605588293	0.0008780966281799278	0.000867761483661496	0.000927276191550953	0.000913398402159096	0.053464276819517924	0.050476051920110405	-1.2632016333346402e-05	-0.00017137583172777138	-1.2502620103421042e-05	-0.00016962034110187818
5.927586851317345	0.000793236357561407	0.0007882098855607958	0.0008319731972098835	0.0008246374447823673	0.0008541101094458732	0.0008453591472759313	0.0008776377002668558	0.0008673079525089094	0.0009267917065447624	0.0009129211538497515	0.05346442168516	0.05047618856913384	-1.2532220591231907e-05	-0.00017104638650961013	-1.2403847140164681e-05	-0.00016929427765555172
5.963303543967366	0.0007928221507890106	0.0007877983104086498	0.0008315388652924296	0.0008242069447208114	0.0008536642816382213	0.0008449178862835514	0.0008771796583180658	0.0008668552968115454	0.0009263081596011163	0.000912444829322906	0.05346456916066521	0.05047632767999112	-1.2433076981788194e-05	-0.00017071570338156317	-1.2305719631641385e-05	-0.00016896698909543706
5.999235447657878	0.00079240874417057	0.0007873875304577328	0.0008311053743372465	0.0008237772782442348	0.000853219318198575	0.0008444774807860471	0.000876722505680277	0.0008664035198752933	0.0009258255542980341	0.0009119694320987656	0.053464719293209596	0.050476469297182004	-1.2334581359926475e-05	-0.00017038377608247224	-1.2208233475263092e-05	-0.00016863846922648973
6.035383859143656	0.0007919961406822033	0.000786977548667385	0.0008306727274964708	0.0008233484484776481	0.0008527752223811671	0.0008440379340040065	0.0008762662457174158	0.0008659526250230216	0.0009253438942324854	0.0009114949657161295	0.05346487213082508	0.050476613466014265	-1.2236729605208385e-05	-0.00017005059829808267	-1.2111384592851035e-05	-0.00016830871180106843
6.071750082993084	0.0007915843433145705	0.0007865683680114336	0.0008302409279380386	0.0008229204585617344	0.0008523319974567731	0.0008435992491743873	0.0008758108818107647	0.0008655026155947244	0.0009248631830205615	0.000911021433732554	0.05346502772241311	0.050476760232615506	-1.2139517621769652e-05	-0.0001697161636620148	-1.2015168930559414e-05	-0.00016797771052037835
6.108335431635222	0.0007911733550729839	0.0007861599914783024	0.0008298099788458076	0.0008224933116529696	0.0008518896467128454	0.0008431614295506447	0.0008753564173591044	0.0008650534949476612	0.000924383424297642	0.0009105488397245162	0.05346518611776199	0.05047690964394996	-1.2042941338202134e-05	-0.00016938046575518118	-1.1919582458726208e-05	-0.0001676454590330001
6.145141225407182	0.000790763178977524	0.000785752422071129	0.0008293798834196919	0.0008220670109237571	0.0008514481734536539	0.0008427244784028777	0.0008749028557788673	0.0008646052664565096	0.0009239046217185691	0.0009100771872875852	0.05346534736756151	0.05047706174783305	-1.194699670741678e-05	-0.00016904349810545338	-1.1824621171777766e-05	-0.00016731195093530604
6.182168792601758	0.0007903538180631491	0.0007853456628078729	0.0008289506448757846	0.000821641559562549	0.0008510075810004226	0.0008422883990179557	0.0008744502005042812	0.0008641579335135042	0.0009234267789578147	0.0009096064800365841	0.053465511523420876	0.05047721659294615	-1.1851679706510049e-05	-0.00016870525418757887	-1.173028108809003e-05	-0.0001669771797714048
6.2194194695153895	0.0007899452753798139	0.0007849397167214349	0.0008285222664464935	0.0008212169607739815	0.0008505678726914703	0.0008418531946996647	0.0008739984549875248	0.000863711499528592	0.0009229498997096593	0.000909136721605766	0.05346567863788465	0.05047737422885308	-1.1756986336597386e-05	-0.0001683657274219319	-1.1636558249764756e-05	-0.00016664113903089306
6.256894600496366	0.0007895375539925823	0.0007845345868597699	0.0008280947513806709	0.0008207932177790024	0.0008501290518823529	0.0008414188687688447	0.0008735476226988771	0.0008632659679295783	0.0009224739876883665	0.0009086679156489822	0.05346584876444881	0.05047753470601576	-1.166291262271954e-05	-0.00016802491117490215	-1.1543448722632979e-05	-0.0001663038221506874
6.294595537993358	0.0007891306569817439	0.0007841302762860027	0.0008276681029437447	0.0008203703338150024	0.0008496911219460035	0.0008409854245635281	0.0008730977071268706	0.0008628213421622789	0.0009219990466283591	0.0009082000658398571	0.05346602195758009	0.05047769807581222	-1.1569454613698585e-05	-0.0001676827987585061	-1.1450948596036445e-05	-0.00016596522251347
6.332523642604218	0.0007887245874429303	0.0007837267880785452	0.0008272423244178521	0.0008199483121359481	0.0008492540862728758	0.000840552865439084	0.0008726487117784456	0.0008623776256906702	0.0009215250802843976	0.00090773317587196	0.05346619827273206	0.05047786439054974	-1.1476608382051182e-05	-0.00016733938343024835	-1.1359053982784237e-05	-0.0001656253334481328
6.370680283125076	0.0007883193484872277	0.0007833241253312087	0.0008268174191019689	0.0008195271560125099	0.0008488179482710852	0.000840121194768354	0.0008722006401790996	0.0008619348219970389	0.0009210520924317557	0.0009072672494589786	0.05346637776636256	0.0504780337034849	-1.138437002379429e-05	-0.00016699465839212224	-1.1267761018934203e-05	-0.0001652841482289169
6.40906683659976	0.0007879149432413001	0.000782922291153327	0.00082639339031205	0.0008191068687322011	0.000848382711366557	0.0008396904159418027	0.0008717534958730521	0.0008614929345821405	0.0009205800868664096	0.0009068022903349004	0.05346656049595476	0.05047820606883891	-1.129273565832721e-05	-0.00016664861679030474	-1.1177065863702748e-05	-0.0001649416600745801
6.447684688369473	0.0007875113748475033	0.0007825212886698696	0.0008259702413811606	0.0008186874535995079	0.0008479483790031698	0.0008392605323676557	0.0008713072824233951	0.000861051966965351	0.0009201090674052126	0.0009063383022541876	0.05346674652003199	0.05047838154181719	-1.120170142838127e-05	-0.00016630125171587795	-1.108696469938504e-05	-0.00016459786214947925
6.486535232122802	0.0007871086464640016	0.0007821211210215609	0.0008255479756596091	0.0008182689139360243	0.0008475149546428995	0.0008388315474720462	0.0008708620034122497	0.0008606119226848206	0.0009196390378860812	0.0009058752889919555	0.05346693589817965	0.05047856017862439	-1.111126349978564e-05	-0.00016595255620308058	-1.0997453731138168e-05	-0.0001642527475616551
6.525619869945995	0.000786706761264892	0.0007817217913650017	0.0008251265965150919	0.0008178512530805913	0.0008470824417659722	0.0008384034646991614	0.0008704176624409327	0.0008601728052976356	0.0009191700021681838	0.0009054132543441577	0.053467128691062606	0.050478742036485134	-1.1021418061404886e-05	-0.00016560252322958546	-1.0908529186930832e-05	-0.00016390630936347073
6.564940012373588	0.0007863057224403185	0.0007813233028727847	0.0008247061073328216	0.0008174344743894285	0.0008466508438710058	0.0008379762875113876	0.0008699742631301091	0.0008597346183799706	0.0009187019641321229	0.0009049522021277636	0.05346732496044672	0.050478927173661	-1.0932161324989781e-05	-0.000165251145716111	-1.0820187317380284e-05	-0.00016355854055066787
6.604497078439295	0.0007859055331965949	0.0007809256587336182	0.0008242865115156723	0.0008170185812362747	0.0008462201644751661	0.0008375500193894597	0.0008695318091199584	0.0008592973655272514	0.0009182349276801272	0.0009044921361809467	0.053467524769216165	0.050479115649470455	-1.0843489525087097e-05	-0.00016489841652628234	-1.0732424395665588e-05	-0.00016320943406289423
6.644292495727218	0.0007855061967563224	0.000780528862152442	0.0008238678124843123	0.0008166035770125231	0.0008457904071143085	0.0008371246638326052	0.000869090304070333	0.0008588610503543114	0.0009177688967362371	0.000904033060363264	0.05346772818139674	0.050479307524307085	-1.0755398918873074e-05	-0.00016454432846582656	-1.0645236717345477e-05	-0.00016285898278198263
6.684327700423376	0.0007851077163585149	0.0007801329163505551	0.0008234500136773505	0.0008161894651273641	0.0008453615753431381	0.0008367002243587012	0.0008686497516609267	0.0008584256764955564	0.0009173038752465022	0.0009035749785558504	0.053467935262173916	0.050479502859658944	-1.0667885786035461e-05	-0.00016418887428235052	-1.0558620600282023e-05	-0.00016250717953256166
6.724604137367524	0.0007847100952587154	0.0007797378245657298	0.0008230331185514696	0.0008157762490079195	0.0008449336727353537	0.0008362767045044161	0.0008682101555914338	0.000857991247605123	0.0009168398671791669	0.0009031178946615991	0.053468146077916376	0.050479701718129884	-1.0580946428671162e-05	-0.00016383204666486906	-1.047257238453135e-05	-0.0001621540170818614
6.76512326010531	0.0007843133367291239	0.000779343590052341	0.0008226171305815753	0.0008153639320993883	0.0008445067028838083	0.0008358541078253679	0.0008677715195817209	0.0008575577673570467	0.0009163768765248734	0.0009026618126053584	0.05346836069619473	0.05047990416345941	-1.0494577171107564e-05	-0.00016347383824316664	-1.0387088432126795e-05	-0.00016179948813777045
6.805886530940724	0.0007839174440587171	0.0007789502160814862	0.0008222020532609341	0.0008149525178651866	0.0008440806694006588	0.0008354324378962745	0.0008673338473719921	0.0008571252394454234	0.0009159149072968528	0.0009022067363341202	0.053468579185806824	0.05048011026054135	-1.0408774359874778e-05	-0.00016311424158840793	-1.0302165127068497e-05	-0.00016144358535022385
6.846895420988873	0.0007835224205533716	0.0007785577059411084	0.0008217878901013175	0.0008145420097870884	0.0008436555759175218	0.0008350116983111066	0.0008668971427229552	0.0008566936675845756	0.000915453963531124	0.0009017526698172128	0.05346880161679605	0.05048032007544694	-1.0323534363511355e-05	-0.00016275324921175005	-1.0217798875174211e-05	-0.0001610863013105368
6.888151410229076	0.000783128269535988	0.0007781660629361208	0.0008213746446331445	0.0008141324113653683	0.0008432314260856303	0.0008345918926832407	0.0008664614094159941	0.0008562630555092194	0.000914994049286693	0.0009012996170464948	0.0534690280604781	0.050480533675446713	-1.0238853572451523e-05	-0.00016239085356437033	-1.0133986103914513e-05	-0.00016072762854998923
6.92965598755826	0.0007827349943466172	0.0007777752903885323	0.0008209623204056298	0.0008137237261189486	0.0008428082235759912	0.0008341730246456189	0.0008660266512533383	0.000855833406974634	0.0009145351686457555	0.0009008475820365536	0.0534692585894604	0.05048075112902957	-1.0154728398898555e-05	-0.0001620270470364671	-1.0050723262298306e-05	-0.00016036755953988124
6.971410650844719	0.0007823425983425847	0.0007773853916375731	0.0008205509209869286	0.0008133159575855423	0.0008423859720795446	0.0008337550978509024	0.0008655928720582378	0.0008554047257568311	0.0009140773257139008	0.0009003965688249031	0.05346949327766816	0.05048097250592804	-1.007115527675538e-05	-0.00016166182195812007	-9.968006820825978e-06	-0.0001600060866918107
7.01341690698215	0.0007819510848986147	0.0007769963700398188	0.0008201404499642804	0.0008129091093217974	0.0008419646753073197	0.0008333381159716292	0.0008651600756751317	0.0008549770156527232	0.0009136205246203122	0.0008999465814721814	0.05346973220036693	0.050481197877138735	-9.988130661419889e-06	-0.00016129517059715326	-9.885833271281244e-06	-0.00015964320235642426
7.055676271944047	0.0007815604574069611	0.0007766082289693205	0.0008197309109441623	0.000812503184903448	0.0008415443369906021	0.0008329220827003751	0.00086472826596983	0.0008545502804802999	0.0009131647695179807	0.0008994976240623548	0.05346997543418819	0.05048142731494537	-9.905651029743293e-06	-0.00016092708516041165	-9.80419912666522e-06	-0.00015927889882355606
7.098190270838397	0.0007811707192775274	0.000776220971817727	0.0008193223075524306	0.0008120981879254556	0.000841124960881086	0.0008325070017499094	0.000864297446829681	0.0008541245240787964	0.0009127100645839048	0.0008990497007029175	0.05347022305715254	0.05048166089294435	-9.823712879898291e-06	-0.00016055755779273428	-9.723100921080197e-06	-0.00015891316832156166
7.1409604379627405	0.000780781873938001	0.0007758346019944171	0.0008189146434344762	0.0008116941220021629	0.0008407065507510452	0.0008320928768533602	0.0008638676221637561	0.0008536997503088709	0.0009122564140193071	0.0008986028155250989	0.053470475148696274	0.050481898686065375	-9.742312731153557e-06	-0.0001601865805750946	-9.642535209523212e-06	-0.00015854600301609678
7.183988316859528	0.0007803939248339796	0.0007754491229266283	0.000818507922255374	0.0008112909907674429	0.000840289110393495	0.000831679711764376	0.0008634387959030271	0.0008532759630527829	0.000911803822049846	0.0008981569726840723	0.05347073178969636	0.05048214077059852	-9.661447123908429e-06	-0.00015981414552646012	-9.562498567905128e-06	-0.00015817739501128303
7.227275460371831	0.0007800068754290982	0.0007750645380595821	0.0008181021477000313	0.000810888797874846	0.0008398726436223542	0.0008312675102572858	0.000863010972000544	0.000852853166214566	0.0009113522929258263	0.0008977121763591577	0.053470993062497925	0.05048238722421807	-9.581112619526377e-06	-0.0001594402446025156	-9.482987592871958e-06	-0.00015780733634884747
7.270823430699384	0.0007796207292051593	0.0007746808508566162	0.0008176973234733415	0.0008104875469977526	0.0008394571542726129	0.0008308562761272642	0.0008625841544316163	0.0008524313637202067	0.0009109018309224153	0.0008972684307540348	0.053471259050938816	0.05048263812600662	-9.501305800135515e-06	-0.00015906486969427536	-9.40399890163833e-06	-0.00015743581900629078
7.31463379945495	0.0007792354896622649	0.0007742980647993165	0.0008172934533003402	0.0008100872418295285	0.0008390426462005025	0.0008304460131905011	0.0008621583471940007	0.0008520105595178288	0.0009104524403398644	0.0008968257400969578	0.05347152984037874	0.05048289355648124	-9.422023268606042e-06	-0.00015868801262872156	-9.325529131944121e-06	-0.00015706283489810846
7.358708147721062	0.0007788511603189452	0.0007739161833876445	0.000816890540926355	0.000809687886083673	0.00083862912328366	0.0008300367252843616	0.0008617335543080792	0.0008515907575778702	0.0009100041255037236	0.0008963841086409634	0.05347180551772507	0.05048315359762144	-9.343261648397591e-06	-0.00015830966516808265	-9.247574941913944e-06	-0.00015668837587454187
7.403048066107065	0.0007784677447122918	0.0007735352101400731	0.0008164885901171651	0.0008092894834939786	0.0008382165894213013	0.0008296284162675605	0.0008613097798170508	0.000851171961893269	0.0009095568907650682	0.0008959435406640931	0.05347208617146306	0.05048341833289255	-9.26501758346382e-06	-0.00015792981900952796	-9.170133009930512e-06	-0.00015631243372138393
7.447655154806527	0.0007780852463980859	0.0007731551485937141	0.0008160876046591512	0.0008088920378146801	0.0008378050485343874	0.0008292210900203246	0.0008608870277871123	0.0008507541764796435	0.0009091107405007156	0.0008955040404696039	0.05347237189168403	0.05048368784727531	-9.187287738101485e-06	-0.00015754846578405757	-9.093200034546167e-06	-0.00015593500015936845
7.49253102365499	0.000777703668950937	0.000772776002304457	0.0008156875883594612	0.0008084955528206167	0.0008373945045658031	0.0008288147504445695	0.0008604653023076532	0.0008503374053754828	0.0009086656791134588	0.0008950656123861943	0.05347266277011174	0.05048396222729207	-9.1100687968481e-06	-0.00015716559705680755	-9.016772734340636e-06	-0.00015555606684408696
7.537677292188054	0.0007773230159644088	0.0007723977748470957	0.0008152885450461593	0.0008081000323073834	0.0008369849614805228	0.0008284094014640636	0.0008600446074914404	0.0008499216526423278	0.0009082217110322851	0.0008946282607682197	0.05347295890013744	0.0504842415610352	-9.033357464383052e-06	-0.00015678120432585652	-8.940847847810005e-06	-0.00015517562536454532
7.583095589699846	0.0007769432910511628	0.0007720204698154727	0.0008148904785683952	0.0008077054800914972	0.0008365764232657941	0.0008280050470246105	0.000859624947474816	0.0008495069223649683	0.0009077788407126165	0.0008941919899959243	0.05347326037684416	0.050484525938196016	-8.957150465397495e-06	-0.00015639527902253092	-8.865422133285186e-06	-0.00015479366724394095
7.628787555301809	0.0007765644978430812	0.0007716440908226021	0.000814493392796553	0.0008073119000105462	0.0008361688939313023	0.0008276016910942104	0.0008592063264178827	0.0008490932186516223	0.0009073370726365297	0.0008937568044756564	0.053473567297043216	0.05048481545009295	-8.881444544535377e-06	-0.00015600781251107199	-8.790492368810493e-06	-0.0001544101839388301
7.674754837981857	0.0007761866399914107	0.0007712686415008136	0.0008140972916224207	0.0008069192959233567	0.0008357623775093564	0.000827199337663246	0.0008587887485047033	0.0008486805456341348	0.0009068964113129975	0.0008933227086401022	0.05347387975930066	0.0504851101897027	-8.80623646613149e-06	-0.0001556187960860822	-8.716055351959753e-06	-0.0001540251668374626
7.720999096663877	0.0007758097211668973	0.0007708941255018891	0.0008137021789593515	0.0008065276717101549	0.0008353568780550666	0.0008267979907446542	0.0008583722179434991	0.0008482689074681706	0.0009064568612781249	0.0008928897069485176	0.05347419786397328	0.050485410251688644	-8.731523014296472e-06	-0.0001552282209750233	-8.642107899860599e-06	-0.0001536386072615581
7.767522000267617	0.0007754337450599172	0.0007705205464971921	0.0008133080587424221	0.0008061370312727228	0.0008349523996465165	0.0008263976543741008	0.0008579567389668394	0.0008478583083334028	0.000906018427095381	0.000892457803886951	0.05347452171323746	0.05048571573243274	-8.657300992656602e-06	-0.00015483607833569057	-8.568646848951603e-06	-0.00015325049646344735
7.814325227768903	0.0007750587153806222	0.0007701479081778154	0.0008129149349286033	0.0008057473785345696	0.0008345489463849546	0.0008259983326101673	0.0008575423158318507	0.0008474487524337161	0.0009055811133558475	0.0008920270039684882	0.05347485141112625	0.05048602673006565	-8.583567224298289e-06	-0.00015444235925615724	-8.495669054944116e-06	-0.00015286082562721015
7.861410468260233	0.0007746846358590693	0.0007697762142547101	0.0008125228114969198	0.0008053587174410889	0.000834146522394967	0.0008256000295345209	0.0008571289528204083	0.000847040243997398	0.0009051449246784534	0.0008915973117334777	0.053475187063559505	0.05048634334449991	-8.510318551655308e-06	-0.000154047054754608	-8.423171392709511e-06	-0.0001524695858675651
7.908779421011744	0.0007743115102453676	0.0007694054684588337	0.0008121316924486234	0.0008049710519597315	0.0008337451318246691	0.0008252027492521066	0.0008567166542393483	0.0008466327872773454	0.0009047098657102281	0.0008911687317497803	0.053475528778380736	0.05048666567746234	-8.437551836415133e-06	-0.00015365015577897823	-8.351150756142137e-06	-0.00015207676822945326
7.956433795532517	0.0007739393423098067	0.0007690356745412784	0.0008117415818073501	0.0008045843860801612	0.0008333447788458806	0.0008248064958913185	0.0008563054244206597	0.0008462263865512523	0.0009042759411265374	0.000890741268612994	0.0534758766653907	0.05048699383252444	-8.365263959373218e-06	-0.00015325165320584366	-8.279604058077789e-06	-0.00015168236368784394
8.004375311632296	0.0007735681358430078	0.0007686668362734239	0.0008113524836193007	0.0008041987238144355	0.0008329454676543227	0.0008244112736041949	0.0008558952677217031	0.0008458210461218291	0.0009038431556313455	0.0008903149269467138	0.05347623083638392	0.05048732791514051	-8.293451820306358e-06	-0.00015285153783931027	-8.208528230142786e-06	-0.0001512863631458472
8.052605699483543	0.0007731978946560566	0.00076829895744707	0.0008109644019534027	0.0008038140691971647	0.0008325472024697986	0.0008240170865665964	0.000855486188525409	0.0008454167703169931	0.000903411513957458	0.0008898897114027648	0.053476591405183814	0.050487668032677485	-8.222112337946674e-06	-0.0001524498004128183	-8.137920222703668e-06	-0.00015088875743651808
8.101126699683881	0.0007728286225806468	0.000767932041874581	0.0008105773409014826	0.0008034304262856848	0.0008321499875363832	0.0008236239389783948	0.0008550781912404902	0.000845013563490079	0.0009029810208667783	0.0008894656266614525	0.0534769584876812	0.050488014294452176	-8.151242449802934e-06	-0.0001520464315862835	-8.06777700473188e-06	-0.00015048953732033077
8.149940063318896	0.0007724603234692213	0.0007675660933890275	0.0008101913045784392	0.0008030477991602281	0.0008317538271226154	0.0008232318350636618	0.0008546712803016523	0.0008446114300200463	0.0009025516811505653	0.0008890426774318127	0.0534773322018703	0.05048836681176692	-8.080839112070345e-06	-0.00015164142194654118	-7.998095563675409e-06	-0.00015008869348559495
8.199047552025359	0.0007720930011951154	0.0007672011158443308	0.0008098062971224153	0.0008026661919240964	0.0008313587255216879	0.0008228407790708581	0.0008542654601698063	0.0008442103743116872	0.0009021234996296914	0.0008886208684518635	0.053477712667888824	0.05048872569794369	-8.010899299500454e-06	-0.00015123476200623598	-7.928872905377249e-06	-0.00014968621654745662
8.248450938054788	0.0007717266596527001	0.0007668371131154064	0.000809422322694974	0.000802285608703834	0.0008309646870516444	0.0008224507752730247	0.0008538607353322841	0.0008438104007958395	0.0009016964811549051	0.0008882002044888597	0.053478100008055175	0.05048909106836302	-7.9414200053491e-06	-0.0001508264422044603	-7.860106053981727e-06	-0.00014928209704817563
8.298152004337403	0.0007713613027575227	0.0007664740890983054	0.0008090393854812695	0.0008019060536493982	0.0008305717160555665	0.0008220618279679732	0.00085345711030305	0.000843411513929594	0.0009012706306070916	0.000887780690339546	0.053478494346909385	0.05048946304050122	-7.872398241239378e-06	-0.00015041645290517214	-7.791792051792257e-06	-0.00014887632545534935
8.348152544546481	0.0007709969344464568	0.000766112047710365	0.00080865748969023	0.000801527530934341	0.0008301798169017784	0.0008216739414784842	0.0008530545896229254	0.0008430137181965144	0.0009008459528975456	0.0008873623308304215	0.053478895811253015	0.050489841733966846	-7.803831037028058e-06	-0.00015000478439655685	-7.723927959182864e-06	-0.00014846889216213466
8.398454363163072	0.0007706335586778414	0.0007657509928903497	0.0008082766395547294	0.0008011500447559808	0.0008297889939840378	0.0008212871201524977	0.000852653177859802	0.0008426170181068492	0.000900422452968234	0.000886945130817997	0.05347930453019024	0.05049022727054185	-7.735715440758753e-06	-0.0001495914268915266	-7.656510854539209e-06	-0.0001480597874873868
8.449059275541144	0.0007702711794316298	0.0007653909285985998	0.0008078968393317684	0.0008007735993355819	0.0008293992517217377	0.0008209013683633104	0.0008522528796088665	0.000842221418197749	0.0009000001357920698	0.000886529095189059	0.05347972063517066	0.05049061977421791	-7.668048518481504e-06	-0.00014917637052544452	-7.58953783404695e-06	-0.0001476490016731058
8.49996910797308	0.0007699098007095378	0.0007650318588171806	0.0008075180933026574	0.0008003981989185351	0.0008290105945601091	0.0008205166905097791	0.0008518536994928258	0.0008418269230334915	0.0008995790063731901	0.0008861142288609414	0.05348014426003067	0.050491019371241716	-7.600827354221559e-06	-0.00014875960535742916	-7.523006011696948e-06	-0.00014723652488574102
8.551185697755594	0.000769549426535185	0.0007646737875500244	0.0008071404057731911	0.0008000238477745334	0.0008286230269704168	0.0008201330910165118	0.0008514556421621262	0.0008414335372056932	0.0008991590697472265	0.0008857005367817853	0.05348057554103816	0.05049142619015002	-7.534049049845795e-06	-0.00014834112136857813	-7.456912519141282e-06	-0.00014682234721510867
8.602710893256043	0.0007691900609542488	0.0007643167188230867	0.0008067637810738375	0.0007996505501977585	0.0008282365534501697	0.0008197505743340769	0.0008510587122951864	0.0008410412653335424	0.0008987403309815911	0.0008852880239308208	0.053481014616935614	0.05049184036181687	-7.467710724934351e-06	-0.00014792090846155181	-7.391254505549269e-06	-0.00014640645867294855
8.654546553979111	0.0007688317080346085	0.0007639606566844898	0.000806388223559917	0.0007992783105070599	0.0008278511785233208	0.0008193691449392004	0.0008506629145986238	0.0008406501120640174	0.000898322795175755	0.000884876695318634	0.05348146162898718	0.050492262019492376	-7.4018095167043e-06	-0.00014749895645999045	-7.3260291375658315e-06	-0.0001459888491932293
8.706694550633951	0.0007684743718664982	0.0007636056052046773	0.0008060137376117917	0.0007989071330461418	0.0008274669067404789	0.0008189888073349754	0.0008502682538074872	0.0008402600820721179	0.0008979064674615373	0.0008844665559874496	0.053481916721021476	0.050492691298847384	-7.336342579933319e-06	-0.00014707525510865294	-7.261233599192667e-06	-0.00014556950863170437
8.759156765201672	0.0007681180565626504	0.0007632515684765586	0.0008056403276350438	0.0007985370221837422	0.0008270837426791085	0.0008186095660510603	0.0008498747346854845	0.0008398711800610876	0.0008974913530033874	0.0008840576110114035	0.05348238003948131	0.05049312833801797	-7.271307086795763e-06	-0.00014664979407172374	-7.1968650916902355e-06	-0.00014514842676494055
8.811935091003267	0.000767762766258454	0.0007628985506156684	0.0008052679980606717	0.0007981679823138274	0.0008267016909437505	0.0008182314256438939	0.0008494823620252253	0.000839483410762653	0.0008970774569986836	0.0008836498654968342	0.053482851733470047	0.05049357327764949	-7.206700226783727e-06	-0.00014622256293239655	-7.132920833435516e-06	-0.0001447255932892355
8.865031432767935	0.0007674085051120998	0.0007625465557603126	0.0008048967533452726	0.0007978000178557722	0.0008263207561662242	0.0008178543906968989	0.0008490911406484521	0.0008390967789372493	0.0008966647846780213	0.0008832433245825606	0.05348333195480004	0.0504940262609435	-7.142519206653278e-06	-0.0001457935511933739	-7.069398059890777e-06	-0.00014430099782108963
8.918447706701835	0.0007670552773047348	0.0007621955880717232	0.0008045265979712344	0.000797433133254553	0.0008259409430058451	0.0008174784658206953	0.000848701075406281	0.0008387112893742581	0.0008962533413055119	0.0008828379934401744	0.053483820858041625	0.05049448743370203	-7.078761250224087e-06	-0.0001453627482742026	-7.006294023413628e-06	-0.00014387462989498556
8.972185840557227	0.0007667030870406158	0.0007618456517342154	0.000804157536446929	0.0007970673329809383	0.0008255622561496413	0.0008171036556533144	0.0008483121711794458	0.0008383269468922466	0.0008958431321790865	0.0008824338772743325	0.053484318600574836	0.050494956944378354	-7.0154235984045896e-06	-0.00014493014351310562	-6.943605993274364e-06	-0.00014344647896499807
9.02624777370205	0.0007663519385472566	0.0007614967509553331	0.000803789573306897	0.000796702621531674	0.0008251847003125612	0.0008167299648604049	0.0008479244328785319	0.0008379437563391974	0.0008954341626307889	0.0008820309813230425	0.0534848253426385	0.05049543494412166	-6.952503508983812e-06	-0.00014449572616417883	-6.881331255466014e-06	-0.00014301653440240703
9.080635457189915	0.0007660018360755917	0.0007611488899660155	0.0008034227131120527	0.0007963390034296854	0.0008248082802377045	0.0008163573981354583	0.0008475378654442345	0.0008375617225927617	0.0008950264380270954	0.0008816293108579728	0.05348534124738425	0.0504959215868295	-6.889998256573264e-06	-0.0001440594853977517	-6.8194671126202075e-06	-0.00014258478549536435
9.135350853830497	0.0007656527839001195	0.000760802073020742	0.0008030569604498675	0.0007959764832242617	0.0008244330006965287	0.0008159859602000176	0.000847152473847594	0.0008371808505604904	0.0008946199637692108	0.0008812288711847394	0.05348586648092929	0.0504964170291956	-6.827905132530607e-06	-0.00014362141030008213	-6.7580108839343164e-06	-0.00014215122144869974
9.190395938260405	0.0007653047863190685	0.000760456304397697	0.0008026923199345763	0.0007956150654912597	0.0008240588664890819	0.0008156156558039036	0.0008467682630902542	0.0008368011451800886	0.0008942147452933915	0.0008808296676432193	0.05348640121240897	0.05049692143076171	-6.766221444820877e-06	-0.0001431814898714967	-6.6969599050647685e-06	-0.00014171583138292143
9.245772697014415	0.0007649578476545442	0.0007601115883989217	0.0008023287962073669	0.0007952547548332935	0.0008236858824442168	0.0008152464897254279	0.0008463852382047079	0.0008364226114196555	0.0008938107880712533	0.0008804317056078498	0.053486945614033436	0.0504974349539698	-6.704944517959242e-06	-0.00014273971302744548	-6.636311528048118e-06	-0.0001412786043342995
9.301483128597186	0.0007646119722526896	0.0007597679293504733	0.000801966393936583	0.0007948955558799356	0.0008233140534198208	0.0008148784667716198	0.000846003404254553	0.0008360452542779362	0.000893408097610094	0.0008800349904879389	0.053487499861143345	0.050497957764213786	-6.6440716928488006e-06	-0.00014229606859550437	-6.57606312111543e-06	-0.00014083952925211807
9.357529243555355	0.0007642671644838453	0.0007594253316025881	0.0008016051178179274	0.0007945374732879196	0.000822943384303044	0.0008145115917784537	0.0008456227663347529	0.0008356690787845776	0.0008930066794532182	0.0008796395277279837	0.05348806413226626	0.05049849002989487	-6.583600326764104e-06	-0.0001418505453171237	-6.516212068734782e-06	-0.0001403985950008957
9.413913064550128	0.0007639234287426994	0.0007590837995298313	0.0008012449725746549	0.0007941805117413316	0.0008225738800105208	0.0008141458696110632	0.0008452433295718856	0.0008352940900003723	0.0008926065391802551	0.0008792453228079751	0.05348863860917627	0.05049903192247549	-6.523527793214981e-06	-0.00014140313184565767	-6.4567557714386575e-06	-0.0001399557903581372
9.47063662643026	0.0007635807694484542	0.000758743337531267	0.0008008859629577849	0.0007938246759518219	0.000822205545488608	0.0008137813051639817	0.0008448650991244127	0.0008349202930175239	0.0008922076824074953	0.0008788523812437262	0.05348922347695004	0.05049958361653567	-6.4638514818112294e-06	-0.00014095381674514296	-6.397691645682567e-06	-0.00013951110401269617
9.527701976305488	0.000763239191044981	0.0007584039500306127	0.0008005280937462994	0.0007934699706588032	0.0008218383857136124	0.0008134179033613642	0.0008444880801829395	0.0008345476929598998	0.0008918101147882198	0.0008784607085871901	0.05348981892403232	0.05050014528982851	-6.4045687982539415e-06	-0.00014050258849121477	-6.339017123858058e-06	-0.00013906452456641238
9.585111173620431	0.0007628986980009802	0.0007580656414764026	0.0008001713697473509	0.0007931164006296559	0.0008214724056920249	0.0008130556691572194	0.0008441122779704783	0.0008341762949832926	0.0008914138420130339	0.0008780703104267848	0.05349042514229149	0.050500717123340054	-6.3456771641628995e-06	-0.00014004943546871984	-6.280729654108835e-06	-0.00013861604053114207
9.642866290228868	0.0007625592948101448	0.0007577284163421518	0.0007998157957964722	0.0007927639706599374	0.0008211076104607596	0.0008126946075356469	0.0008437376977427215	0.0008338061042756865	0.0008910188698102129	0.0008776811923877264	0.05349104232708642	0.05050129930134773	-6.287174017028871e-06	-0.0001395943459725213	-6.222826700288259e-06	-0.00013816564032984036
9.700969410468568	0.0007622209859913162	0.0007573922791265133	0.000799461376757778	0.0007924126855735836	0.0008207440050873851	0.0008123347235110646	0.0008433643447883041	0.0008334371260575137	0.000890625203946037	0.0008772933601323538	0.05349167067732863	0.0505018920114786	-6.22905681009131e-06	-0.000139137308205306	-6.165305741851791e-06	-0.00013771331229495143
9.75942263123647	0.000761883776088653	0.0007570572343534496	0.0007991081175241842	0.0007920625502231254	0.0008203815946703733	0.0008119760221284533	0.0008429922244290845	0.0008330693655819323	0.0008902328502251453	0.0008769068193604731	0.05349231039554562	0.0505024954447728	-6.1713230122559595e-06	-0.0001386783102778344	-6.10816427375812e-06	-0.00013725904466757588
9.818228062064373	0.0007615476696717861	0.0007567232865723891	0.0007987560230176105	0.0007917135694898923	0.0008200203843393307	0.0008116185084635882	0.0008426213420204123	0.0008327028281350877	0.0008898418144908809	0.0008765215758096898	0.053492961687949994	0.050503109795744995	-6.113970108007245e-06	-0.00013821734020810772	-6.051399806365071e-06	-0.0001368028255969156
9.877387825195074	0.0007612126713359893	0.0007563904403583987	0.0007984050981892013	0.0007913657482842314	0.0008196603792552511	0.0008112621876232877	0.0008422517029514124	0.0008323375190363919	0.0008894521026256505	0.0008761376352557583	0.05349362476450355	0.05050373526244752	-6.056995597299858e-06	-0.00013775438592003586	-5.995009865363693e-06	-0.0001363446431396631
9.936904055658934	0.0007608787857023365	0.0007560587003123419	0.0007980553480195327	0.0007910190915457133	0.0008193015846107536	0.0008109070647456464	0.0008418833126452593	0.0008319734436387909	0.0008890637205512754	0.0008757550035129209	0.05349429983898916	0.050504372046534816	-6.000396995472883e-06	-0.00013728943524327075	-5.938991991679375e-06	-0.00013588448525952979
9.996778901350961	0.0007605460174178722	0.0007557280710610525	0.0007977067775188358	0.0007906736042433547	0.000818944005630337	0.0008105531450002886	0.0008415161765594645	0.0008316106073290503	0.0008886766742293611	0.000875373686434267	0.05349498712907583	0.05050502035333054	-5.944171833179544e-06	-0.00013682247591237373	-5.883343741370367e-06	-0.00013542233982560825
10.05701452310831	0.0007602143711557706	0.0007553985572574945	0.0007973593917272064	0.0007903292913758266	0.0008185876475706209	0.0008102004335886071	0.0008411503001861574	0.0008312490155280255	0.0008882909696616556	0.0008749936899120768	0.05349568685639505	0.050505680391892564	-5.888317656257969e-06	-0.00013635349556587184	-5.828062685548849e-06	-0.00013495819461267766
10.117613094788254	0.0007598838516155069	0.0007550701635809364	0.0007970131957148312	0.0007899861579716803	0.0008182325157206061	0.0008098489357440174	0.0008407856890523777	0.0008308886736909534	0.0008879066128904258	0.0008746150198781894	0.05349639924660856	0.050506352375082705	-5.83283202564705e-06	-0.00013588248174495332	-5.773146410277714e-06	-0.00013449203729942738
10.178576803346665	0.0007595544635230208	0.000754742894737116	0.000796668194582203	0.0007896442090895619	0.0008178786154019221	0.0008094986567322048	0.0008404223487203625	0.0008305295873077312	0.0008875236099988273	0.0008742376823043579	0.05349712452948513	0.05050703651963543	-5.777712517349154e-06	-0.0001354094218944113	-5.7185925165081225e-06	-0.00013402385546879003
10.239907848916916	0.0007592262116308819	0.000754416755458408	0.0007963243934603425	0.0007893034498184323	0.0008175259519690825	0.0008091496018513766	0.0008400602847878386	0.0008301717619032037	0.0008871419671112807	0.0008738616832026142	0.05349786293897388	0.05050773304622854	-5.722956722236695e-06	-0.0001349343033593131	-5.664398619915564e-06	-0.00013355363660527697
10.301608444889292	0.0007588991007184654	0.0007540917505040027	0.0007959817975110303	0.0007889638852777982	0.0008171745308097502	0.0008088017764325236	0.000839699502888327	0.0008298152030374624	0.0008867616903938634	0.000873487028625649	0.05349861471328063	0.050508442179555926	-5.668562246070354e-06	-0.00013445711338644362	-5.610562350931089e-06	-0.00013308136809675464
10.363680817990868	0.0007585731355921079	0.0007537678846600624	0.0007956404119270168	0.0007886255206179215	0.0008168243573449845	0.0008084551858396632	0.0008393400086914273	0.0008294599163061228	0.0008863827860546802	0.0008731137246671679	0.05349938009494741	0.050509164148400634	-5.614526709351621e-06	-0.00013397783912255656	-5.557081354563495e-06	-0.00013260703723202982
10.426127208365882	0.0007582483210852885	0.0007534451627399062	0.000795300241932264	0.0007882883610200604	0.0008164754370295162	0.0008081098354701131	0.0008389818079031327	0.0008291059073406358	0.0008860052603442689	0.0008727417774622866	0.05350015933092856	0.05050989918570917	-5.560847747227392e-06	-0.00013349646761309786	-5.503953290324735e-06	-0.00013213063119973945
10.488949869656532	0.0007579246620587893	0.0007531235895841725	0.000794961292782162	0.0007879524116966847	0.0008161277753520016	0.0008077657307547397	0.000838624906266125	0.0008287531818085737	0.0008856291195559846	0.0008723711931878992	0.05350095267267511	0.05051064752866725	-5.507523009419708e-06	-0.000133012985801928	-5.451175832144918e-06	-0.0001316521370881285
10.552151069084381	0.0007576021634008747	0.0007528031700610001	0.0007946235697637693	0.0007876176778917153	0.0008157813778352982	0.0008074228771582342	0.0008382693095600903	0.0008284017454139431	0.0008852543700264082	0.0008720019780630771	0.05350176037621303	0.05051140941877867	-5.454550160164176e-06	-0.0001325273805311833	-5.398746668326335e-06	-0.0001311715418851056
10.615733087532126	0.0007572808300274495	0.0007524839090661894	0.0007942870781960305	0.0007872841648807402	0.0008154362500367195	0.0008070812801793599	0.0008379150236020176	0.0008280516038974736	0.0008848810181357374	0.0008716341383494424	0.05350258270223159	0.05051218510194353	-5.401926878069452e-06	-0.00013203963853886114	-5.346663501403816e-06	-0.00013068883247580043
10.679698219625935	0.0007569606668822465	0.0007521658115233917	0.0007939518234300261	0.0007869518779712651	0.000815092397548324	0.0008067409453512412	0.0008375620542465259	0.0008277027630369427	0.0008845090703082124	0.000871267680351583	0.05350341991616274	0.0505129748285373	-5.349650856038314e-06	-0.0001315497464585147	-5.2949240480553925e-06	-0.00013020399564195317
10.744048773818252	0.0007566416789369831	0.0007518488823842697	0.0007936178108491914	0.0007866208225029286	0.0008147498259971711	0.000806401878241614	0.0008372104073861675	0.0008273552286474688	0.0008841385330125109	0.0008709026104174331	0.05350427228827341	0.050513778853495325	-5.297719801258122e-06	-0.0001310576908200578	-5.2435260390936225e-06	-0.00012971701806294145
10.808787072471103	0.0007563238711915435	0.0007515331266286811	0.0007932850458695616	0.0007862910038477505	0.0008144085410456056	0.0008060640844531092	0.0008368600889517537	0.0008270090065818348	0.0008837694127621778	0.000870538934938687	0.05350514009375042	0.05051459743639393	-5.246131434968361e-06	-0.0001305634580452686	-5.19246721925222e-06	-0.00012922788631142268
10.87391545193992	0.0007560072486741523	0.0007512185492648555	0.0007929535339400112	0.0007859624274103665	0.0008140685483915382	0.0008057275696235265	0.0008365111049126802	0.0008266641027308023	0.0008834017161160468	0.0008701766603512086	0.05350602361279199	0.05051543084153562	-5.1948834925283e-06	-0.00013006703445098133	-5.141745347242432e-06	-0.000128736586856526
10.93943626265785	0.000755691816441539	0.0007509051553295613	0.0007926232805424828	0.0007856350986282578	0.0008137298537687122	0.0008053923394261007	0.0008361634612772394	0.0008263205230234218	0.0008830354496786568	0.0008698157931354326	0.053506923130697985	0.05051627933803702	-5.1439737232452515e-06	-0.00012956840624570032	-5.091358195569162e-06	-0.00012824310606002198
11.00535186922059	0.0007553775795791245	0.0007505929498882954	0.0007922942911922419	0.000785309022972005	0.0008133924629470018	0.0008050583995697954	0.0008358171640929651	0.000825978273427367	0.0008826706201006995	0.0008694563398167966	0.053507838937965464	0.050517143199915286	-5.093399890270488e-06	-0.00012906755952826754	-5.041303550452035e-06	-0.00012774743017562873
11.071664650471687	0.000755064543201188	0.000750281938035453	0.0007919665714381102	0.0007849842059455205	0.0008130563817326866	0.0008047257557995729	0.0008354722194469519	0.0008256373599492499	0.0008823072340794447	0.0008690983069661514	0.053508771330381476	0.050518022706178466	-5.043159770614855e-06	-0.00012856448028969458	-4.991579211831472e-06	-0.00012724954535078825
11.138376999588447	0.0007547527124510438	0.0007499721248945067	0.0007916401268627124	0.0007846606530862945	0.0008127216159687392	0.0008043944138966801	0.0008351286334661938	0.0008252977886349512	0.0008819452983591854	0.0008687417012001927	0.053509720609121944	0.05051891814091622	-4.9932511549605554e-06	-0.00012805915440947113	-4.942182993177002e-06	-0.00012674943762230884
11.205491324168262	0.0007544420925012198	0.0007496635156181894	0.0007913149630827254	0.0007843383699656422	0.0008123881715351198	0.0008040643796789382	0.0008347864123179228	0.0008249595655699536	0.0008815848197316877	0.0008683865291818929	0.0535106870808471	0.05051982979339465	-4.943671847600431e-06	-0.00012755156765500986	-4.893112721428283e-06	-0.00012624709291661484
11.273010046315514	0.0007541326885536347	0.0007493561153886731	0.0007909910857491248	0.0007840173621889525	0.0008120560543490662	0.00080373565900103	0.0008344455622099526	0.000824622696879676	0.0008812258050366427	0.0008680327976209392	0.05351167105780688	0.05052075795814795	-4.894419666412811e-06	-0.00012704170568267337	-4.844366236983824e-06	-0.0001257424970503851
11.340935602728974	0.0007538245058397686	0.0007490499294177434	0.0007906685005474304	0.0007836976353959288	0.0008117252703653837	0.0008034082577547849	0.0008341060893910148	0.0008242871887298048	0.0008808682611621179	0.0008676805132741671	0.05351267285793838	0.0505217029350783	-4.845492442725335e-06	-0.00012652955403483213	-4.79594139353879e-06	-0.00012523563572763852
11.409270444789758	0.0007535175496208506	0.0007487449629469909	0.0007903472131979669	0.000783379195260851	0.0008113958255767496	0.0008030821818694819	0.0008337680001511178	0.0008239530473266441	0.00088051219504503	0.0008673296829460203	0.05351369280497201	0.05052266502955146	-4.796888021229087e-06	-0.0001260150981393926	-4.747836058032091e-06	-0.00012472649453951212
11.478017038649782	0.0007532118251880273	0.000748441221247982	0.0007900272294561065	0.0007830620474928179	0.0008110677260140061	0.0008027574373121355	0.0008334313008218879	0.0008236202789174502	0.0008801576136716032	0.0008669803134889883	0.05351473122853855	0.05052364455249769	-4.7486042599204775e-06	-0.00012549832330907562	-4.7000481105726605e-06	-0.00012421505896337282
11.547177865320764	0.0007529073378625506	0.000748138709622451	0.0007897085551125345	0.0007827461978360104	0.0008107409777464685	0.0008024340300878036	0.0008330959977769339	0.0008232888897907889	0.0008798045240778534	0.0008666324118040766	0.053515788464274974	0.05052464182051482	-4.700639030010174e-06	-0.00012497921474019513	-4.6525754443336315e-06	-0.00012370131436140186
11.616755420763786	0.0007526040929959484	0.0007478374334024742	0.0007893911959934961	0.0007824316520699396	0.0008104155868822244	0.0008021119662398807	0.0008327620974321962	0.0008229588862768766	0.000879452933350057	0.0008662859848412591	0.05351686485393706	0.050525657155969746	-4.652990215851978e-06	-0.00012445775751207533	-4.605415965521983e-06	-0.00012318524598062264
11.686752215979308	0.000752302095970211	0.0007475373979506589	0.0007890751579610635	0.0007821184160097103	0.0008100915595684445	0.0008017912518504052	0.0008324296062463157	0.0008226302747479415	0.0008791028486252451	0.0008659410395999509	0.053517960745509074	0.050526690887105964	-4.6056557148422064e-06	-0.0001239339365855241	-4.558567593245834e-06	-0.0001226668389508745
11.75717077709787	0.000752001352197967	0.0007472386086603247	0.0007887604469133911	0.0007818064955062776	0.0008097689019916912	0.0008014718930403641	0.0008320985307209953	0.0008223030616185779	0.0008787542770916877	0.000865597583129481	0.05351907649331902	0.05052774334815102	-4.558633437345104e-06	-0.00012340773680180606	-4.5120282594485195e-06	-0.00012214607828381352
11.82801364547121	0.0007517018671226674	0.0007469410709556896	0.0007884470687849807	0.0007814958964467108	0.000809447620378233	0.0008011538959700041	0.000831768877401372	0.0008219772533461105	0.0008784072259893957	0.0008652556225295703	0.053520212458155365	0.05052881487942651	-4.51192130662692e-06	-0.0001228791428820042	-4.465795908843544e-06	-0.00012162294887269054
11.899283377763982	0.0007514036462187631	0.0007466447902920526	0.0007881350295469436	0.0007811866247544547	0.0008091277209943571	0.0008008372668391397	0.0008314406528763867	0.0008216528564309539	0.0008780617026106194	0.0008649151649508161	0.05352136900738454	0.05052990582745631	-4.465517258760501e-06	-0.00012234813942574307	-4.4198684988278406e-06	-0.00012109743549054697
11.970982546046038	0.0007511066949918904	0.0007463497721559831	0.0007878243352072693	0.0007808786863895979	0.0008088092101466909	0.0008005220118874712	0.0008311138637791642	0.0008213298774169896	0.0008777177143003605	0.0008645762175951851	0.053522546515071955	0.05053101654508653	-4.4194192425559e-06	-0.00012181471091021745	-4.374243999402845e-06	-0.00012056952278963196
12.043113737885237	0.0007508110189790483	0.0007460560220655019	0.0007875149918110898	0.0007805720873491355	0.0008084920941825198	0.0008002081373948972	0.00083078851678739	0.0008210083228919287	0.0008773752684568836	0.0008642387877165041	0.053523745362104996	0.05053214739159569	-4.373625219475374e-06	-0.00012127884168905423	-4.3289203931016346e-06	-0.00012003919530043095
12.115679556440844	0.0007505166237487858	0.0007457635455702719	0.0007872070054409526	0.0007802668336672428	0.0008081763794901132	0.0007998956496818377	0.0008304646186236979	0.0008206881994876955	0.0008770343725322407	0.0008639028826209672	0.053524965936318156	0.050533298732816596	-4.328133163549255e-06	-0.0001207405159908137	-4.2838956748900495e-06	-0.00011950643742969502
12.188682620557461	0.0007502235149013822	0.0007454723482517842	0.0007869003822170927	0.0007799629314155452	0.0008078620724990517	0.0007995845551095568	0.0008301421760560575	0.0008203695138808042	0.0008766950340327972	0.0008635685096676426	0.05352620863261971	0.05053447094125344	-4.282941061310892e-06	-0.00012019971791871198	-4.23916785211205e-06	-0.00011897123346024663
12.26212556485955	0.0007499316980690304	0.0007451824357235451	0.0007865951282977036	0.00077966038670339	0.0008075491796805539	0.0007992748600804863	0.0008298211958981647	0.0008200522727927426	0.000876357260519765	0.000863235676268985	0.05352747385312214	0.05053566439620691	-4.238046911730735e-06	-0.0001196564314494275	-4.1947349444376725e-06	-0.00011843356755067425
12.336011039846525	0.0007496411789160184	0.0007448938136312609	0.0007862912498792119	0.0007793592056781184	0.0008072377075478097	0.0007989665710385506	0.000829501685009837	0.0008197364829903569	0.0008760210596097411	0.0008629043898913544	0.0535287620072752	0.050536879483898005	-4.1934487260923e-06	-0.0001191106404308806	-4.150594983712112e-06	-0.0001178934237318352
12.41034171198835	0.0007493519631389195	0.0007446064876530349	0.000785988753196562	0.0007790593945253523	0.0008069276626563187	0.0007986596944695077	0.0008291836502974197	0.0008194221512862504	0.0008756864389752616	0.0008625746580555507	0.05353007351199825	0.050538116597593205	-4.149144527954007e-06	-0.00011856232858226123	-4.1067460139331685e-06	-0.00011735078590763282
12.485120263821853	0.0007490640564667698	0.0007443204634995475	0.0007856876445234874	0.0007787609594692625	0.0008066190516042242	0.0007983542369012719	0.0008288670987141833	0.0008191092845391719	0.0008753534063453465	0.0008622464883373369	0.05353140879181998	0.050539376137737055	-4.105132353078057e-06	-0.0001180114794927245	-4.063186091184459e-06	-0.0001168056378537119
12.560349394047481	0.0007487774646612561	0.0007440357469142502	0.0007853879301727964	0.0007784639067728547	0.0008063118810326572	0.0007980502049042589	0.0008285520372607354	0.0008187978896544175	0.0008750219695060658	0.000861919888367985	0.05353276827901623	0.05054065851208154	-4.061410249307264e-06	-0.00011745807661919794	-4.019913283504449e-06	-0.00011625796321496074
12.63603181762671	0.0007484921935169029	0.0007437523436735563	0.0007850896164966571	0.0007781682427382547	0.0008060061576260821	0.0007977476050917239	0.0008282384729854355	0.0008184879735842377	0.0008746921363011077	0.0008615948658348217	0.05353415241375331	0.05054196413582092	-4.017976276564188e-06	-0.00011690210328718642	-3.976925670901195e-06	-0.00011570774550703766
12.712170265880024	0.0007482082488612498	0.0007434702595870246	0.0007847927098868756	0.0007778739737069849	0.0008057018881126372	0.0007974464441200978	0.0008279264129848042	0.0008181795433282359	0.0008743639146323454	0.0008612714284817746	0.05353556164423251	0.050543293431728906	-3.974828506718431e-06	-0.00011634354268819092	-3.934221345195353e-06	-0.00011515496811267956
12.78876748658549	0.000747925636555046	0.0007431895004975579	0.0007844972167751919	0.0007775811060602606	0.0008053990792644937	0.000797146728689344	0.0008276158644039534	0.0008178726059337905	0.000874037312460428	0.0008609495841099407	0.05353699642683771	0.050544646830297614	-3.931965023500766e-06	-0.0001157823778776268	-3.891798409955995e-06	-0.00011459961428075816
12.865826244077915	0.0007476443624924311	0.0007429100722815901	0.0007842031436335655	0.0007772896462192739	0.0008050977378982059	0.0007968484655433006	0.0008273068344370084	0.0008175671684964659	0.0008737123378053644	0.0008606293405781481	0.053538457226286286	0.05054602476987932	-3.889383922477119e-06	-0.00011521859177568428	-3.849654980476319e-06	-0.00011404166712664088
12.943349319348618	0.0007473644326011225	0.0007426319808492773	0.0007839104969744673	0.0007769996006454866	0.0008047978708750673	0.0007965516614700346	0.0008269993303275374	0.0008172632381604336	0.0008733889987471211	0.0008603107058035302	0.05353994451578137	0.050547427696830766	-3.84708331094101e-06	-0.0001146521671648304	-3.80778918364702e-06	-0.00011348110962949853
13.0213395101458	0.0007470858528426019	0.0007423552321446917	0.0007836192833511738	0.000776710975840923	0.0008044994851014732	0.0007962563233021988	0.000826693359368988	0.0008169608221188983	0.0008730673034262264	0.0008599936877621077	0.05354145877716893	0.05054885606566094	-3.8050613078658563e-06	-0.00011408308668928169	-3.7661991579337334e-06	-0.00011291792463227757
13.099799631075467	0.0007468086292122988	0.0007420798321460092	0.0007833295093580612	0.0007764237783484637	0.0008042025875292789	0.0007959624579173849	0.0008263889289051238	0.0008166599276145241	0.0008727472600443786	0.000859678294489373	0.05354300050109564	0.050550310339180074	-3.7633160438138927e-06	-0.00011351133285314452	-3.7248830532625454e-06	-0.00011235209483956288
13.178732513703073	0.0007465327677397819	0.0007418057868657069	0.0007830411816309061	0.0007761380147521459	0.0008039071851561732	0.0007956700722384931	0.0008260860463304721	0.0008163605619398728	0.0008724288768650702	0.0008593645340808896	0.05354457018717122	0.05055179098865321	-3.7218456608312245e-06	-0.00011293688801861101	-3.683839030937594e-06	-0.00011178360281582922
13.258141006655675	0.0007462582744889421	0.000741533102350753	0.0007827543068471833	0.0007758536916774613	0.0008036132850260451	0.0007953791732340933	0.000825784719090771	0.0008160627324378398	0.0008721121622142117	0.0008590524146928934	0.05354616834413466	0.050553298493955304	-3.6806483124565e-06	-0.00011235973440676394	-3.643065263641068e-06	-0.0001112124309864404
13.338027975724735	0.0007459851555581787	0.000741261784682797	0.0007824688917263665	0.0007755708157916548	0.0008033208942293534	0.00079508976791879	0.0008254849546834187	0.0008157664465020935	0.0008717971244807641	0.000858741944542899	0.05354779549001853	0.05055483334372922	-3.639722163575193e-06	-0.00011177985409396851	-3.602559935285757e-06	-0.00011063856163404107
13.418396303969553	0.0007457134170805913	0.0007409918399783693	0.0007821849430302371	0.0007752893938040357	0.0008030300199035119	0.0007948018633536018	0.0008251867606579407	0.0008154717115775329	0.0008714837721173908	0.0008584331319103256	0.05354945215232485	0.0505563960355493	-3.599065390367563e-06	-0.0001111972290116503	-3.5623212409673435e-06	-0.00011006197689777952
13.49924889182131	0.0007454430652241609	0.000740723274389068	0.000781902467563186	0.0007750094324662763	0.0008027406692332614	0.0007945154666463304	0.0008248901446164451	0.000815178535160729	0.000871172113641099	0.0008581259851371157	0.0535511388681962	0.050557987076082354	-3.5586761802626835e-06	-0.00011061184094526832	-3.5223473869106306e-06	-0.00010948265877294694
13.580588657187745	0.0007451741061919407	0.000740456094101756	0.0007816214721725242	0.0007747309385727246	0.0008024528494510589	0.0007942305849519428	0.0008245951142140941	0.0008148869248003888	0.0008708621576339063	0.0008578205126283725	0.053552856184593656	0.05055960698125722	-3.518552731836093e-06	-0.0001100236715322056	-3.482636590395813e-06	-0.000108900589109312
13.662418535558457	0.0007449065462222407	0.0007401903053387521	0.0007813419637487915	0.0007744539189607108	0.0008021665678374604	0.0007939472254729488	0.0008243016771595754	0.000814596888097814	0.0008705539127435043	0.0008575167228529989	0.053554604658478756	0.05056125627643616	-3.4786932547438768e-06	-0.00010943270226068669	-3.443187079655262e-06	-0.00010831574960862289
13.744741480110864	0.0007446403915888189	0.0007399259143580292	0.0007810639492260749	0.0007741783805108663	0.0008018818317215175	0.0007936653954597948	0.0008240098412155855	0.0008143084327073722	0.0008702473876839416	0.0008572146243443538	0.053556384856996056	0.05056293549658583	-3.439095969663686e-06	-0.00010883891446841765	-3.4039970938362293e-06	-0.00010772812182466285
13.827560461816718	0.0007443756486010628	0.0007396629274534025	0.0007807874355823157	0.0007739043301474315	0.0008015986484811653	0.0007933851022112428	0.0008237196141993066	0.0008140215663369645	0.000869942591236303	0.0008569142257009025	0.05355819735766398	0.05056464518645772	-3.3997591082175413e-06	-0.00010824228934144808	-3.3650648829253865e-06	-0.00010713768716111294
13.910878469549415	0.000744112323604182	0.0007394013509547292	0.0007805124298396344	0.0007736317748385785	0.0008013170255436266	0.0007931063530747742	0.000823431003982901	0.000813736296748506	0.0008696395322494107	0.0008566155355868905	0.05356004274856132	0.050566385900765114	-3.3606809129180584e-06	-0.00010764280791283887	-3.326388707689844e-06	-0.00010654442687113574
13.9946985101918	0.0007438504229793883	0.000739141191228095	0.0007802389390646417	0.0007733607215967236	0.0008010369703858055	0.0007928291554469719	0.0008231440184939991	0.0008134526317584033	0.0008693382196405201	0.0008563185627330117	0.05356192162852721	0.05056815820437016	-3.321859637091251e-06	-0.00010704045106113558	-3.2879668396077616e-06	-0.00010594832205540472
14.079023608744702	0.0007435899531440885	0.000738882454676015	0.0007799669703687678	0.0007730911774788559	0.0008007584905347001	0.0007925535167739335	0.0008228586657162037	0.0008131705792380473	0.0008690386623960396	0.000856023315937099	0.05356383460735506	0.05056996267246842	-3.2832935447420913e-06	-0.00010643519950720437	-3.2497975607217663e-06	-0.000105349353658718
14.163856808436103	0.0007433309205520713	0.000738625147737628	0.0007796965309085856	0.0007728231495868605	0.0008004815935678128	0.0007922794445516715	0.0008225749536895972	0.0008128901471143063	0.0008687408695722546	0.0008557298040648186	0.05356578230599769	0.05057179989078042	-3.2449809105987437e-06	-0.00010582703381564751	-3.2118791636935942e-06	-0.00010474750247202458
14.24920117083096	0.0007430733316936885	0.0007383692768888853	0.0007794276278861331	0.0007725566450678407	0.000800206287113555	0.0007920069463265162	0.0008222928905112454	0.0008126113433700201	0.0008684448502960524	0.0008554380360503657	0.05356776535677159	0.05057367045574659	-3.206920019998942e-06	-0.00010521593439255517	-3.1742099516939362e-06	-0.00010414274912973198
14.335059775941703	0.0007428171930960436	0.0007381148486427462	0.0007791602685492424	0.0007722916711144466	0.0007999325788516697	0.0007917360296955292	0.000822012484335716	0.000812334176044503	0.0008681506137656673	0.0008551480208971788	0.05356978440356732	0.05057557497472386	-3.1691091687720274e-06	-0.00010460188148220251	-3.1367882382836096e-06	-0.00010353507410684748
14.421435722339384	0.0007425625113231811	0.000737861869549377	0.0007788944601918753	0.0007720282349652118	0.0007996604765136536	0.0007914667023069217	0.0008217337433756055	0.0008120586532340601	0.0008678581692514361	0.0008548597676786641	0.05357184010206453	0.050577514066188684	-3.1315466632268057e-06	-0.00010398485516713296	-3.099612347387537e-06	-0.00010292445771856173
14.50833212726552	0.0007423092929762682	0.0007376103461963389	0.0007786302101544521	0.0007717663439048816	0.0007993899878831785	0.0007911989718604707	0.0008214566759020604	0.0008117847830924951	0.0008675675260965541	0.0008545732855389216	0.05357393311994653	0.05057948835994045	-3.0942308200804236e-06	-0.00010336483536677044	-3.062680613243572e-06	-0.00010231088011911083
14.595752126744532	0.0007420575446937818	0.0007373602852087849	0.000778367525824189	0.0007715060052647498	0.0007991211207965211	0.0007909328461079416	0.0008211812902453153	0.0008115125738316345	0.0008672786937178517	0.0008542885836934869	0.05357606413712595	0.050581498497313374	-3.057159966377704e-06	-0.0001027418018353099	-3.025991380316631e-06	-0.00010169432130022193
14.683698875697011	0.0007418072731516916	0.000737111693249651	0.0007781064146354338	0.0007712472264229959	0.0007988538831429956	0.000790668332853515	0.0008209075947952281	0.0008112420337218505	0.0008669916816065712	0.0008540056714300793	0.05357823384596709	0.050583545131387415	-3.0203324394269607e-06	-0.00010211573416021857	-2.989543003229303e-06	-0.00010107476108867086
14.772175548053516	0.0007415584850636483	0.0007368645770198517	0.0007778468840700096	0.0007709900148050277	0.0007985882828653904	0.0007904054399542189	0.0008206355980018305	0.0008109731710925971	0.0008667064993291665	0.0008537245581093645	0.053580442951519376	0.05058562892720638	-2.9837465867176005e-06	-0.00010148661176040408	-2.9533338466898595e-06	-0.00010045217914519955
14.861185336869132	0.0007413111871811652	0.0007366189432584738	0.0007775889416575557	0.0007707343778838234	0.0007983243279604119	0.0007901441753203641	0.000820365308375877	0.0008107059943329468	0.0008664231565281022	0.0008534452531657234	0.0535826921717492	0.0505877505619995	-2.9474007658828252e-06	-0.00010085441388502092	-2.9173622854445497e-06	-9.982655496315607e-05
14.95073145443871	0.0007410653862938034	0.0007363747987429661	0.0007773325949758724	0.0007704803231802762	0.000798062026479126	0.0007898845469159823	0.0008200967344894045	0.0008104405118921329	0.0008661416629226701	0.0008531677661080321	0.053584982237781735	0.05058991072540524	-2.91129334463458e-06	-0.00010021911961241581	-2.8816267042290275e-06	-9.919786786743989e-05
15.040817132412794	0.0007408210892293512	0.0007361321502893329	0.0007770778516512668	0.0007702278582635402	0.0007978013865274077	0.0007896265627592662	0.000819829884976293	0.0008101767322800999	0.000865862028309812	0.0008528921065204505	0.05358731389414234	0.05059211011970341	-2.8754227006690114e-06	-9.958070784718553e-05	-2.846125497647789e-06	-9.856609701142105e-05
15.131445621914246	0.0007405783028540134	0.0007358910047523286	0.0007768247193589077	0.0007699769907513855	0.0007975424162663983	0.0007893702309230248	0.000819564768532842	0.0008099146640680636	0.0008655842625649621	0.0008526182840632298	0.053589687899004645	0.050594349460047754	-2.8397872216144246e-06	-9.893915731912228e-05	-2.810857070160294e-06	-9.793122137632948e-05
15.222620193655578	0.0007403370340725864	0.0007356513690256459	0.0007765732058231718	0.0007697277283105454	0.0007972851239129606	0.0007891155595351265	0.0008193013939183426	0.0008096543158890678	0.0008653083756428893	0.0008523463084735187	0.05359210502444478	0.050596629474703746	-2.8043853049835796e-06	-9.829444658215891e-05	-2.7758198360029046e-06	-9.729321976995053e-05
15.31434413805701	0.0007400972898286446	0.0007354132500421093	0.0007763233188180031	0.0007694800786570758	0.0007970295177401409	0.0007888625567789608	0.0008190397699556649	0.0008093956964385591	0.000865034377578562	0.0008520761895661905	0.05359456605669755	0.050598950905294045	-2.769215358099965e-06	-9.764655401198197e-05	-2.7410122191203617e-06	-9.665207082396043e-05
15.406620765365147	0.0007398590771047164	0.0007351766547738637	0.0007760750661672658	0.0007692340495567086	0.000796775606077637	0.0007886112308938953	0.0008187799055318449	0.0008091388144749563	0.0008647622784880169	0.0008518079372346751	0.05359707179641992	0.0506013145070422	-2.7342757979954488e-06	-9.699545780350594e-05	-2.7064326530851224e-06	-9.60077529922887e-05
15.499453405772549	0.0007396224029224723	0.0007349415902325708	0.000775828455745111	0.0007689896488252193	0.0007965233973122742	0.000788361590175747	0.0008185218095986896	0.0008088836788202414	0.0008644920885692487	0.000851541561451811	0.05359962305895809	0.05060372104902852	-2.699565051403341e-06	-9.634113597087324e-05	-2.672079581064399e-06	-9.536024455031322e-05
15.592845409537835	0.0007393872743428932	0.0007347080634695897	0.0007755834954763305	0.0007687468843287804	0.0007962728998884717	0.000788113642977242	0.0008182654911733714	0.0008086302983605374	0.0008642238181030995	0.000851277072270695	0.05360222067461931	0.050606171314444184	-2.6650815546985437e-06	-9.568356634576114e-05	-2.637951455777658e-06	-9.470952359344476e-05
15.686800147106629	0.0007391536984664549	0.0007344760815761704	0.0007753401933367251	0.0007685057639843308	0.0007960241223087289	0.000787867397708495	0.0008180109593390437	0.0008083786820467107	0.0008639574774541697	0.0008510144798255556	0.05360486548894965	0.05060866610085639	-2.6308237537769896e-06	-9.502272657349597e-05	-2.604046739368253e-06	-9.405556803351867e-05
15.781321009233178	0.0007389216824333049	0.0007342456516836436	0.0007750985573534726	0.0007682662957599453	0.0007957770731341111	0.0007876228628374874	0.0008177582232454615	0.0008081288388949706	0.0008636930770717427	0.0008507537943326351	0.05360755836301852	0.050611206220470384	-2.5967901040027316e-06	-9.43585941120817e-05	-2.5703639033695935e-06	-9.339835559804555e-05
15.87641140710273	0.0007386912334234407	0.0007340167809636088	0.0007748585956054995	0.0007680284876752055	0.0007955317609847414	0.0007873800468905516	0.0008175072921096066	0.0008078807779874841	0.0008634306274907204	0.0008504950260910865	0.05361030017370365	0.05061379250040636	-2.562979070225291e-06	-9.369114623264396e-05	-2.5369014286947406e-06	-9.273786382976712e-05
15.972074772454643	0.0007384623586568757	0.0007337894766281125	0.0007746203162238426	0.0007677923478015634	0.000795288194540284	0.0007871389584528506	0.0008172581752163119	0.0008076345084729787	0.0008631701393325606	0.0008502381854838675	0.053613091813988344	0.0506164257829729	-2.529389126616592e-06	-9.302036001440639e-05	-2.5036578054794117e-06	-9.207407008199331e-05
16.06831455770623	0.0007382350653938291	0.0007335637459298499	0.0007743837273920415	0.0007675578842627339	0.0007950463825404622	0.0007868996061688867	0.0008170108819189187	0.0008073900395673848	0.0008629116233062562	0.0008499832829786787	0.05361593419325799	0.05061910692595014	-2.4960187566510153e-06	-9.234621234405216e-05	-2.4706315330941253e-06	-9.140695151907408e-05
16.165134236077357	0.0007380093609348821	0.0007333395961623331	0.000774148837346497	0.0007673251052350548	0.0007948063337855451	0.000786661998742979	0.0008167654216399055	0.0008071473805544486	0.0008626550902092908	0.0008497303291288756	0.05361882823760596	0.050621836802879024	-2.462866453075037e-06	-9.166867991494687e-05	-2.4378211200852193e-06	-9.073648511462307e-05
16.262537301715792	0.0007377852526211637	0.0007331170346600879	0.0007739156543768661	0.0007670940189478814	0.0007945680571368695	0.0007864261449397808	0.0008165218038715598	0.0008069065407863824	0.0008624005509286431	0.0008494793345744285	0.05362177489014576	0.05062461630335237	-2.4299307177927387e-06	-9.098773922361358e-05	-2.405225084050819e-06	-9.006264764757632e-05
16.36052726982327	0.0007375627478345101	0.0007328960687988287	0.0007736841868264326	0.0007668646336839607	0.000794331561517345	0.0007861920535847784	0.0008162800381766274	0.0008066675296845015	0.0008621480164417775	0.0008492303100428704	0.05362477511132437	0.0506274463333134	-2.3972100618311135e-06	-9.030336656856708e-05	-2.372841951640836e-06	-8.938541570208125e-05
16.459107676782416	0.0007373418539976448	0.0007326767059956486	0.0007734544430925033	0.0007666369577798255	0.0007940968559119826	0.0007859597335648088	0.0008160401341889978	0.000806430356739886	0.0008618974978176731	0.0008489832663502782	0.05362782987924927	0.05063032781536157	-2.364703005269808e-06	-8.96155380477881e-05	-2.3406702584676323e-06	-8.87047656650819e-05
16.55828208028434	0.0007371225785743363	0.0007324589537091915	0.0007732264316267859	0.0007664109996261753	0.0007938639493684118	0.0007857291938285703	0.0008158021016143708	0.0008061950315140337	0.0008616490062178459	0.0008487382144022496	0.05363094019001317	0.05063326168906289	-2.3324080772003583e-06	-8.892422955800172e-05	-2.308708549069588e-06	-8.802067372465361e-05
16.658054059457015	0.0007369049290695714	0.0007322428194398393	0.0007730001609357853	0.0007661867676682735	0.0007936328509974144	0.0007855004433871502	0.0008155659502309515	0.0008059615636395337	0.0008614025528974008	0.0008484951651949083	0.05363410705803161	0.050636248911264246	-2.30032381564986e-06	-8.822941679137442e-05	-2.276955376826536e-06	-8.73331158673385e-05
16.758427214994473	0.0007366889130297161	0.000732028310729885	0.0007727756395811931	0.0007659642704063384	0.0007934035699734576	0.0007852734913145489	0.000815331689890142	0.0008057299628207402	0.0008611581492060908	0.000848254129815915	0.05363733151638394	0.05063929045641654	-2.268448767517653e-06	-8.7531075233932e-05	-2.245409303914224e-06	-8.664206787681317e-05
16.859405169286727	0.0007364745380426815	0.0007318154351637146	0.0007725528761802864	0.0007657435163959423	0.0007931761155352366	0.0007850483467482138	0.0008150993305172485	0.0008055002388344591	0.0008609158065893981	0.0008480151194454988	0.05364061461716051	0.05064238731690213	-2.236781488533686e-06	-8.682918016392205e-05	-2.2140689012444675e-06	-8.594750533150175e-05
16.960991566550526	0.0007362618117380824	0.0007316042003679785	0.0007723318794063219	0.0007655245142484085	0.0007929504969862162	0.0007848250188895765	0.00081486888211219	0.0008052724015306395	0.0008606755365896224	0.0008477781453574971	0.053643957431818774	0.050645540503371056	-2.2053205431752515e-06	-8.612370664889957e-05	-2.1829327484009647e-06	-8.524940360271627e-05
17.063190072960847	0.0007360507417874007	0.0007313946140117696	0.000772112657988941	0.0007653072726312159	0.0007927267236951886	0.0007846035170045963	0.0008146403547502245	0.0008050464608330769	0.0008604373508469951	0.0008475432189204177	0.05364736105154411	0.05064875104508129	-2.1740645046240507e-06	-8.541462954411716e-05	-2.1519994335902903e-06	-8.454773785260272e-05
17.166004376783235	0.0007358413359041399	0.0007311866838067936	0.0007718952207145701	0.0007650918002684027	0.0007925048050968237	0.0007843838504243088	0.000814413758582673	0.0008048224267401197	0.000860201261100801	0.0008473103515985095	0.05365082658761698	0.05065201999024435	-2.1430119547223916e-06	-8.470192349091521e-05	-2.1212675535842163e-06	-8.384248303200392e-05
17.26943818850684	0.0007356336018439821	0.0007309804175075412	0.0007716795764268273	0.0007648781059409742	0.0007922847506922342	0.0007841660285453786	0.0008141891038376627	0.0008046003093253897	0.000859967279190521	0.0008470795549528526	0.053654355171791505	0.05065534840638257	-2.112161483870407e-06	-8.398556291328019e-05	-2.090735713645986e-06	-8.31336138783223e-05
17.37349524097843	0.0007354275474049427	0.0007307758229114577	0.0007714657340269336	0.0007646661984873147	0.0007920665700495455	0.0007839500608306616	0.0008139664008208735	0.0008043801187385087	0.0008597354170569931	0.0008468508406424659	0.053657947956674196	0.050658737380686845	-2.0815116910095736e-06	-8.326552201678994e-05	-2.0604025274912827e-06	-8.242110491335497e-05
17.478179289537028	0.0007352231804275209	0.0007305729078591096	0.0007712537024741205	0.0007644560868035982	0.0007918502728044648	0.000783735956809767	0.0008137456599162936	0.0008041618652058326	0.000859505686743585	0.0008466242204254243	0.053661606116117214	0.05066218802038709	-2.0510611835572283e-06	-8.25417747861712e-05	-2.0302666172240455e-06	-8.170493044121208e-05
17.583494112149474	0.0007350205087948507	0.0007303716802343526	0.0007710434907860484	0.0007642477798442077	0.0007916358686608652	0.0007835237260796314	0.0008135268915869893	0.0008039455590311991	0.000859278100397392	0.0008463997061600019	0.053665330845614666	0.050665701453125905	-2.0208085773272023e-06	-8.181429498244075e-05	-2.0003266132792227e-06	-8.098506454606857e-05
17.689443509546752	0.0007348195404328461	0.0007301721479644928	0.0007708351080392196	0.0007640412866221511	0.000791423367391368	0.000783313378305092	0.0008133101063758759	0.0008037312105966776	0.0008590526702704432	0.0008461773098058211	0.05366912336270701	0.050669278827340215	-1.9907524964990313e-06	-8.10830561414344e-05	-1.970581154371598e-06	-8.026148109013809e-05
17.79603130536116	0.0007346202833103478	0.0007299743190204506	0.0007706285633694005	0.000763836616209484	0.0007912127788379357	0.0007831049232194721	0.0008130953149065077	0.0008035188303633353	0.0008588294087209358	0.0008459570434250291	0.05367298490739577	0.05067292131265279	-1.9608915735420604e-06	-8.034803157103143e-05	-1.941028887422931e-06	-7.953415371086958e-05
17.90326134626431	0.0007344227454392662	0.0007297782014169207	0.0007704238659720451	0.0007636337777377372	0.000791004112912469	0.0007828983706251684	0.0008128825278838722	0.0008033084288720095	0.0008586083282144822	0.000845738919183486	0.053676916742562496	0.05067663010026563	-1.9312244491712094e-06	-7.960919434890634e-05	-1.9116684675307347e-06	-7.880305581925429e-05
18.011137502105942	0.0007342269348747175	0.0007295838032125273	0.0007702210251027154	0.0007634327803983373	0.0007907973795974102	0.0007826937303942448	0.0008126717560951928	0.0008031000167440872	0.0008583894413253736	0.0008455229493519696	0.053680920154400034	0.05068040640336982	-1.9017497722897264e-06	-7.886651732061378e-05	-1.8824985578993168e-06	-7.806816059766075e-05
18.119663666053608	0.0007340328597151644	0.0007293911325099811	0.000770020050077514	0.0007632336334430428	0.0007905925889463517	0.000782491012469032	0.0008124630104107464	0.0008028936046822981	0.0008581727607378693	0.0008453091463074017	0.05368499645284746	0.05068425145755255	-1.8724661999224013e-06	-7.811997309631336e-05	-1.853517829776899e-06	-7.732944099644867e-05
18.228843754733095	0.0007338405281025509	0.0007292001974562338	0.0007698209502735138	0.0007630363461843761	0.0007903897510846549	0.0007822902268627381	0.0008122563017846909	0.0008026892034715188	0.0008579582992475036	0.0008450975225340952	0.05368914697203868	0.0506881665212216	-1.8433723971669931e-06	-7.736953404924307e-05	-1.8247249624126806e-06	-7.658686973271989e-05
18.338681708369887	0.0007336499482224292	0.0007290110062426238	0.0007696237351291882	0.0007628409279960561	0.000790188876210069	0.0007820913836600559	0.0008120516412558949	0.0008024868239795793	0.0008577460697624068	0.0008448880906250089	0.05369337307075352	0.05069215287603233	-1.8144670371491277e-06	-7.66151723129993e-05	-1.7961186430074001e-06	-7.584041928784813e-05
18.44918149093129	0.0007334611283040918	0.0007288235671050275	0.0007694284141448502	0.0007626473883134395	0.0007899899745933609	0.000781894493017785	0.0008118490399487901	0.0008022864771580871	0.0008575360853046537	0.0008446808632830344	0.05369767613288438	0.05069621182732372	-1.7857488009455358e-06	-7.58568597786502e-05	-1.7676975666400425e-06	-7.509006190428713e-05
18.56034709026951	0.0007332740766206962	0.0007286378883240038	0.0007692349968830915	0.000762455736633963	0.0007897930565789521	0.0007816995651654567	0.0008116485090742263	0.0008020881740432609	0.0008573283590116312	0.0008444758533222958	0.05370205756790535	0.05070034470456581	-1.7572163775359147e-06	-7.509456809248749e-05	-1.7394604362153641e-06	-7.433576958321142e-05
18.672182518265565	0.0007330888014893873	0.0007284539782249365	0.0007690434929692231	0.0007622659825175866	0.0007895981325855586	0.0007815066104059675	0.0008114500599303421	0.000801891925756772	0.0008571229041374254	0.0008442730736694695	0.053706518811357344	0.05070455286181262	-1.7288684637695347e-06	-7.432826865413911e-05	-1.711405962436137e-06	-7.357751408326729e-05
18.784691810974078	0.0007329053112714122	0.0007282718451781705	0.0007688539120917174	0.0007620781355872392	0.0007894052131068378	0.0007813156391162119	0.0008112537039034382	0.0008016977435065943	0.0008569197340542268	0.0008440725373651232	0.05371106132533541	0.05070883767816421	-1.7007037642863092e-06	-7.355793261323851e-05	-1.6835328637255197e-06	-7.28152669169091e-05
18.897879028768923	0.00073272361437224	0.0007280914975991513	0.0007686662640026592	0.0007618922055292706	0.0007892143087120466	0.0007811266617477337	0.0008110594524688745	0.0008015056385878727	0.0008567188622537657	0.0008438742575650794	0.0537156865989905	0.05071320055824098	-1.6727209914508753e-06	-7.278353086623279e-05	-1.6558398661611386e-06	-7.20489993473461e-05
19.01174825648978	0.0007325437192416728	0.000727912943948559	0.0007684805585181961	0.0007617082020939078	0.0007890254300467044	0.0007809396888273755	0.0008108673171919715	0.0008013156223837983	0.0008565203023487669	0.0008436782475417995	0.053720396149039784	0.05071764293266129	-1.6449188653486907e-06	-7.200503405571657e-05	-1.6283257034659798e-06	-7.127868238795965e-05
19.126303603589555	0.0007323656343739469	0.0007277361927324312	0.0007682968055189837	0.0007615261350957011	0.0007888385878332538	0.0007807547309579327	0.0008106773097289172	0.0008011277063664877	0.0008563240680744161	0.0008434845206857791	0.05372519152028602	0.05072216625853566	-1.6172961136789142e-06	-7.122241256574124e-05	-1.6009891169056073e-06	-7.050428679727938e-05
19.241549204282624	0.0007321893683078481	0.0007275612525022996	0.0007681150149506528	0.0007613460144139963	0.0007886537928717501	0.0007805717988188291	0.0008104894418277047	0.0008009419020978922	0.0008561301732898728	0.0008432930905069852	0.0537300742861485	0.05072677201996382	-1.5898514717266506e-06	-7.043563652012197e-05	-1.5738288552716827e-06	-6.972578307840038e-05
19.357489217694134	0.0007320149296267987	0.0007273881318553013	0.0007679351968242559	0.0007611678499933833	0.0007884710560405295	0.000780390903166775	0.0008103037253290578	0.0008007582212306941	0.0008559386319797792	0.0008431039706362913	0.053735046049203504	0.050731461728546125	-1.5625836823247863e-06	-6.964467578024491e-05	-1.5468436748234185e-06	-6.89431414754027e-05
19.474127828010037	0.000731842326958962	0.0007272168394343069	0.0007677573612167355	0.00076099165184417	0.0007882903882969097	0.0007802120548364593	0.0008101201721673889	0.0008005766755092378	0.0008557494582558166	0.0008429171748269563	0.05374010844173499	0.050736236923903014	-1.5354914957429674e-06	-6.88494999399325e-05	-1.5200323391973726e-06	-6.815633196963211e-05
19.59146924462811	0.0007316715689773308	0.0007270473839280316	0.0007675815182713875	0.0007608174300428462	0.0007881118006778857	0.0007800352647412296	0.0008099387943717601	0.000800397276770458	0.0008555626663582734	0.0008427327169561146	0.053745263126296766	0.05074109917420481	-1.5085736697066816e-06	-6.805007832566545e-05	-1.4933936194174227e-06	-6.736532427922826e-05
19.709517702309874	0.0007315026643998119	0.0007268797740711452	0.0007674076781983227	0.0007606451947325529	0.0007879353043008289	0.0007798605438737847	0.0008097596040668547	0.0008002200369448242	0.0008553782706576392	0.0008425506110262901	0.05375051179628606	0.05074605007671246	-1.4818289693035828e-06	-6.724637999205862e-05	-1.46692629379502e-06	-6.65700878543507e-05
19.828277461333414	0.0007313356219893115	0.0007267140186443827	0.0007672358512749423	0.0007604749561235585	0.0007877609103642072	0.0007796879033068805	0.0008095826134739708	0.0008000449680573005	0.0008551962856562299	0.0008423708711669407	0.053755856176527346	0.05075109125832815	-1.4552561669275467e-06	-6.643837371861361e-05	-1.4406291478949278e-06	-6.577059187520828e-05
19.94775280764713	0.0007311704505538095	0.0007265501264746442	0.0007670660478464055	0.0007603067244937323	0.0007875886301482994	0.0007795173541940332	0.0008094078349120176	0.0007998720822283133	0.0008550167259898334	0.0008421935116360197	0.05376129802386729	0.05075622437615748	-1.4288540422660936e-06	-6.562602800874728e-05	-1.4145009744983596e-06	-6.496680524981091e-05
20.067948053024427	0.0007310071589464313	0.0007263881064350917	0.0007668982783261039	0.0007601405101890227	0.0007874184750159223	0.0007793489077702362	0.0008092352807985303	0.0007997013916747324	0.0008548396064293812	0.0008420185468215652	0.053766839127784356	0.05076145111808224	-1.4026213821893667e-06	-6.480931108407417e-05	-1.3885405735075684e-06	-6.41586966089458e-05
20.188867535219305	0.0007308457560655209	0.0007262279674452502	0.0007667325531961456	0.0007599763236239463	0.000787250456413174	0.0007791825753526893	0.0008090649636507043	0.0007995329087108745	0.0008546649418826587	0.0008418459912433209	0.05377248131100652	0.050766773203344905	-1.3765569807362536e-06	-6.398819088315744e-05	-1.3627467519410769e-06	-6.33462343055946e-05
20.31051561812294	0.0007306862508546936	0.0007260697184710866	0.0007665688830078263	0.0007598141752820616	0.0007870845858701668	0.0007790183683415194	0.0008088968960864277	0.0007993666457495005	0.0008544927473960216	0.0008416758595543677	0.053778226430143385	0.0507721923831444	-1.3506596390731873e-06	-6.316263505884434e-05	-1.3371183238690583e-06	-6.252938641113093e-05
20.432896691921076	0.0007305286523028986	0.0007259133685251022	0.0007664072783821188	0.0007596540757164662	0.0007869208750017852	0.0007788562982205294	0.0008087310908253447	0.0007992026153028472	0.0008543230381561626	0.0008415081665427987	0.05378407637633185	0.050777710441243754	-1.3249281654117463e-06	-6.23326109739919e-05	-1.3116541103422134e-06	-6.170812071151777e-05
20.55601517325261	0.0007303729694444668	0.0007257589266664061	0.0007662477500101558	0.0007594960355502822	0.0007867593355084425	0.0007786963765579389	0.0008085675606899209	0.0007990408299836571	0.0008541558294918916	0.0008413429271334085	0.05379003307589087	0.050783329194588236	-1.2993613749795983e-06	-6.149808569907989e-05	-1.2863529393796272e-06	-6.0882404705753235e-05
20.679875505368887	0.0007302192113591548	0.0007256064020007909	0.000766090308653718	0.0007593400654771506	0.0007865999791768481	0.0007785386150071397	0.0008084063186065286	0.0007988813025062309	0.00085399113687595	0.000841180156389415	0.05379609849099284	0.05078905049394075	-1.2739580899545806e-06	-6.065902600851936e-05	-1.2612136458768283e-06	-6.005220560120761e-05
20.804482158294064	0.0007300673871721866	0.0007254558036808024	0.0007659349651457285	0.0007591861762617296	0.000786442817880786	0.0007783830253074629	0.0008082473776065508	0.0007987240456874913	0.000853828975926861	0.0008410198695142124	0.0538022746203479	0.0507948762245222	-1.2487171394208983e-06	-5.9815398377738305e-05	-1.2362350715828044e-06	-5.921749031140289e-05
20.92983962898646	0.0007299175060542821	0.0007253071409057991	0.0007657817303907425	0.0007590343787401913	0.0007862878635818963	0.000778229619284945	0.0008080907508274891	0.0007985690724480606	0.0008536693624107979	0.0008408620818531448	0.05380856349989929	0.05080080830667259	-1.2236373593222868e-06	-5.896716898004528e-05	-1.211416065046659e-06	-5.837822545293192e-05
21.055952441500814	0.0007297695772216851	0.0007251604229220116	0.0007656306153654466	0.0007588846838207251	0.0007861351283304699	0.0007780784088531111	0.0008079364515140969	0.0007984163958133526	0.0008535123122434943	0.0008407068088953158	0.05381496720353407	0.05080684869651801	-1.1987175924121386e-06	-5.8114303683270974e-05	-1.1867554815621004e-06	-5.7534377341794674e-05
21.18282514715158	0.0007296236099361803	0.0007250156590225914	0.0007654816311191561	0.0007587371024840415	0.0007859846242662477	0.00077792940601376	0.0008077844930195244	0.0007982660289146815	0.0008533578414921789	0.0008405540662754232	0.05382148784381108	0.05081299938665739	-1.173956688201895e-06	-5.7256768046798356e-05	-1.1622521831288445e-06	-5.668591199081696e-05
21.31046232467717	0.0007294796135051057	0.0007248728585476543	0.0007653347887743163	0.0007585916457838795	0.0007858363636192314	0.0007777826228577614	0.0008076348888064756	0.0007981179849903822	0.0008532059663775462	0.0008404038697756252	0.05382812757269575	0.050819262406857864	-1.1493535028972955e-06	-5.639452731681649e-05	-1.1379050383810568e-06	-5.5832795104932e-05
21.438868580405217	0.0007293375972813608	0.000724732030884324	0.0007651900995270107	0.0007584483248475208	0.0007856903587105066	0.0007776380715658651	0.0008074876524483944	0.0007979722773869542	0.000853056703275764	0.0008402562353274443	0.053834888582320765	0.05082563982476741	-1.1249068993688868e-06	-5.552754642434987e-05	-1.113712922564368e-06	-5.4974992079431795e-05
21.568048548418737	0.0007291975706633975	0.0007245931854667544	0.0007650475746474619	0.0007583071508762959	0.0007855466219530637	0.0007774957644095073	0.0008073427976306465	0.0007978289195602059	0.0008529100687205008	0.0008401111790136861	0.05384177310574916	0.05083213374663973	-1.1006157470947776e-06	-5.465578998148368e-05	-1.0896747174708211e-06	-5.4112467995748315e-05
21.69800689072348	0.0007290595430952171	0.0007244563317761635	0.0007649072254805485	0.0007581681351461082	0.0007854051658526425	0.0007773557137516423	0.0008072003381517402	0.0007976879250764348	0.0008527660794050074	0.0008399687170704116	0.05384878341776368	0.050838746318075896	-1.0764789221007903e-06	-5.377922227683962e-05	-1.0657893113876979e-06	-5.324518761767871e-05
21.828748297416116	0.0007289235240663469	0.0007243214793408437	0.0007647690634463105	0.0007580312890079477	0.0007852660030085744	0.0007772179320475682	0.0008070602879245468	0.0007975493076136055	0.0008526247521842147	0.0008398288658889243	0.05385592183566685	0.05084547972477709	-1.0524953069431138e-06	-5.2897807273993847e-05	-1.0420555990819057e-06	-5.237311538969225e-05
21.960277486853503	0.0007287895231118138	0.0007241886377361724	0.0007646331000404653	0.0007578966238884111	0.0007851291461146362	0.0007770824318457675	0.0008069226609775439	0.0007974130809625531	0.0008524861040768772	0.0008396916420177979	0.05386319072009581	0.050852336193317964	-1.0286637906202663e-06	-5.201150860578707e-05	-1.0184724817054354e-06	-5.149621543093508e-05
22.092599205822967	0.0007286575498121146	0.0007240578165846189	0.0007644993468349298	0.000757764151290232	0.0007849946079599229	0.0007769492257887636	0.0008067874714560849	0.000797279259028207	0.0008523501522677559	0.0008395570621649438	0.05387059247585824	0.050859317991930525	-1.0049832685379671e-06	-5.1120289571243704e-05	-9.950388667606669e-07	-5.061445153253796e-05
22.225718229713628	0.0007285276137931682	0.0007239290255557339	0.0007643678154783342	0.0007576338827928037	0.0007848624014297162	0.0007768183266139763	0.000806654733623672	0.0007971478558308222	0.0008522169141098291	0.0008394251431997029	0.05387812955278188	0.05086642743130623	-9.814526424822487e-07	-5.022411313304609e-05	-9.717536680847565e-07	-4.972778715539583e-05
22.359639362688714	0.0007283997247262636	0.0007238022743661374	0.0007642385176965461	0.0007575058300527083	0.0007847325395063709	0.0007766897471545895	0.0008065244618632556	0.0007970188855072342	0.0008520864071265478	0.0008392959021549785	0.05388580444658142	0.05087366686541484	-9.580708205361894e-07	-4.932294191195563e-05	-9.486158057633344e-07	-4.8836185424588896e-05
22.494367437858962	0.0007282738923280016	0.0007236775727794976	0.0007641114652931972	0.0007573800048042523	0.0007846050352702131	0.0007765635003404353	0.0008063966706785546	0.0007968923623121323	0.0008519586490141293	0.0008391693562294086	0.05389361969974433	0.05088103869233924	-9.348367170621333e-07	-4.8416738184536845e-05	-9.256242061005809e-07	-4.793960912666262e-05
22.629907317457054	0.0007281501263602181	0.0007235549306064972	0.000763986670150205	0.0007572564188599968	0.0007844799019004378	0.000776439599198877	0.0008062713746953853	0.000796768300619344	0.0008518336576438867	0.0008390455227895656	0.053901577902434085	0.050888545355125055	-9.117492526370709e-07	-4.750546387832788e-05	-9.027778015715214e-07	-4.70380207056309e-05
22.766263893012997	0.0007280284366299085	0.0007234343577047965	0.0007638641442283077	0.0007571350841112993	0.000784357152676032	0.0007763180568557128	0.0008061485886630224	0.0007966467149231476	0.0008517114510646045	0.0008389244193722063	0.053909681693410524	0.05089618934265232	-8.888073539923581e-07	-4.6589080567566166e-05	-8.800755307604435e-07	-4.6131382258507436e-05
22.903442085530802	0.0007279088329891354	0.0007233158639789847	0.0007637438995675938	0.0007570160125288537	0.0007842368009766962	0.0007761988865360834	0.0008060283274555721	0.0007965276198395984	0.0008515920475049543	0.0008388060636865532	0.05391793376097223	0.0509039731905205	-8.660099540054762e-07	-4.5667549470884694e-05	-8.575163383422492e-07	-4.521965553294649e-05
23.041446845665973	0.0007277913253349233	0.0007231994593805167	0.000763625948288032	0.0007568992161632268	0.0007841188602837775	0.0007760821015653867	0.0008059106060733608	0.0007964110301078672	0.0008514754653759447	0.0008386904736166101	0.053926336843913944	0.05091189948195378	-8.433559916137291e-07	-4.47408314454556e-05	-8.350991750082949e-07	-4.430280192174729e-05
23.180283153904217	0.0007276759236091528	0.0007230851539076515	0.0007635103025900156	0.0007567847071454128	0.0007840033441812227	0.0007759677153702156	0.00080579543964436	0.0007962969605916153	0.0008513617232734311	0.0008385776672235358	0.053934893732507073	0.050919970848724225	-8.208444117869217e-07	-4.380888698388152e-05	-8.128229974282281e-07	-4.338078245927357e-05
23.31995602074116	0.0007275626377984301	0.0007229729576053673	0.0007633969747548916	0.0007566724976873721	0.0007838902663565282	0.0007758557414792892	0.0008056828434256109	0.0007961854262803694	0.0008512508399806499	0.0008384676627480368	0.05394360726949874	0.05092818997209429	-7.984741654688127e-07	-4.287167620944943e-05	-7.906867682157259e-07	-4.245355781817839e-05
23.460470486863187	0.0007274514779339586	0.0007228628805652775	0.0007632859771455091	0.0007565626000825877	0.0007837796406017165	0.0007757461935244098	0.0008055728328046902	0.000796076442290934	0.0008511428344708155	0.0008383604786128218	0.05395248035113159	0.05093655958377954	-7.762442095359152e-07	-4.192915887221704e-05	-7.686894558612753e-07	-4.1521088304186105e-05
23.60183162332936	0.0007273424540913874	0.0007227549329255273	0.0007631773222067565	0.0007564550267066138	0.0007836714808143073	0.0007756390852414211	0.0008054654233011815	0.0007959700238688094	0.0008510377259097508	0.0008382561334250842	0.05396151592818436	0.0509450824669265	-7.541535067671391e-07	-4.098129434559894e-05	-7.468300347117894e-07	-4.0583333853122516e-05
23.744044531754422	0.0007272355763906527	0.0007226491248706827	0.0007630710224661069	0.0007563497900176297	0.0007835658009983121	0.000775534430471179	0.0008053606305681766	0.0007958661863896411	0.0008509355336585688	0.0008381546459790366	0.05397071700703387	0.05095376145711947	-7.32201025761825e-07	-4.0028041620121524e-05	-7.251074848994843e-07	-3.9640254025474775e-05
23.887114344492932	0.0007271308549958101	0.0007225454666316115	0.0007629670905341678	0.0007562469025570016	0.0007834626152652372	0.0007754322431605397	0.0008052584703938014	0.0007957649453606883	0.000850836277276408	0.0008380560352584915	0.05398008665074095	0.05096259944339866	-7.103857409093868e-07	-3.906935929992583e-05	-7.035207922946075e-07	-3.869180800208927e-05
24.031046224824397	0.0007270283001148474	0.0007224439684853467	0.0007628655391052277	0.0007561463769498387	0.0007833619378350966	0.000775332537363353	0.000805158958702758	0.0007956663164223108	0.0008507399765232096	0.0008379603204394833	0.05398962798015506	0.05097159936930567	-6.887066323485458e-07	-3.8105205598854e-05	-6.820689484846217e-07	-3.7737954581062993e-05
24.175845367139747	0.0007269279219994859	0.0007223446407549386	0.000762766380957806	0.0007560482259055534	0.0007832637830374363	0.0007752353272414658	0.0008050621115578924	0.0007955703153494787	0.000850646651362546	0.0008378675208929368	0.053999344175045164	0.050980764233948796	-6.67162685933937e-07	-3.713553833592509e-05	-6.607509507234634e-07	-3.6778652172969606e-05
24.32151699712871	0.0007268297309449687	0.0007222474938092949	0.0007626696289552037	0.0007559524622184253	0.0007831681653123697	0.0007751406270657404	0.0008049679451617862	0.0007954769580533062	0.0008505563219645011	0.000837777656187386	0.054009238475253435	0.050990097093090235	-6.457528931502407e-07	-3.6160314929423176e-05	-6.395658018608537e-07	-3.5813858795252784e-05
24.468066371968433	0.0007267337372898387	0.0007221525380630135	0.0007625752960460634	0.0007558590987681707	0.0007830750992116332	0.0007750484512170881	0.0008048764758583761	0.0007953862605826109	0.0008504690087086103	0.0008376907460917458	0.054019314181870635	0.05099960106025517	-6.244762510931e-07	-3.517949239326135e-05	-6.18512510317578e-07	-3.484353206867352e-05
24.61549878051318	0.0007266399514156923	0.0007220597839761902	0.0007624833952649173	0.000755768148520505	0.0007829845993996413	0.0007749588141875052	0.0008047877201345896	0.0007952982391254883	0.0008503847321868405	0.0008376068105781247	0.05402957465844089	0.05100927930786633	-6.033317624248857e-07	-3.419302733217999e-05	-5.975900900421181e-07	-3.3867629212785966e-05
24.763819543485244	0.0007265483837469288	0.0007219692420542235	0.0007623939397327513	0.0007556796245277154	0.0007828966806545656	0.0007748717305811308	0.0008047016946220139	0.0007952129100109192	0.0008503035132066387	0.000837525869824696	0.054040023332184516	0.051019135068400195	-5.823184353092106e-07	-3.3200875936195695e-05	-5.767975604473348e-07	-3.288610704016426e-05
24.91303401366693	0.0007264590447504779	0.0007218809228475997	0.0007623069426575612	0.0007555935399292331	0.0007828113578694201	0.000774787215115312	0.0008046184160985878	0.0007951302897103966	0.0008502253727940291	0.0008374479442186201	0.05405066369525582	0.05102917163556869	-5.614352833979187e-07	-3.220299397763138e-05	-5.561339463939878e-07	-3.1898921953599224e-05
25.063147576093755	0.0007263719449355078	0.0007217948369516593	0.0007622224173349095	0.0007555099079522009	0.0007827286460531561	0.0007747052826216774	0.0008045379014903118	0.0007950503948395732	0.000850150332196763	0.0008373730543590137	0.05406149930601698	0.0510393923655245	-5.406813257478188e-07	-3.119933680370557e-05	-5.355982781157093e-07	-3.090602993924274e-05
25.214165648248784	0.0007262870948531303	0.0007217109950063623	0.0007621403771484943	0.0007554287419120578	0.0007826485603317846	0.0007746259480472376	0.0008044601678730034	0.0007949732421599482	0.0008500784128875453	0.0008373012210599874	0.05407253379034982	0.051049800678093116	-5.20055586781653e-07	-3.0189859331897217e-05	-5.15189591181707e-07	-2.9907386562250116e-05
25.366093680258146	0.0007262045050960744	0.0007216294076960219	0.0007620608355707091	0.0007553500552131092	0.0007825711159494964	0.0007745492264554811	0.0008043852324740597	0.0007948988485805635	0.0008500096365673023	0.000837232465353727	0.0540837708429836	0.051060400058029747	-4.995570962841936e-07	-2.917451604761423e-05	-4.949069264863562e-07	-2.8902946963893505e-05
25.518937155087716	0.000726124186298345	0.000721550085749026	0.0007619838061632023	0.0007552738613491023	0.0007824963282697973	0.000774475133027491	0.0008043131126742538	0.0007948272311597317	0.0008499440251685141	0.0008371668084936306	0.05409521422886055	0.051071194056304704	-4.79184889299461e-07	-2.8153260995339435e-05	-4.7474933014164666e-07	-2.78926658527634e-05
25.672701588741027	0.0007260461491348773	0.0007214730399375561	0.0007619093025774542	0.0007552001739038186	0.000782424212776673	0.000774403683063085	0.0008042438260095736	0.0007947584071068032	0.0008498816008586277	0.0008371042719575242	0.05410686778452624	0.051082186291412764	-4.589380061151109e-07	-2.7126047775299922e-05	-4.547158534810858e-07	-2.687649750254817e-05
25.827392530458226	0.0007259704043211485	0.0007213982810772629	0.000761837338555329	0.0007551290065516392	0.0007823547850757419	0.0007743348919819451	0.0008041773901730608	0.0007946923937839344	0.0008498223860435032	0.0008370448774509058	0.054118735419548585	0.051093380450712926	-4.3881549222296937e-07	-2.6092829538443274e-05	-4.3480555301459584e-07	-2.5854395746954806e-05
25.983015562916506	0.0007258969626127938	0.00072132582002695	0.0007617679279296547	0.0007550603730581393	0.0007822880608954477	0.0007742687753247847	0.0008041138230167094	0.0007946292087079115	0.0008497664033709575	0.0008369886469102805	0.05413082111796958	0.05110478029179741	-4.188163982427051e-07	-2.5053558978971324e-05	-4.1501749034394617e-07	-2.482631397163204e-05
26.139576302431465	0.0007258258348051896	0.000721255667688225	0.0007617010846247858	0.000754994287280669	0.0007822240560882495	0.0007742053487545176	0.0008040531425533743	0.0007945688695519862	0.0008497136757343562	0.0008369356025065426	0.05414312893978591	0.05111638964388684	-3.9893977991532423e-07	-2.4008188331481328e-05	-3.953507321610185e-07	-2.3792205111894393e-05
26.297080399159835	0.000725757031733015	0.0007211878350051307	0.0007616368226571707	0.0007549307631689339	0.0007821627866318296	0.0007741446280574403	0.0008039953669587153	0.0007945113941477409	0.0008496642262762763	0.0008368857666484201	0.05415566302246382	0.0511282124092583	-3.7918469803855173e-07	-2.2956669363999316e-05	-3.7580435018969363e-07	-2.2752021646144094e-05
26.455533537303385	0.0007256905642698016	0.0007211223329637661	0.0007615751561359241	0.0007548698147655872	0.0007821042686303209	0.0007740866291444333	0.0008039405145731766	0.0007944568004869913	0.0008496180783922464	0.0008368391619859943	0.05416842758248313	0.051140252564700686	-3.595502184048152e-07	-2.1898953371235486e-05	-3.5637742112036574e-07	-2.1705715589237506e-05
26.614941435314055	0.0007256264433274569	0.0007210591725918831	0.0007615160992633988	0.0007548114562068157	0.0007820485183155489	0.0007740313680521787	0.0008038886039039967	0.0007944051067237165	0.0008495752557345578	0.0008367958114142845	0.054181426916917984	0.05115251416300713	-3.4003541178303023e-07	-2.083499117078169e-05	-3.3706902660126867e-07	-2.0653238488932413e-05
26.77530984610034	0.0007255646798557596	0.0007209983649584554	0.0007614596663357508	0.0007547557017229238	0.0007819955520482793	0.0007739788609443797	0.0008038396536272431	0.0007943563311760117	0.0008495357822161403	0.0008367557380768918	0.054194665405048026	0.051165001334492206	-3.2063935386612494e-07	-1.9764733096366838e-05	-3.1787825317212276e-07	-1.9594541418838096e-05
26.93664455723489	0.0007255052848418442	0.0007209399211732407	0.0007614058717435154	0.0007547025656389273	0.0007819453863194953	0.0007739291241130156	0.0008037936825898937	0.0007943104923280862	0.0008494996820145283	0.0008367189653697279	0.05420814751000914	0.05117771828854835	-3.013611252198657e-07	-1.8688128991861674e-05	-2.9880419221989946e-07	-1.8529574972891982e-05
27.098951391163432	0.0007254482693096484	0.0007208838523863053	0.0007613547299721728	0.0007546520623751379	0.0007818980377516765	0.0007738821739795896	0.0008037507098119371	0.0007942676088322791	0.0008494669795758889	0.0008366855169448024	0.054221877780474596	0.0511906693152309	-2.8219981125206586e-07	-1.7605128205699927e-05	-2.7984593995843826e-07	-1.745828926053017e-05
27.26223620541477	0.000725393644319347	0.0007208301697875367	0.0007613062556027215	0.0007546042064477544	0.0007818535231001045	0.0007738380270964081	0.0008037107544885197	0.000794227699511119	0.0008494376996191433	0.0008366554167140932	0.05423586085237732	0.05120385878688294	-2.6315450213365565e-07	-1.6515679583412046e-05	-2.610025973386748e-07	-1.6380633898471775e-05
27.426504892812353	0.000725341420966757	0.000720778884606133	0.0007612604633122519	0.0007545590124694565	0.0007818118592541823	0.0007737967001478745	0.0008036738359921257	0.0007941907833594146	0.000849411867140163	0.0008366286888534921	0.05425010145066673	0.05121729115978966	-2.442242927887077e-07	-1.5419731462684716e-05	-2.422732700434367e-07	-1.529655800652785e-05
27.59176338168682	0.0007252916103827142	0.0007207300081100594	0.0007612173678745103	0.0007545164951499885	0.0007817730632387645	0.0007737582099517865	0.0008036399738747843	0.0007941568795463731	0.0008493895074160475	0.0008366053578068208	0.05426460439110519	0.051230970975874514	-2.2540828284152784e-07	-1.431723166692156e-05	-2.236570684401723e-07	-1.4206010201439634e-05
27.758017636089992	0.0007252442237324253	0.0007206835516054894	0.0007611769841604723	0.000754476669296754	0.0007817371522155104	0.0007737225734606641	0.0008036091878703263	0.0007941260074177606	0.0008493706460094902	0.0008365854482899322	0.054279374582105376	0.05124490286442745	-2.0670557656114405e-07	-1.3208127498359756e-05	-2.0515310751633223e-07	-1.3108938589745378e-05
27.925273656010095	0.0007251992722147934	0.0007206395264362138	0.0007611393271389108	0.000754439549815404	0.0007817041434842505	0.0007736898077630844	0.0008035814978966688	0.0007940981864980953	0.0008493553087732328	0.0008365689852948916	0.05429441702660382	0.051259091543875396	-1.88115282818372e-07	-1.2092365731297683e-05	-1.867605068503128e-07	-1.200529076170187e-05
28.09353747758831	0.0007251567670617159	0.0007205979439830302	0.0007611044118769663	0.0007544051517104287	0.0007816740544843749	0.0007736599300850403	0.0008035569240581452	0.000794073436492879	0.000849343521854608	0.0008365559940942421	0.05430973682397881	0.051273541823589064	-1.6963651504548274e-07	-1.0969892605794396e-05	-1.6847839056678693e-07	-1.0895013785316987e-05
28.2628151733366	0.0007251167195373478	0.0007205588156630971	0.0007610722535407099	0.000754373490085744	0.0007816469027962324	0.0007736329577913072	0.0008035354866478683	0.0007940517772908605	0.0008493353117001711	0.0008365465002453511	0.05432533917201252	0.05128825860573015	-1.5126839119673774e-07	-9.840653821480139e-06	-1.5030588729420327e-07	-9.778054199827135e-06
28.43311285235687	0.0007250791409373404	0.0007205221529292654	0.0007610428673957112	0.0007543445801452806	0.0007816227061425515	0.0007736089083868352	0.000803517206150137	0.0007940332289663422	0.0008493307050604296	0.0008365405295948477	0.05434122936889115	0.05130324688714122	-1.3301003368377043e-07	-8.70459452922967e-06	-1.3224213010363736e-07	-8.654358007703644e-06
28.604436660561465	0.0007250440425880504	0.000720487967269384	0.0007610162688076057	0.0007543184371935763	0.0007816014823898825	0.0007735877995181577	0.0008035021032428878	0.0007940178117815267	0.0008493297289946716	0.0008365381082831531	0.054357412815254906	0.05131851176127371	-1.1486056934826433e-07	-7.561659325194814e-06	-1.1428625648667382e-07	-7.523870669434718e-06
28.77679278089485	0.0007250114358457099	0.000720456270205566	0.0007609924732426539	0.000754295076636358	0.0007815832495500498	0.0007735696489748105	0.0008034901988001782	0.0007940055461888953	0.0008493324108758842	0.0008365392627490925	0.05437389501628883	0.05133405842016214	-9.68191294151155e-08	-6.411792244254144e-06	-9.643740830856881e-08	-6.3865370967530755e-06
28.950187433556945	0.0007249813320955681	0.0007204270732934325	0.0007609714962683011	0.000754274513981127	0.0007815680257816295	0.0007735544746907772	0.0008034815138947204	0.0007939964528336337	0.0008493387783957791	0.000836544019734609	0.05439068158386584	0.05134989215644484	-7.888484942954882e-08	-5.254936750603845e-06	-7.869473174146324e-08	-5.2423016437819214e-06
29.124626876227456	0.0007249537427510042	0.000720400388121325	0.0007609533535537439	0.0007542567648377503	0.000781555829391448	0.0007735422947459525	0.0008034760698004633	0.0007939905525561003	0.0008493488595699279	0.0008365524062895762	0.054407778238733585	0.05136601836542034	-6.105686923066345e-08	-4.091035732428638e-06	-6.105737724790283e-08	-4.091108101761387e-06
29.30011740429177	0.0007249286792525933	0.0007203762263094781	0.0007609380608704791	0.0007542418449190358	0.0007815466788360899	0.0007735331273676159	0.0008034738879952047	0.0007939878663943293	0.0008493626827429904	0.0008365644497766993	0.05442519081275047	0.051382442547162635	-4.3334332907197376e-08	-2.9200314943245154e-06	-4.352449952706172e-08	-2.932899691665547e-06
29.476665351068124	0.0007249061530671456	0.0007203545995091656	0.0007609256340928611	0.0007542297700413171	0.0007815405927234352	0.0007735269909319342	0.0008034749901632621	0.0007939884155865823	0.0008493802765940606	0.000836580177876527	0.05444292525117508	0.05139917030867221	-2.5716388733776352e-08	-1.7418657484724598e-06	-2.6095257464435473e-08	-1.7676190560145244e-06
29.654277088036206	0.000724886175686707	0.0007203355194018089	0.0007609160891986543	0.0007542205561250309	0.0007815375898142133	0.0007735239039654773	0.0008034793981981865	0.0007939922215739445	0.0008494016701421265	0.0008365996185925619	0.05446098761500439	0.051416207366086306	-8.20218913318363e-09	-5.564796072277112e-07	-8.768814089774035e-09	-5.952082516025303e-07
29.832959025067048	0.0007248687586275217	0.0007203189976980536	0.0007609094422695819	0.0007542142191952977	0.0007815376890235787	0.0007735238851467583	0.000803487134205525	0.0007939993060029661	0.0008494268927516427	0.0008366228002564837	0.054479384083367714	0.05143355954693001	9.209109364406026e-09	6.36186424179952e-07	8.455663471056835e-09	5.843912580238975e-07
30.0127176106544	0.0007248539134289522	0.0007203050461368028	0.0007609057094918707	0.0007542107753824925	0.0007815409094227033	0.0007735269533077892	0.0008034982205056295	0.0007940096907283471	0.0008494559741382164	0.0008366497515334738	0.05449812095597195	0.05145123279242525	2.6518346163493384e-08	1.8361924555565512e-06	2.5579004021229063e-08	1.7712386093104993e-06
30.193559332147448	0.0007248416516523597	0.0007202936764842162	0.0007609049071567907	0.0007542102409228153	0.0007815472702403933	0.0007735331274356562	0.0008035126796365159	0.0007940233978156688	0.0008494889443744185	0.0008366805014276542	0.05451720465560534	0.051469233159849685	4.372635666006694e-08	3.04359922026487e-06	4.260203235019813e-08	2.9653935473272774e-06
30.37549071598484	0.0007248319848799472	0.0007202849005326707	0.0007609070516611953	0.0007542126321588617	0.0007815567908647263	0.0007735424266741195	0.0008035305343567793	0.0007940404495441784	0.0008495258338957207	0.0008367150792876456	0.05453664173069847	0.051487566824948754	6.083397229364462e-08	4.258468084383793e-06	5.952556930265834e-08	4.166916435066614e-06
30.55851832793038	0.0007248249247135571	0.0007202787300996845	0.000760912159508058	0.0007542179655401912	0.0007815694908447158	0.0007735548703252384	0.0008035518076485594	0.0007940608684096236	0.0008495666735065599	0.000836753514812244	0.054556438857940426	0.0515062400844049	7.784202057676409e-08	5.48086105384149e-06	7.63504317811449e-08	5.3758682592441875e-06
30.742648773309874	0.0007248204827734196	0.0007202751770267876	0.0007609202473069964	0.0007542262576238818	0.0007815853898919847	0.0007735704778510007	0.0008035765227205547	0.0007940846771271275	0.0008496114943865261	0.0008367958380562072	0.054576602844960374	0.05152525935836305	9.475132514485604e-08	6.710840783158423e-06	9.307743281021866e-08	6.592310639402799e-06
30.92788869724955	0.0007248186706968628	0.0007202742531783637	0.0007609313317747996	0.0007542375250750936	0.0007816045078824764	0.0007735892688749954	0.0008036047030110993	0.0007941118986341285	0.0008496603280966936	0.0008368420794361799	0.05459714063306822	0.051544631193013904	1.1156270581782687e-07	7.948470585217304e-06	1.0970738159414573e-07	7.816305837432536e-06
31.114244784915854	0.000724819500136973	0.0007202759704404396	0.0007609454297359499	0.0007542517846676205	0.0007816268648581798	0.0007736112631840913	0.0008036363721912928	0.000794142556093366	0.0008497132065860867	0.0008368922697367391	0.05461805930005852	0.05156436226323775	1.2827697863475318e-07	9.193814439284465e-06	1.2624108354378563e-07	9.0479167646762e-06
31.30172376175672	0.0007248229827612042	0.000720280340719432	0.000760962558123134	0.0007542690532844388	0.0007816524810288805	0.0007736364807301476	0.0008036715541681869	0.0007941766728959204	0.0008497701621982846	0.0008369464401165703	0.05463936606308152	0.05158445937530927	1.4489495589811718e-07	1.0446937000169187e-05	1.4267934032819937e-07	1.0287206991282938e-05
31.4903323937443	0.0007248291302499413	0.0007202873759408453	0.0007609827339777532	0.0007542893479182524	0.0007816813767739349	0.0007736649416317412	0.0008037102730880316	0.0007942142726643115	0.000849831227678176	0.0008370046221147797	0.05466106828157849	0.051604929469665814	1.6141744622845053e-07	1.1707903607466319e-05	1.590229499201859e-07	1.1534240754812464e-05
31.68007748761912	0.000724837954295008	0.0007202970880479248	0.000761005974450425	0.0007543126856720304	0.0007817135726440697	0.0007736966661759214	0.0008037525533395834	0.0007942553792556514	0.0008498964361788582	0.0008370668476573448	0.054683173460289614	0.051625779623740764	1.778452546116055e-07	1.2976780295548274e-05	1.752727066461554e-07	1.2789082969838494e-05
31.870965891135747	0.000724849466598126	0.0007203094890002574	0.0007610322968014804	0.0007543390837595427	0.000781749089363207	0.0007737316748199882	0.0008037984195574743	0.0007943000167648571	0.0008499658212686947	0.0008371331490637058	0.05470568925232776	0.051647017054861404	1.9417918244992935e-07	1.425363380275213e-05	1.914294012303648e-07	1.4051799236552975e-05
32.063004493309954	0.0007248636788693155	0.0007203245907723216	0.0007610617184014516	0.0007543685595058868	0.0007817879478303132	0.0007737699881932917	0.0008038478966256444	0.0007943482095279232	0.0008500394169385263	0.0008372035590535037	0.05472862346232993	0.05166864912321888	2.1042002759609144e-07	1.553853158062224e-05	2.0749382083004586e-07	1.532245584998093e-05
32.25620022466719	0.0007248806028252406	0.0007203424053519832	0.000761094256731553	0.0007544011303480062	0.000781830169121271	0.0007738116270990575	0.0008039010096808379	0.000794399982125251	0.0008501172576090444	0.0008372781107534648	0.054751984049678015	0.05169068333490483	2.2656858441726796e-07	1.6831541804818162e-05	2.234667491026257e-07	1.6601119810333298e-05
32.45056005749291	0.0007249002501874996	0.0007203629447389427	0.0007611299293841589	0.0007544368138352123	0.000781875774490786	0.000773856612516242	0.0008039577841161725	0.0007944553593850508	0.0008501993781383362	0.000837356837704448	0.05477577913180163	0.051713127345020427	2.426256438402448e-07	1.813273338485688e-05	2.393489662417224e-07	1.7887858832388304e-05
32.64609100608406	0.0007249226326808492	0.000720386220943116	0.0007611687540632643	0.0007544756276296831	0.0007819247853743097	0.0007739049656014048	0.0008040182455847653	0.0007945143663867941	0.0008502858138295902	0.0008374397738686352	0.05480001698755311	0.051735988960862546	2.5859199339044875e-07	1.9442175973771736e-05	2.5514124901314036e-07	1.91827413543455e-05
32.84280012700226	0.0007249477620313713	0.0007204122459829655	0.000761210748584944	0.0007545175895069683	0.0007819772233899956	0.0007739567076906117	0.0008040824200034387	0.0007945770284647429	0.0008503766004389866	0.000837526953636897	0.054824706060669096	0.05175927614518241	2.7446841725439763e-07	2.0759939979742015e-05	2.708443708229584e-07	2.0485836549344327e-05
33.040694519328454	0.0007249756499645768	0.0007204410318837699	0.000761255930877802	0.0007545627173564808	0.0007820331103406841	0.0007740118603013665	0.000804150333556497	0.0007946433712115427	0.0008504717741837662	0.000837618411836321	0.0548498549633129	0.05178299701952394	2.9025569632306833e-07	2.2086096576279246e-05	2.864591017520072e-07	2.1797214335150805e-05
33.239781324919136	0.0007250063082034404	0.0007204725906758287	0.000761304318983407	0.0007546110291819777	0.0007820924682159105	0.0007740704451345646	0.0008042220126995692	0.0007947134204818817	0.0008505713717504815	0.0008377141837379082	0.05487547247969913	0.051807159867643074	3.059546082454564e-07	2.3420717713301675e-05	3.0198620861311525e-07	2.3116945384843435e-05
33.44006772866406	0.0007250397484663715	0.0007205069343926097	0.0007613559310567231	0.0007546625431020387	0.0007821553191939483	0.0007741324840764804	0.0008042974841635391	0.0007947872023962273	0.0008506754303034437	0.0008378143050644533	0.054901567569814014	0.05183177313900764	3.2156592747563037e-07	2.4763876128153228e-05	3.174264549875381e-07	2.444510113683296e-05
33.64156095874556	0.0007250759824651099	0.0007205440750688211	0.0007614107853665244	0.0007547172773505259	0.000782221685643875	0.0007741979992007734	0.0008043767749585387	0.0007948647433446254	0.0008507839874933607	0.0008379188119985949	0.05492814937321436	0.05185684545238406	3.37090425321521e-07	2.611564535684452e-05	3.327806012763494e-07	2.5781753805881324e-05
33.84426828689945	0.0007251150219025567	0.0007205840247384267	0.0007614689002958036	0.0007547752502770432	0.0007822915901276739	0.0007742670127705335	0.0008044599123780339	0.0007949460699905853	0.000850897081466182	0.0008380277411910648	0.054955227212929614	0.05188238559951074	3.525288700023839e-07	2.747609974604326e-05	3.480494047596386e-07	2.712697639487005e-05
34.04819702867729	0.000725156878470524	0.0007206267954325836	0.0007615302943421629	0.0007548364803473767	0.0007823650554023616	0.0007743395472403477	0.0008045469240029829	0.0007950312092750308	0.0008510147508721466	0.0008381411297691176	0.0549828105994548	0.051908402548860096	3.678820267019253e-07	2.884531446489813e-05	3.6323361964117964e-07	2.8480842705874698e-05
34.25335454371064	0.0007252015638474156	0.0007206723991775141	0.0007615949861182018	0.0007549009861439335	0.0007824421044221526	0.000774415625258404	0.0008046378377060843	0.0007951201884203393	0.0008511370348750521	0.0008382590153451694	0.05501090923483769	0.05193490544949373	3.831506576105863e-07	3.022336551683491e-05	3.7833399709136586e-07	2.9843427351211593e-05
34.45974823597649	0.0007252490896958199	0.0007207208479922957	0.0007616629943518784	0.0007549687863661566	0.0007825227603406478	0.0007744952696686144	0.000804732681656104	0.0007952130349344506	0.0008512639731617326	0.0008383814360256252	0.055039533016875516	0.0519619036350131	3.9833552198495666e-07	3.161032975163014e-05	3.933512853012029e-07	3.1214805764984144e-05
34.66738555406454	0.0007252994676600294	0.0007207721538865822	0.0007617343378868695	0.000755039899830939	0.0007826070465130628	0.000774578503512781	0.0008048314843222971	0.0007953097766150673	0.000851395605951773	0.0008385084304199272	0.05506869204340624	0.051989406627605685	4.134373762032864e-07	3.300628487881707e-05	4.0828622953456746e-07	3.259505421573938e-05
34.87627399144595	0.000725352709363472	0.0007208263288582409	0.0007618090356829093	0.0007551143454730169	0.000782694986498485	0.000774665350032784	0.0008049342744789144	0.0007954104415539321	0.0008515319740074501	0.0008386400376498101	0.05509839661671138	0.05201742414219224	4.284569738105884e-07	3.441130947959281e-05	4.231395721763457e-07	3.398424981840287e-05
35.086421086743854	0.0007254088264060562	0.0007208833848909106	0.0007618871068161135	0.0007551921423453537	0.0007827866040621652	0.000774755832672809	0.0008050410812098044	0.0007955150581411988	0.0008516731186439158	0.0008387762973587815	0.05512865724802803	0.05204596609067934	4.4339506558889463e-07	3.5825483021056925e-05	4.3791205280030443e-07	3.53824705475736e-05
35.29783442400536	0.0007254678303614331	0.0007209433339514783	0.0007619685704792951	0.0007552733096195109	0.0007828819231778488	0.0007748499750816063	0.0008051519339131149	0.0007956236550698901	0.0008518190817396319	0.0008389172497218327	0.055159484662171326	0.0520750425863143	4.58252399598456e-07	3.724888586859043e-05	4.5260440819185933e-07	3.678979524823767e-05
35.51052163297529	0.0007255297327741523	0.0007210061879874588	0.0007620534459822486	0.0007553578665859958	0.0007829809680301313	0.0007749478011147734	0.0008052668623060779	0.0007957362613404403	0.0008519699057470438	0.0008390629354553708	0.05519088980227466	0.05210466394815188	4.7302972122653143e-07	3.8681599299206226e-05	4.6721737241681334e-07	3.820630365017341e-05
35.72449038937153	0.0007255945451567394	0.000721071958924299	0.0007621417527520329	0.0007554458326546035	0.00078308376301686	0.0007750493348370889	0.000805385896429913	0.0007958529062653423	0.000852125633703536	0.0008392133958274084	0.05522288383464922	0.05213484070563349	4.877277732658839e-07	4.01237055167869e-05	4.817516768835899e-07	3.963207638160715e-05
35.93974841516195	0.0007256622789866645	0.0007211406586625789	0.0007622335103332252	0.0007555372273547362	0.000783190332751569	0.0007751546005248667	0.0008055090666548209	0.0007959736194738833	0.0008522863092426414	0.0008393686726679894	0.05525547815376688	0.052165583603280045	5.023472959603172e-07	4.1575287665768235e-05	4.962080503813967e-07	4.106719498153666e-05
36.15630347884324	0.0007257329457032153	0.0007212122990751242	0.0007623287383881623	0.0007556320703357086	0.0007833007020659514	0.0007752636226683547	0.0008056364036850894	0.0007960984309169835	0.0008524519766055384	0.0008395288083798782	0.055288684387366595	0.052196903605505204	5.168890270532481e-07	4.3036429845044744e-05	5.105872191374719e-07	4.251174191410856e-05
36.374163395721176	0.0007258065567042608	0.000721286892004015	0.0007624274566971563	0.000755730381367031	0.0007834148960123679	0.0007753764259741627	0.0008057679385643018	0.0007962273708721333	0.0008526226806528259	0.0008396938459495058	0.05532251440169354	0.052228811901552145	5.313537018614319e-07	4.4507217123734844e-05	5.248899068810518e-07	4.3965800582884684e-05
36.59333602819267	0.0007258831233429155	0.0007213644492574993	0.0007625296851586967	0.0007558321803386794	0.0007835329398664004	0.0007754930353677369	0.0008059037026806682	0.0007963604699484382	0.0008527984668766014	0.0008398638289581943	0.0553569803068741	0.05226131991055259	5.457420533267875e-07	4.5987735556030085e-05	5.391168348934609e-07	4.542945534521947e-05
36.813829286029524	0.000725962656924083	0.0007214449826067955	0.0007626354437896225	0.000755937487261339	0.0007836548591294388	0.0007756134759958622	0.0008060437277724571	0.0007964977590917691	0.0008529793814128354	0.0008400388015936545	0.055392094462422964	0.05229443928672346	5.60054812072993e-07	4.747807219657174e-05	5.532687220582023e-07	4.690279152630428e-05
37.03565112666392	0.0007260451687008946	0.0007215285037827926	0.00076274475272528	0.0007560463222666332	0.0007837806795313142	0.00077573777322921	0.0008061880459335591	0.0007966392695900222	0.0008531654710540658	0.0008402188086617766	0.055427869482898476	0.05232818192468611	5.742927064759581e-07	4.8978315116660065e-05	5.673462849312139e-07	4.838589543534888e-05
37.25880955547555	0.0007261306698710231	0.0007216150244726355	0.0007628576322196506	0.0007561587056073266	0.0007839104270329715	0.000775865952664925	0.0008063366896191627	0.0007967850330784954	0.0008533567832624095	0.0008404038955987147	0.05546431824370082	0.052362559964935274	5.884564627167341e-07	5.048855342043579e-05	5.813502377879226e-07	4.987885437990336e-05
37.483312626080554	0.0007262191715728778	0.0007217045563161954	0.0007629741026454574	0.0007562746576575074	0.000784044127829185	0.0007759980401292478	0.0008064896916515585	0.000796935081545377	0.0008535533661829112	0.00084059410848328	0.05550145388702099	0.052397585799440156	6.025468048476493e-07	5.200887726122816e-05	5.952812926874294e-07	5.13817566820951e-05
37.70916844062219	0.0007263106848816727	0.0007217971109024228	0.0007630941844942435	0.0007563941989127439	0.0007841818083513177	0.000776134061680186	0.0008066470852260717	0.000797089447337357	0.0008537552686572314	0.0008407894940496465	0.05553928982794797	0.052433272077397904	6.165644548489051e-07	5.3539377858319304e-05	6.091401595256351e-07	5.2894691694310714e-05
37.93638515006311	0.000726405220805365	0.0007218926997655761	0.0007632178983764249	0.0007565173499902176	0.0007843234952701248	0.0007762740436102193	0.0008068089039171253	0.0007972481631653596	0.0008539625402376921	0.0008409900997003842	0.05557783976073225	0.0524696317111352	6.305101327107581e-07	5.50801475154572e-05	6.229275461098333e-07	5.441774981640446e-05
38.164970954479706	0.0007265027902804645	0.0007219913343813298	0.0007633452650213193	0.0007566441316288359	0.0007844692154986086	0.0007764180124490603	0.0008069751816844462	0.0007974112621104098	0.0008541752312016905	0.0008411959735198342	0.055617117665217417	0.05250667788216545	6.443845564836105e-07	5.66312796378976e-05	6.36644158204247e-07	5.595102251168549e-05
38.39493410335793	0.0007266034041676933	0.0007220930261627387	0.0007634763052771343	0.0007567745646893026	0.0007846189961949108	0.0007765659949664421	0.0008071459528793965	0.0007975787776296155	0.0008543933925664775	0.0008414071642878135	0.05565713781343879	0.05254442404740656	6.581884423489167e-07	5.819286875044516e-05	6.502906996031042e-07	5.749460232448711e-05
38.626282895891045	0.0007267070732475182	0.0007221977864560851	0.0007636110401109412	0.0007569086701541805	0.0007847728647652622	0.0007767180181749721	0.0008073212522514686	0.0007977507435623022	0.0008546170761043435	0.0008416237214936986	0.05569791477640062	0.052582883945562334	6.719225046818503e-07	5.976501051591088e-05	6.638678721861482e-07	5.9048582897375246e-05
38.859025681279114	0.0007268138082155199	0.0007223056265365683	0.0007637494906085989	0.0007570464691279038	0.0007849308488669715	0.0007768741093330086	0.0008075011149549076	0.0007979271941362667	0.0008548463343581846	0.0008418456953508573	0.05573946343103113	0.052622071603675095	6.855874561311013e-07	6.134780175498511e-05	6.773763759852086e-07	6.061305898924507e-05
39.09317085903034	0.0007269236196776244	0.0007224165576038662	0.0007638916779746612	0.0007571879828367774	0.0007850929764114779	0.0007770342959476087	0.0008076855765555052	0.0007981081639741911	0.0008550812206575041	0.0008420731368114779	0.0557817989673252	0.052662001343854	6.991840076850126e-07	6.294134046577748e-05	6.908169092587936e-07	6.218812649466665e-05
39.328726879264174	0.0007270365181451673	0.000722530590777537	0.0007640376235322386	0.000757333232628933	0.0007852592755674421	0.0007771986057775067	0.000807874673037537	0.0007982936881001895	0.0008553217891348253	0.0008423060975817797	0.0558249368956782	0.05270268779018172	7.12712868740752e-07	6.454572584316254e-05	7.041901685463006e-07	6.377388246125992e-05
39.56570224301631	0.0007271525140298036	0.000722647737092276	0.0007641873487228307	0.0007574822399742566	0.0007854297747639005	0.0007773670668361527	0.000808068440810872	0.0007984838019465141	0.0008555680947425567	0.0008425446301376361	0.05586889305441962	0.05274414587581119	7.26174747176303e-07	6.616105829951313e-05	7.174968487413079e-07	6.537042510973423e-05
39.80410550254544	0.0007272716176382418	0.0007227680074930046	0.0007643408751061141	0.000757635026464278	0.0007856045026934639	0.0007775397073947948	0.0008082669167182375	0.0007986785413604084	0.0008558201932703049	0.0008427887877406097	0.05591368361754801	0.05278639085024959	7.395703494194206e-07	6.778743948540611e-05	7.307376431522905e-07	6.69778538532062e-05
40.04394526164196	0.0007273938391668119	0.0007228914128298041	0.0007644982243596959	0.0007577916138120246	0.0007857834883155789	0.0007777165559856183	0.0008084701380426669	0.0007988779426111264	0.0008560781413626647	0.0008430386244544244	0.05595932510268191	0.05282943828684755	7.529003805480279e-07	6.942497231290923e-05	7.439132435965116e-07	6.859626931882135e-05
40.28523017593832	0.0007275191886958578	0.00072301796385268	0.0007646594182788331	0.0007579520238518451	0.0007859667608598495	0.0007778976414049422	0.0008086781425151226	0.0007990820423971198	0.0008563419965374986	0.000843294195161888	0.05600583437922094	0.05287330409048517	7.661655443385717e-07	7.107376097559293e-05	7.570243404446918e-07	7.02257733667111e-05
40.52796895322162	0.000727647676183932	0.0007231476712061424	0.0007648244787760911	0.0007581162785391763	0.0007861543498294029	0.0007780829927164562	0.0008088909683222903	0.0007992908778533801	0.0008566118172047066	0.000843555555582262	0.05605322867673723	0.05291800450547614	7.79366543355144e-07	7.273391097167847e-05	7.700716227012402e-07	7.186646911158667e-05
40.77217035374772	0.0007277793114618152	0.0007232805454236178	0.0007649934278809768	0.0007582843999502871	0.0007863462850043304	0.0007782726392545293	0.0008091086541145782	0.0007995044865589726	0.0008568876626855302	0.0008438227622891247	0.05610152559359827	0.05296355612368475	7.925040790394706e-07	7.44055291285739e-05	7.830557780953273e-07	7.351846094613701e-05
41.017843190557436	0.0007279141042263324	0.000723416596921669	0.0007651662877395184	0.0007584564102819693	0.0007865425964451825	0.0007784666106275705	0.0008093312390142992	0.0007997229065447416	0.0008571695932323872	0.0008440958727287168	0.05615074310582345	0.05300997589287071	8.055788517857213e-07	7.60887236258001e-05	7.959774931413834e-07	7.518185456192872e-05
41.26499632979458	0.0007280520640339656	0.0007235558359940232	0.0007653430806137966	0.0007586323318511868	0.0007867433144965293	0.0007786649367214455	0.0008095587626240569	0.0007999461763012029	0.0008574576700492623	0.0008443749452387998	0.056200899576192585	0.05305728112526454	8.185915610131513e-07	7.778360401833329e-05	8.088374532074036e-07	7.685675697130523e-05
41.51363869102594	0.0007281932002942523	0.0007236982728053939	0.0007655238288814203	0.0007588121870946707	0.000786948469790577	0.0007788676477029515	0.0008097912650353306	0.0008001743347866221	0.0008577519553126648	0.0008446600390680322	0.05625201376360873	0.053105489506384426	8.315429052693172e-07	7.949028126352786e-05	8.216363426177299e-07	7.854327653322724e-05
41.763779247563185	0.0007283375222629835	0.0007238439173851152	0.0007657085550349685	0.0007589959985684828	0.000787158093250869	0.0007790747740233694	0.0008100287868372914	0.0008004074214353065	0.0008580525121932	0.0008449512143959081	0.05630410483272242	0.053154619104098334	8.444335823209331e-07	8.120886774723446e-05	8.343748447246085e-07	8.024152297664289e-05
42.0154270267867	0.0007284850390351576	0.0007239927796205448	0.0007658972816813592	0.0007591837889475108	0.0007873722160960387	0.0007792863464220596	0.0008102713691258157	0.000800645476166083	0.0008583594048777319	0.0008452485323532386	0.056357192363826136	0.05320468837794402	8.572642892241272e-07	8.293947730814155e-05	8.470536419821328e-07	8.195160742394125e-05
42.26859111047143	0.0007286357595377164	0.0007241448692502576	0.0007660900315411717	0.0007593755810249208	0.0007875908698436378	0.0007795023959301375	0.0008105190535127424	0.0008008885393909962	0.0008586726985921974	0.0008455520550432283	0.05641129636303597	0.053255716188710646	8.700357224322112e-07	8.468222526672453e-05	8.596734160446883e-07	8.367364241790298e-05
42.523280635114425	0.0007287896925220375	0.0007243001958570094	0.00076628682744791	0.0007595713977115517	0.0007878140863140392	0.0007797229538742095	0.0008107718821353526	0.0008011366520242207	0.0008589924596250706	0.0008458618455631465	0.05646643727275253	0.05330772180829569	8.827485778848017e-07	8.643722845266821e-05	8.722348478419802e-07	8.54077419467636e-05
42.77950479226489	0.0007289468465561784	0.0007244587688604665	0.0007664876923472024	0.0007597712620352526	0.0007880418976344102	0.00077994805188018	0.0008110298976660997	0.0008013898554911969	0.0008593187553515079	0.0008461779680266254	0.05652263598243523	0.05336072492984187	8.95403551110386e-07	8.820460523392692e-05	8.84738617680297e-07	8.71540214719968e-05
43.03727282885567	0.000729107230016871	0.0007246205975096938	0.0007666926492959435	0.0007599751971401642	0.0007882743362427652	0.0007801777218771305	0.0008112931433225843	0.000801648191738002	0.0008596516542582048	0.0008465004875866036	0.05657991383967261	0.05341474567816589	9.080013373158769e-07	8.998447554592337e-05	8.971854053214413e-07	8.891259795482109e-05
43.29659404753705	0.0007292708510812426	0.0007247856908753882	0.0007669017214613633	0.0007601832262859311	0.0007885114348920922	0.0007804119961012671	0.0008115616628777852	0.0008019117032409509	0.000859991225968969	0.0008468294704589297	0.05663829266158163	0.05346980462048807	9.205426314985027e-07	9.177696092216303e-05	9.095758900842105e-07	9.068358988501002e-05
43.55747780701245	0.0007294377177182744	0.0007249540578418591	0.0007671149321200348	0.0007603953728468589	0.000788753226654565	0.0007806509070999487	0.0008118355006705622	0.0008021804330164548	0.0008603375412710614	0.000847164983946667	0.05669779474653465	0.05352592277747273	9.330281285440355e-07	9.358218452543143e-05	9.219107509367708e-07	9.246711730995227e-05
43.81993352237618	0.0007296078376799709	0.0007251257070987343	0.0007673323046568064	0.0007606116603109958	0.0007889997449258328	0.000780894487735786	0.0008121147016164279	0.0008024544246311246	0.0008606906721423113	0.000847507096465104	0.056758442886228166	0.053583121634591745	9.454585233358622e-07	9.54002711799351e-05	9.341906665964045e-07	9.426330186446119e-05
44.08397066545326	0.0007297812184922409	0.000725300647132394	0.0007675538625636635	0.0007608321122791512	0.0007892510234293996	0.0007811427711908262	0.0008123993112186082	0.0008027337222121438	0.0008610506917790443	0.000847855877567512	0.056820260378105385	0.05364142315381741	9.578345108681753e-07	9.723134740460826e-05	9.46416315630123e-07	9.607226680155567e-05
44.349598765141174	0.000729957867445476	0.0007254788862171139	0.0007677796294385104	0.0007610567524638374	0.0007895070962210879	0.000781395790970812	0.0008126893755793927	0.0008030183704579096	0.0008614176746248495	0.0008482113979716659	0.05688327103814409	0.05370084978566214	9.70156786352875e-07	9.907554144672481e-05	9.585883765513784e-07	9.789413702343541e-05
44.6168274077539	0.0007301377915848169	0.0007256604324059141	0.0007680096289838737	0.0007612856046881378	0.0007897679976935939	0.0007816535809095279	0.0008129849414117926	0.0008033084146489565	0.0008617916964002148	0.0008485737295871604	0.05694749921402606	0.05376142448157307	9.824260453470714e-07	0.00010093298331803613	9.70707527939976e-07	9.972903911537045e-05
44.88566623736761	0.0007303209977001019	0.0007258452935211031	0.0007682438850055269	0.000761518692884498	0.0007900337625811382	0.0007819161751732357	0.0008132860560515107	0.0008036039006591722	0.0008621728341330682	0.0008489429455435546	0.05701296979868995	0.05382317070669382	9.946429838615049e-07	0.00010280380482957652	9.827744485409531e-07	0.00010157710137800868
45.15612495616904	0.0007305074923154728	0.0007260334771444987	0.0007684824214110187	0.0007617560410934306	0.0007903044259642049	0.0007821836082651908	0.0008135927674692343	0.0008039048749673061	0.0008625611661902449	0.0008493191202193593	0.05707970824429976	0.05388611245300533	1.0068082984886987e-06	0.00010468813962968837	9.947898173777708e-07	0.00010343845386215356
45.42821332480542	0.000730697281678647	0.0007262249906073279	0.0007687252622081251	0.0007619976734621415	0.0007905800232743892	0.0007824559150302571	0.0008139051242832683	0.0008042113846688012	0.0008629567723099337	0.0008497023292719217	0.057147740576620344	0.05395027425286626	1.0189226865384843e-06	0.00010658612324310202	1.0067543138750443e-06	0.00010531322840492963
45.701941162736816	0.0007308903717498268	0.0007264198409797839	0.0007689724315031987	0.0007622436142430647	0.0007908605902993404	0.0007827331306596136	0.0008142231757725156	0.0008045234774879365	0.0008633597336351219	0.0008500926496682206	0.057217093409837896	0.054015681192953025	1.030986846149674e-06	0.00010849789310846125	1.0186686179654465e-06	0.00010720155866486558
45.97731834859046	0.0007310867681902367	0.0007266180350602269	0.00076922395349942	0.0007624938877923002	0.000791146163187806	0.0007830152906955522	0.000814546971889807	0.0008048412017903011	0.000863770132748078	0.000850490159716608	0.0572877939618194	0.05408235892862802	1.0430014764420664e-06	0.00011042358862120571	1.0305334102211124e-06	0.00010910358016094635
46.25435482051728	0.0007312864763502904	0.0007268195793640335	0.000769479852494961	0.0007627485185679688	0.0007914367784547979	0.0007833024310363871	0.0008148765632756233	0.0008051646065956246	0.0008641880537059296	0.0008508949390995508	0.05735987006984291	0.05415033369874147	1.0549672776519713e-06	0.00011236335117487117	1.042349371980708e-06	0.00011101943031119332
46.533060576550575	0.0007314895012573502	0.0007270244801120571	0.0007697401528810266	0.0007630075311284549	0.0007917324729868521	0.0007835945879414546	0.0008152120012721823	0.0008054937415909486	0.0008646135820773472	0.0008513070689073823	0.05743335020680754	0.054219632340885934	1.0668849512701205e-06	0.00011431732420424945	1.054117185472379e-06	0.00011294924847213283
46.813445674966815	0.0007316958476030885	0.0007272327432187095	0.0007700048791398047	0.0007632709501305551	0.000792033284047421	0.000783891798036229	0.0008155533379379413	0.0008058286571441774	0.0008650468049804054	0.000851726631673127	0.057508263497938424	0.05429028230711936	1.0787552001984436e-06	0.00011628565323118512	1.065837533953829e-06	0.0001148931759807903
47.09552023464871	0.0007319055197304197	0.0007274443742796311	0.0007702740558422887	0.0007635388003275137	0.0007923392492823707	0.0007841940983175402	0.0008159006260625019	0.0008061694043180046	0.0008654878111216437	0.0008521537114084177	0.05758463973801323	0.05436231168017365	1.0905787288907967e-06	0.000118268485909373	1.077511101845027e-06	0.00011685135619665665
47.37929443545016	0.0007321185216199972	0.0007276593785589498	0.0007705477076459927	0.0007638111065669496	0.0007926504067256073	0.0007845015261589094	0.0008162539191819492	0.0008065160348842357	0.0008659366908363868	0.0008525883936405632	0.0576625094091179	0.05443574919016247	1.1023562435186294e-06	0.00012026597207312473	1.0891385748739227e-06	0.00011882393454587525
47.66477851856398	0.0007323348568762586	0.0007278777609761048	0.0007708258592925395	0.0007640878937886646	0.0007929667948048298	0.0007848141193159976	0.0008166132715946318	0.0008068686013385213	0.0008663935361303667	0.0008530307654508018	0.05774190369895848	0.05451062423181437	1.1140884521407702e-06	0.00012227826378763407	1.1007206402293204e-06	0.00012081105856762142
47.951982786891236	0.0007325545287130053	0.0007280995260922304	0.0007711085356051295	0.0007643691870223387	0.0007932884523474174	0.0007851319159321825	0.0008169787383774106	0.0008072271569155207	0.000866858440722705	0.000853480915513794	0.05782285451974844	0.05458696688224298	1.1257760648612867e-06	0.00012430551539857615	1.1122579867035593e-06	0.00012281287795959384
48.24091760541319	0.0007327775399384873	0.0007283246780960645	0.0007713957614858643	0.0007646550113850868	0.000793615418586442	0.0007854549545442447	0.0008173503754023684	0.0008075917556044889	0.0008673315000902876	0.000853938934138383	0.057905394527687865	0.05466480791927252	1.1374197939979704e-06	0.00012634788358453775	1.1237513048447355e-06	0.0001248295446260872
48.53159340156531	0.0007330038929399958	0.0007285532207893878	0.0007716875619129461	0.0007649453920788944	0.0007939477331668286	0.0007857832740881958	0.000817728239354028	0.0008079624521653345	0.0008678128115136134	0.0008544049133096996	0.05798955714306139	0.05474417884035029	1.1490203542829144e-06	0.00012840552741363864	1.1352012871421006e-06	0.00012686121273050577
48.82402066561362	0.0007332335896679368	0.0007287851575719687	0.000771983961937735	0.00076524035438792	0.0007942854361516633	0.0007861169139052381	0.0008181123877470828	0.0008083393021451486	0.0008683024741241636	0.0008548789467326491	0.05807537657097345	0.0548251118820526	1.1605784630379368e-06	0.00013047860839890402	1.1466086281732967e-06	0.00012890803874510137
49.11820995103327	0.000733466631619358	0.0007290204914259859	0.0007722849866816492	0.0007655399236756477	0.0007946285680286434	0.0007864559137478518	0.0008185028789446509	0.0008087223618952154	0.0008688005889533394	0.0008553611298768287	0.058162887822749115	0.05490764004021794	1.172094840359763e-06	0.00013256729055574623	1.1579740247782619e-06	0.00013097018150395878
49.41417187488941	0.0007337030198209238	0.0007292592248999217	0.0007725906613329173	0.0007658441253818969	0.0007949771697166838	0.000786800313786033	0.0008188997721770873	0.0008091116885885364	0.0008693072589830483	0.0008558515600229428	0.05825212673802165	0.05499179709072396	1.1835702093329625e-06	0.00013467174046399855	1.1692981762541702e-06	0.0001330478022606163
49.71191711822035	0.0007339427548113182	0.0007295013600919118	0.0007729010111431781	0.0007661529850196869	0.0007953312825726921	0.0007871501546136797	0.0008193031275613726	0.0008095073402378882	0.0008698225891980054	0.0008563503363107808	0.058343130007530435	0.055077617610935894	1.195005296229226e-06	0.0001367921273293382	1.18058178452435e-06	0.0001351410647428275
50.01145642642306	0.0007341858366230376	0.000729746898632509	0.0007732160614238992	0.0007664665281719275	0.0007956909483984959	0.0007875054772551162	0.0008197130061210856	0.0008099093757144117	0.0008703466866397946	0.0008568575597887932	0.05843593519666372	0.05516513700184803	1.2064008307298424e-06	0.00013892862304945575	1.1918255543414639e-06	0.00013725013521354024
50.3128006096408	0.0007344322647635815	0.0007299958416668739	0.0007735358375426431	0.0007667847804879638	0.0007960562094479603	0.0007878663231717967	0.000820129469807011	0.0008103178547667909	0.0008708796604628008	0.0008573733334653723	0.058530580769766326	0.05525439151095001	1.2177575461438418e-06	0.00014108140228033528	1.203030193490254e-06	0.00013937518253193115
50.61596054315354	0.0007346820381959872	0.0007302481898363361	0.0007738603649191376	0.0007671077676799346	0.0007964271084342658	0.0007882327342691504	0.0008205525815183695	0.0008107328380410025	0.000871421621992047	0.0008578977623618617	0.05862710611524308	0.05534541825583658	1.2290761796358938e-06	0.000143250642505921	1.2141964129824823e-06	0.00014151637821632757
50.9209471677702	0.0007349351553187102	0.0007305039432593313	0.0007741896690211721	0.0007674355155189617	0.0007968036885373849	0.0007886047529036105	0.0008209824051247312	0.0008111543871006911	0.0008719726847830476	0.000858430953567402	0.05872555157149434	0.0554382552485999	1.24035747247047e-06	0.00014543652411078134	1.2253249272824434e-06	0.0001436738965107376
51.22777149022361	0.0007351916139448108	0.000730763101511674	0.000774523775360294	0.0007677680498311497	0.000797185993411741	0.0007889824218898078	0.0008214190054886094	0.0008115825644481731	0.0008725329646837403	0.0008589730162956592	0.058825958453705994	0.05553294142102288	1.2516021702583917e-06	0.00014763923045452154	1.2364164545218548e-06	0.00014584791445232392
51.53644458356769	0.0007354514112804329	0.0007310256636061517	0.00077486270948731	0.0007681053964933968	0.0007975740671940734	0.0007893657845079524	0.0008218624484887815	0.0008120174335461077	0.000873102579898595	0.0008595240619435391	0.05892836908153267	0.05562951665061505	1.2628110232239774e-06	0.00014985894795088717	1.2474717167409825e-06	0.00014803861194354062
51.84697758757708	0.0007357145439025437	0.0007312916279714143	0.00077520649698758	0.0007684475814290065	0.0007979679545115092	0.0007897548845114024	0.0008223128010443598	0.0008124590588398537	0.0008736816510549881	0.00086008420415195	0.059032826807709146	0.05572802178751425	1.2739847864615648e-06	0.0001520958661468952	1.2584914401210946e-06	0.0001502461718242143
52.15938170914916	0.0007359810077359018	0.0007315609924301211	0.0007755551634760864	0.0007687946306030848	0.0007983677004898404	0.0007901497661344225	0.0008227701311396291	0.0008129075057805362	0.0008742703012719235	0.0008606535588687038	0.05913937604762044	0.0558284986822952	1.285124220219572e-06	0.00015435017780712768	1.2694763552344775e-06	0.00015247077994803848
52.47366822270851	0.0007362507980292432	0.0007318337541763425	0.0007759087345922922	0.0007691465700177332	0.0007987733507620358	0.000790550474100152	0.0008232345078497103	0.000813362840848866	0.0008748686562312278	0.0008612322444136586	0.05924806230987662	0.055930990214713636	1.2962300901956172e-06	0.0001566220790015782	1.2804271973096328e-06	0.0001547126252623432
52.789848470613855	0.0007365239093306354	0.0007321099097521622	0.0007762672359947544	0.0007695034257070063	0.0007991849514769768	0.0007909570536287792	0.0008237060013670517	0.0008138251315797215	0.0008754768442512949	0.0008618203815461751	0.0593589322279223	0.056035540323428	1.3073031678318553e-06	0.00015891176919519134	1.2913447064951712e-06	0.00015697189988947424
53.107933863567155	0.000736800335461986	0.0007323894550234697	0.0007766306933555028	0.0007698652237316439	0.0007996025493084365	0.0007913695504459336	0.0008241846830288052	0.0008142944465875412	0.0008760949963635083	0.0008624180935350038	0.05947203359272813	0.056142194036732374	1.3183442306339502e-06	0.0001612194513424814	1.3022296281434403e-06	0.00015924879921233592
53.42793588102576	0.0007370800694926652	0.0007326723851549041	0.0007769991323541639	0.000770231990173557	0.0008000261914643089	0.0007917880107913081	0.0008246706253451126	0.0008147708555925517	0.0008767232463914492	0.0008630255062306966	0.05958741538660672	0.05625099750434821	1.3293540624993716e-06	0.00016354533198550958	1.3130827131047768e-06	0.00016154352196345867
53.74986607161648	0.0007373631037122151	0.0007329586945839221	0.0007773725786718253	0.0007706037511300651	0.0008004559256960998	0.000792212481427515	0.0008251639020283392	0.0008152544294478654	0.0008773617310330126	0.0008636427481406571	0.05970512781819085	0.05636199803030456	1.3403334540526297e-06	0.0001658896213548866	1.3239047180224096e-06	0.0001638562703161206
54.073736053552395	0.0007376494296021045	0.0007332483769939498	0.0007777510579846261	0.0007709805327078662	0.0008008918003086827	0.0007926430096491829	0.000825664588023298	0.000815745240167482	0.0008780105899455505	0.0008642699505069337	0.059825222358631726	0.056475244106963494	1.3512832030011107e-06	0.00016825253347585445	1.3346964056540345e-06	0.00016618724998049283
54.399557515052166	0.0007379390378065056	0.000733541425286597	0.0007781345959570684	0.000771362361016741	0.0008013338641703423	0.0007930796432923161	0.0008261727595385026	0.0008162433609552384	0.0008786699658341907	0.0008649072473868885	0.05994775177905448	0.056590785450226236	1.3622041145143308e-06	0.0001706342862793364	1.3454585452122528e-06	0.00016853667030486408
54.727342214761876	0.0007382319181020486	0.000733837831552892	0.0007785232182350361	0.0007717492621629736	0.0008017821667231119	0.0007935224307439185	0.0008266884940785005	0.0008167488662347422	0.0008793400045434581	0.0008655547757368615	0.060072770189334726	0.05670867303597454	1.3730970016008048e-06	0.00017303510171606806	1.3561919126876647e-06	0.000170904744377115
55.057101982179326	0.000738528059366513	0.0007341375870434909	0.0007789169504385063	0.0007721412622424718	0.0008022367579934109	0.0007939714209518826	0.0008272118704773104	0.0008172618316803231	0.0008800208551523413	0.0008662126754989527	0.060200333078231694	0.05682895913779468	1.3839626855094173e-06	0.00017545520587577967	1.3668972912183643e-06	0.00017329168913349235
55.38884871808102	0.0007388274495464265	0.0007344406821378451	0.000779315818153947	0.0007725383873335909	0.0008026976886030043	0.0007944266634351818	0.0008277429689330398	0.0008177823342490586	0.0008807126700729761	0.0008668810896910772	0.06033049735495601	0.05695169736603289	1.3948019961600687e-06	0.0001778948291132343	1.3775754714711458e-06	0.00017569772547268436
55.722594394951685	0.0007391300756235261	0.0007347471063122696	0.0007797198469263925	0.0007729406634896378	0.0008031650097802983	0.0007948882082943539	0.0008282818710437144	0.0008183104522139127	0.0008814156051530923	0.0008675601645004304	0.060463321392207794	0.057076942708243275	1.4056157725712837e-06	0.00018035420617690257	1.3882272520123005e-06	0.00017812307837064556
56.058351057416104	0.0007394359235800274	0.0007350568481068709	0.0007801290622511626	0.0007733481167310365	0.0008036387733719708	0.0007953561062222916	0.0008288286598443671	0.0008188462651980262	0.0008821298197823904	0.0008682500493805061	0.06059886507076661	0.057204751571082534	1.4164048633183955e-06	0.00018283357634449326	1.3988534397272028e-06	0.00018056797700380378
56.39613082267415	0.0007397449783626827	0.0007353698950913076	0.0007805434895652471	0.0007737607730371651	0.0008041190318549746	0.0007958304085153718	0.0008293834198454636	0.0008193898542102285	0.0008828554770030492	0.0008689508971518507	0.06073718982567852	0.05733518182370646	1.4271701270220875e-06	0.00018533318356594997	1.40945485024792e-06	0.00018303265487759623
56.7359458809379	0.0007400572238455576	0.0007356862338293215	0.0007809631542383082	0.0007741786583378265	0.0008046058383489136	0.0007963111670849135	0.0008299462370726996	0.0008199413016818061	0.0008835927436245282	0.0008696628641067025	0.060878358694123884	0.057468292842739695	1.4379124328360669e-06	0.00018785327660936213	1.4200323083836397e-06	0.00018551734995733704
57.07780849587155	0.0007403726427914897	0.0007360058498419998	0.0007813880815633072	0.0007746017985043498	0.0008050992466288076	0.0007967984344689924	0.0008305171991082409	0.0008205006915045878	0.0008843417903428718	0.0008703861101177003	0.061022436365022185	0.05760414555887812	1.4486326609707348e-06	0.00019039410921550814	1.4305866485918653e-06	0.00018802230480785553
57.42173100503407	0.00074069121681218	0.0007363287275697229	0.0007818182967467328	0.0007750302193403096	0.0008055993111382751	0.000797292263844626	0.0008310963951334683	0.0008210681090704067	0.0008851027918647289	0.0008711207987508515	0.06116948923045606	0.05774280250519125	1.459331703246346e-06	0.00019295594025953156	1.4411187154652217e-06	0.0001905477667388522
57.7677258203244	0.0007410129263268636	0.000736654850332745	0.000782253824898421	0.0007754639465718455	0.0008061060870031416	0.0007977927090403469	0.0008316839159732981	0.0008216436413120008	0.000885875927036301	0.0008718670973829551	0.06131958543898768	0.05788432786720272	1.4700104636604806e-06	0.00019553903391933414	1.451629364237995e-06	0.0001930939879558613
58.115805428429454	0.0007413377505195046	0.0007369842002903548	0.0007826946910209444	0.0007759030058375641	0.0008066196300455005	0.0007982998245491765	0.0008322798541421414	0.0008222273767454114	0.0008866613789774521	0.0008726251773236831	0.0614727949509485	0.05802878753481872	1.480669858986523e-06	0.00019814365985115767	1.4621194613080677e-06	0.0001956612257173751
58.465982391274686	0.0007416656672944576	0.0007373167583985583	0.0007831409199985564	0.0007763474226780081	0.0008071399967982385	0.0007988136655420174	0.0008328843038915755	0.0008228194055139455	0.0008874593352212173	0.0008733952139425391	0.06162918959578401	0.05817624915618443	1.491310819388622e-06	0.00020077009337257645	1.472589884793981e-06	0.00019824974250051697
58.818269346477535	0.000741996653230542	0.000737652504366234	0.0007835925365856732	0.0007767972225246753	0.0008076672445200509	0.0007993342878814916	0.0008334973612598149	0.0008234198194337768	0.0008882699878589769	0.0008741773868009263	0.061788843131551315	0.058326782193551724	1.5019342890897763e-06	0.00020341861565659203	1.48304152512279e-06	0.0002008598061744582
59.172679007803275	0.0007423306835334694	0.0007379914166097023	0.0007840495653948838	0.0007772524306885784	0.000808201431210979	0.0007998617481362373	0.0008341191241230569	0.0008240287120412643	0.0008890935336915618	0.0008749718797895706	0.061951831306646866	0.058480457981244294	1.5125412270594347e-06	0.0002060895139333052	1.4934752856333132e-06	0.00020349169018049618
59.52922416562417	0.0007426677319865549	0.0007383334722056372	0.0007845120308844559	0.0007777130723483124	0.0008087426156284803	0.0008003961035956884	0.0008347496922487879	0.0008246461786420528	0.0008899301743865749	0.0008757788812715461	0.06211823192387591	0.058637349785810734	1.5231326077221313e-06	0.00020878308169972049	1.5038920832090904e-06	0.00020614567372076453
59.887917687380885	0.0007430077708996471	0.0007386786468422667	0.0007849799573453249	0.0007781791725376169	0.0008092908573040571	0.0008009374122853543	0.0008353891673511387	0.0008252723163620469	0.000890780116642223	0.0008765985842311726	0.06228812490695747	0.05879753286846311	1.5337094217116563e-06	0.00021149961894112446	1.514292848948419e-06	0.00020882204195663
60.24877251804685	0.000743350771056218	0.0007390269147687914	0.0007854533688875504	0.0007786507561324225	0.0008098462165604845	0.0008014857329826355	0.0008360376531483936	0.0008259072242003465	0.0008916435723579914	0.000877431186429079	0.062461592369574666	0.05896108454989534	1.5442726766735828e-06	0.00021423943236378862	1.5246785288686518e-06	0.00021152108621633192
60.6118016805955	0.0007436967016585302	0.0007393782487429541	0.0007859322894262143	0.0007791278478373466	0.0008104087545296524	0.0008020411252331865	0.000836695255422745	0.0008265510030842283	0.0008925207588124819	0.0008782768905637216	0.06263871868708114	0.059128084277590975	1.5548233980814535e-06	0.0002170028356366649	1.535050084630011e-06	0.0002142431042113646
60.97701827647021	0.0007440455302708116	0.0007397326199766836	0.0007864167426667379	0.0007796104721716232	0.0008109785331710541	0.0008026036493678606	0.0008373620820823995	0.0008272037559262731	0.0008934118988487742	0.0008791359044396754	0.06281959057098259	0.059298613695732416	1.565362630113901e-06	0.00021979014964673693	1.5454084943157791e-06	0.0002169884002651279
61.34443548605718	0.0007443972227603664	0.0007400899980797442	0.0007869067520896039	0.0007800986534544514	0.000811555615290962	0.000803173366520266	0.0008380382432261575	0.0008278655876837418	0.0008943172210676868	0.000880008441143041	0.0630042971463166	0.059472756717817786	1.5758914365664612e-06	0.00022260170276641733	1.5557547532328748e-06	0.00021975728555120866
61.71406656916102	0.0007447517432365295	0.0007404503510013062	0.0007874023409344486	0.0007805924157897242	0.00081214006456231	0.0008037503386449537	0.0008387238512105686	0.0008285366054203011	0.0008952369600293227	0.0008808947192243038	0.06319293003206151	0.05965059960211793	1.5864109018076233e-06	0.00022543783113329607	1.5660898747605657e-06	0.00022255007834370844
62.085924865483435	0.0007451090539873945	0.0007408136449693626	0.0007879035321835113	0.0007810917830501302	0.00081273194554533	0.0008043346285362802	0.0008394190207198009	0.0008292169183702159	0.0008961713564633299	0.0008817949628890348	0.06338558342470901	0.059832231030091755	1.5969221317934258e-06	0.00022829887894598722	1.5764148912466702e-06	0.00022536710428119888
62.46002379510434	0.000745469115414221	0.0007411798444279023	0.0007884103485444117	0.0007815967788605927	0.0008133313237089775	0.0008049262998479717	0.0008401238688383499	0.0008299066380051288	0.0008971206574883082	0.0008827094021968179	0.0635823541851465	0.06001774218790027	1.6074262551260717e-06	0.00023118519877352028	1.5867308549417057e-06	0.00022820869664255672
62.83637685896657	0.0007458318859634324	0.0007415489119717555	0.0007889228124322311	0.0007821074265810281	0.0008139382654531831	0.000805525417113428	0.0008408385151267255	0.0008306058781035484	0.0008980851168408373	0.0008836382732688229	0.06378334192899603	0.06020722685115615	1.6179244241572126e-06	0.0002340971518792201	1.597038838976406e-06	0.00023107519663601028
63.21499763936286	0.0007461973220561052	0.000741920808279009	0.0007894409459508616	0.0007826237492883809	0.0008145528381319674	0.0008061320457667932	0.000841563081700257	0.0008313147548231701	0.0008990649951146042	0.0008845818185044557	0.06398864912057561	0.06040078147305794	1.628417816169729e-06	0.00023703510856415422	1.6073399384010367e-06	0.00023396695370472842
63.59589980042612	0.000746565378014865	0.0007422954920409161	0.0007899647708736162	0.0007831457697579348	0.0008151751100774847	0.0008067462521648549	0.000842297693311188	0.0008320333867761922	0.000900060560010179	0.0008855402868075725	0.06419838117063871	0.06059850527606473	1.6389076346096012e-06	0.00023999944852712285	1.6176352712774043e-06	0.00023688432584834107
63.979097088622495	0.0007469360059880742	0.0007426729198891797	0.0007904943086230516	0.0007836735104438475	0.0008158051506250162	0.000807368103609792	0.0008430424774342072	0.000832761895107752	0.0009010720865959683	0.0008865139338227315	0.06441264653808164	0.0608005003472733	1.6493951103754585e-06	0.00024299056124196805	1.6279259798164004e-06	0.00023982767995833765
64.36460333324754	0.0007473091558712092	0.0007430530463205167	0.0007910295802499834	0.0007842069934588861	0.0008164430301389838	0.000807997668372825	0.0008437975643555934	0.0008335004035776461	0.0009020998575809465	0.000887503022182012	0.06463155683578706	0.06100687173767324	1.6598815031968178e-06	0.00024600884635814224	1.6382132315916585e-06	0.00024279739217447638
64.75243244692527	0.0007476847752253252	0.0007434358236183985	0.000791570606411668	0.0007847462405533447	0.0008170888200400316	0.0008086350157188231	0.0008445630872661661	0.0008342490386455079	0.0009031441635997879	0.0008885078217629631	0.06485522694081391	0.06121772756545607	1.6703681030548218e-06	0.00024905471411795777	1.6484982207978782e-06	0.0002457938482565425
65.14259842611021	0.0007480628091924702	0.000743821201771835	0.0007921174073490987	0.0007852912730930825	0.0008177425928332181	0.0008092802159318935	0.0008453391823582102	0.0008350079295595918	0.0009042053035110402	0.0008895286099582428	0.06508377510912687	0.06143317912357479	1.6808562317090128e-06	0.0002521285858007871	1.6587821695941522e-06	0.00024881744397867167
65.53511535159264	0.0007484432004079654	0.0007442091283911178	0.00079267000286342	0.0007858421120366915	0.0008184044221374148	0.0008099333403420472	0.0008461259889266173	0.0008357772084493854	0.000905283584709074	0.0008905656719576102	0.06531732309508682	0.0616533409917482	1.6913472443006502e-06	0.0002552308941897452	1.6690663295203679e-06	0.0002518685855448233
65.92999738900669	0.0007488258889093922	0.0007445995486203685	0.0007932284122913892	0.0007863987779117201	0.0008190743827159342	0.0008105944613529563	0.0008469236494744226	0.00083655701042221	0.0009063793234505157	0.0008916193010428917	0.0655559962759275	0.06187833115312836	1.7018425310236836e-06	0.00025836208406188055	1.679351982970638e-06	0.00025494769002398776
66.32725878934137	0.0007492108120421741	0.0007449924050467826	0.0007937926544798728	0.0007869612907899398	0.0008197525505084859	0.0008112636524708891	0.0008477323098229877	0.0008373474736640352	0.0009074928451959698	0.0008926897988966417	0.06579992378145885	0.06210827111584834	1.712343518911301e-06	0.0002615226127081205	1.6896404447656107e-06	0.00025805518581153986
66.72691388945532	0.0007495979043616171	0.0007453876376064314	0.0007943627477593365	0.0007875296702616109	0.0008204390026645177	0.0008119409883348769	0.0008485521192270677	0.0008381487395447199	0.0009086244849678664	0.0008937774759252386	0.06604923862924829	0.062343286039688965	1.7228516736998885e-06	0.00026471295047950094	1.6999330638013243e-06	0.0002611915131150444
67.12897711259382	0.000749987097531262	0.0007457851834864819	0.0007949387099162854	0.0007881039354087085	0.0008211338175780218	0.0008126265447481825	0.0008493832304950124	0.0008389609527279102	0.0009097745877253131	0.0008948826515971964	0.06630407786554697	0.06258350486810804	1.733368501820494e-06	0.0002679335813668693	1.7102312248017115e-06	0.0002643571244681231
67.53346296890952	0.0007503783202174137	0.0007461849770236994	0.0007955205581646338	0.0007886841047770768	0.0008218370749239009	0.000813320398711149	0.0008502258001143926	0.0008397842612858491	0.0009109435087569168	0.0008960056547975491	0.06656458271224171	0.06282906046589953	1.743895552488734e-06	0.0002711850036118679	1.7205363501558886e-06	0.00026755248527227105
67.94038605598601	0.0007507714979796831	0.0007465869495990699	0.0007961083091159441	0.0007892701963474608	0.0008225488556959626	0.0008140226284554951	0.0008510799883833188	0.0008406188168193447	0.0009121316140925564	0.000897146824199177	0.06683089872012875	0.06308008976275199	1.7544344199005215e-06	0.000274467730350475	1.7308499018606118e-06	0.00027077807436776125
68.3497610593647	0.0007511665531573853	0.0007469910295283927	0.0007967019787485028	0.0007898622275053755	0.0008232692422466431	0.0008147333134801434	0.0008519459595477684	0.0008414647745831762	0.000913339280935187	0.0008983065086520298	0.06710317592882331	0.06333673390299922	1.7649867455802291e-06	0.00027778229029781776	1.7411733835869837e-06	0.00027403438464129737
68.7616027530747	0.0007515634047516463	0.0007473971419486922	0.000797301582375208	0.0007904602150097859	0.0008239983183285751	0.0008154525345886855	0.0008528238819452626	0.0008423222936172501	0.0009145668981138262	0.0008994850675912739	0.06738156903363332	0.06359913840187338	1.7755542208420464e-06	0.00028112922846906807	1.7515083428423523e-06	0.0002773219236634483
69.17592600016614	0.0007519619683030129	0.0007478052087002481	0.0007979071346101882	0.0007910641749605165	0.0008247361691380738	0.0008161803739285378	0.000853713928155203	0.0008431915368837753	0.0009158148665589007	0.0009006828714653942	0.06766623755974967	0.06386745330857814	1.7861385893951e-06	0.00028450910694319265	1.761856373270771e-06	0.0002806412143656345
69.59274575324658	0.0007523621557644267	0.0007482151482041078	0.0007985186493341528	0.0007916741227643896	0.0008254828813606893	0.0008169169150319382	0.0008546162751562754	0.0008440726714108379	0.0009170835998012856	0.0009019003021854409	0.06795734604411635	0.064141833376531	1.7967416501209633e-06	0.0002879225056739987	1.7722191170982003e-06	0.00028399279575924696
70.01207705502031	0.000752763875369349	0.0007486268753348685	0.0007991361396583972	0.0007922900731000105	0.000826238543218924	0.0008176622428588533	0.0008555311044912873	0.0008449658684426907	0.0009183735244963822	0.0009031377535966036	0.06825506422537761	0.06442243824113236	1.8073652599789923e-06	0.000291370023344395	1.782598267686562e-06	0.00028737722369009955
70.43393503883172	0.0007531670314948471	0.0007490403012885402	0.0007997596178874228	0.0007929120398811576	0.0008270032445222442	0.0008184164438419144	0.0008564586024398548	0.0008458713035971352	0.000919685080974707	0.0009043956319734157	0.06855956724231077	0.0647094326054465	1.8180113371146257e-06	0.00029485227827663607	1.7929955722715673e-06	0.0002907950716449781
70.85833492921113	0.0007535715245194619	0.000749455333445315	0.0008003890954801422	0.0007935400362187487	0.0008277770767195458	0.000819179605933531	0.0008573989601993982	0.0008467891570304166	0.0009210187238205779	0.0009056743565399931	0.06887103584117626	0.06500298643419664	1.828681864137361e-06	0.0002983699093946357	1.8034128348507058e-06	0.0002942469316028762
71.2852920424243	0.0007539772506756158	0.0007498718752269992	0.0008010245830095934	0.0007941740743812961	0.0008285601329541879	0.0008199518186552692	0.0008583523740748949	0.0008477196136100181	0.0009223749224805355	0.0009069743600167465	0.06918965659245789	0.06530327515650533	1.8393788915897682e-06	0.0003019235772441786	1.8138519192284442e-06	0.0002977334149360522
71.71482178702524	0.0007543841018963701	0.0007502898259489206	0.0008016660901211337	0.0007948141657538259	0.0008293525081217815	0.0008207331731496672	0.0008593190456779039	0.000848662863095828	0.0009237541619033094	0.0009082960891951688	0.06951562211747064	0.06561047987782789	1.8501045416449442e-06	0.00030551396507852435	1.8243147522752296e-06	0.00030125515337062203
72.14693966441222	0.0007547919656562978	0.000750709080666079	0.0008023136254890604	0.000795460320795199	0.000830154298930888	0.0008215237622346259	0.0008602991821353977	0.0008496191003301576	0.0009251569432132338	0.0009096400055423727	0.06984913132536184	0.06592478760156782	1.860861012007906e-06	0.0003091417800078211	1.8348033273577966e-06	0.00030481280000210775
72.58166126938723	0.0007552007248062298	0.0007511295300132966	0.0008029671967715961	0.0007961125489937674	0.0008309656039668055	0.0008223236804605233	0.0008612929963089548	0.0008505885254370993	0.0009265837844191345	0.0009110065858371628	0.07019038966104857	0.06624639146087086	1.8716505800661339e-06	0.00031280775422146134	1.8453197079869657e-06	0.0003084070303748243
73.01900229071879	0.0007556102574016439	0.0007515510600391403	0.0008036268105641995	0.000796770858821326	0.0008317865237586457	0.0008231330241702376	0.0008623007070249362	0.0008515713440317895	0.000928035221160888	0.0009123963228395735	0.07053960936467601	0.06657549096114235	1.882475607294467e-06	0.00031651264628687614	1.8558660316944251e-06	0.00031203854362935046
73.45897851170821	0.0007560204365244287	0.0007519735520333496	0.0008042924723511368	0.0007974352576852846	0.0008326171608498968	0.0008239518915622488	0.0008633225393162787	0.0008525677674401401	0.0009295118074959685	0.0009138097259959202	0.07089700974321356	0.06691229223386079	1.8933385439365812e-06	0.00032025724253129106	1.8664445141458683e-06	0.0003157080637219978
73.90160581075892	0.0007564311300977806	0.0007523968823475226	0.0008049641864552781	0.0007981057518790187	0.0008334576198727102	0.0008247803827570249	0.0008643587246766109	0.0008535780129296687	0.0009310141167285026	0.0009152473221815651	0.07126281745483809	0.06725700830228382	1.9042419339703083e-06	0.0003240423585093577	1.877057453505233e-06	0.0003194163407203021
74.34690016194996	0.000756842200693929	0.000752820922208765	0.0008056419559860369	0.0007987823465303155	0.0008343080076261236	0.0008256185998668838	0.0008654095013274023	0.0008546023039520658	0.0009325427422834793	0.0009167096564837357	0.07163726680680359	0.06760985935969742	1.9151884203885694e-06	0.00032786884056618115	1.887707235080291e-06	0.00032316415218222594
74.79487763561212	0.0007572535053344402	0.0007532455375260409	0.0008063257827854279	0.0007994650455478775	0.0008351684331585002	0.0008264666470695764	0.0008664751144989643	0.0008556408703982255	0.0009340982986290148	0.0009181972930269353	0.07202060006753276	0.06797107306088152	1.926180750827576e-06	0.00033173756750312644	1.8983963362637904e-06	0.0003269523046253997
75.24555439890803	0.0007576648952827828	0.0007536705886889152	0.0008070156673721726	0.0008001538515658057	0.0008360390078544464	0.000827324630685814	0.0008675558167261213	0.0008566939488664762	0.0009356814222497317	0.0009197108158436282	0.07241306779370833	0.068340884827521	1.9372217835396995e-06	0.0003356494523498732	1.909127331784573e-06	0.0003307816350899828
75.6989467164156	0.0007580762158288568	0.0007540959303583867	0.0008077116088837994	0.0008008487658860029	0.0008369198455264968	0.0008281926592610064	0.0008686518681594589	0.0008577617829448166	0.0009372927726745605	0.0009212508297931051	0.0728149291732026	0.06871953816832545	1.9483144937514508e-06	0.0003396054442531826	1.919902899290022e-06	0.0003346530128033043
76.15507095071504	0.0007584873060651666	0.0007545214112494847	0.0008084136050166852	0.0008015497884184329	0.0008378110625118871	0.0008290708436514769	0.0008697635368931073	0.0008588446235080137	0.0009389330335625071	0.0009228179615316241	0.07322645238472444	0.06910728501467632	1.9594619804449466e-06	0.00034360653049267387	1.930725825304079e-06	0.00033856734095666363
76.61394356297929	0.000758897998654317	0.0007549468739053158	0.0008091216519639933	0.0008022569176191782	0.0008387127777747577	0.0008299592971154699	0.0008708910993101003	0.0008599427290304899	0.0009406029138502087	0.0009244128605371826	0.0736479149751259	0.06950438607266542	1.9706674735780463e-06	0.00034765373863029914	1.9415990115675486e-06	0.00034252555859959344
77.07558111356816	0.0007593081195874836	0.0007553721544621951	0.0008098357443514449	0.000802970150426222	0.0008396251130141433	0.0008308581354092508	0.0008720348404464006	0.0008610563659159713	0.0009423031489653619	0.0009260362001924837	0.07407960425536714	0.06991111119245173	1.981934341772863e-06	0.0003517481388039534	1.9525254817880176e-06	0.00034652864265946604
77.54000026262605	0.0007597174879335046	0.0007557970824055215	0.0008105558751708762	0.0008036894821928961	0.0008405481927781433	0.0008317674768886528	0.0008731950543747769	0.0008621858088449533	0.000944034502110438	0.0009276886789299595	0.07452181771620783	0.07032773975591255	1.9932661005192705e-06	0.00035589084617732025	1.9635083888424254e-06	0.000350577610099323
78.00721777068286	0.0007601259155782358	0.000756221480316016	0.0008112820357115349	0.00080441490661893	0.0008414821445846939	0.0008326874426164338	0.0008743720446098003	0.0008633313411411126	0.0009457977656214284	0.000929371021442991	0.0749748634647535	0.07075456108363774	2.0046664209386186e-06	0.00036008302355916566	1.9745510224693707e-06	0.00035467352022380827
78.47725049925933	0.0007605332069537938	0.0007566451636059567	0.0008120142154890779	0.00080514641567905	0.000842427099049409	0.000833618156475859	0.000875566124535333	0.0008644932551578848	0.0009475937624067488	0.0009310839799678017	0.07543906068307497	0.07119187486237705	2.016139139118388e-06	0.0003643258842005448	1.985656817460259e-06	0.0003588174771412822
78.95011541147531	0.000760939158757275	0.0007570679402449833	0.0008127524021721995	0.0008058839995490388	0.0008433831900209456	0.0008345597452909023	0.0008767776178559321	0.0008656718526864764	0.0009494233474717737	0.0009328283356407915	0.07591474011017757	0.0716399915941277	2.0276882660812123e-06	0.00036862069478652004	1.9968293624059944e-06	0.00036301063239571607
79.42582957266194	0.0007613435596585727	0.0007574896104750869	0.0008134965815068794	0.0008066276465292273	0.0008443505547244555	0.000835512338953563	0.0008780068590737738	0.0008668674453867344	0.0009512874095349852	0.0009346048999365241	0.0764022445487072	0.07209923306812499	2.0393179984651375e-06	0.0003729687786427349	2.0080724090670897e-06	0.00036725418778796315
79.90441015097758	0.0007617461899968711	0.0007579099665143558	0.00081424673723821	0.0008073773429653544	0.0008453293339136833	0.0008364760705587889	0.0008792541939927712	0.0008680803552423626	0.0009531868727421403	0.0009364145161919451	0.0769019293978495	0.07256993285708324	2.051032729905142e-06	0.00037737151916233946	2.019389882356999e-06	0.00037154939838962564
80.38587441802741	0.0007621468214653619	0.0007583287922490114	0.0008150028510297471	0.00080813307316672	0.0008463196720322996	0.0008374510765475186	0.000880519980251671	0.000869310915042068	0.0009551226984853622	0.000938258061222828	0.0774141632139959	0.07305243683912879	2.0628370632145817e-06	0.0003818303634793574	2.030785891023461e-06	0.00037589757577263794
80.87023974948666	0.0007625452167837739	0.0007587458629133109	0.0008157649023803944	0.000808894819321612	0.0008473217173851667	0.0008384374968584566	0.0008818045878881163	0.0008705594688883984	0.0009570958873346809	0.0009401364470389922	0.07793932830084914	0.07354710374695532	2.074735823435407e-06	0.000386346826408146	2.042264739090952e-06	0.00038030009147185795
81.35752362572781	0.0007629411293582326	0.0007591609447568251	0.0008165328685387792	0.0008096625614099393	0.0008483356223202271	0.0008394354750891844	0.0008831083999357401	0.000871826372736108	0.0009591074810901	0.0009420506226653009	0.0784778213307541	0.07405430574585158	2.0867340717932534e-06	0.0003909224946659906	2.053830938093847e-06	0.00038475838069612633
81.8477436324513	0.0007633343029279994	0.0007595737946986157	0.0008173067244151267	0.0008104362771130496	0.0008493615434218033	0.0008404451586672985	0.0008844318130565731	0.0008731119949620635	0.0009611585649629765	0.0009440015760760546	0.07903005399917344	0.07457442904234143	2.098837120653469e-06	0.00039555903140495174	2.065489220186593e-06	0.0003892739463098871
82.34091746132043	0.0007637244711985875	0.0007599841599678028	0.0008180864424906181	0.0008112159417206793	0.0008503996417161334	0.000841466699032298	0.0008857752382111767	0.0008744167169688397	0.0009632502698961968	0.0009459903362510039	0.0795964537143506	0.07510787452532873	2.1110505495345634e-06	0.00040025818107528033	2.0772445521717673e-06	0.0003938483631041323
82.83706291059936	0.000764111357460768	0.0007603917777300071	0.0008188719927242503	0.0008120015280350205	0.000851450082890047	0.0008425002518290081	0.0008871391013691395	0.0008757409338243254	0.0009653837750334534	0.0009480179753618915	0.08017746432435895	0.07565505844174084	2.1233802223033288e-06	0.0004050217746539575	2.0891021505691854e-06	0.0003984832823883955
83.33619788579601	0.0007644946741949711	0.0007607963746991538	0.000819663342457238	0.0008127930062719036	0.0008525130375237853	0.0008435459771134296	0.0008885238442627885	0.0008770850549398711	0.0009675603103488226	0.0009500856110992129	0.08077354688388474	0.07621641310882848	2.135832305604976e-06	0.0004098517352617015	2.101067497756637e-06	0.0004031804369214187
83.83834040030794	0.0007648741226605259	0.0007611976667340548	0.0008204604563149581	0.0008135903439590539	0.0008535886813389846	0.0008446040395718893	0.0008899299251871315	0.0008784495047896379	0.0009697811594487218	0.0009521944091496258	0.08138518046326464	0.0767923876654197	2.1484132886431025e-06	0.0004147500842031637	2.113146359291316e-06	0.00040794164621177353
84.34350857607244	0.0007652493924692461	0.00076159535841925	0.000821263296106537	0.0008143935058314704	0.0008546771954630148	0.0008456746087545485	0.000891357819849392	0.0008798347236741204	0.0009720476625594916	0.0009543455858354382	0.08201286300248345	0.07738344886460213	2.161130004442089e-06	0.00041971894746947735	2.1253448025276324e-06	0.0004127688222242687
84.85172064422062	0.0007656201611427865	0.0007619891426295006	0.0008220718207221182	0.0008152024537239161	0.0008557787667108931	0.0008467578593243295	0.000892808022271671	0.0008812411685309586	0.0009743612197148974	0.0009565404109284986	0.08265711221303247	0.07799008191047446	2.1739896526767107e-06	0.0004247605627378803	2.137669216600575e-06	0.00041766397551890044
85.36299494573534	0.0007659860936532369	0.0007623787000773652	0.0008228859860279341	0.0008160171464605796	0.0008568935878861458	0.0008478539713224573	0.0008942810457506384	0.0008826693137964849	0.0009767232941591878	0.0009587802106519497	0.08331846653074794	0.07861279134181941	2.186999824235498e-06	0.0004298772869135159	2.1501263339226235e-06	0.0004226292218652561
85.87734993211305	0.0007663468419463795	0.0007627636988432491	0.0008237057447592844	0.0008168375397419517	0.0008580218581020756	0.0008489631304518986	0.0008957774238784312	0.0008841196523216821	0.0009791354159827024	0.0009610663708844629	0.08399748612298491	0.07925210196574314	2.2001685276327662e-06	0.0004350716042591518	2.162723253292106e-06	0.00042766678936942415
86.39480416602983	0.0007667020444470424	0.0007631437938873139	0.000824531046411579	0.0008176635860290017	0.0008591637831250442	0.0008500855283800932	0.0008972977116293103	0.0008855926963465652	0.0009815991860085758	0.0009634003405828883	0.08469475395372981	0.07990855984456983	2.213504217456674e-06	0.0004403461351661919	2.1754674647781348e-06	0.00043277902616162267
86.91537632201124	0.0007670513255459764	0.0007635186265426303	0.0008253618371296301	0.0008184952344247624	0.0008603195757415064	0.0008512213630625063	0.0008988424865170132	0.0008870889785373274	0.00098411627995078	0.0009657836354406935	0.08541087691053684	0.08058273333951568	2.2270158249956557e-06	0.0004457036456190777	2.1883668765051685e-06	0.0004379684086892599
87.43908518710603	0.0007673942950676634	0.0007638878239889256	0.000826198059595396	0.0008193324305534378	0.0008614894561506768	0.0008523708390886314	0.0009004123498281366	0.0008886090530909416	0.0009866884528656021	0.0009682178418011284	0.0861464869974686	0.08127521421494838	2.240712791261269e-06	0.0004511470574199705	2.2014298435239082e-06	0.0004432375506730202
87.9659496615646	0.0007677305477184887	0.0007642509987063091	0.000827039652914458	0.0008201751164372292	0.0008626736523849176	0.0008535341680522789	0.0009020079279373944	0.0008901534969123548	0.0009893175439207515	0.0009707046208458392	0.08690224259855592	0.08198661880732039	2.254605102592743e-06	0.0004566794592368584	2.214665198932886e-06	0.00044858921278259634
88.4959887595208	0.0007680596625146716	0.0007646077479082943	0.0008278865525015044	0.0008210232303710416	0.0008638724007600536	0.0008547115689480632	0.0009036298737110364	0.0008917229108697834	0.0009920054815085223	0.0009732457130815168	0.08767882981663891	0.08271758926318906	2.2687033290796953e-06	0.00046230411855158193	2.228082287454038e-06	0.0004540263130960731
89.0292216096782	0.0007683812021893962	0.0007649576529535037	0.0008287386899652112	0.0008218767067953557	0.0008650859463581041	0.0008559032685962698	0.0009052788680053423	0.0008933179211341898	0.0009947542887320283	0.0009758429431493811	0.08847696389284206	0.0834687948510838	2.283018666065931e-06	0.00046802449459171225	2.2416910016916786e-06	0.00045955193841890063
89.56566745600044	0.0007686947125785537	0.0007653002787353776	0.0008295959929929094	0.0008227354761675263	0.0008663145435450769	0.0008571095020984045	0.0009069556212676627	0.0008949391806094695	0.0009975660892962727	0.0009784982249845828	0.08929739071237015	0.08424093335235656	2.2975629789620143e-06	0.0004738442523276043	2.255501821267318e-06	0.00046516935652951563
90.1053456584057	0.0007689997219845148	0.0007656351730492312	0.0008304583852355152	0.0008235994648318498	0.0008675584565267355	0.0008583305133259574	0.0009086608752481592	0.0008965873704604976	0.001000443113838931	0.0009812135673552401	0.09014088840275626	0.08503473253656783	2.312348851732089e-06	0.0004797672776462314	2.269525855155049e-06	0.00047088202945189117
90.6482756934654	0.0007692957405174243	0.0007659618659360539	0.0008313257861933178	0.0008244685948888445	0.0008688179599455713	0.000859566555445209	0.0009103954048311974	0.0008982632017468684	0.0010033877067392358	0.0009839910798137843	0.09100826903121693	0.08585095172741132	2.327389639341943e-06	0.00048579769380197035	2.2837748874625233e-06	0.00047669362784069635
91.19447715510712	0.000769582259413429	0.0007662798690023609	0.0008321981111032112	0.0008253427840641647	0.0008700933395224095	0.0008608178914810544	0.000912160019996062	0.0008999674171707665	0.0010064023334470753	0.000986832979096381	0.09190038040831518	0.08669038346566962	2.3426995245241474e-06	0.0004919398792629648	2.2982614269602365e-06	0.0004826080465802629
91.74396975532183	0.0007698587503293608	0.000766588674715509	0.000833075270828136	0.0008262219455777334	0.000871384892746504	0.0008620847949232058	0.0009139555679176515	0.0009017007929482895	0.0010094895883787907	0.0009897415960098872	0.09281810800574038	0.08755385527624304	2.358293579307613e-06	0.0004981984870960632	2.312998760751377e-06	0.0004886294217237297
92.29677332487483	0.0007701246646133869	0.0007668877556738649	0.0008339571717495676	0.0008271059880137301	0.0008726929296182923	0.0008633675503784028	0.0009157829352187768	0.0009034641408143542	0.0010126522034308643	0.0009927193828497187	0.0937623769966821	0.08844223154687393	2.3741878317080608e-06	0.000504578466025557	2.328001012429949e-06	0.0004947621488889387
92.85290781402206	0.0007703794325511686	0.0007671765638512346	0.0008348437156639924	0.0008279948151921551	0.0008740177734493771	0.0008646664542726074	0.0009176430503867717	0.000905258310172262	0.0010158930571680048	0.0009957689213964433	0.0947341544280106	0.08935641552684516	2.390399338085612e-06	0.0005110850833349445	2.343283205153259e-06	0.0005010109032566323
93.41239329322968	0.0007706224625871406	0.0007674545298150192	0.0008357347996844846	0.0008288883260428365	0.0008753597617247792	0.0008659818156075624	0.0009195368863683763	0.0009070841904000832	0.001019215184748081	0.0009988929315438736	0.09573445153427071	0.090297351454644	2.406946261709875e-06	0.0005177239497877462	2.358861330101691e-06	0.0005073806613239695
93.97524995389855	0.0007708531405205461	0.0007677210619175701	0.0008366303161486053	0.0008297864144828381	0.0008767192470329571	0.0008673139567764959	0.0009214654633581747	0.0009089427133271421	0.0010226217886529778	0.0010020942806169312	0.0967643262043959	0.09126602682435822	2.423847958121458e-06	0.0005245010467675448	2.3747524208384994e-06	0.0005138767245876363
94.54149810909283	0.000771070828675953	0.0007679755454603017	0.0008375301525340586	0.0008306889692984056	0.0008780965980696759	0.0008686632144442577	0.0009234298517973979	0.0009108348558952241	0.0010261162503019104	0.0010053759934437758	0.0978248856130101	0.0922634748014432	2.4411250679481303e-06	0.0005314227558561868	2.3909746341264524e-06	0.0005205047453431255
95.11115819427312	0.0007712748650480159	0.0007682173418301253	0.0008384341913836797	0.0008315958740326957	0.000879492200722365	0.000870029940497645	0.0009254311756015283	0.0009127616430204903	0.001029702142632028	0.001008741263253542	0.09891728902927645	0.09329077679943852	2.4587996179041127e-06	0.0005384958910941984	2.4075473378386324e-06	0.0005272707548136524
95.68425076803395	0.0007714645624203713	0.0007684457876078925	0.0008393423102415948	0.0008325070068807726	0.0008809064592423216	0.0008714145030723139	0.0009274706156370386	0.0009147241506737412	0.0010333832437405713	0.0010121934634788612	0.10004275081742972	0.09434906523026491	2.476895130791492e-06	0.0005457277341974487	2.424491206668008e-06	0.0005341811938448793
96.26079651284576	0.0007716392074586191	0.00076866019364857	0.0008402543816025936	0.000833422240593513	0.0008823397975128279	0.0008728172876632702	0.0009295494134696192	0.000916723509198384	0.0010371635516933353	0.0010157361605509984	0.10120254364444825	0.09543952644188271	2.495436745372976e-06	0.0005531260730255172	2.441828326377052e-06	0.000541242946418885
96.84081623580131	0.0007717980597774673	0.0007688598441329762	0.000841170272877036	0.0008343414423922977	0.0008837926604220826	0.0008742386983266559	0.000931668875408553	0.0009187609068874372	0.0010410473006160856	0.0010193731277852584	0.10239800191177942	0.09656340385837803	2.514451347144565e-06	0.0005606992436451019	2.459582307482518e-06	0.0005484633762852797
97.42433086936633	0.000771940350982268	0.0007690439955910435	0.0008420898463739418	0.0008352644738966567	0.0008852655153508024	0.0008756791589813796	0.0009338303768744863	0.0009208375938431212	0.0010450389781990056	0.001023108360465368	0.10363052542963981	0.09772200133894496	2.53396771108692e-06	0.000568456176354426	2.4777784092944568e-06	0.0005558503670242132
98.01136147213543	0.0007720652836852699	0.0007692118758966321	0.0008430129593051996	0.0008361911910672604	0.0008867588537853102	0.0008771391148199527	0.0009360353671206445	0.0009229548861449635	0.001049143344759329	0.0010269460922479369	0.1049015833542117	0.09891668677381098	2.554016657628391e-06	0.0005764064460885565	2.49644367537286e-06	0.0005634123659024048
98.60192922959182	0.0007721720304971447	0.00076936268323414	0.0008439394638142725	0.0008371214441670414	0.0008882731930681493	0.000878619033838959	0.000938285374340807	0.0009251141703551449	0.0010533654540245186	0.0010308908130222212	0.10621271841004007	0.10014889593688407	2.5746312232237346e-06	0.0005845603276740385	2.5156070816098348e-06	0.0005711584319270102
99.1960554548718	0.0007722597329944934	0.0007694955850372717	0.0008448692070331749	0.0008380550777435593	0.0008898090782994895	0.000880119408500634	0.0009405820112009005	0.0009273169083928199	0.0010577106758177467	0.001034947288376293	0.10756555142215664	0.10142013661683308	2.5958468470213113e-06	0.0005929288564441304	2.535299698194554e-06	0.0005790982885349738
99.79376158953411	0.0007723275006642608	0.0007696097169005143	0.000845802031171974	0.0008389919306361287	0.0008913670844040298	0.0008816407575382682	0.0009429269808350839	0.0009295646428125565	0.0010621847208494713	0.0010391205808387342	0.10896178618492283	0.10273199305046467	2.6177015753726723e-06	0.0006015238948022528	2.555554866967265e-06	0.0005872423814242689
100.39506920433367	0.0007723744098262629	0.0007697041814641232	0.0008467377736456448	0.0008399318360117297	0.0008929478183797323	0.0008831836279195477	0.0009453220833517472	0.0009318590025259112	0.0010667936678440445	0.001043416073085484	0.11040321469734389	0.10408613068465467	2.6402362860699627e-06	0.000610358205382161	2.576408395781179e-06	0.0005956019420838843
101.00000000000001	0.0007723995025352673	0.0007697780472736168	0.0008476762672436865	0.0008408746214342026	0.000894551921746473	0.0008847485969834555	0.0009477692228998826	0.0009342017090094096	0.0010715439932588125	0.001047839493324685	0.1118917227976887	0.10548430129576367	2.65171384600078e-06	0.0006148368327157715	2.5870216479621323e-06	0.0005998370444831569
