# Supplementary material for: White matter micro- and macrostructure brain charts for the human lifespan
Source: Nature. 2026 May 13;655(8124):979–89. doi: 10.1038/s41586-026-10454-2 (PMC13391363; doi:10.1038/s41586-026-10454-2)
Supplement: Supplementary file 12 — Centiles trajectories of brain charts. SDT.T9.1–5 contain the brain charts for the global metrics; SDT.T9.6–509 contain the brain charts for the tract-specific metrics (unnormalized); and SDT.T9.510–1157 contain the brain charts for the tract-specific macrostructural metrics (normalized). Included in each table are the male and female centile trajectories for the 2.5th, 25th, 50th, 75th and 97.5th percentiles; the interquartile range normalized by the 50th centile; and the derivatives of the 50th centiles with respect to both age and log(age). Charts are sampled in logarithmically spaced intervals. Age is reported in years, while centile trajectory values are reported in metric-specific units: diffusivities in mm2 s−1, volume in mm3, surface area in mm2, average length in mm, and FA is dimensionless (unitless). [file 41586_2026_10454_MOESM12_ESM.zip › plotted_curves/SDT.T9.178-IFO_right_rd-mean_curve_metrics.csv]

ages	male_0.025th_percentile	female_0.025th_percentile	male_0.25th_percentile	female_0.25th_percentile	male_0.5th_percentile	female_0.5th_percentile	male_0.75th_percentile	female_0.75th_percentile	male_0.975th_percentile	female_0.975th_percentile	male_normalized_quantile_range	fwmale_normalized_quantile_range	male_median_centile_d_age	male_median_centile_d_log_age	female_median_centile_d_age	female_median_centile_d_log_age
0.25	0.0008705182279339603	0.0008652507354014121	0.000935517529646621	0.000926990577510762	0.0009727589609092633	0.0009622293586865175	0.0010123944929206971	0.0009996291602708417	0.0010953139767004383	0.0010775367423120534	0.07902981762534182	0.07548988409502937	-0.0004289025676753841	-0.00024763925670912706	-0.0004242599238645441	-0.00024495869252245657
0.25150637576242696	0.0008699400458708394	0.000864676051910169	0.0009348961762709098	0.0009263748875787141	0.0009721128724768744	0.0009615902638202389	0.001011722079315734	0.0009989652251619365	0.0010945864895410054	0.0010768210624589743	0.07902981764769475	0.07548988411637306	-0.0004278454776425189	-0.00024776946336518835	-0.0004232142762732316	-0.0002450874897602928
0.2530218281966045	0.0008693612558007705	0.0008641007640910324	0.0009342741694902249	0.0009257585501972801	0.0009714661046286658	0.0009609504968924576	0.0010110489586119876	0.0009983005918700835	0.0010938582373686938	0.0010761046300093507	0.07902981767038506	0.07548988413803971	-0.00042572847004124226	-0.0002480290263277285	-0.0004211201841618495	-0.000245344243091139
0.25454641199404576	0.0008687818616944951	0.0008635248758907181	0.0009336515135717962	0.0009251415695947982	0.000970818661801745	0.000960310062292251	0.0010103751354273566	0.0009976352649549538	0.001093129225179633	0.0010753874498782238	0.0790298176934185	0.07548988416003248	-0.00042361857099071365	-0.00024828688806008414	-0.0004190331236557099	-0.00024559931360720877
0.2560801821758082	0.0008682018675252393	0.000862948391258409	0.0009330282127855234	0.0009245239500022465	0.000970170548435991	0.0009596689644114371	0.0010097006143826282	0.0009969692489790697	0.0010923994579730778	0.0010746695269837087	0.07902981771680058	0.07548988418235839	-0.00042151578691690395	-0.00024854304753027523	-0.00041695310111006245	-0.00024585270028690265
0.25762319409447826	0.0008676212772685671	0.000862371314145615	0.0009324042714038202	0.0009239056956530989	0.0009695217689738958	0.0009590272076444233	0.0010090254001013104	0.000996302548507643	0.0010916689407512272	0.0010739508662468166	0.07902981774053719	0.07548988420502316	-0.00041942012393092476	-0.0002487975037659962	-0.0004148801225701826	-0.000246104402168823
0.2591755034361701	0.0008670400949022416	0.0008617936485060286	0.000931779693701462	0.0009232868107831669	0.0009688723278604119	0.0009583847963880447	0.001008349497209467	0.000995635168108405	0.0010909376785190451	0.0010732314725912793	0.0790298177646338	0.07548988422803048	-0.00041733158783247015	-0.0002490502558550878	-0.0004128141937724261	-0.00024635441835021976
0.2607371662225343	0.0008664583244060878	0.0008612153982953942	0.0009311544839554418	0.0009226672996304593	0.0009682222295427912	0.0009577417350414189	0.00100767291033556	0.0009949671123514585	0.001090205676284091	0.0010725113509433817	0.0790298177890951	0.0754898842513869	-0.000415250184114313	-0.0002493013029471747	-0.0004107553201506686	-0.00024660274799023774
0.2623082388127803	0.0008658759697618398	0.0008606365674713522	0.000930528646444803	0.0009220471664350189	0.0009675714784704233	0.0009570980280057688	0.0010069956441102735	0.0009942983858090989	0.0010894729390563266	0.0010717905062317726	0.07902981781392798	0.07548988427509795	-0.0004131759179606953	-0.0002495506442511397	-0.00040870350683408496	-0.0002468493903070301
0.2638887779057103	0.0008652930349530145	0.0008600571599933153	0.0009299021854505048	0.0009214264154387845	0.000966920079094688	0.0009564536796842915	0.0010063177031663635	0.0009936289930556673	0.0010887394718479577	0.0010710689433873072	0.07902981783913864	0.0754898842991702	-0.00041110879424938185	-0.0002497982790352349	-0.00040665875864692724	-0.00024709434457634294
0.26547884054176485	0.0008647095239647631	0.0008594771798223211	0.0009292751052552636	0.0009208050508854376	0.0009662680358687932	0.000955808694481989	0.0010056390921384872	0.0009929589386673818	0.001088005279673246	0.0010703466673428644	0.07902981786473251	0.07548988432360812	-0.00040904881755604583	-0.00025004420662860793	-0.00040462108011424247	-0.00024733761013379096
0.2670784841050822	0.0008641254407837366	0.0008588966309208978	0.0009286474101434082	0.0009201830770202558	0.0009656153532476195	0.0009551630768055252	0.001004959815663047	0.000992288227222184	0.0010872703675483394	0.0010696236830331789	0.07902981789071609	0.075489884348418	-0.0004069959921519928	-0.00025028842641805493	-0.00040259047546131743	-0.0002475791863730814
0.26868776632556873	0.000863540789397949	0.0008583155172529283	0.0009280191044007313	0.0009195604980899687	0.0009649620356875742	0.0009545168310630659	0.0010042798783780305	0.0009916168632995805	0.0010865347404911043	0.001068899995394674	0.07902981791709594	0.07548988437360618	-0.0004049503220057149	-0.0002505309378480758	-0.000400566948615233	-0.0002478190727456808
0.2703067452809827	0.0008629555737966433	0.0008577338427835166	0.0009273901923143458	0.0009189373183426135	0.0009643080876464365	0.0009538699616641372	0.001003599284922853	0.0009909448514804882	0.0010857984035209508	0.001068175609365293	0.07902981794387826	0.07548988439917864	-0.0004029118107896079	-0.00025077174042348327	-0.0003985505032074732	-0.0002480572687608984
0.2719354793990299	0.000862369797970147	0.0008571516114788454	0.0009267606781725317	0.0009183135420273848	0.0009636535135831976	0.0009532224730194651	0.0010029180399381925	0.0009902721963470707	0.0010850613616586542	0.001067450529884324	0.07902981797106862	0.07548988442514036	-0.0004008804618777506	-0.0002510108337065442	-0.00039654114257603457	-0.0002482937739861357
0.27357402745947257	0.0008617834659097472	0.0008565688273060507	0.0009261305662645997	0.0009176891733944962	0.0009629983179579209	0.000952574369540833	0.001002236148065844	0.0009895989024825943	0.0010843236199261988	0.0010667247618922412	0.07902981799867459	0.07548988445150011	-0.0003988562783460159	-0.00025124821731553615	-0.0003945388697630947	-0.00024852858804361166
0.2752224485962505	0.0008611965816075529	0.0008559854942330855	0.0009254998608807435	0.0009170642166950381	0.000962342505231589	0.0009519256556409382	0.0010015536139485577	0.0009889249744712667	0.0010835851833466028	0.0010659983103305376	0.07902981802670318	0.07548988447826235	-0.0003968392629788431	-0.0002514838909280226	-0.00039254368752250635	-0.00024876171061391505
0.27688080229961526	0.000860609149056357	0.0008554016162285832	0.0009248685663118914	0.0009164386761808296	0.0009616860798659484	0.0009512763357332312	0.0010008704422298782	0.0009882504168980848	0.0010828460569437448	0.0010652711801415525	0.07902981805516088	0.07548988450543516	-0.0003948294182646861	-0.00025171785427582916	-0.0003905555983170772	-0.00024899314143278506
0.2785491484182772	0.0008600211722495188	0.0008548171972617386	0.0009242366868495827	0.0009158125561042923	0.0009610290463233805	0.0009506264142317876	0.001000186637554011	0.0009875752343486916	0.001082106245742216	0.0010645433762683264	0.07902981808405365	0.07548988453302295	-0.0003928267464041735	-0.00025195010714940125	-0.000388574604323233	-0.0002492228802924712
0.28022754716156506	0.0008594326551808123	0.0008542322413021605	0.0009236042267857993	0.0009151858607182897	0.0009603714090667256	0.0009499758955511421	0.000999502204565643	0.0009868994314092107	0.001081365754767131	0.0010638149036544145	0.07902981811339038	0.07548988456103442	-0.0003908312493096089	-0.00025218064939536156	-0.00038660070743129493	-0.0002494509270406231
0.2819160591015993	0.0008588436018443133	0.0008536467523197567	0.0009229711904128496	0.0009145585942760063	0.0009597131725591653	0.0009493247841061655	0.000998817147909812	0.0009862230126661093	0.0010806245890439832	0.001063085767243744	0.07902981814317703	0.0754898845894753	-0.00038884292860108527	-0.00025240948091306836	-0.0003846339092450357	-0.00024967728157837543
0.28361474517547763	0.0008582540162342622	0.0008530607342845992	0.0009223375820232195	0.0009139307610308041	0.0009590543412640648	0.0009486730843119081	0.0009981314722317493	0.0009855459827060467	0.0010798827535984752	0.001062355971980449	0.07902981817342176	0.07548988461835261	-0.00038686178561742057	-0.00025263660165966706	-0.00038267421108928446	-0.0002499019438637895
0.2853236666874746	0.0008576639023449351	0.0008524741911667937	0.0009217034059094307	0.0009133023652360785	0.0009583949196448297	0.0009480208005834599	0.000997445182176724	0.0009848683461157204	0.001079140253456351	0.001061625522808704	0.07902981820413069	0.07548988464767493	-0.0003848878214131046	-0.000252862011646926	-0.000380721614006041	-0.00025012491390766223
0.2870428853112538	0.0008570732641705188	0.0008518871269363603	0.0009210686663639116	0.0009126734111451353	0.0009577349121647636	0.0009473679373358143	0.0009967582823899052	0.0009841901074817273	0.0010783970936432473	0.0010608944246725772	0.07902981823531188	0.07548988467744756	-0.00038292103676024203	-0.0002530857109407092	-0.00037877611875924977	-0.0002503461917752192
0.28877246309209376	0.0008564821057049827	0.0008512995455631003	0.0009204333676788565	0.000912043903011046	0.0009570743232869285	0.0009467144989837215	0.0009960707775162085	0.0009835112713904154	0.0010776532791845243	0.0010601626825158656	0.07902981826697289	0.07548988470767919	-0.00038096143215088363	-0.0002533076996607264	-0.00037683772583591013	-0.00025056577758530985
0.2905124624491269	0.000855890430941952	0.0008507114510164735	0.0009197975141460881	0.0009114138450865151	0.0009564131574740034	0.0009460604899415544	0.0009953826722001484	0.0009828318424277354	0.0010769088151051116	0.0010594303012819422	0.07902981829912223	0.07548988473837687	-0.00037900900779819224	-0.00025352797798022797	-0.00037490643544696445	-0.000250783671509075
0.29226294617759224	0.0008552982438745866	0.0008501228472654786	0.0009191611100569317	0.0009107832416237547	0.000955751419188146	0.0009454059146231704	0.0009946939710857	0.0009821518251791057	0.0010761637064293516	0.0010586972859136028	0.07902981833176762	0.07548988476954666	-0.00037706376363977334	-0.00025374654612608794	-0.00037298224753024023	-0.00025099987377086297
0.294023977451102	0.0008547055484954541	0.0008495337382785235	0.0009185241597020746	0.0009101520968743421	0.0009550891128908517	0.0009447507774417716	0.0009940046788161475	0.000981471224229265	0.0010754179581808436	0.0010579636413529112	0.07902981836491621	0.07548988480119935	-0.0003751256993390628	-0.0002539634043783878	-0.0003710651617529481	-0.00025121438464764667
0.29579561982392083	0.0008541123487964056	0.0008489441280233062	0.0009178866673714345	0.000909520415089096	0.0009544262430428169	0.0009440950828097702	0.000993314800033945	0.0009807900441621276	0.0010746715753822843	0.0010572293725410447	0.07902981839857763	0.07548988483333934	-0.0003731948142860486	-0.00025417855306900106	-0.00036915517751190396	-0.00025142720446802436
0.29757793723326015	0.000853518648768458	0.0008483540204666927	0.0009172486373540317	0.0009088882005179427	0.000953762814103805	0.0009434388351386538	0.0009926243393805735	0.0009801082895606516	0.0010739245630553217	0.0010564944844181467	0.0790298184327598	0.07548988486597756	-0.00037127110759965776	-0.0002543919925815652	-0.00036725229393547165	-0.0002516383336113037
0.29937099400158496	0.0008529244524016716	0.0008477634195746013	0.0009166100739378624	0.0009082554574097936	0.0009530988305325106	0.0009427820388388552	0.0009919333014964044	0.0009794259650066964	0.0010731769262204015	0.0010557589819231803	0.07902981846746969	0.07548988489911998	-0.00036935457813147554	-0.0002546037233527032	-0.0003653565098878375	-0.00025184777250952806
0.3011748548389356	0.0008523297636850231	0.0008471723293118708	0.0009159709814097533	0.0009076221900124036	0.0009524342967864192	0.0009421246983196079	0.0009912416910205478	0.0009787430750808769	0.001072428669896605	0.0010550228699937642	0.07902981850271794	0.07548988493277578	-0.00036744522446569006	-0.0002548137458694977	-0.0003634678239677336	-0.0002520555216438958
0.30298958484526295	0.0008517345866062995	0.0008465807536421596	0.0009153313640552555	0.0009069884025722636	0.0009517692173216831	0.0009414668179888333	0.0009905495125907306	0.0009780596243624444	0.0010716797991015175	0.0010542861535660477	0.07902981853851293	0.0754898849669536	-0.0003655430449195918	-0.00025502206066893573	-0.00036158623451210126	-0.0002522615815466478
0.30481524951277783	0.000851138925151968	0.0008459886965278122	0.0009146912261585021	0.0009063540993344552	0.0009511035965929865	0.0009408084022529882	0.000989856770843145	0.0009773756174291308	0.0010709303188510644	0.001053548837574545	0.07902981857486252	0.07548988500166212	-0.00036364803754995734	-0.0002552286683398519	-0.0003597117395977012	-0.000252465952799541
0.3066519147283146	0.0008505427833070668	0.0008453961619297537	0.0009140505720020886	0.0009057192845425427	0.0009504374390534089	0.0009401494555169582	0.00098916347041232	0.0009766910588570297	0.0010701802341593718	0.0010528109269520001	0.07902981861177547	0.07548988503690825	-0.0003617602001513842	-0.0002554335695206522	-0.000357844337042279	-0.00025266863603354284
0.3084996467757088	0.0008499461650550831	0.0008448031538073684	0.000913409405866946	0.0009050839624384361	0.0009497707491543032	0.0009394899821839076	0.0009884696159309853	0.0009760059532204547	0.0010694295500386173	0.0010520724266292424	0.07902981864926312	0.07548988507270254	-0.0003598795302591218	-0.00025563676489884224	-0.0003559840244099499	-0.0002528696319301915
0.31035851233818973	0.0008493490743778411	0.0008442096761183868	0.0009127677320322166	0.0009044481372622762	0.0009491035313451617	0.000938829986655166	0.000987775212029933	0.0009753203050918077	0.0010686782714988852	0.0010513333415350398	0.07902981868733391	0.07548988510905227	-0.00035800602515112523	-0.0002558382552112215	-0.0003541307990067577	-0.0002530689412174325
0.3122285785007863	0.0008487515152553893	0.0008436157328187737	0.0009121255547751354	0.0009038118132523102	0.0009484357900734926	0.0009381694733300991	0.0009870802633378912	0.000974634119041454	0.0010679264035480245	0.001050593676595962	0.07902981872599692	0.07548988514596942	-0.0003561396818507201	-0.0002560380412438279	-0.00035228465788769703	-0.00025326656467228315
0.3141099127527488	0.0008481534916658812	0.0008430213278626122	0.0009114828783709015	0.0009031749946447718	0.0009477675297846867	0.0009375084466059819	0.0009863847744813851	0.0009739473996375813	0.0010671739511915028	0.0010498534367362363	0.07902981876526174	0.07548988518346005	-0.00035428049712810106	-0.00025623612383074423	-0.0003504455978582677	-0.00025346250312019425
0.31600258298998396	0.0008475550075854714	0.0008424264652019969	0.0009108397070925645	0.0009025376856737624	0.0009470987549218998	0.0009368469108778733	0.0009856887500846144	0.0009732601514460829	0.0010664209194322714	0.001049112626877613	0.07902981880513839	0.07548988522153524	-0.0003524284675007483	-0.00025643250385337657	-0.0003486136154750852	-0.0002536567574339399
0.3179066575175057	0.0008469560669881947	0.000841831148786917	0.0009101960452108967	0.0009018998905711286	0.0009464294699259238	0.0009361848705384941	0.000984992194769315	0.0009725723790304198	0.0010656673132706162	0.0010483712519392225	0.07902981884563719	0.0754898852602054	-0.0003505835892383957	-0.00025662718224125913	-0.00034678870704712983	-0.00025384932853222963
0.3198222050518999	0.000846356673845864	0.0008412353825651516	0.0009095518969942829	0.0009012616135663496	0.000945759679235064	0.000935522329978109	0.0009842951131546383	0.0009718840869514986	0.0010649131377040261	0.0010476293168374417	0.07902981888676852	0.07548988529947923	-0.0003487458583630587	-0.0002568201599708053	-0.00034497086863893855	-0.0002540402173805689
0.32174929472380437	0.0008457568321279586	0.0008406391704821614	0.0009089072667086007	0.0009006228588864213	0.0009450893872850177	0.0009348592935844014	0.0009835975098570224	0.0009711952797675475	0.0010641583977270548	0.0010468868264857608	0.07902981892854208	0.07548988533936492	-0.00034691527065142114	-0.00025701143806494686	-0.00034316009607301967	-0.00025422942499078727
0.32368799608040405	0.0008451565458015135	0.0008400425164809775	0.0009082621586170989	0.0008999836307557347	0.0009444185985087523	0.0009341957657423558	0.0009828993894900624	0.0009705059620339904	0.0010634030983311825	0.0010461437857946466	0.07902981897096953	0.0754898853798758	-0.00034509182163589003	-0.0002572010175922179	-0.0003413563849314072	-0.00025441695242084394
0.3256383790879404	0.0008445558188310146	0.0008394454245020973	0.0009076165769802898	0.0008993439333959683	0.0009437473173363896	0.0009335317508341355	0.0009822007566643897	0.0009698161383033217	0.0010626472445046799	0.0010454001996714076	0.07902981901406039	0.07548988542102032	-0.0003432755066092308	-0.00025738889966755996	-0.0003395597305575204	-0.0002546028007733847
0.32760051413423674	0.0008439546551782912	0.0008388478984833767	0.0009069705260558295	0.000898703771025971	0.0009430755481950788	0.0009328672532389709	0.0009815016159875453	0.0009691258131249856	0.0010618908412324776	0.0010446560730200676	0.07902981905782458	0.0754898854628084	-0.0003414663206248725	-0.0002575750854517944	-0.0003377701280564971	-0.0002547869711952977
0.3295744720312385	0.0008433530588024125	0.0008382499423599303	0.0009063240100984069	0.000898063147861653	0.0009424032955088855	0.0009322022773330417	0.000980801972063863	0.0009684349910452593	0.0010611338934960338	0.001043911410741232	0.07902981910227598	0.07548988550525183	-0.0003396642584981846	-0.000257759576149319	-0.0003359875723016603	-0.00025496946487932326
0.33156032401756863	0.0008427510336595791	0.0008376515600640194	0.0009056770333596303	0.0008974220681158695	0.0009417305636986737	0.0009315368274893539	0.0009801018294943382	0.0009677436766071242	0.001060376406273195	0.001043166217731957	0.07902981914742403	0.07548988554836109	-0.0003378693148094747	-0.0002579423730093011	-0.0003342120579319374	-0.0002551502830610841
0.33355814176109866	0.0008421485837030278	0.0008370527555249605	0.0009050296000879215	0.00089678053599832	0.0009410573571819907	0.00093087090807764	0.000979401192876522	0.0009670518743501584	0.0010596183845380837	0.0010424204988856317	0.07902981919328196	0.07548988559214634	-0.0003360814839065973	-0.0002581234773254837	-0.00033244357935549584	-0.00025532942701958494
0.33556799736153503	0.0008415457128829201	0.0008364535326690128	0.0009043817145283989	0.0008961385557154289	0.0009403836803729506	0.0009302045234642324	0.0009787000668043857	0.0009663595888104108	0.0010588598332609497	0.0010416742590918357	0.0790298192398581	0.07548988563662044	-0.00033430075990581454	-0.0002583028904345197	-0.0003306821307524632	-0.00025550689807724014
0.3375899633530214	0.0008409424251462474	0.0008358538954192859	0.0009037333809227728	0.0008954961314702476	0.0009397095376821255	0.0009295376780119629	0.000977998455868219	0.0009656668245202887	0.0010581007574080566	0.0010409275032362295	0.07902981928716753	0.07548988568179163	-0.0003325271366944049	-0.0002584806137162221	-0.0003289277060772311	-0.00025568269759962403
0.3396241127067558	0.0008403387244367281	0.0008352538476956338	0.0009030846035092365	0.0008948532674623361	0.0009390349335164296	0.0009288703760800384	0.0009772963646545016	0.0009649735860084411	0.001057341161941548	0.0010401802362004185	0.07902981933522145	0.07548988572767552	-0.0003307606079339942	-0.0002586566485941466	-0.00032718029905887125	-0.00025585682699402756
0.3416705188336247	0.000839734614694709	0.0008346533934145624	0.0009024353865223608	0.0008942099678876712	0.0009383598722790069	0.0009282026220239478	0.0009765937977457932	0.0009642798777996466	0.0010565810518193284	0.0010394324628618383	0.07902981938403113	0.0754898857742804	-0.00032900116705900095	-0.0002588309965323998	-0.00032543990320269	-0.0002560292877084591
0.343729255586852	0.0008391300998570699	0.0008340525364891289	0.0009017857341929909	0.0008935662369385347	0.0009376843583691323	0.0009275344201953421	0.0009758907597206241	0.0009635857044147031	0.0010558204319949388	0.0010386841880936323	0.0790298194336102	0.07548988582161947	-0.00032724880728213224	-0.00025900365903733236	-0.00032370651179616794	-0.00025620008123405924
0.34580039726466444	0.0008385251838571201	0.0008334512808288434	0.0009011356507481339	0.0008929220788034055	0.0009370083961820892	0.0009268657749419292	0.0009751872551533695	0.0009628910703703083	0.0010550593074174302	0.0010379354167645248	0.0790298194839709	0.07548988586970597	-0.00032550352159671503	-0.00025917463765817716	-0.00032198011790759984	-0.0002563692091025471
0.3478840186129729	0.0008379198706245084	0.0008328496303395765	0.0009004851404108641	0.0008922774976668669	0.000936331990109069	0.0009261966906073681	0.0009744832886141496	0.0009621959801789556	0.001054297683031246	0.0010371861537387089	0.07902981953512642	0.07548988591854987	-0.00032376530277505866	-0.000259343933983025	-0.0003202607143884262	-0.00025653667288563775
0.34998019482807	0.0008373141640851264	0.0008322475889234648	0.000899834207400218	0.0008916324977095	0.0009356551445370685	0.0009255271715311653	0.0009737788646687144	0.0009615004383488257	0.0010535355637761037	0.00103643640387573	0.07902981958708921	0.07548988596816471	-0.00032203414337442227	-0.00025951154964154455	-0.00031854829387514827	-0.00025670247419418146
0.352089001559344	0.0008367080681610136	0.0008316451604788161	0.0008991828559310923	0.0008909870831077832	0.0009349778638487753	0.0009248572220485743	0.000973073987878334	0.0009608044493836769	0.0010527729545868746	0.0010356861720303625	0.07902981963987224	0.07548988601856511	-0.0003203100357372368	-0.00025967748630353893	-0.0003168428487939634	-0.00025686661468066196
0.3542105149120084	0.0008361015867702637	0.0008310423489000165	0.0008985310902141438	0.000890341258033996	0.0009343001524224733	0.0009241868464904792	0.0009723686627996927	0.0009601080177827346	0.0010520098603934663	0.0010349354630524998	0.0790298196934906	0.07548988606976169	-0.00031859297199279824	-0.0002598417456774471	-0.00031514437135918283	-0.0002570290960349775
0.35634481144984936	0.0008354947238269373	0.0008304391580774432	0.0008978789144556953	0.0008896950266561215	0.0009336220146319354	0.0009235160491833155	0.0009716628939847816	0.000959411148040595	0.0010512462861207118	0.0010341842817870425	0.079029819747957	0.07548988612176802	-0.0003168829440612919	-0.0002600043295122034	-0.00031345285357795016	-0.00025718991998655016
0.35849196819798806	0.0008348874832409624	0.0008298355918973652	0.0008972263328576273	0.0008890483931377412	0.0009329434548463196	0.0009228448344489431	0.0009709566859807875	0.0009587138446471084	0.0010504822366882451	0.0010334326330737765	0.07902981980328651	0.07548988617459872	-0.0003151799436535707	-0.0002601652395945453	-0.0003117682872513794	-0.00025734908830329917
0.36065206264566085	0.0008342798689180552	0.0008292316542418672	0.000896573349617296	0.0008884013616379556	0.000932264477430076	0.0009221732066045728	0.0009702500433299986	0.0009580161120872891	0.0010497177170104013	0.0010326805217472756	0.07902981985949235	0.07548988622826498	-0.0003134839622744301	-0.00026032447774937406	-0.0003100906639759704	-0.0002575066027901973
0.3628251727490157	0.0008336718847596226	0.0008286273489887474	0.0008959199689274256	0.0008877539363112718	0.0009315850867428399	0.0009215011699626463	0.0009695429705696928	0.0009573179548412035	0.0010489527319960936	0.0010319279526367791	0.07902981991658961	0.07548988628278298	-0.0003117949912244955	-0.0002604820458396162	-0.0003084199751469119	-0.0002576624652902981
0.3650113769339257	0.0008330635346626786	0.0008280226800114411	0.0008952661949760195	0.0008871061213075221	0.0009309052871393406	0.0009208287288307568	0.0009688354722320392	0.0009566193773838742	0.0010481872865487098	0.0010311749305660894	0.07902981997459385	0.07548988633816639	-0.0003101130216022763	-0.00026063794576552946	-0.000306756211959025	-0.00025781667768326466
0.36721075409881926	0.0008324548225197578	0.000827417651178929	0.0008946120319462683	0.0008864579207717675	0.0009302250829692983	0.0009201558875115384	0.0009681275528439959	0.000955920384185179	0.0010474213855660006	0.001030421460353465	0.07902982003351762	0.07548988639442945	-0.00030843804430724653	-0.0002607921794648693	-0.0003050993654101497	-0.00025796924188573045
0.3694233836175272	0.0008318457522188269	0.000826812266355653	0.0008939574840164531	0.0008858093388442069	0.0009295444785773309	0.000919482650302583	0.0009674192169272129	0.0009552209797097528	0.001046655033939972	0.0010296675468115127	0.0790298200933785	0.07548988645158657	-0.0003067700500405668	-0.00026094474891166786	-0.000303449426301422	-0.00025812015984991166
0.37164934534214805	0.0008312363276432008	0.0008262065294014304	0.0008933025553598557	0.0008851603796600839	0.0009288634783028582	0.000918809021496339	0.0009667104689979273	0.0009545211684168869	0.0010458882365567746	0.001028913194747078	0.07902982015419147	0.07548988650965197	-0.0003051090293065828	-0.00026109565611534546	-0.00030180638524057724	-0.0002582694335636626
0.3738887196059291	0.0008306265526714624	0.0008256004441713755	0.0008926472501446736	0.0008845110473496046	0.0009281820864800129	0.0009181350053800244	0.0009660013135668749	0.0009538209547604414	0.0010451209982966086	0.0010281584089611533	0.07902982021597209	0.0754898865686411	-0.00030345497241590635	-0.0002612449031204611	-0.00030017023264394815	-0.00025841706505055906
0.3761415872261661	0.0008300164311773775	0.000824994014515814	0.0008919915725339278	0.0008838613460378437	0.0009275003074375464	0.0009174606062355296	0.000965291755139189	0.0009531203431887435	0.0010443533240336118	0.0010274031942487667	0.07902982027873548	0.07548988662857065	-0.00030180786948963423	-0.0002613924920089328	-0.0002985409587387966	-0.00025856305636903776
0.3784080295071193	0.0008294059670298096	0.0008243872442802004	0.0008913355266853686	0.0008832112798446572	0.0009268181454987278	0.0009167858283393312	0.0009645817982143024	0.0009524193381444915	0.001043585218635756	0.0010266475553988796	0.07902982034250033	0.07548988668945508	-0.0003001677104577938	-0.00026153842489584633	-0.00029691855356303587	-0.0002587074096104258
0.3806881282429484	0.0008287951640926481	0.0008237801373050442	0.0008906791167514054	0.0008825608528846059	0.0009261356049812722	0.0009161106759624072	0.0009638714472858641	0.0009517179440646742	0.0010428166869647544	0.0010258914971942982	0.0790298204072812	0.07548988675131015	-0.0002985344850620353	-0.0002616827039301495	-0.00029530300697089285	-0.0002588501269017718
0.38298196572066395	0.0008281840262247181	0.000823172697425821	0.0008900223468790005	0.0008819100692668552	0.0009254526901972356	0.0009154351533701355	0.0009631607068416324	0.0009510161653804633	0.0010420477338759482	0.0010251350244115586	0.07902982047309669	0.07548988681415271	-0.0002969081828607667	-0.0002618253312961505	-0.0002936943086332411	-0.0002589912104030978
0.3852896247230969	0.0008275725572797105	0.0008225649284729048	0.0008893652212096033	0.0008812589330951058	0.0009247694054529355	0.0009147592648222229	0.0009624495813633966	0.0009503140065171359	0.001041278364218221	0.001024378141820845	0.07902982053996255	0.07548988687799776	-0.0002952887932267667	-0.00026196630920971575	-0.00029209244803821144	-0.00025913066230667803
0.38761118853188686	0.0008269607611061027	0.000821956834271485	0.0008887077438790577	0.000880607448467504	0.0009240857550488653	0.0009140830145726082	0.0009617380753268826	0.0009496114718939822	0.0010405085828338952	0.0010236208541858861	0.07902982060789701	0.07548988694286368	-0.0002936763053533187	-0.00026210563992126734	-0.0002904974144961603	-0.0002592684848387039
0.3899467409304866	0.0008263486415470762	0.00082134841864149	0.0008880499190175171	0.0008799556194765603	0.0009234017432795999	0.0009134064068693819	0.000961026193201657	0.0009489085659242131	0.0010397383945586322	0.0010228631662638579	0.07902982067691762	0.07548988700876627	-0.0002920707082537666	-0.00026224332571281317	-0.0002889091971387536	-0.00025940468025595353
0.39229636620718694	0.0008257362024404509	0.0008207396853975172	0.0008873917507493746	0.0008793034502090725	0.0009227173744337251	0.0009127294459547071	0.0009603139394510529	0.0009482052930148818	0.0010389678042213477	0.0010221050828052999	0.07902982074704176	0.07548988707572438	-0.0002904719907642628	-0.0002623793688988352	-0.0002873277849227973	-0.00025953925084748475
0.3946601491581577	0.0008251234476186034	0.0008201306383487544	0.0008867332431931706	0.0008786509447460455	0.0009220326527937391	0.0009120521360647298	0.0009596013185320722	0.0009475016575667916	0.0010381968166441082	0.001021346608554015	0.07902982081828977	0.07548988714375385	-0.0002888801415466269	-0.00026251377182570645	-0.0002857531666331514	-0.0002596721989348294
0.3970381750905084	0.000824510380908396	0.0008195212812989085	0.0008860744004615228	0.0008779981071626104	0.0009213475826359846	0.0009113744814294998	0.000958888334895305	0.000946797663974414	0.0010374254366420437	0.0010205877482469803	0.07902982089067931	0.07548988721287295	-0.00028729514908804044	-0.00026264653686963735	-0.00028418533088253595	-0.00025980352686907904
0.39943052982536675	0.0008238970061311044	0.0008189116180461332	0.0008854152266610434	0.0008773449415279496	0.0009206621682305603	0.0009106964862728948	0.0009581749929848441	0.0009460933166258062	0.0010366536690232563	0.0010198285066142596	0.07902982096422967	0.0754898872831005	-0.00028571700170618164	-0.0002627776664390069	-0.0002826242661142231	-0.0002599332370318841
0.4018372997009759	0.0008232833271023468	0.0008183016523829591	0.0008847557258922673	0.0008766914519052213	0.0009199764138412422	0.0009100181548125373	0.0009574612972382043	0.0009453886199025292	0.0010358815185887286	0.0010190688883789138	0.07902982103895936	0.07548988735445546	-0.0002841456875504189	-0.00026290716297289185	-0.0002810699606054512	-0.0002600613318355094
0.40425857157581063	0.0008226693476320121	0.0008176913880962223	0.0008840959022495693	0.0008760376423514838	0.0009192903237254019	0.0009093394912597178	0.0009567472520862357	0.0009446835781795644	0.001035108990132237	0.0010183088982569125	0.07902982111488836	0.07548988742695498	-0.0002825811946014223	-0.00026303502893856856	-0.00027952240246800764	-0.00026018781372152966
0.4066944328317112	0.0008220550715241925	0.0008170808289669973	0.0008834357598210964	0.0008753835169176214	0.0009186039021339412	0.0009086604998193188	0.0009560328619530501	0.0009439781958252389	0.0010343360884402636	0.001017548540957052	0.07902982119203796	0.07548988750061994	-0.0002810235106759096	-0.00026316126683378904	-0.00027798157964994963	-0.00026031268515999684
0.4091449713770379	0.0008214405025771138	0.000816469978770528	0.0008827753026886921	0.000874729079648273	0.0009179171533111987	0.000907981184689742	0.0009553181312559361	0.0009432724772011423	0.0010335628182919126	0.0010167878211808678	0.07902982127042789	0.0754898875754685	-0.00027947262342833956	-0.0002632858791852821	-0.0002764474799387129	-0.00026043594864982866
0.411610275649843	0.0008208256445830707	0.0008158588412761627	0.0008821145349278257	0.0008740743345817624	0.0009172300814948915	0.0009073015500628306	0.0009546030644052844	0.0009425664266620561	0.0010327891844588235	0.0010160267436225537	0.07902982135007797	0.07548988765152069	-0.0002779285203517168	-0.00026340886854814283	-0.00027492009096408143	-0.0002605576067197801
0.41409043462106226	0.0008202105013283555	0.0008152474202472829	0.000881453460607515	0.0008734192857500181	0.000916542690916026	0.0009066216001237916	0.0009538876658045066	0.0009418600485558662	0.0010320151917050852	0.0010152653129688741	0.07902982143101071	0.07548988772879789	-0.00027639118878111657	-0.00026353023750602667	-0.0002733994001973272	-0.00026067766192455766
0.41658553779772634	0.0008195950765931993	0.0008146357194412471	0.0008807920837902658	0.0008727639371785193	0.0009158549857988377	0.0009059413390511374	0.0009531719398499656	0.0009411533472235025	0.001031240844787162	0.001014503533899094	0.07902982151324735	0.07548988780731952	-0.0002748606158942124	-0.0002636499886696786	-0.00027188539495526243	-0.0002607961168471229
0.41909567522619073	0.0008189793741516999	0.0008140237426093166	0.0008801304085319925	0.0008721082928862105	0.0009151669703607101	0.0009052607710165974	0.0009524558909308912	0.0009404463269988494	0.001030466148453801	0.0010137414110848845	0.07902982159680849	0.07548988788710687	-0.00027333678871485634	-0.0002637681246778767	-0.00027037806240173823	-0.00026091297409711056
0.4216209374953856	0.0008183633977717683	0.0008134114934966039	0.0008794684388819602	0.0008714523568854514	0.0009144786488121097	0.0009045799001850667	0.0009517395234293197	0.0009397389922086903	0.0010296911074459667	0.0010129789491902627	0.07902982168171807	0.07548988796818082	-0.00027181969411319007	-0.0002638846481952395	-0.0002688773895489771	-0.0002610282363103844
0.42416141574008476	0.0008177471512150586	0.0008127989758420021	0.0008788061788827107	0.0008707961331819374	0.0009137900253565162	0.0009038987307145212	0.0009510228417200098	0.0009390313471726217	0.00102891572649675	0.001012216152871498	0.07902982176799718	0.07548988805056196	-0.00027030931880991926	-0.000263999561913808	-0.00026738336326237455	-0.0002611419061506748
0.4267172016441951	0.0008171306382369103	0.0008121861933781281	0.0008781436325700004	0.0008701396257746388	0.0009131011041903489	0.0009032172667559564	0.0009503058501703788	0.0009383233962029917	0.0010281400103313008	0.0010114530267770479	0.07902982185566955	0.07548988813427505	-0.000268805649377174	-0.0002641128685517413	-0.0002658959702584729	-0.00026125398630583163
0.42928838744406506	0.0008165138625862843	0.000811573149831259	0.0008774808039727312	0.0008694828386557361	0.0009124118895029042	0.0009025355124533233	0.0009495885531404258	0.0009376151436048224	0.0010273639636667413	0.0010106895755474733	0.07902982194475791	0.07548988821934022	-0.0002673086722393414	-0.00026422457085154005	-0.0002644151971094022	-0.0002613644794894898
0.43187506593181346	0.0008158968280057118	0.0008109598489212799	0.0008768176971128929	0.000868825775810562	0.0009117223854762912	0.0009018534719434575	0.0009488709549826719	0.0009369065936757536	0.001026587591212105	0.0010099258038153772	0.07902982203528741	0.07548988830578007	-0.00026581837367717354	-0.00026433467158185064	-0.00026294103024371296	-0.0002614733884395981
0.4344773304586784	0.000815279538231227	0.0008103462943616203	0.0008761543160054971	0.0008681684412175309	0.0009110325962853594	0.0009011711493560234	0.0009481530600420849	0.0009361977507059662	0.0010258108976682531	0.001009161716205323	0.07902982212728188	0.07548988839361866	-0.00026433473982859224	-0.0002644431735358277	-0.0002614734559494014	-0.00026158071591908527
0.4370952749383861	0.0008146619969923156	0.000809732489859199	0.0008754906646585161	0.0008675108388480841	0.0009103425260976436	0.00090048854881344	0.000947434872656015	0.0009354886189781205	0.0010250338877278073	0.0010083973173337683	0.07902982222076499	0.07548988848287931	-0.00026285775669113165	-0.0002645500795309952	-0.0002600124603755749	-0.0002616864647149719
0.4397289938505404	0.0008140442080118564	0.0008091184391143695	0.0008748267470728222	0.0008668529726666291	0.0009096521790732912	0.0008998056744308286	0.0009467163971541312	0.0009347792027672929	0.0010242565660750777	0.0010076326118089937	0.07902982231576318	0.0754898885735862	-0.000261387410123437	-0.0002646553924086359	-0.0002585580295343948	-0.00026179063763828725
0.4423785822440318	0.0008134261750060652	0.0008085041458208613	0.0008741625672421293	0.0008661948466304766	0.0009089615593650112	0.0008991225303159407	0.0009459976378583536	0.0009340695063409058	0.001023478937385992	0.0010068676042310333	0.07902982241230015	0.07548988866576267	-0.0002599236858470133	-0.0002647591150329309	-0.00025711014930243636	-0.0002618932375226535
0.4450441357404687	0.0008128079016844431	0.0008078896136657296	0.0008734981291529334	0.0008655364646897877	0.0009082706711180059	0.0008984391205691118	0.0009452785990827931	0.0009333595339586738	0.0010227010063280286	0.00100610229919161	0.07902982251040198	0.07548988875943409	-0.000258466569450444	-0.00026486125029290264	-0.00025566880542260417	-0.00026199426722423036
0.44772575053762753	0.0008121893917497209	0.0008072748463293024	0.0008728334367844546	0.0008648778307875157	0.0009075795184699095	0.0008977554492831899	0.000944559285133689	0.0009326492898725377	0.001021922777560151	0.0010053367012740687	0.07902982261009724	0.07548988885462501	-0.0002570160463879756	-0.0002649618010985566	-0.0002542339835077123	-0.0002620937296225756
0.4504235234129248	0.0008115706488978065	0.0008066598474851235	0.0008721684941085836	0.0008642189488593461	0.0009068881055507397	0.0008970715205434849	0.0009438397003093454	0.000931938778326604	0.0010211442557327376	0.0010045708150533096	0.0790298227114104	0.07548988895136291	-0.0002555721019830981	-0.0002650607703822694	-0.00025280566904015145	-0.00026219162761834114
0.4531375517269096	0.0008109516768177365	0.0008060446207999091	0.0008715033050898245	0.0008635598228336504	0.00090619643648283	0.0008963873384277095	0.0009431198489000765	0.0009312280035570886	0.0010203654454875217	0.001003804645095728	0.07902982281437046	0.07548988904967167	-0.0002541347214313483	-0.00026515816109889956	-0.00025138384737546926	-0.00026228796413427236
0.4558679334267773	0.0008103324791916226	0.000805429169933491	0.0008708378736852418	0.0008629004566314236	0.0009055045153807794	0.0008957029070059227	0.0009423997351881431	0.0009305169697922565	0.0010195863514575263	0.0010030381959591484	0.07902982291900373	0.07548988914957913	-0.00025270388980058733	-0.00026525397622401137	-0.00024996850374275903	-0.00026238274211315415
0.45861476704990445	0.0008097130596946042	0.0008048134985387715	0.0008701722038444045	0.0008622408541662397	0.000904812346351395	0.0008950182303404816	0.0009416793634476976	0.0009298056812523679	0.0010188069782670018	0.0010022714721927674	0.07902982302533967	0.07548988925111087	-0.00025127959203422034	-0.00026534821875465187	-0.00024855962324926706	-0.0002624759645205865
0.4613781517274047	0.0008090934219947964	0.0008041976102616712	0.0008695062995093366	0.0008615810193441891	0.0009041199334936374	0.0008943333124859709	0.0009409587379447254	0.0009290941421496155	0.0010180273305313604	0.0010015044783370862	0.07902982313340577	0.07548988935429544	-0.00024986181295219567	-0.0002654408917081019	-0.00024715719087897714	-0.0002625676343408767
0.4641581871877068	0.0008084735697532493	0.0008035815087410881	0.0008688401646144681	0.0008609209560638417	0.0009034272808985695	0.0008936481574891758	0.0009402378629369951	0.0009283823566880828	0.0010172474128571287	0.0010007372189238637	0.07902982324323131	0.07548988945916127	-0.00024845053725414123	-0.00026553199812234807	-0.00024576119149660736	-0.0002626577545786768
0.4669549737601532	0.0008078535066238922	0.0008029651976088424	0.0008681738030865758	0.0008602606682161845	0.0009027343926492997	0.0008929627693890027	0.0009395167426739958	0.0009276703290636738	0.0010164672298418728	0.0009999696984760447	0.0790298233548478	0.07548988956573567	-0.00024704574952003067	-0.00026562154105522207	-0.0002443716098497195	-0.000262746328259178
0.46976861237862133	0.0008072332362534962	0.0008023486804896407	0.0008675072188447461	0.0008596001596845833	0.0009020412728209353	0.0008922771522164512	0.0009387953813968907	0.0009269580634640762	0.0010156867860741544	0.0009992019215077144	0.07902982346828383	0.07548988967404713	-0.0002456474342114878	-0.000265709523582347	-0.00024298843056710928	-0.000262833358423864
0.4725992045851658	0.0008066127622816264	0.0008017319610010258	0.0008668404158003203	0.000858939434344728	0.000901347925480536	0.0008915913099945573	0.0009380737833384645	0.0009262455640687022	0.001014906086133469	0.0009984338925240414	0.07902982358357072	0.07548988978412666	-0.00024425557567606115	-0.00026579594879991286	-0.00024161163816674436	-0.0002629188481364231
0.4754468525336833	0.0008059920883405939	0.0008011150427533305	0.0008661733978568456	0.0008582784960645863	0.0009006543546870535	0.0008909052467383348	0.0009373519527230659	0.0009255328350486349	0.0010141251345901867	0.0009976656160212137	0.0790298237007386	0.07548988989600337	-0.00024287015814716817	-0.00026588081982220624	-0.0002402412170530721	-0.00026300280047766855
0.47831165899359906	0.0008053712180554212	0.0008004979293496441	0.0008655061689100356	0.000857617348704365	0.000899960564491297	0.0008902189664547437	0.0009366298937665693	0.0009248198805665883	0.0010133439360055082	0.0009968970964864014	0.07902982381982084	0.07548989000970655	-0.0002414911657465657	-0.00026596413978138833	-0.00023887715151860167	-0.0002630852185447896
0.4811937273535759	0.0008047501550437946	0.000799880624385763	0.0008648387328477204	0.0008569559961164577	0.0008992665589358746	0.0008895324731426367	0.0009359076106763161	0.0009241067047768536	0.0010125624949314039	0.000996128338397693	0.07902982394084948	0.07548989012526834	-0.00024011858248609852	-0.0002660459118275227	-0.0002375194257486224	-0.0002631661054541268
0.4840931616252451	0.000804128902916024	0.0007992631314501531	0.0008641710935498041	0.0008562944421454067	0.0008985723420551587	0.000888845770792713	0.0009351851076510718	0.0009233933118252532	0.0010117808159105662	0.0009953593462240491	0.07902982406385761	0.07548989024271859	-0.00023875239227053036	-0.000266126139128936	-0.00023616802382256386	-0.000263245464340256
0.4870100664469608	0.0008035074652750009	0.0007986454541239052	0.0008635032548882178	0.0008556326906278488	0.000897877917875225	0.0008881588633874688	0.0009344623888809726	0.0009226797058490893	0.0010109989034763531	0.0009945901244252477	0.07902982418887794	0.07548989036209225	-0.0002373925788970721	-0.00026620482486930386	-0.00023482292971249707	-0.000263323298351853
0.4899445470875755	0.0008028858457161685	0.0007980275959807078	0.0008628352207268895	0.0008549707453924958	0.0008971832904138335	0.0008874717549011739	0.0009337394585474961	0.0009219658909771136	0.0010102167621527526	0.00099382067745185	0.0790298243159449	0.07548989048341952	-0.00023603912605851818	-0.0002662819722490106	-0.00023348412728799173	-0.000263399610654691
0.49289670945023945	0.0008022640478274705	0.0007974095605867964	0.0008621669949216877	0.0008543086102600708	0.0008964884636803607	0.0008867844492998057	0.000933016320823398	0.0009212518713294668	0.001009434396454319	0.0009930510097451346	0.07902982444509322	0.07548989060673492	-0.00023469201734785394	-0.0002663575844871757	-0.00023215160031947457	-0.00026347440443311165
0.4958666600762229	0.0008016420751893205	0.0007967913515009196	0.0008614985813203881	0.0008536462890432798	0.0008957934416757689	0.0008860969505410176	0.0009322929798726767	0.0009205376510176423	0.0010086518108861318	0.0009922811257370603	0.0790298245763587	0.07548989073207074	-0.0002333512362542034	-0.00026643166481538083	-0.00023082533247473225	-0.0002635476828835026
0.4988545061487607	0.0008010199313745698	0.0007961729722743117	0.0008608299837626412	0.0008529837855467756	0.0008950982283925725	0.0008854092625741087	0.0009315694398505379	0.0009198232341444516	0.0010078690099437587	0.0009915110298502287	0.07902982470977664	0.07548989085946178	-0.000232016766169435	-0.0002665042164822773	-0.00022950530732562813	-0.0002636194492198207
0.5018603554969207	0.00080039761994846	0.0007955544264506414	0.000860161206079919	0.0008523211035671083	0.0008944028278147822	0.000884721389339962	0.000930845704903337	0.0009191086248039686	0.0010070859981131928	0.0009907407264978208	0.07902982484538358	0.07548989098894344	-0.00023068859038852252	-0.0002665752427519208	-0.00022819150834815782	-0.0002636897066707611
0.5048843165994948	0.0007997751444686001	0.000794935717565993	0.0008594922520954925	0.0008516582468927007	0.0008937072439178809	0.0008840333347710293	0.0009301217791685549	0.0009183938270815034	0.001006302779870826	0.0009899702200835728	0.07902982498321592	0.07548989112055117	-0.00022936669211004457	-0.0002666447469014954	-0.0002268839189221994	-0.0002637584584775088
0.5079264985889148	0.000799152508484929	0.0007943168491488254	0.0008588231256243879	0.0008509952193038084	0.0008930114806687788	0.0008833451027912811	0.0009293976667747533	0.0009176788450535583	0.0010055193596834	0.0009891995150017284	0.07902982512331413	0.07548989125431992	-0.00022805105444032026	-0.0002667127322239504	-0.00022558252233725873	-0.000263825707897708
0.5109870112551897	0.0007985297155396766	0.0007936978247199363	0.0008581538304733501	0.0008503320245724783	0.0008923155420257763	0.0008826566973161711	0.0009286733718415277	0.0009169636827877858	0.0010047357420079589	0.0009884286156369897	0.07902982526571359	0.07548989139028736	-0.00022674166039321486	-0.00026677920202516914	-0.00022428730179105405	-0.0002638914582015206
0.5140659650498691	0.0007979067691673432	0.00079307864779244	0.0008574843704408162	0.0008496686664625259	0.0008916194319385337	0.0008819681222526058	0.0009279488984794875	0.0009162483443429618	0.0010039519312918228	0.0009876575263644929	0.07902982541045489	0.07548989152849078	-0.00022543849289299867	-0.0002668441596250515	-0.0002229982403928188	-0.0002639557126729586
0.5171634710900281	0.0007972836728946561	0.000792459321871725	0.0008568147493168703	0.0008490051487294906	0.0008909231543480279	0.0008812793814989032	0.0009272242507902022	0.0009155328337689388	0.0010031679319725336	0.000986886251549755	0.07902982555757818	0.07548989166896895	-0.0002241415347758735	-0.00026690760835682004	-0.00022171532116413428	-0.00026401847460874595
0.5202796411622786	0.0007966604302405492	0.0007918398504554343	0.0008561449708832216	0.0008483414751206147	0.0008902267131865267	0.0008805904789447676	0.0009264994328661775	0.0009148171551066198	0.0010023837484778276	0.000986114795548646	0.0790298257071227	0.07548989181175847	-0.00022285076879116628	-0.00026696955156590985	-0.00022043852704137223	-0.00026407974731842976
0.5234145877268029	0.0007960370447161281	0.0007912202370334285	0.0008554750389131675	0.0008476776493748017	0.0008895301123775508	0.0008799014184712478	0.0009257744487908184	0.0009141013123879192	0.0010015993852255953	0.0009853431627073503	0.07902982585913085	0.07548989195689997	-0.00022156617760316077	-0.00026702999260974636	-0.00021916784087674945	-0.000264139534123492
0.5265684239214125	0.000795413519824646	0.000790600485087765	0.0008548049571715667	0.0008470136752225958	0.0008888333558358486	0.0008792122039507167	0.0009250493026383965	0.0009133853096357374	0.0010008148466238462	0.0009845713573623314	0.07902982601364321	0.07548989210443438	-0.0002202877437939288	-0.0002670889348587724	-0.0002179032454404095	-0.00026419783835723853
0.5297412635656308	0.0007947898590614694	0.0007899805980926606	0.0008541347294148023	0.000846349556386143	0.0008881364474673543	0.0008785228392468298	0.000924323998474014	0.0009126691508639162	0.0010000301370706698	0.0009837993838402936	0.07902982617070409	0.07548989225440042	-0.00021901544986416277	-0.0002671463816950881	-0.00021664472342228236	-0.0002642546633650211
0.5329332211648017	0.0007941660659140583	0.0007893605795144748	0.0008534643593907619	0.0008456852965791701	0.0008874393911691684	0.0008778333282145042	0.0009235985403535774	0.0009119528400772218	0.000999245260954208	0.0009830272464581556	0.07902982633035516	0.07548989240684063	-0.0002177492782341195	-0.0002672023365108134	-0.00021539225743333335	-0.0002643100125027664
0.5361444119142209	0.0007935421438619365	0.0007887404328116782	0.0008527938508388035	0.0008450208995069532	0.0008867421908295249	0.0008771436746998841	0.0009228729323237672	0.0009112363812713073	0.0009984602226526201	0.0009822549495230152	0.0790298264926432	0.07548989256179704	-0.0002164892112469785	-0.00026725680271044716	-0.0002141458300080612	-0.0002643638891382527
0.5393749517032939	0.000792918096376666	0.0007881201614348281	0.000852123207489731	0.0008443563688662911	0.0008860448503277599	0.0008764538825403137	0.0009221471784220027	0.0009105197784326838	0.0009976750265340496	0.000981482497332116	0.0790298266576109	0.0754898927193119	-0.0002152352311697303	-0.00026730978370878566	-0.00021290542360469233	-0.0002644162966485841
0.5426249571197181	0.0007922939269218246	0.0007874997688265459	0.0008514524330657685	0.0008436917083454801	0.000885347373534289	0.0008757639555643158	0.0009214212826764203	0.0009098030355386965	0.0009968896769565938	0.0009807098941728208	0.0790298268253031	0.07548989287943036	-0.00021398732019356492	-0.00026736128292959016	-0.00021167102060787313	-0.00026446723842116215
0.5458945454536906	0.0007916696389529835	0.0007868792584214948	0.0008507815312805332	0.000843026921624292	0.0008846497643105834	0.0008750738975915587	0.0009206952491058458	0.000909086156557496	0.0009961041782682804	0.0009799371443225827	0.07902982699576823	0.0754898930421955	-0.00021274546043800746	-0.00026741130380772415	-0.0002104426033306961	-0.0002645167178537966
0.5491838347021408	0.0007910452359176808	0.000786258633646354	0.0008501105058390135	0.0008423620123739442	0.0008839520265091351	0.0008743837124328357	0.000919969081719764	0.0009083691454480105	0.00099531853480703	0.0009791642520489148	0.07902982716905224	0.0754898932076534	-0.00021150963395111244	-0.00026745984978759907	-0.00020922015401481087	-0.00026456473835267946
0.5524929435729888	0.0007904207212554037	0.0007856378979197997	0.0008494393604375436	0.0008416969842570818	0.0008832541639734429	0.0008736934038900417	0.0009192427845182983	0.0009076520061599232	0.0009945327509006355	0.0009783912216093649	0.07902982734520511	0.07548989337584844	-0.00021027982271076828	-0.00026750692432217504	-0.00020800365483344962	-0.0002646113033336617
0.55582199148943	0.0007897960983975639	0.0007850170546524821	0.0008487680987637809	0.0008410318409277508	0.0008825561805379813	0.000873002975756146	0.0009185163614921799	0.0009069347426336473	0.000993746830866731	0.0009776180572514878	0.07902982752427441	0.07548989354682903	-0.00020905600862697327	-0.0002675525308730442	-0.0002067930878930091	-0.00026465641622172575
0.5591710985942444	0.0007891713707674817	0.0007843961072470086	0.0008480967244966885	0.0008403665860313806	0.0008818580800281862	0.0008723124318151722	0.000917789816622733	0.0009062173588003031	0.0009929607790127714	0.0009768447632128243	0.0790298277063096	0.07548989372064246	-0.00020783817354347311	-0.00026759667291093026	-0.0002055884352336057	-0.0002647000804496813
0.5625403857541326	0.0007885465417803619	0.0007837750590979212	0.0008474252413065067	0.0008397012232047613	0.0008811598662604225	0.0008716217758421773	0.000917063153881844	0.0009054998585816948	0.0009921745996360031	0.0009760713437208717	0.07902982789136255	0.07548989389733596	-0.0002066262992395096	-0.0002676393539146338	-0.00020438967883096293	-0.00026474229945785965
0.565929974564078	0.0007879216148432806	0.0007831539135916803	0.0008467536528547417	0.000839035756076025	0.0008804615430419734	0.0008709310116032333	0.0009163363772319462	0.000904782245890293	0.0009913882970234464	0.000975297802993067	0.07902982807948414	0.07548989407696025	-0.00020542036743009806	-0.00026768057736969997	-0.0002031968005985485	-0.0002647830766946968
0.569339987351735	0.0007872965933551621	0.0007825326741066463	0.000846081962794141	0.0008383701882646264	0.0008797631141710163	0.0008702401428554031	0.0009156094906259955	0.0009040645246292088	0.000990601875451867	0.0009745241452367597	0.07902982827072598	0.07548989425956416	-0.00020422035976971897	-0.00026772034677050027	-0.00020200978238965606	-0.0002648224156169554
0.5727705471818436	0.0007866714807067644	0.0007819113440130615	0.0008454101747686737	0.0008377045233813223	0.0008790645834366009	0.0008695491733467216	0.0009148824980074507	0.0009033466986921759	0.0009898153391877573	0.0009737503746491931	0.07902982846514305	0.07548989444519846	-0.00020302625785212358	-0.00026775866561754014	-0.00020082860599698882	-0.00026486031968706025
0.5762217778606706	0.0007860462802806659	0.000781289926673038	0.0008447382924135217	0.0008370387650281598	0.0008783659546186391	0.0008688581068161847	0.00091415540331026	0.000902628771963539	0.0009890286924873204	0.0009729764954174872	0.07902982866278918	0.07548989463391802	-0.00020183804321249887	-0.00026779553741818063	-0.00019965325315557392	-0.000264896792374264
0.5796938039404782	0.000785420995451244	0.0007806684254405375	0.0008440663193550531	0.0008363729167984565	0.0008776672314878792	0.0008681669469937248	0.0009134282104588345	0.000901910748318224	0.0009882419395964436	0.0009722025117186129	0.07902982886371925	0.07548989482577156	-0.00020065569732946598	-0.000267830965686805	-0.00019848370554452488	-0.0002649318371548415
0.5831867507240184	0.0007847956295846649	0.0007800468436613589	0.0008433942592108126	0.000835706982276784	0.0008769684178058951	0.0008674756976001989	0.0009127009233680371	0.0009011926316217308	0.0009874550847506832	0.0009714284277193798	0.07902982906798887	0.0754898950208145	-0.00019947920162594057	-0.00026786495394326426	-0.00019731994478772164	-0.00026496545751053535
0.5867007442690553	0.0007841701860388687	0.0007794251846731259	0.000842722115589504	0.0008350409650389554	0.0008762695173250684	0.0008667843623473715	0.0009119735459431661	0.0009004744257301142	0.0009866681321752493	0.0009706542475764166	0.07902982927565652	0.07548989521910149	-0.00019830853747042354	-0.0002678975057128219	-0.0001961619524558783	-0.0002649976569290835
0.5902359113929144	0.0007835446681635577	0.0007788034518052732	0.0008420498920909803	0.0008343748686520111	0.0008755705337885788	0.0008660929449379008	0.0009112460820799405	0.00089975613448997	0.0009858810860849867	0.0009698799754361574	0.07902982948677988	0.07548989542068918	-0.00019714368617974876	-0.0002679286245270418	-0.00019500971006759793	-0.0002650284389031643
0.5937923796770596	0.0007829190793001802	0.0007781816483790333	0.0008413775923062244	0.0008337086966742063	0.0008748714709303796	0.0008654014490653263	0.0009105185356644815	0.000899037761738418	0.0009850939506843603	0.0009691056154348235	0.07902982970141821	0.07548989562563141	-0.00019598462901990188	-0.0002679583139227337	-0.00019386319909149574	-0.000265057806931146
0.597370277471697	0.0007822934227819214	0.0007775597777074236	0.0008407052198173394	0.0008330424526549937	0.000874172332475196	0.0008647098784140521	0.0009097909105733013	0.000898319311303091	0.0009843067301674386	0.0009683311716984082	0.07902982991963098	0.07548989583398816	-0.00019483134720638118	-0.0002679865774400936	-0.00019272240094715676	-0.0002650857645158933
0.6009697339004076	0.0007816677019336952	0.0007769378430952413	0.0008400327781975401	0.0008323761401350199	0.0008734731221385086	0.0008640182366593396	0.0009090632106732948	0.0008976007870021242	0.0009835194287178854	0.0009675566483426695	0.07902983014148009	0.07548989604581771	-0.0001936838219078335	-0.0002680134186251737	-0.00019158729700603783	-0.00026511231516374023
0.6045908788648067	0.0007810419200721299	0.0007763158478390484	0.0008393602710111377	0.0008317097626461108	0.0008727738436265389	0.0008633265274672971	0.0009083354398217229	0.0008968821926441397	0.0009827320505089423	0.0009667820494731126	0.0790298303670289	0.07548989626117752	-0.00019254203424588778	-0.0002680388410275236	-0.00019045786859475666	-0.0002651374623866276
0.6082338430492322	0.0007804160805055593	0.0007756937952271616	0.0008386877018135311	0.0008310433237112576	0.0008720745006362462	0.0008626347544948606	0.0009076076018662011	0.0008961635320282375	0.0009819445997034174	0.0009660073791849771	0.07902983059633968	0.07548989648013057	-0.00019140596529673704	-0.00026806284820010684	-0.0001893340969950641	-0.0002651612097000766
0.611898757925461	0.0007797901865340173	0.0007750716885396493	0.000838015074151199	0.0008303768268446161	0.0008713750968553132	0.0008619429213897946	0.0009068797006446934	0.0008954448089439874	0.000981157080453677	0.0009652326415632313	0.07902983082947686	0.07548989670273748	-0.0001902755960938307	-0.0002680854437004665	-0.00018821596344409386	-0.00026518356062085746
0.6155857557574533	0.000779164241449229	0.0007744495310483203	0.0008373423915616921	0.0008297102755514946	0.0008706756359621356	0.0008612510317906845	0.0009061517399855032	0.0008947260271714199	0.0009803694969016368	0.0009644578406825628	0.07902983106650703	0.07548989692906	-0.00018915090762833264	-0.0002681066310891711	-0.00018710344913933086	-0.0002652045186718188
0.6192949696061266	0.0007785382485345998	0.0007738273260167145	0.0008366696575736205	0.0008290436733283405	0.0008699761216258169	0.0008605590893269129	0.0009054237237072588	0.0008940071904810134	0.0009795818531787457	0.0009636829806073616	0.07902983130749637	0.0754898971591645	-0.00018803188084959288	-0.00026812641392834347	-0.0001859965352372095	-0.0002652240873777245
0.6230265333341571	0.0007779122110652144	0.0007732050767001024	0.0008359968757066546	0.0008283770236627445	0.0008692765575061661	0.000859867097618673	0.0009046956556189153	0.0008932883026336927	0.000978794153405988	0.0009629080653917224	0.07902983155251302	0.0754898973931138	-0.00018691849666872817	-0.00026814479578407546	-0.0001848952028545986	-0.00026524227026483715
0.6267805816108112	0.0007772861323078273	0.0007725827863454726	0.0008353240494715113	0.0008277103300334266	0.0008685769472536786	0.0008591750602769471	0.0009039675395197396	0.0008925693673808196	0.0009780064016938679	0.0009621330990794302	0.07902983180162634	0.07548989763097438	-0.00018581073595837216	-0.0002681617802242908	-0.0001837994330713688	-0.00026525907086272227
0.6305572499168048	0.0007766600155208608	0.0007719604581915338	0.0008346511823699548	0.0008270435959102328	0.0008678772945095465	0.0008584829809035116	0.0009032393791993103	0.000891850388464187	0.0009772186021424086	0.0009613580857039595	0.07902983205490584	0.07548989787281299	-0.0001847085795544101	-0.0002681773708183288	-0.00018270920693100323	-0.00026527449270233316
0.634356674549194	0.0007760338639543978	0.0007713380954687054	0.0008339782778947875	0.0008263768247541312	0.0008671776029056401	0.000857790863090924	0.0009025111784375112	0.0008911313696160171	0.0009764307588411441	0.000960583029288466	0.07902983231242543	0.07548989811870042	-0.00018361200825837976	-0.00026819157113863734	-0.00018162450544284559	-0.00026528853931737095
0.6381789926262927	0.0007754076808501784	0.0007707157013991141	0.0008333053395298474	0.0008257100200172063	0.0008664778760645106	0.0008570987104225221	0.0009017829410045222	0.0008904123145589502	0.0009756428758691131	0.0009598079338457789	0.07902983257425554	0.07548989836870451	-0.00018252100283731865	-0.0002682043847580806	-0.0001805453095816839	-0.00026530121424148123
0.642024342092622	0.000774781469441601	0.0007700932791965953	0.0008326323707500084	0.0008250431851426613	0.000865778117599385	0.000856406526472425	0.0009010546706608262	0.0008896932270060506	0.0009748549572948625	0.0009590328033784068	0.0790298328404719	0.07548989862289528	-0.0001814355440249299	-0.0002682158152493841	-0.00017947160029038733	-0.0002653125210095586
0.6458928617238878	0.0007741552329537177	0.0007694708320666897	0.0008319593750211762	0.0008243763235648109	0.0008650783311141723	0.0008557143148055252	0.0009003263711572006	0.0008889741106608006	0.0009740670071764397	0.00095825764187853	0.07902983311114908	0.07548989888134629	-0.00018035561252557897	-0.00026822586618868716	-0.0001784033584818906	-0.0002653224631586626
0.6497846911319898	0.0007735289746032271	0.000768848363206634	0.0008312863558002785	0.0008237094387090762	0.0008643785202034394	0.0008550220789774861	0.0008995980462347091	0.0008882549692170918	0.0009732790295613853	0.0009574824533279909	0.07902983338636504	0.07548989914413097	-0.0001792811890127255	-0.000268234541151241	-0.00017734056503874995	-0.00026533104422515885
0.6536999707700591	0.0007729026975984848	0.0007682258758053729	0.0008306133165352796	0.0008230425339919946	0.0008636786884524395	0.0008543298225347469	0.000898869699624715	0.0008875358063592358	0.0009724910284867451	0.0009567072416983073	0.07902983366619697	0.07548989941132277	-0.00017821225413074127	-0.0002682418437114642	-0.0001762832008151416	-0.0002653382677451632
0.6576388419375281	0.0007722764051394942	0.0007676033730435492	0.0008299402606651684	0.0008223756128212107	0.0008629788394370882	0.0008536375490145199	0.0008981413350488699	0.0008868166257619568	0.0009717030079790591	0.000955932010950663	0.0790298339507239	0.07548989968299762	-0.00017714878849797722	-0.00026824777744566264	-0.00017523124663879064	-0.0002653441372557075
0.661601446785229	0.0007716501004179112	0.0007669808580935094	0.0008292671916199629	0.00082170867859548	0.0008622789767239776	0.0008529452619447877	0.0008974129562191193	0.0008860974310903947	0.0009709149720543679	0.0009551567650359115	0.07902983424002738	0.07548989995923398	-0.00017609077270595852	-0.00026825234592839364	-0.00017418468331183157	-0.00026534865629343485
0.6655879283205246	0.0007710237866170424	0.0007663583341193007	0.0008285941128207104	0.0008210417347046685	0.0008615791038703716	0.0008522529648443091	0.0008966845668377016	0.0008853782260001029	0.0009701269247182092	0.0009543815078945753	0.07902983453418996	0.0754899002401094	-0.00017503818732216014	-0.00026825555273451984	-0.00017314349161166864	-0.0002653518283938505
0.6695984304124688	0.0007703974669118506	0.000765735804276677	0.0008279210276794908	0.0008203747845297588	0.0008608792244242084	0.0008515606612226181	0.0008959561705971519	0.0008846590141370565	0.0009693388699656263	0.00095360624345685	0.07902983483329598	0.07548990052570352	-0.00017399101289018726	-0.0002682574014373773	-0.0001721076522924192	-0.000265353657091405
0.6736330977969988	0.0007697711444689549	0.0007651132717130992	0.0008272479395994193	0.0008197078314428472	0.0008601793419241066	0.0008508683545800308	0.0008952277711803045	0.0008839397991376518	0.0009685508117811672	0.0009528309756426096	0.07902983513742994	0.07548990081609984	-0.00017294922993127404	-0.0002682578956086368	-0.00017107714608678715	-0.00026535414592024353
0.6776920760821589	0.0007691448224466337	0.0007644907395677382	0.0008265748519746493	0.0008190408788071511	0.0008594794598993673	0.0008501760484076404	0.0008944993722602961	0.0008832205846287076	0.0009677627541388895	0.000952055708361405	0.07902983544667819	0.0754899011113799	-0.00017191281894650412	-0.0002682570388196359	-0.00017005195370674298	-0.00026535329841265165
0.6817755117533548	0.0007685185039948286	0.000763868210971478	0.0008259017681903733	0.0008183739299770107	0.0008587795818699739	0.0008494837461873315	0.0008937709775005687	0.0008825013742274714	0.0009669747010023625	0.0009512804455124701	0.07902983576112937	0.07548990141162641	-0.0001708817604169771	-0.00026825483463963073	-0.000169032055844065	-0.00026535111809827816
0.6858835521786408	0.0007678921922551508	0.0007632456890469234	0.0008252286916228353	0.0008177069882978954	0.0008580797113466036	0.0008487914513917794	0.0008930425905548801	0.0008817821715416303	0.0009661866563246808	0.0009505051909847346	0.07902983608087288	0.07548990171692892	-0.00016985603480509925	-0.0002682512866353792	-0.00016801743317283735	-0.00026534760850566164
0.6900163456140378	0.0007672658903608825	0.0007626231769084008	0.0008245556256393262	0.0008170400571064082	0.0008573798518306278	0.0008480991674844569	0.0008923142150673019	0.0008810629801693039	0.0009653986240484604	0.0009497299486568185	0.07902983640600082	0.07548990202736987	-0.0001688356225557075	-0.00026824639837103037	-0.00016700806635010224	-0.0002653427731612312
0.6941740412088835	0.0007666396014369883	0.0007620006776619678	0.0008238825735982012	0.000816373139730293	0.0008566800068141266	0.000847406897919639	0.0008915858546722369	0.0008803438036990668	0.0009646106081058558	0.0009489547223970507	0.07902983673660688	0.07548990234304215	-0.00016782050409819282	-0.0002682401734089568	-0.0001660039360169563	-0.00026533661558844623
0.6983567890112157	0.000766013328600113	0.0007613781944054148	0.0008232095388488757	0.0008157062394884381	0.0008559801797798827	0.0008467146461424124	0.0008908575129944119	0.0008796246457099412	0.0009638226124185581	0.0009481795160634656	0.07902983707278373	0.07548990266403446	-0.00016681065984741617	-0.0002682326153093939	-0.0001650050227998412	-0.0002653291393084345
0.702564739973187	0.0007653870749585952	0.0007607557302282741	0.0008225365247318379	0.0008150393596908853	0.0008552803742013993	0.0008460224155886793	0.0008901291936488978	0.0008789055097714116	0.0009630346408978096	0.0009474043335038198	0.0790298374146294	0.07548990299043908	-0.0001658060702035835	-0.000268223727627942	-0.00016401130731130698	-0.0002653203478386601
0.7067980459565127	0.0007647608436124731	0.000760133288211831	0.0008218635345786587	0.0008143725036388418	0.0008545805935429059	0.0008453302096851725	0.0008894009002411146	0.0008781863994434358	0.0009622466974444148	0.0009466291785555992	0.07902983776224141	0.07548990332234812	-0.00016480671555457738	-0.00026821351391725923	-0.00016302277015166344	-0.000265310244693423
0.7110568597379514	0.0007641346376534925	0.0007595108714291239	0.0008211905717119977	0.0008137056746246795	0.0008538808412593676	0.0008446380318494563	0.0008886726363668389	0.0008774673182764482	0.0009614587859487446	0.000945854055046028	0.07902983811571829	0.07548990365985934	-0.0001638125762771503	-0.00026820197772681187	-0.00016203939191002104	-0.00026529883338380356
0.7153413350148182	0.0007635084601651151	0.0007588884829449624	0.0008205176394456121	0.0008130388759319574	0.0008531811207964935	0.000843945885489943	0.0008879444056122173	0.0008767482698113771	0.0009606709102907549	0.0009450789667920819	0.07902983847516273	0.0754899040030677	-0.00016282363273782685	-0.0002681891226022637	-0.00016106115316524838	-0.00026528611741674646
0.7196516264105322	0.0007628823142225268	0.0007582661258159267	0.000819844741084368	0.0008123721108354168	0.0008524814355907472	0.0008432537740058978	0.0008872162115537743	0.0008760292575796463	0.0009598830743399904	0.0009443039176004955	0.07902983884067763	0.07548990435207259	-0.00016183986529387517	-0.00026817495208508735	-0.0001600880344874156	-0.00026527210029558823
0.7239878894801961	0.0007622562028926488	0.0007576438030903838	0.0008191718799242482	0.0008117053826010023	0.0008517817890693584	0.0008425617007874521	0.0008864880577584231	0.0008753102851031929	0.0009590952819556012	0.0009435289112677776	0.0790298392123684	0.07548990470697386	-0.0001608612542941673	-0.00026815946971167626	-0.0001591200164382245	-0.00026525678551880816
0.7283502807162107	0.0007616301292341508	0.0007570215178084998	0.0008184990592523728	0.0008110386944858715	0.0008510821846503377	0.0008418696692156167	0.0008857599477834861	0.0008745913558944814	0.0009583075369863597	0.0009427539515802268	0.07902983959034109	0.07548990506787458	-0.00015988778008138582	-0.00026814267901503763	-0.00015815707957295144	-0.00026524017658074994
0.7327389575539218	0.0007610040962974534	0.0007563992730022408	0.0008178262823469945	0.0008103720497384014	0.0008503826257424803	0.0008411776826622896	0.0008850318851766928	0.0008738724734565064	0.0009575198432706633	0.0009419790423139354	0.07902983997470568	0.07548990543487669	-0.00015891942299192663	-0.0002681245835227386	-0.00015719920444075275	-0.00026522227697070577
0.7371540783773028	0.0007603781071247508	0.0007557770716953963	0.0008171535524775275	0.0008097054515982051	0.0008496831157453894	0.0008404857444902741	0.0008843038734762078	0.0008731536412828167	0.0009567322046365626	0.0009412041872348168	0.07902984036557241	0.07548990580808808	-0.00015795616335723128	-0.00026810518675673967	-0.00015624637158595522	-0.0002652030901724445
0.74159580252467	0.0007597521647500149	0.0007551549169035834	0.0008164808729045519	0.0008090389032961462	0.0008489836580494827	0.0008397938580532901	0.0008835759162106368	0.0008724348628575242	0.0009559446249017675	0.0009404293900986114	0.07902984076305308	0.07548990618761484	-0.00015699798150531352	-0.0002680844922342829	-0.0001552985615498187	-0.0002651826196656548
0.746064290294433	0.000759126272199012	0.0007545328116342641	0.0008158082468798292	0.0008083724080543487	0.0008482842560360109	0.0008391020266959842	0.0008828480168990458	0.0008717161416553191	0.0009551571078736683	0.0009396546546509073	0.079029841167264	0.07548990657356684	-0.0001560448577616197	-0.0002680625034669204	-0.0001543557548708968	-0.00026516086892414137
0.7505597029508803	0.0007585004324893116	0.0007539107588867515	0.000815135677646315	0.0008077059690862099	0.0008475849130770682	0.0008384102537539498	0.0008821201790509696	0.0008709974811414822	0.0009543696573493444	0.0009388799846271486	0.07902984157831977	0.07548990696605515	-0.00015509677245038878	-0.00026803922396118063	-0.0001534179320858281	-0.00026513784141554697
0.7550822027299987	0.0007578746486303068	0.0007532887616522341	0.0008144631684381765	0.0008070395895964213	0.0008468856325356082	0.0008377185425537397	0.000881392406166437	0.0008702788847719094	0.000953582277115595	0.0009381053837526665	0.07902984199634115	0.07548990736519515	-0.000154153705894014	-0.0002680146572154041	-0.0001524850737300576	-0.0002651135406003813
0.7596319528453285	0.0007572489236232256	0.0007526668229137833	0.0008137907224808104	0.000806373272780982	0.0008461864177654712	0.00083702689641289	0.0008806647017359837	0.0008695603559931201	0.0009527949709489478	0.000937330855742687	0.07902984242144631	0.07548990777109871	-0.00015321563841655395	-0.00026798880672360137	-0.00015155716034107036	-0.0002650879699355735
0.7642091174938536	0.0007566232604611404	0.0007520449456463645	0.0008131183429908482	0.0008057070218272062	0.0008454872721113788	0.0008363353186399159	0.0008799370692406655	0.0008688418982422743	0.0009520077426156755	0.0009365564043023475	0.07902984285376095	0.07548990818388575	-0.0001522825503434827	-0.0002679616759731773	-0.0001506341724571425	-0.00026506113287050326
0.7688138618619275	0.000755997662128994	0.0007514231328168631	0.0008124460331761854	0.0008050408399137533	0.000844788198908974	0.000835643812534354	0.0008792095121520829	0.0008681235149471981	0.0009512205958718254	0.0009357820331267257	0.07902984329340909	0.07548990860367491	-0.00015135442200187033	-0.00026793326844334886	-0.00014971609061827096	-0.0002650330328467787
0.7734463521312342	0.0007553721316036054	0.0007508013873840898	0.0008117737962359905	0.0008043747302106317	0.0008440892014848243	0.0008349523813867616	0.000878482033932395	0.0008674052095263917	0.0009504335344632293	0.0009350077459008491	0.07902984374051827	0.07548990903058864	-0.00015043123372329714	-0.0002679035876081981	-0.00014880289536867153	-0.0002650036733002348
0.7781067554847866	0.000754746671853696	0.0007501797122988062	0.0008111016353607299	0.000803708695879231	0.0008433902831564449	0.0008342610284787471	0.0008777546380343437	0.0008666869853890592	0.0009496465621255348	0.0009342335462997274	0.079029844195217	0.07548990946474805	-0.00014951296584317375	-0.0002678726369333695	-0.00014789456725673722	-0.00026497305765937895
0.7827952401129585	0.0007541212858398959	0.0007495581105037332	0.0008104295537321763	0.0008030427400723232	0.0008426914472323194	0.0008335697570829783	0.0008770273279012667	0.0008659688459351188	0.0009488596825842142	0.0009334594379883586	0.0790298446576381	0.0754899099062822	-0.0001485995987021288	-0.0002678404198769302	-0.00014699108683635664	-0.0002649411893456133
0.7875119752195561	0.0007534959765147717	0.0007489365849335755	0.0008097575545234373	0.0008023768659340963	0.0008419926970119191	0.0008328785704632104	0.0008763001069671255	0.0008652507945552285	0.0009480728995545987	0.000932685424621765	0.0790298451279159	0.07548991035531687	-0.00014769111264775758	-0.00026780693989034154	-0.00014609243466731647	-0.00026490807177206865
0.792257131027923	0.0007528707468228372	0.0007483151385150339	0.0008090856408989678	0.0008017110766001638	0.000841294035785718	0.0008321874718743014	0.0008755729786565188	0.0008645328346308054	0.0009472862167418923	0.0009319115098450056	0.07902984560618675	0.07548991081198421	-0.00014678748803478858	-0.0002677722004168215	-0.00014519859131723045	-0.0002648737083451591
0.7970308787870847	0.000752245599700575	0.0007476937741668272	0.0008084138160145955	0.0008010453751975898	0.0008405954668352201	0.0008314964645622324	0.0008748459463847097	0.0008638149695340457	0.0009464996378412011	0.0009311376972932049	0.0790298460925875	0.07548991127641524	-0.00014588870522576347	-0.0002677362048909837	-0.00014430953736137286	-0.0002648381024625557
0.8018333907779276	0.0007516205380764553	0.0007470724947997111	0.0008077420830175344	0.000800379764844906	0.0008398969934329786	0.0008308055517641319	0.0008741190135576463	0.0008630972026279488	0.0009457131665375538	0.0009303639905915736	0.07902984658726321	0.0754899117487463	-0.00014499474459295225	-0.00026769895673992017	-0.0001434252533838165	-0.00026480125751315864
0.8066648403194178	0.0007509955648709565	0.0007464513033164966	0.0008070704450464167	0.0007997142486521371	0.0008391986188426144	0.0008301147367082982	0.0008733921835719849	0.0008623795372663395	0.0009449268065059288	0.000929590393355436	0.07902984709035416	0.07548991222911275	-0.00014410558651847816	-0.0002676604593819798	-0.0001425457199796254	-0.00026476317687931794
0.8115254017748545	0.0007503706829965816	0.0007458302026120679	0.000806398905231301	0.0007990488297208141	0.0008385003463188442	0.0008294240226142106	0.0008726654598151116	0.0008616619767938885	0.000944140561411277	0.0009288169091902497	0.07902984760200964	0.07548991271765663	-0.00014322121139519195	-0.0002676207162264077	-0.0001416709177539388	-0.00026472386393344705
0.8164152505581643	0.0007497458953578838	0.0007452091955734083	0.0008057274666937056	0.0007983835111440058	0.0008378021791074992	0.0008287334126925701	0.0008719388456651679	0.0008609445245461402	0.0009433544349085496	0.0009280435416916369	0.0790298481223772	0.07548991321451924	-0.000142341599628254	-0.00026757973067412233	-0.00014080082732358112	-0.00026468332203893885
0.8213345631402307	0.0007491212048514828	0.000744588285079615	0.0008050561325466253	0.0007977182960063338	0.0008371041204455502	0.000828042910145306	0.0008712123444910748	0.0008602271838495325	0.0009425684306427248	0.0009272702944454062	0.07902984865160823	0.07548991371984518	-0.0001414667316350926	-0.0002675375061163554	-0.00013993542931828307	-0.00026464155455088734
0.8262835170552626	0.0007484966143660903	0.0007439674740019252	0.0008043849058945556	0.0007970531873840008	0.0008364061735611331	0.0008273525181656125	0.0008704859596525584	0.0008595099580214262	0.0009417825522488344	0.0009264971710275833	0.07902984918985839	0.07548991423378172	-0.00014059658784700002	-0.0002674940459353736	-0.00013907470438108416	-0.00026459856481472754
0.8312622909072027	0.0007478721267825281	0.0007433467652037344	0.0008037137898335172	0.0007963881883448077	0.0008357083416735701	0.0008266622399379623	0.0008697596945001735	0.0008587928503701249	0.0009409968033519895	0.0009257241750044323	0.07902984973728311	0.07548991475647955	-0.00013973114870978465	-0.0002674493535038125	-0.00013821863316948457	-0.0002645543561667907
0.8362710643761712	0.0007472477449737548	0.0007427261615406222	0.0008030427874510799	0.0007957233019481852	0.0008350106279933987	0.0008259720786381409	0.0008690335523753327	0.0008580758641949069	0.0009402111875674143	0.0009249513099324912	0.07902985029404258	0.0754899152880909	-0.0001388703946846176	-0.00026740343218514817	-0.00013736719635601413	-0.00026450893193386005
0.8413100182249524	0.0007466234718048818	0.0007421056658603691	0.0008023719018263834	0.0007950585312452097	0.0008343130357223909	0.0008252820374332623	0.0008683075366103283	0.0008573590027860432	0.0009394257085004644	0.0009241785793585906	0.0790298508603003	0.07548991582877093	-0.00013801430624875433	-0.000267356285332393	-0.0001365203746294813	-0.0002644622954328657
0.8463793343055166	0.0007459993101332069	0.0007414852810029888	0.000801701136030171	0.0007943938792786371	0.0008336155680535878	0.0008245921194818032	0.0008675816505283669	0.0008566422694248348	0.000938640369746672	0.000923405986819895	0.07902985143622089	0.07548991637867739	-0.00013716286389600651	-0.00026730791628779005	-0.00013567814869466788	-0.0002644144499698853
0.8514791955655843	0.0007453752628082287	0.0007408650098007432	0.0008010304931248069	0.0007937293490829215	0.0008329182281713219	0.0008239023279336277	0.0008668558974435906	0.0008559256673836323	0.0009378551748917617	0.0009226335358439218	0.0790298520219732	0.07548991693797137	-0.0001363160481386433	-0.000267258328384562	-0.00013484049927467434	-0.0002643653988416428
0.8566097860552276	0.0007447513326716752	0.000740244855078171	0.0008003599761643059	0.0007930649436842433	0.0008322210192512412	0.0008232126659300095	0.0008661302806611077	0.0008552091999258662	0.0009370701275116876	0.0009218612299485752	0.07902985261772905	0.07548991750681655	-0.00013547383950711367	-0.0002672075249447736	-0.00013400740711080883	-0.0002643151453345094
0.861771290933513	0.0007441275225575303	0.0007396248196521129	0.0007996895881943624	0.0007924006661005372	0.0008315239444603442	0.0008225231366036649	0.0008654048034770232	0.0008544928703060764	0.0009362852311726663	0.0009210890726421808	0.07902985322366116	0.07548991808537846	-0.00013463621855119845	-0.0002671555092793876	-0.00013317885296358634	-0.00026426369272400385
0.8669638964751838	0.0007435038352920518	0.0007390049063317326	0.000799019332252369	0.0007917365193415147	0.000830827006957002	0.0008218337430787758	0.0008646794691784627	0.0008537766817699391	0.0009355004894312014	0.0009203170674235086	0.0790298538399484	0.07548991867382797	-0.00013380316584113428	-0.0002671022846893467	-0.00013235481761358914	-0.0002642110442754031
0.8721877900773816	0.0007428802736938057	0.0007383851179185453	0.0007983492113674542	0.0007910725064086949	0.0008301302098909892	0.0008211444884710206	0.000863954281043609	0.0008530606375542974	0.0009347159058341241	0.0009195452177818116	0.07902985446677077	0.07548991927233789	-0.00013297466196815488	-0.0002670478544645749	-0.00013153528186175822	-0.0002641572032421602
0.877443160266411	0.000742256840573685	0.000737765457206443	0.000797679228560503	0.000790408630295433	0.0008294335564035103	0.0008204553758876045	0.000863229242341728	0.000852344740887191	0.0009339314839186185	0.0009187735271968538	0.07902985510431369	0.07548991988108171	-0.0001321506875447409	-0.00026699222188261706	-0.0001307202265306423	-0.0002641021728669035
0.8827301967045416	0.0007416335387349432	0.0007371459269817214	0.0007970093868441912	0.0007897448939869446	0.0008287370496272367	0.0008197664084272858	0.000862504356333201	0.0008516289949878879	0.0009331472272122632	0.000918001999138948	0.07902985575276157	0.07548992050024025	-0.00013133122320617419	-0.00026693539021055424	-0.00012990963246511944	-0.0002640459563812425
0.8880490901968541	0.0007410103709732137	0.0007365265300231051	0.0007963396892230081	0.0007890813004603384	0.0008280406926863263	0.0008190775891804075	0.0008617796262695558	0.0008509134030669127	0.0009323631392330577	0.0009172306370689848	0.07902985641230713	0.07548992112999356	-0.000130516249611079	-0.00026687736270405993	-0.0001291034805330632	-0.00026398855700537904
0.8934000326981257	0.0007403873400765421	0.000735907269101776	0.000795670138693291	0.0007884178526846416	0.0008273444886964625	0.0008183889212289249	0.0008610550553934986	0.000850197968326081	0.0009315792234894609	0.0009164594444384673	0.07902985708314324	0.07548992177052935	-0.00012970574744136654	-0.0002668181426055405	-0.0001283017516259949	-0.0002639299779477189
0.8987832173197573	0.0007397644488254118	0.0007352881469813984	0.0007950007382432512	0.0007877545536208325	0.0008266484407648839	0.0008177004076464396	0.0008603306469389447	0.0008494826939585262	0.0009307954834804228	0.0009156884246895448	0.07902985776546656	0.075489922422032	-0.00012889969740442764	-0.0002667577331472992	-0.00012750442665952766	-0.00026387022240420555
0.904198838336744	0.0007391416999927734	0.000734669166418151	0.0007943314908530073	0.0007870914062218681	0.0008259525519904079	0.0008170120514982303	0.0008596064041310543	0.0008487675831487393	0.0009300119226954264	0.0009149175812550525	0.07902985845947848	0.0754899230846962	-0.0001280980802326609	-0.00026669613754876087	-0.00012671148657444897	-0.00026380929355920846
0.9096470911946843	0.0007385190963440731	0.0007340503301607536	0.0007936623994946146	0.0007864284134327189	0.0008252568254634746	0.0008163238558412832	0.0008588823301862649	0.0008480526390725971	0.0009292285446145173	0.0009141469175585415	0.07902985916538403	0.0754899237587144	-0.00012730087668406942	-0.0002666333590158887	-0.00012592291233808062	-0.0002637471945860781
0.915128172516836	0.0007378966406372776	0.0007334316409504908	0.0007929934671320942	0.0007857655781903895	0.0008245612642661721	0.0008156358237243177	0.0008581584283123204	0.0008473378648973927	0.0009284453527083396	0.0009133764370143131	0.07902985988338973	0.07548992444428791	-0.0001265080675443564	-0.0002665694007442654	-0.0001251386849434183	-0.00026368392864428714
0.9206422801112097	0.0007372743356229112	0.0007328131015212504	0.0007923246967214691	0.0007851029034239625	0.0008238658714722663	0.0008149479581878344	0.0008574347017083127	0.0008466232637818762	0.00092766235043818	0.0009126061430274644	0.07902986061370715	0.07548992514161766	-0.00012571963362598138	-0.00026650426591534604	-0.00012435878541033896	-0.0002636194988804019
0.9261896129777101	0.0007366521840440788	0.0007321947145995466	0.0007916560912107917	0.0007844403920546244	0.0008231706501472449	0.0008142602622641343	0.0008567111535647115	0.0008459088388762842	0.0009268795412560004	0.0009118360389939167	0.07902986135655236	0.07548992585090729	-0.00012493555576970072	-0.00026643795769804024	-0.00012358319478757152	-0.00026355390843021964
0.931770371315315	0.0007360301886364978	0.00073157648290455	0.0007909876535401792	0.0007837780469956922	0.0008224756033483378	0.0008135727389773548	0.0008559877870633999	0.0008451945933223749	0.0009260969286044733	0.0009110661283004542	0.079029862112143	0.07548992657237028	-0.0001241558148451366	-0.00026637047924857327	-0.0001228118941514894	-0.00026348716041504905
0.9373847565293029	0.0007354083521285313	0.0007309584091481217	0.0007903193866418432	0.0007831158711526597	0.0008217807341245642	0.0008128853913435104	0.0008552646053777122	0.0008444805302534649	0.0009253145159170284	0.0009102964143247669	0.0790298628807045	0.0754899273062144	-0.0001233803917511933	-0.00026630183370951466	-0.00012204486460790087	-0.0002634192579438477
0.9430329712385201	0.0007347866772412139	0.0007303404960348394	0.000789651293440127	0.0007824538674232143	0.0008210860455167556	0.0008121982223705158	0.000854541611672465	0.0008437666527944623	0.0009245323066178805	0.0009095269004354809	0.07902986366246047	0.07548992805265924	-0.00012260926741736178	-0.00026623202421130476	-0.00012128208729263179	-0.00026335020411291654
0.9487152192826929	0.0007341651666882869	0.0007297227462620307	0.0007889833768515344	0.0007817920386972806	0.0008203915405575971	0.000811511235058229	0.0008538188091039995	0.0008430529640619036	0.0009237503041220802	0.0009087575899922045	0.07902986445764457	0.07548992881192491	-0.00012184242280306734	-0.00026616105386931266	-0.00012052354337123428	-0.0002632800020039294
0.9544317057297852	0.0007335438231762292	0.0007291051625198055	0.0007883156397847688	0.0007811303878570526	0.0008196972222716641	0.000810824432398485	0.0008530962008202159	0.0008423394671639931	0.0009229685118355459	0.000907988486345563	0.07902986526649171	0.07548992958423702	-0.00012107983889957097	-0.0002660889257860011	-0.00011976921404061036	-0.00026320865468562604
0.9601826368833979	0.000732922649404289	0.0007284877474910871	0.0007876480851407644	0.0007804689177770267	0.0008190030936754531	0.0008101378173751289	0.0008523737899606084	0.000841626165200634	0.0009221869331551089	0.0009072195928372419	0.07902986608923963	0.07548993036982116	-0.00012032149673010806	-0.0002660156430503713	-0.00011901908052969201	-0.0002631361652140618
0.9659682202902156	0.0007323016480645136	0.0007278705038516411	0.0007869807158127206	0.0007798076313240337	0.0008183091577774209	0.0008094513929640494	0.0008516515796563056	0.0008409130612634695	0.0009214055714685493	0.0009064509128000215	0.0790298669261324	0.07548993116891174	-0.0001195673773501521	-0.0002659412087366586	-0.00011827312409896928	-0.0002630625366301653
0.9717886647474951	0.0007316808218417886	0.0007272534342701153	0.0007863135346861404	0.0007791465313572794	0.0008176154175780234	0.0008087651621332239	0.0008509295730301108	0.000840200158435922	0.0009206244301546458	0.0009056824495578266	0.07902986777741904	0.0754899319817456	-0.00011881746184874697	-0.0002658656259057479	-0.00011753132604190586	-0.00026298777196104295
0.9776441803106027	0.0007310601734138627	0.0007266365414080629	0.0007856465446388619	0.0007784856207283736	0.0008169218760697448	0.0008080791278427457	0.000850207773196533	0.0008394874597932242	0.0009198435125832049	0.0009049142064257564	0.0790298686433502	0.0754899328085624	-0.00011807173134872895	-0.0002657888976045075	-0.00011679366768586885	-0.0002629118742211167
0.9835349783005937	0.0007304397054513855	0.0007260198279199832	0.0007849797485410952	0.0007778249022813693	0.0008162285362371431	0.0008073932930448631	0.0008494861832618306	0.0008387749684024634	0.0009190628221151128	0.0009041461867101329	0.07902986952418191	0.07548993364960661	-0.00011733016700671284	-0.00026571102686423487	-0.00011606013039154595	-0.000262834846408877
0.9894612713118381	0.0007298194206179443	0.000725403296453354	0.0007843131492554634	0.0007771643788527994	0.0008155354010568853	0.0008067076606840234	0.0008487648063240558	0.000838062687322623	0.000918282362102379	0.000903378393708546	0.07902987042017665	0.07548993450513	-0.00011659275001472957	-0.00026563201670243286	-0.00011533069555437481	-0.0002627566915090196
0.9954232732196957	0.0007291993215700906	0.0007247869496486603	0.0007836467496370309	0.0007765040532717093	0.0008148424734977839	0.0008060222336969007	0.0008480436454730833	0.0008373506196046115	0.0009175021358881695	0.0009026108307098843	0.07902987133159989	0.07548993537538458	-0.00011585946160021232	-0.00026555187012222703	-0.00011460534460497329	-0.00026267741249197396
1.0014211991882311	0.0007285794109573812	0.0007241707901394371	0.0007829805525333484	0.0007758439283596979	0.0008141497565208356	0.0008053370150124427	0.0008473227037906602	0.0008366387682913126	0.0009167221468068617	0.0009018435009943912	0.07902987225872267	0.0754899362606292	-0.00011513028302627404	-0.0002654705901107557	-0.00011388405900943088	-0.0002625970123129595
1.0074552656779823	0.0007279596914224112	0.0007235548205522962	0.0007823145607844874	0.0007751840069309531	0.0008134572530792663	0.0008046520075519032	0.000846601984350442	0.0008359271364176206	0.0009159423981840805	0.0009010764078337	0.07902987320181919	0.07548993716112644	-0.00011440519559303974	-0.0002653881796413071	-0.00011316682027018299	-0.0002625154939129015
1.013525690453769	0.0007273401656008454	0.0007229390435069648	0.0007816487772230739	0.0007745242917922868	0.0008127649661185578	0.0008039672142288844	0.0008458814902180316	0.000835215727010479	0.0009151628933367449	0.0009003095544908773	0.07902987416117056	0.07548993807714369	-0.0001136841806377159	-0.00026530464167201506	-0.00011245360992642728	-0.000262432860217765
1.0196326925925556	0.0007267208361214581	0.000722323461616319	0.0007809832046743334	0.0007738647857431746	0.0008120728985765008	0.0008032826379493721	0.0008451612244510257	0.0008345045430889243	0.0009143836355731138	0.0008995429442204708	0.07902987513706122	0.07548993900895393	-0.00011296721953453492	-0.0002652199791444432	-0.00011174440955424858	-0.0002623491141377776
1.0257764924913542	0.0007261017056061696	0.0007217080774864234	0.0007803178459561253	0.0007732054915757967	0.0008113810533832281	0.0008025982816117832	0.0008444411900990538	0.0008337935876641283	0.0009136046281928312	0.0008987765802685534	0.0790298761297819	0.07548993995683394	-0.0001122542936966564	-0.0002651341949863051	-0.00011103920076761808	-0.0002622642585682067
1.0319573118751795	0.0007254827766700774	0.0007210928937165619	0.0007796527038789827	0.0007725464120750726	0.0008106894334612538	0.0008019141481069964	0.0008437213902038212	0.0008330828637394364	0.0009128258744869716	0.0008980104658727661	0.07902987713962915	0.07548994092106562	-0.0001115453845753761	-0.00026504729210866107	-0.00011033796521890682	-0.0002621782963892483
1.0381753738050519	0.000724864051921496	0.0007204779128992759	0.0007789877812461503	0.0007718875500186992	0.0008099980417255203	0.0008012302403183992	0.0008430018277991468	0.00083237237431041	0.0009120473777380822	0.0008972446042623617	0.07902987816690132	0.0754899419019368	-0.00011084047366136107	-0.00026495927340750014	-0.00010964068459901055	-0.0002620912304652778
1.0444309026860459	0.0007242455339619934	0.0007198631376204005	0.0007783230808536263	0.0007712289081771936	0.0008093068810834309	0.0008005465611219242	0.000842282505911014	0.0008316621223648695	0.0009112691412202348	0.0008964789986582546	0.07902987921190568	0.07548994289973826	-0.00011013954248484392	-0.0002648701417625188	-0.00010894734063814082	-0.0002620030636450166
1.05072412427539	0.0007236272253864296	0.0007192485704591054	0.0007776586054902029	0.0007705704893139325	0.0008086159544349015	0.0007998631133860942	0.0008415634275576109	0.0008309521108829409	0.0009104911681990735	0.0008957136522730678	0.0790298802749541	0.0754899439147685	-0.00010944257261620571	-0.0002647799000379536	-0.00010825791510617189	-0.00026191379876147614
1.057055265690613	0.0007230091287829881	0.0007186342139879224	0.0007769943579375	0.0007699122961851853	0.0008079252646723903	0.0007991798999720598	0.0008408445957493663	0.0008302423428370888	0.0009097134619318519	0.0008949485683111696	0.0790298813563619	0.07548994494733004	-0.00010874954566666983	-0.0002646885510820818	-0.00010757238981320277	-0.0002618234386318752
1.0634245554177415	0.0007223912467332208	0.0007180200707727944	0.000776330340970014	0.0007692543315401646	0.0008072348146809505	0.0007984969237336431	0.0008401260134890066	0.0008295328211921712	0.0009089360256674943	0.0008941837499687334	0.07902988245645357	0.0754899459977305	-0.00010806044328810771	-0.00026459609772608306	-0.00010689074660994585	-0.0002617319860573064
1.0698322233195456	0.000721773581812081	0.0007174061433731032	0.0007756665573551533	0.0007685965981210579	0.0008065446073382675	0.0007978141875173788	0.00083940768377159	0.0008288235489054744	0.0009081588626466318	0.0008934192004337752	0.07902988357555717	0.07548994706628301	-0.00010737524717403801	-0.00026450254278509444	-0.00010621296738799052	-0.0002616394438221259
1.0762785006438331	0.000721156136587965	0.0007167924343417151	0.0007750030098532838	0.0007679390986630738	0.0008058546455147054	0.0007971316941625601	0.0008386896095845565	0.0008281145289267637	0.0009073819761016598	0.0008926549228862068	0.07902988471400527	0.07548994815330758	-0.00010669393905998747	-0.0002644078890578494	-0.00010553903408064974	-0.0002615458146950911
1.0827636200317978	0.0007205389136227483	0.0007161789462250146	0.0007743397012177647	0.0007672818358944808	0.0008051649320733455	0.0007964494465012748	0.0008379717939077702	0.0008274057641983235	0.000906605369256781	0.0008918909204978817	0.07902988587213958	0.0754899492591291	-0.0001060165007243305	-0.00026431213932737174	-0.00010486892866341802	-0.00026145110142883343
1.089287815526412	0.0007199219154718231	0.0007155656815629427	0.0007736766341949936	0.0007666248125366463	0.0008044754698700301	0.0007957674473584525	0.0008372542397135628	0.0008266972576549999	0.0009058290453280541	0.0008911271964326396	0.0790298870503046	0.07548995038407755	-0.0001053429139876022	-0.00026421529635844987	-0.00010420263315367301	-0.00026135530675822083
1.0958513225808764	0.0007193051446841433	0.0007149526428890406	0.0007730138115244502	0.0007659680313040866	0.0008037862617534138	0.0007950856995519105	0.0008365369499667865	0.0008259890122242549	0.0009050530075234492	0.0008903637538463635	0.07902988824885383	0.07548995152848871	-0.00010467316071401805	-0.00026411736289982946	-0.00010354012961183434	-0.0002612584334021062
1.1024543780671139	0.0007186886038022581	0.0007143398327304853	0.0007723512359387364	0.0007653114949044996	0.0008030973105649966	0.0007944042058923921	0.0008358199276248536	0.0008252810308262021	0.0009042772590428928	0.0008896005958870231	0.07902988946814617	0.07548995269270495	-0.00010400722281167507	-0.0002640183416837971	-0.00010288140014189096	-0.0002611604840633275
1.1090972202843215	0.0007180722953623522	0.0007137272536081259	0.0007716889101636172	0.0007646552060388091	0.0008024086191391755	0.0007937229691836104	0.0008351031756377817	0.0008245733163736564	0.0009035018030783157	0.0008888377256947207	0.07902989070854617	0.07548995387707697	-0.00010334508223221878	-0.000263918235424071	-0.0001022264268909362	-0.00026106146142640396
1.115780088967567	0.0007174562218942911	0.0007131149080365322	0.0007710268369180701	0.0007639991674012166	0.0008017201903032904	0.0007930419922223014	0.0008343866969482481	0.0008238658717721834	0.0009027266428137123	0.000888075146401752	0.07902989197042556	0.0754899550819565	-0.0001026867209721824	-0.00026381704681816	-0.00010157519205038906	-0.0002609613681596734
1.1225032252964444	0.0007168403859216543	0.0007125027985240253	0.0007703650189143215	0.0007633433816792281	0.0008010320268776632	0.0007923612777982548	0.0008336704944916273	0.0008231586999201365	0.0009019517814251807	0.0008873128611326437	0.07902989325416092	0.07548995630770608	-0.0001020321210730632	-0.0002637147785462812	-0.00010092767785615381	-0.00026086020691437617
1.1292668719037753	0.0007162247899617801	0.0007118909275727242	0.0007697034588578929	0.0007626878515537123	0.0008003441316756482	0.0007916808286943724	0.0008329545711960454	0.0008224518037087148	0.000901177222080982	0.000886550873004212	0.07902989456013905	0.07548995755469322	-0.000101381264621489	-0.0002636114332707218	-0.00010028386658852279	-0.00026075798032346165
1.1360712728843656	0.0007156094365258068	0.0007112792976785845	0.0007690421594476485	0.0007620325796989363	0.0007996565075036753	0.0007910006476867052	0.0008322389299824246	0.0008217451860220025	0.0009004029679415905	0.0008857891851256121	0.07902989588874905	0.07548995882329147	-0.0001007341337499329	-0.00026350701363686557	-9.964374057366138e-05	-0.00026065469100433614
1.1429166738038161	0.0007149943281187091	0.0007106679113314368	0.0007683811233758302	0.0007613775687826097	0.0007989691571612958	0.0007903207375444978	0.0008315235737645306	0.000821038849737017	0.0008996290221597399	0.000885027800598385	0.07902989724039271	0.07548996011388123	-0.00010009071063662306	-0.0002634015222712782	-9.900728218262961e-05	-0.0002605503415550048
1.1498033217073829	0.0007143794672393469	0.0007100567710150331	0.0007677203533281148	0.0007607228214659335	0.0007982820834412336	0.0007896411010302444	0.000830808505449024	0.0008203327977237614	0.000898855387880485	0.0008842667225165157	0.07902989861547303	0.07548996142684923	-9.945097750654885e-05	-0.00026329496178392753	-9.837447383256176e-05	-0.0002604449345564308
1.1567314651288954	0.0007137648563804996	0.0007094458792070822	0.0007670598519836457	0.0007600683404036368	0.0007975952891294217	0.0007889617408997223	0.0008300937279355043	0.0008196270328452656	0.0008980820682412454	0.0008835059539664781	0.0790299000144049	0.07548996276259073	-9.881491663133596e-05	-0.0002631873347664071	-9.774529798728393e-05	-0.00026033847257295184
1.1637013540997225	0.0007131504980289139	0.0007088352383792974	0.0007663996220150898	0.0007594141282440307	0.0007969087770050609	0.0007882826599020451	0.0008293792441165635	0.0008189215579576414	0.0008973090663718654	0.0008827454980272939	0.07902990143760681	0.075489964121506	-9.818251032964881e-05	-0.00026307864379188084	-9.71197371568977e-05	-0.0002602309581501705
1.1707132401577995	0.0007125363946653392	0.0007082248509974308	0.000765739666088673	0.000758760187629042	0.0007962225498406575	0.0007876038607797075	0.0008286650568778311	0.0008182163759101237	0.000896536385394661	0.0008819853577705771	0.07902990288550725	0.0754899655040056	-9.75537409676902e-05	-0.0002629688914159156	-9.649777389831443e-05	-0.00026012239381528746
1.177767376356704	0.0007119225487645771	0.000707614719521323	0.0007650799868642303	0.0007581065211942691	0.0007955366104020774	0.0007869253462686354	0.0008279511690980251	0.0008175114895451245	0.0008957640284244791	0.0008812255362605939	0.07902990435854196	0.07548996691050305	-9.692859095934009e-05	-0.0002628580801752045	-9.587939081589364e-05	-0.0002600127820780451
1.1848640172747877	0.0007113089627955208	0.0007070048464049418	0.000764420586995255	0.0007574531315690232	0.0007948509614485906	0.0007862471190982285	0.0008272375836490038	0.000816806901698283	0.0008949919985687482	0.0008804660365543123	0.07902990585715196	0.07548996834142234	-9.630704276700208e-05	-0.0002627462125892599	-9.526457056166504e-05	-0.0002599021254300615
1.1920034190243662	0.0007106956392211964	0.0007063952340964244	0.0007637614691289364	0.0007568000213763713	0.0007941656057329161	0.0007855691819914109	0.0008265243033958136	0.0008161026151985095	0.000894220298927533	0.000879706861701456	0.07902990738179214	0.0754899697971942	-9.568907890124961e-05	-0.0002626332911583318	-9.465329583554366e-05	-0.000259790426344636
1.1991858392609598	0.0007100825804988081	0.0007057858850381216	0.0007631026359062148	0.0007561471932331871	0.0007934805460012778	0.0007848915376646773	0.0008258113311967373	0.0008153986328680398	0.0008934489325935898	0.000878948014744557	0.07902990893291732	0.075489971278256	-9.507468192120061e-05	-0.00026251931836349107	-9.404554938585719e-05	-0.00025967768727711005
1.2064115371925936	0.0007094697890797811	0.0007051768016666393	0.000762444089961821	0.000755494649750192	0.0007927957849934483	0.0007842141888281395	0.0008250986699033495	0.000814694957522482	0.0008926779026524195	0.0008781894987190102	0.07902991051099782	0.07548997278505469	-9.446383443545425e-05	-0.00026240429666826715	-9.344131400906841e-05	-0.0002595639106633407
1.2136807735891502	0.0007088572674098062	0.0007045679864128851	0.0007617858339243304	0.0007548423935320073	0.000792111325442797	0.000783537138185582	0.0008243863223605653	0.0008139915919708709	0.0008919072121823273	0.0008774313166531313	0.07902991211650802	0.07548997431804445	-9.385651910186893e-05	-0.00026228822851714906	-9.284057255058015e-05	-0.0002594490989208109
1.2209938107917835	0.0007082450179288823	0.000703959441702109	0.0007611278704162046	0.0007541904271771987	0.0007914271700763413	0.0007828603884345023	0.000823674291406691	0.0008132885390157149	0.0008911368642544732	0.0008766734715682057	0.07902991374993251	0.07548997587768559	-9.325271862772183e-05	-0.0002621711163349749	-9.224330790542912e-05	-0.00025933325444965627
1.2283509127223842	0.0007076330430713587	0.0007033511699539453	0.0007604702020538398	0.0007535387532783171	0.0007907433216147975	0.0007821839422661604	0.0008229625798734726	0.0008125858014530457	0.0008903668619329266	0.0008759159664785434	0.07902991541176158	0.07548997746445196	-9.265241577069427e-05	-0.00026205296252876376	-9.16495030175643e-05	-0.00025921637962994515
1.2357523448931043	0.0007070213452659837	0.0007027431735824628	0.0007598128314476163	0.0007528873744219583	0.0007900597827726235	0.0007815078023656355	0.0008222511905861554	0.0008118833820724735	0.0008895972082747298	0.0008751588043915406	0.07902991710249946	0.0754899790788184	-9.205559333827495e-05	-0.00026193376948549507	-9.105914088051309e-05	-0.0002590984768226501
1.2431983744159416	0.0007064099269359479	0.0007021354549962051	0.0007591557612019462	0.0007522362931888012	0.0007893765562580804	0.0007808319714118679	0.0008215401263635293	0.0008111812836572384	0.0008888279063299496	0.00087440198830773	0.07902991882265507	0.07548998072127519	-9.146223418876609e-05	-0.00026181353957360765	-9.047220453835964e-05	-0.0002589795483711743
1.2506892700123766	0.0007057987904989243	0.0007015280165982326	0.0007584989939153185	0.0007515855121536551	0.0007886936447732676	0.0007801564520777089	0.0008208293900179813	0.000810479508984254	0.0008880589591417303	0.0008736455212208347	0.07902992057274844	0.0754899823923171	-9.087232123122096e-05	-0.0002616922751422779	-8.98886770849261e-05	-0.000258859596598604
1.2582253020230734	0.0007051879383671206	0.0007009208607861737	0.0007578425321803537	0.0007509350338855158	0.0007880110510141882	0.0007794812470299767	0.0008201189843555531	0.000809778060824171	0.0008872903697463579	0.0008728894061178306	0.07902992235330734	0.07548998409244898	-9.028583742550639e-05	-0.0002615699785206149	-8.930854166464691e-05	-0.0002587386238092626
1.2658067424176331	0.000704577372947319	0.0007003139899522644	0.0007571863785838448	0.0007502848609476056	0.0007873287776707881	0.0007788063589294991	0.0008194089121759887	0.0008090769419414204	0.0008865221411733136	0.0008721336459789972	0.07902992416487219	0.07548998582218427	-8.970276578296188e-05	-0.00026144665201882633	-8.873178147281169e-05	-0.0002586166322883776
1.2734338648044117	0.0007039670966409235	0.000699707406483395	0.0007565305357068123	0.0007496349958974237	0.0007866468274270162	0.0007781317904311697	0.0008186991762727878	0.0008083761550942689	0.00088575427644533	0.0008713782437779748	0.07902992600798789	0.0754899875820473	-8.912308936636498e-05	-0.0002613222979272467	-8.815837975553742e-05	-0.0002584936243016367
1.2811069444403917	0.0007033571118440076	0.0006991011127611579	0.0007558750061245529	0.0007489854412868013	0.0007859652029608673	0.0007774575441839943	0.0008179897794332654	0.0008076757030348742	0.0008849867785784544	0.0008706232024818274	0.07902992788321332	0.07548998937256844	-8.854679129054188e-05	-0.00026119691851728133	-8.758831981032361e-05	-0.0002583696020954651
1.2888262582411194	0.0007027474209473533	0.0006984951111618874	0.0007552197924066818	0.0007483361996619381	0.0007852839069444383	0.0007767836228311443	0.000817280724438593	0.0008069755885093307	0.0008842196505820965	0.0008698685250510879	0.0790299297911146	0.07548999119429112	-8.797385472193026e-05	-0.0002610705160393245	-8.702158498594126e-05	-0.00025824456789647066
1.296592084790695	0.0007021380263365088	0.0006978894040567138	0.000754564897117194	0.0007476872735634653	0.000784602942043981	0.0007761100290100075	0.0008165720140638696	0.0008062758142577322	0.0008834528954591011	0.0008691142144398303	0.07902993173227207	0.0754899930477659	-8.740426287964786e-05	-0.0002609430927253409	-8.645815868294632e-05	-0.00025811852391161016
1.3044047043518285	0.0007015289303918213	0.0006972839938116008	0.0007539103228145026	0.0007470386655264837	0.0007839223109199464	0.0007754367653522393	0.0008158636510781563	0.0008055763830142162	0.0008826865162057921	0.0008683602735957132	0.07902993370727067	0.07548999493355449	-8.683799903502071e-05	-0.0002608146507865894	-8.589802435382543e-05	-0.0002579914723285781
1.312264398875954	0.0007009201354884946	0.0006966788827873978	0.0007532560720514976	0.0007463903780806209	0.0007832420162270481	0.000774763834483812	0.0008151556382445482	0.0008048772975070246	0.0008819205158120436	0.0008676067054600484	0.07902993571671083	0.07548999685222879	-8.627504651204793e-05	-0.0002606851924140674	-8.534116550339144e-05	-0.0002578634153155568
1.320171452013404	0.000700311643996629	0.0006960740733398834	0.0007526021473755904	0.0007457424137500762	0.0007825620606143042	0.0007740912390250677	0.0008144479783202162	0.0008041785604585513	0.0008811548972613286	0.0008668535129678517	0.07902993776120126	0.07548999880436935	-8.571538868767936e-05	-0.00026055471977895484	-8.478756568817969e-05	-0.00025773435501913466
1.3281261491236485	0.0006997034582812725	0.0006954695678198142	0.0007519485513287692	0.0007450947750536745	0.0007818824467250992	0.0007734189815907775	0.0008137406740564696	0.0008034801745854031	0.0008803896635307882	0.000866100699047908	0.07902993984136053	0.07549000079056858	-8.515900899210699e-05	-0.0002604232350326141	-8.423720851772482e-05	-0.000257604293567415
1.3361287772855897	0.0006990955807024639	0.0006948653685729685	0.000751295286447644	0.0007444474645049128	0.0007812031771972254	0.0007727470647901797	0.0008130337281988058	0.0008027821425984467	0.0008796248175912825	0.0008653482666228225	0.07902994195782076	0.07549000281142859	-8.460589090870246e-05	-0.000260290740305702	-8.36900776543803e-05	-0.0002574732330685725
1.3441796253079266	0.0006984880136152842	0.0006942614779401964	0.0007506423552635033	0.0007438004846120151	0.0007805242546629499	0.0007720754912270444	0.0008123271434869705	0.0008020844672028708	0.0008788603624074575	0.0008645962186090873	0.07902994411122334	0.07549000486756302	-8.40560179742253e-05	-0.00026015723770811405	-8.314615681304788e-05	-0.0002573411756094657
1.352278983739575	0.0006978807593699012	0.0006936578982574666	0.0007499897603023616	0.0007431538378779792	0.0007798456817490551	0.0007714042634997208	0.0008116209226550106	0.0008013871510982344	0.000878096300937802	0.0008638445579171359	0.07902994630222393	0.07549000695959499	-8.350937377941958e-05	-0.00026002272933023374	-8.260542976210733e-05	-0.0002572081232579959
1.3604271448801535	0.0006972738203116182	0.0006930546318559108	0.0007493375040850124	0.0007425075268006276	0.0007791674610769006	0.0007707333842011891	0.0008109150684313277	0.0008006901969785248	0.0008773326361347063	0.0008630932874514013	0.07902994853148498	0.0754900090881614	-8.296594196885443e-05	-0.00025988721724190533	-8.206788032306261e-05	-0.00025707407806110916
1.3686244027905345	0.0006966671987809209	0.0006924516810618746	0.0007486855891270765	0.0007418615538726619	0.000778489595262469	0.0007700628559191173	0.0008102095835387372	0.0007999936075322126	0.000876569370944525	0.0008623424101103797	0.07902995079968642	0.07549001125390796	-8.242570624064638e-05	-0.00025975070349054663	-8.153349237065288e-05	-0.0002569390420447404
1.3768710533034536	0.0006960608971135298	0.0006918490481969662	0.0007480340179390626	0.0007412159215817147	0.0007778120869164358	0.0007693926812359143	0.0008095044706945276	0.0007992973854423104	0.0008758065083076434	0.0008615919287866919	0.07902995310751583	0.07549001345749279	-8.188865034765985e-05	-0.0002596131901046461	-8.10022498334978e-05	-0.0002568030172150071
1.3851673940341884	0.000695454917640442	0.0006912467355781003	0.0007473827930264076	0.0007405706324103943	0.0007771349386441993	0.0007687228627287803	0.0008087997326105082	0.0007986015333864214	0.0008750440511585268	0.0008608418463671364	0.07902995545567608	0.07549001569958703	-8.135475809734061e-05	-0.0002594746790924862	-8.047413669424325e-05	-0.00025666600555818153
1.3935137243912972	0.0006948492626879833	0.0006906447455175482	0.0007467319168895367	0.0007399256888363429	0.000776458153045956	0.0007680534029697598	0.0008080953719930719	0.0007979060540367993	0.0008742820024257904	0.0008600921657327545	0.07902995784487989	0.07549001798087106	-8.082401335070266e-05	-0.00025933517243836857	-7.994913698902012e-05	-0.0002565280090385258
1.4019103455874267	0.0006942439345778593	0.0006900430803229899	0.0007460813920239154	0.0007392810933322881	0.0007757817327167496	0.0007673843045258034	0.0008073913915432546	0.0007972109500604086	0.0008735203650322623	0.0008593428897588938	0.07902996027585568	0.07549002030204097	-8.029640002452099e-05	-0.000259194672109081	-7.942723480807573e-05	-0.0002563890295995408
1.410357560650181	0.0006936389356271983	0.000689441742297556	0.0007454312209200972	0.0007386368483660927	0.0007751056802465144	0.0007667155699588148	0.0008066877939567833	0.0007965162241189721	0.0008727591418950379	0.0008585940213152615	0.0790299627493429	0.07549002266380014	-7.977190209003393e-05	-0.0002590531800490681	-7.890841429642609e-05	-0.0002562490691654651
1.4188556744330574	0.0006930342681486043	0.0006888407337398801	0.0007447814060637809	0.000737992956400805	0.000774429998220148	0.0007660472018257038	0.0008059845819241411	0.000795821878869034	0.0008719983359255474	0.0008578455632659917	0.07902996526609479	0.07549002506687127	-7.925050357314445e-05	-0.00025891069818054224	-7.839265965313424e-05	-0.00025610812963858254
1.4274049936264492	0.0006924299344502058	0.0006882400569441491	0.0007441319499358639	0.0007373494198947184	0.0007737546892175543	0.0007653792026784477	0.0008052817581306223	0.0007951279169620147	0.0008712379500296179	0.0008570975184697044	0.07902996782687688	0.07549002751198397	-7.873218855525971e-05	-0.0002587672284058984	-7.78799551316503e-05	-0.00025596621289980526
1.4360058267687137	0.0006918259368357066	0.0006876397142001503	0.0007434828550124926	0.0007367062413014199	0.0007730797558137048	0.0007647115750641422	0.000804579325256392	0.0007944343410442703	0.0008704779871075375	0.0008563498897795701	0.07902997043247144	0.07549002999988372	-7.821694117306904e-05	-0.0002586227726061596	-7.737028504038734e-05	-0.0002558233208098948
1.4446584842573071	0.0006912222776044293	0.0006870397077933191	0.0007428341237651152	0.0007360634230698397	0.0007724052005786877	0.000764044321525055	0.0008038772859765371	0.0007937411537571425	0.0008697184500541103	0.0008556026800433643	0.07902997308367195	0.07549003253132792	-7.770474561853702e-05	-0.0002584773326405887	-7.686363374242999e-05	-0.0002556794552079633
1.453363278359986	0.0006906189590513741	0.000686440040004793	0.0007421857586605416	0.0007354209676443092	0.0007717310260777729	0.0007633774445986853	0.0008031756429611349	0.0007930483577370267	0.0008689593417587315	0.0008548558921035393	0.07902997578128584	0.0754900351070928	-7.71955861389867e-05	-0.00025833091034671574	-7.635998565574953e-05	-0.00025553461791211207
1.4621205232260774	0.0006900159834672616	0.0006858407131114575	0.0007415377621609893	0.0007347788774646157	0.0007710572348714609	0.0007627109468178142	0.0008024743988753033	0.0007923559556154205	0.000868200665105441	0.0008541095287972785	0.07902997852613686	0.07549003772795987	-7.66894470376478e-05	-0.00025818350754114316	-7.585932525340511e-05	-0.0002553888107189872
1.470930534897817	0.0006894133531385859	0.0006852417293859977	0.0007408901367241424	0.0007341371549660507	0.0007703838295155423	0.0007620448307105658	0.0008017735563792645	0.0007916639500189859	0.0008674424229729912	0.0008533635929565649	0.07902998131906366	0.07549004039472919	-7.618631267334447e-05	-0.000258035126018602	-7.536163706337029e-05	-0.0002552420354033913
1.4797936313217521	0.0006888110703476663	0.0006846430910969483	0.0007402428848032056	0.0007334958025794672	0.0007697108125611531	0.0007613790988004603	0.0008010731181284003	0.0007909723435696092	0.0008666846182349117	0.0008526180874082398	0.07902998416091724	0.07549004310821679	-7.568616746087692e-05	-0.00025788576755236825	-7.486690566935877e-05	-0.0002550942937202816
1.48871013236022	0.0006882091373726916	0.0006840448005087402	0.0007395960088469541	0.000732854822731329	0.0007690381865548302	0.0007607137536064644	0.0008003730867733115	0.000790281138884451	0.0008659272537595679	0.0008518730149740642	0.07902998705256636	0.07549004586925084	-7.518899587088262e-05	-0.0002577354338937632	-7.437511571017213e-05	-0.00025494558740207784
1.4976803598028874	0.0006876075564877794	0.0006834468598817579	0.0007389495112997939	0.0007322142178437735	0.0007683659540385717	0.000760048797643059	0.0007996734649598795	0.0007895903385760158	0.0008651703324102331	0.0008511283784707894	0.07902998999489416	0.07549004867867415	-7.469478243015554e-05	-0.00025758412677248654	-7.388625187983167e-05	-0.0002547959181589121
1.5067046373783677	0.0006870063299630203	0.0006828492714723833	0.000738303394601814	0.0007315739903346567	0.0007676941175498892	0.0007593842334202871	0.0007989742553293242	0.0007888999452522021	0.000864413857045147	0.0008503841807102141	0.07902999298879941	0.07549005153734581	-7.420351172154893e-05	-0.00025743184789603357	-7.340029892820288e-05	-0.00025464528768029404
1.5157832907659001	0.0006864054600645319	0.0006822520375330505	0.0007376576611888392	0.0007309341426176139	0.0007670226796218706	0.0007587200634438133	0.0007982754605182633	0.0007882099615163657	0.0008636578305175829	0.0008496404244992495	0.07902999603519888	0.07549005444613929	-7.371516838409337e-05	-0.0002572785989497228	-7.291724166071795e-05	-0.00025449369763375085
1.5249166476071065	0.0006858049490545108	0.0006816551603122959	0.0007370123134924926	0.000730294677102113	0.0007663516427832338	0.0007580562902149804	0.0007975770831587741	0.0007875203899673786	0.0008629022556759138	0.0008488971126399852	0.07902999913502178	0.07549005740594367	-7.322973711357261e-05	-0.0002571243815983615	-7.243706493855612e-05	-0.0002543411496651049
1.5341050375178134	0.0006852047991912774	0.000681058642054805	0.000736367353940238	0.0007296555961935025	0.00076568100955838	0.0007573929162308645	0.0007968791258784482	0.0007868312331996828	0.0008621471353636713	0.0008481542479297476	0.07903000228921882	0.07549006041766605	-7.274720266177426e-05	-0.0002569691974830257	-7.19597536787131e-05	-0.0002541876453983627
1.5433487920999491	0.0006846050127293384	0.0006804624850014716	0.0007357227849554502	0.0007290169022930797	0.0007650107824674636	0.0007567299439843346	0.0007961815913004596	0.0007861424938033588	0.0008613924724196208	0.0008474118331611727	0.07903000549875357	0.07549006348222635	-7.226754983680195e-05	-0.0002568130482222819	-7.148529285388311e-05	-0.00025403318643488215
1.5526482449535108	0.0006840055919194293	0.0006798666913894422	0.0007350786089574602	0.0007283785977981335	0.0007643409640264403	0.0007560673759641107	0.0007954844820436206	0.0007854541743641788	0.0008606382696778196	0.0008466698711222651	0.07903000876461043	0.07549006660056523	-7.179076350383867e-05	-0.0002566559354141018	-7.101366749275723e-05	-0.00025387777435437187
1.5620037316886017	0.0006834065390085694	0.0006792712634521714	0.0007344348283616148	0.0007277406851020087	0.0007636715567471265	0.0007554052146548191	0.0007947878007224402	0.0007847662774636676	0.0008598845299676847	0.0008459283645964614	0.07903001208778812	0.07549006977363353	-7.13168285845292e-05	-0.0002564978606335866	-7.054486268041199e-05	-0.00025372141071564047
1.5714155899375468	0.0006828078562401134	0.0006786762034194697	0.0007337914455793318	0.0007271031665941516	0.0007630025631372589	0.000754743462537046	0.0007940915499471884	0.0007840788056791633	0.0008591312561140584	0.0008451873163626993	0.07903001546930455	0.0754900730024079	-7.084573005690376e-05	-0.0002563388254324672	-7.007886355755999e-05	-0.00025356409705390437
1.580884159367074	0.0006822095458538054	0.0006780815135175611	0.0007331484630181584	0.0007264660446601777	0.0007623339857005569	0.000754082122087407	0.0007933957323239581	0.0007833917615838791	0.0008583784509372776	0.0008444467291954806	0.07903001891019548	0.07549007628787548	-7.037745295611353e-05	-0.0002561788313411306	-6.961565532103559e-05	-0.0002534058348818702
1.5904097816905756	0.0006816116100858275	0.0006774871959691288	0.0007325058830818225	0.000725829321681918	0.0007616658269367718	0.0007534211957785947	0.0007927003504547229	0.0007827051477469595	0.0008576261172532348	0.0008437066058649361	0.07903002241151795	0.07549007963104269	-6.991198237388946e-05	-0.0002560178798667878	-6.915522322417655e-05	-0.00025324662569142786
1.5999928006804371	0.0006810140511688574	0.0006768932529933736	0.0007318637081702975	0.0007251930000374796	0.0007609980893417582	0.0007527606860794405	0.0007920054069374031	0.0007820189667335477	0.0008568742578734516	0.0008429669491368943	0.07903002597434437	0.07549008303293764	-6.944930345888917e-05	-0.00025585597249433434	-6.869755257640775e-05	-0.00025308647095123593
1.6096335621804478	0.0006804168713321141	0.0006762996868060593	0.0007312219406798487	0.0007245570821013013	0.0007603307754075196	0.0007521005954549733	0.0007913109043659187	0.0007813332211048373	0.0008561228756051374	0.0008422277617729411	0.07903002959976689	0.07549008649459991	-6.89894014167039e-05	-0.00025569311068590617	-6.824262874329662e-05	-0.0002529253721072211
1.6193324141182788	0.0006798200728014187	0.0006757064996195728	0.0007305805830030991	0.0007239215702442086	0.0007596638876222807	0.0007514409263664795	0.0007906168453302633	0.000780647913418143	0.0008553719732512656	0.0008414890465304932	0.0790300332889002	0.07549009001709442	-6.853226150971975e-05	-0.0002555292958807409	-6.779043714702504e-05	-0.0002527633305838828
1.6290897065180392	0.0006792236577992391	0.0006751136936429682	0.0007299396375290809	0.0007232864668334698	0.0007589974284705358	0.0007507816812715556	0.0007899232324165532	0.000779963046226953	0.0008546215536106303	0.0008407508061628558	0.07903003704287365	0.07549009360150248	-6.807786905764501e-05	-0.0002553645294961493	-6.734096326591749e-05	-0.0002526003477822114
1.6389057915129117	0.0006786276285447497	0.0006745212710820279	0.0007292991066432958	0.0007226517742328563	0.0007583314004331135	0.0007501228626241772	0.0007892300682071017	0.0007792786220809965	0.000853871619477924	0.000840013043419298	0.07903004086284288	0.07549009724892383	-6.762620943676079e-05	-0.0002551988129250726	-6.689419263469082e-05	-0.00025243642508068764
1.6487810233578566	0.0006780319872538816	0.000673929234139309	0.0007286589927277703	0.0007220174948026948	0.0007576658059872399	0.000749464472874748	0.000788537355280471	0.000778594643526302	0.0008531221736437991	0.0008392757610451117	0.07903004474997932	0.07549010096047933	-6.717726808064262e-05	-0.0002550321475386086	-6.645011084475266e-05	-0.00025227156383592075
1.6587157584424002	0.0006774367361393759	0.0006733375850142012	0.000728019298161115	0.0007213836308999293	0.0007570006476065895	0.0007488065144701646	0.0007878450962115423	0.0007779111131052611	0.0008523732188949377	0.0008385389617816841	0.07903004870547817	0.07549010473730867	-6.673103047997314e-05	-0.00025486453468462344	-6.600870354351446e-05	-0.0002521057653802894
1.6687103553034934	0.0006768418774108387	0.0006727463259029765	0.0007273800253185807	0.0007207501848781735	0.0007563359277613548	0.0007481489898538788	0.0007871532935715742	0.0007772280333566894	0.0008516247580141204	0.0008378026483665604	0.07903005273055558	0.07549010858057384	-6.628748218241026e-05	-0.00025469597568775204	-6.556995643523106e-05	-0.0002519390310244951
1.6787651746384535	0.0006762474132747925	0.0006721554589988444	0.000726741176572118	0.000720117159087771	0.0007556716489182987	0.0007474919014659478	0.0007864619499282665	0.0007765454068158876	0.0008508767937802914	0.0008370668235335135	0.07903005682644762	0.07549011249145586	-6.584660879268428e-05	-0.00025452647184925903	-6.51338552805289e-05	-0.0002517713620561468
1.6888805793179813	0.0006756533459347336	0.000671564986492006	0.0007261027542904339	0.0007194845558758531	0.0007550078135408237	0.0007468352517431047	0.0007857710678458261	0.0007758632360147066	0.0008501293289686326	0.0008363314900126115	0.07903006099441628	0.07549011647115787	-6.540839597288933e-05	-0.0002543560244480658	-6.470038589658639e-05	-0.00025160275973970525
1.6990569343992543	0.0006750596775911802	0.0006709749105697034	0.0007254647608390492	0.0007188523775863927	0.0007543444240890193	0.0007461790431188087	0.0007850806498850227	0.0007751815234816036	0.000849382366350624	0.0008355966505302807	0.0790300652357421	0.07549012052090291	-6.497282944201155e-05	-0.0002541846347388077	-6.426953415707842e-05	-0.0002514332253168161
1.7092946071391046	0.0006744664104417357	0.0006703852334162814	0.0007248271985803626	0.0007182206265602693	0.0007536814830197411	0.0007455232780233139	0.0007843906986032645	0.0007745002717417154	0.0008486359086941243	0.0008348623078093835	0.07903006955173096	0.07549012464193798	-6.453989497618579e-05	-0.00025401230395294405	-6.384128599210004e-05	-0.0002512627600056161
1.7195939670072704	0.0006738735466811315	0.0006697959572132327	0.0007241900698736995	0.0007175893051353173	0.0007530189927866534	0.0007448679588837238	0.0007837012165546474	0.0007738194833169105	0.000847889958763427	0.0008341284645692725	0.07903007394371091	0.0754901288355335	-6.410957840898013e-05	-0.0002538390332994245	-6.341562738841622e-05	-0.0002510913650012603
1.7299553856997325	0.0006732810885012925	0.0006692070841392592	0.0007235533770753801	0.0007169584156463944	0.0007523569558403031	0.0007442130881240557	0.0007830122062900311	0.0007731391607258582	0.0008471445193193407	0.000833395123525872	0.0790300784130344	0.07549013310297874	-6.368186563084771e-05	-0.0002536648239628847	-6.299254438933005e-05	-0.0002509190414762552
1.7403792371521247	0.0006726890380913831	0.0006686186163703204	0.0007229171225387705	0.0007163279604254321	0.0007516953746281731	0.0007435586681652952	0.0007823236703570955	0.00077245930648409	0.0008463995931192496	0.0008326622873917368	0.07903008296108051	0.07549013744558992	-6.325674258948061e-05	-0.0002534896771045625	-6.257202309468274e-05	-0.0002507457905792376
1.7508658975532332	0.0006720973976378663	0.0006680305560796926	0.0007222813086143487	0.0007156979418014981	0.0007510342515947511	0.0007429047014254657	0.000781635611300406	0.0007717799231040613	0.0008456551829171893	0.0008319299588761245	0.07903008758924651	0.07549014186470299	-6.283419528959472e-05	-0.0002533135938617703	-6.215404966061766e-05	-0.000250571613435141
1.76141574535857	0.0006715061693245602	0.0006674429054380223	0.0007216459376497605	0.0007150683621008552	0.0007503735891815855	0.0007422511903196835	0.0007809480316614849	0.0007711010130952203	0.000844911291463918	0.0008311981406850674	0.07903009229896242	0.07549014636168135	-6.241420979331835e-05	-0.00025313657534919987	-6.17386103001355e-05	-0.00025039651114652783
1.7720291613040315	0.0006709153553326861	0.0006668556666133762	0.0007210110119898746	0.0007144392236470147	0.0007497133898273476	0.0007415981372602185	0.0007802609339788626	0.0007704225789640632	0.0008441679215069774	0.0008304668355214327	0.07903009709168027	0.07549015093791227	-6.199677221963712e-05	-0.00025295862265675706	-6.132569128248361e-05	-0.0002502204847915357
1.7827065284196406	0.0006703249578409325	0.0006662688417713042	0.0007203765339768531	0.0007138105287608058	0.0007490536559678987	0.0007409455446565613	0.0007795743207881552	0.000769744623214208	0.000843425075790774	0.0008297360460850023	0.07903010196887557	0.0754901555948062	-6.158186874471311e-05	-0.00025277973685078337	-6.091527893341275e-05	-0.0002500435354248487
1.7934482320433673	0.0006697349790255032	0.0006656824330748885	0.0007197425059501995	0.000713182279760425	0.0007483943900363458	0.0007402934149154782	0.0007788881946221226	0.0007690671483464504	0.0008426827570566424	0.0008290057750725339	0.07903010693205585	0.0754901603337994	-6.116948560189878e-05	-0.00025259991897425005	-6.0507359635433855e-05	-0.0002498656640788077
1.8042546598350382	0.0006691454210601762	0.0006650964426847983	0.0007191089302468242	0.000712554478961497	0.0007477355944631079	0.0007396417504410738	0.0007782025580107321	0.0007683901568588294	0.0008419409680429173	0.0008282760251778333	0.07903011198275044	0.07549016515635532	-6.0759609081535715e-05	-0.00025241917004587	-6.010191982720042e-05	-0.0002496868717606626
1.8151262017903238	0.0006685562861163587	0.0006645108727593501	0.0007184758092011054	0.0007119271286771395	0.0007470772716759768	0.0007389905536348583	0.0007775174134812306	0.0007677136512466969	0.0008411997114850078	0.0008275467990918246	0.07903011712252007	0.07549017006396276	-6.035222553094077e-05	-0.0002522374910601255	-5.9698946003827746e-05	-0.0002495071594541265
1.8260632502548164	0.0006679675763631425	0.0006639257254545581	0.0007178431451449448	0.0007113002312180175	0.0007464194241001822	0.0007383398268958028	0.0007768327635582015	0.0007670376340027754	0.000840458990115463	0.0008268180995026199	0.07903012235295104	0.07549017505813596	-5.994732135452402e-05	-0.00025205488298774004	-5.929842471681657e-05	-0.00024932652811923695
1.8370661999381863	0.0006673792939673627	0.0006633410029241945	0.000717210940407836	0.0007106737888924076	0.0007457620541584506	0.0007376895726204084	0.0007761486107636406	0.00076636210761723	0.0008397188066640507	0.0008260899290955921	0.07903012767565959	0.07549018014041786	-5.954488301360833e-05	-0.0002518713467750122	-5.890034257411553e-05	-0.0002491449786925226
1.848135447928429	0.0006667914410936468	0.0006627567073198381	0.0007165791973169137	0.0007100478040062509	0.0007451051642710737	0.0007370397932027596	0.0007754649576170092	0.0007656870745777246	0.0008389791638578188	0.0008253622905534361	0.07903013309228994	0.07549018531237878	-5.914489702653347e-05	-0.0002516868833444541	-5.8504686240107295e-05	-0.00024896251208675335
1.8592713937061955	0.0006662040199044793	0.0006621728407909388	0.0007159479181970241	0.0007094222788632204	0.0007444487568559646	0.0007363904910345945	0.0007747818066353106	0.0007650125373694952	0.0008382400644211781	0.0008246351865562515	0.07903013860451595	0.07549019057561843	-5.874734996851039e-05	-0.00025150149359409735	-5.8111442435081206e-05	-0.0002487791291894137
1.8704744391592067	0.0006656170325602519	0.0006615894054848671	0.0007153171053707816	0.0007087972157647784	0.0007437928343287289	0.0007357416685053668	0.0007740991603331505	0.0007643384984754095	0.0008375015110759639	0.0008239086197816038	0.07903014421403988	0.07549019593176136	-5.8352228471739154e-05	-0.0002513151783983536	-5.772059793614226e-05	-0.00024859483086625556
1.8817449885967616	0.0006650304812193203	0.0006610064035469707	0.0007146867611586252	0.0007081726170102322	0.0007431373991027175	0.0007350933280022969	0.0007734170212228044	0.0007636649603760335	0.0008367635065415137	0.0008231825929045982	0.07903014992260052	0.07549020138246715	-5.795951922504122e-05	-0.00025112793860618265	-5.733213957608008e-05	-0.00024840961795666305
1.8930834487643238	0.0006644443680380674	0.000660423837120637	0.0007140568878788922	0.0007075484848968058	0.0007424824535891058	0.0007344454719104589	0.0007727353918142878	0.0007629919255497021	0.0008360260535347422	0.0008224571085979551	0.07903015573196114	0.07549020692942032	-5.756920897393575e-05	-0.00025093977504189735	-5.694605424388932e-05	-0.0002482234912759562
1.9044902288582053	0.000663858695170951	0.0006598417083473417	0.0007134274878478663	0.0007069248217196906	0.0007418280001969433	0.0007337981026128187	0.0007720542746154155	0.0007623193964725762	0.0008352891547702059	0.0008217321695320737	0.07903016164391848	0.07549021257433537	-5.718128452111143e-05	-0.0002507506885072175	-5.6562328885165214e-05	-0.00024803645161750043
1.9159657405403292	0.000663273464770566	0.0006592600193667089	0.0007127985633798446	0.0007063016297721078	0.0007411740413332222	0.0007331512224903107	0.0007713736721318749	0.0007616473756187151	0.0008345528129601818	0.0008210077783751083	0.07903016766030495	0.0754902183189618	-5.679573272535793e-05	-0.0002505606797767457	-5.61809505010627e-05	-0.00024784849974804346
1.9275103979530908	0.0006626886789877023	0.0006586787723165693	0.0007121701167872027	0.0007056789113453749	0.0007405205794029503	0.0007325048339219	0.0007706935868672911	0.000760975865460142	0.0008338170308147392	0.0008202839377930403	0.07903017378298034	0.07549022416507759	-5.641254050254424e-05	-0.0002503697496024915	-5.580190614883074e-05	-0.00024765963641038
1.9391246177343011	0.0006621043399713964	0.000658097969333014	0.0007115421503804478	0.0007050566687289615	0.0007398676168091956	0.000731858939284645	0.0007700140213232914	0.0007603048684669071	0.0008330818110418103	0.0008195606504497465	0.07903018001384282	0.07549023011449149	-5.603169482504278e-05	-0.0002501778987115122	-5.542518294193374e-05	-0.0002474698623240179
1.9508088190322228	0.0006615204498689942	0.0006575176125504516	0.0007109146664682884	0.0007044349042105502	0.000739215155953172	0.0007312135409537562	0.0007693349779995756	0.0007596343871071559	0.000832347156347265	0.000818837919007073	0.07903018635482094	0.07549023616904917	-5.565318272125058e-05	-0.00024998512780405324	-5.505076804943748e-05	-0.00024727917818287426
1.9625634235206988	0.0006609370108262083	0.0006569377041016701	0.0007102876673576938	0.0007038136200761041	0.0007385631992342941	0.0007305686413026717	0.0007686564593939847	0.000758964423847198	0.0008316130694349874	0.0008181157461249111	0.07903019280787989	0.07549024233062461	-5.52769912766371e-05	-0.0002497914375582666	-5.467864869626235e-05	-0.0002470875846561915
1.9743888554143678	0.0006603540249871708	0.0006563582461178873	0.0007096611553539532	0.0007031928186099224	0.0007379117490502368	0.0007299242427031093	0.0007679784680025631	0.0007582949811515701	0.0008308795530069434	0.0008173941344612627	0.07903019937501997	0.07549024860112784	-5.490310763288375e-05	-0.00024959682862676913	-5.4308812163325615e-05	-0.00024689508238975866
1.9862855414839768	0.0006597714944944941	0.0006557792407288117	0.0007090351327607425	0.0007025725020947035	0.0007372608077970098	0.0007292803475251379	0.0007673010063196322	0.0007576260614831047	0.0008301466097632577	0.0008166730866723166	0.0790302060582773	0.07549025498250314	-5.45315189876619e-05	-0.00024940130163556007	-5.394124578708345e-05	-0.0002467016720038573
1.9982539110717792	0.0006591894214893318	0.000655200690062702	0.0007084096018801854	0.0007019526728116095	0.0007366103778690211	0.0007286369581372384	0.0007666240768378557	0.0007569576673029985	0.0008294142424022906	0.0008159526054125236	0.0790302128597238	0.07549026147672955	-5.4162212595052633e-05	-0.00024920485718679664	-5.3575936959541354e-05	-0.00024650735409381674
2.010294396107033	0.0006586078081114303	0.0006546225962464201	0.0007077845650129141	0.0007013333330403246	0.0007359604616591386	0.0007279940769063735	0.0007659476820483074	0.0007562898010708762	0.0008286824536207063	0.0008152326933346647	0.07903021978146922	0.07549026808582054	-5.379517576555373e-05	-0.00024900749585837767	-5.3212873128313104e-05	-0.0002463121292303472
2.0224074311215867	0.0006580266564991927	0.000654044961405494	0.0007071600244581361	0.0007007144850591224	0.0007353110615587545	0.0007273517061980459	0.0007652718244405425	0.0007556224652448647	0.000827951246113554	0.0008145133530899289	0.0790302268256616	0.07549027481182784	-5.343039586541698e-05	-0.0002488092182016677	-5.2852041796693644e-05	-0.00024611599796009465
2.0345934532655616	0.0006574459687897334	0.0006534677876641707	0.0007065359825136927	0.0007000961311449216	0.0007346621799578602	0.0007267098483763659	0.000764596506502662	0.0007549556622816517	0.0008272206225743349	0.0008137945873279825	0.07903023399448653	0.07549028165683823	-5.306786031699859e-05	-0.00024861002474310667	-5.249343052309702e-05	-0.0002459189608034762
2.0468529023231294	0.000656865747118938	0.0006528910771454782	0.0007059124414761246	0.0006994782735733547	0.0007340138192451005	0.0007260685058041208	0.0007639217307213842	0.000754289394636561	0.0008264905856950847	0.0008130763986970452	0.07903024129017013	0.0754902886229763	-5.270755659873144e-05	-0.00024840991598476525	-5.213702692139638e-05	-0.00024572101825667825
2.059186220728381	0.0006562859936215227	0.000652314831971283	0.000705289403640736	0.0006988609146188281	0.0007333659818078474	0.0007254276808428318	0.0007632474995821138	0.0007536236647636178	0.0008257611381664435	0.0008123587898439643	0.07903024871497755	0.07549029571240522	-5.2349472244684475e-05	-0.00024820889240215194	-5.1782818660760926e-05	-0.0002455221707908517
2.0715938535812968	0.0006557067104310908	0.0006517390542623456	0.0007046668713016565	0.0006982440565545824	0.0007327186700322644	0.0007247873758528279	0.0007625738155690095	0.0007529584751156166	0.0008250322826777328	0.000811641763414286	0.07903025627121398	0.07549030292732954	-5.1993594844871455e-05	-0.0002480069544462671	-5.143079346537835e-05	-0.0002453224188514458
2.084076248663807	0.0006551278996801935	0.0006511637461383838	0.0007040448467519038	0.0006976277016527632	0.0007320718863033698	0.0007241475931933057	0.0007619006811650543	0.0007522938281441891	0.0008243040219170318	0.0008109253220523323	0.07903026396122956	0.07549031026998555	-5.163991204486587e-05	-0.00024780410254210405	-5.10809391146734e-05	-0.0002451217628594571
2.0966338564559543	0.0006545495635003893	0.0006505889097181277	0.0007034233322834516	0.0006970118521844738	0.00073142563300511	0.0007235083352223977	0.0007612280988521244	0.0007516297262998762	0.0008235763585712515	0.0008102094684012752	0.07903027178741069	0.0754903177426609	-5.128841154586686e-05	-0.00024760033708914886	-5.073324344295402e-05	-0.00024492020320990293
2.109267130152151	0.0006539717040223012	0.0006500145471193808	0.0007028023301872892	0.0006963965104198503	0.0007307799125204183	0.0007228696042972389	0.0007605560711110605	0.0007509661720321925	0.0008228492953262122	0.00080949420510321	0.07903027975219241	0.07549032534767292	-5.093908110470613e-05	-0.00024739565846224054	-5.038769433946336e-05	-0.0002447177402730427
2.1219765256775314	0.0006533943233756763	0.000649440660459076	0.0007021818427534859	0.0006957816786281123	0.0007301347272312857	0.0007222314027740301	0.0007598846004217333	0.0007503031677896973	0.0008221228348667163	0.0008087795347992298	0.07903028785805016	0.07549033308739078	-5.059190853341777e-05	-0.0002471900670090177	-5.004427974838674e-05	-0.0002445143743940448
2.1347625017044103	0.0006528174236894471	0.0006488672518533377	0.0007015618722712597	0.0006951673590776372	0.000729490079518831	0.0007215937330081053	0.00075921368926312	0.000749640716020063	0.0008213969798766296	0.0008080654601295009	0.07903029610750456	0.07549034096421943	-5.0246881699415186e-05	-0.0002469835630521944	-4.9702987668345106e-05	-0.0002443101058912933
2.147625519668832	0.0006522410070917904	0.0006482943234175411	0.0007009424210290367	0.0006945535540360201	0.0007288459717633622	0.0007209565973540035	0.00075854334011337	0.0007489788191701463	0.000820671733038954	0.0008073519837333414	0.07903030450312322	0.07549034898060912	-4.990398852539393e-05	-0.0002467761468887275	-4.936380615261013e-05	-0.00024410493505805375
2.160566043787228	0.000651665075710186	0.0006477218772663704	0.0007003234913145183	0.000693940265770139	0.0007282024063444474	0.0007203199981655289	0.0007578735554498758	0.0007483174796860569	0.0008199470970359067	0.0008066391082492921	0.07903031304751784	0.07549035713905324	-4.9563216989113174e-05	-0.0002465678187895115	-4.902672330936095e-05	-0.00024389886216361067
2.1735845410731627	0.0006510896316714769	0.0006471499155138765	0.0006997050854147459	0.0006933274965462131	0.0007275593856409817	0.0007196839377958154	0.0007572043377493448	0.0007476567000132243	0.0008192230745489933	0.0008059268363151931	0.0790303217433473	0.07549036544209384	-4.922455512338525e-05	-0.0002463585789996836	-4.869172730087232e-05	-0.00024369188745010373
2.1866814813541975	0.0006505146771019294	0.0006465784402735401	0.0006990872056161627	0.0006927152486298755	0.0007269169120312544	0.0007190484185974037	0.000756535689487867	0.00074699648259647	0.000818499668259088	0.0008052151705682602	0.07903033059331856	0.07549037389231324	-4.888799101593691e-05	-0.0002461484277383186	-4.835880634368114e-05	-0.00024348401113361007
2.199857337288837	0.000649940214127296	0.0006460074536583314	0.0006984698542046861	0.0006921035242862357	0.0007262749878930171	0.0007184134429223	0.0007558676131409939	0.0007463368298800811	0.000817776880846514	0.0008045041136451633	0.07903033960018836	0.07549038249234288	-4.855351280927747e-05	-0.00024593736519820664	-4.802794870873914e-05	-0.00024327523340539337
2.213112584383593	0.000649366244872871	0.0006454369577807668	0.0006978530334657638	0.0006914923257799381	0.0007256336156035527	0.0007177790131220468	0.0007552001111837986	0.0007456777443078734	0.0008170547149911128	0.0008037936681820983	0.07903034876676138	0.07549039124486344	-4.822110870055657e-05	-0.000245725391545909	-4.769914272103465e-05	-0.00024306555443054378
2.2264477010101436	0.0006487927714635543	0.0006448669547529731	0.0006972367456844471	0.0006908816553752364	0.0007249927975397444	0.0007171451315477892	0.0007545331860909567	0.0007450192283232673	0.0008163331733723294	0.0008030838368148674	0.07903035809589352	0.07549040015259909	-4.7890766941657836e-05	-0.00024551250692225746	-4.737237675951633e-05	-0.00024285497434797798
2.2398631684225956	0.000648219796023912	0.0006442974466867452	0.0006966209931454523	0.0006902715153360506	0.0007243525360781397	0.0007165118005503452	0.0007538668403368128	0.0007443612843693574	0.0008156122586692884	0.0008023746221789538	0.079030367590492	0.07549040921832827	-4.756247583898726e-05	-0.00024529871144199356	-4.7047639257159074e-05	-0.000242643493271133
2.2533594707748548	0.0006476473206782331	0.0006437284356936051	0.0006960057781332242	0.0006896619079260345	0.0007237128335950235	0.0007158790224802671	0.0007532010763954495	0.0007437039148889782	0.000814891973560867	0.0008016660269095957	0.07903037725351547	0.07549041844487536	-4.723622375312278e-05	-0.0002450840051926584	-4.6724918700589285e-05	-0.0002424311112869948
2.2669370951380965	0.0006470753475505969	0.0006431599238848678	0.0006953911029320092	0.0006890528354086449	0.0007230736924664864	0.0007152467996879198	0.0007525358967407693	0.0007430471223247838	0.000814172320725782	0.0008009580536418717	0.07903038708797819	0.0754904278351164	-4.6911999098991214e-05	-0.0002448683882356195	-4.640420363010225e-05	-0.00024221782845604278
2.2805965315183476	0.0006465038787649308	0.0006425919133716987	0.0006947769698259172	0.0006884443000472031	0.0007224351150684929	0.0007146151345235397	0.0007518713038465576	0.0007423909091193136	0.0008134533028426644	0.0008002507050107705	0.07903039709694534	0.07549043739197978	-4.6589790345712145e-05	-0.0002446518606060155	-4.608548263970377e-05	-0.00024200364481349879
2.294338272874165	0.0006459329164450703	0.0006420244062651725	0.000694163381098986	0.0006878363041049607	0.0007217971037769504	0.0007139840293373077	0.0007512073001865585	0.0007417352777150651	0.0008127349225901355	0.0007995439836512718	0.07903040728354079	0.075490447118448	-4.6269586016379344e-05	-0.00024443442231222856	-4.57687443767181e-05	-0.00024178856036768948
2.308162815134429	0.0006453624627148225	0.0006414574046763385	0.0006935503390352512	0.0006872288498451665	0.0007211596609677799	0.0007133534864794172	0.0007505438882345454	0.0007410802305545634	0.0008120171826468914	0.0007988378921984228	0.07903041765094035	0.07549045701755422	-4.595137468807811e-05	-0.0002442160733364118	-4.545397754176714e-05	-0.00024157257510035168
2.3220706572162446	0.0006447925196980261	0.0006408909107162793	0.0006929378459188107	0.0006866219395311342	0.0007205227890169815	0.000712723508300144	0.0007498810704643971	0.0007404257700804367	0.000811300085691778	0.0007981324332874178	0.07903042820238172	0.07549046709238674	-4.5635144991638954e-05	-0.00024399681363362902	-4.5141170888843285e-05	-0.00024135568896765935
2.336062301042938	0.000644223089518616	0.0006403249264961724	0.0006923259040338951	0.0006860155754263043	0.0007198864903007109	0.0007120940971499102	0.000749218849350169	0.000739771898735487	0.0008105836344038742	0.0007974276095536748	0.07903043894115672	0.0754904773460943	-4.5320885611481454e-05	-0.00024377664313196545	-4.483031322485495e-05	-0.00024113790189861373
2.3501382515621807	0.0006436541743006806	0.0006397594541273523	0.0006917145156649281	0.0006854097597943147	0.0007192507671953432	0.0007114652553793625	0.000748557227366164	0.0007391186189627581	0.0008098678314625665	0.0007967234236329138	0.07903044987061911	0.07549048778187366	-4.500858528569407e-05	-0.00024355556173308313	-4.452139340966471e-05	-0.0002409192137951266
2.3642990167642037	0.000643085776168529	0.0006391944957213731	0.0006911036830966008	0.0006848044948990665	0.0007186156220775475	0.0007108369853394343	0.0007478962069870098	0.000738465933205616	0.0008091526795476374	0.0007960198781612393	0.0790304609941815	0.07549049840298531	-4.469823280573576e-05	-0.00024333356931169337	-4.42144003562836e-05	-0.00024069962453460159
2.378545107700138	0.0006425178972467474	0.0006386300533900659	0.0006904934086139329	0.0006841997830047856	0.0007179810573243525	0.0007102092893814123	0.0007472357906877279	0.0007378138439078133	0.0008084381813393336	0.0007953169757752111	0.0790304723153181	0.07549050921274944	-4.438981701635966e-05	-0.00024311066571527928	-4.3909323030090486e-05	-0.00024047913396549325
2.392877038500453	0.0006419505396602687	0.0006380661292456089	0.0006898836945023463	0.0006835956263761013	0.0007173470753132233	0.0007095821698570206	0.0007465759809438145	0.0007371623535135691	0.0008077243395184622	0.000794614719111935	0.07903048383756776	0.07549052021453885	-4.40833268154292e-05	-0.0002428868507640125	-4.3606150449154724e-05	-0.00024025774191024918
2.4072953263935135	0.0006413837055344271	0.0006375027254005802	0.0006892745430477274	0.0006829920272780979	0.0007167136784221269	0.0007089556291184724	0.0007459167802313042	0.0007365114644676351	0.0008070111567664544	0.0007939131108091296	0.07903049556452849	0.07549053141179539	-4.377875115405688e-05	-0.0002426621242521132	-4.3304871684163304e-05	-0.00024003544816519895
2.4218004917242455	0.0006408173969950268	0.0006369398439680277	0.0006886659565364975	0.0006823889879763959	0.0007160808690296019	0.0007083296695185548	0.000745258191026854	0.0007358611792153748	0.0008062986357654601	0.000793212153505216	0.07903050749986884	0.07549054280801688	-4.347607903595896e-05	-0.00024243648594490796	-4.300547585780676e-05	-0.00023981225249780636
2.436393057972914	0.0006402516161684038	0.0006363774870615285	0.0006880579372556834	0.0006817865107372125	0.0007154486495148402	0.0007077042934106936	0.0007446002158078127	0.0007352115002028351	0.0008055867791984238	0.0007925118498393938	0.07903051964731744	0.07549055440676714	-4.317529951781279e-05	-0.00024220993558127235	-4.2707952145348144e-05	-0.0002395881546507217
2.4510735517740176	0.0006396863651814848	0.0006358156567952502	0.0006874504874929793	0.0006811845978274291	0.0007148170222577425	0.0007070795031490194	0.0007439428570522948	0.0007345624298768165	0.0008048755897491639	0.0007918122024517186	0.0790305320106745	0.07549056621167223	-4.28764017089793e-05	-0.00024198247287318675	-4.241228977399855e-05	-0.00023936315433881195
2.46584250293529	0.0006391216461618561	0.000635254355284016	0.0006868436095368216	0.0006805832515146609	0.0007141859896390042	0.0007064553010884459	0.0007432861172392588	0.0007339139706849524	0.0008041650701024575	0.0007911132139831869	0.07903054459380648	0.07549057822642727	-4.257937477119764e-05	-0.0002417540975042376	-4.211847802277832e-05	-0.0002391372512489387
2.4807004444568266	0.0006385574612378222	0.0006346935846433671	0.0006862373056764527	0.000679982474067326	0.0007135555540401765	0.0007058316895847372	0.000742629998848578	0.0007332661250757779	0.000803455222944122	0.0007904148870758135	0.07903055740065076	0.07549059045478722	-4.228420791869969e-05	-0.0002415248091312272	-4.1826506222704396e-05	-0.00023891044504184555
2.4956479125503126	0.0006379938125384739	0.0006341333469896261	0.000685631578201994	0.0006793822677547118	0.0007129257178437458	0.0007052086709945773	0.0007419745043611204	0.0007326188954988103	0.0008027460509610974	0.0007897172243727155	0.07903057043521507	0.07549060290058152	-4.1990890417811094e-05	-0.00024129460738264719	-4.1536363756301126e-05	-0.00023868273535018747
2.510685446658382	0.0006374307021937466	0.000633573644439959	0.0006850264294045122	0.0006787826348470423	0.000712296483433202	0.0007045862476756475	0.000741319636258819	0.000731972284404616	0.0008020375568415274	0.0007890202285181888	0.07903058370157726	0.07549061556770442	-4.1699411587100416e-05	-0.00024106349185984421	-4.124804005768354e-05	-0.0002384541217791969
2.5258135894740787	0.0006368681323344895	0.0006330144791124401	0.0006844218615760893	0.00067818357761555	0.0007116678531931114	0.0007039644219866911	0.0007406653970247531	0.0007313262942448916	0.0008013297432748436	0.0007883239021577938	0.07903059720389266	0.07549062846012172	-4.140976079709813e-05	-0.0002408314621367147	-4.09615246125504e-05	-0.00023822460390821032
2.54103288696045	0.0006363061050925237	0.0006324558531261138	0.0006838178770098907	0.0006775850983325406	0.000711039829509187	0.000703343196287585	0.0007400117891432173	0.0007306809274725337	0.0008006226129518454	0.0007876282479384325	0.079030610946388	0.07549064158187022	-4.1121927469953135e-05	-0.00024059851775795615	-4.067680695756665e-05	-0.00023799418128689354
2.556343888370238	0.0006357446226007148	0.000631897768601063	0.0006832144780002401	0.0006769871992714686	0.0007104124147683716	0.0007027225729394221	0.0007393588150998066	0.0007300361865417212	0.0007999161685647912	0.0007869332685084377	0.07903062493336671	0.07549065493705963	-4.083590107969992e-05	-0.00024036465824150977	-4.039387668056463e-05	-0.00023776285343765635
2.571747146265715	0.0006351836869930279	0.0006313402276584673	0.0006826116668426803	0.0006763898827069981	0.0007097856113588931	0.0007021025543045711	0.000738706477381484	0.0007293920739079822	0.0007992104128074714	0.0007862389665176463	0.07903063916921257	0.07549066852987381	-4.0551671151925484e-05	-0.00024012988307767213	-4.0112723420571844e-05	-0.00023753061985676283
2.5872432165386163	0.0006346233004045987	0.0006307832324206695	0.0006820094458340514	0.0006757931509150779	0.0007091594216703539	0.0007014831427467538	0.0007380547784766614	0.000728748592028274	0.000798505348375299	0.0007855453446174865	0.07903065365838448	0.0754906823645709	-4.0269227263418916e-05	-0.00023989419172726345	-3.9833336867342584e-05	-0.00023729748001166673
2.602832658430207	0.0006340634649717948	0.0006302267850112419	0.0006814078172725575	0.0006751970061730091	0.0007085338480937956	0.0007008643406311174	0.0007374037208752761	0.0007281057433610601	0.0007978009779653912	0.0007848524054610602	0.07903066840542222	0.07549069644548831	-3.998855904238652e-05	-0.00023965758362409773	-3.9555706761184445e-05	-0.00023706343334142788
2.6185160345514573	0.0006335041828322832	0.0006296708875550491	0.0006808067834578365	0.0006746014507595166	0.0007079088930217748	0.000700246150324311	0.0007367533070688692	0.0007274635303663839	0.0007970973042766566	0.000784160151703226	0.0790306834149515	0.07549071077703867	-3.970965616794178e-05	-0.0002394200581724848	-3.92798228929965e-05	-0.000236828479257295
2.6342939109033563	0.0006329454561250945	0.0006291155421783128	0.0006802063466910344	0.0006740064869548179	0.0007072845588484415	0.0006996285741945537	0.0007361035395506604	0.0007268219555059463	0.0007963943300098768	0.0007834685860006822	0.0790306986916758	0.0754907253637147	-3.9432508370358665e-05	-0.0002391816147496728	-3.900567510425196e-05	-0.00023659261714342739
2.6501668568973313	0.000632387286990684	0.000628560751008675	0.0006796065092748692	0.0006734121170406904	0.0007066608479696015	0.0006990116146117077	0.0007354544208156233	0.0007261810212431793	0.0007956920578677883	0.0007827777110120456	0.07903071424038562	0.07549074021009139	-3.915710543077669e-05	-0.00023894225270484903	-3.873325328659569e-05	-0.00023635584635553486
2.666135445375801	0.0006318296775710047	0.0006280065161752662	0.0006790072735137092	0.0006728183433005458	0.0007060377627828009	0.0006983952739473545	0.0007348059533605708	0.0007255407300433266	0.0007949904905551758	0.000782087529397943	0.0790307300659596	0.07549075532082568	-3.8883437180697866e-05	-0.00023870197135686388	-3.846254738176097e-05	-0.00023611816622085002
2.6822002526328483	0.0006312726300095674	0.0006274528398087699	0.0006784086417136406	0.000672225168019502	0.0007054153056873999	0.0006977795545748666	0.0007341581396842254	0.0007249010843735206	0.0007942896307789513	0.0007813980438210902	0.07903074617336107	0.07549077070065804	-3.8611493502260785e-05	-0.00023846076999683996	-3.819354738131622e-05	-0.00023587957603776744
2.6983618584350144	0.0006307161464515077	0.0006268997240414859	0.0006778106161825388	0.0006716325934844478	0.0007047934790846433	0.0006971644588694867	0.0007335109822873019	0.0007242620867028552	0.0007935894812482417	0.0007807092569463766	0.07903076256764519	0.0754907863544145	-3.834126432807408e-05	-0.00023821864788781122	-3.792624332683847e-05	-0.00023564007507714813
2.71462084604223	0.0006301602290436541	0.000626347171007399	0.0006772131992301437	0.0006710406219841204	0.000704172285377737	0.0006965499892083914	0.0007328644836725857	0.0007236237395024681	0.000792890044674475	0.0007800211714409524	0.07903077925395639	0.07549080228700729	-3.807273964081398e-05	-0.00023797560426319642	-3.766062530951089e-05	-0.00023539966258145917
2.730977802228858	0.0006296048799345908	0.0006257951828422423	0.0006766163931681244	0.0006704492558091729	0.0007035517269719254	0.0006959361479707767	0.0007322186463450071	0.0007229860452456165	0.0007921913237714664	0.0007793337899743095	0.07903079623753309	0.07549081850343785	-3.780590947324511e-05	-0.0002377316383279371	-3.739668346989036e-05	-0.00023515833776349693
2.747433317304874	0.0006290501012747265	0.0006252437616835651	0.0006760202003101594	0.0006698584972522467	0.0007029318062745636	0.0006953229375379266	0.0007315734728117279	0.0007223490064077551	0.0007914933212555047	0.0007786471152183705	0.07903081352370844	0.07549083500879808	-3.754076390809907e-05	-0.0002374867492581645	-3.713440799816767e-05	-0.00023491609980921813
2.763987985137163	0.00062849589521636	0.0006246929096707964	0.0006754246229720031	0.0006692683486080418	0.0007023125256951945	0.0006947103602932849	0.0007309289655822124	0.0007217126254666133	0.0007907960398454381	0.0007779611498475694	0.07903083111790946	0.07549085180827177	-3.727729307782465e-05	-0.00023724093620097753	-3.687378913354994e-05	-0.00023467294787463122
2.780642403170963	0.0006279422639137469	0.0006241426289453145	0.0006748296634715608	0.0006686788121733914	0.0007016938876456234	0.0006940984186225392	0.0007302851271683129	0.0007210769049022755	0.0007900994822627632	0.0007772758965389414	0.07903084902566335	0.07549086890713538	-3.7015487164372696e-05	-0.00023699419827372115	-3.661481716422943e-05	-0.00023442888108646254
2.797397172451417	0.0006273892095231678	0.0006235929216505126	0.0006742353241289615	0.0006680898902473327	0.0007010758945399994	0.0006934871149136902	0.0007296419600843478	0.0007204418471972596	0.0007894036512317124	0.0007765913579722083	0.07903086725259682	0.07549088631076067	-3.6755336399098976e-05	-0.0002367465345643749	-3.635748242740086e-05	-0.000234183898543322
2.8142528976452668	0.0006268367342029947	0.0006230437899318649	0.0006736416072666317	0.0006675015851311804	0.0007004585487948865	0.0006928764515571293	0.0007289994668471816	0.0007198074548365957	0.000788708549479341	0.0007759075368298637	0.07903088580443635	0.07549090402461539	-3.649683106284746e-05	-0.00023649794413291292	-3.610177530904632e-05	-0.00023393799931500925
2.831210187062679	0.0006262848401137564	0.0006224952359369932	0.000673048515209365	0.0006669138991285957	0.0006998418528293386	0.0006922664309457106	0.0007283576499763025	0.0007191737303079041	0.0007880141797356136	0.0007752244357972576	0.0790309046870123	0.0754909220542673	-3.623996148543682e-05	-0.00023624842600897256	-3.5847686243720145e-05	-0.00023369118244195852
2.848269652679189	0.0006257335294182093	0.0006219472618157351	0.0006724560502843996	0.0006663268345456627	0.0006992258090649837	0.0006916570554748323	0.0007277165119939078	0.0007185406761014773	0.0007873205447334956	0.0007745420575626874	0.07903092390626056	0.07549094040538491	-3.598471804571596e-05	-0.00023599797919299226	-3.559520571436853e-05	-0.00023344344693537744
2.865431910157798	0.000625182804281402	0.0006213998697202099	0.0006718642148214887	0.0006657403936909584	0.0006986104199260907	0.0006910483275425083	0.0007270760554249804	0.000717908294710355	0.0007866276472090381	0.0007738604048174808	0.07903094346822478	0.07549095908373742	-3.573109117123094e-05	-0.0002357466026552124	-3.5344324252121334e-05	-0.00023319479177652536
2.882697578871184	0.0006246326668707476	0.0006208530618048917	0.0006712730111529805	0.0006651545788756333	0.0006979956878396611	0.0006904402495494527	0.0007264362827973744	0.000717276588630414	0.0007859354899014736	0.0007731794802560897	0.0790309633790541	0.07549097809519786	-3.5479071338235385e-05	-0.00023549429533659128	-3.509503243638232e-05	-0.00023294521591821216
2.900067281924058	0.0006240831193560864	0.000620306840226667	0.0006706824416138811	0.0006645693924134731	0.0006973816152354898	0.0006898328238991432	0.0007257971966418914	0.0007166455603604359	0.0007852440755532961	0.0007724992865761686	0.07903098364501518	0.07549099744574726	-3.52286490714962e-05	-0.00023524105614838864	-3.484732089453768e-05	-0.00023269471828399335
2.9175416461756507	0.000623534163909759	0.0006197612071449121	0.0006700925085419421	0.0006639848366209819	0.0006967682045462593	0.000689226052997911	0.0007251587994923649	0.000716015212402196	0.0007845534069103581	0.0007718198264786712	0.07903100427247882	0.07549101714147156	-3.497981494397784e-05	-0.00023498688397133316	-3.460118030156403e-05	-0.00023244329776644923
2.9351213022623317	0.0006229858027066718	0.000619216164721558	0.000669503214277726	0.0006634009138174536	0.0006961554582076053	0.0006886199392550124	0.0007245210938857442	0.0007153855472605429	0.0007838634867219583	0.0007711411026679342	0.07903102526793804	0.07549103718856752	-3.4732559577064365e-05	-0.00023473177765750974	-3.435660138026084e-05	-0.00023219095322962735
2.952806884620376	0.0006224380379243669	0.0006186717151211561	0.0006689145611646832	0.0006628176263250427	0.0006955433786581996	0.0006880144850827059	0.000723884082362172	0.0007147565674434784	0.0007831743177409294	0.0007704631178517673	0.07903104663800076	0.07549105759334716	-3.448687363987943e-05	-0.0002344757360274452	-3.411357490089306e-05	-0.00023193768350773802
2.970599031508854	0.0006218908717430924	0.0006181278605109523	0.0006683265515492308	0.0006622349764688451	0.0006949319683398325	0.0006874096928963309	0.0007232477674650708	0.0007141282754622385	0.0007824859027237337	0.0007697858747415431	0.07903106838939185	0.07549107836223008	-3.4242747849445865e-05	-0.00023421875787163482	-3.3872091680972605e-05	-0.00023168348740457145
2.9884983850326714	0.0006213443063458687	0.0006175846030609505	0.000667739187780823	0.0006616529665769672	0.0006943212296974869	0.0006868055651143873	0.0007226121517412229	0.0007135006738313772	0.0007817982444305496	0.0007691093760522846	0.07903109052895849	0.07549109950175609	-3.4000172970619774e-05	-0.00023396084195148603	-3.363214258524094e-05	-0.00023142836369446917
3.006505591165733	0.0006207983439185595	0.0006170419449439851	0.0006671524722120276	0.0006610715989806024	0.000693711165179416	0.0006862021041586104	0.000721977237740856	0.0007128737650688458	0.0007811113456253643	0.0007684336245027559	0.07903111306367544	0.07549112101858221	-3.3759139815566636e-05	-0.0002337019869965984	-3.3393718525363825e-05	-0.00023117231112121384
3.0246212997742656	0.0006202529866499438	0.0006164998883357899	0.0006665664071986069	0.0006604908760141095	0.000693101777237232	0.0006855993124540553	0.0007213430280177253	0.0007122475516960784	0.0007804252090760682	0.0007677586228155539	0.07903113600063631	0.07549114291948385	-3.351963924391049e-05	-0.0002334421917067897	-3.315681045986535e-05	-0.00023091532839839002
3.0428461646402667	0.0006197082367317803	0.0006159584354150657	0.0006659809950995864	0.0006599108000150835	0.0006924930683259723	0.0006849971924291691	0.0007207095251291969	0.0007116220362380717	0.0007797398375545413	0.0007670843737171949	0.07903115934706871	0.07549116521136004	-3.328166216243905e-05	-0.00023318145475098584	-3.292140939401347e-05	-0.00023065741420985608
3.0611808434850984	0.0006191640963588837	0.0006154175883635532	0.0006653962382773384	0.0006593313733244343	0.0006918850409041944	0.0006843957465158748	0.0007200767316363339	0.0007109972212234699	0.000779055233836752	0.0007664108799382102	0.07903118311032714	0.07549118790123455	-3.304519952486082e-05	-0.00023291977476688763	-3.268750637951123e-05	-0.0002303985672086617
3.079625997993227	0.0006186205677291898	0.0006148773493660982	0.0006648121390976513	0.0006587525982864611	0.000691277697434044	0.0006837949771496478	0.0007194446501039754	0.0007103731091846456	0.0007783714007028437	0.0007657381442132321	0.07903120729789873	0.07549121099625655	-3.281024233195429e-05	-0.00023265715036269174	-3.245509251443082e-05	-0.00023013878601735316
3.0981822938360946	0.0006180776530438289	0.0006143377206107268	0.0006642286999298129	0.0006581744772489292	0.0006906710403813415	0.000683194886769599	0.0007188132831008274	0.0007097497026577854	0.0007776883409372327	0.0007650661692810887	0.0790312319174069	0.07549123450370544	-3.257678163104752e-05	-0.0002323935801147592	-3.2224158943008896e-05	-0.00022987806922780685
3.116850400696155	0.0006175353545071963	0.0006137987042887139	0.000663645923146684	0.0006575970125631485	0.0006900650722156608	0.0006825954778185508	0.0007181826331995462	0.0007091270041829749	0.0007770060573286994	0.0007643949578848967	0.0790312569766149	0.07549125843099146	-3.2344808515914064e-05	-0.00023212906256792065	-3.19946968555182e-05	-0.000229616415401257
3.135630992291033	0.0006169936743270238	0.0006132603025946528	0.0006630638111247786	0.0006570202065840474	0.0006894597954104154	0.0006819967527431218	0.0007175527029768202	0.0007085050163042781	0.0007763245526704827	0.0007637245127721496	0.07903128248342006	0.07549128278565688	-3.2114314126734794e-05	-0.0002318635962360871	-3.176669748810451e-05	-0.00022935382306829566
3.1545247463978408	0.0006164526147144485	0.000612722517726527	0.0006624823662443381	0.0006564440616702495	0.0006888552124429336	0.000681398713993802	0.0007169234950134589	0.0007078837415698261	0.0007756438297603733	0.000763054836694813	0.07903130844586713	0.07549130757538318	-3.18852896500528e-05	-0.0002315971796029992	-3.154015212252989e-05	-0.00022909029072801235
3.1735323448776414	0.0006159121778840869	0.0006121853518857821	0.0006619015908894122	0.0006558685801841546	0.0006882513257945405	0.0006808013640250411	0.0007162950118944775	0.0007072631825319013	0.0007749638914008098	0.0007623859324094179	0.07903133487214392	0.07549133280798824	-3.1657726318204404e-05	-0.00023132981111981255	-3.1315052086141465e-05	-0.0002288258168489099
3.192654473700048	0.0006153723660541047	0.0006116488072773946	0.0006613214874479342	0.0006552937644920112	0.0006876481379506468	0.0006802047052953209	0.0007156672562091824	0.0007066433417470199	0.0007742847403989711	0.000761717802677151	0.0790313617705871	0.0754913584914331	-3.1431615409457936e-05	-0.00023106148920626346	-3.109138875162509e-05	-0.0002285603998682384
3.211891822967991	0.0006148331814462911	0.0006111128861099475	0.0006607420583118047	0.0006547196169640012	0.0006870456514008231	0.0006796087402672457	0.0007150402305512604	0.0007060242217760202	0.0007736063795668762	0.000761050450263953	0.07903138914968272	0.07549138463381777	-3.120694824778475e-05	-0.0002307922122507522	-3.0869153536824956e-05	-0.00022829403819157879
3.2312450869426166	0.0006142946262861299	0.0006105775905956986	0.0006601633058769654	0.000654146139974311	0.000686443868638889	0.0006790134714076164	0.0007144139375188642	0.0007054058251841479	0.0007729288117214756	0.0007603838779406089	0.07903141701807213	0.07549141124339397	-3.0983716202599015e-05	-0.00023052197860948254	-3.0648337904681106e-05	-0.0002280267301937866
3.2507149640683446	0.0006137567028028693	0.0006100429229506535	0.0006595852325434802	0.0006535733359012128	0.0006858427921629928	0.0006784189011875177	0.0007137883797146957	0.00070478815454114	0.0007722520396847485	0.0007597180884828425	0.07903144538454802	0.07549143832856035	-3.076191068876119e-05	-0.00023025078660737774	-3.0428933362899868e-05	-0.0002277584742173544
3.2703021569980693	0.0006132194132296002	0.0006095088853946401	0.0006590078407156157	0.0006530012071271463	0.0006852424244756947	0.0006778250320823988	0.000713163559746101	0.0007041712124213138	0.0007715760662838019	0.0007590530846714145	0.07903147425806555	0.0754914658978647	-3.0541523166262297e-05	-0.00022997863453713685	-3.021093146392262e-05	-0.00022748926857374396
3.2900073726185273	0.0006126827598033239	0.0006089754801513783	0.0006584311328019178	0.0006524297560387924	0.0006846427680840516	0.000677231866572156	0.0007125394802251533	0.0007035550014036528	0.0007709008943509634	0.0007583888692922145	0.07903150364774279	0.07549149396001328	-3.0322545140088614e-05	-0.00022970552065917915	-2.9994323804731493e-05	-0.0002272191115424982
3.3098313220758016	0.0006121467447650277	0.0006084427094485527	0.0006578551112152955	0.0006518589850271555	0.0006840438254997006	0.0006766394071412149	0.0007119161437687407	0.0007029395240718911	0.0007702265267238811	0.0007577254451363565	0.07903153356285772	0.07549152252386489	-3.0104968160003104e-05	-0.00022943144320111686	-2.977910202656489e-05	-0.00022694800137068594
3.329774720800988	0.00061161137035976	0.0006079105755178905	0.0006572797783731002	0.0006512888964876444	0.0006834455992389468	0.0006760476562786191	0.0007112935529986591	0.0007023247830146082	0.0007695529662456231	0.0007570628150002796	0.07903156401285796	0.07549155159844291	-2.9888783820583575e-05	-0.0002291564003595592	-2.956525781497299e-05	-0.00022667593627440086
3.349838288536016	0.0006110766388366991	0.0006073790805952284	0.0006567051366972021	0.0006507194928201487	0.0006828480918228378	0.0006754566164781025	0.0007106717105416967	0.0007017107808253083	0.0007688802157647711	0.0007564009816858375	0.07903159500736517	0.07549158119293163	-2.9673983760847983e-05	-0.00022888039029786422	-2.9352782899498553e-05	-0.00022640291443726257
3.370022749359618	0.0006105425524492329	0.0006068482269205903	0.000656131188614078	0.0006501507764291219	0.000682251305777262	0.0006748662902381866	0.0007100506190297248	0.0007010975201025114	0.0007682082781355215	0.0007557399480004002	0.07903162655616827	0.07549161131667793	-2.9460559664032382e-05	-0.0002286034111461943	-2.914166905337162e-05	-0.00022612893400944523
3.390328831713469	0.0006100091134550293	0.00060631801673826	0.0006555579365548887	0.00064958274972366	0.0006816552436330236	0.0006742766800622575	0.0007094302810997887	0.0007004850034498458	0.000767537156217786	0.0007550797167569504	0.07903165866923587	0.07549164197920338	-2.9248503257674197e-05	-0.00022832546100290396	-2.893190809370033e-05	-0.00022585399311020327
3.4107572684284713	0.0006094763241161121	0.0006057884522968562	0.0006549853829555587	0.0006490154151175851	0.0006810599079259341	0.0006736877884586504	0.0007088106993941969	0.0006998732334761311	0.0007668668528772882	0.0007544202907741808	0.07903169135671942	0.0754916731901954	-2.9037806313192416e-05	-0.00022804653793276342	-2.872349188098866e-05	-0.0002255780898255677
3.431308796751202	0.0006089441866989365	0.0006052595358494056	0.0006544135302568637	0.0006484487750295217	0.0006804653011968955	0.0006730996179407388	0.0007081918765606109	0.0006992622127954714	0.0007661973709856656	0.0007537616728765913	0.0790317246289481	0.07549170495952272	-2.8828460645936166e-05	-0.00022776663996823543	-2.8516412319178064e-05	-0.0002253012222093731
3.4519841583705158	0.0006084127034744617	0.0006047312696534176	0.0006538423809045059	0.0006478828318829833	0.000679871425991986	0.0006725121710270124	0.0007075738152521374	0.000698651944027342	0.0007655287134205678	0.0007531038658945885	0.0790317584964437	0.07549173729722648	-2.86204581147545e-05	-0.00022748576510772667	-2.831066135528318e-05	-0.00022502338828217505
3.47278409944432	0.0006078818767182302	0.0006042036559709617	0.0006532719373492042	0.0006473175881064524	0.0006792782848625518	0.0006719254502411739	0.0007069565181274178	0.0006980424297966831	0.0007648608830657604	0.0007524468726645864	0.07903179296991131	0.07549177021353193	-2.8413790622041496e-05	-0.0002272039113167812	-2.810623097930856e-05	-0.00022474458603125025
3.4937093706264992	0.0006073517087104383	0.0006036766970687388	0.0006527022020467685	0.0006467530461334601	0.0006786858803652867	0.0006713394581122149	0.0007063399878507208	0.0006974336727339856	0.0007641938828112229	0.0007517906960291014	0.07903182806025513	0.07549180371884855	-2.8208450113545447e-05	-0.00022692107652808047	-2.790311322420705e-05	-0.00022446481341203972
3.514760727094002	0.0006068222017360176	0.0006031503952181608	0.000652133177458191	0.0006461892084026726	0.0006780942150623244	0.0006707541971745068	0.000705724227092035	0.0006968256754753868	0.000763527715553253	0.0007511353388368574	0.07903186377857298	0.07549183782377478	-2.8004428578021906e-05	-0.00022663725863958373	-2.7701300165439147e-05	-0.0002241840683453178
3.535938928574102	0.0006062933580847079	0.000602624752695425	0.0006515648660497251	0.0006456260773579736	0.0006775032915213268	0.0006701696699678908	0.000705109238527161	0.000696218440662758	0.0007628623841945691	0.0007504808039428844	0.07903190013616403	0.0754918725390965	-2.7801718047299612e-05	-0.00022635245551652639	-2.750078392109445e-05	-0.00022390234871955128
3.557244739371806	0.0006057651800511314	0.0006020997717815862	0.0006509972702929672	0.00064506365544854	0.0006769131123155669	0.0006695858790377559	0.0007044950248378001	0.0006956119709437947	0.0007621978916444072	0.0007498270942086137	0.0790319371445312	0.07549190787579978	-2.7600310595923133e-05	-0.00022606666498986572	-2.7301556651553385e-05	-0.00022361965238970605
3.578678928397448	0.0006052376699348771	0.0006015754547626416	0.0006504303926649492	0.0006445019451289386	0.000676323680024025	0.000669002826935136	0.0007038815887116562	0.0006950062689721156	0.0007615342408186343	0.0007491742125019906	0.07903197481538465	0.07549194384506502	-2.7400198341010623e-05	-0.00022577988485611433	-2.710361055927729e-05	-0.00022333597717644205
3.600242269194432	0.00060471083004057	0.0006010518039295993	0.0006498642356482134	0.0006439409488591973	0.0006757349972314713	0.0006684205162167919	0.0007032689328425219	0.0006944013374073469	0.0007608714346398429	0.0007485221616975658	0.07903201316064866	0.07549198045827718	-2.72013734422729e-05	-0.00022549211287889448	-2.690693788877374e-05	-0.00022305132086725132
3.6219355399671502	0.0006041846626779509	0.0006005288215785591	0.0006492988017309021	0.0006433806691048957	0.0006751470665285556	0.0006678389494453028	0.0007026570599303724	0.0006937971789152184	0.000760209476037458	0.0007478709446766017	0.07903205219245879	0.07549201772702524	-2.7003828101565888e-05	-0.00022520334678655107	-2.671153092639357e-05	-0.00022276568121573637
3.643759523609069	0.0006036591701619565	0.0006000065100107894	0.0006487340934068434	0.0006428211083372489	0.0006745598905119018	0.0006672581291891506	0.0007020459726814657	0.0006931937961676571	0.0007595483679478434	0.0007472205643271757	0.07903209192317324	0.07549205566310732	-2.6807554562816027e-05	-0.00022491358427279007	-2.6517381999994344e-05	-0.0002224790559405554
3.6657150077309777	0.0006031343548127958	0.0005994848715328058	0.0006481701131756365	0.0006422622690331929	0.0006739734717841937	0.0006666780580228184	0.0007014356738084339	0.0006925911918428829	0.0007588881133144069	0.0007465710235442844	0.07903213236537153	0.07549209427853627	-2.661254511200639e-05	-0.00022462282299776093	-2.632448347901148e-05	-0.00022219144272708768
3.6878027846894206	0.0006026102189560267	0.0005989639084564469	0.0006476068635427346	0.0006417041536754661	0.0006733878129542644	0.0006660987385268666	0.0007008261660303773	0.0006919893686254962	0.0007582287150877023	0.000745922325229943	0.07903217353186229	0.07549213358554026	-2.6418792076781175e-05	-0.00022433106058622476	-2.6132827774220588e-05	-0.00022190283922646215
3.710023651615288	0.0006020867649226357	0.0005984436230989517	0.0006470443470195346	0.0006411467647526983	0.0006728029166371918	0.0006655201732880337	0.0007002174520729602	0.0006913883292065767	0.0007575701762255376	0.0007452744722932919	0.07903221543568179	0.07549217359656822	-2.622628782631732e-05	-0.0002240382946274988	-2.594240733740441e-05	-0.00022161324305444707
3.732378410442586	0.0006015639950491203	0.0005979240177830442	0.0006464825661234641	0.0006405901047594975	0.0006722187854543878	0.0006649423648993214	0.0006996095346685131	0.000690788076283782	0.000756912499693086	0.000744627467650706	0.07903225809010647	0.07549221432429704	-2.6035024771317583e-05	-0.00022374452267703848	-2.5753214661410062e-05	-0.00022132265179289345
3.7548678679373717	0.0006010419116775613	0.0005974050948370037	0.0006459215233780647	0.0006400341761965314	0.0006716354220336863	0.0006643653159600861	0.000699002416556119	0.0006901886125614329	0.0007562556884629835	0.0007439813142258903	0.07903230150864803	0.07549225578162891	-2.5844995363743378e-05	-0.00022344974225510517	-2.556524227984025e-05	-0.00022103106298868025
3.777492835726878	0.0006005205171557065	0.0005968868565947493	0.0006453612213130803	0.0006394789815706186	0.0006710528290094378	0.0006637890290761298	0.000698396100481718	0.0006895899407506171	0.0007555997455154442	0.0007433360149499927	0.07903234570506792	0.07549229798169993	-2.565619209644876e-05	-0.0002231539508452951	-2.5378482766909294e-05	-0.00022073847415357561
3.8002541303288	0.0005999998138370522	0.0005963693053959196	0.000644801662464551	0.0006389245233948142	0.0006704710090226073	0.0006632135068597922	0.0006977905891982038	0.0006889920635692838	0.0007549446738383685	0.0007426915727617102	0.0790323906933702	0.07549234093788476	-2.54686075032394e-05	-0.00022285714589606598	-2.519292873728006e-05	-0.0002204448827642369
3.823152573180761	0.0005994798040809203	0.0005958524435859505	0.0006442428493748935	0.0006383708041884982	0.0006698899647208589	0.0006626387519300423	0.0006971858854655192	0.0006883949837423406	0.000754290476427448	0.0007420479906073934	0.07903243648781465	0.07549238466379887	-2.5282234158796255e-05	-0.00022255932482159735	-2.5008572845878346e-05	-0.0002201502862618221
3.8461889906699622	0.0005989604902525375	0.0005953362735161541	0.0006436847845929913	0.0006378178264774577	0.0006693096987586501	0.0006620647669125717	0.0006965819920507543	0.0006877987040017453	0.0007536371562862748	0.0007414052714411518	0.07903248310291924	0.07549242917330445	-2.5097064678163833e-05	-0.00022226048499865425	-2.4825407787757575e-05	-0.00021985468205229508
3.8693642141629967	0.0005984418747231227	0.0005948207975438041	0.0006431274706742892	0.0006372655927939858	0.0006687302137973335	0.0006614915544398852	0.000695978911728252	0.0006872032270866138	0.0007529847164264584	0.0007407634182249695	0.07903253055346479	0.0754924744805131	-2.4913091716845595e-05	-0.00022196062376864112	-2.464342629797736e-05	-0.00021955806750656448
3.892679080035866	0.0005979239598699594	0.0005943060180322106	0.0006425709101808746	0.0006367141056769584	0.000668151512505239	0.000660919117151393	0.0006953766472796963	0.0006866085557433064	0.0007523331598677254	0.0007401224339288035	0.0790325788544968	0.07549252059979217	-2.4730307970587118e-05	-0.0002216597384371577	-2.446262115132422e-05	-0.00021926043995929012
3.9161344297041563	0.0005974067480764828	0.0005937919373508046	0.0006420151056815715	0.0006361633676719316	0.0006675735975577782	0.0006603474576935072	0.0006947752014942192	0.000686014692725535	0.0007516824896380381	0.0007394823215306998	0.07903262802133422	0.07549256754576829	-2.4548706175060372e-05	-0.000221357826272639	-2.4282985162096468e-05	-0.0002189617967086055
3.9397311096534064	0.0005968902417323625	0.0005932785578752208	0.0006414600597520331	0.0006356133813312275	0.0006669964716375344	0.0006597765787197365	0.0006941745771685033	0.0006854216407944595	0.0007510327087737068	0.0007388430840169023	0.07903267806957276	0.07549261533333361	-2.4368279105815155e-05	-0.00022105488450693822	-2.4104511184031355e-05	-0.00021866213501642306
3.963469971469652	0.0005963744432335811	0.0005927658819873765	0.0006409057749748278	0.0006350641492140262	0.0006664201374343636	0.0006592064828907802	0.000693574777106877	0.0006848294027187858	0.0007503838203194971	0.0007382047243819606	0.07903272901509013	0.07549266397764616	-2.418901957820449e-05	-0.0002207509103364369	-2.3927192110320683e-05	-0.00021836145211023839
3.987351871870168	0.0005958593549825159	0.0005922539120755525	0.0006403522539395302	0.00063451567388645	0.0006658445976454782	0.0006586371728746141	0.0006929758041214146	0.0006842379812748648	0.000749735827328743	0.0007375672456288389	0.07903278087404905	0.07549271349414187	-2.4010920447048098e-05	-0.0002204459009199633	-2.3751020873100798e-05	-0.00021805974517966065
4.01137767273438	0.000595344979388028	0.0005917426505344812	0.0006397994992428162	0.0006339679579216633	0.0006652698549755591	0.000658068651346602	0.0006923776610320468	0.0006836473792467984	0.0007490887328634662	0.0007369306507690351	0.0790328336629085	0.07549276389853309	-2.3833974606399938e-05	-0.00022013985337854258	-2.3575990443345032e-05	-0.0002177570113770233
4.035548241134971	0.0005948313188655391	0.0005912320997654249	0.0006392475134885534	0.0006334210038999563	0.0006646959121368415	0.0006575009209895786	0.000691780350666655	0.0006830575994265349	0.0007484425399944838	0.0007362949428226845	0.07903288739842076	0.07549281520681755	-2.3658174989655764e-05	-0.00021983276479742297	-2.3402093830969528e-05	-0.00021745324781957676
4.059864449369175	0.0005943183758371174	0.0005907222621762586	0.0006386962992878902	0.0006328748144088382	0.0006641227718492152	0.0006569339844939499	0.0006911838758611753	0.000682468644613971	0.0007477972518015246	0.0007356601248186752	0.07903294209764292	0.07549286743528122	-2.348351456914373e-05	-0.0002195246322237443	-2.3229324084352715e-05	-0.000217148451586463
4.08432717499025	0.0005938061527315626	0.000590213140181557	0.0006381458592593529	0.0006323293920431312	0.0006635504368403236	0.0006563678445577916	0.0006905882394597052	0.0006818805176170567	0.0007471528713733468	0.0007350261997947626	0.07903299777793983	0.07549292060050429	-2.3309986355983872e-05	-0.00021921545266656572	-2.3057674290291943e-05	-0.0002168426197196316
4.108937300839158	0.0005932946519844904	0.000589704736202678	0.0006375961960289377	0.0006317847394050623	0.0006629789098456628	0.0006558025038869449	0.0006899934443146068	0.0006812932212518976	0.0007465094018078529	0.0007343931707976841	0.07903305445699142	0.0754929747193679	-2.3137583400006587e-05	-0.0002189052230979205	-2.2887137573888994e-05	-0.0002165357492243669
4.133695715076422	0.0005927838760384135	0.0005891970526678414	0.0006370473122302007	0.0006312408591043519	0.0006624081936086764	0.0006552379651951116	0.0006893994932866049	0.0006807067583428529	0.0007458668462122016	0.0007337610408832667	0.07903311215279386	0.07549302980905788	-2.296629878957221e-05	-0.00021859394045206648	-2.271770709826905e-05	-0.00021622783706784499
4.15860331121418	0.0005922738273428295	0.0005886900920122211	0.0006364992105043554	0.0006306977537583127	0.0006618382908808574	0.0006546742312039583	0.0006888063892449014	0.0006801211317226435	0.0007452252077029312	0.0007331298131165497	0.07903317088367476	0.07549308588706838	-2.2796125651279586e-05	-0.00021828160162429278	-2.2549376064495696e-05	-0.0002159188801798828
4.183660988148428	0.0005917645083543083	0.0005881838566780259	0.0006359518935003687	0.0006301554259919392	0.0006612692044218495	0.000654111304643207	0.0006882141350672741	0.0006795363442324561	0.0007445844894060749	0.0007324994905718962	0.07903323066828516	0.07549314297121401	-2.262705714996434e-05	-0.00021796820347247392	-2.2382137711359287e-05	-0.00021560887545218899
4.208869650191461	0.0005912559215365729	0.0005876783491145857	0.00063540536387505	0.0006296138784380048	0.0006607009369995415	0.0006535491882507429	0.0006876227336401857	0.0006789523987220462	0.0007439446944572782	0.0007318700763331115	0.07903329152562102	0.07549320107962854	-2.2459086488346713e-05	-0.00021765374281496053	-2.2215985315180917e-05	-0.0002152978197381139
4.2342302071045115	0.0005907480693605913	0.0005871735717784388	0.0006348596242931542	0.0006290731137371545	0.0006601334913901788	0.0006529878847727078	0.0006870321878588903	0.0006783692980498442	0.0007433058260019211	0.0007312415734935589	0.07903335347501556	0.07549326023077549	-2.2292206907007298e-05	-0.00021733821643191154	-2.2050912189758645e-05	-0.00021498570985326038
4.259743574130585	0.0005902409543046571	0.0005866695271334147	0.0006343146774274686	0.0006285331345379996	0.0006595668703784514	0.0006524273969636025	0.000686442500627537	0.000677787045083058	0.0007426678871952333	0.0007306139851562751	0.07903341653615523	0.07549332044344874	-2.2126411684302016e-05	-0.00021702162106582157	-2.1886911686086474e-05	-0.00021467254257448443
4.285410672027485	0.0005897345788544805	0.000586166217650724	0.0006337705259589163	0.0006279939434972144	0.0006590010767576022	0.0006518677275863874	0.0006858536748592822	0.0006772056426977844	0.000742030881202418	0.0007299873144340926	0.07903348072908158	0.07549338173678545	-2.1961694135833043e-05	-0.00021670395341782944	-2.1723977192236385e-05	-0.0002143583146400757
4.311232427101037	0.0005892289455032755	0.0005856636458090445	0.0006332271725766514	0.000627455543279631	0.0006584361133295344	0.0006513088794125827	0.0006852657134763971	0.0006766250937791128	0.0007413948111987738	0.0007293615644497563	0.07903354607419812	0.07549344413026879	-2.1798047614580637e-05	-0.000216385210150577	-2.156210213319701e-05	-0.0002140430227495077
4.337209771238533	0.0005887240567518461	0.0005851618140946075	0.0006326846199781537	0.0006269179365583371	0.0006578719829049054	0.0006507508552223709	0.0006846786194103734	0.0006760454012212327	0.0007407596803698132	0.0007287367383360436	0.07903361259227762	0.07549350764373255	-2.1635465510741816e-05	-0.0002160653878879315	-2.140127997065505e-05	-0.0002137266635628965
4.363343641942354	0.0005882199151086753	0.0005846607250012876	0.0006321428708693295	0.0006263811260147728	0.0006573086883032352	0.0006501936578046996	0.0006840923956020367	0.0006754665679275428	0.0007401254919113887	0.000728112839235884	0.07903368030446814	0.07549357229736914	-2.1473941251435452e-05	-0.00021574448321359796	-2.1241504202847844e-05	-0.0002134092337008897
4.389634982363801	0.000587716523090013	0.0005841603810306884	0.0006316019279646076	0.0006258451143388253	0.0006567462323530069	0.0006496372899573848	0.0006835070450016531	0.0006748885968107579	0.0007394922490298134	0.0007274898703024805	0.07903374923230021	0.07549363811173744	-2.1313468300608596e-05	-0.00021542249267159086	-2.1082768364506094e-05	-0.000213090729745527
4.416084741337141	0.000587213883219965	0.0005836607846922323	0.0006310617939870372	0.0006253099042289291	0.0006561846178917739	0.000649081754487209	0.0006829225705690412	0.0006743114907930187	0.0007388599549419854	0.0007268678346994308	0.07903381939769512	0.07549370510776723	-2.115404015873984e-05	-0.00021509941276492972	-2.092506602652082e-05	-0.00021277114823849141
4.442693873413836	0.0005867119980305844	0.0005831619385032507	0.0006305224716683926	0.0006247754983921652	0.0006556238477662666	0.0006485270542100335	0.000682338975273686	0.0006737352528060025	0.0007382286128755147	0.0007262467356008521	0.07903389082296818	0.07549377330676658	-2.0995650362841053e-05	-0.00021477523995697134	-2.076839079582539e-05	-0.0002124504856812759
4.469463338897009	0.0005862108700619594	0.0005826638449890725	0.000629983963749266	0.0006242418995443587	0.0006550639248324926	0.0006479731919508959	0.0006817562620948473	0.0006731598857910344	0.000737598226068848	0.0007256265761915017	0.07903396353084172	0.07549384273043003	-2.08382924862284e-05	-0.0002144499706704106	-2.061273631534695e-05	-0.00021212873853615477
4.49639410387609	0.0005857105018623038	0.0005821665066831127	0.0006294462729791728	0.0006237091104101771	0.0006545048519558484	0.0006474201705441175	0.0006811744340216717	0.0006725853926991941	0.0007369687977713923	0.0007250073596669008	0.07903403754444342	0.07549391340084365	-2.0681960138324573e-05	-0.00021412360128716945	-2.0458096263662948e-05	-0.0002118059032241576
4.523487140261684	0.000585210895988048	0.000581669926126966	0.0006289094021166493	0.0006231771337232328	0.0006539466320112208	0.0006468679928334107	0.0006805934940533106	0.0006720117764914331	0.0007363403312436463	0.0007243890892334625	0.07903411288732572	0.07549398534049404	-2.0526646964533907e-05	-0.0002137961281483136	-2.0304464354976848e-05	-0.0002114819761264014
4.550743425820648	0.0005847120550039291	0.0005811741058704918	0.0006283733539293542	0.0006226459722261808	0.0006533892678830985	0.0006463166616719801	0.0006800134451990266	0.0006714390401386805	0.0007357128297573222	0.0007237717681086107	0.07903418958346209	0.07549405857227193	-2.0372346646044606e-05	-0.0002134675475534975	-2.0151834338903024e-05	-0.00021115695358318864
4.578163944211368	0.0005842139814830846	0.0005806790484719121	0.0006278381311941724	0.0006221156286708204	0.0006528327624656766	0.0006457661799226344	0.0006794342904783157	0.0006708671866219619	0.0007350862965954815	0.0007231553995209126	0.0790342676572639	0.07549413311948636	-2.0219052899651813e-05	-0.0002131378557607977	-2.000020000022737e-05	-0.00021083083189321616
4.605749685019276	0.0005837166780071427	0.0005801847564978997	0.0006273037366973166	0.0006215861058181999	0.0006522771186629693	0.0006452165504578915	0.0006788560329210171	0.0006702962189325103	0.0007344607350526593	0.0007225399867102042	0.07903434713358001	0.0754942090058635	-2.006675947762923e-05	-0.0002128070489867545	-1.9849555158867396e-05	-0.00021050360731438011
4.633501643792551	0.0005832201471663148	0.0005796912325236695	0.0006267701732344284	0.0006210574064387139	0.0006517223393889133	0.0006446677761600863	0.0006782786755674303	0.0006697261400718792	0.0007338361484349965	0.0007219255329277155	0.07903442803771113	0.07549428625556066	-1.9915460167524435e-05	-0.00021247512340581698	-1.9699893669676213e-05	-0.00021017527606340125
4.6614208220780515	0.0005827243915594898	0.0005791984791330725	0.0006262374436106843	0.0006205295333122082	0.0006511684275674847	0.0006441198599214778	0.0006777022214684337	0.0006691569530520602	0.00073321254006037	0.000721312041436201	0.07903451039541658	0.07549436489317375	-1.9765148792072126e-05	-0.000212142075150884	-1.955120942223089e-05	-0.00020984583431511716
4.689508227457455	0.000582229413794324	0.0005787064989186883	0.0006257055506408974	0.0006200024892280811	0.0006506153861327989	0.0006435728046443605	0.0006771266736855962	0.000668588660895594	0.0007325899132585245	0.0007206995155100681	0.07903459423291771	0.07549444494374134	-1.9615819208946075e-05	-0.00021180790031204155	-1.9403496340683266e-05	-0.00020951527820226024
4.717764873583629	0.0005817352164873393	0.0005782152944819183	0.0006251744971496226	0.000619476276985391	0.0006500632180292334	0.0006430266132411729	0.0006765520352913018	0.0006680212666356922	0.0007319682713712057	0.0007200879584355076	0.07903467957691566	0.07549452643275592	-1.9467465310530133e-05	-0.00021147259493607684	-1.925674838358822e-05	-0.00020918360381520784
4.746191780217212	0.0005812418022640159	0.0005777248684330816	0.0006246442859712654	0.0006189508993929572	0.0006495119262115317	0.0006424812886346095	0.0006759783093688648	0.0006674547733163519	0.0007313476177522959	0.0007194773735106275	0.07903476645459014	0.07549460938617264	-1.932008102401017e-05	-0.00021113615502850458	-1.911095954382734e-05	-0.00020885080720266236
4.774789973263409	0.0005807491737588832	0.0005772352233915047	0.0006241149199501792	0.0006184263592694647	0.0006489615136449143	0.0006419368337577268	0.0006754054990126459	0.0006668891839924682	0.0007307279557679413	0.0007188677640455774	0.07903485489361516	0.07549469383041177	-1.9173660310912652e-05	-0.00021079857655044443	-1.896612384835565e-05	-0.0002085168843705132
4.803560484809025	0.0005802573336156214	0.000576746361985621	0.0006235864019407798	0.0006179026594435706	0.0006484119833051995	0.0006413932515540604	0.0006748336073281776	0.0006663245017299617	0.0007301092887966958	0.0007182591333626885	0.07903494492216431	0.07549477979237787	-1.902819716711676e-05	-0.00021045985542007817	-1.8822235358017733e-05	-0.0002081818312811845
4.832504353159697	0.0005797662844871522	0.0005762582868530644	0.0006230587348076477	0.0006173798027540107	0.0006478633381789067	0.000640850544977735	0.0006742626374322813	0.0006657607296058895	0.0007294916202296517	0.0007176514847966035	0.07903503656892183	0.07549486729945712	-1.8883685622696558e-05	-0.00021011998751258032	-1.8679288167502625e-05	-0.0002078456438547177
4.861622622877388	0.0005792760290357376	0.000575771000640764	0.0006225319214256373	0.0006168577920497041	0.0006473155812633776	0.0006403087169935753	0.0006736925924531898	0.0006651978707085691	0.0007288749534705785	0.000717044821694412	0.07903512986308979	0.07549495637953349	-1.8740119741563616e-05	-0.00020977896865778667	-1.853727640503504e-05	-0.00020750831796702285
4.890916344818065	0.000578786569933076	0.0005752845060050437	0.0006220059646799855	0.0006163366301898628	0.0006467687155668912	0.0006397677705772251	0.000673123475530671	0.0006646359281376993	0.0007282592919360618	0.000716439147415786	0.0790352248344002	0.07549504706099655	-1.859749362154682e-05	-0.00020943679464234533	-1.8396194232304236e-05	-0.00020716984945057249
4.9203865761696335	0.000578297909860398	0.0005747988056117141	0.0006214808674664173	0.0006158163200440972	0.0006462227441087744	0.0006392277087152556	0.0006725552898161465	0.0006640749050044764	0.0007276446390556389	0.0007158344653331144	0.07903532151312241	0.07549513937274585	-1.8455801394191146e-05	-0.00020909346120939754	-1.8256035844425866e-05	-0.00020683023409530377
4.950034380490085	0.0005778100515085646	0.0005743139021361729	0.0006209566326912561	0.0006152968644925236	0.0006456776699195184	0.0006386885344052783	0.0006719880384728164	0.0006635148044317206	0.00072703099827194	0.0007152307788316396	0.07903541993007308	0.07549523334420852	-1.8315037224426317e-05	-0.0002087489640562462	-1.8116795469508284e-05	-0.00020648946764566245
4.979860827745887	0.0005773229975781671	0.0005738297982635026	0.0006204332632715379	0.0006147782664258763	0.0006451334960409018	0.0006381502506560699	0.0006714217246757884	0.000662955629553998	0.0007264183730408316	0.0007146280913095997	0.07903552011662683	0.07549532900534238	-1.817519531054773e-05	-0.00020840329883557718	-1.797846736860398e-05	-0.00020614754580133843
5.009866994350591	0.0005768367507796234	0.0005733464966885686	0.0006199107621351145	0.0006142605287456157	0.0006445902255260998	0.0006376128604876809	0.0006708563516121961	0.000662397383517742	0.0007258067668315535	0.0007140264061783622	0.07903562210472716	0.07549542638664568	-1.8036269884016964e-05	-0.00020805646115495957	-1.7841045835693958e-05	-0.00020580446421866738
5.040053963203681	0.0005763513138332777	0.0005728640001161163	0.0006193891322207697	0.000613743654364037	0.0006440478614398105	0.0006370763669315532	0.0006702919224813289	0.0006618400694813788	0.0007251961831268642	0.0007134257268625661	0.07903572592689416	0.07549552551917102	-1.7898255209312583e-05	-0.00020770844657656828	-1.770452519729397e-05	-0.0002054602185077442
5.070422823729659	0.0005758666894695024	0.0005723823112608742	0.0006188683764783308	0.0006132276462043834	0.0006435064068583655	0.0006365407730306435	0.0006697284404947589	0.000661283690615454	0.0007245866254231851	0.000712826056800264	0.079035831616238	0.0754956264345333	-1.7761145583789634e-05	-0.00020735925061739213	-1.7568899812536037e-05	-0.00020511480423490713
5.100974671917351	0.0005753828804287922	0.0005719014328476474	0.0006183484978687766	0.0006127125072009544	0.0006429658648698555	0.0006360060818395287	0.000669165908876464	0.0006607282501027516	0.0007239780972307395	0.0007122273994430584	0.07903593920646702	0.07549572916491726	-1.76249353374177e-05	-0.00020700886874731872	-1.743416407279548e-05	-0.0002047682169200038
5.131710610359471	0.0005748998894618745	0.000571421367611426	0.0006178294993643575	0.0006121982402992234	0.0006424262385742502	0.000635472296424543	0.000668604330862963	0.0006601737511384313	0.0007233706020737078	0.0007116297582562534	0.07903604873189976	0.0754958337430915	-1.7489618832782633e-05	-0.00020665729639124386	-1.7300312401633683e-05	-0.0002044204520371823
5.1626317482924104	0.0005744177193297987	0.0005709421182974772	0.0006173113839486997	0.0006116848484559413	0.0006418875310835126	0.0006349394198638786	0.0006680437097034357	0.000659620196930143	0.0007227641434903615	0.0007110331367189857	0.07903616022747674	0.07549594020241851	-1.7355190464779513e-05	-0.00020630452892671236	-1.716733925469227e-05	-0.0002040715050153491
5.193739201636265	0.0005739363728040497	0.0005704636876614565	0.0006167941546169307	0.0006111723346392609	0.0006413497455217326	0.000634407455247722	0.0006674840486598637	0.0006590675906981675	0.0007221587250332241	0.0007104375383243837	0.07903627372877044	0.07549604857686394	-1.7221644660544988e-05	-0.00020595056168488945	-1.703523911940688e-05	-0.0002037213712363095
5.225034093035115	0.0005734558526666408	0.0005699860784694989	0.0006162778143757839	0.0006106607018288404	0.0006408128850252352	0.000633876405678363	0.0006669253510071506	0.0006585159356755345	0.0007215543502692073	0.0007098429665796992	0.07903638927199826	0.07549615890100884	-1.7088975879254314e-05	-0.00020559538994961712	-1.6904006514949915e-05	-0.00020337004603561415
5.256517551897525	0.0005729761617102229	0.000569509293498331	0.0006157623662437216	0.0006101499530159664	0.0006402769527427189	0.0006333462742703267	0.0006663676200332607	0.0006579652351081603	0.0007209510227797692	0.0007092494250064643	0.07903650689403104	0.0754962712100604	-1.6957178611930537e-05	-0.00020523900895692837	-1.6773635992011968e-05	-0.00020301752470174017
5.288190714437326	0.0005724973027381849	0.0005690333355353686	0.0006152478132510484	0.0006096400912036659	0.0006397419518353671	0.0006328170641504881	0.0006658108590393488	0.0006574154922549743	0.000720348746161062	0.0007086569171406339	0.07903662663240893	0.07549638553986128	-1.682624738144102e-05	-0.00020488141389628234	-1.664412213272376e-05	-0.00020266380247634108
5.320054723714605	0.0005720192785647567	0.0005685582073788211	0.000614734158440026	0.0006091311194068201	0.0006392078854769795	0.0006322887784582011	0.0006652550713398924	0.0006568667103880498	0.0007197475240240806	0.0007080654465327353	0.07903674852535267	0.07549650192690455	-1.6696176742148766e-05	-0.00020452259990837163	-1.65154595504393e-05	-0.00020230887455371938
5.352110729676963	0.000571542092015116	0.0005680839118377956	0.0006142214048649955	0.000608623040652284	0.0006386747568540956	0.0006317614203454165	0.0006647002602628273	0.0006563188927927395	0.00071914735999482	0.0007074750167480171	0.07903687261177238	0.07549662040834608	-1.6566961279841294e-05	-0.0002041625620854276	-1.638764288957456e-05	-0.00020195273607993836
5.384359889201005	0.0005710657459254934	0.0005676104517324048	0.0006137095555924934	0.000608115857979006	0.0006381425691661233	0.000631234992976816	0.0006641464291496829	0.0006557720427678068	0.0007185482577144285	0.0007068856313666036	0.07903699893128371	0.07549674102200969	-1.643859561162482e-05	-0.00020380129547191428	-1.6260666825494707e-05	-0.0002015953821534744
5.41680336613411	0.0005705902431432749	0.000567137829893866	0.0006131986137013693	0.000607609574438138	0.0006376113256254601	0.0006307094995299267	0.0006635935813557172	0.0006552261636255574	0.0007179502208393577	0.0007062972939836399	0.07903712752422237	0.07549686380640931	-1.6311074385658847e-05	-0.00020343879506265483	-1.613452606428513e-05	-0.00020123680782375974
5.44944233133642	0.0005701155865271128	0.0005666660491646149	0.0006126885822829108	0.0006071041930931664	0.0006370810294576311	0.000630184943195262	0.0006630417202500539	0.000654681258691981	0.000717353253041526	0.0007057100082094527	0.07903725843164791	0.07549698880075101	-1.618439228106422e-05	-0.00020307505580333118	-1.6009215342708064e-05	-0.00020087700809212627
5.482277962723094	0.000569641778947028	0.0005661951123984038	0.0006121794644409563	0.0006065997170200177	0.0006365516839014069	0.0006296613271764322	0.0006624908492158201	0.000654137331306878	0.000716757358008469	0.0007051237776696976	0.07903739169537151	0.0754971160449564	-1.605854400781731e-05	-0.00020271007259085871	-1.5884729428029126e-05	-0.0002005159779116389
5.515311445306831	0.00056916882328452	0.0005657250224604151	0.0006116712632920247	0.0006060961493071918	0.0006360232922089403	0.0006291386546902854	0.0006619409716502849	0.0006535943848240042	0.0007161625394435024	0.0007045386060055185	0.07903752735795419	0.07549724557966482	-1.5933524306448177e-05	-0.00020234384027119356	-1.5761063117691182e-05	-0.0002001537121843061
5.548543971240616	0.0005686967224326748	0.0005652557822273668	0.0006111639819654308	0.0006055934930558747	0.0006354958576458958	0.000628616928967033	0.0006613920909650004	0.0006530524226112041	0.0007155688010658796	0.0007039544968737024	0.0790376654627341	0.07549737744625429	-1.5809327948052704e-05	-0.00020197635364108124	-1.563821123943057e-05	-0.00019979020576414708
5.581976739860765	0.0005682254792962706	0.0005647873945876173	0.0006106576236034111	0.0006050917513800616	0.0006349693834915768	0.0006280961532503749	0.0006608442105859369	0.0006525114480505491	0.0007149761466109506	0.000703371453946834	0.07903780605382765	0.07549751168685287	-1.5685949734049742e-05	-0.0002016076074465578	-1.551616865094925e-05	-0.0001994254534547768
5.615610957730194	0.0005677550967918917	0.0005643198624412816	0.0006101521913612478	0.0006045909274066829	0.0006344438730390625	0.000627576330797637	0.0006602973339536332	0.0006519714645384805	0.0007143845798303283	0.0007027894809134606	0.07903794917615665	0.07549764834435015	-1.5563384495992025e-05	-0.00020123759638238092	-1.539493023974825e-05	-0.00019905945000885106
5.649447838681973	0.0005672855778480349	0.000563853188700334	0.0006096476884073923	0.0006040910242757257	0.0006339193295953392	0.0006270574648799	0.0006597514645233322	0.0006514324754859467	0.0007137941044920483	0.0007022085814782471	0.07903809487545282	0.07549778746241109	-1.5441627095524532e-05	-0.0002008663150927653	-1.5274490923091258e-05	-0.00019869219012919048
5.6834886038631165	0.0005668169254052193	0.0005633873762887205	0.000609144117923589	0.0006035920451403537	0.0006333957564814324	0.00062653955878213	0.0006592066057651248	0.0006508944843185453	0.000713204724380732	0.0007016287593621361	0.07903824319827646	0.0754979290854966	-1.5320672424113876e-05	-0.00020049375816992565	-1.5154845647794707e-05	-0.00019832366846765648
5.717734481778674	0.0005663491424161021	0.0005629224281424729	0.000608641483105006	0.0006030939931670425	0.0006328731570325463	0.0006260226158033144	0.0006586627611640999	0.0006503574944766678	0.0007126164432977583	0.0007010500183025163	0.07903839419203158	0.07549807325886558	-1.5200515402991055e-05	-0.00020011992015468716	-1.503598939010288e-05	-0.00019795387962524835
5.75218670833605	0.000565882231845582	0.0005624583472098115	0.0006081397871603532	0.0006025968715356912	0.0006323515345981921	0.0006255066392565913	0.0006581199342204801	0.0006498215094156377	0.0007120292650614195	0.0007004723620533753	0.07903854790498015	0.07549822002860353	-1.5081150982946753e-05	-0.00019974479553547253	-1.4917917155424232e-05	-0.0001975828181501188
5.786846526889619	0.0005654161966709216	0.0005619951364512686	0.0006076390333120194	0.000602100683439763	0.0006318308925423331	0.0006249916324693955	0.0006575781284497806	0.0006492865326058625	0.0007114431935071031	0.000699895794385477	0.07903870438626147	0.07549836944162633	-1.4962574144173485e-05	-0.000199368378748066	-1.4800623978301897e-05	-0.00019721047853898943
5.821715188285586	0.0005649510398818509	0.000561532798839791	0.0006071392247961937	0.0006016054320864001	0.0006313112342435148	0.0006244775987835811	0.0006570373473829437	0.0006487525675329702	0.0007108582324874482	0.0006993203190865158	0.07903886368589917	0.0754985215457014	-1.4844779896197938e-05	-0.00019899066417593259	-1.4684104922339097e-05	-0.0001968368552375671
5.856793950907131	0.0005644867644806875	0.0005610713373608589	0.0006066403648629984	0.0006011111206965621	0.0006307925630950075	0.0006239645415555653	0.0006564975945664986	0.0006482196176979647	0.0007102743858725251	0.0006987459399612921	0.07903902585482907	0.07549867638946196	-1.4727763277617295e-05	-0.00019861164614905225	-1.4568355079857404e-05	-0.00019646194263785166
5.892084080719833	0.0005640233734824457	0.0005606107550125969	0.0006061424567766153	0.0006006177525051466	0.0006302748825049426	0.0006234524641564646	0.0006559588735627017	0.0006476876866173652	0.0007096916575500007	0.0006981726608318743	0.07903919094490605	0.07549883402242136	-1.4611519356000358e-05	-0.0001982313189434759	-1.4453369571789179e-05	-0.00019608573507826077
5.927586851317345	0.0005635608699149569	0.0005601510548058919	0.0006056455038154214	0.0006001253307611252	0.0006297581958964578	0.0006229413699722381	0.0006554211879496947	0.0006471567778233599	0.0007091100514253186	0.0006976004855377741	0.07903935900892535	0.0754989944949888	-1.4496043227759173e-05	-0.0001978496767817417	-1.4339143547667174e-05	-0.0001957082268449345
5.963303543967366	0.000563099256818979	0.0005596922397645042	0.0006051495092721153	0.0005996338587276687	0.0006292425067078313	0.000622431262403817	0.00065488454132165	0.0006466268948639537	0.0007085295714218666	0.0006970294179361127	0.07903953010063836	0.07549915785849	-1.4381330017973828e-05	-0.00019746671383194525	-1.4225672185374724e-05	-0.0001953294121702226
5.999235447657878	0.0005626385372483184	0.0005592343129251867	0.0006046544764538543	0.000599143339682284	0.0006287278183926316	0.0006219221448672561	0.0006543489372889302	0.0006460980413031194	0.000707950221481158	0.0006964594619017964	0.07903970427477161	0.07549932416517727	-1.4267374880236328e-05	-0.00019708242420736488	-1.4112950690951462e-05	-0.0001949492852316298
6.035383859143656	0.0005621787142699419	0.0005587772773378002	0.0006041604086823844	0.000598653776916942	0.0006282141344198535	0.0006214140207938683	0.000653814379478235	0.0006455702207209481	0.0007073720055630064	0.0006958906213276891	0.07903988158704085	0.07549949346825069	-1.4154172996555178e-05	-0.00019669680196666983	-1.4000974298581173e-05	-0.0001945678401530232
6.071750082993084	0.0005617197909640983	0.0005583211360654307	0.0006036673092941753	0.0005981651737382122	0.0006277014582740675	0.00062090689363037	0.0006532808715327617	0.0006450434367138041	0.0007067949276457055	0.0006953229001247878	0.0790400620941747	0.0754996658218758	-1.4041719577114267e-05	-0.0001963098411123798	-1.3889738270333324e-05	-0.00019418507100303628
6.108335431635222	0.0005612617704244328	0.0005578658921845062	0.0006031751816405568	0.0005976775334673966	0.000627189793455563	0.0006204007668390235	0.0006527484171123572	0.0006445176928944759	0.0007062189917262074	0.0006947563022223963	0.0790402458539254	0.07549984128119722	-1.3930009860217349e-05	-0.0001959215355917393	-1.3779237896081528e-05	-0.00019380097179544364
6.145141225407182	0.0005608046557581098	0.0005574115487849186	0.0006026840290878538	0.0005971908594406664	0.0006266791434804936	0.0006198956438977814	0.0006522170198936791	0.0006439929928923346	0.0007056442018203074	0.0006941908315683083	0.07904043292509401	0.07550001990235909	-1.3819039112123246e-05	-0.00019553187929587101	-1.3669468493312728e-05	-0.0001934155364880924
6.182168792601758	0.0005603484500859285	0.0005569581089701389	0.0006021938550175215	0.0005967051550091931	0.0006261695118810248	0.000619391528300434	0.0006516866835703514	0.0006434693403534874	0.0007050705619628238	0.0006936264921289806	0.07904062336754873	0.07550020174252606	-1.3708802626874114e-05	-0.00019514086605934566	-1.3560425407016172e-05	-0.00019302875898295768
6.2194194695153895	0.0005598931565424457	0.0005565055758573399	0.0006017046628262848	0.0005962204235392902	0.0006256609022054814	0.0006188884235567532	0.0006511574118531233	0.0006429467389409346	0.0007044980762077832	0.0006930632878897173	0.07904081724224	0.07550038685989342	-1.3599295726095945e-05	-0.00019474848965878033	-1.345210400952035e-05	-0.00019264063312562918
6.256894600496366	0.0005594387782760979	0.0005560539525775172	0.0006012164559262797	0.0005957366684125478	0.0006251533180185021	0.0006183863331926427	0.0006506292084700351	0.0006424251923347314	0.0007039267486286097	0.0006925012228548537	0.07904101461122366	0.07550057531371578	-1.3490513759003772e-05	-0.00019435474381460094	-1.3344499700368093e-05	-0.00019225115270504745
6.294595537993358	0.0005589853184493202	0.0005556032422756093	0.0006007292377451883	0.0005952538930259728	0.0006246467629011787	0.0006178852607502839	0.0006501020771665742	0.0006419047042321453	0.0007033565833183081	0.0006919403010479352	0.07904121553767961	0.07550076716432012	-1.3382452102117179e-05	-0.0001939596221886969	-1.3237607906189941e-05	-0.00019186031145326798
6.332523642604218	0.0005585327802386697	0.0005551534481106199	0.00060024301172638	0.0005947721007921278	0.0006241412404512218	0.0006173852097882862	0.0006495760217058404	0.0006413852783478144	0.0007027875843896548	0.0006913805265119041	0.07904142008593298	0.07550096247312298	-1.327510615919264e-05	-0.00019356311838508722	-1.3131424080466483e-05	-0.00019146810304394857
6.370680283125076	0.0005580811668349498	0.0005547045732557416	0.0005997577813290563	0.0005942912951392695	0.0006236367542830975	0.0006168861838818417	0.0006490510458687128	0.0006408669184139151	0.0007022197559753886	0.0006908219033092889	0.07904162832147643	0.07550116130266053	-1.3168471361065665e-05	-0.0001931652259492822	-1.302594370351795e-05	-0.0001910745210935566
6.40906683659976	0.0005576304814433327	0.0005542566208984798	0.0005992735500283894	0.0005938114795114927	0.0006231333080281956	0.0006163881866228694	0.0006485271534540109	0.0006403496281803201	0.000701653102228403	0.0006902644355223881	0.07904184031098667	0.07550136371659777	-1.306254316545824e-05	-0.0001927659383671454	-1.2921162282302986e-05	-0.00019067955916018953
6.447684688369473	0.0005571807272834843	0.0005538095942407749	0.0005987903213156673	0.0005933326573688706	0.000622630905334973	0.0006158912216201748	0.0006480043482786644	0.0006398334114147648	0.0007010876273219378	0.000689708127253462	0.07904205612235085	0.075501569779755	-1.2957317056933731e-05	-0.00019236524906580954	-1.2817075350212218e-05	-0.0001902832107422564
6.486535232122802	0.0005567319075896912	0.000553363496499132	0.00059830809869844	0.0005928548321876012	0.0006221295498691165	0.000615395292499602	0.0006474826341778826	0.0006393182719030162	0.0007005233354497792	0.0006891529826249255	0.07904227582468625	0.0755017795581285	-1.2852788546654018e-05	-0.00019196315141194187	-1.2713678467069986e-05	-0.00018988546928006
6.525619869945995	0.0005562840256109844	0.0005529183309047411	0.0005978268857006601	0.0005923780074601469	0.0006216292453136956	0.0006149004029041851	0.0006469620150053193	0.0006388042134490322	0.0006999602308264508	0.0006885990057795368	0.07904249948836284	0.07550199311890754	-1.27489531723049e-05	-0.00019155963871221593	-1.2610967218861999e-05	-0.0001894863281534237
6.564940012373588	0.0005558370846112687	0.000552474100703609	0.0005973466858628349	0.0005919021866953844	0.0006211299953693231	0.0006144065564943122	0.000646442494633249	0.0006382912398751387	0.0006993983176874182	0.000688046200880597	0.0790427271850264	0.07550221053050196	-1.2645806497913956e-05	-0.0001911547042121181	-1.2508937217669408e-05	-0.00018908578068237147
6.604497078439295	0.000555391087869448	0.0005520308091566838	0.0005968675027421692	0.0005914273734187463	0.0006206318037543128	0.000613913756947873	0.0006459240769527337	0.0006377793550221923	0.0006988376002892839	0.0006874945721121406	0.07904295898761943	0.07550243186256166	-1.2543344113775945e-05	-0.0001907483410967109	-1.240758410152483e-05	-0.00018868382012662832
6.644292495727218	0.0005549460386795547	0.0005515884595399829	0.0005963893399127145	0.0005909535711723714	0.0006201346742048382	0.0006134220079604264	0.0006454067658738003	0.0006372685627497545	0.0006982780829099933	0.000686944123679137	0.07904319497041175	0.07550265718599884	-1.2441561636240307e-05	-0.00019034054248892596	-1.2306903534246676e-05	-0.00018828043968469044
6.684327700423376	0.0005545019403508794	0.0005511470551447235	0.0005959122009655202	0.0005904807835152526	0.0006196386104750973	0.0006129313132453524	0.0006448905653256118	0.0006367588669362625	0.0006977197698490349	0.000686394859807687	0.07904343520901358	0.0755028865730101	-1.234045470753075e-05	-0.00018993130144862036	-1.2206891205299511e-05	-0.00018787563249345052
6.724604137367524	0.0005540587962081033	0.0005507065992774552	0.0005954360895087863	0.0005900090140233877	0.000619143616337477	0.0006124416765340214	0.0006443754792566502	0.0006362502714792063	0.000697162665427653	0.0006858467847452308	0.07904367978040891	0.07550312009710186	-1.2240018995781678e-05	-0.00018952061097464445	-1.2107542829678693e-05	-0.00018746939162793408
6.76512326010531	0.0005536166095914222	0.0005502670952601823	0.0005949610091680057	0.0005895382662899237	0.0006186496955827075	0.0006119531015759477	0.0006438615116348834	0.0006357427802952955	0.0006966067739890434	0.0006852999027607389	0.0790439287629781	0.07550335783311245	-1.2140250194763239e-05	-0.00018910846400237158	-1.200885414780195e-05	-0.00018706171010147987
6.805886530940724	0.0005531753838566857	0.0005498285464305047	0.0005944869635861279	0.0005890685439253159	0.0006181568520200386	0.0006114655921389579	0.0006433486664479536	0.0006352363973206457	0.0006960520998985741	0.000684754218144928	0.07904418223652054	0.07550359985723941	-1.204114402375469e-05	-0.00018869485340340664	-1.1910820925300353e-05	-0.00018665258086396352
6.846895420988873	0.0005527351223755231	0.0005493909561417424	0.0005940139564237025	0.0005885998505574735	0.0006176650894773964	0.0006109791520093539	0.0006428369477033506	0.0006347311265109455	0.0006954986475439854	0.0006842097352104572	0.07904444028228473	0.07550384624705782	-1.194269622742123e-05	-0.00018827977198529466	-1.1813438952951519e-05	-0.00018624199680246367
6.888151410229076	0.0005522958285354836	0.0005489543277630755	0.0005935419913590444	0.0005881321898319192	0.0006171744118015607	0.0006104937849920772	0.0006423263594286006	0.0006342269718416463	0.0006949464213356136	0.0006836664582921468	0.0790447029829905	0.07550409708155399	-1.184490257567783e-05	-0.00018786321249104898	-1.1716704046460177e-05	-0.000185829950739555
6.92965598755826	0.0005518575057401637	0.0005485186646796727	0.0005930710720883793	0.0005876655654119394	0.0006166848228583244	0.0006100094949108814	0.0006418169056714415	0.0006337239373081339	0.0006943954257065962	0.0006831243917471793	0.0790449704228588	0.07550435244114244	-1.174775886356779e-05	-0.00018744516759899854	-1.1620612046418267e-05	-0.00018541643543422415
6.971410650844719	0.0005514201574093471	0.0005480839702928291	0.0005926012023260088	0.0005871999809787419	0.0006161963265326717	0.0006095262856084917	0.0006413085905000131	0.000633222026925915	0.0006938456651130936	0.0006825835399553149	0.07904524268763509	0.07550461240769817	-1.1651260911116172e-05	-0.00018702562992189975	-1.15251588181332e-05	-0.0001850014435807873
7.01341690698215	0.0005509837869791372	0.0005476502480201007	0.000592132385804463	0.0005867354402316125	0.000615708926728942	0.0006090441609467823	0.0006408014180030423	0.0006327212447307994	0.0006932971440345054	0.000682043907319104	0.07904551986462463	0.07550487706457973	-1.1555404563226568e-05	-0.00018660459200718627	-1.1430340251472604e-05	-0.00018458496780809908
7.055676271944047	0.0005505483979020955	0.0005472175012954403	0.0005916646262746617	0.0005862719468880719	0.0006152226273710069	0.000608563124806941	0.0006402953922900266	0.0006322215947790832	0.00069274986697369	0.0006815054982641022	0.07904580204271053	0.07550514649665666	-1.1460185689456462e-05	-0.00018618204633494284	-1.133615226077498e-05	-0.00018416700067976077
7.098190270838397	0.0005501139936473776	0.0005467857335693355	0.0005911979275060748	0.0005858095046840354	0.0006147374324024444	0.000608083181089645	0.0006397905174914288	0.0006317230811477377	0.0006922038384571882	0.000680968317239089	0.07904608931239182	0.07550542079034016	-1.1365600183956513e-05	-0.0001857579853184882	-1.124259078463287e-05	-0.00018374753469233007
7.1409604379627405	0.0005496805777008745	0.0005463549483089497	0.0005907322932868849	0.0005853481173739754	0.0006142533457867134	0.0006076043337152352	0.0006392867977588658	0.0006312257079345969	0.0006916590630354487	0.0006804323687162866	0.0790463817658072	0.07550570003360586	-1.1271643965316165e-05	-0.00018533240130372275	-1.1149651785848612e-05	-0.0001833265622759872
7.183988316859528	0.0005492481535653482	0.0005459251489982552	0.0005902677274241474	0.0005848877887310785	0.0006137703715073309	0.0006071265866238873	0.0006387842372652976	0.0006307294792585448	0.0006911155452830501	0.0006798976571915801	0.07904667949676467	0.07550598431602706	-1.1178312976470837e-05	-0.00018490528656905925	-1.1057331251292102e-05	-0.00018290407579420187
7.227275460371831	0.0005488167247605734	0.0005454963391381787	0.0005898042337439554	0.0005844285225474112	0.0006132885135680467	0.0006066499437757902	0.0006382828402052252	0.0006302343992597066	0.0006905732897989326	0.0006793641871847405	0.07904698260077701	0.07550627372879914	-1.108560318452672e-05	-0.0001844766333243264	-1.0965625191739457e-05	-0.00018248006754241486
7.270823430699384	0.0005483862948234778	0.0005450685222467371	0.0005893418160916031	0.0005839703226340805	0.0006128077759930268	0.0006061744091513213	0.0006377826107948817	0.000629740472099642	0.0006900323012066251	0.0006788319632396495	0.07904729117508756	0.07550656836477518	-1.0993510580608115e-05	-0.0001840464337098946	-1.0874529641756794e-05	-0.00018205452974801029
7.31463379945495	0.0005479568673082858	0.000544641701859185	0.0005888804783317566	0.0005835131928214042	0.0006123281628270325	0.0006056999867512272	0.0006372835532724351	0.000629247701961539	0.0006894925841544816	0.0006783009899245291	0.07904760531870415	0.07550686831848803	-1.0902031179729071e-05	-0.0001836146797961763	-1.0784040659530224e-05	-0.00018162745456890006
7.358708147721062	0.0005475284457866596	0.0005442158815281533	0.0005884202243486183	0.0005830571369590733	0.0006118496781356064	0.0006052266805968052	0.0006367856718981815	0.0006287560930504115	0.0006889541433159137	0.0006777712718321695	0.07904792513242727	0.07550717368618834	-1.0811161020752615e-05	-0.00018318136358452808	-1.0694154326805136e-05	-0.00018119883409424553
7.403048066107065	0.0005471010338478411	0.0005437910648237925	0.0005879610580460906	0.0005826021589163162	0.0006113723260052462	0.00060475449473008	0.0006362889709547458	0.0006282656495932895	0.0006884169833896235	0.0006772428135801564	0.07904825071889246	0.07550748456587206	-1.0720896166166102e-05	-0.00018274647700518287	-1.0604866748710993e-05	-0.0001807686603432085
7.447655154806527	0.0005466746350988018	0.0005433672553339205	0.0005875029833479575	0.0005821482625820752	0.0006108961105436026	0.0006042834332139933	0.000635793454747288	0.0006277763758394272	0.0006878811090998492	0.000676715619811112	0.07904858218258987	0.0755078010573125	-1.0631232701956324e-05	-0.00018231001191680585	-1.051617405364684e-05	-0.00018033692526445155
7.49253102365499	0.0005462492531643816	0.0005429444566641647	0.0005870460041980429	0.0005816954518651693	0.0006104210358796545	0.0006038135001325813	0.0006352991276037	0.0006272882760604962	0.0006873465251966003	0.0006761896951929224	0.07904891962990993	0.07550812326209325	-1.0542166737549652e-05	-0.00018187196010717444	-1.0428072393170278e-05	-0.00017990362073615207
7.537677292188054	0.0005458248916874406	0.0005425226724381099	0.0005865901245603924	0.0005812437306944698	0.0006099471061639038	0.0006033446995911651	0.0006348059938748181	0.0006268013545507921	0.0006868132364559046	0.0006756650444189826	0.07904926316917256	0.07550845128364064	-1.0453694405578723e-05	-0.0001814323132905693	-1.0340557941809249e-05	-0.00017946873856410084
7.583095589699846	0.0005454015543290033	0.0005421019062974463	0.0005861353484194416	0.0005807931030190706	0.0006094743255685646	0.0006028770357165386	0.0006343140579346229	0.000626315615627435	0.0006862812476800503	0.0006751416722084301	0.0790496129106611	0.07550878522725521	-1.0365811861834731e-05	-0.00018099106310888458	-1.0253626897007394e-05	-0.00017903227048256254
7.628787555301809	0.0005449792447684087	0.0005416821619021146	0.0005856816797801947	0.0005803435728084599	0.0006090026982877506	0.0006024105126571527	0.000633823324180453	0.0006258310636305768	0.0006857505636978355	0.0006746195833063902	0.07904996896665908	0.0755091252001523	-1.027851528515207e-05	-0.00018054820113111436	-1.0167275478977465e-05	-0.0001785942081533598
7.674754837981857	0.0005445579667034572	0.0005412634429304597	0.0005852291226683966	0.0005798951440527002	0.0006085322285376689	0.0006019451345833102	0.0006333337970332137	0.0006253477029236093	0.0006852211893648188	0.0006740987824842199	0.0790503314514907	0.07550947131148951	-1.0191800877197565e-05	-0.0001801037188513266	-1.0081499930506173e-05	-0.0001781545431639997
7.720999096663877	0.0005441377238505642	0.0005408457530793775	0.0005847776811307144	0.0005794478207626008	0.0006080629205568172	0.000601480905687358	0.0006328454809375895	0.0006248655378933715	0.0006846931295635705	0.0006735792745397549	0.07905070048155262	0.0755098236724048	-1.0105664862385469e-05	-0.0001796576076888573	-9.996296516959387e-06	-0.00017771326702947787
7.767522000267617	0.0005437185199449078	0.0005404290960644674	0.0005843273592349144	0.0005790016069698952	0.0006075947786061762	0.0006010178301838737	0.000632358380362258	0.0006243845729503612	0.0006841663892039271	0.0006730610642975569	0.07905107617535305	0.07551018239605568	-1.002010348780287e-05	-0.0001792098589885882	-9.91166152605142e-06	-0.00017727037118973887
7.814325227768903	0.0005433003587405825	0.000540013475620183	0.0005838781610700424	0.0005785565067274232	0.000607127806969406	0.0006005559123098701	0.0006318724998001046	0.0006239048125289464	0.000683640973223248	0.0006725441566091644	0.07905145865354957	0.07551054759764766	-9.935113023024078e-06	-0.00017876046401933687	-9.827591267757424e-06	-0.00017682584700984272
7.861410468260233	0.000542883244010751	0.0005395988954999863	0.000583430090746603	0.0005781125241093052	0.0006066620099530461	0.0006000951563249821	0.0006313878437684416	0.0006234262610875813	0.0006831168865866755	0.0006720285563533479	0.07905184803899361	0.07551091939448418	-9.850689759949294e-06	-0.00017830941397238564	-9.744082074157265e-06	-0.00017637968577859098
7.908779421011744	0.000542467179547803	0.0005391853594765046	0.00058298315239675	0.0005776696632111337	0.0006061973918867204	0.0005996355665116771	0.0006309044168092298	0.0006229489231090235	0.0006825941342874012	0.0006715142684363678	0.0790522444567607	0.075511297905989	-9.766830012769047e-06	-0.0001778566999628417	-9.661130299352255e-06	-0.0001759318787088321
7.956433795532517	0.0005420521691635029	0.0005387728713416798	0.000582537350174462	0.0005772279281501446	0.0006057339571233299	0.0005991771471754412	0.0006304222234892953	0.0006224728031005483	0.0006820727213469214	0.0006710012977922266	0.0790526480341992	0.07551168325376048	-9.683530117808072e-06	-0.000177402313028166	-9.57873231938796e-06	-0.00017548241693766953
8.004375311632296	0.0005416382166891508	0.0005383614349069286	0.0005820926882557329	0.0005767873230654102	0.0006052717100392647	0.0005987199026449886	0.0006299412684005562	0.0006219979055941717	0.000681552652815311	0.0006704896493829357	0.0790530589009675	0.07551207556159889	-9.600786433365711e-06	-0.00017694624412673	-9.496884532012202e-06	-0.00017503129152331154
8.052605699483543	0.0005412253259757387	0.0005379510540032979	0.0005816491708387576	0.0005763478521180216	0.0006048106550346048	0.0005982638372724631	0.0006294615561602472	0.0006215242351468718	0.0006810339337714913	0.0006699793281987746	0.07905347718907826	0.07551247495555356	-9.518595339627449e-06	-0.00017648848413838458	-9.415583356603939e-06	-0.0001745784934460426
8.101126699683881	0.0005408135008941092	0.0005375417324816261	0.0005812068021441232	0.0005759095194912772	0.0006043507965333289	0.0005978089554336436	0.0006289830914111494	0.0006210517963408141	0.0006805165693235039	0.0006694703392585614	0.07905390303294071	0.07551288156396249	-9.43695323854174e-06	-0.00017602902386318342	-9.33482523410821e-06	-0.00017412401360787644
8.149940063318896	0.0005404027453351114	0.000537133474212697	0.0005807655864149945	0.0005754723293908698	0.0006038921389835225	0.0005973552615281471	0.0006285058788218121	0.0006205805937835715	0.0006800005646087797	0.0006689626876099152	0.07905433656939892	0.0755132955174887	-9.355856553715063e-06	-0.00017556785402145225	-9.254606626847052e-06	-0.00017366784283119607
8.199047552025359	0.0005399930632097641	0.0005367262830874043	0.0005803255279173082	0.0005750362860450766	0.0006034346868575853	0.0005969027599796412	0.0006280299230867936	0.0006201106321083596	0.0006794859247944233	0.0006684563783295308	0.07905477793778865	0.07551371694917326	-9.275301730188139e-06	-0.00017510496525101338	-9.1749240183946e-06	-0.00017320997185767129
8.248450938054788	0.0005395844584494194	0.0005363201630169133	0.0005798866309399684	0.000574601393704956	0.0006029784446524543	0.0005964514552360526	0.0006275552289268908	0.000619641915974264	0.000678972655077492	0.0006679514165234549	0.0790552272799697	0.07551414599446767	-9.195285234435066e-06	-0.00017464034810893425	-9.095773913558869e-06	-0.00017275039134984072
8.298152004337403	0.0005391769350059164	0.0005359151179328182	0.0005794488997950348	0.0005741676566445314	0.0006025234168898024	0.0005960013517697718	0.0006270818010893688	0.0006191744500664667	0.0006784607606852723	0.0006674478073273538	0.07905568474037543	0.07551458279128356	-9.115803554253163e-06	-0.00017417399307077808	-9.017152838116348e-06	-0.0001722890918872122
8.348152544546481	0.0005387704968517543	0.0005355111517873119	0.0005790123388179248	0.0005737350791609945	0.0006020696081162649	0.0005955524540778812	0.0006266096443482096	0.0006187082390964885	0.0006779502468755751	0.0006669455559068017	0.07905615046606596	0.0755150274800359	-9.036853198501893e-06	-0.00017370589052763397	-8.939057338764288e-06	-0.00017182606396745626
8.398454363163072	0.0005383651479802493	0.0005351082685533456	0.0005785769523676066	0.0005733036655748964	0.0006016170229036538	0.0005951047666823542	0.0006261387635043424	0.0006182432878024183	0.0006774411189370162	0.0006664446674575568	0.07905662460676847	0.0755154802036884	-8.958430697101998e-06	-0.00017323603078740757	-8.861483983051317e-06	-0.00017136129800629507
8.449059275541144	0.0005379608924057065	0.0005347064722247997	0.000578142744826802	0.0005728734202303482	0.0006011656658491778	0.000594658294130284	0.0006256691633858918	0.0006177796009491566	0.0006769333821893151	0.000665945147205849	0.07905710731492988	0.0755159411078017	-8.880532600894983e-06	-0.00017276440407371085	-8.784429359168407e-06	-0.00017089478433519878
8.49996910797308	0.0005375577341635796	0.0005343057668166436	0.0005777097206021834	0.0005724443474952164	0.0006007155415756615	0.0005942130409940942	0.0006252008488484155	0.0006173171833286497	0.0006764270419835815	0.0006654470004086634	0.07905759874576254	0.07551641034057904	-8.8031554814922e-06	-0.00017229100052472412	-8.707890075888153e-06	-0.00017042651320177404
8.551185697755594	0.0005371556773106453	0.0005339061563651103	0.0005772778841245801	0.0005720164517613297	0.0006002666547317726	0.0005937690118717658	0.0006247338247751581	0.0006168560397601377	0.0006759221037026196	0.0006649502323540352	0.07905809905729905	0.07551688805291153	-8.726295931198516e-06	-0.00017181581019305725	-8.631862762421665e-06	-0.00016995647476844566
8.602710893256043	0.0005367547259251661	0.000533507644927861	0.0005768472398491773	0.0005715897374446733	0.000599819009992241	0.0005933262113870544	0.0006242680960772925	0.0006163961750903949	0.0006754185727612239	0.0006644548483613381	0.07905860841044131	0.07551737439843577	-8.649950562861393e-06	-0.00017133882304461168	-8.556344068336164e-06	-0.00016948465911265087
8.654546553979111	0.0005363548841070643	0.0005331102365841572	0.0005764177922557254	0.0005711642089856009	0.000599372612058092	0.000592884644189717	0.0006238036676941736	0.0006159375941939785	0.0006749164546064833	0.0006639608537815834	0.07905912696901062	0.07551786953357247	-8.574116009771142e-06	-0.00017086002895788654	-8.481330663382379e-06	-0.00016901105622463275
8.706694550633951	0.0005359561559780906	0.0005327139354350307	0.0005759895458487435	0.000570739870849035	0.0005989274656568695	0.00059244431495574	0.0006233405445935923	0.0006154803019734763	0.0006744157547180894	0.0006634682539977176	0.07905965489980815	0.0755183736175842	-8.498788925542962e-06	-0.0001703794177235901	-8.406819237432965e-06	-0.0001685356560080925
8.759156765201672	0.0005355585456819981	0.0005323187456034573	0.0005755625051577336	0.0005703167275246766	0.0005984835755428704	0.0005920052283875625	0.0006228787317720283	0.0006150243033597606	0.0006739164786086433	0.0006629770544249246	0.07906019237265652	0.07551888681262744	-8.423965983973825e-06	-0.00016989697904298828	-8.332806500367142e-06	-0.00016805844827927352
8.811935091003267	0.0005351620573847135	0.0005319246712345294	0.0005751366747373841	0.0005698947835272113	0.0005980409464973775	0.0005915673892143095	0.0006224182342549104	0.0006145696033122388	0.0006734186318239696	0.0006624872605109311	0.0790607395604703	0.07551940928380531	-8.349643878955738e-06	-0.00016941270252797402	-8.259289181880743e-06	-0.0001675794227647548
8.865031432767935	0.0005347666952745129	0.0005315317164956316	0.0005747120591677867	0.0005694740433965245	0.0005975995833288925	0.0005911308021920268	0.0006219590570968743	0.0006141162068191095	0.0006729222199434329	0.0006619988777363139	0.0790612966392999	0.07551994119921226	-8.275819324387278e-06	-0.00016892657770069264	-8.186264031464531e-06	-0.00016709856910254728
8.918447706701835	0.0005343724635621972	0.0005311398855766148	0.0005742886630546475	0.0005690545116979087	0.0005971594908733716	0.0005906954721039081	0.0006215012053820249	0.0006136641188976232	0.0006724272485802551	0.0006615119116148115	0.07906186378839428	0.07552048273000354	-8.20248905399057e-06	-0.00016843859399148786	-8.11372781826282e-06	-0.00016661587684072
8.972185840557227	0.0005339793664812665	0.0005307491826899743	0.0005738664910295036	0.0005686361930222796	0.0005967206739944684	0.0005902614037605369	0.0006210446842242017	0.0006132133445943381	0.0006719337233818363	0.0006610263676936374	0.07906244119025674	0.07552103405043756	-8.129649821237567e-06	-0.00016794874073872146	-8.041677330924285e-06	-0.00016613133543580405
9.02624777370205	0.0005335874082881037	0.0005303596120710309	0.000573445547749941	0.0005682190919863942	0.0005962831375837716	0.0005898286020001226	0.000620589498767249	0.000612763888985391	0.0006714416500300876	0.0006605422515538021	0.07906302903070905	0.07552159533794121	-8.057298399252906e-06	-0.00016745700718867607	-7.970109377524771e-06	-0.0001656449342530425
9.080635457189915	0.0005331965932621451	0.0005299711779781029	0.0005730258378998104	0.000567803213233062	0.0005958468865610475	0.0005893970716887408	0.0006201356541852785	0.0006123157571767531	0.0006709510342417492	0.0006600595688104255	0.0790636274989438	0.0755221667731632	-7.985431580660382e-06	-0.0001669633824936262	-7.899020785457136e-06	-0.00016515666256516903
9.135350853830497	0.0005328069257060678	0.000529583884692695	0.00057260736618945	0.0005673885614313702	0.0005954119258744879	0.0005889668177205756	0.0006196831556829482	0.0006118689543045042	0.0006704618817687314	0.0006595783251130698	0.07906423678759451	0.07552274854003226	-7.914046177473662e-06	-0.00016646785571115819	-7.828408401304617e-06	-0.00016466650955176965
9.190395938260405	0.0005324184099459682	0.0005291977365196747	0.000572190137355909	0.0005669751412769005	0.0005949782605009564	0.0005885378450181632	0.0006192320084957351	0.0006114234855351023	0.0006699741983984475	0.0006590985261460622	0.07906485709279205	0.07552334082582243	-7.843139021032099e-06	-0.00016597041580436456	-7.758269090744549e-06	-0.00016417446429836668
9.245772697014415	0.0005320310503315439	0.0005288127377874568	0.0005717741561631683	0.000566562957491954	0.0005945458954462353	0.0005881101585326391	0.0006187822178902095	0.0006109793560656535	0.000669487989954151	0.0006586201776288258	0.07906548861422949	0.07552394382120578	-7.77270696184374e-06	-0.0001654710516401925	-7.688599738400054e-06	-0.00016368051579505882
9.301483128597186	0.0005316448512362789	0.0005284288928481891	0.0005713594274023692	0.0005661520148257758	0.0005941148357452802	0.0005876837632439891	0.0006183337891643203	0.0006105365711241912	0.0006690032622952825	0.0006581432853162158	0.07906613155523153	0.07552455772031975	-7.702746869466502e-06	-0.00016496975198800057	-7.6193972477758484e-06	-0.0001631846529364933
9.357529243555355	0.0005312598170576282	0.000528046206077936	0.0005709459558920422	0.0005657423180547794	0.0005936850864624746	0.0005872586641612963	0.0006178867276476739	0.000610095135969952	0.0006685200213178132	0.0006576678549988568	0.07906678612281214	0.07552518272083036	-7.633255632453519e-06	-0.00016446650552062736	-7.5506585411437566e-06	-0.0001626868645211027
9.413913064550128	0.0005308759522172036	0.0005276646818768663	0.0005705337464783327	0.0005653338719827764	0.0005932566526918792	0.000586834866322996	0.0006174410387018202	0.0006096550558936574	0.0006680382729545965	0.0006571938925034833	0.07906745252775078	0.07552581902399524	-7.5642301581883495e-06	-0.00016396130081151872	-7.482380559391787e-06	-0.00016218713924907868
9.47063662643026	0.0005304932611609622	0.0005272843246694411	0.0005701228040352363	0.000564926681441206	0.0005928295395575008	0.0005864123747971333	0.0006169967277205417	0.0006092163362177961	0.0006675580231757212	0.0006567214036932854	0.07906813098465526	0.0755264668347286	-7.495667372760945e-06	-0.00016345412633425593	-7.4145602619720904e-06	-0.00016168546572299658
9.527701976305488	0.0005301117483593932	0.0005269051389046023	0.0005697131334648299	0.0005645207512893674	0.0005924037522135448	0.0005859911946816153	0.0006165538001301423	0.0006087789822969092	0.0006670792779888684	0.0006562503944682569	0.07906882171203342	0.07552712636166568	-7.427564220961573e-06	-0.00016294497046352718	-7.347194626754379e-06	-0.000161181832446039
9.585111173620431	0.0005297314183077094	0.0005265271290559642	0.0005693047396975082	0.0005641160864146531	0.0005919792958446788	0.0005855713311044773	0.0006161122613897424	0.0006083429995178818	0.0006666020434396742	0.0006557808707655472	0.07906952493236409	0.07552779781723584	-7.359917666070921e-06	-0.0001624338214719634	-7.280280649933114e-06	-0.00016067622782117708
9.642866290228868	0.000529352275526038	0.0005261502996220044	0.0005688976276922202	0.000563712691732784	0.0005915561756663011	0.000585152789224139	0.0006156721169915745	0.0006079083933002323	0.0006661263256120946	0.0006553128385598191	0.07907024087217021	0.07552848141773018	-7.292724689749071e-06	-0.00016192066752956924	-7.213815345906947e-06	-0.00016016864015049037
9.700969410468568	0.000528974324559614	0.0005257746551262583	0.0005684918024367108	0.0005633105721880498	0.0005911343969248082	0.0005847355742296758	0.0006152333724612829	0.0006074751690964082	0.0006656521306287745	0.0006548463038636067	0.07907096976208884	0.07552917738336748	-7.225982291985192e-06	-0.00016140549670369542	-7.14779574719545e-06	-0.0001596590576342649
9.75942263123647	0.0005285975699789723	0.0005254002001175129	0.0005680872689477589	0.0005629097327535454	0.0005907139648978628	0.0005843196913410778	0.0006147960333582263	0.0006070433323920812	0.0006651794646514214	0.0006543812727276806	0.07907171183695226	0.07552988593837105	-7.159687490979581e-06	-0.00016088829695797002	-7.0822189043202866e-06	-0.00015914746837000782
9.818228062064373	0.0005282220163801433	0.0005250269391700007	0.0005676840322714218	0.0005625101784314129	0.0005902948848946669	0.0005839051458095274	0.0006143601052757797	0.0006066128887064484	0.0006647083338811806	0.0006539177512414125	0.07907246733585854	0.07553060731104086	-7.093837323021365e-06	-0.00016036905615102182	-7.0170818856785805e-06	-0.00015863386035118443
9.877387825195074	0.0005278476683848491	0.0005246548768835991	0.0005672820974832806	0.0005621119142530881	0.0005898771622562363	0.0005834919429176646	0.0006139255938416463	0.000606183843592535	0.0006642387445590183	0.0006534557455331509	0.07907323650225383	0.07553134173382371	-7.028428842376609e-06	-0.00015984776203564754	-6.952381777479595e-06	-0.00015811822146699628
9.936904055658934	0.0005274745306407031	0.0005242840178840294	0.0005668814696886876	0.0005617149452795436	0.0005894608023556792	0.0005830800879798657	0.0006134925047181667	0.0006057562026375017	0.0006637707029661082	0.0006529952617705939	0.0790740195840098	0.07553208944339537	-6.9634591211746935e-06	-0.0001593244022572715	-6.888115683613763e-06	-0.00015760053950095165
9.996778901350961	0.000527102607821405	0.0005239143668230533	0.0005664821540230153	0.0005613192766015376	0.0005890458105984771	0.0005826695863425162	0.0006130608436026315	0.0006053299714629498	0.0006633042154242177	0.0006525363061611686	0.07907481683350186	0.07553285068073046	-6.898925249356272e-06	-0.00015879896435433416	-6.8242807255538065e-06	-0.00015708080212996356
10.05701452310831	0.0005267319046269447	0.000523545928378677	0.0005660841556519073	0.0005609249133398625	0.0005886321924227623	0.0005822604433842938	0.0006126306162276007	0.0006049051557252364	0.0006628392882961038	0.0006520788849524159	0.07907562850769677	0.07553362569118716	-6.834824334497197e-06	-0.00015827143575597447	-6.760874042249787e-06	-0.0001565589969235448
10.117613094788254	0.0005263624257838024	0.0005231787072553515	0.0005656874797715343	0.0005605318606455978	0.0005882199532996109	0.0005818526645164462	0.0006122018283612237	0.0006044817611157878	0.0006623759279859122	0.0006516230044323789	0.07907645486823069	0.07553441472458487	-6.771153501731325e-06	-0.00015774180378110014	-6.697892790019817e-06	-0.0001560351113422953
10.178576803346665	0.0005259941760451518	0.0005228127081841793	0.0005652921316088462	0.000560140123700366	0.0005878090987333248	0.0005814462551830816	0.0006117744858075613	0.0006040597933614191	0.0006619141409395781	0.0006511686709299933	0.07907729618149897	0.07553521803528336	-6.707909893715822e-06	-0.00015721005563948398	-6.635334142457254e-06	-0.00015550913273758293
10.239907848916916	0.0005256271601910624	0.0005224479359231144	0.0005648981164218303	0.0005597497077165822	0.0005873996342617195	0.0005810412208614478	0.0006113485944069104	0.0006036392582246506	0.000661453933645233	0.0006507158908154837	0.07907815271873968	0.07553603588227031	-6.645090670397841e-06	-0.00015667617842757275	-6.573195290331818e-06	-0.0001549810483504055
10.301608444889292	0.0005252613830287097	0.0005220843952571765	0.0005645054394997754	0.0005593606179377229	0.0005869915654564272	0.0005806375670622292	0.0006109241600361405	0.0006032201615040396	0.0006609953126336195	0.0006502646705007685	0.07907902475612447	0.07553686852923898	-6.582693008993709e-06	-0.00015614015912913948	-6.511473441485512e-06	-0.00015445084531019726
10.363680817990868	0.0005248968493925765	0.0005217220909986499	0.0005641141061635283	0.0005589728596385751	0.0005865848979231818	0.000580235299329832	0.000610501188609018	0.0006028025090344996	0.000660538284478502	0.0006498150164398577	0.07907991257484523	0.07553771624468121	-6.520714103889179e-06	-0.00015560198461481156	-6.450165820720728e-06	-0.00015391851063380202
10.426127208365882	0.0005245335641446658	0.0005213610279873003	0.0005637241217657617	0.0005585864381255071	0.0005861796373021243	0.0005798344232426865	0.0006100796860765495	0.0006023863066876376	0.0006600828557970927	0.0006493669351292701	0.07908081646120987	0.07553857930197135	-6.459151166522334e-06	-0.0001550616416399475	-6.389269669697904e-06	-0.00015338403122422406
10.488949869656532	0.0005241715321747069	0.000521001211090581	0.0005633354916912386	0.0005582013587367299	0.000585775789268099	0.0005794349444135389	0.0006096596584273171	0.0006019715603720846	0.0006596290332504733	0.0006489204331084418	0.07908173670673305	0.07553945797945563	-6.3980014252630266e-06	-0.00015451911684394304	-6.3287822468583235e-06	-0.00015284739387022572
10.552151069084381	0.0005238107584003699	0.0005206426452038481	0.000562948221357084	0.0005578176268425654	0.0005853733595309623	0.0005790368684897555	0.0006092411116878247	0.0006015582760338337	0.0006591768235440279	0.0006484755169601492	0.07908267360823099	0.07554035256054187	-6.337262125317468e-06	-0.000153974396748649	-6.268700827277533e-06	-0.00015230858524412083
10.615733087532126	0.0005234512477674756	0.0005202853352505721	0.0005625623162130529	0.0005574352478457163	0.0005849723538358871	0.0005786402011536257	0.0006088240519228425	0.0006011464596565813	0.0006587262334278771	0.0006480321933109304	0.07908362746792014	0.07554126333379312	-6.276930528670982e-06	-0.00015342746775853788	-6.20902270266014e-06	-0.00015176759190291267
10.679698219625935	0.0005230930052502095	0.0005199292861825519	0.0005621777817418045	0.0005570542271815339	0.0005845727779636711	0.0005782449481226614	0.0006084084852357564	0.0006007361172620698	0.000658277269697315	0.0006475904688315124	0.07908459859351322	0.07554219059302496	-6.217003913943156e-06	-0.00015287831615860836	-6.149745181123836e-06	-0.00015122440028438044
10.744048773818252	0.0005227360358513397	0.0005195745029801355	0.0005617946234591798	0.0005566745703183002	0.0005841746377310518	0.0005778511151499195	0.0006079944177689248	0.0006003272549104388	0.0006578299391932609	0.0006471503502372485	0.0790855872983224	0.07554313463739384	-6.1574795762794204e-06	-0.0001523269281129419	-6.090865587136951e-06	-0.00015067899670705154
10.808787072471103	0.0005223803446024306	0.000519220990652434	0.0005614128469144781	0.0005562962827574974	0.0005837779389910223	0.0005774587080243015	0.0006075818557040335	0.0005999198787005723	0.0006573842488027044	0.0006467118442885524	0.07908659390135922	0.07554409577150081	-6.098354827299875e-06	-0.00015177328966474446	-6.03238126152799e-06	-0.00015013136737131172
10.87391545193992	0.0005220259365640596	0.0005188687542375393	0.0005610324576907346	0.0005559193700340848	0.0005833826876331464	0.0005770677325708702	0.0006071708052624529	0.000599513994770452	0.0006569402054591572	0.000646274957791338	0.07908761872743793	0.07554507430549018	-6.039626994976122e-06	-0.00015121738673469498	-5.974289561205479e-06	-0.00014958149835421486
10.93943626265785	0.0005216728168260423	0.0005185177988027523	0.0005606534614050099	0.0005555438377167902	0.0005829888895838831	0.0005766781946511769	0.0006067612727056118	0.0005991096092975223	0.0006564978161431239	0.0006458396975974783	0.07908866210728648	0.07554607055514614	-5.981293423503765e-06	-0.00015065920511901643	-5.916587859190053e-06	-0.00014902937561132867
11.00535186922059	0.0005213209905076488	0.0005181681294447976	0.0005602758637086692	0.0005551696914083836	0.000582596550806911	0.000576290100163568	0.0006063532643353574	0.0005987067284990471	0.0006560570878825584	0.0006454060706052482	0.07908972437765013	0.07554708484200305	-5.923351473257309e-06	-0.00015009873048939248	-5.859273544499104e-06	-0.00014847498497498612
11.071664650471687	0.0005209704627578266	0.0005178197512900508	0.0005598996702876729	0.0005547969367459667	0.0005822056773034539	0.0005759034550435213	0.000605946786494329	0.0005983053586324751	0.0006556180277533376	0.0006449740837597852	0.0790908058813993	0.0755481174934442	-5.865798520652242e-06	-0.00014953594839134388	-5.802344022003657e-06	-0.00014791831215237028
11.138376999588447	0.0005206212387554263	0.0005174726694947635	0.0005595248868628662	0.0005544255794012629	0.0005818162751126141	0.0005755182652639634	0.0006055418455663367	0.0005979055059958119	0.0006551806428797399	0.0006445437440535566	0.07909190696764826	0.07554916884281133	-5.808631958062645e-06	-0.00014897084424272955	-5.745796712376336e-06	-0.00014735934272487594
11.205491324168262	0.0005202733237094246	0.0005171268892452891	0.0005591515191902719	0.0005540556250809055	0.0005814283503117041	0.0005751345368356073	0.000605138447976738	0.0005975071769279914	0.0006547449404349241	0.0006441150585268245	0.07909302799186271	0.07555023922951415	-5.7518491937439895e-06	-0.00014840340333339974	-5.68962905198641e-06	-0.00014679806214709656
11.273010046315514	0.0005199267228591526	0.0005167824157583118	0.0005587795730613843	0.0005536870795267333	0.0005810419090165837	0.0005747522758072776	0.0006047366001928221	0.0005971103778092523	0.0006543109276414186	0.0006436880342681196	0.07909416931597986	0.07555132899913816	-5.695447651680487e-06	-0.0001478336108225592	-5.633838492782699e-06	-0.00014623445574493688
11.340935602728974	0.0005195814414745239	0.0005164392542810767	0.0005584090543034694	0.0005533199485160853	0.0005806569573820045	0.0005743714882662566	0.0006043363087241992	0.0005967151150615225	0.0006538786117716158	0.000643262678414726	0.0790953313085251	0.07555243850356468	-5.639424771562533e-06	-0.00014726145173905858	-5.578422502212042e-06	-0.00014566850871451653
11.409270444789758	0.0005192374848562626	0.0005160974100916196	0.0005580399687798632	0.0005529542378621007	0.0005802735016019455	0.000573992180338615	0.0006039375801231889	0.0005963213951487973	0.000653448000148267	0.0006428389981531598	0.07909651434473126	0.07555356810107239	-5.58377800865921e-06	-0.00014668691097974307	-5.523378563168126e-06	-0.00014510020612240604
11.478017038649782	0.0005188948583361366	0.0005157568884990013	0.0005576723223902742	0.000552589953414018	0.000579891547909966	0.0005736143581895576	0.0006035404209852192	0.0005959292245775346	0.0006530191001449915	0.000642417000719664	0.07909771880666629	0.07555471815647015	-5.528504833695984e-06	-0.0001461099733071486	-5.468704173824945e-06	-0.00014452953290211568
11.547177865320764	0.0005185535672771898	0.0005154176948435421	0.0005573061210710919	0.0005522271010574816	0.000579511102579554	0.0005732380280237718	0.000603144837949225	0.000595538609897046	0.0006525919191867865	0.0006419966934007068	0.07909894508335236	0.07555588904120704	-5.473602732776646e-06	-0.00014553062334868305	-5.4143968475734924e-06	-0.00014395647385379018
11.616755420763786	0.0005182136170739748	0.0005150798344970555	0.0005569413707956929	0.0005518656867148464	0.0005791321719244827	0.0005728631960857747	0.0006027508376980509	0.0005951495576998914	0.0006521664647505421	0.0006415780835334782	0.07910019357089251	0.07555708113349305	-5.419069207341677e-06	-0.00014494884559676513	-5.360454112971445e-06	-0.0001433810136440422
11.686752215979308	0.0005178750131527892	0.0005147433128630878	0.0005565780775747499	0.0005515057163454855	0.0005787547622991582	0.0005724898686602632	0.0006023584269588592	0.0005947620746222818	0.0006517427443655647	0.0006411611785064031	0.07910146467260602	0.07555829481842964	-5.364901774018195e-06	-0.00014436462440602094	-5.306873513575769e-06	-0.00014280313680259393
11.75717077709787	0.0005175377609719138	0.0005144081353771565	0.0005562162474565495	0.0005511471959461074	0.0005783788800989911	0.0005721180520724782	0.0006019676125035468	0.0005943761673444852	0.0006513207656141075	0.0006407459857596552	0.07910275879915747	0.07555953048812628	-5.31109796448985e-06	-0.00014377794399088317	-5.253652607895877e-06	-0.00014222282772219375
11.82801364547121	0.0005172018660218506	0.0005140743075069912	0.0005558558865273058	0.0005507901315510649	0.0005780045317607563	0.0005717477526885545	0.000601578401149157	0.0005939918425912368	0.0006509005361319058	0.0006403325127856763	0.07910407636868902	0.07556078854183969	-5.257655325513304e-06	-0.00014318878842715932	-5.20078896929909e-06	-0.000141640070657173
11.899283377763982	0.0005168673338255625	0.000513741834752775	0.000555497000911481	0.000550434529232676	0.0005776317237629565	0.000571378976915894	0.000601190799758304	0.0005936091071321495	0.0006504820636087175	0.0006399207671297031	0.07910541780695965	0.07556206938609297	-5.20457141877078e-06	-0.0001425971416492422	-5.148280185919563e-06	-0.00014105484972218307
11.970982546046038	0.000516534169938714	0.0005134107226473872	0.0005551395967721038	0.0005500803951015413	0.0005772604626261965	0.0005710117312035208	0.0006008048152395945	0.0005932279677821344	0.0006500653557888703	0.000639510756390299	0.07910678354748348	0.07556337343481712	-5.151843820724346e-06	-0.00014200298744719564	-5.096123860569811e-06	-0.00014046714889065504
12.043113737885237	0.0005162023799499184	0.0005130809767566523	0.0005547836803111015	0.0005497277353068707	0.0005768907549135623	0.000570646022042463	0.0006004204545480661	0.0005928484314018262	0.0006496504204718221	0.0006391024882198971	0.07910817403167184	0.07556470110948545	-5.099470122626321e-06	-0.00014140630946815613	-5.044317610608008e-06	-0.0001398769519926346
12.115679556440844	0.0005158719694809767	0.0005127526026795823	0.0005544292577696169	0.0005493765560368052	0.0005765226072309876	0.0005702818559661192	0.0006000377246856116	0.0005924705048980043	0.0006492372655127146	0.0006386959703253407	0.07910958970897979	0.07556605283924601	-5.0474479303518754e-06	-0.00014080709121275237	-4.992859067935382e-06	-0.00013928424271533735
12.188682620557461	0.0005155429441871292	0.0005124256060486289	0.0005540763354283499	0.0005490268635187495	0.0005761560262276516	0.0005699192395506376	0.0005996566327014283	0.0005920941952240301	0.0006488258988229485	0.0006382912104684396	0.07911103103704865	0.07556742906106792	-4.995774864336583e-06	-0.0001402053160344252	-4.9417458788236085e-06	-0.00013868900459974853
12.26212556485955	0.0005152153097573003	0.000512099992529931	0.0005537249196078832	0.0005486786640197002	0.0005757910185963498	0.0005695581794152994	0.0005992771856924563	0.000591719509380281	0.0006484163283707552	0.000637888216466527	0.07911249848186118	0.07556883021988375	-4.944448559510931e-06	-0.00013960096713890036	-4.890975703856701e-06	-0.00013809122103997096
12.336011039846525	0.0005148890719143483	0.0005117757678235675	0.0005533750166690214	0.0005483319638465824	0.0005754275910738934	0.0005691986822229019	0.0005988993908038296	0.0005913464544145909	0.0006480085621817798	0.0006374869961930255	0.07911399251789132	0.07557025676873183	-4.893466665155475e-06	-0.00013899402758076052	-4.840546217850343e-06	-0.00013749087528186488
12.41034171198835	0.0005145642364153178	0.0005114529376638123	0.0005530266330131315	0.0005479867693465877	0.0005750657504414985	0.0005688407546801494	0.0005985232552293307	0.0005909750374226981	0.0006476026083396712	0.0006370875575780203	0.07911551362825882	0.07557170916890792	-4.8428268448427216e-06	-0.00013838448026322336	-4.790455109768624e-06	-0.00013688795042191004
12.485120263821853	0.0005142408090516908	0.0005111315078193853	0.000552679775082483	0.0005476430869075133	0.0005747055035251875	0.0005684844035380414	0.0005981487862118476	0.0005906052655486946	0.000647198474986678	0.0006366899086088377	0.07911706230488853	0.07557318789011663	-4.792526776374248e-06	-0.00013777230793707296	-4.740700082619086e-06	-0.00013628242940504076
12.560349394047481	0.0005139187956496391	0.0005108114840937116	0.0005523344493605918	0.0005473009229581045	0.0005743468571961823	0.0005681296355922749	0.0005977759910438384	0.0005902371459854796	0.0006467961703242499	0.0006362940573306302	0.07911863904867661	0.07557469341062299	-4.742564151641489e-06	-0.0001371574931977454	-4.691278853362086e-06	-0.00013567429502310546
12.63603181762671	0.0005135982020702848	0.0005104928723251806	0.000551990662372575	0.0005469602839684069	0.0005739898183713219	0.0005677764576836415	0.0005974048770678023	0.0005898706859752251	0.0006463957026136552	0.0006359000118469741	0.07912024436964533	0.07557622621740928	-4.69293667657196e-06	-0.00013654001848487085	-4.642189152847479e-06	-0.00013506352991414505
12.712170265880024	0.000513279034209952	0.0005101756783874021	0.0005516484206854943	0.0005466211764501078	0.0005736343940134579	0.0005674248766984325	0.0005970354516767493	0.0005895058928098359	0.0006459970801765922	0.0006355077803204659	0.07912187878711843	0.07557778680634024	-4.643642071042089e-06	-0.00013591986608067763	-4.593428725717039e-06	-0.00013445011656032513
12.78876748658549	0.0005129612980004297	0.0005098599081894727	0.000551307730908718	0.000546283606956897	0.0005732805911318804	0.0005670748995688471	0.0005966677223146838	0.0005891427738314236	0.0006456003113958223	0.0006351173709733337	0.07912354282988618	0.07557937568231789	-4.594678068754483e-06	-0.00013529701810725825	-4.5449953302921335e-06	-0.00013383403728571552
12.865826244077915	0.0005126449994092293	0.0005095455676762349	0.0005509685996942734	0.0005459475820848184	0.0005729284167827276	0.0005667265332734094	0.0005963016964770859	0.0005887813364327812	0.0006452054047157998	0.0006347287920880523	0.0791252370363822	0.07558099335945202	-4.546042417208004e-06	-0.00013467145652672208	-4.496886738536432e-06	-0.0001332152742561099
12.943349319348618	0.0005123301444398483	0.0005092326628285438	0.0005506310337372094	0.000545613108472629	0.0005725778780694109	0.0005663797848373773	0.0005959373817114029	0.0005884215880578627	0.0006448123686433155	0.000634342052007965	0.07912696195486126	0.07558264036122891	-4.497732877568102e-06	-0.0001340431631382949	-4.4491007359522515e-06	-0.0001325938094768747
13.0213395101458	0.0005120167391320332	0.0005089211996635325	0.0005502950397759619	0.0005452801928021644	0.0005722289821430396	0.0005660346613331701	0.0005955747856175441	0.0005880635362022725	0.0006444212117481474	0.0006339571591379163	0.0791287181435763	0.07558431722068276	-4.449747224596987e-06	-0.0001334121195771254	-4.401635121462598e-06	-0.00013196962479034013
13.099799631075467	0.0005117047895620431	0.0005086111842348813	0.0005499606245927207	0.0005449488417987024	0.0005718817362028528	0.0005656911698807923	0.0005952139158483798	0.0005877071884137521	0.0006440319426637181	0.0006335741219448902	0.07913050617095992	0.07558602448056612	-4.402083246560391e-06	-0.00013277830731235618	-4.354487707393818e-06	-0.00013134270187613317
13.178732513703073	0.000511394301842919	0.0005083026226330859	0.0005496277950137992	0.0005446190622313299	0.0005715361474966535	0.0005653493176482586	0.0005948547801102503	0.0005873525522926806	0.0006436445700877616	0.0006331929489586572	0.0791323266158173	0.07558776269353897	-4.354738745145168e-06	-0.00013214170764556943	-4.3076563193108e-06	-0.00013071302224725023
13.258141006655675	0.0005110852821247519	0.0005079955209857324	0.0005492965579100112	0.0005442908609133227	0.0005711922233212486	0.0005650091118520385	0.0005944973861634776	0.0005869996354925798	0.0006432591027830012	0.0006328136487724316	0.07913418006751245	0.07558953242233983	-4.307711535401614e-06	-0.0001315023017098571	-4.261138795996159e-06	-0.00013008056724997386
13.338027975724735	0.0005107777365949477	0.0005076898854577644	0.0005489669201970421	0.0005439642447025117	0.0005708499710228883	0.0005646705597574812	0.0005941417418228788	0.000586648445720612	0.0006428755495778256	0.0006324362300435284	0.0791360671261652	0.07559133423997272	-4.260999445628109e-06	-0.00013086007046718418	-4.214932989364366e-06	-0.0001294453180623184
13.418396303969553	0.0005104716714785048	0.0005073857222517624	0.0005486388888358377	0.0005436392205016671	0.0005705093979977196	0.0005643336686792688	0.0005937878549582928	0.0005862989907381049	0.0006424939193669886	0.0006320607014940411	0.0791379884028406	0.07559316872990415	-4.214600317266164e-06	-0.0001302149947059461	-4.169036764319935e-06	-0.00012880725569046347
13.49924889182131	0.0005101670930382858	0.0005070830376082211	0.0005483124708329858	0.0005433157952588836	0.0005701705116922385	0.0005639984459818603	0.0005934357334951125	0.0005859512783610662	0.00064211422111231	0.0006316870719115215	0.07913994451975967	0.07559503648624209	-4.168512004885244e-06	-0.00012956705504130195	-4.123447998749183e-06	-0.0001281663609692396
13.580588657187745	0.0005098640075752875	0.0005067818378058217	0.0005479876732410985	0.0005429939759679593	0.0005698333196037419	0.000563664899079941	0.0005930853854148125	0.0005856053164607068	0.0006417364638433771	0.0006313153501496627	0.07914193611050095	0.07559693811394173	-4.122732376053966e-06	-0.00012891623191202406	-4.078164583414846e-06	-0.00012752261455968583
13.662418535558457	0.0005095624214289224	0.0005064821291617172	0.0005476645031592111	0.0005426737696687899	0.0005694978292807956	0.0005633330354388802	0.0005927368187554947	0.0005852611129639747	0.0006413606566582729	0.0006309455451290021	0.0791439638202032	0.07559887422900013	-4.0772593112412166e-06	-0.00012826250557812502	-4.033184421818603e-06	-0.00012687599694551077
13.744741480110864	0.000509262340977295	0.0005061839180318131	0.0005473429677331737	0.0005423551834477632	0.0005691640483236994	0.000563002862575199	0.0005923900416124381	0.0005849186758540929	0.0006409868087243021	0.0006305776658376266	0.07914602830578811	0.07560084545865803	-4.03209070378276e-06	-0.00012760585612056619	-3.9885054302106135e-06	-0.00012622648843406414
13.827560461816718	0.000508963772637478	0.0005058872108110462	0.0005470230741560469	0.0005420382244381488	0.0005688319843849565	0.0005626743880570225	0.0005920450621386444	0.0005845780131710973	0.0006406149292787228	0.0006302117213318834	0.07914813023616647	0.07560285244161039	-3.987224459769349e-06	-0.00012694626343841275	-3.944125537458116e-06	-0.0001255740691529783
13.910878469549415	0.0005086667228657991	0.0005055920139336761	0.0005467048296685094	0.0005417228998205079	0.0005685016451697528	0.0005623476195045655	0.0005917018885454079	0.0005842391330123945	0.0006402450276295035	0.0006298477207371132	0.07915027029246759	0.0756048958282135	-3.942658497969962e-06	-0.00012628370724719618	-3.900042684939608e-06	-0.00012491871904755925
13.9946985101918	0.0005083711981581166	0.0005052983338735658	0.0005463882415592569	0.0005414092168230882	0.0005681730384364356	0.000562022564590598	0.000591360529102872	0.0005839020435333078	0.0006398771131560714	0.000629485673248374	0.07915244916825859	0.0756069762807001	-3.898390749736396e-06	-0.00012561816707643003	-3.856254826542244e-06	-0.00012426041788116127
14.079023608744702	0.0005080772050501108	0.000505006177144474	0.0005460733171654195	0.0005410971827222377	0.0005678461719970054	0.0005616992310409293	0.0005910209921406088	0.0005835667529476473	0.0006395111953100842	0.0006291255881311925	0.07915466756976978	0.07560909447339971	-3.854419158974207e-06	-0.00012494962226941575	-3.812759928516988e-06	-0.00012359914523157878
14.163856808436103	0.0005077847501175615	0.000504715550300341	0.0005457600638729642	0.0005407868048428105	0.0005675210537175956	0.0005613776266348919	0.0005906832860481927	0.0005832332695282698	0.0006391472836162012	0.0006287674747223093	0.07915692621613783	0.07561125109295738	-3.8107416820100035e-06	-0.0001242780519795511	-3.769555969416593e-06	-0.00012293488048918666
14.24920117083096	0.0005074938399766433	0.0005044264599355846	0.0005454484891171219	0.0005404780905585876	0.0005671976915189839	0.000561057759205836	0.0005903474192757923	0.0005829016016076613	0.0006387853876728775	0.0006284113424304496	0.07915922583963415	0.0756134468385629	-3.767356287501678e-06	-0.00012360343516815142	-3.7266409400067008e-06	-0.0001222676028551084
14.335059775941703	0.0005072044812842088	0.000504138912685391	0.0005451386003828024	0.000540171047292693	0.0005668760933770832	0.0005607396366416221	0.000590013400334758	0.0005825717575785153	0.0006384255171531558	0.0006280572007370896	0.07916156718590894	0.0756156824221814	-3.7242609564397053e-06	-0.00012292575060486588	-3.68401284325413e-06	-0.00012159729134114672
14.421435722339384	0.0005069166807380795	0.000503852915226007	0.0005448304052050165	0.0005398656825180128	0.0005665562673234509	0.0005604232668851163	0.0005896812377982209	0.0005822437458943155	0.0006380676818054718	0.0006277050591972387	0.07916395101424008	0.07561795856878653	-3.6814536819641287e-06	-0.00012224497686244562	-3.6416696941395273e-06	-0.00012092392476435732
14.50833212726552	0.0005066304450773425	0.0005035684742750437	0.0005445239111693128	0.0005395620037576289	0.0005662382214458066	0.0005601086579347115	0.0005893509403017057	0.0005819175750699416	0.0006377118914544811	0.0006273549274402391	0.07916637809777945	0.07562027601660426	-3.638932469358057e-06	-0.00012156109231695189	-3.5996095196322124e-06	-0.0001202474817466187
14.595752126744532	0.0005063457810826374	0.0005032855965917679	0.0005442191259122003	0.0005392600185852454	0.0005659219638885411	0.0005597958178448242	0.0005890225165437358	0.0005815932536822605	0.0006373581560018784	0.0006270068151705603	0.07916884922381187	0.07562263551734837	-3.5966953359648293e-06	-0.00012087407514554949	-3.5578303586702303e-06	-0.0001195679407146738
14.683698875697011	0.0005060626955764555	0.0005030042889774049	0.0005439160571215898	0.0005389597346256206	0.0005656075028532454	0.0005594847547264165	0.0005886959752864588	0.0005812707903707396	0.0006370064854272432	0.0006266607321686184	0.07917136519401471	0.07562503783647999	-3.5547403110678874e-06	-0.00012018390332312057	-3.5163302619933834e-06	-0.0001188852798948703
14.772175548053516	0.000505781195423435	0.0005027245582754394	0.0005436147125372327	0.0005386611595550097	0.0005652948465992365	0.000559175476747519	0.0005883713253562724	0.0005809501938380617	0.0006366568897888883	0.0006263166882915979	0.07917392682472081	0.07562748375345245	-3.5130654358465387e-06	-0.00011949055462107117	-3.4751072921063685e-06	-0.0001181994773125361
14.861185336869132	0.0005055012875306588	0.0005024464113719191	0.000543315099951165	0.0005383643011016051	0.000564984003444094	0.0005588679921337574	0.0005880485756444599	0.000580631472850747	0.0006363093792247238	0.0006259746934742876	0.07917653494719049	0.07562997406197111	-3.4716687632922565e-06	-0.00011879400660505524	-3.434159523199847e-06	-0.00011751051078968955
14.95073145443871	0.0005052229788479555	0.0005021698551957605	0.0005430172272081548	0.0005380691670459841	0.000564674981764197	0.0005585623091688866	0.0005877277351078328	0.0005803146362397847	0.0006359639639531299	0.000625634757729929	0.07917919040788801	0.07563250957025681	-3.430548358134087e-06	-0.00011809423663276808	-3.3934850410693475e-06	-0.00011681835794268014
15.040817132412794	0.0005049462763681982	0.0005018948967190523	0.0005427211022061551	0.0005377757652215571	0.000564367789995272	0.0005582584361953298	0.0005874088127693798	0.0005799996929012679	0.0006356206542738426	0.000625296891151069	0.07918189406875793	0.0756350911013139	-3.3897022967644894e-06	-0.00011739122185211448	-3.3530819430545485e-06	-0.00011612299618071753
15.131445621914246	0.0005046711871276091	0.000501621542957367	0.0005424267328967597	0.0005374841035150239	0.0005640624366329399	0.00055795638161472	0.0005870918177189247	0.0005796866517970404	0.0006352794605688507	0.0006249611039104337	0.07918464680751378	0.07563771949320269	-3.3491286671413247e-06	-0.00011668493919778089	-3.3129483379516766e-06	-0.00011542440270286003
15.222620193655578	0.0005043977182060645	0.0005013498009700691	0.0005421341272856671	0.0005371941898668346	0.0005637589302332817	0.0005576561538884554	0.0005867767591137956	0.0005793755219553501	0.0006349403933033094	0.0006246274062618089	0.07918744951792688	0.07564039559931547	-3.3088255687297417e-06	-0.00011597536538998643	-3.2730823459276373e-06	-0.00011472255449594682
15.31434413805701	0.0005041258767273961	0.0005010796778606263	0.0005418432934331376	0.0005369060322716482	0.0005634572794133917	0.0005573577615382513	0.0005864636461794899	0.0005790663124715042	0.000634603463026455	0.0006242958085409282	0.07919030311012397	0.07564312028865963	-3.268791112441896e-06	-0.00011526247693229019	-3.2334820984671053e-06	-0.00011401742833240525
15.406620765365147	0.0005038556698597043	0.0005008111807769242	0.0005415542394544718	0.0005366196387788057	0.0005631574928519547	0.0005570612131467067	0.0005861524882103658	0.0005787590325085439	0.000634268680372547	0.0006239663211663836	0.07919320851088842	0.07564589444614672	-3.2290234205454432e-06	-0.000114546250109121	-3.194145738306172e-06	-0.00011330900076882144
15.499453405772549	0.0005035871048156593	0.000500544316911576	0.0005412669735204748	0.0005363350174927937	0.0005628595792898127	0.0005567665173578645	0.0005858432945703212	0.0005784536912979128	0.0006339360560618078	0.0006236389546405355	0.07919616666396703	0.07564871897288893	-3.189520626579838e-06	-0.00011382666098289085	-3.1550714193217567e-06	-0.00011259724814211003
15.592845409537835	0.0005033201888528183	0.0005002790935022462	0.0005409815038579408	0.0005360521765737299	0.0005625635475305561	0.0005564736828777972	0.0005855360746935007	0.000578150298140148	0.0006336056009013894	0.0006233137195504477	0.07919917853038626	0.0756515947864923	-3.1502808752865118e-06	-0.0001131036853917744	-3.1162573064687227e-06	-0.00011188214656743245
15.686800147106629	0.0005030549292739325	0.000500015517831962	0.0005406978387501319	0.0005357711242378389	0.0005622694064411031	0.000556182718475178	0.0005852308380849953	0.0005778488624055659	0.0006332773257863427	0.0006229906265688264	0.07920224508876642	0.07565452282136105	-3.1113023225533623e-06	-0.00011237729894784942	-3.0777015757551575e-06	-0.00011116367193758636
15.781321009233178	0.0005027913334272615	0.0004997535972294366	0.0005404159865372661	0.0005354918687579353	0.0005619771649522996	0.0005558936329818705	0.0005849275943215598	0.0005775493935349675	0.000632951241700605	0.0006226696864549752	0.07920536733564938	0.07565750402901965	-3.0725831353145723e-06	-0.00011164747703400202	-3.0394024140927532e-06	-0.00011044179991805125
15.87641140710273	0.0005025294087068883	0.0004994933390693882	0.0005401359556170073	0.0005352144184639188	0.0005616868320595154	0.000555606435293525	0.0005846263530523351	0.0005772519010403429	0.0006326273597180012	0.0006223509100557633	0.07920854628583084	0.07566053937841064	-3.0341214915185176e-06	-0.00011091419480266373	-3.001358019286398e-06	-0.0001097165059464611
15.972074772454643	0.0005022691625530309	0.000499234750772862	0.0005398577544449587	0.000534938781743261	0.0005613984168232508	0.000555321134370171	0.0005843271239995792	0.0005769563945055903	0.0006323056910032548	0.0006220343083066035	0.07921178297269965	0.07566362985623516	-2.9959155800011322e-06	-0.00011017742717148171	-2.9635665999392e-06	-0.00010898776522959286
16.06831455770623	0.0005020106024523664	0.000498977839807557	0.0005395813915351701	0.000534664967041512	0.0005611119283697545	0.0005550377392368294	0.0005840299169594089	0.0005766628835872421	0.0006319862468130196	0.0006217198922324523	0.07921507844857059	0.07566677646726655	-2.9579636004369025e-06	-0.00010943714882151456	-2.926026375355776e-06	-0.00010825555273967502
16.165134236077357	0.0005017537359383421	0.0004987226136881483	0.0005393068754606335	0.0005343929828627972	0.0005608273758916407	0.0005547562589841241	0.0005837347418025494	0.0005763713780151989	0.0006316690384969197	0.0006214076729488116	0.07921843378505118	0.07566998023469446	-2.9202637632863918e-06	-0.00010869333419562255	-2.8887355755127624e-06	-0.00010751984321369368
16.262537301715792	0.0005014985705915006	0.0004984690799766162	0.0005390342148537993	0.0005341228377703286	0.0005605447686485149	0.0005544767027688979	0.0005834416084750924	0.0005760818875934718	0.0006313540774986067	0.000621097661662755	0.07922185007338532	0.07567324220045979	-2.8828142897129733e-06	-0.00010794595749517855	-2.851692440990726e-06	-0.00010678061115057536
16.36052726982327	0.0005012451140397963	0.0004982172462825733	0.0005387634184070865	0.0005338545403869154	0.0005602641159676077	0.0005541990798148388	0.0005831505269992627	0.0005757944222009365	0.0006310413753568302	0.0006207898696739611	0.079225328424822	0.07567656342560768	-2.845613411486987e-06	-0.0001071949926767235	-2.81489522285577e-06	-0.00010603783080723184
16.459107676782416	0.0005009933739589216	0.000497967120263596	0.0005384944948734033	0.0005335880993954849	0.0005599854272444192	0.0005539233994131167	0.000582861507474198	0.0005755089917920924	0.0006307309437065259	0.0006204843083757666	0.07922886997098535	0.07567994499063017	-2.8086593709267596e-06	-0.0001064404134496072	-2.7783421826113944e-06	-0.00010529147619633972
16.55828208028434	0.0005007433580726295	0.0004977187096255555	0.0005382274530666706	0.0005333235235396009	0.000559708711943364	0.0005536496709230207	0.0005825745600767354	0.0005752256063978378	0.0006304227942799186	0.00062018098925623	0.07923247586425312	0.07568338799584141	-2.7719504208587042e-06	-0.00010568219327462824	-2.7420315921481905e-06	-0.00010454152108473058
16.658054059457015	0.0005004950741530567	0.0004974720221229503	0.0005379623018623515	0.0005330608216239929	0.0005594339795984232	0.0005533779037726051	0.0005822896950622073	0.0005749442761262462	0.0006301169389076361	0.0006198799238992127	0.07923614727813841	0.07568689356173512	-2.7354848245193103e-06	-0.00010492030535998176	-2.70596173367315e-06	-0.00010378793899049055
16.758427214994473	0.0005002485300210502	0.0004972270655592392	0.0005376990501979804	0.000532800002515088	0.0005591612398138105	0.000553108107459341	0.0005820069227652457	0.0005746650111633556	0.0006298133895198439	0.000619581123985471	0.07923988540768467	0.0756904628293577	-2.699260855470141e-06	-0.00010415472265822012	-2.6701308996003766e-06	-0.00010303070317874141
16.859405169286727	0.0005000037335464965	0.00049698384778718	0.0005374377070737071	0.000532541075141547	0.0005588905022646402	0.0005528402915507847	0.000581726253600602	0.0005743878217739708	0.000629512158147395	0.0006192846012937716	0.07924369146986115	0.07569409696069457	-2.663276797554466e-06	-0.00010338541786425459	-2.634537392520297e-06	-0.00010226978666029451
16.960991566550526	0.0004997606926486476	0.0004967423767091641	0.0005371782815528359	0.0005322840484948073	0.0005586217766976032	0.0005525744656852364	0.0005814476980639712	0.0005741127183024724	0.0006292132569229951	0.0006189903677020144	0.07924756670397326	0.0756977971390593	-2.6275309448283053e-06	-0.00010261236341260749	-2.5991795251159577e-06	-0.00010150516218851435
17.063190072960847	0.0004995194152964514	0.0004965026602775563	0.000536920782762376	0.0005320289316296304	0.00055835507293165	0.0005523106395724249	0.0005811712667328301	0.0005738397111736343	0.0006289166980823851	0.0006186984351883765	0.07925151237207591	0.07570156456948228	-2.5920216014741274e-06	-0.00010183553147390112	-2.5640556200936387e-06	-0.00010073680225598791
17.166004376783235	0.0004992799095088829	0.0004962647064950329	0.0005366652198935939	0.0005317757336646526	0.0005580904008586848	0.0005520488229941836	0.0005808969702672821	0.0005735688108934535	0.0006286224939655385	0.0006184088158324695	0.07925552975939514	0.07570540047911885	-2.556747081736664e-06	-0.00010105489395188794	-2.5291640101394834e-06	-9.996467909288709e-05
17.26943818850684	0.0004990421833552746	0.0004960285234149244	0.0005364116022025722	0.0005315244637829436	0.0005578277704442637	0.0005517890258051436	0.0005806248194109158	0.0005733000280499914	0.0006283306570178798	0.0006181215218165147	0.07925962017475655	0.07570930611766138	-2.5217057098582928e-06	-0.00010027042248113294	-2.494503037801972e-06	-9.9188764662278e-05
17.37349524097843	0.0004988062449556503	0.0004957941191415565	0.0005361599390107737	0.0005312751312325685	0.0005575671917283012	0.0005515312579334347	0.0005803548249916748	0.0005730333733142226	0.0006280411997915169	0.0006178365654265358	0.0792637849510289	0.07571328275775423	-2.486895820012682e-06	-9.94820884235581e-05	-2.460071055465033e-06	-9.840903065831685e-05
17.478179289537028	0.0004985721024810589	0.0004955615018305942	0.0005359102397056095	0.0005310277453271555	0.0005573086748257864	0.000551275529381387	0.0005800869979227354	0.0005727688574408961	0.0006277541349464937	0.0006175539590535663	0.07926802544556734	0.07571733169542355	-2.4523157562310674e-06	-9.868986286544479e-05	-2.4258664252842926e-06	-9.762544850371035e-05
17.583494112149474	0.0004983397641539076	0.0004953306796893859	0.0005356625137410145	0.0005307823154464698	0.0005570522299275048	0.0005510218502262462	0.0005798213492033969	0.0005725064912694067	0.0006274694752520585	0.0006172737151948764	0.07927234304066834	0.075721454250508	-2.417963872341101e-06	-9.789371661463042e-05	-2.3918875190725823e-06	-9.683798934473353e-05
17.689443509546752	0.0004981092382483	0.000495101660977311	0.0005354167706380259	0.0005305388510369927	0.0005567978673007698	0.0005507702306209008	0.0005795578899199846	0.00057224628572468	0.0006271872335879545	0.0006169958464552182	0.079276739144036	0.07572565176710656	-2.383838531893126e-06	-9.70936201970668e-05	-2.3581327182873625e-06	-9.604662405018893e-05
17.79603130536116	0.0004978805330903699	0.0004948744540061236	0.0005351730199853675	0.0005302973616125007	0.000556545597290162	0.0005505206807946022	0.0005792966312467598	0.0005719882518180605	0.0006269074229457235	0.0006167203655480836	0.07928121518925228	0.07572992561402897	-2.3499381080994627e-06	-9.628954385390576e-05	-2.3246004139491905e-06	-9.525132320790941e-05
17.90326134626431	0.0004976536570586199	0.000494649067140302	0.0005349312714400417	0.0005300578567546619	0.0005562954303182756	0.0005502732110537111	0.000579037584446847	0.0005717324006482208	0.0006266300564300336	0.0006164472852969876	0.07928577263626013	0.0757342771852492	-2.316260983758079e-06	-9.548145753793258e-05	-2.29128900654154e-06	-9.445205711997029e-05
18.011137502105942	0.0004974286185842607	0.0004944255087974004	0.0005346915347279234	0.0005298203461136264	0.0005560473768864774	0.0005500278317824423	0.0005787807608731698	0.0005714787434020787	0.0006263551472600256	0.0006161766186367674	0.07929041297185661	0.07573870790038449	-2.2828055511762632e-06	-9.46693309099994e-05	-2.2581969059865155e-06	-9.364879580132934e-05
18.119663666053608	0.0004972054261515491	0.0004942037874483958	0.000534453819644366	0.0005295848394086284	0.0005558014475756704	0.0005497845534436176	0.0005785261719693998	0.0005712272913557227	0.0006260827087706785	0.0006159083786148991	0.07929513771018647	0.07574321920516626	-2.2495702121467717e-06	-9.3853133337235e-05	-2.225322531577631e-06	-9.284150897644061e-05
18.228843754733095	0.0004969840882981259	0.0004939839116180391	0.0005342181360547992	0.0005293513464285901	0.0005555576530470631	0.0005495433865794294	0.0005782738292709128	0.0005709780558753514	0.0006258127544141904	0.0006156425783928322	0.07929994839326157	0.07574781257192825	-2.216553377848516e-06	-9.303283388871486e-05	-2.192664311890472e-06	-9.203016607499392e-05
18.338681708369887	0.0004967646136153591	0.0004937658898852091	0.0005339844938953521	0.0005291198770327365	0.0005553160040429558	0.0005493043418122144	0.0005780237444057675	0.0005707310484182274	0.0006255452977613904	0.0006153792312473504	0.07930484659147122	0.07575248950010338	-2.1837534687797755e-06	-9.220840133170038e-05	-2.1602206847167772e-06	-9.121473622866749e-05
18.44918149093129	0.0004965470107486828	0.0004935497308832636	0.0005337529031734624	0.000528890441151211	0.0005550765113875284	0.0005490674298452354	0.000577775929095685	0.0005704862805336397	0.0006252803525031616	0.0006151183505719445	0.07930983390411886	0.07575725151672752	-2.151168914698784e-06	-9.137980412848856e-05	-2.1279900970340784e-06	-9.039518826886583e-05
18.56034709026951	0.000496331288397939	0.0004933354433003937	0.0005335233739685065	0.0005286630487856981	0.0005548391859876446	0.0005488326614634664	0.0005775303951570507	0.0005702437638638803	0.0006250179324518888	0.0006148599498782118	0.0793149119599569	0.07576210017695897	-2.1187981545573754e-06	-9.054701043317848e-05	-2.095971004907257e-06	-8.957149072220949e-05
18.672182518265565	0.0004961174553177223	0.0004931230358799807	0.0005332959164324276	0.0005284377100100547	0.0005546040388336555	0.0005486000475343975	0.0005772871545019253	0.0005700035101452348	0.0006247580515429322	0.0006146040427972738	0.07932008241774115	0.07576703706460003	-2.086639636448076e-06	-8.970998808841002e-05	-2.0641618734356347e-06	-8.874361180738477e-05
18.784691810974078	0.0004959055203177172	0.0004929125174209469	0.0005330705407903689	0.0005282144349709432	0.0005543710810002213	0.000548369599008837	0.0005770462191390639	0.0005697655312089806	0.0006245007238361137	0.000614350643081211	0.07932534696678631	0.07577206379263161	-2.054691817535148e-06	-8.886870462158913e-05	-2.032561176705701e-06	-8.791151943225717e-05
18.897879028768923	0.0004956954922630441	0.0004927038967781139	0.000532847257341317	0.0005279932338884711	0.0005541403236471345	0.0005481413269217313	0.0005768076011749573	0.0005695298389824037	0.0006242459635172327	0.0006140997646045266	0.07933070732754208	0.07577718200376364	-2.0229531639643847e-06	-8.802312724032202e-05	-2.001167397688332e-06	-8.707518118887536e-05
19.01174825648978	0.0004954873800746044	0.0004924971828625612	0.0005326260764587509	0.0005277741170568426	0.0005539117780201654	0.0005479152423929926	0.0005765713128148834	0.0005692964454898259	0.000623993784899606	0.0006138514213656282	0.07933616525217238	0.07578239337098304	-1.9914221508227775e-06	-8.717322282977835e-05	-1.969979028210167e-06	-8.623456435109811e-05
19.126303603589555	0.0004952811927294193	0.00049229238464198	0.0005324070085912918	0.0005275570948450066	0.000553685455451899	0.0005476913566283316	0.0005763373663639687	0.0005690653628536463	0.0006237442024256235	0.0006136056274883294	0.07934172252515186	0.07578769959812892	-1.960097262102521e-06	-8.631895794995736e-05	-1.9389945688976645e-06	-8.538963587136073e-05
19.241549204282624	0.0004950769392609753	0.0004920895111410312	0.0005321900642633645	0.0005273421776973165	0.0005534613673625947	0.0005474696809201023	0.0005761057742282661	0.0005688366032953939	0.0006234972306683324	0.0006133623972233781	0.07934738096386529	0.07579310242046643	-1.928976990567873e-06	-8.54602988291514e-05	-1.9082125290634765e-06	-8.454036237474927e-05
19.357489217694134	0.0004948746287595711	0.000491888571441708	0.000531975254075864	0.0005271293761341998	0.000553239525261058	0.000547250226648165	0.000575876548915853	0.0005686101791367996	0.0006232528843330491	0.0006131217449500079	0.07935314241923186	0.0757986036052724	-1.8980598377495161e-06	-8.459721136255816e-05	-1.877631426694306e-06	-8.368671015741846e-05
19.474127828010037	0.0004946742703726555	0.0004916895746836875	0.0005317625887068236	0.0005269187007528231	0.0005530199407455062	0.0005470330052807395	0.0005756497030379304	0.0005683861028008738	0.0006230111782589856	0.0006128836851775064	0.07935900877632762	0.07580420495244054	-1.8673443138638932e-06	-8.37296611076177e-05	-1.8472497883810848e-06	-8.28286451826088e-05
19.59146924462811	0.0004944758733051771	0.0004914925300646958	0.0005315520789120981	0.0005267101622277748	0.0005528026255044656	0.0005468180283752894	0.0005754252493099522	0.000568164386813008	0.0006227721274209119	0.0006126482325468173	0.07936498195502811	0.07580990829509093	-1.8368289377347115e-06	-8.285761327941898e-05	-1.817066149218359e-06	-8.196613307479006e-05
19.709517702309874	0.0004942794468199236	0.0004912974468408642	0.0005313437355260429	0.0005265037713117463	0.0005525875913176603	0.0005466053075794056	0.0005752032005527565	0.0005679450438020824	0.0006225357469308358	0.0006124154018321602	0.07937106391066343	0.07581571550019373	-1.8065122367686565e-06	-8.198103274847934e-05	-1.7870790528042892e-06	-8.109913911874544e-05
19.828277461333414	0.0004940850002378669	0.0004911043343270873	0.0005311375694622067	0.0005262995388362226	0.0005523748500569218	0.0005463948546316947	0.0005749835696937168	0.0005677280865015912	0.0006223020520397101	0.0006121852079426734	0.07937725663467822	0.07582162846920312	-1.7763927468547776e-06	-8.109988403495749e-05	-1.7572870511274596e-06	-8.022762825315999e-05
19.94775280764713	0.0004938925429385075	0.0004909132018973861	0.0005309335917140279	0.0005260974757121811	0.0005521644136871071	0.0005461866813626968	0.0005747663697679138	0.0005675135277507876	0.0006220710581391731	0.0006119576659240906	0.0793835621553193	0.07582764913870906	-1.7464690123167835e-06	-8.021413130512856e-05	-1.7276887045191737e-06	-7.935156506730379e-05
20.067948053024427	0.0004937020843602154	0.0004907240589852645	0.0005307318133555392	0.0005258975929307922	0.0005519562942670275	0.0005459807996957912	0.0005745516139193118	0.0005673013804958327	0.0006218427807633043	0.0006117327909604341	0.07938998253831556	0.07583377948109128	-1.7167395858497247e-06	-7.932373836741502e-05	-1.6982825816157232e-06	-7.847091379792337e-05
20.188867535219305	0.0004935136340005744	0.00049053691508407	0.0005305322455420754	0.0005256999015641316	0.0005517505039503869	0.00054577722164813	0.0005743393154019628	0.0005670916577909746	0.000621617235590418	0.0006115105983757407	0.07939651988759487	0.07584002150520089	-1.687203028470554e-06	-7.842866866854259e-05	-1.6690672592673157e-06	-7.758563832380161e-05
20.31051561812294	0.0004933272014167214	0.0004903517797473514	0.000530334899510989	0.000525504412765893	0.0005515470549867309	0.0005455759593315723	0.0005741294875812152	0.000566884372799727	0.0006213944384448773	0.0006112911036358069	0.07940317634599628	0.07584637725704016	-1.6578579094426657e-06	-7.752888528872459e-05	-1.6400413224890685e-06	-7.669570216205235e-05
20.432896691921076	0.0004931427962256931	0.0004901686625892226	0.0005301397865823781	0.0005253111377721185	0.0005513459597224102	0.0005453770249536369	0.000573922143934951	0.0005666795387960805	0.0006211744052989442	0.0006110743223499737	0.07940995409600225	0.0758528488204629	-1.6287028062169154e-06	-7.662435093735986e-05	-1.6112033644067984e-06	-7.580106846419299e-05
20.55601517325261	0.0004929604281047597	0.0004899875732847145	0.0005299469181598085	0.0005251200879019189	0.0005511472306015521	0.0005451804308184581	0.0005737172980548264	0.0005664771691657135	0.0006209571522746485	0.0006108602702729237	0.07941685536048974	0.07585943831789185	-1.5997363043704707e-06	-7.57150279488139e-05	-1.5825519861924035e-06	-7.490170001163421e-05
20.679875505368887	0.0004927801067917698	0.0004898085215701386	0.000529756305731056	0.0005249312745582179	0.0005509508801670456	0.0005449861893277602	0.0005735149636475413	0.0005662772774072325	0.0006207426956456961	0.0006106489633065175	0.07942388240348751	0.07586614791104125	-1.5709569975547698e-06	-7.480087827832493e-05	-1.5540857969970762e-06	-7.399755921093376e-05
20.804482158294064	0.000492601842085488	0.0004896315172434432	0.0005295679608688457	0.0005247447092284922	0.000550756921061535	0.0005447943129818394	0.0005733151545361196	0.0005660798771334225	0.0006205310518394024	0.0006104404175016564	0.07943103753095836	0.07587297980165991	-1.5423634874365405e-06	-7.38818634974242e-05	-1.525803413903598e-06	-7.308860809003559e-05
20.92983962898646	0.0004924256438459302	0.0004894565701645697	0.0005293818952316023	0.0005245604034855209	0.0005505653660284283	0.0005446048143805575	0.0005731178846612049	0.0005658849820725158	0.0006203222374386549	0.0006102346490601693	0.07943832309158426	0.07587993623229003	-1.5139543836097634e-06	-7.295794478834328e-05	-1.4977034618578189e-06	-7.21748082932877e-05
21.055952441500814	0.0004922515219947056	0.0004892836902558119	0.0005291981205642096	0.0005243783689881474	0.0005503762279129202	0.0005444177062243498	0.0005729231680823838	0.0005656926060694788	0.0006201162691839133	0.0006100316743367388	0.07944574147757757	0.07588701948703006	-1.4857283035752886e-06	-7.202908294107191e-05	-1.4697845736174817e-06	-7.125612107719559e-05
21.18282514715158	0.0004920794865153465	0.0004891128875021685	0.0005290166486987691	0.0005241986174820372	0.0005501895196630157	0.0005442330013152409	0.0005727310189795141	0.0005655027630873153	0.0006199131639752335	0.0006098315098408465	0.07945329512550425	0.07589423189233084	-1.4576838726545333e-06	-7.109523834751552e-05	-1.4420453896810993e-06	-7.033250730556495e-05
21.31046232467717	0.0004919095474536459	0.0004889441719517008	0.0005288374915553746	0.0005240211608004555	0.0005500052543305837	0.0005440507125578779	0.0005725414516540822	0.0005653154672083883	0.0006197129388743307	0.0006096341722387609	0.07946098651711976	0.07590157581778711	-1.429819723932236e-06	-7.015637099674898e-05	-1.414484558248056e-06	-6.940392744522739e-05
21.438868580405217	0.000491741714917989	0.0004887775537158839	0.000528660661142888	0.0005238460108650405	0.0005498234450724056	0.0005438708529605687	0.0005723544805305736	0.0005651307326357597	0.0006195156111066716	0.0006094396783555455	0.07946881818022815	0.0759090536769625	-1.4021344982113534e-06	-6.92124404710337e-05	-1.3871007351353402e-06	-6.847034156055865e-05
21.568048548418737	0.000491575999079684	0.0004886130429699629	0.0005284861695597229	0.0005236731796865936	0.0005496441051512493	0.0005436934356363439	0.0005721701201578636	0.0005649485736945476	0.0006193211980636027	0.0006092480451771096	0.0794767926895529	0.07591666792821378	-1.374626843948009e-06	-6.826340594053015e-05	-1.3598925837441517e-06	-6.753170930960672e-05
21.69800689072348	0.0004914124101732913	0.0004884506499533007	0.0005283140289946393	0.000523502679365868	0.0005494672479369455	0.0005435184738040149	0.000571988385210628	0.0005647690048333045	0.0006191297173045103	0.0006090592898522835	0.07948491266762567	0.07592442107555016	-1.3472954171907768e-06	-6.730922615835744e-05	-1.3328587749961499e-06	-6.658798993916526e-05
21.828748297416116	0.0004912509584969496	0.000488290384969729	0.0005281442517275376	0.0005233345220943722	0.0005492928869074873	0.0005433459807892616	0.0005718092904907715	0.0005645920406254115	0.0006189411865590183	0.0006088734296949307	0.07949318078569619	0.07593231566949088	-1.3201388815065225e-06	-6.634985945472294e-05	-1.3059979872436824e-06	-6.563914227802892e-05
21.960277486853503	0.0004910916544127032	0.00048813225838789914	0.0005279768501302697	0.0005231687201551758	0.0005491210356501376	0.000543175970025726	0.0005716328509288803	0.0005644176957704955	0.0006187556237292207	0.0006086904821860971	0.07950159976465597	0.07594035430795297	-1.2931559079500457e-06	-6.538526373334186e-05	-1.2793089062637132e-06	-6.468512473475907e-05
22.092599205822967	0.0004909345083468227	0.00048797628064162565	0.0005278118366674496	0.0005230052859237253	0.0005489517078625474	0.0005430084550561114	0.0005714590815856887	0.0005642459850958627	0.0006185730468919507	0.0006085104649761888	0.07951017237597875	0.07594853963715137	-1.2663451749899204e-06	-6.441539646541428e-05	-1.252790225168051e-06	-6.37258952908698e-05
22.225718229713628	0.0004907795307901272	0.00048782246223023315	0.0005276492238972749	0.0005228442318686657	0.0005487849173538941	0.0005428434495333114	0.0005712879976535731	0.0005640769235579539	0.0006183934743010858	0.0006083333958871896	0.07951890144268842	0.07595687435251618	-1.2397053684525504e-06	-6.344021468437933e-05	-1.2264406443526082e-06	-6.276141149601233e-05
22.359639362688714	0.0004906267322983009	0.0004876708137188981	0.0005274890244723545	0.0005226855705526717	0.000548620678046027	0.0005426809672215343	0.0005711196144580598	0.0005639105262438195	0.0006182169243898912	0.0006081592929149138	0.07952778984033272	0.07596536119962889	-1.2132351814731629e-06	-6.245967498134941e-05	-1.2002588714470942e-06	-6.179163046315939e-05
22.494367437858962	0.0004904761234922079	0.0004875213457389908	0.0005273312511405435	0.0005225293146332818	0.0005484590039746304	0.0005425210219974576	0.0005709539474593627	0.0005637468083726152	0.0006180434157734054	0.0006079881742312944	0.07953684049799471	0.0759740029751817	-1.186933314416879e-06	-6.147373349843499e-05	-1.174243621235218e-06	-6.081650886216594e-05
22.629907317457054	0.0004903277150582067	0.0004873740689884134	0.0005271759167457888	0.0005223754768637497	0.0005482999092904032	0.0005423636278513854	0.0005707910122539336	0.0005635857852971217	0.0006178729672508588	0.0006078200581867114	0.07954605639929872	0.07598280252794565	-1.160798474841851e-06	-6.048234592438695e-05	-1.1483936156286671e-06	-5.983600291582791e-05
22.766263893012997	0.0004901815177484576	0.0004872289942319356	0.0005270230342289764	0.00052222407009389	0.0005481434082602449	0.0005422087988884235	0.0005706308245760418	0.0005634274725052789	0.0006177055978081379	0.000607654963312356	0.07955544058346414	0.07599176275976996	-1.1348293774394135e-06	-5.948546748894834e-05	-1.122707583596852e-06	-5.885006839387308e-05
22.903442085530802	0.00049003754238123	0.0004870861323015297	0.0005268726166287924	0.000522075107270944	0.0005479895152684651	0.0005420565493296692	0.0005704734002993738	0.0005632718856217495	0.0006175413266202889	0.0006074929083226365	0.07956499614636058	0.07600088662659141	-1.1090247439577566e-06	-5.848305295631795e-05	-1.097184261099251e-06	-5.785866060685485e-05
23.041446845665973	0.0004898957998412031	0.0004869454940966992	0.0005267246770825866	0.0005219286014404457	0.0005478382448180024	0.0005419068935134166	0.000570318755438653	0.0005631190404095002	0.0006173801730540606	0.0006073339121176193	0.0795747262415913	0.07601017713946973	-1.0833833031767721e-06	-5.747505662093144e-05	-1.0718223910511498e-06	-5.686173440154485e-05
23.180283153904217	0.0004897563010797666	0.0004868070905848078	0.0005265792288272475	0.000521784565747098	0.0005476896115316573	0.0005417598458963718	0.000570166906151287	0.0005629689527714069	0.0006172221566704943	0.0006071779937855175	0.07958463408159801	0.07601963736564307	-1.0579037908217508e-06	-5.6461432300383696e-05	-1.0466207232562048e-06	-5.5859244154798926e-05
23.31995602074116	0.000489619057115317	0.0004866709328014046	0.0005264362852000837	0.0005216430134356579	0.0005475436301533474	0.0005416154210548896	0.0005700178687390384	0.0005628216387518833	0.0006170672972275564	0.0006070251726052151	0.07959472293878944	0.07602927042960292	-1.0325849495210985e-06	-5.5442133330058097e-05	-1.0215780143405222e-06	-5.485114376722888e-05
23.460470486863187	0.0004894840790335442	0.00048653703185054373	0.0005262958596397118	0.0005215039578518274	0.0005474003155493682	0.0005414736336862218	0.0005698716596497142	0.0005626771145385308	0.0006169156146828097	0.0006068754680488366	0.07960499614668641	0.076039079514189	-1.0074255287588485e-06	-5.441711255790849e-05	-9.966930277214344e-07	-5.383738665862281e-05
23.60183162332936	0.0004893513779877226	0.00048640539890510196	0.0005261579656869534	0.0005213674124431534	0.0005472596827096756	0.0005413344986097779	0.000569728295478885	0.0005625353964638139	0.0006167671291961389	0.0006067288997843565	0.07961545710109592	0.07604906786171131	-9.824242847957312e-07	-5.338632233704843e-05	-9.719645335372427e-07	-5.2817925761228235e-05
23.744044531754422	0.0004892209651989909	0.00048627604520709377	0.0005260226169857399	0.0005212333907599363	0.0005471217467491858	0.0005411980307684082	0.00056958779297163	0.000562396501006759	0.0006166218611325154	0.000606585487678258	0.0796261092613112	0.07605923877508974	-9.575799806245053e-07	-5.2349714520408264e-05	-9.473913085771783e-07	-5.179271351299364e-05
23.887114344492932	0.0004890928519566334	0.00048614898206798265	0.0005258898272840288	0.000521101906456149	0.0005469865229090853	0.0005410642452297003	0.0005694501690243042	0.0005622604447946824	0.0006164798310648166	0.0006064452517982352	0.07963695615132288	0.07606959561901964	-9.328913859233366e-07	-5.130724045483703e-05	-9.229721362577666e-07	-5.076170185308593e-05
24.031046224824397	0.0004889670496183461	0.000486024220868982	0.0005257596104347176	0.0005209729732903547	0.0005468540265581613	0.0005409331571872847	0.0005693154406863295	0.0005621272446049317	0.0006163410597766809	0.000606308212415934	0.07964800136107146	0.07608014182116098	-9.083572769857592e-07	-5.025885097431626e-05	-8.98705806544331e-07	-4.972484221463236e-05
24.175845367139747	0.0004888435696105109	0.0004859017730613613	0.0005256319803965787	0.0005208466051266462	0.0005467242731941477	0.0005408047819621702	0.0005691836251620195	0.0005619969173666673	0.0006162055682654286	0.0006061743900097527	0.07965924854771374	0.07609088087334914	-8.839764366634292e-07	-4.920449639318758e-05	-8.745911159011195e-07	-4.868208551839226e-05
24.32151699712871	0.0004887224234284534	0.0004857816501667406	0.0005255069512351935	0.0005207228159355834	0.0005465972784450906	0.0005406791350040819	0.0005690547398124236	0.0005618694801626585	0.0006160733777450192	0.000606043805267679	0.07967070143691683	0.07610181633283213	-8.597476543307798e-07	-4.814412650094857e-05	-8.506268672555262e-07	-4.763338216767776e-05
24.468066371968433	0.0004886036226366995	0.00048566386377737987	0.0005253845371238961	0.0005206016197951409	0.0005464730580707211	0.0005405562318928228	0.0005689288021572017	0.0005617449502311093	0.0006159445096490645	0.0006059164790901794	0.07968236382418394	0.07611295182353198	-8.356697258143312e-07	-4.707769055492528e-05	-8.268118699078855e-07	-4.657868203990223e-05
24.61549878051318	0.0004884871788692279	0.00048554842555647063	0.0005252647523447295	0.0005204830308916705	0.0005463516279638598	0.000540436088339657	0.0005688058298765281	0.0005616233449675165	0.000615818985633899	0.0006057924325931444	0.07969423957619977	0.07612429103733327	-8.117414533295904e-07	-4.600513727287536e-05	-8.031449395048008e-07	-4.551793448140384e-05
24.763819543485244	0.0004883731038297112	0.0004854353472384127	0.0005251476112894054	0.0005203670635208627	0.0005462330041518275	0.0005403187201886974	0.000568685840813021	0.0005615046819265463	0.0006156968275816965	0.0006056716871108753	0.07970633263220758	0.07613583773539609	-7.879616454411521e-07	-4.49264148274231e-05	-7.796248979721407e-07	-4.44510883002569e-05
24.91303401366693	0.00048826140929175536	0.00048532464062909147	0.0005250331284602727	0.0005202537320887232	0.0005461172027978789	0.0005402041434183263	0.0005685688529737011	0.0005613889788239462	0.000615578057603645	0.0006055542641991274	0.07971864700541427	0.07614759574949873	-7.643291170013333e-07	-4.384147083862089e-05	-7.562505734660333e-07	-4.337809175980478e-05
25.063147576093755	0.0004881521070991279	0.000485216317606145	0.0005249213184712966	0.000520143051112554	0.0005460042402026527	0.0005400923741426178	0.0005684548845319799	0.0005612762535384775	0.0006154626980431762	0.0006054401856382059	0.07973118678442061	0.076159568983401	-7.408426891013838e-07	-4.275025236734342e-05	-7.330208003216918e-07	-4.229889257181818e-05
25.214165648248784	0.0004880452091659828	0.00048511039011922986	0.0005248121960490442	0.0005200350352219482	0.0005458941328056387	0.0005399834286127928	0.0005683439538296795	0.0005611665241138866	0.0006153507714792526	0.0006053294734361177	0.079743956134686	0.0761717614142428	-7.17501189009687e-07	-4.1652705907863075e-05	-7.099344189922651e-07	-4.121343788926479e-05
25.366093680258146	0.00048794072747707594	0.00048500687019027624	0.0005247057760336783	0.0005199296991597846	0.0005457868971866673	0.0005398773232186804	0.0005682360793790814	0.000561059808760897	0.0006152423007297144	0.0006052221498317752	0.07975695930002347	0.0761841770939738	-6.943034501168989e-07	-4.0548777380716716e-05	-6.869902760024346e-07	-4.012167429971736e-05
25.518937155087716	0.00048783867408797087	0.0004849057699137353	0.0005246020733799608	0.0005198270577832409	0.0005456825500674142	0.0005397740744902066	0.0005681312798650031	0.0005609561258592345	0.0006151373088546805	0.0006051182372982565	0.0797702006041142	0.07619682015079783	-6.712483118815216e-07	-3.943841212526722e-05	-6.64187223878808e-07	-3.9023547817138016e-05
25.672701588741027	0.00048773906112524305	0.0004848071014568265	0.0005245011031582668	0.0005197271260648106	0.0005455811083129279	0.0005396736990988984	0.0005680295741469159	0.0005608554939596866	0.0006150358191600189	0.0006050177585461297	0.0797836844520698	0.07620969479066457	-6.483346197789456e-07	-3.83215548926813e-05	-6.415241211132731e-07	-3.7919003875702684e-05
25.827392530458226	0.0004876419007866644	0.0004847108770597665	0.0005244028805555967	0.0005196299190933258	0.0005454825889331711	0.0005395762138594053	0.00056793098126108	0.0005607579317861833	0.0006149378552008682	0.0006049207365268248	0.07979741533201537	0.07622280529877844	-6.255612252474563e-07	-3.71981498384355e-05	-6.189998321051021e-07	-3.680798732223767e-05
25.983015562916506	0.00048754720534139044	0.00048461710903599975	0.0005243074208766119	0.0005195354520749943	0.0005453870090845886	0.0005394816357310428	0.0005678355204227275	0.0005606634582379199	0.0006148434407852322	0.0006048271944360774	0.07981139781670982	0.07623615604114814	-6.029269856368431e-07	-3.606814051468343e-05	-5.966132271154143e-07	-3.569044240889219e-05
26.139576302431465	0.0004874549871301303	0.0004845258097724144	0.0005242147395446672	0.0005194437403344419	0.0005452943860716863	0.000539389981819351	0.0005677432110282669	0.0005605720923915066	0.0006147525999776331	0.0006047371557174253	0.07982563656519526	0.07624975146616483	-5.804307641476842e-07	-3.493146986240092e-05	-5.743631821871625e-07	-3.456631278446476e-05
26.297080399159835	0.00048736525856531024	0.0004844369917295544	0.0005241248521028568	0.0005193547993157656	0.0005452047373486421	0.0005393012693776854	0.0005676540726575305	0.0005604838535031506	0.0006146653571028347	0.0006046506440657732	0.07984013632449073	0.07626359610620793	-5.580714297673782e-07	-3.378808020279567e-05	-5.522485791173773e-07	-3.3435541487714104e-05
26.455533537303385	0.000487278032131227	0.0004843506674418186	0.0005240377742150678	0.0005192686445835925	0.0005451180805209287	0.0005392155158088085	0.0005675681250760491	0.0005603987610108749	0.0006145817367496302	0.0006045676834310189	0.07985490193130738	0.07627769457929706	-5.358478572365342e-07	-3.263791323057652e-05	-5.302683054012221e-07	-3.229807093968473e-05
26.614941435314055	0.00048719332038419034	0.0004842668495176536	0.0005239535216670446	0.0005191852918241542	0.0005450344333469599	0.0005391327386665217	0.0005674853882373687	0.0005603168345367686	0.0006145017637747018	0.0006044882980217469	0.07986993831381015	0.07629205159076084	-5.137589269949786e-07	-3.148091000591824e-05	-5.084212541621707e-07	-3.115384293468637e-05
26.77530984610034	0.00048711113595265227	0.0004841855506397332	0.0005238721103674536	0.0005191047568463587	0.0005449538137397552	0.000539052955657304	0.0005674058822853957	0.0005602380938892706	0.0006144254633065478	0.0006044125123089853	0.07988525049341491	0.07630667193495894	-4.918035251054269e-07	-3.031701094489969e-05	-4.867063241186138e-07	-3.0002798633244065e-05
26.93664455723489	0.0004870314915373297	0.000484106783565132	0.0005237935563489704	0.0005190270555828848	0.0005448762397686363	0.0005389761846419795	0.0005673296275567859	0.0005601625590654941	0.0006143528607494852	0.000604340351030038	0.07990084358661276	0.07632156049702642	-4.699805432192231e-07	-2.9146155812273533e-05	-4.6512241951945747e-07	-2.8844878553549447e-05
27.098951391163432	0.0004869543999113095	0.00048403056112548406	0.0005237178757693609	0.0005189522040912733	0.0005448017296609289	0.0005389024436374024	0.0005672566445833667	0.0005600902502535798	0.000614283981787724	0.0006042718391923795	0.0799167228068517	0.07633672225466089	-4.4828887853058663e-07	-2.7968283713555864e-05	-4.436684501068263e-07	-2.7680022563786322e-05
27.26223620541477	0.00048687987392014443	0.0004839568962271317	0.0005236450849125798	0.000518880218555033	0.000544730301803701	0.0005388317508181634	0.0005671869540945956	0.0005600211878350903	0.0006142188523895156	0.0006042070020776232	0.07993289346643787	0.07635216227994873	-4.2672743368597256e-07	-2.6783333084312577e-05	-4.223433310304118e-07	-2.6508169871930498e-05
27.426504892812353	0.0004868079264819393	0.0004838858018512681	0.0005235752001898791	0.0005188111152847614	0.0005446619747455205	0.0005387641245183285	0.0005671205770200655	0.0005599553923874455	0.0006141574988113849	0.0006041458652455713	0.0799493609784892	0.07636788574121978	-4.0529511676629104e-07	-2.5591241683289856e-05	-4.011459828225355e-07	-2.5329259018672112e-05
27.59176338168682	0.0004867385705874151	0.0004838172910540568	0.0005235082381409157	0.0005187449107192584	0.0005445967671982287	0.0005386995832331818	0.0005670575344920394	0.0005598928846863853	0.0006140999476024324	0.0006040884545383248	0.07996613085892981	0.07638389790495831	-3.8399084122228873e-07	-2.439194658326871e-05	-3.800753313426379e-07	-2.4143227868672623e-05
27.758017636089992	0.00048667181929996803	0.0004837513769667499	0.0005234442154348791	0.0005186816214266665	0.000544534698038747	0.0005386381456210102	0.0005669978478480337	0.0005598336857084842	0.0006140462256087241	0.0006040347960844827	0.07998320872851981	0.07640020413773765	-3.6281352581101455e-07	-2.318538416117011e-05	-3.5913030772046634e-07	-2.2950013601516495e-05
27.925273656010095	0.0004866076857557082	0.00048368807279578434	0.000523383148871619	0.0005186212641056068	0.0005444757863109002	0.0005385798305048934	0.0005669415386334357	0.0005597778166336927	0.0006139963599777583	0.0006039849163034122	0.08000060031493199	0.0764168099082053	-3.417620945689315e-07	-2.1971490090796908e-05	-3.3830984830164786e-07	-2.174955270259349e-05
28.09353747758831	0.0004865461831634851	0.00048362739182286965	0.0005233250553827836	0.0005185638555863313	0.0005444200512272628	0.0005385246568745366	0.0005668886286041675	0.0005597252988479293	0.0006139503781630216	0.0006039388419096001	0.08001831145487832	0.07643372078910715	-3.208354767264814e-07	-2.07501993314263e-05	-3.17612894595214e-07	-2.0541780953925448e-05
28.2628151733366	0.0004864873248049001	0.0004835693474050626	0.0005232699520329719	0.0005185094128318824	0.0005443675121710408	0.0005384726438881077	0.0005668391397293951	0.0005596761539457107	0.0006139083079286304	0.0006038965999170922	0.08003634809627237	0.07645094245935843	-3.000326066686203e-07	-1.9521446119302732e-05	-2.970383932180895e-07	-1.9326633424840423e-05
28.43311285235687	0.00048643112403429787	0.0004835139529748216	0.000523217856020887	0.0005184579529392621	0.0005443181886979628	0.0005384238108741185	0.0005667930941942709	0.000559630403732821	0.000613870177354057	0.0006038582176440059	0.08005471630043842	0.07646848070614941	-2.793524238845109e-07	-1.8285163958325912e-05	-2.76585295849556e-07	-1.8104044463007618e-05
28.604436660561465	0.00048637759427874505	0.00048346122204004957	0.000523168784680502	0.0005184094931406051	0.0005442721005382101	0.0005383781773333099	0.000566750514402734	0.0005595880702290271	0.000613836014838951	0.0006038237227171371	0.08007342224438062	0.07648634142711234	-2.587938729152646e-07	-1.7041285610336354e-05	-2.562525591883174e-07	-1.6873947685486224e-05
28.77679278089485	0.0004863267490379864	0.0004834111681841202	0.000523122755482232	0.0005183640508043679	0.0005442292675983585	0.0005383357629405784	0.0005667114229803426	0.0005595491756708341	0.0006138058491080482	0.0006037931430766491	0.0800924722230835	0.07650453063251579	-2.3835590329127423e-07	-1.578974308479031e-05	-2.3603914487140172e-07	-1.5636275967234603e-05
28.950187433556945	0.0004862786018843918	0.0004833638050658893	0.0005230797860341199	0.0005183216434365242	0.0005441897099633631	0.000538296587546922	0.000566675842777165	0.0005595137425142929	0.0006137797092161817	0.0006037665069808575	0.08011187265187378	0.0765230544475225	-2.1803746948364199e-07	-1.4530467628864896e-05	-2.1594401943838236e-07	-1.4390961432367289e-05
29.124626876227456	0.00048623316646287336	0.0004833191464196848	0.0005230398940830234	0.0005182822886817671	0.0005441534478985503	0.0005382606711814126	0.0005666437968707078	0.0005594817934378437	0.00061375762455338	0.0006037438430110992	0.08013163006882885	0.07654191911448589	-1.9783753086428067e-07	-1.3263389718368157e-05	-1.959661542890942e-07	-1.3137935444773596e-05
29.30011740429177	0.00048619045649079	0.00048327720605528254	0.0005230030975158137	0.000518246004324722	0.0005441205018516511	0.0005382280340531897	0.0005666153085688984	0.0005594533513452115	0.000613739624850072	0.0006037251800767005	0.08015175113724185	0.07656113099530087	-1.7775505161462396e-07	-1.19884390447772e-05	-1.7610452561684677e-07	-1.1877128597126418e-05
29.476665351068124	0.0004861504857578319	0.00048323799785786277	0.0005229694143605872	0.0005182128082911699	0.0005440908924548605	0.0005381986965534915	0.0005665904014131143	0.0005594284393683508	0.0006137257401823921	0.0006037105474200415	0.08017224264812717	0.07658069657380615	-1.5778900071261592e-07	-1.0705544507494391e-05	-1.5635811435312993e-07	-1.0608470700418371e-05
29.654277088036206	0.0004861132681258785	0.0004832015357879446	0.0005229388627878759	0.0005181827186492751	0.0005440646405269109	0.0005381726792577024	0.0005665690991812622	0.0005594070808704304	0.0006137160009775852	0.0006036999746217144	0.08019311152279938	0.07660062245823354	-1.3793835187199573e-07	-9.414634202592476e-06	-1.3672590612619738e-07	-9.331890773997542e-06
29.832959025067048	0.0004860788175288397	0.00048316783388130505	0.0005229114611118722	0.0005181557536108267	0.0005440417670751908	0.0005381500029274362	0.0005665514258909092	0.0005593892994488753	0.0006137104380195221	0.0006036934916057862	0.08021436481549697	0.07662091538371411	-1.1820208345621197e-07	-8.115635410005373e-06	-1.172068912042544e-07	-8.047317035006496e-06
30.0127176106544	0.0004860471479724748	0.00048313690624887423	0.0005228872277916658	0.0005181319315324867	0.0005440222932978846	0.000538130688512639	0.0005665374058024665	0.0005593751189384587	0.000613709082454325	0.0006036911286451665	0.08023600971605696	0.0766415822148439	-9.857917846953224e-08	-6.808474585270896e-06	-9.78000644412478e-08	-6.754676887182898e-06
30.193559332147448	0.0004860182735341805	0.0004831087670766075	0.0005228661814324759	0.0005181112709170427	0.000544006240586134	0.0005381147571537304	0.0005665270634224234	0.0005593645634144371	0.0006137119657960969	0.0006036929163670729	0.08025805355266792	0.07666262994829741	-7.90686244761616e-08	-5.493077346666042e-06	-7.850442522352313e-08	-5.453896909979328e-06
30.37549071598484	0.0004859922083627658	0.0004830834306253409	0.0005228483407869063	0.0005180937904146794	0.0005439936305262459	0.0005381022301837633	0.0005665204235066425	0.000559357657195749	0.0006137191199327779	0.0006036988857586152	0.08028050379466549	0.07668406571550146	-5.966941354820093e-08	-4.1693684640214945e-06	-5.931897742754086e-08	-4.144902848196574e-06
30.55851832793038	0.00048596896667819017	0.0004830609112306147	0.0005228337247561965	0.0005180795088242453	0.000543984484901912	0.0005380931291306197	0.0005665175110637004	0.0005593544248482563	0.0006137305771321034	0.0006037090681724786	0.0803033680553972	0.07670589678537167	-4.038054222141145e-08	-2.83727184745286e-06	-4.024272934398214e-08	-2.827619598758102e-06
30.742648773309874	0.00048594856277128686	0.00048304122330248444	0.0005228223523914916	0.000518068445094543	0.0005439788256964742	0.0005380874757192391	0.0005665183513582969	0.0005593548911880515	0.0006137463700476985	0.0006037234953327338	0.08032665409514762	0.07672813056710266	-2.120101143536675e-08	-1.496710535717205e-06	-2.127469364435544e-08	-1.501971200926211e-06
30.92788869724955	0.00048593101100344717	0.0004830243813252933	0.0005228142428951075	0.0005180606183256125	0.0005439766750952068	0.0005380852918738649	0.0005665229699147111	0.0005593590812848096	0.0006137665317252793	0.0006037421993407489	0.08035036982413582	0.07675077461302926	-2.1298264868321176e-09	-1.476066843891788e-07	-2.413887335893719e-09	-1.6788082485286182e-07
31.114244784915854	0.0004859163258062866	0.0004830103998574294	0.000522809415621815	0.0005180560477700331	0.0005439780554876422	0.0005380865997203333	0.0005665313925203229	0.000559367020465203	0.000613791095608993	0.0006037652126812312	0.08037452330556581	0.07677383662154189	1.6834003037022316e-08	1.210118446948183e-06	1.6340668322579674e-08	1.1747292422426003e-06
31.30172376175672	0.00048590452168127587	0.00048299929353105175	0.0005228078900801252	0.0005180547528342329	0.0005439829894699209	0.0005380914215883916	0.000566543645229195	0.0005593787343163747	0.0006138200955478785	0.0006037925682283857	0.08039912275876077	0.07679732444006922	3.569146330741069e-08	2.5765445066938675e-06	3.498994784320239e-08	2.5259376063291317e-06
31.4903323937443	0.0004858956131993447	0.0004829910770517874	0.0005228096859335849	0.0005180567530797998	0.000543991499847179	0.0005380997800140401	0.0005665597543657138	0.0005593942486894684	0.0006138535658024648	0.000603824299252201	0.08042417656235316	0.07682124606813624	5.444353630380469e-08	3.951752063510727e-06	5.3534921577160985e-08	3.885823779456454e-06
31.68007748761912	0.0004858896150004505	0.0004829857651984013	0.0005228148230020767	0.0005180620682248081	0.0005440036096359626	0.0005381116977419188	0.0005665797465282936	0.0005594135897032196	0.0006138915410514985	0.0006038604394248586	0.08044969325755694	0.07684560966047588	7.309119986727633e-08	5.335822618968145e-06	7.197655577106943e-08	5.254468192925077e-06
31.870965891135747	0.00048588654179312213	0.00048298337282243756	0.0005228233212631317	0.0005180707181451495	0.0005440193420666818	0.000538127197727717	0.0005666036485931502	0.0005594367837476121	0.0006139340563988215	0.0006039010228272828	0.08047568155150664	0.07687042353022479	9.163542776620057e-08	6.7288386212116524e-06	9.031581261077087e-08	6.631952208902003e-06
32.063004493309954	0.00048588640835395974	0.0004829839148478242	0.000522835200853242	0.0005180827228758711	0.0005440387205860951	0.0005381463031406207	0.0005666314877181319	0.0005594638574875907	0.0006139811473803751	0.0006039460839558132	0.08050215032067576	0.07689569615217887	1.1007718973398556e-07	8.130883476925588e-06	1.0855365026687415e-07	8.018358133049519e-06
32.25620022466719	0.0004858892295271062	0.0004829874062704499	0.0005228504820691836	0.0005180981026125196	0.0005440617688598272	0.0005381690373657885	0.0005666632913466215	0.0005594948378668434	0.0006140328499713622	0.0006039956577290211	0.0805291086143676	0.07692143616613673	1.2841745154019632e-07	9.54204156608518e-06	1.2669102297498472e-07	9.41376922927728e-06
32.45056005749291	0.0004858950202236855	0.0004829938621577102	0.0005228691853693512	0.0005181168777125038	0.0005440885107749298	0.0005381954240068763	0.000566699087211516	0.0005595297521116528	0.0006140892005935597	0.0006040497794946736	0.08055656565829551	0.07694765238029949	1.466571750441143e-07	1.0962398255168204e-05	1.4472888107321807e-07	1.0818269732149055e-05
32.64609100608406	0.0004859037954211944	0.00048300329764800994	0.000522891331375089	0.0005181390686964468	0.0005441189704424683	0.0005382254868885766	0.0005667389033392569	0.0005595686277348055	0.000614150236122774	0.0006041084850368284	0.08058453085822728	0.07697435377476927	1.647973182316003e-07	1.2392039909825403e-05	1.6266817105012148e-07	1.2231944859691923e-05
32.84280012700226	0.0004859155701628622	0.0004830157279502376	0.0005229169408720347	0.00051816469624956	0.0005441531722001484	0.0005382592500592113	0.0005667827680539526	0.0005596114925395803	0.0006142159938964636	0.000604171810583089	0.08061301380373717	0.07700154950511486	1.8283883528968752e-07	1.383105391034034e-05	1.805098356082082e-07	1.3654880828162241e-05
33.040694519328454	0.0004859303595569689	0.00048303116834319835	0.0005229460348114707	0.0005181937812230171	0.0005441911406149843	0.000538296737793348	0.0005668307099815584	0.0005596583746237975	0.0006142865117215192	0.0006042397928120058	0.08064202427201245	0.07702924890601631	2.0078267665320226e-07	1.527952866532678e-05	1.9825481371513187e-07	1.5087164865631997e-05
33.239781324919136	0.0004859481787761227	0.00048304963417501224	0.0005229786343116761	0.0005182263446353382	0.0005442329004859962	0.0005383379745944628	0.0005668827580541439	0.0005597093023839495	0.0006143618278822111	0.0006043124688606392	0.08067157223178108	0.07705746149500416	2.1862978906569616e-07	1.6737553626536283e-05	2.1590404066591969e-07	1.6528885226865797e-05
33.44006772866406	0.0004859690430564906	0.00048307114086246726	0.0005230147606592886	0.0005182624076737775	0.0005442784768469557	0.000538382985197635	0.0005669389415142274	0.000559764304519398	0.0006144419811483048	0.0006043898763322757	0.08070166784730251	0.07708619697627632	2.3638111563430673e-07	1.8205219303707443e-05	2.334584481200521e-07	1.7980131206518646e-05
33.64156095874556	0.0004859929676969889	0.00048309570389033383	0.0005230544353106696	0.0005183019916957195	0.0005443278949691612	0.0005384317945722784	0.0005669992899191942	0.000559823410036649	0.0006145270107833511	0.0006044720533043153	0.08073232148246663	0.0771154652446064	2.5403759587334235e-07	1.9682617278596326e-05	2.5091896416933393e-07	1.944099315476233e-05
33.84426828689945	0.00048601996805842663	0.0004831233388106382	0.0005230976798932771	0.0005183451182300802	0.0005443811803642561	0.0005384844279249179	0.000567063833145795	0.0005598866482537062	0.0006146169565531581	0.0006045590383363247	0.08076354370498123	0.07714527638934494	2.716001657808269e-07	2.1169840221851866e-05	2.6828651340056117e-07	2.091156249295345e-05
34.04819702867729	0.00048605005956259853	0.0004831540612418872	0.0005231445162070397	0.0005183918089787179	0.0005444383587870923	0.0005385409107020021	0.0005671326013947229	0.0005599540488044998	0.0006147118587344443	0.0006046508704782627	0.08079534529065971	0.07717564069850232	2.890697578851204e-07	2.2666981907781825e-05	2.85562016924144e-07	2.239193172666465e-05
34.25335454371064	0.0004860832576913313	0.0004831878868682477	0.000523194966225738	0.0005184420858178397	0.000544499456238626	0.0005386012685927482	0.0005672056251952779	0.0005600256416433982	0.0006148117581236786	0.0006047475892788852	0.08082773722780778	0.0772065686629508	3.064473012956599e-07	2.4174137229812653e-05	3.027463924543377e-07	2.3882194463309414e-05
34.45974823597649	0.00048611957798547824	0.0004832248314386829	0.000523249052098391	0.0005184959707994296	0.0005445644989688609	0.0005386655275320464	0.0005672829354101147	0.0005601014570498003	0.0006149166960461195	0.0006048492347943331	0.08086073072170957	0.07723807098068941	3.237337217662766e-07	2.5691402216948545e-05	3.1984055436020016e-07	2.5382445427310496e-05
34.66738555406454	0.0004861590360438596	0.00048326491076603167	0.0005233067961506434	0.0005185534861526643	0.0005446335134798308	0.0005387337137033842	0.0005673645632400804	0.0005601815256328147	0.0006150267143650472	0.0006049558475969055	0.0808943371992267	0.07727015856124789	3.4092994176350075e-07	2.7218874051160302e-05	3.3684541370809264e-07	2.689278047521282e-05
34.87627399144595	0.00048620164752215017	0.00048330814072604323	0.000523368220886161	0.0005186146542853469	0.0005447065265286331	0.0005388058535418294	0.0005674505402291416	0.0005602658783360226	0.0006151418554912044	0.0006050674687840263	0.08092856831349789	0.07730284253016609	3.580368805042918e-07	2.875665108245662e-05	3.537618783341044e-07	2.841329661325276e-05
35.086421086743854	0.0004862474281317074	0.00048335453725635504	0.0005234333489880246	0.0005186794977853391	0.0005447835651304901	0.0005388819737370461	0.0005675408982694024	0.0005603545464423295	0.0006152621623924432	0.0006051841399874103	0.08096343594875678	0.07733613423359063	3.7505545401978965e-07	3.030483284623131e-05	3.7059085289826293e-07	2.994409201365067e-05
35.29783442400536	0.0004862963936383435	0.00048340411635541613	0.0005235022033201307	0.0005187480394219985	0.0005448646565618728	0.000538962101236363	0.0005676356696062177	0.0005604475615789068	0.0006153876786035902	0.0006053059033824275	0.0809989522252585	0.07737004524297872	3.919865752277391e-07	3.186352008173465e-05	3.8733323892725137e-07	3.1485266030514825e-05
35.51052163297529	0.0004863485598610332	0.00048345689408135425	0.0005235748069285931	0.0005188203021476186	0.000544949828363659	0.0005390462632478719	0.0005677348868434009	0.000560544955722225	0.0006155184482365297	0.0006054328016976787	0.0810351295043231	0.07740458735991654	4.088311539719551e-07	3.343281474818549e-05	4.0398993488119546e-07	3.303691921775764e-05
35.72449038937153	0.0004864039426705629	0.00048351288655078365	0.000523651183043147	0.0005188963090988764	0.0005450391083443411	0.0005391344872435899	0.000567838582948535	0.0005606467612031862	0.0006156545159905181	0.0006055648782247877	0.08107198039350891	0.07743977262104973	4.2559009709257876e-07	3.50128200434785e-05	4.2056183622348614e-07	3.4599153347553147e-05
35.93974841516195	0.0004864625579881103	0.0004835721099375514	0.0005237313550785549	0.0005189760835982785	0.0005451325245832811	0.000539226800962654	0.0005679467912583788	0.0005607530107123443	0.0006157959271627277	0.0006057021768284061	0.08110951775189655	0.07747561330312891	4.422643084850582e-07	3.66036404222253e-05	4.3704983545937715e-07	3.617207142643519e-05
36.15630347884324	0.0004865244217837608	0.00048363458047142254	0.0005238153466360153	0.0005190596491556132	0.0005452301054340141	0.0005393232324145675	0.0005680595454843831	0.0005608637373052354	0.0006159427276590359	0.000605844741956453	0.08114775469551254	0.07751212192818767	4.5885468915284056e-07	3.8205381614198064e-05	4.5345482219735084e-07	3.7755777714004735e-05
36.374163395721176	0.00048658955007494783	0.000483700314436694	0.0005239031815045672	0.0005191470294694	0.0005453318795275978	0.0005394238098824919	0.0005681768797183034	0.0005609789744077975	0.0006160949640050524	0.0006059926186505772	0.0811867046028723	0.07754931126883359	4.7536213727958007e-07	3.98181506436196e-05	4.6977768322371133e-07	3.93503777423726e-05
36.59333602819267	0.00048665795892483113	0.00048376932817075077	0.000523994883662505	0.0005192382484283511	0.0005454378757760175	0.000539528561926595	0.0005682988284379363	0.0005610987558219078	0.0006162526833574132	0.0006061458525568697	0.08122638112066966	0.07758719435367341	4.917875482772765e-07	4.1442055847648596e-05	4.860193025390137e-07	4.095597833306264e-05
36.813829286029524	0.0004867296644405838	0.0004838416380625365	0.000524090477278778	0.0005193333301128172	0.0005455481233756322	0.0005396375173874312	0.0005684254265129455	0.0005612231157310087	0.000616415933515316	0.000606304489936804	0.08126679816959267	0.07762578447287027	5.081318148519778e-07	4.3077206896446896e-05	5.02180561424417e-07	4.257268761705124e-05
37.03565112666392	0.0004868046827716223	0.0004839172605509691	0.0005241899867144066	0.0005194322987962528	0.000545662651810684	0.0005397507053893934	0.0005685567092108272	0.0005613520887058628	0.000616584762932347	0.000606468577678451	0.08130796995029367	0.0776650951838363	5.243958270727354e-07	4.4723714813427184e-05	5.182623385193135e-07	4.420061505519546e-05
37.25880955547555	0.0004868830301077385	0.0004839962121232674	0.0005242934365238833	0.0005195351789466706	0.0005457814908568499	0.0005398681553442006	0.0005686927122029698	0.0005614857097104057	0.0006167592207285637	0.0006066381633079336	0.08134991094949327	0.07770514031706298	5.405804724214775e-07	4.638169199484843e-05	5.342655098579743e-07	4.5839871456468395e-05
37.483312626080554	0.0004869647226771582	0.0004840785093132055	0.000524400851456579	0.0005196419952280965	0.0005459046705848535	0.0005399898969544448	0.000568833471570848	0.0005616240141077142	0.0006169393567028716	0.0006068132950011579	0.08139263594624728	0.0777459339820934	5.566866358658676e-07	4.805125223103501e-05	5.501909489458775e-07	4.749056899919224e-05
37.70916844062219	0.0004870497767445125	0.00048416416869928624	0.000524512256458146	0.0005197527725020283	0.0005460322213641277	0.0005401159602171896	0.0005689790238123332	0.0005617670376661013	0.0006171252213456902	0.0006069940215958175	0.08143616001835546	0.0777874905736507	5.72715199911129e-07	4.9732510726818724e-05	5.660395268061117e-07	4.915282125059206e-05
37.93638515006311	0.00048713820860871507	0.00048425320690282617	0.0005246276766719128	0.0005198675358288849	0.0005461641738665323	0.0005402463754276182	0.0005691294058481277	0.0005619148165653164	0.0006173168658519149	0.0006071803926036733	0.08148049854893985	0.07782982477790817	5.886670446794088e-07	5.142558412399301e-05	5.81812112057439e-07	5.082674318861169e-05
38.164970954479706	0.00048723003460075695	0.00048434564058596466	0.0005247471374402854	0.0005199863104694663	0.000546300559070135	0.0005403811731827473	0.0005692846550283376	0.0005620673874028858	0.0006175143421341985	0.0006073724582231367	0.08152566723318044	0.07787295157891898	6.045430479611688e-07	5.3130590522407206e-05	5.975095709619994e-07	5.2512451222605505e-05
38.39493410335793	0.0004873252710813937	0.00048444148644956743	0.0005248706643061293	0.0005201091218863945	0.0005464414082630387	0.0005405203843851815	0.0005694448091391638	0.0005622247872005623	0.0006177177028365336	0.000607570269352133	0.08157168208522363	0.07791688626521005	6.203440852828399e-07	5.484764950226817e-05	6.131327675035908e-07	5.42100632158482e-05
38.626282895891045	0.00048742393443874715	0.0004845407612310542	0.0005249982830141623	0.0005202359957455666	0.0005465867530472778	0.000540664040246946	0.0005696099064097432	0.0005623870534109193	0.0006179270013481818	0.0006077738776012929	0.08161855944525999	0.07796164443653467	6.360710299766446e-07	5.6576882147191254e-05	6.286825634401437e-07	5.5919698507087e-05
38.859025681279114	0.00048752604108579363	0.00048464348170211677	0.000525130019512329	0.000520366957917592	0.0005467366253427674	0.0005408121722933527	0.0005697799855191166	0.0005625542239240663	0.000618142291817922	0.00060798333530744	0.08166631598677891	0.07800724201080049	6.517247532408788e-07	5.831841106705704e-05	6.441598183627023e-07	5.7641477932274254e-05
39.09317085903034	0.00048763160745775254	0.0004847496646663431	0.0005252658999531723	0.0005205020344792297	0.0005468910573913179	0.0005409648123669462	0.0005699550856033477	0.0005627263370745078	0.0006183636291686537	0.0006081986955474174	0.08171496872401557	0.0780536952311725	6.673061242158055e-07	6.007236042215869e-05	6.5956538977739e-07	5.937552384938094e-05
39.328726879264174	0.000487740650009366	0.00048485932695674025	0.0005254059506951994	0.0005206412517148216	0.0005470500817607104	0.0005411219926315002	0.0005701352462627856	0.000562903431648138	0.0006185910691123594	0.0006084200121522446	0.08176453501957728	0.07810102067334872	6.828160100382993e-07	6.183885594612804e-05	6.749001331552828e-07	6.112196016018479e-05
39.56570224301631	0.0004878531852120605	0.00048497248543314335	0.0005255501983042357	0.0005207846361177118	0.000547213731348831	0.0005412837455760764	0.0005703205075694748	0.00056308554688938	0.0006188246681654265	0.0006086473397216177	0.08181503259226407	0.07814923525303391	6.982552759155717e-07	6.361802497098501e-05	6.901649020028822e-07	6.288091233463966e-05
39.80410550254544	0.0004879692295509956	0.0004850891569795219	0.000525698669554768	0.0005209322143916681	0.0005473820393878765	0.0005414501040191482	0.0005705109100747243	0.0005632727225084711	0.0006190644836643533	0.0006088807336387668	0.08186647952510234	0.0781983562335886	7.136247852047514e-07	6.540999645308909e-05	7.053605479297696e-07	6.465250743531437e-05
40.04394526164196	0.0004880887995219913	0.0004852093585011672	0.0005258513914312839	0.0005210840134522862	0.0005475550394486254	0.0005416211011127874	0.000570706494816833	0.0005634649986889025	0.0006193105737818455	0.0006091202500856805	0.08191889427356408	0.078248401233893	7.289253994666612e-07	6.721490099702299e-05	7.204879207214649e-07	6.64368741424004e-05
40.28523017593832	0.00048821191162832427	0.0004853331069217593	0.0005260083911295884	0.0005212400604283896	0.0005477327654447662	0.0005417967703469179	0.0005709073033289732	0.0005636624160950069	0.0006195629975433086	0.0006093659460587019	0.08197229567401605	0.07829938823639328	7.441579785456148e-07	6.903287088258492e-05	7.355478683990571e-07	6.823414277862261e-05
40.52796895322162	0.0004883385823774053	0.0004854604191803186	0.0005261696960581226	0.000521400382663421	0.000547915251637311	0.0005419771455536332	0.0005711133776472542	0.0005638650158797163	0.0006198218148437653	0.000609617879384524	0.08202670295237878	0.07835133559537338	7.593233806401072e-07	7.086404009103153e-05	7.505412372885937e-07	7.004444533452447e-05
40.77217035374772	0.0004884688282773057	0.0004855913122280184	0.0005263353338392476	0.0005215650077168102	0.0005481025326390599	0.0005421622609115813	0.0005713247603189356	0.0005640728396924669	0.0006200870864651809	0.0006098761087365664	0.08208213573301389	0.07840426204543416	7.744224623654813e-07	7.270854433130691e-05	7.654688720874336e-07	7.18679154948082e-05
41.017843190557436	0.0004886026658331599	0.0004857258030248768	0.0005265053323105342	0.0005217339633653452	0.0005482946434191517	0.00054235215095042	0.0005715414944108379	0.0005642859296872869	0.0006203588740942489	0.0006101406936517836	0.0821386140478399	0.07845818671019086	7.894560788463019e-07	7.456652106932471e-05	7.803316159520676e-07	7.370468866665925e-05
41.26499632979458	0.0004887401115434162	0.00048586390853630723	0.0005266797195260249	0.0005219072776045202	0.0005484916193076809	0.0005425468505553492	0.0005717636235179224	0.0005645043285310493	0.000620637240340618	0.0006104116945478898	0.08219615834568902	0.07851312911120388	8.044250837766376e-07	7.643810955466901e-05	7.95130310559701e-07	7.555490200587822e-05
41.51363869102594	0.0004888811818959383	0.000486005645729527	0.0005268585237574785	0.000522084978649869	0.0005486934960003881	0.000542746394971703	0.0005719911917720602	0.0005647280794119009	0.000620922248755588	0.0006106891727410174	0.08225478950191493	0.07856910917714195	8.193303294979064e-07	7.83234508497932e-05	8.098657961631145e-07	7.741869444333194e-05
41.763779247563185	0.0004890258933639538	0.00048615103156982004	0.000527041773495599	0.0005222670949382839	0.0005489003095634288	0.0005429508198096201	0.0005722242438509886	0.0005649572260478758	0.0006212139638512898	0.0006109731904638358	0.08231452882824175	0.07862614725319086	8.34172667071734e-07	8.022268785887188e-05	8.245389116875914e-07	7.929620671559556e-05
42.0154270267867	0.0004891742624018392	0.00048630008301664776	0.0005272294974512387	0.0005224536551293145	0.0005491120964382148	0.0005431601610487951	0.0005724628249874672	0.0005651918126956899	0.0006215124511203586	0.0006112638108841274	0.08237539808289049	0.07868426411070302	8.489529463688583e-07	8.213596535847079e-05	8.391504948024753e-07	8.118758139349924e-05
42.26859111047143	0.0004893263054407469	0.0004864528170196063	0.0005274217245565885	0.0005226446881064548	0.0005493288934463431	0.0005433744550432987	0.0005727069809786373	0.0005654318841597388	0.0006218177770561285	0.000611561098123855	0.08243741948096187	0.07874348095711371	8.636720161391692e-07	8.406343002770322e-05	8.537013819922938e-07	8.309296291143797e-05
42.523280635114425	0.0004894820388840513	0.0004866092505142154	0.0005276184839663344	0.0005228402229783976	0.0005495507377945941	0.0005435937385264811	0.0005729567581955823	0.000565677485801279	0.0006221300091733463	0.0006118651172787122	0.08250061570510338	0.07880381944611857	8.783307240891203e-07	8.600523047884445e-05	8.681924086226776e-07	8.501249759666762e-05
42.77950479226489	0.0004896414791026225	0.000486769400417543	0.0005278198050587939	0.000523040289080277	0.000549777667080021	0.0005438180486159463	0.0005732122035931074	0.0005659286635478206	0.0006224492160294356	0.0006121759344381938	0.08256500991646587	0.07886530168812421	8.929299169684653e-07	8.796151728972246e-05	8.826244090281814e-07	8.694633370077975e-05
43.03727282885567	0.0004898046424299125	0.00048693328362365076	0.0005280257174370244	0.0005232449159748799	0.0005500097192951162	0.000544047422818618	0.0005734733647197314	0.0005661854639027222	0.0006227754672463238	0.0006124936167061878	0.0826306257659447	0.07892795026098012	9.074704406452846e-07	8.993244303567849e-05	8.969982165985858e-07	8.889462143234217e-05
43.29659404753705	0.0004899715451568556	0.00048710091699886635	0.0005282362509299039	0.0005234541334538408	0.0005502469328330682	0.0005442818990358859	0.0005737402897279141	0.0005664479339550088	0.0006231088335328536	0.0006128182322221198	0.08269748740574086	0.07899178822100299	9.219531402050816e-07	9.191816232395622e-05	9.113146638476365e-07	9.085751298748557e-05
43.55747780701245	0.0004901422035265685	0.00048727231737686147	0.000528451435593181	0.0005236679715388005	0.0005504893464931069	0.00054452151556883	0.0005740130273845067	0.0005667161213894018	0.0006234493867077919	0.0006131498501826511	0.08276561950122364	0.07905683911430274	9.363788600162681e-07	9.391883182592597e-05	9.25574582489588e-07	9.283516258268287e-05
43.81993352237618	0.0004903166337288434	0.00048744750155353705	0.0005286713017104886	0.0005238864604825409	0.0005507369994859292	0.0005447663111235385	0.0005742916270814432	0.0005669900744965775	0.0006237971997234571	0.0006134885408639602	0.08283504724312633	0.07912312698841223	9.507484438296947e-07	9.593461031277839e-05	9.397788035393848e-07	9.482772648949922e-05
44.08397066545326	0.0004904948518944341	0.00048762648628171147	0.0005288958797943304	0.0005241096307700878	0.0005509899314392298	0.0005450163248165137	0.0005745761388466802	0.0005672698421836625	0.0006241523466899932	0.000613834375644626	0.08290579636007007	0.07919067640424364	9.65062734860616e-07	9.796565869042706e-05	9.539281573822667e-07	9.683536306774598e-05
44.349598765141174	0.0004906768740891193	0.00048780928826559484	0.0005291252005870224	0.00052433751311978	0.0005512481824033095	0.0005452715961801622	0.0005748666133553852	0.0005675554739849628	0.0006245149029002971	0.000614187427029125	0.0829778931314407	0.07925951244836753	9.793225758739088e-07	0.0001000121400352022	9.68023473858987e-07	9.885823280042505e-05
44.6168274077539	0.0004908627163075406	0.00048799592415505106	0.0005293592950616023	0.0005245701384843042	0.0005515117928567926	0.0005455321651683833	0.0005751631019413881	0.0005678470200729455	0.0006248849448556368	0.0006145477686719692	0.08305136440061472	0.07932966074563809	9.935288092890234e-07	0.00010207421963222274	9.82065582359271e-07	0.00010089649832994985
44.88566623736761	0.0004910523944668054	0.0004881864105396373	0.0005295981944226948	0.0005248075380516952	0.0005517808037124339	0.0005457980721622484	0.000575465656608901	0.0005681445312694734	0.0006252625502919723	0.0006149154754025096	0.08312623758855966	0.07940114747216538	1.0076822772597804e-06	0.00010415206501171448	9.960553119076846e-07	0.00010295032449431085
45.15612495616904	0.0004912459243998437	0.0004883807639424073	0.0005298419301073313	0.0005250497432462913	0.0005520552563230274	0.0005460693579757787	0.0005757743300445107	0.0005684480590572977	0.000625647798207005	0.0006152906232504117	0.08320254070781412	0.07947399936865047	1.0217838217769365e-06	0.0001062458459886173	1.0099934912549246e-06	0.00010501987836483706
45.42821332480542	0.0004914433218485166	0.0004885790008134805	0.0005300905337857315	0.0005252967857296542	0.0005523351924874192	0.0005463460638618205	0.0005760891756294594	0.0005687576555918273	0.0006260407688879879	0.0006156732894718465	0.08328030237684998	0.07954824375409987	1.0358342847494994e-06	0.00010835573470038828	1.0238809489580489e-06	0.00010710532928288885
45.701941162736816	0.0004916446024564559	0.0004887811375233544	0.0005303440373620225	0.000525548697401436	0.0005526206544566129	0.0005466282315180149	0.0005764102474522111	0.0005690733737131636	0.0006264415439403023	0.0006160635525763992	0.08335955183485699	0.07962390853991815	1.049834508121605e-06	0.00011048190564937055	1.0377185134895477e-06	0.0001092068489005199
45.97731834859046	0.0004918497817616443	0.0004889871903559712	0.0005306024729749237	0.0005258055104002135	0.0005529116849400046	0.0005469159030928851	0.0005767376003213335	0.0005693952669584398	0.0006268502063168623	0.0006164614923547473	0.08344031895693399	0.07970102224440768	1.0637853339685779e-06	0.00011262453574362175	1.051507013326465e-06	0.00011132461121972359
46.25435482051728	0.0004920588751887024	0.0004891971755015028	0.0005308658729983615	0.0005260672571042569	0.0005532083271117008	0.0005472091211920114	0.0005770712897786738	0.0005697233895744345	0.0006272668403483298	0.0006168671899070971	0.08352263426971657	0.0797796140076748	1.0776876045817153e-06	0.00011478380433747881	1.0652472770427725e-06	0.0001134587926327063
46.533060576550575	0.0004922718980408933	0.0004894111090488715	0.0005311342700420383	0.0005263339701322582	0.0005535106246169649	0.0005475079288843282	0.0005774113721128673	0.0005700577965305037	0.0006276915317742094	0.0006172807276724455	0.08360652896744898	0.07985971360696585	1.0915421625914534e-06	0.00011695989327664691	1.078940133407381e-06	0.00011560957196349309
46.813445674966815	0.0004924888654918222	0.0004896290069779759	0.0005314076969519347	0.0005266056823439971	0.0005538186215787711	0.000547812369708516	0.0005777579043731698	0.0005703985435318184	0.0006281243677748287	0.0006177021894586618	0.08369203492851972	0.07994135147244455	1.105349851072317e-06	0.00011915298694233079	1.0925864114960313e-06	0.00011777713051169814
47.09552023464871	0.0004927097925768268	0.0004898508851516246	0.0005316861868107518	0.0005268824268409558	0.00055413236260448	0.0005481224876795272	0.000578110944383639	0.0005707456870329298	0.0006285654370042462	0.0006181316604734405	0.08377918473248143	0.08002455870341825	1.1191115136362706e-06	0.00012136327229497756	1.1061869407797634e-06	0.00011996165209465781
47.37929443545016	0.0004929346941840364	0.0004900767593071547	0.0005319697729382827	0.000527164236966862	0.0005544518927926218	0.0005484383272951975	0.0005784705507576514	0.0005710992842516586	0.0006290148296241069	0.0006185692273561376	0.08386801167754529	0.0801093670850405	1.1328279945584845e-06	0.00012359093892205797	1.1197425512417952e-06	0.00012216332309328282
47.66477851856398	0.000493163585045109	0.0004903066450477412	0.0005322584888917199	0.00052745114630818	0.0005547772577398212	0.0005487599335430113	0.0005788367829128032	0.000571459393183341	0.0006294726373385015	0.0006190149782105412	0.08395854979860666	0.0801958091054977	1.146500138890852e-06	0.0001258361790856949	1.1332540734797615e-06	0.00012438233249724429
47.951982786891236	0.0004933964797256065	0.000490540557833364	0.000532552368465882	0.0005277431886945216	0.0005551085035478283	0.0005490873519069489	0.0005792097010861661	0.0005718260726154143	0.0006299389534298363	0.0006194690026385887	0.08405083388578309	0.08028391797369835	1.1601287925579401e-06	0.0001280991877690707	1.1467223388039434e-06	0.0001266188719505068
48.24091760541319	0.0004936333926150179	0.0004907785129714378	0.0005328514456933632	0.0005280403981989904	0.0005554456768306863	0.0005494206283744891	0.0005795893663499382	0.0005721993821423759	0.0006304138727957706	0.0006199313917750752	0.08414489950350604	0.08037372763748221	1.173714802503033e-06	0.00013038016272917674	1.1601481793744196e-06	0.00012887313580192683
48.53159340156531	0.0004938743379164103	0.0004910205256070869	0.0005331557548446102	0.0005283428091384537	0.0005557888247220374	0.0005497598094437206	0.0005799758406274956	0.0005725793821811201	0.0006308974919872588	0.0006204022383233958	0.08424078301016791	0.0804652728023672	1.1872590167929728e-06	0.0001326793045460517	1.1735324282947414e-06	0.0001311453211519792
48.82402066561362	0.0004941193296356854	0.0004912666107130463	0.0005334653304278977	0.0005286504560737269	0.0005561379948825475	0.0005501049421305891	0.0005803691867098471	0.0005729661339866561	0.0006313899092477174	0.0006208816365923353	0.08433852157836319	0.0805585889508499	1.2007622847453377e-06	0.0001349968166754062	1.1868759197328216e-06	0.00013343562790352204
49.11820995103327	0.0004943683815704428	0.0004915167830791816	0.0005337802071892269	0.0005289633738096798	0.0005564932355074869	0.0005504560739762723	0.0005807694682725212	0.0005733596996682364	0.0006318912245533848	0.0006213696825339693	0.08443815321572246	0.08065371236228791	1.2142254570610394e-06	0.0001373329055028294	1.2001794890503879e-06	0.00013574425881415775
49.41417187488941	0.0004946215072984233	0.000491771057301617	0.0005341004201121221	0.0005292815973952556	0.0005568545953344375	0.0005508132530547011	0.0005811767498928881	0.0005737601422058939	0.0006324015396548983	0.0006218664737827013	0.08453971678637717	0.08075068013336473	1.2276493859415252e-06	0.00013968778039726015	1.2134439729159568e-06	0.00013807141954801094
49.71191711822035	0.0004948787201655185	0.0004920294477714398	0.0005344260044173276	0.0005296051621233868	0.0005572221236511527	0.0005511765279802048	0.0005815910970679331	0.0005741675254674075	0.0006329209581201347	0.000622372109695474	0.08464325203306738	0.08084953019919083	1.2410349252391572e-06	0.00014206165376910718	1.2266702094307098e-06	0.0001404173187296437
50.01145642642306	0.0004951400332733434	0.0004922919686629947	0.0005347569955624068	0.0005299341035308331	0.000557595870303568	0.0005515459479153134	0.000582012576232508	0.0005745819142257162	0.0006334495853783775	0.000622886691393221	0.08474879959992214	0.08095030135501688	1.2543829305839554e-06	0.00014445474112710632	1.2398590382657528e-06	0.00014278216800056587
50.3128006096408	0.0004954054594663297	0.0004925586339217169	0.0005350934292412184	0.0005302684573978938	0.0005579758857039566	0.0005519215625786969	0.0005824412547780473	0.0005750033741767782	0.0006339875287658274	0.0006234103218035659	0.08485640105592335	0.08105303327862969	1.2676942595285555e-06	0.00014686726113782855	1.2530113007887516e-06	0.00014516618207528753
50.61596054315354	0.0004956750113183543	0.0004928294572515227	0.0005354353413832936	0.0005306082597480338	0.0005583622208392526	0.0005523034222532618	0.0005828772010718085	0.0005754319719579157	0.0006345348975725479	0.0006239431057048604	0.08496609891909748	0.08115776655341413	1.2809697716876373e-06	0.00014929943568620097	1.2661278401965292e-06	0.00014756957879936972
50.9209471677702	0.0004959487011188591	0.0004931044521017105	0.000535782768153078	0.0005309535468473796	0.0005587549272795203	0.0005526915777943923	0.0005833204844766085	0.0005758677751666357	0.0006350918030908598	0.0006244851497715668	0.08507793668144153	0.08126454269213554	1.2942103288948086e-06	0.00015175148993890053	1.2792095016599158e-06	0.0001499925792098067
51.22777149022361	0.0004962265408584578	0.0004933836316533783	0.0005361357459490582	0.0005313043552041127	0.0005591540571866089	0.0005530860806383616	0.0005837711753711106	0.0005763108523799674	0.0006356583586652683	0.0006250365626210752	0.08519195883462002	0.08137340416144459	1.307416795347455e-06	0.00015422365240753966	1.2922571324661038e-06	0.00015243540759642127
51.53644458356769	0.0004965085422140039	0.0004936670088053178	0.0005364943114027457	0.0005316607215677213	0.0005595596633229523	0.0005534869828108935	0.0005842293451706496	0.0005767612731743071	0.0006362346797439586	0.0006255974548619722	0.08530821089645517	0.08148439440714926	1.32059003776937e-06	0.0001567161550153212	1.305271582163715e-06	0.00015489829156453694
51.84697758757708	0.0004967947165331083	0.0004939545961593892	0.0005368585013775325	0.0005320226829281413	0.0005599717990605704	0.0005538943369359017	0.0005846950663486469	0.0005772191081458183	0.0006368208839319456	0.0006261679391438535	0.08542673943824831	0.08159755788026274	1.3337309255662295e-06	0.0001592292331640266	1.3182537027103597e-06	0.0001573814620992181
52.15938170914916	0.0004970850748180704	0.0004942464060053297	0.000537228352967387	0.0005323902765147406	0.0005603905183902187	0.0005543081962443855	0.0005851684124585997	0.0005776844289313752	0.0006374170910459074	0.0006267481302087002	0.08554759211295286	0.0817129400638795	1.346840330993318e-06	0.00016176312580377938	1.3312043486365683e-06	0.00015988515363299372
52.47366822270851	0.0004973796277092226	0.0004945424503050049	0.0005376039034954161	0.0005327635397951788	0.0005608158759307546	0.0005547286145835231	0.0005856494581566982	0.0005781573082300987	0.0006380234231708035	0.000627338144943918	0.08567081768422408	0.08183058750088172	1.3599191293339882e-06	0.00016431807550533473	1.3441243772000736e-06	0.00016240960411306737
52.789848470613855	0.0004976783854676413	0.0004948427406760506	0.0005379851905122445	0.0005331425104740997	0.0005612479269386632	0.0005551556464259178	0.0005861382792250647	0.0005786378198254746	0.0006386400047183132	0.000627938102437066	0.0857964660564041	0.08195054782253014	1.3729681990581714e-06	0.000166894328531772	1.3570146485413935e-06	0.00016495505507077568
53.107933863567155	0.0004979813579572267	0.0004951472883749113	0.0005383722517942493	0.0005335272264916819	0.0005616867273177974	0.0005555893468790531	0.0005866349525956621	0.0005791260386081058	0.0006392669624871956	0.0006285481240323737	0.08592458830544211	0.08207286977795555	1.385988422025015e-06	0.00016949213491629367	1.3698760258707473e-06	0.0001675217516954458
53.42793588102576	0.0004982885546261015	0.0004954561042792287	0.0005387651253415997	0.0005339177260220097	0.000562132333629311	0.0005560297716949262	0.0005871395563748711	0.0005796220405990933	0.0006399044257256194	0.0006291683333890869	0.08605523671081175	0.08219760326459631	1.3989806836521264e-06	0.00017211174853816458	1.3827093756317707e-06	0.0001701099429074343
53.74986607161648	0.0004985999844873288	0.0004957691988695745	0.0005391638493761298	0.0005343140474712858	0.0005625848031017944	0.0005564769772798819	0.0005876521698687843	0.0005801259029740921	0.0006405525261955648	0.0006297988565417426	0.08618846478844722	0.08232479935960595	1.4119458731147406e-06	0.000174753427203439	1.395515567677373e-06	0.00017271988143381656
54.073736053552395	0.0004989156560988968	0.0004960865822104835	0.0005395684623390046	0.0005347162294758477	0.0005630441936416279	0.0005569310207046423	0.0005881728736092164	0.0005806377040880422	0.0006412113982393527	0.0006304398219624166	0.08632432732473586	0.08245451035227583	1.4248848835462982e-06	0.00017741743272728372	1.4082954754620746e-06	0.00017535182388750403
54.399557515052166	0.0004992355775429703	0.000496408263930783	0.0005399790028881954	0.0005351243109000089	0.0005635105638435484	0.0005573919597145537	0.0005887017493804888	0.0005811575235006249	0.0006418811788484169	0.0006310913606250571	0.0864628804116273	0.08258678977750261	1.4377986122395643e-06	0.00018010403101863248	1.4210499762288154e-06	0.00017800603084756894
54.727342214761876	0.0004995597564043548	0.0004967342532031669	0.0005403955098957391	0.0005355383308336889	0.0005639839730014442	0.0005578598527400345	0.0005892388802469832	0.0005816854420024464	0.0006425620077343799	0.0006317536060719562	0.08660418148286474	0.08272169245034797	1.4506879608549043e-06	0.0001828134921668667	1.4337799512017255e-06	0.00018068276694158114
55.057101982179326	0.000499888199748164	0.000497064558723008	0.000540818022444778	0.000535958328589844	0.0005644644811193733	0.0005583347589072526	0.0005897843505815183	0.0005822215416419953	0.0006432540274025458	0.000632426694482466	0.08674828935141608	0.08285927450172641	1.4635538356491586e-06	0.00018554609053308968	1.446486285801231e-06	0.00018338230093258023
55.38884871808102	0.0005002209140966508	0.0004973991886863664	0.0005412465798263751	0.000536384343701678	0.0005649521489228348	0.000558816738049027	0.0005903382460945721	0.0005827659057533923	0.0006439573832279016	0.0006331107647440442	0.08689526424812713	0.08299959341526568	1.4763971476950853e-06	0.00018830210484191423	1.4591698698372593e-06	0.00018610490580495131
55.722594394951685	0.0005005579054051661	0.0004977381507671608	0.0005416812215360748	0.000536816415919621	0.0005654470378702664	0.0005593058507159528	0.0005909006538643695	0.0005833186189849566	0.0006446722235337209	0.0006338059585257121	0.08704516786165827	0.08314270806538027	1.4892188131037298e-06	0.00019108181827580395	1.4718315977364869e-06	0.00018885085885640696
56.058351057416104	0.0005008991790372226	0.0004980814520934836	0.0005421219872702275	0.0005372545852080728	0.0005659492101648077	0.0005598021581877827	0.0005914716623678909	0.000583879767328635	0.000645398699672894	0.0006345124203540461	0.08719806337973769	0.08328867875661541	1.5020197532884284e-06	0.00019388551857606184	1.484472368765144e-06	0.0001916204417910794
56.39613082267415	0.0005012447397386243	0.0004984290992230164	0.0005425689169220391	0.0005376988917418996	0.0005664587287663254	0.000560305722485039	0.0005920513615128189	0.0005844494381503143	0.0006461369661120841	0.0006352302976917868	0.0873540155318046	0.08343756726429481	1.51480089519802e-06	0.0001967134981427504	1.4970930872553953e-06	0.00019441394081541608
56.7359458809379	0.0005015945916106204	0.0004987810981175111	0.0005430220505773489	0.0005381493759026619	0.0005669756574036965	0.0005608166063808939	0.0005926398426704612	0.0005850277202210522	0.0006468871805188275	0.0006359597410191829	0.08751309063306675	0.08358943687653855	1.5275631715759705e-06	0.00019956605413931627	1.5096946628508036e-06	0.0001972316467378915
57.07780849587155	0.0005019487380820567	0.0004991374541163069	0.0005434814285101193	0.0005386060782745773	0.0005675000605873812	0.0005613348734133026	0.0005932371987096971	0.0005856147037492639	0.0006476495038517119	0.0006367009039181847	0.08767535663005734	0.08374435243768436	1.5403075212338082e-06	0.00020244348860158634	1.5222780107460466e-06	0.00020007385507049558
57.42173100503407	0.0005023071818804753	0.0004994981719088386	0.0005439470911776215	0.0005390690396401868	0.0005680320036222734	0.0005618605878974135	0.0005938435240319751	0.0005862104804139019	0.0006484241004537436	0.000637453943159597	0.08784088314772745	0.08390238039319872	1.5530348893205486e-06	0.00020534610854845703	1.534844051942789e-06	0.00020294086613423246
57.7677258203244	0.000502669925002129	0.0004998632555061022	0.0005444190792153071	0.0005395383009757315	0.000568571552620852	0.0005623938149382509	0.0005944589146074081	0.000586815143398661	0.0006492111381490585	0.000638219018793329	0.08800974153814144	0.0840635888360904	1.5657462276205247e-06	0.00020827422609868973	1.5473937135288647e-06	0.00020583298516987925
58.115805428429454	0.0005030369686808741	0.0005002327082110393	0.0005448974334313549	0.0005400139034462137	0.0005691187745166407	0.0005629346204437035	0.0005950834680120182	0.0005874287874272664	0.000650010788343111	0.0006389962942418694	0.08818200493084581	0.08422804755493707	1.5784424948424346e-06	0.00021122815858888588	1.5599279289421706e-06	0.00020875052244906378
58.465982391274686	0.0005034083133558739	0.0005006065325877845	0.0005453821948008612	0.0005404958884001241	0.0005696737370779745	0.0005634830711377871	0.0005957172834661516	0.0005880515087998559	0.0006508232261264784	0.0006397859363971076	0.08835774828496408	0.08439582808354355	1.5911246569254127e-06	0.00021420822869640255	1.5724476382472478e-06	0.00021169379338945027
58.818269346477535	0.0005037839586380967	0.0005009847304297495	0.0005458734044596809	0.0005409842973638332	0.0005702365089221015	0.0005640392345742339	0.0005963604618741406	0.0005886834054305311	0.0006516486303824564	0.0006405881157206687	0.08853704844309887	0.08456700375232516	1.6037936873676507e-06	0.0002172147645676803	1.5849537884474229e-06	0.00021466311867693322
59.172679007803275	0.0005041639032755445	0.0005013673027264861	0.0005463711036978868	0.0005414791720356224	0.0005708071595296184	0.0005646031791503919	0.0005970131058652384	0.000589324576886109	0.0006524871838985998	0.0006414030063478993	0.08871998418710074	0.08474164974147648	1.6164505675575133e-06	0.0002202480999498324	1.5974473337837221e-06	0.00021765882438865014
59.52922416562417	0.0005045481451171651	0.000501754249629286	0.000546875333952836	0.0005419805542793385	0.0005713857592592592	0.000565174974121458	0.0005976753198358959	0.00058997512442612	0.0006533390734823795	0.0006422307861956664	0.08890663629579545	0.08491984313599005	1.6290962871151702e-06	0.00022330857432646678	1.6099292360548202e-06	0.00022068124212164253
59.887917687380885	0.000504936681075397	0.000502145570415463	0.0005473861368018267	0.0005424884861176594	0.0005719723793630396	0.0005657546896150472	0.0005983472099934201	0.0005906351510441117	0.0006542044900811395	0.0006430716370741344	0.08909708760472788	0.08510166298261258	1.641731844252009e-06	0.0002263965330589618	1.622400464941433e-06	0.000223730709124903
60.24877251804685	0.0005053295070872953	0.0005025412634512687	0.000547903553954319	0.0005430030097249444	0.0005725670920017828	0.0005663423966461149	0.0005990288844010801	0.0005913047615103017	0.0006550836289065426	0.000643925744802695	0.08929142306802688	0.08528719034880801	1.6543582461442516e-06	0.00022951232753228024	1.634861998357491e-06	0.0002268075684374593
60.6118016805955	0.0005057266180741777	0.0005029413261533867	0.0005484276272437115	0.000543524167419661	0.0005731699702610242	0.0005669381671322472	0.0005997204530247159	0.0005919840624156404	0.0006559766895637031	0.0006447932993302343	0.08948972982245641	0.08547650838380645	1.6669765093217485e-06	0.00023265631530690334	1.6473148228038055e-06	0.00022991216903042733
60.97701827647021	0.0005061280078997417	0.0005033457549489516	0.0005489583986186486	0.0005440520016563611	0.0005737810881673307	0.0005675420739093242	0.0006004220277809173	0.0005926731622173447	0.000656883876185223	0.0006456744948599337	0.0896920972537534	0.08566970238183934	1.6795876600766155e-06	0.00023582886027595507	1.6597599337393005e-06	0.00023304486595418505
61.34443548605718	0.0005065336693265851	0.0005037545452340309	0.0005494959101338331	0.0005445865550171903	0.0005744005207050252	0.0005681541907475779	0.0006011337225868344	0.0005933721712859579	0.0006578053975703448	0.0006465695299788026	0.08989861706535461	0.08586685984763288	1.6921927348705675e-06	0.00023903033282632324	1.6721983359652528e-06	0.00023620602049069517
61.71406656916102	0.0005069435939710605	0.0005041676913305027	0.0005500402039403246	0.0005451278702028995	0.0005750283438333461	0.0005687745923680506	0.0006018556534116804	0.0005940812019539935	0.0006587414673294466	0.0006474786077921482	0.09010938334958479	0.08606807056426413	1.7047927807834536e-06	0.00024226111000874573	1.684631044028724e-06	0.00023939600031187835
62.085924865483435	0.0005073577722564202	0.0005045851864412864	0.0005505913222753094	0.000545675990023358	0.00057566463450406	0.0005694033544594797	0.0006025879383300225	0.0005948003685662512	0.0006596923040341503	0.0006484019360632339	0.09032449266144105	0.08627342666346909	1.7173888559664533e-06	0.0002455215757125595	1.6970590826445326e-06	0.00024261517964402346
62.46002379510434	0.0005077761933641573	0.0005050070226038314	0.0005511493074512991	0.0005462309573875165	0.0005763094706795319	0.0005700405536956125	0.000603330697576908	0.000595529787531852	0.00066065813137326	0.0006493397273583243	0.09054404409506116	0.08648302269852176	1.729982030116632e-06	0.00024881212084711113	1.709483487121995e-06	0.0002458639394367218
62.83637685896657	0.0005081988451834895	0.0005054331906418184	0.0005517142018447552	0.0005467928152928196	0.0005769629313512863	0.0005706862677529742	0.0006040840536049238	0.000596269577378077	0.0006616391783148408	0.0006502921991973998	0.09076813936298275	0.08669695571976459	1.742573384970361e-06	0.00025213314353049465	1.721905303826471e-06	0.00024914266754025305
63.21499763936286	0.0005086257142589005	0.0005058636801149871	0.0005522860478840895	0.0005473616068140267	0.0005776250965590607	0.0005713405753291077	0.0006048481311432631	0.0005970198588060889	0.0006626356792746872	0.0006512595742107757	0.09099688287833807	0.08691532535293463	1.7551640148228678e-06	0.000255485049285617	1.734325590650775e-06	0.0002524517588886749
63.59589980042612	0.0005090567857356731	0.000506298479267022	0.0005528648880370363	0.0005479373750914244	0.0005782960474103902	0.0005720035561612962	0.000605623057258897	0.0005977807547486129	0.0006636478742915118	0.00065224208030192	0.09123038184008304	0.08713823388037377	1.7677550270628556e-06	0.0002588682512436047	1.7467454175053429e-06	0.0002557916156895046
63.979097088622495	0.0005094920433033161	0.0005067375749714128	0.0005534507647973472	0.0005485201633183962	0.0005789758661007225	0.0005726752910457937	0.0006064089614199268	0.000598552390429661	0.0006646760092091403	0.0006532399508167444	0.09146874632139945	0.08736578632526329	1.7803475427419268e-06	0.0002622831703563838	1.7591658668402767e-06	0.0002591626476225184
64.36460333324754	0.0005099314691368258	0.0005071809526752184	0.0005540437206707989	0.0005491100147283284	0.0005796646359341119	0.0005733558618575847	0.0006072059755612357	0.0005993348934264029	0.0006657203358660775	0.0006542534247196917	0.09171208936140715	0.08759809053901305	1.7929426971610273e-06	0.0002657302356170732	1.7715880341793132e-06	0.00026256527204478186
64.75243244692527	0.0005103750438356627	0.0005076285963406276	0.0005546437981604565	0.0005497069725808052	0.0005803624413444838	0.000574045351570684	0.0006080142341525137	0.0006001283937332513	0.0006667811122927608	0.0006552827467769148	0.0919605270603276	0.08783525729192761	1.8055416404778174e-06	0.00026920988428814907	1.7840130286805736e-06	0.00026599991420417357
65.14259842611021	0.0005108227463603852	0.0005080804883842551	0.0005552510397511895	0.0005503110801470877	0.0005810693679175197	0.0005747438442790116	0.0006088338742687926	0.0006009330238282933	0.0006678586029168988	0.0006563281677469177	0.09221417867824848	0.08807740036730342	1.8181455383565418e-06	0.0002727225621416557	1.7964419737219245e-06	0.00026946700746165175
65.53511535159264	0.0005112745539668158	0.0005085366096140578	0.0005558654878933797	0.0005509223806948129	0.000581785502413175	0.0005754514252178515	0.0006096650356635768	0.0006017489187421413	0.0006689530787772718	0.0006573899445789885	0.09247316673764334	0.08832463665910069	1.8307555726402355e-06	0.0002762687237080619	1.8088760075217914e-06	0.00027296699352408194
65.92999738900669	0.0005117304421376668	0.000508996939163789	0.0005564871849858063	0.0005515409174719089	0.0005825109327888624	0.0005761681807859415	0.0006105078608447115	0.0006025762161293406	0.0006700648177464095	0.0006584683406198254	0.09273761712981547	0.08857708627334354	1.84337294204342e-06	0.00027984883253401316	1.821316283774719e-06	0.00027650032268428104
66.32725878934137	0.0005121903845114951	0.0005094614544248761	0.0005571161733576525	0.0005521667336896576	0.0005832457482233144	0.0005768941985681847	0.0006113624951530886	0.0006034150563424236	0.0006711941047625724	0.0006595636258287262	0.09300765922543193	0.08883487263342416	1.8559988628990111e-06	0.0002834633614544474	1.8337639723252017e-06	0.0002800674540726217
66.72691388945532	0.0005126543528089061	0.0005099301309756368	0.0005577524952496154	0.0005527998725049037	0.0005839900391411876	0.0005776295673590523	0.000612229086844348	0.0006042655825087582	0.0006723412320715184	0.0006606760770018021	0.09328342598932937	0.08909812258946165	1.8686345699235477e-06	0.00028711279287427227	1.846220259866453e-06	0.00028366885591880886
67.12897711259382	0.0005131223167558685	0.0005104029425076984	0.0005583961927940503	0.0005534403770013302	0.0005847438972383941	0.0005783743771866611	0.0006131077871736878	0.0006051279406102917	0.0006735064994785067	0.0006618059780056072	0.09356505409979865	0.08936696653192186	1.8812813170245978e-06	0.0002907976190624634	1.8586863506815654e-06	0.0002873050058254112
67.53346296890952	0.0005135942440040438	0.0005108798607495319	0.0005590473079941402	0.0005540882901698	0.0005855074155082405	0.0005791287193376035	0.0006139987504839492	0.0006060022795663506	0.0006746902146110827	0.0006629536200207065	0.09385268407251392	0.0896415385096578	1.893940378146111e-06	0.00029451834245977637	1.8711634674162215e-06	0.00029097639105371553
67.94038605598601	0.0005140701000479923	0.0005113608553869595	0.0005597058827020184	0.000554743654887681	0.0005862806882683649	0.0005798926863825161	0.0006149021342971155	0.0006068887513196177	0.0006758926931931645	0.000664119301795637	0.09414646038934758	0.0899219763526042	1.906613048151067e-06	0.0002982754759992129	1.8836528518726553e-06	0.0002946835088187827
68.3497610593647	0.0005145498481391365	0.0005118458939805247	0.0005603719585958097	0.0005554065138971405	0.0005870638111885485	0.0005806663722024497	0.0006158180994093892	0.0006077875109254497	0.0006771142593310102	0.0006653033299118059	0.09444653163226886	0.09020842179930218	1.9193006437627806e-06	0.00030206954344345893	1.896155765876038e-06	0.00029842686660358497
68.7616027530747	0.000515033449196351	0.0005123349418795945	0.0005610455771555446	0.0005560769097823489	0.000587856881319413	0.0005814498720160775	0.0006167468099900338	0.0006086987166446887	0.0006783552458116797	0.00066650601905988	0.09475305062257793	0.09050102062948721	1.9320045045278893e-06	0.00030590107973402225	1.9086734921502967e-06	0.0003022069824817619
69.17592600016614	0.0005155208617130295	0.0005128279621330476	0.0005617267796378877	0.0005567548849455341	0.0005886599971220539	0.0005822432824077485	0.0006176884336841316	0.0006096225300401346	0.0006796159944146183	0.000667727692328242	0.09506617456569028	0.09079992280198947	1.944725993849165e-06	0.00030977063135981253	1.9212073352524797e-06	0.00030602438545759836
69.59274575324658	0.0005160120416604967	0.0005133249153964187	0.0005624156070496293	0.0005574404815818572	0.0005894732584986619	0.0005830467013564702	0.0006186431417194766	0.000610559116076852	0.0006808968562370507	0.0006689686815041453	0.09538606520176002	0.0911052825981405	1.957466500060066e-06	0.0003136787567415006	1.933758622559272e-06	0.00030987961582254475
70.01207705502031	0.0005165069423876059	0.0005138257598353505	0.0005631121001198946	0.0005581337416530344	0.0005902967668241603	0.0005838602282658217	0.0006196111090177878	0.0006115086432265082	0.0006821981920339051	0.0006702293273882196	0.09571288896238067	0.09141725877100347	1.970227437556862e-06	0.00031762602663408523	1.946328705287664e-06	0.00031377322552562925
70.43393503883172	0.0005170055145163685	0.0005143304510251882	0.0005638162992709942	0.000558834706859659	0.0005911306249789286	0.0005846839639948699	0.0006205925143104539	0.0006124712835759192	0.00068352037257302	0.0006715099801230175	0.09604681713366403	0.09173601470063711	1.9830102479811724e-06	0.000321613024548445	1.9589189595772003e-06	0.0003177057785634929
70.85833492921113	0.0005175077058334486	0.0005148389418465709	0.0005645282445878722	0.0005595434186121646	0.0005919749373826386	0.0005855180108901176	0.0006215875402590412	0.0006134472129400327	0.0006848637790064498	0.0006728109995363524	0.09638802602598567	0.09206171855571509	1.9958164014753643e-06	0.0003256403471941782	1.9715307876286108e-06	0.0003216778513883273
71.2852920424243	0.0005180134611773567	0.000515351182376841	0.0005652479757860816	0.0005602599180003596	0.000592829810029289	0.0005863624728185483	0.0006225963735808016	0.0006144366109795495	0.0006862288032587232	0.0006741327555001934	0.09673669715071638	0.09239454346177964	2.0086473980035447e-06	0.00032970860494463405	1.9841656188989256e-06	0.0003256900333358653
71.71482178702524	0.0005185227223211592	0.0005158671197771065	0.0005659755321782202	0.0005609842457614836	0.000593695350523468	0.0005872174552018069	0.0006236192051794254	0.0006154396613234323	0.0006876158484329643	0.0006754756283059639	0.09709301740426304	0.09273466767644739	2.0215047687257865e-06	0.0003338184223223989	1.996824911360234e-06	0.0003297429270738561
72.14693966441222	0.0005190354278505155	0.0005163866981747598	0.0005667109526387587	0.0005617164422467005	0.000594571668117921	0.000588083065051586	0.0006246562302813044	0.0006164565516965232	0.0006890253292358285	0.0006768400090571	0.09745717925976491	0.0930822747718828	2.0343900774639698e-06	0.0003379704385119836	2.0095101528226286e-06	0.00033383714907286866
72.58166126938723	0.0005195515130368613	0.0005169098585412828	0.0005674542755671965	0.000562456547385971	0.0005954588737524888	0.0005889594110062617	0.0006257076485775987	0.0006174874740525612	0.0006904576724222997	0.0006782263000798274	0.09782938096681408	0.09343755382491908	2.0473049222334344e-06	0.0003421653078962972	2.0222228623252353e-06	0.0003379733300998278
73.01900229071879	0.0005200709097055138	0.000517436538565116	0.0005682055388494507	0.0005632046006512236	0.0005963570800944741	0.0005898466033688563	0.0006267736643723827	0.0006185326247128388	0.0006919133172614062	0.0006796349153531206	0.09820982675958784	0.09380069961514424	2.0602509368611516e-06	0.0003464037006212367	2.0349645916101873e-06	0.0003421521157376539
73.45897851170821	0.0005205935460985089	0.0005179666725194024	0.0005689647798174231	0.000563960641017747	0.000597266401580526	0.0005907447541463856	0.0006278544867372049	0.0006195922045108163	0.0006933927160240334	0.000681066280958917	0.09859872707378797	0.09417191283138159	2.0732297927017994e-06	0.0003506863031913915	2.0477369266733592e-06	0.0003463741669318121
73.90160581075892	0.0005211193467319422	0.000518500191124387	0.000569732035206651	0.0005647247069237358	0.0005981869544601149	0.0005916539770906718	0.000628950329672389	0.0006206664189429939	0.0006948963344940546	0.0006825208355536965	0.09899629877282204	0.09455140028693658	2.0862432004348274e-06	0.0003550138190942381	2.0605414893935976e-06	0.00035064016056306213
74.34690016194996	0.0005216482322475753	0.0005190370214042347	0.000570507341111951	0.000565496836227881	0.0005991188568406741	0.0005925743877406817	0.0006300614122754208	0.0006217554783263546	0.000696424652504072	0.000683999030862608	0.09940276538367622	0.09493937514405903	2.0992929119597508e-06	0.00035938696945728155	2.0733799392553013e-06	0.00035495079005117003
74.79487763561212	0.0005221801192584819	0.0005195770865380437	0.0005712907329409793	0.0005662770661649404	0.0006000622287345033	0.0005935061034664888	0.0006311879589168095	0.0006228595979627439	0.0006979781644971745	0.0006855013321974136	0.09981835734295429	0.09533605714805986	2.1123807224084296e-06	0.0003638064937425134	2.0862539751763864e-06	0.00035930676599217615
75.24555439890803	0.0005227149201884765	0.000520120305704804	0.000572082245365603	0.0005670654332991878	0.0006010171921075343	0.0005944492435149362	0.0006323301994238125	0.0006239789983105387	0.0006995573801161787	0.0006870282189995933	0.1002433122535868	0.09574167287155586	2.125508472271406e-06	0.00036827315047782694	2.0991653374222282e-06	0.00036370881682676326
75.6989467164156	0.0005232525431050629	0.0005206665939220411	0.0005728819122709943	0.0005678619734756367	0.0006019838709300508	0.0005954039290570868	0.0006334883692724474	0.0006251139051639994	0.0007011628248219295	0.0006885801854100386	0.10067787515273055	0.09615645596936159	2.1386780496251805e-06	0.00037278771802563837	2.1121158096316017e-06	0.00036815768954547023
76.15507095071504	0.0005237928915456369	0.0005212158618778822	0.000573689766702338	0.0005686667217689555	0.0006029623912294645	0.0005963702832375658	0.0006346627097882412	0.0006262645498407187	0.0007027950405423364	0.000690157740866858	0.10112229879143374	0.09658064744453232	2.1518913925149636e-06	0.00037735099539830397	2.1251072209776045e-06	0.00037265415043535866
76.61394356297929	0.00052433586433666	0.0005217680157562655	0.0005745058408090537	0.0005694797124299561	0.0006039528811452901	0.0005973484312259072	0.000635853468356195	0.0006274311693776095	0.0007044545863539392	0.0006917614107329267	0.1015768439266427	0.09701449592614256	2.1651504914547374e-06	0.0003819638031154343	2.1381414484252913e-06	0.0003771989858636915
77.07558111356816	0.000524881355405495	0.0005223229570549934	0.000575330165786408	0.000570300978829547	0.0006049554709863951	0.0005983385002699857	0.0006370608986404557	0.0006286140067358811	0.0007061420391978886	0.0006933917369548882	0.10204177962618338	0.09745825795936873	2.1784573920768284e-06	0.00038662698411061347	2.151220419129387e-06	0.0003817930031064648
77.54000026262605	0.0005254292535846185	0.000522880582396336	0.0005761627718144227	0.0005711305534000426	0.0006059702932907054	0.0005993406197516858	0.0006382852608142555	0.0006298133110155225	0.0007078579946324025	0.000695049278755482	0.10251738358736759	0.09791219830852262	2.191814197948015e-06	0.00039134140469127	2.1643461129893177e-06	0.000386437031226719
78.00721777068286	0.0005259794424078698	0.0005234407833298625	0.0005770036879939343	0.0005719684675737049	0.0006069974828874634	0.0006003549212449167	0.0006395268218006721	0.0006310293376798019	0.0007096030676238414	0.000696734613361141	0.10300394246993859	0.09837659027367748	2.205223073535687e-06	0.0003961079555508118	2.1775205653314176e-06	0.0003911319219988274
78.47725049925933	0.0005265317998984108	0.0005240034461271678	0.000577852942279697	0.0005728147517183928	0.0006080371769622162	0.0006013815385761055	0.0006407858555248229	0.0006322623487903462	0.0007113778933787397	0.0006984483367669748	0.10350175224406814	0.09885171602159228	2.2186862473637424e-06	0.00040092755284218407	2.190745869756587e-06	0.0003958785508870327
78.95011541147531	0.0005270861983480457	0.0005245684515681512	0.0005787105614103839	0.0005736694350701874	0.0006090895151246751	0.000602420607887317	0.000642062643178145	0.0006335126132533971	0.0007131831282192522	0.0007001910645413699	0.10401111855421367	0.09933786693167604	2.232206015357241e-06	0.0004058011393138772	2.20402418117183e-06	0.0004006778180832421
79.42582957266194	0.0005276425040875403	0.0005251356747184931	0.000579576570835364	0.0005745325456628619	0.0006101546394796303	0.0006034722677021622	0.000643357473495448	0.000634780407077883	0.0007150194505046785	0.0007019634326726207	0.10453235709963536	0.0998353439577704	2.245784744382435e-06	0.000410729685512215	2.217357718990601e-06	0.0004055306496032196
79.90441015097758	0.000528200577247557	0.0005257049846979406	0.0005804509946380958	0.000575404110254048	0.000611232694701085	0.0006045366589946383	0.0006446706430454704	0.0006360660136459671	0.000716887561601879	0.0007037660984601349	0.10506579403246796	0.10034445800656906	2.2594248760073217e-06	0.00041571419105636276	2.230748770528637e-06	0.00041043799844792117
80.38587441802741	0.0005287602715098162	0.0005262762444390258	0.000581333855456	0.0005762841542479544	0.0006123238281098231	0.000605613925261097	0.0006460024565357301	0.0006373697239968108	0.0007187881869076267	0.0007055997414529709	0.10561176637426474	0.10086553033357135	2.2731289305002924e-06	0.00042075568599145297	2.2441996946229127e-06	0.0004154008458374936
80.87023974948666	0.0005293214338480722	0.0005268493104358001	0.0005822251743966539	0.0005771727016144797	0.0006134281897546034	0.0006067042125955232	0.0006473532271324963	0.0006386918371243022	0.0007207220769261271	0.0007074650644386314	0.10617062245198793	0.1013988929574749	2.286899511068385e-06	0.000425855232223063	2.2577129254581184e-06	0.00042042020251632783
81.35752362572781	0.0005298839042584729	0.0005274240324821589	0.0005831249709501402	0.0005780697748045606	0.0006145459324972126	0.0006078076697683133	0.0006487232767967781	0.0006400326602895759	0.0007226900084051827	0.0007093627944852541	0.10674272235450101	0.10194488909400319	2.300739308366156e-06	0.0004310139250411765	2.271290976636753e-06	0.0004254971101399635
81.8477436324513	0.0005304475154788671	0.0005280002533993222	0.0005840332628973915	0.0005789753946615883	0.0006156772121016114	0.0006089244483087909	0.0006501129366372841	0.0006413925093492007	0.000724692785534735	0.0007112936840405732	0.10732843841065663	0.1025038736102121	2.3146511052901317e-06	0.000436232894739097	2.284936445518535e-06	0.0004306326427490903
82.34091746132043	0.000531012092696585	0.0005285778087520009	0.0005849500662143458	0.0005798895803287128	0.0006168221873274355	0.000610054702591676	0.0006515225472813609	0.0006427717090999581	0.0007267312412117636	0.0007132585120912492	0.10792815569015124	0.1030762135003716	2.3286377820742324e-06	0.00044151330833379354	2.2986520178117824e-06	0.00043582790833232576
82.83706291059936	0.0005315774532442163	0.0005291565265527693	0.0005858753949717352	0.0005808123491518555	0.0006179810200281171	0.000611198589927755	0.0006529524592649962	0.0006441705936412081	0.000728806238375834	0.0007152580853864356	0.10854227252838454	0.1036622883846013	2.3427023217170717e-06	0.0004468563713962981	2.3124404724783436e-06	0.0004410840504906477
83.33619788579601	0.0005321434062828896	0.0005297362269541511	0.0005868092612303223	0.000581743716578242	0.0006191538752539386	0.000612356270659036	0.0006544030334430595	0.0006455895067559195	0.0007309186714199071	0.0007172932397297466	0.10917120107665394	0.1042624910315114	2.3568478157638987e-06	0.0004522633300007711	2.3263046869568486e-06	0.000446402250208755
83.83834040030794	0.000532709752472524	0.0005303167219278908	0.0005877516749313822	0.000582683696050255	0.0006203409213603229	0.0006135279082586609	0.0006558746414210065	0.0006470288023114831	0.0007330694676813378	0.000719364841344071	0.10981536787906859	0.10487722790615162	2.3710774704490366e-06	0.00045773547279619187	2.3402476426987546e-06	0.0004517837277352027
84.34350857607244	0.0005332762836285076	0.0005308978149308643	0.0005887026437822189	0.0005836322988943918	0.0006215423301216984	0.0006147136694358712	0.0006573676660093721	0.0006484888446815304	0.000735259589018377	0.0007214737883140163	0.11047521447768247	0.1055069197446968	2.385394613268533e-06	0.0004632741332191437	2.3542724311006666e-06	0.0004572297445911977
84.85172064422062	0.0005338427823642623	0.000531479300557082	0.0005896621731365275	0.0005845895342051358	0.0006227582768513342	0.0006159137242464022	0.0006588825017025002	0.0006499700091900739	0.0007374900334779203	0.0007236210121111611	0.11115119804742016	0.10615200215733786	2.3998026999690362e-06	0.00046888069184948533	2.3683822598164535e-06	0.0004627416057093603
85.36299494573534	0.0005344090217190818	0.0005320609641751755	0.000590630265869353	0.0005855554087234905	0.0006239889405274975	0.0006171282462086084	0.0006604195551829986	0.0006514726825793383	0.0007397618370606205	0.0007258074792076151	0.11184379206248161	0.10681292626097968	2.4143053220091653e-06	0.0004745565789230771	2.3825804594798444e-06	0.00046832066171154096
85.87734993211305	0.0005349747647706591	0.0005326425815507783	0.0005916069222464407	0.0005865299267099657	0.0006252345039264007	0.0006183574124257439	0.0006619792458535777	0.0006529972635028003	0.0007420760755900197	0.0007280341927838818	0.11255348699601005	0.1074901593434305	2.428906214529806e-06	0.00048030327701686915	2.396870490894206e-06	0.0004739683113434423
86.39480416602983	0.0005355397642316613	0.0005332239184531525	0.0005925921397877269	0.0005875130898117649	0.000626495153762369	0.0006196014037147915	0.0006635620063980099	0.0006545441630450215	0.0007444338666928288	0.0007303021945374253	0.11328079105493283	0.10818418556087	2.4436092648590264e-06	0.00048612232391392896	2.41125595270425e-06	0.00047968600407194417
86.91537632201124	0.0005361037620297084	0.0005338047302454147	0.0005935859131247402	0.0005885048969239327	0.0006277710808357374	0.0006208604047422955	0.0006651682833730985	0.0006561138052700039	0.0007468363718980672	0.000732612566598874	0.11402623095199335	0.1088955066705117	2.4584185216043044e-06	0.0004920153156669493	2.425740589589347e-06	0.00048547524285971755
87.43908518710603	0.00053666648887007	0.0005343847614576661	0.0005945882338516408	0.0005895053440441871	0.0006290624801890024	0.0006221346041676688	0.0006667985378336599	0.0006577066277998981	0.0007492847988633606	0.000734966433563311	0.11479035271714734	0.10962464280049981	2.473338204368389e-06	0.0004979839098729899	2.4403283010249665e-06	0.0004913375871321429
87.9659496615646	0.0005372276637803913	0.0005349637453423344	0.0005955990903696638	0.0005905144241211978	0.0006303695512718091	0.0006234241947945069	0.0006684532459927051	0.0006593230824260651	0.0007517804037373978	0.0007373649646447274	0.11557372255061109	0.11037213325919759	2.488372714148858e-06	0.0005040298291796586	2.455023150653977e-06	0.0004972746559508412
88.4959887595208	0.0005377869936367168	0.0005355414034109774	0.0005966184677246746	0.0005915321268960033	0.0006316924981153963	0.0006247293737304556	0.0006701328999191316	0.0006609636357545956	0.0007543244936682251	0.0007398093759623158	0.11637692772002418	0.11113853738618841	2.5035266444627937e-06	0.0005101548650372767	2.4698293763074928e-06	0.0005032881314092491
89.0292216096782	0.0005383441726700596	0.000536117444951794	0.0005976463474375678	0.0005925584387362985	0.0006330315295171618	0.0006260503425562415	0.0006718380082754397	0.0006626287698885854	0.0007569184294678754	0.0007423009329680162	0.11720057750434766	0.11192443544744503	2.518804793258801e-06	0.0005163608817194409	2.4847514007405366e-06	0.0005093797622707508
89.56566745600044	0.0005388988819527563	0.0005366915665270599	0.0005986827073272367	0.0005935933424632976	0.0006343868592360881	0.0006273873075045236	0.0006735690970981795	0.0006643189831496313	0.0007595636284447002	0.0007448409530254839	0.11804530418728877	0.1127304295773049	2.5342121756850074e-06	0.0005226498206338248	2.4997938431335805e-06	0.000515551367867309
90.1053456584057	0.0005394507888637895	0.0005372634514496622	0.0005997275213258021	0.0005946368171708597	0.0006357587061998012	0.0006287404796492677	0.0006753267106240086	0.0006660347908411863	0.0007622615674156771	0.0007474308081514728	0.11891176410323169	0.11355714477005643	2.549754037769634e-06	0.0005290237049454388	2.5149615314094083e-06	0.0005218048422790666
90.6482756934654	0.0005399995465322713	0.0005378327692378978	0.0006007807592858164	0.0005956888380365701	0.0006371472947241193	0.0006301100751064067	0.000677111412164519	0.0006677767260566296	0.000765013785912038	0.0007500719279315594	0.11980063873888577	0.11440522992413031	2.565435871095239e-06	0.000535484644539494	2.530259515450082e-06	0.0005281421588200497
91.19447715510712	0.0005405447932582266	0.000538399175047662	0.0006018423867791317	0.0005967493761244546	0.0006385528547460086	0.0006314963152466207	0.0006789237850331839	0.0006695453405351265	0.00076782188959266	0.000752765802623115	0.12071263589403591	0.11527535894210647	2.5812634285528237e-06	0.0005420348413524567	2.545693081279607e-06	0.0005345653748551754
91.74396975532183	0.0005410861519098113	0.0005389623090811327	0.0006029123648871234	0.0005978183981789955	0.0006399756220709497	0.0006328994269211335	0.0006807644335280773	0.0006713412055685947	0.0007706875538809182	0.0007555139864595463	0.12164849090505356	0.11616823188996345	2.5972427412470408e-06	0.0005486765951002309	2.5612677662824454e-06	0.0005410766369744607
92.29677332487483	0.0005416232292960627	0.0005395217959710185	0.0006039906499819454	0.0005988958664101122	0.0006414158386357817	0.0006343196427014896	0.0006826339839742987	0.0006731649129633474	0.0007736125278420379	0.0007583181011709976	0.1226089679350898	0.11708457621922666	2.6133801366728417e-06	0.00055541230944052	2.5769893755609808e-06	0.0005476781865570157
92.85290781402206	0.0005421556155142708	0.000540077244139433	0.0006050771934985155	0.0005999817382687688	0.0006428737527882246	0.0006357572011343862	0.0006845330858303491	0.0006750170760602937	0.0007765986383194902	0.000761179839738059	0.12359486133509633	0.11802514805595404	2.6296822582451028e-06	0.0005622444986029262	2.592863999509678e-06	0.0005543723657565197
93.41239329322968	0.0005426828832710108	0.0005406282451303932	0.0006061719416968745	0.000601075966212841	0.0006443496195843194	0.0006372123470126809	0.0006864624128630396	0.0006768983308178412	0.0007796477943505739	0.0007641009703964109	0.12460699708019045	0.11899073356074073	2.6461560863038497e-06	0.0005691757945278791	2.6088980327155457e-06	0.0005611616239438316
93.97524995389855	0.0005432045871758954	0.000541174372914966	0.0006072748354146307	0.0006021784974629056	0.0006458437011052005	0.0006386853316638404	0.0006884226643959253	0.0006788093369620514	0.0007827619918831737	0.0007670833409119866	0.12564623428614433	0.11998215036427198	2.6628089607358104e-06	0.0005762089545621463	2.6250981943037313e-06	0.000568048524649381
94.54149810909283	0.0005437202630070455	0.0005417151831680101	0.0006083858098091324	0.0006032892737475797	0.000647356266794691	0.0006401764132571748	0.0006904145666366193	0.0006807507792089059	0.0007859433188176086	0.0007701288831479217	0.12671346681116213	0.12100024908322876	2.679648605315621e-06	0.0005833468697529348	2.6414715498351534e-06	0.000575035753044531
95.11115819427312	0.0005442294269472848	0.0005422502125154737	0.0006095047940890589	0.0006044082310380486	0.0006488875938193539	0.0006416858571313231	0.0006924388740888307	0.000682723368563981	0.0007891939603996937	0.0007732396179464935	0.12780962494847772	0.12204591492173865	2.6966831539540362e-06	0.0005905925738002443	2.6580255349013425e-06	0.0005821261240124831
95.68425076803395	0.0005447315747900454	0.0005427789777511767	0.0006106317112351111	0.0006055352992714235	0.0006504379674528004	0.0006432139361436016	0.0006944963710554467	0.0006847278437052733	0.0007925162049935413	0.0007764176603513871	0.12893567721570828	0.12312006936393478	2.7139211789925684e-06	0.0005979492527224128	2.6747679805709914e-06	0.0005893225908619737
96.26079651284576	0.0005452261811139502	0.0005433009750219746	0.000611766477709477	0.0006066704020625635	0.0006520076814861757	0.0006447609310429573	0.0006965878732395128	0.0006867649724553842	0.0007959124502652462	0.0007796652251979168	0.13009263224736142	0.12422367196359234	2.7313717217211783e-06	0.000605420255296446	2.6917071408224386e-06	0.0005966282547362478
96.84081623580131	0.0005457126984250312	0.0005438156789802011	0.0006129090031537692	0.0006078134564039938	0.0006535970386669452	0.0006463271308684127	0.0006987142294505579	0.0006888355533498064	0.0007993852098115678	0.0007829846331014199	0.1312815407973607	0.12535772223726752	2.7490443253365025e-06	0.0006130091043493463	2.708851722158542e-06	0.0006040463747841174
97.42433086936633	0.0005461905562655407	0.0005443225419022626	0.0006140591900751448	0.0006089643723535786	0.0006552063511682966	0.0006479128333750895	0.0007008763234243629	0.0006909404173086545	0.0008029371202709254	0.0007863783168768854	0.13250349785897952	0.12652326166785208	2.7669490705499802e-06	0.0006207195089752426	2.7262109156075574e-06	0.0006115803791642699
98.01136147213543	0.000546659160288319	0.0005448209927722601	0.0006152169335203326	0.0006101230527096034	0.0006568359410916773	0.0006495183454900764	0.000703075075764989	0.0006930804294198048	0.0008065709489576547	0.0007898488284260249	0.13375964491016434	0.12772137582597187	2.7850966140618516e-06	0.0006285553777593822	2.7437944312863095e-06	0.0006192338769525768
98.60192922959182	0.0005471178912956474	0.0005453104363294777	0.0006163821207372957	0.000611289392672919	0.0006584861410051975	0.0006511439838005837	0.0007053114460186182	0.000695256490842096	0.0008102896020643799	0.0007933988461314362	0.1350511722928131	0.12895319661725135	2.8034982301894254e-06	0.0006365208331083616	2.761612535797037e-06	0.0006270106710425521
99.1960554548718	0.0005475661042415878	0.0005457902520786237	0.0006175546308243242	0.0006124632794958578	0.0006601572945209431	0.000652790075077125	0.0007075864348896919	0.0006974695408380515	0.0008140961334818556	0.0007970311828014283	0.13637932173528614	0.130219904664069	2.8221658559260876e-06	0.0006446202267883228	2.779676092686998e-06	0.0006349147721275705
99.79376158953411	0.0005480031271967565	0.0005462597932616585	0.0006187343343663312	0.0006136445921176033	0.0006618497569144558	0.0006544569568346312	0.0007099010866106896	0.0006997205589463784	0.0008179937542904503	0.0008007487942132914	0.1377453890281352	0.13152273183112453	2.841112139741241e-06	0.0006528581567827874	2.7979966062623802e-06	0.000642950413867388
100.39506920433367	0.0005484282602745674	0.0005467183857901165	0.0006199210930582225	0.000614833200785778	0.0006635638957900102	0.0006561449779347708	0.0007122564914780183	0.0007020105673054943	0.0008219858429829773	0.0008045547883076221	0.13915072686386182	0.13286296390488084	2.8603504944731085e-06	0.0006612394855974313	2.8165862690786346e-06	0.0006511220693543318
101.00000000000001	0.000548840774517953	0.000547165327136781	0.0006211147593152003	0.0006160289666639895	0.0006653000917956097	0.0006578544992329843	0.0007146537885675461	0.0007043406331402788	0.0008260759564845775	0.000808452435091529	0.14059674785236975	0.13424194343772822	2.8700737638707737e-06	0.0006654666246511806	2.8259782944764886e-06	0.0006552424751712561
