# Supplementary material for: White matter micro- and macrostructure brain charts for the human lifespan
Source: Nature. 2026 May 13;655(8124):979–89. doi: 10.1038/s41586-026-10454-2 (PMC13391363; doi:10.1038/s41586-026-10454-2)
Supplement: Supplementary file 12 — Centiles trajectories of brain charts. SDT.T9.1–5 contain the brain charts for the global metrics; SDT.T9.6–509 contain the brain charts for the tract-specific metrics (unnormalized); and SDT.T9.510–1157 contain the brain charts for the tract-specific macrostructural metrics (normalized). Included in each table are the male and female centile trajectories for the 2.5th, 25th, 50th, 75th and 97.5th percentiles; the interquartile range normalized by the 50th centile; and the derivatives of the 50th centiles with respect to both age and log(age). Charts are sampled in logarithmically spaced intervals. Age is reported in years, while centile trajectory values are reported in metric-specific units: diffusivities in mm2 s−1, volume in mm3, surface area in mm2, average length in mm, and FA is dimensionless (unitless). [file 41586_2026_10454_MOESM12_ESM.zip › plotted_curves/SDT.T9.179-IFO_right_surface_area_curve_metrics.csv]

ages	male_0.025th_percentile	female_0.025th_percentile	male_0.25th_percentile	female_0.25th_percentile	male_0.5th_percentile	female_0.5th_percentile	male_0.75th_percentile	female_0.75th_percentile	male_0.975th_percentile	female_0.975th_percentile	male_normalized_quantile_range	fwmale_normalized_quantile_range	male_median_centile_d_age	male_median_centile_d_log_age	female_median_centile_d_age	female_median_centile_d_log_age
0.25	13398.551560583443	13446.608472395164	18170.53674669801	17768.824916455724	20518.303790564165	19895.240612777907	22726.348884341995	21901.251788798963	26554.311727119926	25397.652092696844	0.2220364891828478	0.20770931866434172	17313.252849282366	9996.305431443398	16787.52095973899	9692.758975518838
0.25150637576242696	13415.581717061521	13463.699756962174	18193.632700910493	17791.410287262366	20544.384055025093	19920.528927462892	22755.235849323868	21929.089993178794	26588.064493417172	25429.934642401968	0.2220365008849034	0.2077093294552098	17282.666416808963	10008.601921923459	16757.863342559896	9704.68209098
0.2530218281966045	13432.653767178099	13480.83308602671	18216.785474602788	17814.051221639133	20570.528482336158	19945.87945673437	22784.193883431977	21956.996686496823	26621.900301643473	25462.29661681126	0.22203651271046376	0.20770934035996588	17221.36067434121	10033.19176045619	16698.419265926816	9728.525275188964
0.25454641199404576	13449.767700161396	13498.008448786026	18239.99505323263	17836.747705368456	20596.73705610024	19971.292184694645	22813.222968523787	21984.971851269584	26655.819130627617	25494.737995674874	0.2220365246609138	0.20770935137988683	17160.158365013078	10057.775177154224	16639.07548183389	9752.36223315727
0.2560801821758082	13466.92350477206	13515.22583396824	18263.26142162453	17859.499723613564	20623.00975920544	19996.767094753006	22842.32308566534	22013.01546925091	26689.820958273995	25527.258757858835	0.2220365367376536	0.2077093625162637	17099.06004985608	10082.351897953078	16579.83253429085	9776.192699155305
0.25762319409447826	13484.121169302802	13532.48522983196	18286.58456396927	17882.307260917998	20649.346573824587	20022.304169625193	22871.494215130682	22041.127521431405	26723.905761561982	25559.85888134441	0.22203654894210115	0.20770937377040444	17038.066284521483	10106.92164870957	16520.690962067805	9800.016407369636
0.2591755034361701	13501.36068157846	13549.786624166327	18309.964463823977	17905.170301205726	20675.74748141531	20047.90339133348	22900.736336401922	22069.3079880385	26758.07351654597	25592.538343228203	0.2220365612756891	0.2077093851436302	16977.177619287744	10131.484155218583	16461.651298736222	9823.833091928158
0.2607371662225343	13518.64202895571	13567.13000429076	18333.401104111774	17928.088827780753	20702.21246271963	20073.56474120629	22930.04942816884	22097.556848536056	26792.32419835493	25625.297119721658	0.22203657373986824	0.20770939663727833	16916.394599046558	10156.039143194444	16402.714072655886	9847.642486889847
0.2623082388127803	13535.965198323069	13584.515357054941	18356.8944671218	17951.06282332716	20728.74149776397	20099.288199878225	22959.43346832889	22125.874081624377	26826.65778119241	25658.135186151118	0.22203658633610582	0.20770940825270176	16855.717763355933	10180.586338307243	16343.879806984216	9871.444326250814
0.2638887779057103	13553.33017610066	13601.942668838585	18380.444534508886	17974.092269908786	20755.3345658589	20125.07374728971	22988.88843398681	22154.259665239857	26861.074238336125	25691.052516957396	0.2220365990658853	0.20770941999126954	16795.14764631819	10205.125466112513	16285.149019620381	9895.238343919627
0.26547884054176485	13570.736948240114	13619.411925551332	18404.051287293412	17997.177148969105	20781.991645598788	20150.921362686873	23018.414301454468	22182.713576554797	26895.573542137725	25724.049085695577	0.22203661193070906	0.20770943185436574	16734.684776680544	10229.65625210153	16226.522223251872	9919.024273726158
0.2670784841050822	13588.185500224383	13636.923112632589	18427.714705861126	18020.317441331008	20808.71271486183	20176.83102462128	23048.011046250624	22211.23579197718	26930.155664022554	25757.124865034773	0.22203662493209522	0.20770944384339138	16674.329677823	10254.178421704099	16167.999925360084	9942.801849442068
0.26868776632556873	13605.675817067675	13654.476215051425	18451.434769963013	18043.51312719673	20835.497750809696	20202.802710949883	23077.678643100786	22239.82628715055	26964.820574489488	25790.27982675797	0.22203663807158103	0.20770945595976278	16614.08286772389	10278.691700260155	16109.582628221251	9966.57080477057
0.2703067452809827	13623.207883315254	13672.071217306418	18475.211458715065	18066.76418614758	20862.346729887406	20228.836398834712	23107.417065936916	22268.48503695373	26999.568243110596	25823.5139417617	0.22203665135072037	0.20770946820491334	16553.94485897664	10303.19581302721	16051.270828843117	9990.330873307306
0.2719354793990299	13640.781683043258	13689.708103425442	18499.044750598037	18090.07059714372	20889.25962782303	20254.932064742632	23137.22628789716	22297.212015500554	27034.3986385308	25856.827180055738	0.22203666477108597	0.207709480580294	16493.91615877021	10327.690485166851	15993.065019017085	10014.081788569689
0.27357402745947257	13658.397199858568	13707.386856965537	18522.934623457277	18113.43233852401	20916.236419627483	20281.089684445167	23167.106281325625	22326.007196139624	27069.31172846767	25890.21951076287	0.22203667833426893	0.207709493087371	16433.997268908657	10352.175441759638	15934.965685319155	10037.823284000624
0.2752224485962505	13676.054416898653	13725.10746101277	18546.881054502548	18136.84938800582	20943.277079594318	20307.30923301829	23197.05701777216	22354.87055145416	27104.307479711137	25923.690902118633	0.22203669204187831	0.2077095057276288	16374.188685896806	10376.650407847483	15876.9733091807	10061.555092999246
0.27688080229961526	13693.753316831544	13742.869898182209	18570.88402030798	18160.321722684985	20970.381581299716	20333.590684842417	23227.078467992324	22383.80205326192	27139.385858123456	25957.241321471323	0.22203670589554228	0.20770951850256872	16314.490900714882	10401.115108293947	15819.088366668671	10085.276948790532
0.2785491484182772	13711.49388185522	13760.674150617298	18594.94349681127	18183.849319035035	20997.54989760158	20359.93401360149	23257.170601946393	22412.80167261424	27174.546828638086	25990.870735280845	0.22203671989690857	0.20770953141370926	16254.904399052262	10425.569267926272	15761.31132872682	10108.988584566861
0.28022754716156506	13729.276093698089	13778.520199990346	18619.059459314343	18207.432152907822	21024.78200064024	20386.339192283718	23287.33338880016	22441.86937979687	27209.79035526062	26024.57910911964	0.22203673404764251	0.2077095444625876	16195.429661237635	10450.012611488812	15703.642661103047	10132.68973344285
0.2819160591015993	13747.099933618209	13796.408027501748	18643.2318824823	18231.070199532518	21052.07786183733	20412.80619318046	23317.566796923693	22471.005144328683	27245.11640106729	26058.36640767129	0.22203674834943046	0.20770955765075794	16136.06716213189	10474.444863566197	15646.082824239507	10156.380128375255
0.28361474517547763	13764.965382403458	13814.33761388016	18667.46074034369	18254.763433515844	21079.43745189605	20439.334987886476	23347.870793891627	22500.208934962015	27280.524928205385	26092.23259473085	0.2220367628039782	0.20770957097979292	16076.817371322773	10498.865748708602	15588.632273466326	10180.059502285905
0.2853236666874746	13782.87242037124	13832.308939382207	18691.746006290086	18278.511828841714	21106.86074080076	20465.92554729953	23378.24534648266	22529.4807196822	27316.01589789264	26126.177633204323	0.22203677741300987	0.2077095844512832	16017.68075296469	10523.274991318583	15531.291458845139	10203.727587956935
0.2870428853112538	13800.821027368269	13850.321983792244	18716.087653075818	18302.315358870914	21134.347697816585	20492.57784162004	23408.69042067926	22558.82046570721	27351.58927041688	26160.20148510826	0.22203679217827202	0.2077095980668383	15958.65776588954	10547.672315722331	15474.060825279914	10227.384118095972
0.28877246309209376	13818.811182770465	13868.376726422292	18740.485652817886	18326.173996341044	21161.89829148943	20519.291840351045	23439.205981667514	22588.228139487597	27387.24500513587	26194.3041115697	0.22203680710152962	0.20770961182808725	15899.748863538727	10572.057446111925	15416.940812443383	10251.028825280722
0.2905124624491269	13836.842865482591	13886.473146111644	18764.93997699542	18350.087713366003	21189.512489645265	20546.067512297566	23469.7919938365	22617.70370670582	27422.983060476585	26228.48547282538	0.22203682218456947	0.2077096257366765	15840.954493994825	10596.43010656815	15359.931854819879	10274.66144198412
0.29226294617759224	13854.916053938221	13904.61122122686	18789.450596449697	18374.056481435982	21217.19025939024	20572.90482556668	23500.448420778313	22647.247132276294	27458.80339393524	26262.745528221825	0.22203683742919905	0.20770963979427282	15782.275100049563	10620.7900210917	15303.034381747246	10298.281700592022
0.294023977451102	13873.03072609942	13922.79092966141	18814.017481383704	18398.080271417053	21244.931567110183	20599.803747567	23531.175225287512	22676.858380344882	27494.70596207666	26297.08423621472	0.2220368528372461	0.20770965400256236	15723.711119094864	10645.136913528666	15246.248817338608	10321.889333343599
0.29579561982392083	13891.186859456537	13941.012248835523	18838.640601361876	18422.159053550917	21272.736378470265	20626.764245008442	23561.97236936082	22706.537414288574	27530.690720533945	26331.50155436858	0.22203686841056047	0.20770966836325053	15665.262983213179	10669.470507619437	15189.575580563396	10345.484072386753
0.29757793723326015	13909.384431028046	13959.275155695972	18863.31992530989	18446.292797454676	21300.604658414803	20653.78628390197	23592.83981419688	22736.28419671524	27566.757624008133	26365.997439356477	0.22203688415101364	0.207709682878063	15606.931119122542	10693.790526960045	15133.015085189603	10369.065649722237
0.29937099400158496	13927.623417360168	13977.579626715742	18888.055421514182	18470.48147212041	21328.53637116669	20680.86982955908	23623.77752019563	22766.098689463095	27602.906626267562	26400.571846959374	0.22203690006049853	0.2077096975487452	15548.715948264115	10718.096695044078	15076.567739854567	10392.633797244169
0.3011748548389356	13945.903794526843	13995.92563789397	18912.847057621904	18494.72504591508	21356.531480227448	20708.01484659177	23654.785446958314	22795.980853600624	27639.13768014783	26435.2247320661	0.22203691614093077	0.2077097123770639	15490.61788673792	10742.388735217508	15020.233948022127	10416.188246710692
0.30298958484526295	13964.225538129247	14014.313164755482	18937.694800640304	18519.023486579954	21384.58994837639	20735.221298911856	23685.863553286654	22825.930649425838	27675.45073755085	26469.956048672473	0.22203693239424738	0.20770972736480522	15432.637345343828	10766.666370694991	14964.014108029194	10439.728729757946
0.30481524951277783	13982.588623295813	14032.742182350801	18962.59861693675	18543.376761230647	21412.711737670776	20762.48914973101	23717.01179718295	22855.948036466365	27711.845749444976	26504.765749881386	0.22203694882240887	0.20770974251377705	15374.774729597382	10790.92932456173	14907.90861307457	10463.2549778861
0.3066519147283146	14000.993024681693	14051.212665255647	18987.558472238066	18567.784836356426	21440.896809444985	20789.818361560032	23748.23013584923	22886.032973478603	27748.32266586402	26539.65378790188	0.2220369654273989	0.20770975782580828	15317.030439690687	10815.177319736686	14851.917851204984	10486.766722443048
0.3084996467757088	14019.43871646873	14069.724587570856	19012.574331630425	18592.24767782015	21469.14512431047	20817.208896208762	23779.518525687123	22916.185418447643	27784.881435907093	26574.620114049012	0.2220369822112234	0.20770977330274912	15259.404870557599	10839.410079009831	14796.042205358855	10510.263694643974
0.31035851233818973	14037.925672365012	14088.27792292196	19037.64615955885	18616.765250857756	21497.456642155143	20844.660714785496	23810.876922297255	22946.405328586643	27821.52200773794	26609.664678743182	0.2220369991759119	0.20770978894647082	15201.898411870934	10863.627325024456	14740.282053383067	10533.745625569485
0.3122285785007863	14056.453865604772	14106.872644459107	19062.77391982704	18641.337520078094	21525.831322143204	20872.173777696848	23842.30528047906	22976.692660336663	27858.244328584675	26644.787431509896	0.22203701632351874	0.20770980475886763	15144.511447991244	10887.82878023386	14684.637767965905	10557.212246111128
0.3141099127527488	14075.023268947809	14125.508724856463	19087.95757559662	18665.964449462226	21554.269122714333	20899.74804464692	23873.80355422983	23007.047369365773	27895.04834473874	26679.988320978806	0.22203703365612087	0.20770982074185504	15087.244358079508	10912.014166973531	14629.109716764651	10580.663287051488
0.31600258298998396	14093.63385467966	14144.186136312366	19113.19708938739	18690.646002363603	21582.77000158389	20927.38347463755	23905.371696745042	23037.46941056932	27931.934001555237	26715.26729488394	0.22203705117582073	0.20770983689737169	15030.09751606267	10936.183207416441	14573.69826234784	10604.098479008768
0.3179066575175057	14112.285594610803	14162.904850548566	19138.492423076255	18715.382141507092	21611.333915741852	20955.08002596721	23937.009660417047	23067.958738068697	27968.901243451444	26750.624300062358	0.22203706888474462	0.20770985322737776	14973.071290579624	10960.335623527877	14518.403762158938	10627.517552399542
0.3198222050518999	14130.978460076705	14181.664838810262	19163.84353789733	18740.17282898903	21639.9608214528	20982.837656231062	23968.71739683519	23098.51530521148	28005.950013906946	26786.059282454284	0.2220370867850436	0.20770986973385824	14916.166045098566	10984.471137139946	14463.226568635553	10650.920237517916
0.32174929472380437	14149.71242193732	14200.466071865594	19189.250394441246	18765.01802627658	21668.650674255237	21010.656322320254	24000.494856784997	23129.13906457056	28043.08025546267	26821.5721871021	0.2220371048788951	0.20770988641881907	14859.382137841545	11008.589469876606	14408.167029129341	10674.306264459621
0.32368799608040405	14168.487450576851	14219.308520005401	19214.712952654878	18789.917694207426	21697.40342896119	21038.535980421595	24032.34199024777	23159.829967943882	28080.2919097205	26857.162958150067	0.22203712316850008	0.20770990328429148	14802.719921899028	11032.690343228634	14353.225486007519	10697.675363179296
0.3256383790879404	14187.303515903452	14238.192153042952	19240.231171840926	18814.871792989412	21726.21903965589	21066.47658601714	24064.258746400184	23190.58796635393	28117.58491734269	26892.831538843726	0.22203714165608743	0.20770992033233018	14746.179745112546	11056.773478460032	14298.402276546694	10721.027263415512
0.32760051413423674	14206.16058734874	14257.116940313423	19265.805010657303	18839.8802821999	21755.09745969694	21094.478093883477	24096.24507361343	23221.413010046974	28154.959218050986	26928.577871529033	0.22203716034391044	0.20770993756501302	14689.76195015572	11080.838596636895	14243.697733025998	10744.36169472523
0.3295744720312385	14225.058633867595	14276.08285067372	19291.43442711687	18864.943120785556	21784.038641714094	21122.540458091495	24128.30091945297	23252.305048492817	28192.414750626267	26964.401897652064	0.22203717923424995	0.20770995498444303	14633.466874581762	11104.885418670252	14189.112182750367	10767.678386504762
0.33156032401756863	14243.997623937756	14295.089852502082	19317.119378586896	18890.060267061774	21813.04253760867	21150.66363200578	24160.426230677833	23283.26403038412	28229.95145290779	27000.303557758278	0.2220371983294129	0.2077099725927478	14577.294850786217	11128.913665255532	14134.645948018879	10790.9770679418
0.33355814176109866	14262.977525559469	14314.1379136977	19342.859821788625	18915.231678712295	21842.109098553028	21178.847568284127	24192.620953240108	23314.289903635905	28267.56926179256	27036.28279149188	0.22203721763173342	0.2077099903920794	14521.246206024662	11152.923056881875	14080.299346158281	10814.257468027994
0.33556799736153503	14281.99830625511	14333.227001680367	19368.65571279676	18940.45731278867	21871.23827498999	21207.092218877006	24224.885032284303	23345.38261538493	28305.26811323462	27072.339537595177	0.22203723714357293	0.20771000838461567	14465.321262427606	11176.913313819561	14026.072689510882	10837.519315541256
0.3375899633530214	14301.059933068756	14352.357083390049	19394.507007038912	18965.737125709766	21900.4300166323	21235.397535026976	24257.21841214667	23376.542111989085	28343.04794224425	27108.473733907827	0.22203725686732034	0.2077100265725596	14409.52033700794	11200.884156121872	13971.966285480186	10860.762339052744
0.3396241127067558	14320.162372565846	14371.52812528654	19420.41365929518	18991.07107326129	21929.684272462022	21263.7634672682	24289.62103635471	23407.768339026836	28380.90868288741	27144.685317366235	0.22203727680539334	0.20771004495814063	14353.843741753139	11224.835303667933	13917.980436573736	10883.986266959459
0.3416705188336247	14339.305590832877	14390.740093349154	19446.375623697713	19016.459110595457	21959.000990730226	21292.18996542602	24322.09284762663	23439.06124129677	28418.850268285092	27180.974224003035	0.22203729696023752	0.20771006354361285	14298.291783516295	11248.766476063058	13864.115440325812	10907.190827392507
0.343729255586852	14358.489553476738	14409.99295307607	19472.39285372988	19041.90119223006	21988.380118955894	21320.67697861599	24354.63378787029	23470.420762816568	28456.872630612153	27217.34038894586	0.22203731733432666	0.20771008233125912	14242.864764105529	11272.677392703481	13810.37158938963	10930.375748287886
0.34580039726466444	14377.714225624639	14429.28666948425	19498.46530222616	19067.39727204847	22017.821603925913	21349.224455243828	24387.24379818312	23501.846846822897	28494.97570109716	27253.7837464173	0.22203733793016392	0.20771010132338694	14187.562980307266	11296.567772765644	13756.749171545729	10953.540757366922
0.3478840186129729	14396.979571923377	14448.621207108728	19524.592921371175	19092.947303298635	22047.32539169392	21377.83234300434	24419.922818850937	23533.339435770275	28533.15941002105	27290.304229733545	0.22203735875028277	0.20771012052233206	14132.386723823845	11320.437335137278	13703.248469630256	10976.685582060833
0.34998019482807	14416.285556539027	14467.996530002278	19550.775662699307	19118.551238592718	22076.891427579973	21406.500588880986	24452.67078934742	23564.898471330605	28571.423686716524	27326.901771303845	0.2220373797972448	0.20771013993045737	14077.336281387135	11344.285798504017	13649.869761677459	10999.809949616902
0.352089001559344	14435.632143156545	14487.412601735028	19577.013477094166	19144.20902990658	22106.519656169818	21435.22913914536	24485.487648333507	23596.52389439255	28609.768459567364	27363.576302629826	0.22203740107364256	0.20771015955015304	14022.411934748292	11368.112881308421	13596.613320888951	11022.913587043993
0.3542105149120084	14455.019294979293	14506.869385393991	19603.306314787966	19169.920628579177	22136.210021314342	21464.017939356454	24518.373333656637	23628.21564506082	28648.193656007523	27400.327754304653	0.22203742258209916	0.20771017938383787	13967.613960640505	11391.918301708996	13543.479415590875	11045.996221071575
0.35634481144984936	14474.446974728487	14526.366843582504	19629.654125360823	19195.685985311862	22165.96246612865	21492.86693435994	24551.327782349857	23659.97366265531	28686.6992025201	27437.156056012045	0.22203744432526865	0.20771019943395905	13912.942630833946	11415.701777602546	13490.468309308402	11069.057578180917
0.35849196819798806	14493.915144642819	14545.904938419852	19656.05685774024	19221.505050167878	22195.776932991626	21521.7760682876	24584.350930631193	23691.797885710497	28725.285024636672	27474.06113652558	0.22203746630583476	0.2077102197029923	13858.398212176748	11439.463026638143	13437.580260784365	11092.097384606954
0.36065206264566085	14513.423766477932	14565.483631540765	19682.51446020043	19247.377772571734	22225.653363545072	21550.7452845566	24617.442713902856	23723.68825197469	28763.95104693628	27511.042923707817	0.22203748852651445	0.20771024019344284	13803.9809665801	11463.20176619105	13384.815523989499	11115.11536633037
0.3628251727490157	14532.97280150601	14585.102884094973	19709.026880361776	19273.30410130863	22255.591698693133	21579.774525868896	24650.603066750562	23755.6446984093	28802.697193044703	27548.101344509523	0.22203751099005645	0.20771026090784392	13749.69115101546	11486.917713329196	13332.174348087981	11138.11124902172
0.3650113769339257	14552.562210515047	14604.762656746501	19735.594065189878	19299.283984523554	22285.591878601288	21608.863734210212	24683.831922942336	23787.667161187823	28841.52338563309	27585.236324968402	0.22203753369924067	0.2077102818487608	13695.529017603025	11510.610584873706	13279.656977546401	11161.08475811826
0.36721075409881926	14572.191953808699	14624.462909673523	19762.215960995363	19325.3173697211	22315.65384269606	21638.01285084984	24717.129215428326	23819.755575695523	28880.429546417683	27622.44779020884	0.2220375566568806	0.20771030301878685	13641.494813566096	11534.280097343028	13227.26365208812	11184.035618764814
0.3694233836175272	14591.861991205367	14644.203602567424	19788.892513432682	19351.40420376425	22345.777529663712	21667.221816339304	24750.494876339297	23851.90987652805	28919.41559615812	27659.735664440228	0.2220375798658228	0.20771032442054746	13587.588781245053	11557.925966934301	13174.994606697	11206.963555793744
0.37164934534214805	14611.57228203798	14663.984694632618	19815.6236674998	19377.54443287417	22375.96287744991	21696.490570512087	24783.92883698626	23884.129997491098	28958.481454657016	27697.099870956627	0.22203760332894665	0.20771034605669703	13533.811158204451	11581.547909597866	13122.85007172171	11229.86829379294
0.3738887196059291	14631.322785153288	14683.8061445858	19842.409367537315	19403.73800262922	22406.20982325873	21725.819052482624	24817.431027859388	23916.41587159933	28997.62704075868	27734.540332135504	0.22203762704916558	0.2077103679299236	13480.162177097984	11605.145640902221	13070.83027275931	11252.749556990806
0.3761415872261661	14651.113458911244	14703.667910655371	19869.249557227624	19429.984857964246	22436.518303551697	21755.207200645415	24851.00137862702	23948.767431075383	29036.85227234795	27772.056969436606	0.22203765102942852	0.20771039004294464	13426.642065862194	11628.718876171857	13018.935430828482	11275.60706937313
0.3784080295071193	14670.944261184739	14723.569950581139	19896.14417959458	19456.284943170176	22466.888254047448	21784.654952674664	24884.639818135187	23981.184607349496	29076.157066349708	27809.64970340153	0.22203767527271703	0.207710412398511	13373.25104759913	11652.26733036898	12967.165762257762	11298.440554576926
0.3806881282429484	14690.815149358563	14743.512221613324	19923.09317700212	19482.638201892754	22497.319609720187	21814.16224552281	24918.346274405976	24013.667331057895	29115.54133872693	27847.31845365185	0.22203769978204907	0.20771043499940503	13319.989340653643	11675.79071813263	12915.521478765644	11321.24973592069
0.38298196572066395	14710.72608032931	14763.4946805124	19950.096491154156	19509.044577132336	22527.812304799543	21843.729015420344	24952.12067463738	24046.2155320426	29155.00500448051	27885.063138888916	0.2220377245604778	0.2077104578484423	13266.857158663683	11699.288753808476	12864.002787506208	11344.034336444922
0.3852896247230969	14730.677010504429	14783.517283548204	19977.15406309332	19535.504011242752	22558.366272769184	21873.35519787453	24985.962945201758	24078.829139350015	29194.547977647526	27922.88367689224	0.22203774961109252	0.20771048094847125	13213.854710490443	11722.761151350103	12812.609891002998	11366.79407880921
0.38761118853188686	14750.667895801755	14803.579986499457	20004.26583320036	19562.01644593068	22588.98144636615	21903.040727668707	25019.873011645093	24111.508081230186	29234.170171300346	27960.779984518613	0.2220377749370185	0.2077105043023741	13160.982200311497	11746.207624386065	12761.342987234704	11389.528685354162
0.3899467409304866	14770.698691648839	14823.68274465306	20031.431741193246	19588.581822254757	22619.657757579833	21932.785538861317	25053.850798685886	24144.252285135724	29273.87149754536	27998.751977700875	0.22203780054141758	0.20771052791306707	13108.239827635698	11769.627886208706	12710.202269654721	11412.237878099084
0.39229636620718694	14790.769352982417	14843.825512803605	20058.651726126485	19615.200080624945	22650.395137651238	21962.5895647852	25087.89623021435	24177.061677721013	29313.65186752203	28036.79957144707	0.2220378264274899	0.20771055178349973	13055.627787295729	11793.021649746224	12659.187927183695	11434.921378707513
0.3946601491581577	14810.879834247611	14864.00824525257	20085.92572639008	19641.871160801496	22681.193517071813	21992.45273804644	25122.009229291096	24209.936184841004	29353.511191401383	28074.92267983894	0.22203785259847225	0.207710575916658	13003.146269471385	11816.388627543114	12608.300144231878	11457.578908475116
0.3970381750905084	14831.03008939742	14884.230895807785	20113.253679708836	19668.595001894275	22712.05282558264	22022.374990523607	25156.18971814628	24242.87573155034	29393.449378385052	28113.121216031028	0.22203787905763983	0.20771060031556138	12950.795459717512	11839.728531783447	12557.539100720547	11480.210188341327
0.39943052982536675	14851.220071891907	14904.493417782653	20140.635523141314	19695.371542361743	22742.97299217333	22052.356253366648	25190.43761817835	24275.88024210216	29433.466336703772	28151.395092249244	0.2220379058083062	0.20771062498326587	12898.575539011508	11863.041074285284	12506.90497213509	11502.814938896336
0.4018372997009759	14871.449734697724	14924.795763995644	20168.07119307921	19722.200720010336	22773.95394508125	22082.396456996194	25224.752849953264	24308.949639947357	29473.56197361651	28189.74421979004	0.222037932853825	0.20771064992286367	12846.486683755182	11886.325966490433	12456.39792952966	11525.392880372703
0.40425857157581063	14891.719030287251	14945.137886769471	20195.56062524621	19749.08247199338	22804.995611790328	22112.495531102348	25259.135333203078	24342.083847733214	29513.736195408823	28228.16850901883	0.22203796019758792	0.2077106751374825	12794.529065731913	11909.582919399254	12406.018139467575	11547.943732557818
0.4066944328317112	14912.027910637866	14965.519737930326	20223.103754697033	19776.016734810124	22836.097919029922	22142.65340464361	25293.584986824782	24375.28278730227	29553.988907391496	28266.66786936868	0.22203798784302742	0.2077107006302875	12742.702852249146	11932.811643664725	12355.76576418057	11570.467214914039
0.4091449713770379	14932.376327231455	14985.941268807417	20250.700515816807	19803.003444305145	22867.260792774156	22172.870005846242	25328.10172887954	24408.5463796916	29594.320013899705	28305.242209339514	0.22203801579361646	0.2077107264044812	12691.008206102066	11956.011849547736	12305.64096152503	11592.963046523742
0.411610275649843	14952.764231053505	15006.402430232034	20278.35084231985	19830.04253566716	22898.48415824054	22203.145262202917	25362.685476591178	24441.874545131355	29634.729418291205	28343.89143649638	0.22203804405286862	0.20771075246330334	12639.445285527967	11979.183246833272	12255.643884939142	11615.430946002714
0.41409043462106226	14973.191572592305	15026.903172536806	20306.054667248663	19857.13394342802	22929.76793988885	22233.479100471646	25397.336146344936	24475.267203043568	29675.217022944955	28382.61545746813	0.22203807262433867	0.20771077881003258	12588.014244358987	12002.325544949621	12205.774683582596	11637.870631626807
0.41658553779772634	14993.658301838494	15047.443445555171	20333.81192297328	19884.27760146212	22961.112061420416	22263.871446675068	25432.053653686726	24508.724272041418	29715.78272926018	28421.41417794655	0.22203810151162423	0.20771080544798612	12536.715231945738	12025.438452876173	12156.03350227978	11660.281821235083
0.41909567522619073	15014.164368283933	15068.023198620325	20361.62254118981	19911.473442984956	22992.51644577646	22294.322226098884	25466.83791332127	24542.245669927463	29756.426437654307	28460.28750268434	0.2220381307183646	0.2077108323805191	12485.548393210396	12048.521679157391	12106.420481555164	11682.664232246578
0.4216209374953856	15034.709720921262	15088.642380564712	20389.486452919886	19938.721400552535	23023.98101513751	22324.83136329123	25501.688839111466	24575.831313692986	29797.14804756214	28499.23533549434	0.22203816024824186	0.20771085961102767	12434.513868666254	12071.57493189536	12056.935757654719	11705.017581644468
0.42416141574008476	15055.294308242754	15109.30093971894	20417.403588509118	19966.02140605995	23055.50569092166	22355.398782061027	25536.60634407647	24609.481119516222	29837.947457433704	28538.257579247518	0.22203819010498177	0.20771088714294786	12383.611794466153	12094.597918768413	12007.579462602735	11727.3415860096
0.4267172016441951	15075.918078239987	15129.99882391142	20445.37387762668	19993.373390740933	23087.09039378412	22386.024405477543	25571.590340391227	24643.19500276181	29878.824564733673	28577.354135872327	0.2220382202923548	0.20771091497975552	12332.842302421108	12117.590347018093	11958.351724210195	11749.635961497203
0.42928838744406506	15096.580978402599	15150.735980467129	20473.39724926368	20020.777285166252	23118.73504361538	22416.708155868593	25606.640739384395	24676.97287797888	29919.77926593898	28616.524906352504	0.22203825081417447	0.20771094312496793	12282.205519905314	12140.55192333553	11909.252665992826	11771.900423729792
0.43187506593181346	15117.282955717608	15171.51235620693	20501.47363173223	20048.23301924284	23150.43955954016	22447.449954819578	25641.757451537276	24710.814658899963	29960.81145653757	28655.76979072583	0.22203828167430043	0.20771097158214363	12231.701570097357	12163.482354053296	11860.282407388091	11794.134687977843
0.4344773304586784	15138.023956668787	15192.327897446943	20529.602952664685	20075.740522213007	23182.20385991659	22478.2497231726	25676.940386482827	24744.720258440077	30001.921031027265	28695.088688083073	0.222038312876637	0.20771100035488374	12181.330571843311	12186.381344990805	11811.44106363412	11816.338469020091
0.4370952749383861	15158.803927235473	15213.182549997375	20557.78513901203	20103.299722652897	23214.027862334384	22509.107381024773	25712.189453003728	24778.68958869483	30043.107882913508	28734.48149656579	0.22203834442513565	0.20771102944683167	12131.092639684677	12209.248601455241	11762.7287458051	11838.511481137946
0.4397289938505404	15179.622812891937	15234.076259161864	20586.020117043066	20130.910548471704	23245.911483613963	22540.022847727327	25747.50455903134	24812.722560939445	30084.371904708165	28773.948113365237	0.22203837632379358	0.20771105886167282	12080.98788397666	12232.083828317933	11714.14556090068	11860.653438182548
0.4423785822440318	15200.48055860646	15255.008969736582	20614.307812343202	20158.572926910445	23277.854639805053	22570.996041884264	25782.885611644226	24846.819085627332	30125.71298792785	28813.48843472071	0.2220384085766552	0.20771108860313747	12031.016410828568	12254.88672993239	11665.691611820832	11882.764053520747
0.4450441357404687	15221.377108840457	15275.98062600934	20642.64814981329	20186.28678454087	23309.857246185406	22602.02688135115	25818.33251706676	24880.97907238873	30167.131023092246	28853.102355917967	0.22203844118781368	0.2077111186749997	11981.178322131746	12277.657010125928	11617.36699736584	11904.84303999506
0.44772575053762753	15242.312407547444	15296.991171758562	20671.041053668287	20214.052047264133	23341.919217259332	22633.11528323363	25853.845180667424	24915.20243002908	30208.625899722185	28892.7897712874	0.2220384741614092	0.20771114908107716	11931.47371563036	12300.394372242503	11569.17181230709	11926.890109977685
0.4504235234129248	15263.286398172344	15318.040550252605	20699.486447436317	20241.868640309873	23374.040466756625	22664.261163886422	25889.423506957708	24949.489066527953	30250.197506338347	28932.550574202774	0.222038507501632	0.20771117982523402	11881.902684927918	12323.098519119434	11521.10614741873	11948.904975363053
0.4531375517269096	15284.299023650434	15339.128704248677	20727.984253957315	20269.7364882349	23406.22090763101	22695.464438911837	25925.06739959039	24983.83888903741	30291.8457304593	28972.384657079347	0.22203854121272076	0.20771121091137873	11832.465319490992	12345.769153055735	11473.170089449268	11970.88734751381
0.4558679334267773	15305.350226406434	15360.255575991969	20756.534395381797	20297.655514922	23438.46045205889	22726.725023158488	25960.77676135809	25018.251803880627	30333.570458599785	29012.291911372256	0.2220385752989651	0.2077112423434678	11783.161704684608	12368.405975820497	11425.363721177913	11992.836937280372
0.45861476704990445	15326.439948353556	15381.421107214663	20785.13679316965	20325.625643578736	23470.75901143782	22758.042830719918	25996.55149419172	25052.727716550307	30375.37157626896	29052.27222757478	0.22203860976470474	0.20771127412550158	11733.991921774112	12391.008688620292	11377.687121409923	12014.753454974853
0.4613781517274047	15347.568130892474	15402.625239134944	20813.79136808874	20353.6467967361	23503.116496385104	22789.41777493315	26032.391499158817	25087.266531707206	30417.248967968422	29092.32549521655	0.2220386446143312	0.20771130626153053	11684.956048031338	12413.576992169954	11330.1403650688	12036.636610422283
0.4641581871877068	15368.734714910574	15423.867912456206	20842.49804021394	20381.718896247563	23535.532816736635	22820.8497683776	26068.296676462334	25121.86815317887	30459.20251719088	29132.451602862162	0.22203867985228756	0.2077113387556514	11636.054156652186	12436.110586591996	11282.723523134366	12058.486112881452
0.4669549737601532	15389.93964078063	15445.149067365774	20871.256728925408	20409.841863287384	23568.007881544963	22852.338722873206	26104.266925438515	25156.53248395763	30501.232106417596	29172.65043810881	0.22203871548306972	0.20771137161201023	11587.286316822749	12458.609171429649	11235.436662696768	12080.301671047695
0.46976861237862133	15411.182848360057	15466.468643534126	20900.06735290757	20438.01561834964	23600.5415990782	22883.884549479368	26140.302144555644	25191.259426199395	30543.337617117053	29212.921887584966	0.22203875151122598	0.2077114048348009	11538.65259379102	12481.072445706464	11188.279847024009	12102.08299310971
0.4725992045851658	15432.46427698982	15487.8265801138	20928.9298301477	20466.240081246804	23633.133876818407	22915.487158493353	26176.40223141233	25226.048881221966	30585.518929742862	29253.26583694842	0.22203878794135898	0.20771143842826817	11490.1530488329	12503.500107852742	11141.253135538194	12123.82978668809
0.4754468525336833	15453.783865493411	15509.222815738427	20957.844077934602	20494.5151711085	23665.784621460112	22947.14645944893	26212.567082735866	25260.90074950351	30627.77592373192	29293.68217088448	0.22203882477812656	0.20771147239670656	11441.787739288062	12525.891855701804	11094.356583843008	12145.541758820415
0.47831165899359906	15475.141552175746	15530.65728852156	20986.810012857113	20522.84080638002	23698.49373890868	22978.8623611147	26248.79659438037	25295.81493068074	30670.108477502272	29334.170773103935	0.22203886202623993	0.2077115067444611	11393.556718583219	12548.24738649372	11047.590243743733	12167.21861596778
0.4811937273535759	15496.537274822187	15552.12993605572	21015.827550802846	20551.21690482107	23731.26113427884	23010.634771492747	26285.090661325274	25330.79132354742	30712.516468451286	29374.731526341326	0.22203889969046745	0.20771154147592805	11345.460036272183	12570.566396872513	11000.954163298942	12188.860064021312
0.4840931616252451	15517.970970697388	15573.640695411277	21044.89660695668	20579.643383504357	23764.08671189305	23042.463597817015	26321.449177673454	25365.82982605265	30754.999772953568	29415.36431235294	0.2220389377756332	0.20771157659555656	11297.49773806706	12592.848582890816	10954.448386833537	12210.46580829192
0.4870100664469608	15539.442576544337	15595.189503135445	21074.017095799474	20608.12015881427	23796.970375280056	23074.348746551907	26357.87203664964	25400.930335299265	30797.55826635909	29456.06901191502	0.22203897628661834	0.20771161210784791	11249.669865855947	12615.093639998697	10908.072954967618	12232.03555350285
0.4899445470875755	15560.952028583193	15616.776295251144	21103.18893110654	20636.647146445448	23829.912027173166	23106.29012339063	26394.35913059858	25436.09274754206	30840.19182299105	29496.845504821697	0.22203901522836245	0.20771164801735553	11201.97645770898	12637.30126300361	10861.827904619742	12253.569003765471
0.49289670945023945	15582.499262510155	15638.40100725588	21132.4120259462	20665.224261401312	23862.911569508644	23138.287633253633	26430.91035098321	25471.316958186104	30882.90031614378	29537.69366988303	0.22203905460586298	0.2077116843286892	11154.417547882535	12659.471146048047	10815.713269013911	12275.065862543881
0.4958666600762229	15604.084213496246	15660.063574120508	21161.686292678132	20693.851417992497	23895.968903423847	23170.34118028681	26467.525588382636	25506.602861784722	30925.683618080388	29578.613384922726	0.2220390944241761	0.20771172104651123	11106.993166938424	12681.602982709184	10769.729077783879	12296.52583274804
0.4988545061487607	15625.706816186495	15681.763930288425	21191.011642952326	20722.52852983581	23929.083929256125	23202.450667860394	26504.204732490907	25541.950352038315	30968.54160003135	29619.604526776784	0.2220391346884189	0.20771175817553958	11059.703341683373	12703.69646588713	10723.875356928445	12317.948616636917
0.5018603554969207	15647.367004698379	15703.502009674019	21220.387987707014	20751.255509852217	23962.256546540386	23234.615998566675	26540.947672114387	25577.35932179188	31011.47413219146	29660.666971290593	0.2220391754037682	0.20771179572054818	11012.548095185775	12725.751287789084	10678.152128822636	12339.333915799856
0.5048843165994948	15669.064712620922	15725.277745661762	21249.815237167524	20780.03227026571	23995.48665400793	23266.83707421879	26577.754295170405	25612.82966303367	31054.481083718278	29701.800593317457	0.22203921657546224	0.20771183368636822	10965.527446913067	12747.767140056007	10632.559412343893	12360.681431271136
0.5079264985889148	15690.799873013535	15747.091071105056	21279.293300844707	20808.858722601803	24028.774149584653	23299.113795849025	26614.624488685327	25648.36126689333	31097.562322729867	29743.00526671639	0.22203925820880227	0.20771187207788716	10918.641412614379	12769.743713583797	10587.097222770564	12381.990863368846
0.5109870112551897	15712.572418404588	15768.941918324803	21308.822087533103	20837.73477768569	24062.11893038895	23331.446063706786	26651.558138792236	25683.954023639682	31140.71771630216	29784.28086434964	0.22203930030915073	0.2077119109000502	10871.890004417393	12791.680698596872	10541.765571863856	12403.261911761016
0.5140659650498691	15734.382280790442	15790.830219108444	21338.40150530963	20866.66034564104	24095.52089273034	23363.83377725723	26688.555130729408	25719.607822679263	31183.947130467146	29825.627258080924	0.22203934288193491	0.2077119501578618	10825.273230881896	12813.577784689143	10496.5644679307	12424.494275497273
0.5171634710900281	15756.229391634142	15812.755904708638	21368.031461531897	20895.63533588826	24128.97993210749	23396.276835179415	26725.615348838168	25755.322552554237	31227.250430210417	29867.0443187731	0.2220393859326454	0.20771198985638567	10778.79109695647	12835.434660711326	10451.493915773463	12445.687652913854
0.5202796411622786	15778.113681864117	15834.718905841997	21397.71186283649	20924.659657142893	24162.49594320636	23428.77513536442	26762.738676560824	25791.098100940406	31270.627479468763	29908.531916285865	0.22203942946683822	0.2077120300007446	10732.443604034837	12857.251014816575	10406.553916749544	12466.841741671786
0.5234145877268029	15800.035081873004	15856.719152687869	21427.442615137406	20953.73321741405	24196.068819898413	23461.328574913703	26799.92499643874	25826.934354645375	31314.078141127924	29950.089919473598	0.2220394734901358	0.20771207059612348	10686.230750049464	12879.026534529403	10361.744468857534	12487.956238819286
0.5265684239214125	15821.993521516557	15878.75657488728	21457.223623624646	20982.85592400307	24229.69845523912	23493.93705013754	26837.17419011061	25862.831199606855	31357.602277020647	29991.71819618348	0.22203951800822652	0.20771211164776726	10640.152529352345	12900.760906565934	10317.065566623118	12509.03084061481
0.5297412635656308	15843.988930111878	15900.83110154115	21487.054792761868	21012.027683501175	24263.38474146522	23526.60045655249	26874.48613830954	25898.788520889884	31401.199747923238	30033.416613252244	0.2220395630268663	0.2077121531609841	10594.20893282583	12922.453816922382	10272.517201214097	12530.065242638811
0.5329332211648017	15866.02123643667	15922.942661209563	21516.936026285435	21041.248401788598	24297.127569993732	23559.31868888035	26911.86072086191	25934.806202685733	31444.870413554327	30075.18503650494	0.222039608551879	0.2077121951411448	10548.399947963655	12944.104950943962	10228.099360511173	12551.059139823541
0.5361444119142209	15888.090368727626	15945.091181910146	21546.867227202256	21070.517984032453	24330.926831419525	23592.09164104586	26949.297816684728	25970.88412830932	31488.614132571714	30117.02333075197	0.22203965458915817	0.20771223759368332	10502.725558774546	12965.713993158191	10183.812029009685	12572.012226317078
0.5393749517032939	15910.19625467914	15967.276591116775	21576.848297788125	21099.8363346851	24364.782415513495	23624.919206174876	26986.79730378358	26007.022180197255	31532.430762570042	30158.931359786835	0.22203970114466703	0.20771228052409835	10457.18574592704	12987.280627427623	10139.65518796863	12592.924195610918
0.5426249571197181	15932.338821442205	15989.498815758498	21606.879139586283	21129.20335748274	24398.694211220904	23657.80127659279	27024.35905925084	26043.220239906128	31576.32016007876	30200.90898638415	0.22203974822443864	0.20771232393795422	10411.780486674048	13008.804536796175	10095.628815339413	12613.794740422629
0.5458945454536906	15954.517995622664	16011.757782217772	21636.959653405083	21158.618955443177	24432.66210665878	23690.737743822057	27061.982959262852	26079.47818810978	31620.282180558792	30242.956072296525	0.22203979583457895	0.20771236784088074	10366.509754896164	13030.285403526388	10051.73288580263	12634.623552702367
0.5491838347021408	15976.733703280159	16034.053416329412	21667.089739316627	21188.083030864444	24466.68598911444	23723.728498580676	27099.66887907822	26115.795904597646	31664.31667840058	30285.072478252667	0.22203984398126586	0.20771241223857428	10321.373521232046	13051.722909206524	10007.967370891478	12655.41032374464
0.5524929435729888	15998.985869926764	16056.385643379232	21697.269296654988	21217.59548532307	24500.76574504345	23756.773430780286	27137.416693035626	26152.173268272672	31708.423506921597	30327.258063954974	0.2220398926707501	0.20771245713679934	10276.37175296247	13073.116734567098	9964.33223888604	12676.154744016938
0.55582199148943	16021.274420525331	16078.75438810238	21727.498224014013	21247.156219671942	24534.901260067178	23789.872429523748	27175.226274551136	26188.610157148712	31752.602518363175	30369.512688076542	0.2220399419093569	0.20771250254138893	10231.5044141002	13094.466559564695	9920.82745489385	12696.856503231451
0.5591710985942444	16043.599279488342	16101.159574682228	21757.77641924583	21276.76513403889	24569.092418971206	23823.02538310362	27213.097496116392	26225.106448348783	31796.85356388846	30411.83620825916	0.22203999170348657	0.20771254845824416	10186.77146546077	13115.772063415498	9877.45298092952	12717.515290392563
0.5625403857541326	16065.960370676472	16123.601126748887	21788.10377945896	21306.422127824753	24603.339105703064	23856.232179000002	27251.030229296237	26261.66201810279	31841.176493579635	30454.228481110702	0.2220400420596149	0.2077125948933378	10142.172864588909	13137.03292447608	9834.208775832783	12738.130793664604
0.565929974564078	16088.357617396963	16146.078967377629	21818.480201016166	21336.127099701374	24637.64120337	23889.492703878295	27289.02434472614	26298.27674174501	31885.571156434922	30496.68936220225	0.222040092984295	0.2077126418527114	10097.708565850742	13158.248820306733	9791.094795355573	12758.70270043891
0.569339987351735	16110.790942402384	16168.593019087613	21848.90557953286	21365.879947609967	24671.99859423707	23922.806843587412	27327.079712110204	26334.9504937122	31930.03740036632	30539.218706065876	0.22204014448415807	0.2077126893424803	10053.378520467319	13179.41942768637	9748.110992209986	12779.230697358027
0.5727705471818436	16133.26026788913	16191.143203840404	21879.379809875096	21395.680568759217	24706.411159724954	23956.17448315766	27365.196200218692	26371.683147541244	31974.575072196734	30581.816366191968	0.22204019656591303	0.20771273736883136	10009.182676492725	13200.544422537088	9705.257316031959	12799.714470224455
0.5762217778606706	16155.765515495836	16213.7294430384	21909.902786157516	21425.528859623235	24740.87878040767	23989.595506798487	27403.37367688554	26408.47457586667	32019.18401765705	30624.4821950264	0.22204024923634932	0.20771278593802472	9965.120978866704	13221.623479951173	9662.533713438548	12820.153704046272
0.5796938039404782	16178.306606302038	16236.351657523464	21940.474401741572	21455.424715939847	24775.401336010545	24023.069797896558	27441.612009006138	26445.32465041861	32063.864081383632	30667.216043968143	0.22204030250233617	0.20771283505639543	9921.19336944772	13242.656274192035	9619.940128060523	12840.548083020374
0.5831867507240184	16200.883460826559	16259.00976757535	21971.09454923343	21485.36803270852	24809.97870540791	24056.597239013485	27479.911062534793	26482.233242020266	32108.615106915335	30710.017763366362	0.2220403563708255	0.20771288473035338	9877.399787005968	13263.642478649504	9577.476500528399	12860.897290497087
0.5867007442690553	16223.495999025985	16281.703692910134	22001.76312048194	21515.358704188424	24844.610766620834	24090.177711883654	27518.27070248221	26519.20022058556	32153.436936690625	30752.887202517748	0.22204041084885062	0.20771293496638457	9833.740167322103	13284.581765920855	9535.14276858233	12881.201009067707
0.5902359113929144	16246.144140293387	16304.433352679007	22032.480006577	21545.396623896806	24879.297396815287	24123.811097412443	27556.690792913498	26556.225455117186	32198.329412045267	30795.82420966424	0.22204046594352914	0.20771298577105213	9790.214443130884	13305.473807704635	9492.938867005054	12901.458920445293
0.5937923796770596	16268.827803456397	16327.198665466265	22063.245097847004	21575.48168460646	24914.038472299253	24157.49727567342	27595.17119694502	26593.308813703527	32243.29237320866	30838.828631989523	0.22204052166206226	0.20771303715099718	9746.822544140276	13326.318274771795	9450.86472764099	12921.670705441386
0.597370277471697	16291.54690677583	16349.999549288023	22094.05828385703	21605.613778344057	24948.83386852079	24191.236125906453	27633.711776742213	26630.45016351662	32288.3256593013	30881.900315616655	0.22204057801173807	0.20771308911293926	9703.564397138078	13347.114837073721	9408.920279514976	12941.836044088937
0.6009697339004076	16314.301367944152	16372.835921590617	22124.919453406867	21635.792796388116	24983.6834600657	24225.02752651552	27672.312393517113	26667.64937080976	32333.42910833199	30925.039105605316	0.22204063499993043	0.20771314166367905	9660.439925992861	13367.863163704984	9367.105448805261	12961.954615568742
0.6045908788648067	16337.091104083918	16395.707699249084	22155.828494528916	21666.01862926703	25018.58712065538	24258.87135506647	27710.972907525826	26704.906300915012	32378.60255719485	30968.24484594899	0.22204069263410062	0.20771319481009615	9617.449051622767	13388.562922810204	9325.420158836525	12982.026098153554
0.6082338430492322	16359.916031745963	16418.614798565344	22186.785294485875	21696.29116675676	25053.544723144023	24292.767488284502	27749.693178065645	26742.220818240516	32423.845841665992	31011.51737957182	0.22204075092179884	0.2077132485591532	9574.591692057438	13409.213781632483	9283.864330139942	13002.050169246271
0.611898757925461	16382.776066908034	16441.55713526683	22217.78973976889	21726.61029787906	25088.556139516702	24326.71580205217	27788.47306347283	26779.592786268262	32469.158796400963	31054.856548326086	0.22204080987066524	0.20771330291789492	9531.86776249623	13429.815406545997	9242.437880489044	13022.026505398564
0.6155857557574533	16405.67112497302	16464.534624504726	22248.841716095285	21756.975910899222	25123.62124088676	24360.71617140692	27827.31242111978	26817.022067551443	32514.541254931468	31098.262192989143	0.22204086948843035	0.20771335789345083	9489.27717527328	13450.367462975904	9201.140724888537	13041.95478224568
0.6192949696061266	16428.601120767344	16487.54718085235	22279.94110840642	21787.387893324034	25158.73989749346	24394.768470538776	27866.211107412433	26854.50852371187	32559.99304966237	31141.73415326047	0.22204092978291684	0.2077134134930334	9446.819839906879	13470.869615403004	9159.972775613423	13061.834674516693
0.6230265333341571	16451.56596853923	16510.59471830345	22311.087800865433	21817.846131899543	25193.911978699416	24428.87257278793	27905.168977787485	26892.052015437377	32605.514011868472	31185.272267758683	0.22204099076204026	0.20771346972394247	9404.495663145091	13491.321527409367	9118.933942244854	13081.665856055915
0.6267805816108112	16474.565581957184	16533.677150270672	22342.281676855262	21848.35051260913	25229.137352988462	24463.02835064253	27944.185886709973	26929.652402479427	32651.1039716917	31228.876374018775	0.2220410524338102	0.207713526593564	9362.304548989516	13511.722861646675	9078.024131705519	13101.4479998108
0.6305572499168048	16497.59987410821	16556.794389583785	22373.522618976294	21878.900920671236	25264.415887962954	24497.23567573622	27983.26168767038	26967.309543650357	32696.762758137793	31272.546308488967	0.2220411148063314	0.20771358410937105	9320.246398662217	13532.073279768229	9037.243248226587	13121.180777767673
0.634356674549194	16520.668757496056	16579.946348487898	22404.810509044048	21909.497240537054	25299.747450341212	24531.494418845577	28022.396233181815	27005.02329682064	32742.490199073014	31316.281906527547	0.2220411778878055	0.20771364227892708	9278.321110708173	13552.372442509048	8996.591193438508	13140.863861018792
0.6381789926262927	16543.77214403967	16603.132938641964	22436.145228087214	21940.13935588866	25335.131905955335	24565.804449888004	28061.589374777584	27042.79351891656	32788.28612122134	31360.083002400235	0.22204124168653094	0.20771370110988416	9236.52858097665	13572.620009630919	8956.067866357043	13160.49691971019
0.642024342092622	16566.909945071242	16626.354071116817	22467.52665634503	21970.827149636432	25370.569119748277	24600.165637918908	28100.840963007995	27080.620065917123	32834.150350160795	31403.949429276592	0.22204130621090523	0.20771376060998595	9194.868702647276	13592.815639910288	8915.67316341307	13180.07962303888
0.6458928617238878	16590.082071334677	16649.609656393633	22498.954673265318	22001.560503917146	25406.05895577164	24634.57785112957	28140.150847437937	27118.50279285175	32880.08271032061	31447.881019227407	0.22204137146942565	0.20771382078706802	9153.341366280336	13612.958991168998	8875.406978492625	13199.611639266834
0.6497846911319898	16613.28843298369	16672.899604362017	22530.429157501974	22032.339300091488	25441.60127718291	24669.0409568444	28179.518876643826	27156.44155379727	32926.08302497773	31491.87760322121	0.22204143747069063	0.20771388164905966	9111.946459787432	13633.049720185809	8835.269202924334	13219.092635665089
0.6536999707700591	16636.528939580032	16696.223824318273	22561.949986912634	22063.163418741846	25477.195946242748	24703.554821518497	28218.944898210717	27194.436201875233	32972.151116253444	31535.93901112123	0.22204150422340135	0.20771394320398354	9070.683868541382	13653.087482817471	8795.259725566953	13238.522278599441
0.6576388419375281	16659.80350009192	16719.5822249638	22593.51703855668	22094.032739670285	25512.842824312924	24738.11931073538	28258.428758729853	27232.486589249467	33018.2868051106	31580.065071682562	0.22204157173636063	0.20771400545995805	9029.553475337569	13673.07193389535	8755.37843277445	13257.900233426131
0.661601446785229	16683.112022891903	16742.97471440298	22625.130188692383	22124.947141895806	25548.541771853	24772.734289203978	28297.970303795228	27270.592567122792	33064.48991134955	31624.25561254837	0.2220416400184785	0.20771406842519893	8988.555160397198	13693.00272718165	8715.62520841835	13277.226164497435
0.6655879283205246	16706.454415755285	16766.401200141598	22656.78931277485	22155.906503652346	25584.292648418097	24807.399620756412	28337.56937800101	27308.753985734562	33110.76025360526	31668.510460247144	0.22204170907876986	0.20771413210801892	8947.688801464159	13712.879515478387	8675.999933956657	13296.499735211022
0.6695984304124688	16729.830585858166	16789.8615890849	22688.494285453515	22186.910702386285	25620.095312656103	24842.115168345223	28377.225824938483	27346.97069435766	33157.0976493437	31712.82944018918	0.2220417789263565	0.20771419651682968	8906.954273791984	13732.701950555667	8636.502488438506	13315.720607972704
0.6736330977969988	16753.240439775742	16813.355787535882	22720.244980569856	22217.959614754276	25655.949622305074	24876.88079404098	28416.93948719326	27385.242541295902	33203.50191485867	31757.212376663607	0.22204184957046938	0.20771426166014348	8866.351450168993	13752.469683147967	8597.132748527452	13334.888444197364
0.6776920760821589	16776.68388348034	16836.883701193325	22752.041271154856	22249.05311662072	25691.855434190446	24911.696359029476	28456.710206342166	27423.569373880953	33249.97286526823	31801.65909283489	0.22204192102044906	0.20771432754657365	8825.880200931337	13772.182362935506	8557.890588497743	13354.002904254012
0.6817755117533548	16800.16082233954	16860.44523514994	22783.883029426557	22280.191083055397	25727.81260422231	24946.56172360911	28496.537822950253	27461.95103846947	33296.51031451113	31846.169410739512	0.22204199328574736	0.20771439418483553	8785.54039398674	13791.839638520963	8518.7758802725	13373.063647482544
0.6858835521786408	16823.671161114242	16884.040293890408	22815.770126787484	22311.373388330958	25763.82098739252	24981.47674718811	28536.42217656764	27500.387380440086	33343.11407534328	31890.743151282542	0.22204206637592883	0.2077144615837492	8745.33189488668	13811.44115751516	8479.788493496366	13392.070332257077
0.6900163456140378	16847.214803957006	16907.668781289776	22847.702433822567	22342.599905920877	25799.88043777239	25016.441288282276	28576.363105726963	27538.878244190928	33389.783959334745	31935.380134234747	0.22204214030067107	0.20771452975223909	8705.25456680404	13830.986566433683	8440.92829550337	13411.022615900263
0.6941740412088835	16870.791654409823	16931.33060061119	22879.679820296165	22373.870508496566	25835.99080850933	25051.455204511756	28616.360447939744	27577.423473136114	33436.51977686555	31980.080178228614	0.222042215069768	0.20771459869933584	8665.308270547073	13850.47551069688	8402.195151336491	13429.92015466746
0.6983567890112157	16894.401615402425	16955.025654504203	22911.702155149844	22405.18506792521	25872.151951824446	25086.518352598687	28656.414039693675	27616.02290970316	33483.32133712257	32024.843100755366	0.22204229069312986	0.20771466843417768	8625.492864624131	13869.907634677365	8363.588923805393	13448.762603789568
0.702564739973187	16918.044589250185	16978.753845002728	22943.769306499686	22436.543455267107	25908.36371900949	25121.630588364234	28696.523716449297	27654.676395329778	33530.188448095694	32069.668718161258	0.22204236718078416	0.20771473896601245	8585.808205246925	13889.282581651583	8325.109473493882	13467.549617446959
0.7067980459565127	16941.720477652292	17002.515073523165	22975.881141633905	22467.94554077338	25944.625960424186	25156.791766726044	28736.689312637125	27693.38377046106	33577.120916574444	32114.556845644387	0.22204244454287878	0.20771481030419675	8546.254146345425	13908.599993787706	8286.756658775732	13486.280848744325
0.7110568597379514	16965.429181689626	17026.30924086231	23008.037527010016	22499.3911938832	25980.93852549314	25192.001741695196	28776.910661654143	27732.14487454618	33624.11854814399	32159.507297250882	0.2220425227896816	0.2077148824581997	8506.83053961536	13927.859512175433	8248.530335857067	13504.955949741416
0.7153413350148182	16989.170601822996	17050.136247195584	23040.238328252624	22530.880283221602	26017.301262703295	25227.260366373786	28817.187595861153	27770.959546035738	33671.18114718206	32204.519885871876	0.22204260193158412	0.20771495543760285	8467.537234522402	13947.060776788741	8210.430358781014	13523.574571412988
0.7196516264105322	17012.94463789088	17073.995992074797	23072.4834101504	22562.412676596578	26053.714019600622	25262.56749295168	28857.519946578992	27809.82762237823	33718.3085168546	32249.594423239443	0.22204268197909974	0.20771502925210175	8428.374078299385	13966.203426423483	8172.456579428166	13542.13636359945
0.7239878894801961	17036.751189107516	17097.888374426213	23104.772636653604	22593.98824099665	26090.176642787326	25297.92297270386	28897.907544085614	27848.748940017147	33765.50045911236	32294.73071992329	0.2220427629428692	0.20771510391150766	8389.340916067827	13985.287098864093	8134.608847627416	13560.640975156799
0.7283502807162107	17060.5901540611	17121.813292548803	23137.105870871816	22625.606842588615	26126.688977919344	25333.32665598792	28938.350217613206	27887.723334388244	33812.75677468759	32339.92858532758	0.2220428448336581	0.20771517942574852	8350.437590745278	14004.311430685222	8096.887011073995	13579.08805376105
0.7327389575539218	17084.461430711257	17145.770644111653	23169.48297507053	22657.268346714267	26163.250869702526	25368.778392240434	28978.847795344103	27926.750639915575	33860.07726308931	32385.187827686448	0.2220429276623615	0.2077152558048711	8311.663943127729	14023.276057325304	8059.290915405378	13597.47724600602
0.7371540783773028	17108.364916387553	17169.760326152544	23201.90381066928	22688.97261788855	26199.86216189054	25404.278029974917	29019.40010440848	27965.830690009276	33907.46172260066	32430.508254061413	0.22204301144000443	0.2077153330590413	8273.019811925013	14042.180613119155	8021.820404237136	13615.80819740519
0.74159580252467	17132.300507786953	17193.782235075385	23234.368238238312	22720.719519796316	26236.522697281205	25439.825416778247	29060.006970880244	28004.963317061647	33954.909950274174	32475.889670336925	0.22204309617774237	0.20771541119854664	8234.505033720285	14061.024731175043	7984.475319122896	13634.080552285537
0.746064290294433	17156.268100971967	17217.836266648366	23266.876117496176	22752.508915289964	26273.23231771375	25475.420399308034	29100.66821977414	28044.148352444296	34002.42174192837	32521.33188121702	0.22204318188686456	0.20771549023379665	8196.1194430748	14079.808043506928	7947.255499653518	13652.293953909539
0.7505597029508803	17180.267591368578	17241.922316001896	23299.427307307014	22784.340666386805	26309.99086406585	25511.06282328972	29141.38367504242	28083.385626504973	34049.99689214399	32566.83469022179	0.22204326857879458	0.20771557017532527	8157.862872502767	14098.530180943199	7910.160783435218	13670.448044396006
0.7550822027299987	17204.298873764023	17266.04027762638	23332.021665677694	22816.214634266253	26346.798176250402	25546.75253351349	29182.15315957134	28122.6749685642	34097.635194259885	32612.397899683427	0.22204335626509203	0.20771565103379266	8119.735152500682	14117.190773130395	7873.191006118897	13688.542464715429
0.7596319528453285	17228.36184230475	17290.19004537022	23364.659049755148	22848.130679267244	26383.654093212594	25582.489373831384	29222.976495177907	28162.016206912107	34145.336440369334	32658.021310742675	0.2220434449574541	0.20771573281998493	8081.736111558508	14135.789448512718	7836.346001412254	13706.576854682527
0.7642091174938536	17252.456390494186	17314.37151243753	23397.33931582343	22880.08866088536	26420.558452926543	25618.27318715413	29263.853502606304	28201.409168805014	34193.10042131583	32703.70472334484	0.2220435346677184	0.20771581554481755	8043.865576208569	14154.325834362768	7799.625601124018	13724.550852965564
0.7688138618619275	17276.58241119072	17338.584571386164	23430.062319301156	22912.088437770308	26457.511092392542	25654.10381544837	29304.78400152474	28240.853680462358	34240.92692668951	32749.447936236327	0.2220436254078627	0.20771589921933575	8006.1233710474335	14172.799556767568	7763.029635178391	13742.464097090065
0.7734463521312342	17300.739796605405	17362.82911412543	23462.827914738486	22944.12986772301	26494.511847633665	25689.98109973342	29345.76781052177	28280.34956706322	34288.81574482292	32795.25074696062	0.22204371719000798	0.2077159838547168	7968.50931871729	14191.210240570828	7726.557931617368	13760.316223377362
0.7781067554847866	17324.92843829983	17387.10503191395	23495.635955814327	22976.212807692864	26531.560553692623	25725.90488007828	29386.80474710291	28319.896652742984	34336.766662787035	32841.1129518545	0.22204381002641999	0.20771606946227114	7931.023239994422	14209.557509461418	7690.210316664539	13778.106867030263
0.7827952401129585	17349.14822718407	17411.412215357595	23528.48629533373	23008.33711377517	26568.657044628915	25761.874995598748	29427.894627687423	28359.494760590278	34384.77946638762	32887.03434604448	0.22204390392951046	0.207716156053444	7893.664953753818	14227.840985867195	7653.986614698544	13795.835662021302
0.7875119752195561	17373.399053514146	17435.75055440701	23561.378785224548	23040.50264120792	26605.80115351509	25797.891284453897	29469.03726760426	28399.14371264307	34432.85394016052	32933.01472344238	0.22204399891183912	0.20771624363981742	7856.4342769919895	14246.060290965252	7617.886648289394	13813.502241129056
0.792257131027923	17397.680806890123	17460.11993835568	23594.313276534976	23072.70924436937	26642.99271243395	25833.95358384338	29510.23248108906	28438.843329885753	34480.98986736821	32979.05387674197	0.22204409498611616	0.20771633223311112	7819.331024913583	14264.215044766665	7581.910238252953	13831.106235983782
0.7970308787870847	17421.993376253722	17484.520255837553	23627.28961943047	23104.956776775034	26680.231552475274	25870.061730004112	29551.48008128038	28478.593432245547	34529.18702999542	33025.15159741485	0.2220441921652022	0.20771642184518507	7782.3550108950585	14282.304866019636	7546.057203642093	13848.647276999429
0.8018333907779276	17446.336649886183	17508.951394824893	23660.307663190935	23137.245091074947	26717.51750373249	25906.215558207266	29592.77988021628	28518.393838589167	34577.44520874526	33071.30767570666	0.22204429046211221	0.20771651248804018	7745.506046496797	14300.329372182488	7510.327361750882	13866.12499335315
0.8066648403194178	17470.710515405786	17533.413242625866	23693.367256207548	23169.574039050556	26754.850395299298	25942.414902754805	29634.131688830446	28558.244366719126	34625.764183034655	33117.52190063275	0.22204438989001646	0.20771660417382157	7708.783941520844	14318.288179482333	7474.720528161619	13883.539013007656
0.8115254017748545	17495.114859765792	17557.90568588243	23726.468245980068	23201.943471612118	26792.2300552666	25978.65959697662	29675.53531694891	28598.14483337055	34674.14373099064	33163.794059974694	0.22204449046224217	0.2077166969148184	7672.188504057936	14336.180902947672	7439.236516803037	13900.88896278385
0.8164152505581643	17519.549569252205	17582.42861056813	23759.61047911395	23234.35323879585	26829.65631071931	26014.949473227414	29716.990573286526	28638.095054207788	34722.5836294463	33210.12394027629	0.2220445921922753	0.2077167907234666	7635.719540410675	14354.00715623144	7403.875139865093	13918.174468153156
0.8213345631402307	17544.014529481057	17606.981901985382	23792.793801316784	23266.80318976048	26867.128987732394	26051.284362882834	29758.497265442635	28678.094843820243	34771.08365393569	33256.51132683875	0.22204469509376337	0.207716885612351	7599.376855209004	14371.766551766545	7368.6362079186365	13935.39515341632
0.8262835170552626	17568.509625396684	17631.565444763757	23826.018057396108	23299.29317278511	26904.647911368447	26087.664096337157	29800.055199898423	28718.1440157198	34819.64357869086	33302.95600371793	0.2220447991805167	0.2077169815942059	7563.160251411144	14389.45870073419	7333.519529913552	13952.550641656853
0.8312622909072027	17593.034741268882	17656.17912285718	23859.28309125572	23331.823035265614	26942.212905673576	26124.0885029993	29841.664182012355	28758.242382336513	34868.26317663665	33349.45775371921	0.22204490446650907	0.20771707868191816	7527.069530296605	14407.083212992176	7298.5249131741	13969.640554684214
0.8362710643761712	17617.589760691015	17680.822819541976	23892.5887458932	23364.39262371221	26979.82379367463	26160.557411290152	29883.324016017286	28798.389755015665	34916.942219387165	33396.016358394234	0.22204501096588342	0.20771717688852823	7491.104491501581	14424.63969709538	7263.652163426392	13986.664513035677
0.8413100182249524	17642.174566577163	17705.4964174141	23925.934863396244	23397.001783745905	27017.480397375162	26197.070648638597	29925.034505015854	28838.585944013495	34965.6804772407	33442.63159803599	0.2220451186929497	0.20771727622723257	7455.264933024067	14442.12776027061	7228.901084811892	14003.622135967948
0.8463793343055166	17666.78904116016	17730.199798387115	23959.321284940095	23429.650360095973	27055.182537752542	26233.628041478816	29966.79545097747	28878.83075849418	35014.47771917607	33489.30325167534	0.22204522766219023	0.20771737671138493	7419.550651310477	14459.547008526511	7194.27147996705	14020.513041555882
0.8514791955655843	17691.433065989095	17754.932843689785	23992.74785078437	23462.338196596866	27092.93003475447	26270.229415246802	30008.60665473437	28919.124006526097	35063.33371284823	33536.03109707678	0.22204533788825834	0.20771747835449828	7383.961441191845	14476.89704648219	7159.763149958104	14037.336846522056
0.8566097860552276	17716.106521926802	17779.695433863482	24026.214400269735	23495.065136184974	27130.722707295237	26306.874594376823	30050.467915977628	28959.465495077955	35112.24822458357	33582.814910734	0.22204544938598406	0.20771758117024716	7348.497095942963	14494.177477434278	7125.375894347671	14054.093166321516
0.861771290933513	17740.809289147608	17804.487448759995	24059.72077181505	23527.831020895814	27168.56037325255	26343.56340229831	30092.379033253634	28999.85503001541	35161.221019375895	33629.65446786598	0.2220455621703731	0.20771768517246972	7313.1574073228985	14511.387903405353	7091.109511229675	14070.781615169719
0.8669638964751838	17765.541247134883	17829.30876753912	24093.2668029142	23560.635691860993	27206.44284946406	26380.29566143252	30134.33980396031	29040.292416097403	35210.25186088207	33676.54954241287	0.22204567625661184	0.20771779037516863	7277.942165555898	14528.527925034054	7056.963797204662	14087.401805940084
0.8721877900773816	17790.30227467847	17854.15926866602	24126.852330132762	23593.478989304887	27244.369951723613	26417.071193188855	30176.35002434297	29080.777456972206	35259.34051141724	33723.49990703138	0.22204579166006688	0.20771789679251482	7242.851159368176	14545.597141619772	7022.938547421712	14103.953350203112
0.877443160266411	17815.092249872436	17879.03882990903	24160.47718910509	23626.360752541852	27282.341494778022	26453.889817961768	30218.40948949083	29121.309955174016	35308.48673195086	33770.50533309097	0.2220459083962884	0.20771800443884747	7207.884176015854	14562.595151127316	6989.03355560638	14120.43585824687
0.8827301967045416	17839.911050112416	17903.947328337028	24194.1412145309	23659.28081997288	27320.35729232331	26490.75135512714	30260.517993332884	29161.889712119006	35357.69028210186	33817.56559066928	0.2220460264810139	0.2077181133286779	7173.04100130545	14579.521550172009	6955.248614079319	14136.848939049058
0.8880490901968541	17864.75855209336	17928.88464031716	24227.84424017238	23692.23902908276	27358.41715700144	26527.65562303908	30302.675328634297	29202.516528101867	35406.95092013456	33864.680448548184	0.22204614593016664	0.20771822347669008	7138.32141960226	14596.375934010372	6921.583513760939	14153.192200263962
0.8934000326981257	17889.63463180686	17953.85064151219	24261.586098850705	23725.2352164367	27396.520900396496	26564.60243902624	30344.88128699228	29243.19020229177	35456.26840295389	33911.84967420924	0.22204626675986203	0.2077183348977437	7103.725213847123	14613.15789649915	6888.038044193294	14169.465248203836
0.8987832173197573	17914.5391645387	17978.845206878057	24295.366622442914	23758.26921767728	27434.66833303118	26601.591619388433	30387.135658832198	29283.910532728733	35505.64248610097	33959.073033829394	0.22204638898640627	0.2077184476068762	7069.252165594138	14629.867030149326	6854.611993573606	14185.667687870562
0.904198838336744	17939.472024866398	18003.868210661454	24329.185641878743	23791.340867521347	27472.859264363313	26638.622979393236	30429.4382334038	29324.677316319856	35555.072923748696	34006.35029227684	0.2220465126263016	0.2077185616193043	7034.90205501765	14646.502926077694	6821.3051487589255	14201.799122910947
0.9096470911946843	17964.4330866566	18028.919526397174	24363.04298713722	23824.4499997567	27511.093502782067	26675.69633327232	30471.788798777063	29365.49034883539	35604.55946869696	34053.68121310639	0.2220466376962476	0.2077186769504272	7000.6746609448455	14663.065174043179	6788.117295300122	14217.859155659564
0.915128172516836	17989.4222230627	18053.999026905793	24396.938487243646	23857.596447239168	27549.370855604615	26712.81149421822	30514.18714183851	29406.349424905173	35654.101872368505	34101.06555855554	0.2220467642131427	0.20771879361582699	6966.5697608659975	14679.55336240679	6755.0482174572535	14233.847387104295
0.9206422801112097	18014.43930652212	18079.106584290963	24430.87197026611	23890.780041889182	27587.691129072206	26749.968274380582	30556.633048286993	29447.254338014605	35703.69988480397	34148.503089539736	0.22204689219408755	0.20771891163127326	6932.587130921893	14695.9670780655	6722.097698176745	14249.763416808099
0.9261896129777101	18039.484208753696	18104.242069936765	24464.843263312072	23924.00061468844	27626.054128346455	26787.16648486247	30599.126302629542	29488.20488050057	35753.35325465719	34195.99356564779	0.22204702165638718	0.20771903101272324	6898.72654598346	14712.30590657238	6689.265519172419	14265.606843028218
0.931770371315315	18064.556800755367	18129.40535450545	24498.852192525403	23957.257995677064	27664.459657506028	26824.40593571725	30641.666688177804	29529.200843548075	35803.061729191024	34243.53674513805	0.2220471526175538	0.20771915177632524	6864.987779652234	14728.569432082586	6656.551460931078	14281.377262680791
0.9373847565293029	18089.65695280137	18154.596307934626	24532.89858308284	23990.552013950073	27702.90751954269	26861.68643594468	30684.253987043692	29570.24201718603	35852.82505427246	34291.132384933524	0.22204728509530822	0.2077192739384208	6831.370604242664	14744.757237291895	6623.955302688759	14297.074271252379
0.9430329712385201	18114.784534439692	18179.814799434724	24566.982259190612	24023.882497654165	27741.397516357596	26899.007793487406	30726.887980135347	29611.328190283348	35902.64297436786	34338.780240617496	0.22204741910758363	0.20771939751554608	6797.8747908473015	14760.868903504685	6591.476822505239	14312.697462903336
0.9487152192826929	18139.939414489563	18205.06069748654	24601.103044081334	24057.249273984642	27779.92944875777	26936.369815227517	30769.568447153346	29652.45915054532	35952.515232538695	34386.48006642933	0.222047554672528	0.20771952252443557	6764.500109324697	14776.90401057154	6559.1157972314395	14328.246430364437
0.9544317057297852	18165.12146103856	18230.33386983829	24635.26076001018	24090.652169181692	27818.503116452048	26973.772306982526	30812.29516658608	29693.63468450914	36002.44157043617	34434.2316152594	0.22204769180850564	0.20771964898202389	6731.246328321286	14792.862136892043	6526.872002544813	14343.720764966682
0.9601826368833979	18190.330541440246	18255.634183503284	24669.45522825192	24124.09100852749	27857.118318047553	27011.215073502113	30855.067915706124	29734.854577540413	36052.421728297064	34482.03463864508	0.22204783053410024	0.20771977690544755	6698.113215332851	14808.742859503254	6494.745213019662	14359.120056737214
0.9659682202902156	18215.566522311514	18280.961504757324	24703.686269097525	24157.565616342905	27895.774851046088	27048.69791846454	30897.8864705662	29776.11861382927	36102.455444939136	34529.88888676631	0.2220479708681186	0.2077199063120488	6665.100536658429	14824.54575392045	6462.735202054493	14374.443894206546
0.9717886647474951	18240.82926952963	18306.315699135692	24737.95370185029	24191.075815983717	27934.472511839846	27086.22064447246	30940.75060599442	29817.42657638578	36152.542457755604	34577.79410844041	0.22204811282959133	0.20772003721937649	6632.208057444543	14840.270394210704	6430.841741941404	14389.691864523105
0.9776441803106027	18266.118648229905	18331.69663143092	24772.25734482298	24224.62142983781	27973.2110957081	27123.783053049876	30983.66009559087	29858.77824703666	36202.682502711265	34625.750051118244	0.22204825643777795	0.2077201696451899	6599.435541728511	14855.916353018954	6399.064603891689	14404.863553446718
0.9835349783005937	18291.434522802778	18357.104165689783	24806.597015333973	24258.202279321442	28011.990396813122	27161.384944637954	31026.614711722905	29900.173406420745	36252.87531433704	34673.75646087911	0.22204840171216725	0.20772030360746052	6566.78275242215	14871.483201498166	6367.403558023274	14419.958545285277
0.9894612713118381	18316.776756891224	18382.53816521082	24840.97252970401	24291.818184876054	28050.810208196468	27199.026118591613	31069.614225521265	29941.611833985247	36303.12062572557	34721.81308242648	0.22204854867248155	0.20772043912437493	6534.249451354612	14886.970509361476	6335.858373411	14434.976422970183
0.9954232732196957	18342.14521338807	18407.99849254158	24875.38370325274	24325.468965964923	28089.67032177519	27236.70637317577	31112.658406875868	29983.093307981686	36353.418168526376	34769.91965908332	0.22204869733867877	0.20772057621433654	6501.835399270989	14902.377844822593	6304.428818071727	14449.91676796414
1.0014211991882311	18367.539754433128	18433.485009475866	24909.830350295073	24359.15444106958	28128.570528337776	27274.425505561423	31155.747024431417	30024.617605461684	36403.767672940776	34818.075932787324	0.22204884773095646	0.20772071489597033	6469.540355832782	14917.704774560407	6273.114658979233	14464.779160263948
1.0074552656779823	18392.960241410474	18458.99757705092	24944.312284137653	24392.87442768639	28167.510617540232	27312.183311821922	31198.879845583106	30066.184502272812	36454.16886771698	34866.28164408615	0.22204899986975282	0.20772085518812264	6437.364079713821	14932.950863894075	6241.915662143845	14479.563178530894
1.013525690453769	18418.40653494606	18484.536055545137	24978.82931707589	24426.628742323654	28206.49037790287	27349.979586929716	31242.05663647308	30107.793773055186	36504.62148014608	34914.53653213358	0.22204915377575077	0.20772099710986638	6405.306328532752	14948.115676566027	6210.831592553761	14494.26839990355
1.0196326925925556	18443.878494904344	18510.100304474665	25013.381260389553	24460.41720049732	28245.509596805332	27387.81412475169	31285.277161985083	30149.445191236304	36555.1252360558	34962.840334683606	0.2220493094698813	0.207721140680502	6373.366858897731	14963.198774818331	6179.862214220688	14508.89440007694
1.0257764924913542	18469.375980386085	18535.690182591243	25047.967924340064	24494.239616728326	28284.568060483718	27425.68671804627	31328.541185741225	30191.138529027925	36605.6798598069	35011.192788086904	0.22204946697332567	0.20772128591956113	6341.545426445082	14978.199719429947	6149.007290204521	14523.440753307194
1.0319573118751795	18494.89884972511	18561.305547878936	25082.589118166274	24528.09580453849	28323.66555402581	27463.59715845882	31371.848470096815	30232.873557421117	36656.28507428718	35059.593627285154	0.22204962630751765	0.2077214328468093	6309.841785825323	14993.118069635704	6118.2665826226585	14537.907032382675
1.0381753738050519	18520.446960485926	18586.946257551837	25117.244650081502	24561.98557644764	28362.801861367803	27501.545236518567	31415.19877613687	30274.650046182862	36706.9406009075	35108.0425858072	0.22204978749414875	0.20772158148224798	6278.255690736696	15007.953383157961	6087.639852666762	14552.292808624916
1.0444309026860459	18546.020169460484	18612.612168050786	25151.93432726935	24595.908743969518	28401.9767652897	27539.530741634062	31458.59186367101	30316.467763851168	36757.646159595926	35156.53939576346	0.22204995055516974	0.20772173184611858	6246.786893950775	15022.705216233619	6057.12686061766	14566.597651890479
1.05072412427539	18571.618332665817	18638.30313504106	25186.657955880743	24629.865117608882	28441.190047412125	27577.553462090033	31502.027491229925	30358.326477731654	36808.40146879367	35205.08378784205	0.22205011551279374	0.20772188395890526	6215.435147316195	15037.373123563826	6026.727365870029	14580.82113055978
1.057055265690613	18597.241305340765	18664.019013409088	25221.41534102972	24663.854506857442	28480.441488191536	27615.613185042876	31545.505416060285	30400.22595389262	36859.20624544928	35253.67549130321	0.22205028238950014	0.2077220378413361	6184.2002017637715	15051.956658292562	5996.441126934253	14594.962811529636
1.0634245554177415	18622.888941943544	18689.759657260045	25256.20628679036	24697.87672019083	28519.73086691688	27653.709696517362	31589.02539412104	30442.165957161524	36910.06020501438	35302.31423397524	0.22205045120803724	0.20772219351438823	6153.0818073526025	15066.455372059718	5966.267901467159	14609.022260215133
1.0698322233195456	18648.5610961485	18715.52491991467	25291.030596192668	24731.931565064613	28559.057961705064	27691.842781402258	31632.587180078455	30484.146251120186	36960.963061437986	35350.99974224903	0.2220506219914257	0.2077223509992892	6122.079713264946	15080.868814962916	5936.207446278539	14622.999040544964
1.0762785006438331	18674.257620843626	18741.314653906724	25325.88807121942	24766.01884791118	28598.422549497456	27730.012223446905	31676.19052730233	30526.16659810113	37011.9145271622	35399.731741073956	0.22205079476296152	0.2077225103175216	6091.193667820655	15095.19653552398	5906.259517342318	14636.892714923248
1.0827636200317978	18699.978368127253	18767.12871097975	25360.778512801895	24800.13837413564	28637.82440605516	27768.217805256714	31719.835187860863	30568.22675918265	37062.914313116264	35448.509953952234	0.2220509695462206	0.20772267149082468	6060.423418513965	15109.438080754131	5876.423869829625	14650.702844290063
1.089287815526412	18725.72318930567	18792.96694208471	25395.70172081698	24834.28994811295	28677.263305955858	27806.459308290014	31763.52091251715	30610.326494185425	37113.96212871264	35497.334102935085	0.2220511463650601	0.20772283454119778	6029.768712013029	15123.592996099964	5846.700258111581	14664.428988069296
1.0958513225808764	18751.491934889684	18818.829197376526	25430.657494082676	24868.47337318355	28716.739022588794	27844.73651285329	31807.247450723768	30652.46556166734	37165.05768184075	35546.20390861681	0.22205132524362256	0.20772299949090434	5999.2292941720225	15137.660825425759	5817.088435773272	14678.070704160258
1.1024543780671139	18777.28445459221	18844.715326211764	25465.64563035514	24902.688451650516	28756.251328151568	27883.04919809802	31851.014550619297	30694.643718920062	37216.20067886298	35595.119090130924	0.2220515062063413	0.20772316636247343	5968.804910080973	15151.641111102886	5787.588155652862	14691.627548999153
1.1090972202843215	18803.100597325018	18870.625177145303	25500.665926324506	24936.934984775417	28795.799993645494	27921.397142016172	31894.821959023197	30736.86072196418	37267.39082460888	35644.07936514465	0.22205168927794053	0.20772333517870514	5938.495304012205	15165.533393819816	5758.199169802247	14705.09907742031
1.115780088967567	18828.940211195815	18896.558597927524	25535.718177611216	24971.21277277481	28835.384788871514	27959.78012143634	31938.669421431445	30779.11632554498	37318.627822370174	35693.084449854076	0.22205187448344127	0.2077235059626717	5908.300219514407	15179.33721278701	5728.921229569241	14718.484842805192
1.1225032252964444	18854.803143505567	18922.515435501606	25570.802178762635	25005.5216148169	28875.00548242655	27998.197912020078	31982.55668201251	30821.410283128505	37369.91137389603	35742.134058979726	0.2220520618481647	0.20772367873772163	5878.219399389811	15193.052105626091	5699.754085574765	14731.784397004172
1.1292668719037753	18880.689240745214	18948.495536000282	25605.917723248906	25039.861309017506	28914.66184169886	28036.650288257515	32026.48348360228	30863.742346896794	37421.24117938745	35791.227905761065	0.22205225139773369	0.2077238535274837	5848.252585688606	15206.677608316764	5670.697487715166	14744.997290276922
1.1360712728843656	18906.59834859287	18974.498744743018	25641.064603459337	25074.231652436556	28954.353632864106	28075.137023463485	32070.449567699856	30906.112267743683	37472.61693749228	35840.36570195185	0.2220524431580805	0.2077240303558696	5818.3995197732	15220.2132553095	5641.751185217407	14758.123071406037
1.1429166738038161	18932.53031191086	19000.524906233164	25676.242610698802	25108.63244107457	28994.080620881345	28113.657889773673	32114.454674463104	30948.51979527066	37524.03834530029	35889.54715781533	0.2220526371554456	0.2077242092470772	5788.659942297265	15233.65857944265	5612.914926621597	14771.161287607625
1.1498033217073829	18958.484974742623	19026.57386415477	25711.45153518367	25143.0634698687	29033.84256948856	28152.212658140288	32158.498542703874	30990.964677782144	37575.50509833756	35938.77198211892	0.22205283341638543	0.20772439022559416	5759.033593231114	15247.013111948967	5584.188459805679	14784.111484549008
1.1567314651288954	18984.462180309823	19052.645461369793	25746.69116603831	25177.524532689295	29073.639241198827	28190.801098328324	32202.580909883753	31033.44666228146	37627.01689056174	35988.03988212962	0.22205303196777373	0.2077245733162019	5729.520211895695	15260.27638251707	5555.571532018948	14796.973206400871
1.1637013540997225	19010.461771009355	19078.739539915103	25781.96129129121	25212.01542233619	29113.470397296023	28229.422978911465	32246.70151210947	31075.965494466418	37678.57341435675	36037.35056360901	0.22205323283680697	0.2077247585439787	5700.11953692371	15273.447919127531	5527.063889842946	14809.745995683596
1.1707132401577995	19036.48358841004	19104.855940999187	25817.261697870847	25246.53593053459	29153.33579783026	28268.078067267605	32290.860084127864	31118.52091872441	37730.174360527046	36086.7037308077	0.22205343605100641	0.2077249459343031	5670.831306339474	15286.527248237282	5498.665279268287	14822.429393434897
1.177767376356704	19062.527473250087	19130.994504999675	25852.592171602544	25281.085847932092	29193.23520161446	28306.766129575564	32335.056359322243	31161.112678128953	37781.81941829343	36136.09908646137	0.22205364163822452	0.20772513551285793	5641.655257546343	15299.513894692995	5470.375445683487	14835.022939140908
1.1848640172747877	19088.59326543359	19157.155071459798	25887.95249720398	25315.664964094252	29233.168366219405	28345.486930810275	32379.290069706898	31203.740514434372	37833.50827528688	36185.53633178479	0.22205384962664634	0.20772532730563345	5612.591127316933	15312.407381665893	5442.194133865647	14847.526170656085
1.1920034190243662	19114.68080402771	19183.337479085676	25923.342458281724	25350.273067501254	29273.135047969925	28384.240234739107	32423.560945923025	31246.40416807191	37885.24061754378	36235.01516646734	0.2220540600447948	0.20772552133893146	5583.638651844347	15325.207230750471	5414.121088032611	14859.93862432614
1.1991858392609598	19140.789927259568	19209.54156574315	25958.761837327274	25384.909945544012	29313.1350019405	28423.025803917644	32467.86871723399	31289.103378145126	37937.0161295006	36284.53528866786	0.22205427292153562	0.20772571763936964	5554.797566730063	15337.91296188254	5386.156051827129	14872.259834876284
1.2064115371925936	19166.920472513073	19235.767168454706	25994.210415713125	25419.575384520354	29353.167981950985	28461.843399685466	32512.21311152059	31331.83788242535	37988.83449398844	36334.09639500947	0.22205448828607965	0.20772591623388426	5526.067607027246	15350.524093414657	5358.298768356442	14884.489335500635
1.2136807735891502	19193.07227632606	19262.014123396584	26029.687973689135	25454.26916963151	29393.233740562635	28500.69278216236	32556.59385527677	31374.60741734756	38040.6953922282	36383.698180574895	0.22205470616798825	0.20772611714973455	5497.44850722258	15363.040142027661	5330.548980185296	14896.626657783985
1.2209938107917835	19219.245174386873	19288.282265895443	26065.194290378295	25488.991084977955	29433.33202907336	28539.573710243738	32601.01067360451	31417.41171800545	38092.59850382471	36433.3403389009	0.22205492659717668	0.2077263204145057	5468.940001272364	15375.4606227912	5302.906429360621	14908.671331747435
1.2283509127223842	19245.439001531664	19314.571430425625	26100.729143773307	25523.740913556085	29473.46259751406	28578.485941597046	32645.463290209806	31460.250518147546	38144.54350676216	36483.02256197388	0.2220551496039191	0.20772652605611452	5440.541822609957	15387.785049135797	5275.370857420377	14920.622885814868
1.2357523448931043	19271.653591740826	19340.881450605677	26136.292310732137	25558.518437253915	29513.625194643722	28617.429232657014	32689.951427397325	31503.12355017211	38196.53007739802	36532.744540224034	0.22205537521885244	0.2077267341028124	5412.25370413973	15400.012932792306	5247.942005395656	14932.480846787803
1.2431983744159416	19297.888778136192	19367.212159195504	26171.883566974506	25593.323436847615	29553.819567945477	28656.40333862195	32734.47480606626	31546.03054512305	38248.55789045827	36582.50596252088	0.22205560347298192	0.207726944583189	5384.075378298061	15412.14378393162	5220.619613857474	14944.244739936665
1.2506892700123766	19324.14439297782	19393.563388093276	26207.5026870779	25628.15569199765	29594.045463622395	28695.408013449454	32779.03314570553	31588.971232685395	38300.626619032046	36632.30651616796	0.22205583439768276	0.2077271575261773	5356.006577012828	15424.177111000754	5193.403422886739	14955.914088869467
1.2582253020230734	19350.42026766068	19419.93496833205	26243.14944447338	25663.014981244727	29634.302626592682	28734.44300985203	32823.626164388814	31631.94534118048	38352.735934565855	36682.14588689752	0.22205606802470754	0.20772737296105637	5328.047031747177	15436.112420802005	5166.293172116624	14967.488415618427
1.2658067424176331	19376.716232711733	19446.32673007694	26278.823611442014	25697.901082006254	29674.590800485923	28773.508079293253	32868.25357877033	31674.952597561838	38404.88550685885	36732.02375886581	0.22205630438618937	0.2077275909174574	5300.196473527001	15447.94921854604	5139.2886007502675	14978.967240647413
1.2734338648044117	19403.03211778667	19472.738502621858	26314.524959110764	25732.813770572397	29714.909727638515	28812.60297198341	32912.91510407993	31717.992727410514	38457.075004057224	36781.93981464779	0.22205654351464701	0.20772781142536625	5272.454632923007	15459.687007739209	5112.3894475528505	14990.350082788616
1.2811069444403917	19429.367751666763	19499.170114386397	26350.25325744857	25767.75282210225	29755.259149089357	28851.72743687536	32957.61045411842	31761.065454930562	38509.30409264891	36831.89373523207	0.2220567854429882	0.207728034515128	5244.821240053512	15471.325290166773	5085.595450852299	15001.636459206231
1.2888262582411194	19455.72296225541	19525.621392912435	26386.008275262062	25802.718010619643	29795.638804575163	28890.88122165997	33002.33934125248	31804.17050294415	38561.57243745776	36881.88520001532	0.2220570302045168	0.207728260217453	5217.296024631942	15482.863565980457	5058.906348583521	15012.825885490514
1.296592084790695	19482.09757657535	19552.092164861322	26421.78978019208	25837.70910900978	29836.048432526637	28930.064072762427	33047.10147641054	31847.307592887566	38613.879701638914	36931.91388679782	0.22205727783293464	0.20772848856341827	5189.878715995001	15494.301333744079	5032.321878313553	15023.917875677347
1.3044047043518285	19508.491420765302	19578.5822560106	26457.597538709568	25872.7258890152	29876.487770064014	28969.275735337884	33091.89656907792	31890.476444806536	38666.22554667323	36981.97947177811	0.22205752836234874	0.20772871958447486	5162.569043059368	15505.63809026312	5005.84177720244	15034.911942111328
1.312264398875954	19534.90432007658	19605.091491250656	26493.431316111284	25907.768121231664	29916.956552992324	29008.515953266928	33136.724327291704	31933.676777351324	38718.60963236148	37032.08162954755	0.2220577818272745	0.20772895331245045	5135.36673435499	15516.873330651782	4979.465782040963	15045.807595509104
1.320171452013404	19561.33609887007	19631.61969458167	26529.290876516105	25942.835575104502	29957.454515797333	29047.784469151644	33181.58445763639	31976.908307772504	38771.0316168194	37082.22003308543	0.2220580382626421	0.20772918977955468	5108.271518058376	15528.006548378617	4953.193629269488	15056.604344976135
1.3281261491236485	19587.786580612847	19658.16668911033	26565.1759828608	25977.928018924544	29997.98139164099	29087.08102431115	33226.47666523888	32020.170751916146	38823.49115647202	37132.39435375364	0.22205829770380034	0.20772942901838318	5081.283121995162	15539.037235242315	4927.025054993108	15067.301698015071
1.3361287772855897	19614.255587875115	19684.73229704678	26601.086396896328	26013.045219824457	30038.536912357282	29126.40535877768	33271.40065376408	32063.463824219587	38875.98790604866	37182.60426129184	0.22205856018652206	0.2077296710619234	5054.40127363638	15549.964881318621	4900.959794974653	15077.89916046802
1.3441796253079266	19640.742942326684	19711.316339701116	26637.021879183358	26048.186943774464	30079.120808447384	29165.75721129185	33316.35612540963	32106.787237706343	38928.52151857692	37232.84942381173	0.22205882574700966	0.20772991594355808	5027.625700125704	15560.788975008763	4874.997584654484	15088.396236538887
1.352278983739575	19667.24846473399	19737.918637480467	26672.9821890887	26083.352955578808	30119.73280907577	29205.136319298847	33361.34278090164	32150.14070398201	38981.091645377935	37283.12950779246	0.22205909442189958	0.2077301636970703	5000.956128295278	15571.509003041312	4849.138159171911	15098.792428815737
1.3604271448801535	19693.771974956548	19764.53900988547	26708.967084780874	26118.543018871456	30160.37264206536	29244.54241894378	33406.36031948948	32193.523933229237	39033.69793606035	37333.44417807494	0.22205936624826716	0.20773041435664868	4974.392284663161	15582.124450419098	4823.38125336566	15109.0872382354
1.3686244027905345	19720.31329194393	19791.17727550729	26744.976323226394	26153.756896112503	30201.040033893405	29283.97524506775	33451.40843894142	32236.93663420353	39086.34003851546	37383.7930978571	0.22205964126363426	0.20773066795689235	4947.933895450318	15592.63480045367	4797.72660178435	15119.280164080672
1.3768710533034536	19746.872233732167	19817.83325202403	26781.00966018533	26188.994348583823	30241.734709686734	29323.43453120313	33496.48683553932	32280.37851422812	39139.017598911145	37434.17592868816	0.22205991950597181	0.20773092453281491	4921.58068660344	15603.03953477554	4772.173938709311	15129.37070401106
1.3851673940341884	19773.448617440812	19844.506756197876	26817.06685020772	26224.25513638562	30282.456393217773	29362.92000956982	33541.59520407445	32323.84927919003	39191.730261687204	37484.592330464126	0.22206020101370622	0.20773118411985125	4895.332383794244	15613.33813330438	4746.722998157609	15139.358354037628
1.3935137243912972	19800.04225926926	19871.197603871424	26853.14764662901	26259.53901843194	30323.20480689958	29402.43141107039	33586.73323784213	32367.348633534733	39244.477669549175	37535.041961421855	0.22206048582572616	0.20773144675386013	4869.188712438103	15623.530074266717	4721.373513894854	15149.242608522996
1.4019103455874267	19826.652974493787	19897.90560996476	26889.251801566483	26294.84575244722	30363.979671781963	29441.968465286325	33631.90062863746	32410.87628026221	39297.25946346363	37585.52447813458	0.22206077398138602	0.20773171247113184	4843.149397690548	15633.614834147505	4696.125219438225	15159.022960157134
1.410357560650181	19853.280577463775	19924.630588471744	26925.379065914538	26330.175094961738	30404.780707546306	29481.530900473066	33677.0970667498	32454.431920921594	39350.075282651844	37636.03953550588	0.22206106552051263	0.20773198130839213	4817.214164471719	15643.591887729242	4670.977848076029	15168.69889997691
1.4188556744330574	19879.924881598843	19951.372352457125	26961.52918934125	26365.526801308184	30445.607632501833	29521.11844355634	33722.32224095876	32498.015255607173	39402.92476458526	37686.586786765234	0.22206136048341205	0.20773225330280617	4791.382737485692	15653.460708113387	4645.931132884696	15178.269917387515
1.4274049936264492	19906.58569938508	19978.13071405291	26997.70192028371	26400.9006256172	30486.460163580574	29560.730820127315	33767.575838528646	32541.625982953265	39455.80754497925	37737.16588346216	0.22206165891087262	0.2077325284919873	4765.654841208132	15663.220766643994	4620.984806722263	15187.735500104725
1.4360058267687137	19933.262842372	20004.905484455252	27033.89700594436	26436.29632081376	30527.33801633325	29600.36775443863	33812.85754520419	32585.263800129913	39508.72325778828	37787.77647546152	0.2220619608441731	0.20773280691399873	4740.030199937988	15672.87153304182	4596.138602273539	15197.095134270377
1.4446584842573071	19959.956121169176	20031.696473921183	27070.114192286826	26471.713638613164	30568.240904924907	29640.02896940014	33858.167045205686	32628.928402838326	39561.671535200425	37838.41821093828	0.22206226632508722	0.20773308860736153	4714.508537753718	15682.412475220859	4571.392252010526	15206.34830427263
1.453363278359986	19986.66534544251	20058.503491764943	27106.35322403141	26507.15232951662	30609.168542129835	29679.714186574045	33903.504021223656	32672.619485305655	39614.65200763127	37889.090736371705	0.2220625753958912	0.20773337361105906	4689.089578546584	15691.84305935353	4546.745488221757	15215.494492820464
1.4621205232260774	20013.390323911168	20085.326346354897	27142.61384465128	26542.612142807564	30650.12063932759	29719.423126170972	33948.86815441442	32716.33674028077	39667.66430371902	37939.793696540604	0.22206288809936822	0.20773366196454246	4663.773046052083	15701.162749956362	4522.198043048149	15224.533181019127
1.470930534897817	20040.130864344075	20112.164845110125	27178.89579636832	26578.09282654761	30691.096906498315	29759.155507045554	33994.259124395176	32760.079859029538	39720.70805031887	37990.52673451804	0.22206320447881478	0.2077339537077363	4638.558663847856	15710.371009823866	4497.749648479046	15233.463848325424
1.4797936313217521	20066.886773556645	20139.01879449718	27215.198820149075	26613.5941275726	30732.097052218436	29798.911046692214	34039.676609239345	32803.8485313303	39773.78287249781	38041.28949166625	0.22206352457804815	0.20773424888104572	4613.446155357407	15719.467300015502	4473.400036346167	15242.285972481593
1.48871013236022	20093.65785740715	20165.888000026487	27251.522655700337	26649.115791488344	30773.120783655922	29838.689461240476	34085.120285471334	32847.64244546884	39826.88839352867	38092.08160763101	0.22206384844141078	0.2077345475253592	4588.435243850341	15728.451079823077	4449.148938338272	15250.999029546976
1.4976803598028874	20120.443920793427	20192.772266249107	27287.86704146519	26684.65756266673	30814.16780656579	29878.490465450835	34130.589828061944	32891.46128823395	39880.02423488495	38142.90272033669	0.22206417611377866	0.2077348496820576	4563.525652472628	15737.321806832217	4424.996086029103	15259.602493942715
1.5067046373783677	20147.24476764942	20219.67139675333	27324.231714618803	26720.21918424167	30855.23782528571	29918.31377271036	34176.08491042343	32935.30474491275	39933.190016235334	38193.75246598095	0.22206450764056557	0.20773515539301873	4538.717104261974	15746.078936939128	4400.941210876685	15268.09583841823
1.5157832907659001	20174.060200941814	20246.585194161325	27360.616411064355	26755.80039810512	30896.330542731554	29958.159095028368	34221.6052044048	32979.17249928601	39986.38535543829	38244.630479029605	0.22206484306773153	0.2077354647006223	4514.009322135942	15754.72192426864	4376.984044226818	15276.478534033522
1.5249166476071065	20200.890022666434	20273.51346012565	27397.020865428676	26791.400944902867	30937.445660392645	29998.02614303192	34267.15038028667	33023.06423362338	40039.60986853634	38295.53639221114	0.22206518244178802	0.20773577764775808	4489.402028913377	15763.250221229158	4353.124317334266	15284.750050191768
1.5341050375178134	20227.73403384502	20300.455995326007	27433.444811058387	26827.020564030736	30978.582878327525	30037.914625961686	34312.720106776826	33066.979628678935	40092.863169751065	38346.4698365119	0.22206552580980546	0.20773609427783046	4464.894947321853	15771.663278483786	4329.361761360662	15292.909854603931
1.5433487920999491	20254.592034521484	20327.412599465562	27469.887980015326	26862.658993630193	31019.741895159084	30077.824251667258	34358.31405100486	33110.918363686134	40146.14487147706	38397.43044117033	0.22206587321942023	0.20773641463476503	4440.487800010713	15779.960544969887	4305.696107392199	15300.957413302734
1.5526482449535108	20281.463823758717	20354.383071267835	27506.350103072775	26898.315970584623	31060.922408070448	30117.754726603096	34403.93187851778	33154.88011635354	40199.454584277	38448.417833672225	0.22206622471883944	0.2077367387630153	4416.180309559451	15788.141467895359	4282.127086448483	15308.892190659419
1.5620037316886017	20308.34919963487	20381.36720847301	27542.83090971093	26933.991230515	31102.12411280003	30157.70575582386	34449.57325327476	33198.8645628598	40252.79191687579	38499.43163974518	0.2220665803568499	0.20773706670756847	4391.972198478179	15796.20549270045	4258.65442948346	15316.713649341837
1.5714155899375468	20335.24795924004	20408.364807834645	27579.330128112942	26969.684507775968	31143.34670363728	30197.677042980235	34495.23783764256	33242.871377849195	40306.15647615533	38550.471483353496	0.22206694018282563	0.20773739851395273	4367.863189238124	15804.152063133195	4235.277867410099	15324.421250367537
1.580884159367074	20362.159898672708	20435.375665116208	27615.84748516065	27005.395535451735	31184.589873418096	30237.668290314472	34540.92529239057	33286.900234426845	40359.54786714905	38601.53698669299	0.22206730424673288	0.2077377342282427	4343.853004260687	15811.980621179566	4211.997131095035	15332.014453052543
1.5904097816905756	20389.08481303622	20462.399575087573	27652.382706430377	27041.12404535199	31225.853313520227	30277.679198655995	34586.63527668587	33330.95080415406	40412.9656930363	38652.62777018566	0.22206767259913718	0.20773807389706647	4319.941365932114	15819.69060707651	4188.811951369746	15339.492715026252
1.5999928006804371	20416.022496435267	20489.43633152159	27688.935516188674	27076.86976800775	31267.136713858737	30317.709467416968	34632.36744808843	33375.02275704358	40466.40955513701	38703.743452474504	0.22206804529121377	0.20773841756761274	4296.12799662305	15827.281459352933	4165.722059053136	15346.855492271483
1.6096335621804478	20442.97274197251	20516.485727190713	27725.50563738834	27112.6324326675	31308.439762881622	30357.75879458813	34678.1214625464	33419.11576155515	40519.87905290642	38754.88365041848	0.22206842237475136	0.2077387652876373	4272.41261868109	15834.75261476729	4142.727184940828	15354.102239055559
1.6193324141182788	20469.935341744796	20543.547553863315	27762.092791663865	27148.41176729278	31349.762147564972	30397.826876734034	34723.896974390846	33463.229484590396	40573.373783929164	38806.04797908691	0.22206880390216052	0.20773911710546877	4248.794954456389	15842.10350836441	4119.827059828443	15361.232407979667
1.6290897065180392	20496.910086839922	20570.6216023005	27798.696699327636	27184.20749855449	31391.10355340886	30437.91340898912	34769.69363633149	33507.36359148872	40626.89334391448	38857.2360517548	0.22206918992648317	0.20773947307001786	4225.274726292351	15849.333573417738	4097.021414508577	15368.245449949987
1.6389057915129117	20523.896767332757	20597.707662252244	27835.317079365228	27220.019351828305	31432.463664432198	30478.018085052747	34815.51109945111	33551.51774602193	40680.43732668999	38908.44747989697	0.22206958050139772	0.20773983323078224	4201.851656549843	15856.442241479643	4074.309979788959	15375.140814194456
1.6487810233578566	20550.89517228207	20624.80552245433	27871.953649431733	27255.847051191136	31473.84216316891	30518.140597185447	34861.34901320144	33595.69161039027	40734.00532419712	38959.68187318355	0.22206997568122738	0.20774019763785442	4178.525467615109	15863.428942370228	4051.6924865029287	15381.917948273942
1.6587157584424002	20577.905089726635	20651.914970624464	27908.60612584706	27291.690319416542	31515.23873066273	30558.280636203985	34907.207025397685	33639.884845217166	40787.59692648493	39010.938839474235	0.22207037552094883	0.20774056634192917	4155.295881889295	15870.293104126118	4029.1686654991936	15388.576298029162
1.6687103553034934	20604.926306681842	20679.03579345902	27945.27422359201	27327.548877970945	31556.653046463074	30598.437891477268	34953.084782214035	33684.097109544884	40841.21172170514	39062.21798481335	0.22207078007619932	0.20774093939431004	4132.162621826399	15877.034153088927	4006.7382476741914	15395.115307646804
1.6787651746384535	20631.958609136098	20706.16777662938	27981.957656303908	27363.422447009354	31598.084788620352	30638.612050921856	34998.98192817866	33728.32806082972	40894.849296106535	39113.51891342463	0.22207118940328452	0.2077413168469183	4109.125409920234	15883.651513834484	3984.400963966502	15401.534419625998
1.6888805793179813	20659.001782047268	20733.310704778556	28018.656136272508	27399.310745371433	31639.533633681433	30678.802800997637	35044.89810616899	33772.577354937435	40948.50923402968	39164.84122770607	0.22207160355918756	0.20774169875229784	4086.1839687225875	15890.144609221257	3962.1565453705844	15407.833074796945
1.6990569343992543	20686.055609339066	20760.46436151756	28055.369374435675	27435.213490577262	31680.99925668519	30719.009826703408	35090.832957406776	33816.84464613853	41002.19111790149	39216.18452822471	0.22207202260157582	0.20774208516362558	4063.3380208353046	15896.512860305607	3940.004722929327	15414.010712249205
1.7092946071391046	20713.1198738973	20787.628529421763	28092.09708037496	27471.1303988231	31722.48133115759	30759.232811572256	35136.786121452984	33861.129587103336	41055.894528229444	39267.548413711236	0.22207244658881028	0.20774247613471641	4040.587288951734	15902.755686483346	3917.9452277733944	15420.066769468598
1.7195939670072704	20740.194357566725	20814.802990027783	28128.838962311962	27507.061184977803	31763.979529107928	30799.471437667784	35182.757236203746	33905.431828898036	41109.61904359712	39318.93248105552	0.2220728755799538	0.20774287172003278	4017.9314958318137	15908.872505367734	3895.977791097015	15426.00068221055
1.7299553856997325	20767.2788411468	20841.9875238293	28165.594727103264	27543.005562577917	31805.49352102328	30839.725385578855	35228.74593788439	33949.75102097904	41163.364240657625	39370.33632530041	0.222073309634778	0.2077432719746921	3995.370364319766	15914.862732809968	3874.1021441800985	15431.811884540133
1.7403792371521247	20794.373104388676	20869.181910274125	28202.364080236992	27578.96324382437	31847.022975864864	30879.99433441605	35274.75186104573	33994.08681118929	41217.12969412931	39421.75953963768	0.22207374881377498	0.20774367695447418	3972.9036173671484	15920.725782982074	3852.318018407095	15437.499808904715
1.7508658975532332	20821.476925991195	20896.385927760268	28239.146725828054	27614.93393957784	31888.56756106292	30920.277961806736	35320.77463855844	34038.43884575296	41270.9149767897	39473.2017154021	0.2220741931781629	0.20774408671582903	3950.5309780151583	15926.461068253964	3830.6251452437136	15443.06388599053
1.76141574535857	20848.59008359733	20923.59935363244	28275.94236661405	27650.917359354768	31930.126942512423	30960.57594389084	35366.81390160854	34082.80676927099	41324.71965947038	39524.6624420666	0.2220746427898963	0.20774450131588607	3928.252169421641	15932.067999287508	3809.023256271612	15448.503544839099
1.7720291613040315	20875.71235379063	20950.821964178544	28312.750703951075	27686.913211323295	31971.700784568464	31000.887955316477	35412.86927969254	34127.1902247165	41378.543311051595	39576.14130723713	0.22207509771167458	0.20774492081246115	3906.066914857365	15937.545984985307	3787.5120831846725	15453.818212805316
1.7827065284196406	20902.843512091462	20978.053534626026	28349.571437809358	27722.92120229907	32013.288750041673	31041.213669235516	35458.94040061252	34171.588853430025	41432.38549845685	39627.63789664742	0.22207555800695128	0.20774534526406532	3883.974937733263	15942.894432566129	3766.0913578106556	15459.007315612398
1.7934482320433673	20929.98333295361	21005.293839138503	28386.404266769383	27758.941037741413	32054.890500194026	31081.552757299505	35505.02689047175	34216.0022951153	41486.24578664806	39679.15179415436	0.22207602373994323	0.2077457747299142	3861.9759615825024	15948.112747475505	3744.760812095832	15464.070277261548
1.8042546598350382	20957.131589760236	21032.542650811818	28423.248888017082	27794.972421748727	32096.505694733773	31121.90488965477	35551.128373669184	34260.43018783394	41540.12373861941	39730.68258173212	0.22207649497563864	0.20774620926993434	3840.069710078649	15953.20033342205	3723.5201781226788	15469.006520083174
1.8151262017903238	20984.288054820616	21059.799741670853	28460.10499734016	27831.015057054887	32138.133991811457	31162.26973493858	35597.24447289537	34304.8721680015	41594.01891539287	39782.229839467866	0.22207697177980829	0.20774664894477313	3818.255907043349	15958.15659237653	3702.369188117329	15473.81546472758
1.8260632502548164	21011.452499366027	21087.064882665465	28496.97228912326	27867.06864502459	32179.775048014828	31202.64696027424	35643.37480912694	34349.327870382214	41647.93087601207	39833.793145555836	0.22207745421901387	0.20774709381580792	3796.5342764535453	15962.980924580246	3681.307574456325	15478.496530177072
1.8370661999381863	21038.624693546528	21114.337843667363	28533.850456344335	27903.1328856498	32221.428518364897	31243.036231267273	35689.5190016225	34393.79692808504	41701.85917753783	39885.37207629316	0.2220779423606166	0.20774754394515402	3774.904542451026	15967.672728559934	3660.335069679655	15483.04913375806
1.848135447928429	21065.8044064269	21141.618393466106	28570.7391905699	27939.207477545166	32263.094056310925	31283.437212000605	35735.67666791737	34438.27897255847	41755.80337504224	39936.966206074074	0.22207843627278973	0.207747999395674	3753.3664293449838	15972.231401096098	3639.4514064849354	15487.472691110335
1.8592713937061955	21092.991405983244	21168.906299765793	28607.638181951166	27975.29211794429	32304.771313726364	31323.849565030578	35781.84742381909	34482.773633586425	41809.763021603874	39988.575107385404	0.22207893602452428	0.20774846023098575	3731.9196616292465	15976.656337283552	3618.6563177495264	15491.766616236418
1.8704744391592067	21120.18545909912	21196.201329181265	28644.547119219606	28011.38650269539	32346.45994090406	31364.272951382387	35828.0308834026	34527.28053928339	41863.737668302296	40040.198350801285	0.22207944168564311	0.20774892651547375	3710.563963959692	15980.94693039637	3597.9495365116745	15495.93032139726
1.8817449885967616	21147.38633156174	21223.503247234385	28681.465689682565	28047.490326257073	32388.159586551606	31404.707030545578	35874.22665900517	34571.79931608965	41917.72686421257	40091.835504977906	0.22207995332680855	0.20774939831429576	3689.299061205238	15985.102572085336	3577.330796012655	15499.963217274286
1.8930834487643238	21174.59378805865	21250.811818350776	28718.393579219533	28083.603281694745	32429.86989778747	31445.15146047028	35920.43436122233	34616.329588767396	41971.73015640087	40143.48613664925	0.22208047101953243	0.20774987569339412	3668.1246784187388	15989.122652221471	3556.799829673255	15503.864712832496
1.9044902288582053	21201.807592173467	21278.12680585568	28755.3304722772	28119.72506067576	32471.590520135625	31485.60589756204	35966.65359890222	34660.87098039521	42025.74708991808	40195.14981062106	0.22208099483618712	0.20775035871950415	3647.0405408572406	15993.006558961235	3536.356371114496	15507.634215392172
1.9159657405403292	21229.027506382718	21305.447971970858	28792.27605186596	28155.855353466097	32513.321097521944	31526.069996678383	36012.883979141836	34705.42311236449	42079.77720779583	40246.82608976697	0.22208152485001623	0.2077508474601644	3626.046373996651	15996.753678778186	3516.0001541653182	15511.271130628884
1.9275103979530908	21256.25329205163	21332.775077810435	28829.229999555024	28191.993848925587	32555.061272269024	31566.543411123697	36059.125107281434	34749.985604374066	42133.820051040304	40298.51453502256	0.22208206113514406	0.20775134198372558	3605.141903513111	16000.363396367058	3495.7309128527995	15514.774862514809
1.9391246177343011	21283.484709430708	21360.10788337761	28866.191995468613	28228.14023450424	32596.810685092092	31607.02579264544	36105.37658690039	34794.55807442619	42187.875158627685	40350.21470538105	0.22208260376658767	0.20775184235936153	3584.3268553204834	16003.83509475831	3475.5483814349864	15518.144813422114
1.9508088190322228	21310.721517651862	21387.446147560826	28903.161718281564	28264.294196238003	32638.56897509441	31647.51679142959	36151.638019812235	34839.14013882179	42241.94206749878	40401.92615788808	0.22208315282026558	0.20775234865707737	3563.600955555681	16007.168155254796	3455.452294380637	15521.380384033546
1.9625634235206988	21337.963474724667	21414.789628130147	28940.138845215108	28300.455418744623	32680.33577976286	31688.016056096367	36197.909006060014	34883.73141215597	42296.02031255385	40453.64844763684	0.2220837083730102	0.20775286094772122	3542.9639305938035	16010.36195745971	3435.4423863962293	15524.480973409489
1.9743888554143678	21365.210337532702	21442.13808173366	28977.123052032734	28336.623585219724	32722.110734963473	31728.523233696073	36244.18914391173	34928.33150731364	42350.10942664773	40505.381127763314	0.22208427050257978	0.20775337930299392	3522.4155070495326	16013.415879259817	3415.5183924171142	15527.44597895071
1.9862855414839768	21392.46186182965	21469.491263893695	29014.114013035833	28372.79837743251	32763.893474936973	31769.037969704572	36290.47802985544	34972.9400354648	42404.20894058443	40557.123749441096	0.22208483928766665	0.2077539037954591	3501.955411777599	16016.329296804965	3395.6800476145	15530.274796383455
1.9982539110717792	21419.71780223557	21496.84892900313	29051.11140105947	28408.97947572173	32805.68363229414	31809.559908019073	36336.775258594615	35017.55660606009	42458.31838311208	40608.87586187666	0.2220854148079112	0.2077544344985534	3481.5833718939684	16019.101584569551	3375.927087409189	15532.966819807887
2.010294396107033	21446.977912233146	21524.2108303218	29088.114887468237	28445.166558991656	32847.48083801172	31850.08869095388	36383.08042304361	35062.18082682638	42512.43728091799	40660.63701230448	0.222085997143912	0.2077549714865974	3461.299114779802	16021.732115363702	3356.259247479029	15535.521441714838
2.0224074311215867	21474.24194416399	21551.576719972854	29125.124142152123	28481.359304708043	32889.28472142783	31890.623959236214	36429.39311432308	35106.812303762366	42566.56515862367	40712.406745982364	0.22208658637723805	0.20775551483480614	3441.1023680807557	16024.220260293223	3336.6762637635693	15537.938052975573
2.0345934532655616	21501.50964922485	21578.94634893903	29162.138833522302	28517.5573888941	32931.094910237654	31931.16535200196	36475.712921755345	35151.450641134186	42620.70153877984	40764.184606186594	0.2220871825904395	0.20775606461930043	3420.992859700229	16026.565388707444	3317.177872447297	15540.216042741202
2.0468529023231294	21528.780777463504	21606.319467058733	29199.158628506495	28553.760486125997	32972.9110304886	31971.71250679096	36522.03943285931	35196.0954414704	42674.84594186079	40815.97013420656	0.2220877858670613	0.20775662091711664	3400.970317828236	16028.76686831098	3297.7638099957258	15542.354798591696
2.059186220728381	21556.0550777755	21633.695823022754	29236.18319254545	28589.968269529472	33014.732706576535	32012.26505954348	36568.372233346614	35240.74630555844	42728.99788626036	40867.76286934096	0.22208839629165292	0.20775718380621863	3381.0344709379133	16030.824065121822	3278.4338131474797	15544.353706471622
2.0715938535812968	21583.33229789982	21661.075164370108	29273.21218958808	28626.180410775072	33056.559561240756	32052.82264459524	36614.710907116285	35285.4028324393	42783.15688828602	40919.56234889197	0.2220890139497822	0.20775775336550925	3361.185047789244	16032.736343472265	3259.1876189208124	15546.21215070691
2.084076248663807	21610.612184415564	21688.457237484814	29310.245282087904	28662.396580074786	33098.39121556024	32093.384894673924	36661.05503625093	35330.06461940402	42837.32246215489	40971.36810816155	0.22208963892804734	0.2077583296748411	3341.421777440235	16034.503066031262	3240.0249646201264	15547.929514002055
2.0966338564559543	21637.894482737698	21715.841787591722	29347.28213099822	28698.616446177333	33140.227288948685	32133.95144089423	36707.40420101139	35374.7312619884	42891.494119987765	41023.17968044575	0.22209027131408843	0.20775891281502745	3321.7443892320152	16036.12359371595	3220.945587826427	15549.505177388899
2.109267130152151	21665.178937113476	21743.228558753024	29384.322395768293	28734.839676364492	33182.06739915037	32174.52191275408	36753.75797983265	35419.402353969206	42945.67137180489	41074.996597030506	0.22209091119660163	0.20775950286785558	3302.152612833539	16037.597285880707	3201.949226442259	15550.938520402648
2.1219765256775314	21692.46529061874	21770.6172938647	29421.36573433931	28771.06593644722	33223.91116223611	32215.095938130584	36800.11594931945	35464.07748735986	42999.85372552119	41126.81838718722	0.22209155866535008	0.20776009991609626	3282.6461782136466	16038.923500167206	3183.035618654685	15552.228920895606
2.1347625017044103	21719.75328515377	21798.007734652423	29458.41180313977	28807.294890761117	33265.75819259836	32255.67314327532	36846.47768424129	35508.7562524056	43054.0406869408	41178.6445781674	0.22209221381117855	0.20776070404351815	3263.224815648515	16040.101592510007	3164.2045029518194	15553.375755096786
2.147625519668832	21747.04266143966	21825.399621668104	29495.46025708162	28843.526202162793	33307.60810294722	32296.25315281056	36892.84275752825	35553.43823757953	43108.23175975265	41230.4746951985	0.22209287672602557	0.20776131533489708	3243.8882557393517	16041.130917207338	3145.4556181377266	15554.378397651017
2.160566043787228	21774.333159014375	21852.792694285938	29532.51074955587	28879.75953202555	33349.460504305884	32336.8355897248	36939.21074026624	35598.12302957807	43162.42644552537	41282.308261479004	0.2220935475029366	0.20776193387603192	3224.6362294191495	16042.010826933198	3126.7887033366133	15555.236221633852
2.1735845410731627	21801.62451622911	21880.18669069903	29569.562932428787	28915.994540235773	33391.31500600672	32377.420075369042	36985.581201692956	35642.81021331697	43216.624243702936	41334.144798174275	0.22209422623607697	0.2077625597537521	3205.468467941275	16042.740672658198	3108.2034979872406	15555.948598497547
2.1866814813541975	21828.91647024405	21907.581347915155	29606.61645603718	28952.23088518834	33433.1712156863	32418.00622945201	37031.95370919278	35687.499371926475	43270.82465159921	41385.98382441126	0.22209491302074721	0.20776319305593483	3186.384702905314	16043.319803758524	3089.6997418585233	15556.514898127876
2.199857337288837	21856.208757025095	21934.976401753607	29643.67096918502	28988.468223783348	33475.028739282054	32458.59367003681	37078.32782829325	35732.19008674787	43325.02716439418	41437.82485727494	0.22209560795339545	0.20776383387151454	3167.3846662442666	16043.747567936778	3071.277175045572	15556.934488812461
2.213112584383593	21883.50111133929	21962.37158684079	29680.726119138333	29024.706211421242	33516.887181026854	32499.182013535865	37124.70312265944	35776.881937328144	43379.23127512792	41489.667411802526	0.22209631113163078	0.2077644822904967	3148.468090230366	16044.023311221972	3052.9355379738845	15557.206737235188
2.2264477010101436	21910.793266751643	21989.76663660708	29717.781551622014	29060.94450199964	33558.74614344576	32539.770874707687	37171.07915409071	35821.574501416806	43433.43647469722	41541.51100098018	0.22209702265423797	0.20776513840397162	3129.634707499761	16044.146378083155	3034.6745714207646	15557.33100856468
2.2398631684225956	21938.08495562075	22017.16128328265	29754.836910814982	29097.18274790878	33600.605227351065	32580.359866652143	37217.4554825155	35866.267354960924	43487.64225184994	41593.3551357377	0.22209774262119267	0.20776580230412642	3110.8842510308605	16044.116111296229	3016.494016494602	15557.306666336954
2.2533594707748548	21965.3759090952	22044.555257893917	29791.891839346445	29133.42060002782	33642.46403183846	32620.948600806692	37263.83166598737	35910.96007210124	43541.8480931809	41645.199324944435	0.22209847113367345	0.20776647408425808	3092.2164541659877	16043.93185203895	2998.3936146595515	15557.13307256531
2.2669370951380965	21992.665857109594	22071.948290259716	29828.94597829163	29169.657707720766	33684.32215428251	32661.536686942192	37310.20726068048	35955.65222516791	43596.053483127005	41697.043075404756	0.22209920829407892	0.2077671538387883	3073.6310506074224	16043.592939843424	2980.3731077243574	15556.809587653726
2.2805965315183476	22019.954528380593	22099.340108987464	29865.9989671676	29205.893718832434	33726.179190332616	32702.123733158718	37356.581820885185	36000.34338467618	43650.25790396261	41748.88589185349	0.2220999542060403	0.20776784166327503	3055.127774434164	16043.098712683655	2962.4322378663346	15556.335570516996
2.294338272874165	22047.24165040327	22126.730441469663	29903.050443929504	29242.128279684817	33768.03473390888	32742.70934588194	37402.95489900411	36045.033119322725	43704.460835795435	41800.727276952086	0.22210070897443784	0.20776853765442935	3036.7063600965776	16042.448506909423	2944.5707476250827	15555.71037852019
2.308162815134429	22074.52694944703	22154.11901387986	29940.100044966144	29278.361035072834	33809.88837719779	32783.293129858685	37449.32604554748	36089.72099598098	43758.66175656156	41852.566731283725	0.2221014727054154	0.20776924191012486	3018.3665424047504	16041.64165717829	2926.788379882928	15554.933367364109
2.3220706572162446	22101.81015055151	22181.505551168757	29977.147405095686	29314.591628260172	33851.73971064772	32823.87468815268	37495.69480912856	36134.40657969693	43812.86014202061	41904.40375334878	0.22210224550639537	0.2077699545294168	3000.108056566445	16040.677496636286	2909.0848779128864	15554.003891324624
2.336062301042938	22129.090977523192	22208.889777060926	30014.192157562265	29350.819700976037	33893.58832296553	32864.45362214139	37542.06073646025	36179.089433685745	43867.05546575228	41956.23783956144	0.22210302748609442	0.20777067561255233	2981.930638174992	16039.55535683874	2891.45998536353	15552.921303144656
2.3501382515621807	22156.369152930998	22236.271414050545	30051.233934031243	29387.044893410595	33935.433801111634	32905.029531511136	37588.423372350015	36223.769119326935	43921.247199150916	42008.06848424455	0.2221038187545395	0.2077714052609868	2963.834023206262	16038.274567714892	2873.9134462478105	15551.68495398108
2.3642990167642037	22183.644398102722	22263.650183397902	30088.272364585588	29423.266844211455	33977.2757302965	32945.60201425375	37634.78225969628	36268.445196160814	43975.434811421765	42059.89517962592	0.22210461942308402	0.20777214357739845	2945.817948030075	16036.834457605146	2856.445004964946	15550.294193471782
2.378545107700138	22210.916433120743	22291.025805125304	30125.30707772135	29459.48519047932	34019.11369397583	32986.170666661994	37681.136939483506	36313.117221883884	44029.617769575874	42111.71741583354	0.22210542960442134	0.2077728906657024	2927.882149421377	16035.234353329986	2839.0544063064735	15548.748369791545
2.392877038500453	22238.18497681867	22318.39799801385	30162.337700344397	29495.69956776484	34060.94727384745	33026.735083326465	37727.48695077913	36357.784752345746	44083.795538426864	42163.53468089239	0.2221062494126045	0.20777364663106607	2910.0263645483647	16033.473580087535	2821.741395447869	15547.046829570085
2.4072953263935135	22265.449746776703	22345.766479598886	30199.36385776534	29531.909610063776	34102.77604984596	33067.29485713065	37773.83183072804	36402.44734154395	44137.96758058518	42215.34646071899	0.22210707896306042	0.20777441157992418	2892.250330978306	16031.551461472176	2804.5057179492433	15545.188917876221
2.4218004917242455	22292.71045931823	22373.130966166795	30236.385173696315	29568.114949813837	34144.59960013973	33107.84957924773	37820.17111454953	36447.104541620894	44192.13335645489	42267.15223911829	0.22210791837260785	0.2077751856199946	2874.5537867173553	16029.467319684103	2787.347119794227	15543.173978426494
2.436393057972914	22319.96682950586	22400.491172751124	30273.401270246886	29604.315217890777	34186.41750112659	33148.39883913674	37866.50433553298	36491.75590285982	44246.292324229355	42318.95149777951	0.22210876775947266	0.20777596886029284	2856.9364701593295	16027.22047524061	2770.2653473452665	15541.00135333836
2.4510735517740176	22347.218571137153	22427.84681312848	30310.411767919562	29640.510043604067	34228.22932742939	33188.94222453802	37912.83102503329	36536.4009736803	44300.44393988633	42370.74371627145	0.22210962724330566	0.2077767614111486	2839.3981201106217	16024.810247076675	2753.2601473659743	15538.670383204706
2.46584250293529	22374.465396740867	22455.197599814906	30347.416285606116	29676.699054693374	34270.03465189219	33229.47932146984	37959.15071246715	36581.039300634744	44354.587657184224	42422.52837203887	0.22211049694520102	0.2077775633842213	2821.9384758127853	16022.235952677205	2736.331267041154	15536.180407229811
2.4807004444568266	22401.7070175731	22482.543244062184	30384.414440583663	29712.88187732477	34311.833045576466	33270.00971422451	38005.462925309104	36625.670428404585	44408.72292765803	42474.304940398666	0.2221113769877112	0.2077783748925168	2804.557276929263	16019.496907981113	2719.4784539616667	15533.530763104558
2.4956479125503126	22428.943143613138	22509.883455853822	30421.405848510476	29749.058136086733	34353.62407775687	33310.532985364385	38051.76718908731	36670.29389979614	44462.84920061495	42526.07289453553	0.2221122674948669	0.2077791960504019	2787.2542635493446	16016.592427389696	2702.7014561353717	15530.720787064172
2.510685446658382	22456.17348355968	22537.217943901433	30458.390123422243	29785.227453986525	34395.407315917444	33351.04871571828	38098.06302737979	36714.90925573711	44516.96592313062	42577.83170549843	0.2221131685921937	0.20778002697362383	2770.0291761974804	16013.521823816933	2686.000021992484	15527.749813920818
2.5258135894740787	22483.39774482683	22564.546415640867	30495.36687772803	29821.389452446343	34437.18232574763	33391.5564843776	38144.34996181039	36759.51603527262	44571.07254004492	42629.5808421966	0.22211408040673086	0.20778086777932367	2752.88175582001	16010.284408576787	2669.373900369741	15524.617176929489
2.54103288696045	22510.615633539834	22591.8685772281	30532.33572220597	29857.543751299145	34478.94867113794	33432.05586869211	38190.6275120444	36804.11377556101	44625.1684939575	42681.319771395094	0.2221150030670489	0.20778171858605543	2735.811743817525	16006.879491586238	2652.822840543231	15521.322207998484
2.556343888370238	22537.826854531686	22619.184133536033	30569.296266000118	29893.689968785664	34520.70591417695	33472.54644426711	38236.89519578559	36848.702011871035	44679.25322522489	42733.04795771221	0.22211593670326846	0.20778257951380233	2718.8188820229843	16003.306381212547	2636.346592213493	15517.864237572066
2.571747146265715	22565.031111338514	22646.492788149946	30606.248116615596	29929.827721549736	34562.453615146245	33513.02778495862	38283.15252877121	36893.280277577	44733.3261719553	42784.76486361431	0.22211688144707914	0.2077834506839939	2701.9029127189424	15999.564384353347	2619.9449055141304	15514.242594668642
2.5872432165386163	22592.228106196253	22673.794243364457	30643.19087991568	29965.9566246355	34604.19133251782	33553.49946287081	38329.39902476935	36937.848104156285	44787.38677000607	42836.469949413535	0.2221178374317588	0.20778433221952453	2685.0635786352213	15995.652806426398	2603.617531012045	15510.456606883556
2.602832658430207	22619.417540035935	22701.08820017887	30680.124160116862	30002.07629148266	34645.91862294895	33593.96104835109	38375.63419557384	36982.40502118434	44841.43445297841	42888.16267326258	0.2221188047921923	0.2077852242447695	2668.300622944953	15991.57095133327	2587.3642197051086	15506.505600352772
2.6185160345514573	22646.59911248033	22728.374358294015	30717.04755978579	30038.18633392356	34687.63504127938	33634.41210998742	38421.857551001456	37026.95055633214	44895.468652214746	42939.84249115229	0.22211978366489088	0.20778612688560524	2651.613789285999	15987.318121566437	2571.184723041719	15502.388899867423
2.6342939109033563	22673.772521839514	22755.652416107976	30753.96067983486	30074.286362178962	34729.34014052682	33674.85221460397	38468.068598887476	37071.48423536179	44949.48879679415	42991.508856907174	0.22212077418801185	0.20778704026942443	2635.002821746515	15982.893618120812	2555.0787929072976	15498.10582878068
2.6501668568973313	22700.937465107163	22782.922070712582	30790.863119518744	30110.375984854687	34771.03347188362	33715.280927257976	38514.26684508246	37116.00558212348	45003.49431352919	43043.16122218244	0.22212177650137932	0.20778796452515724	2618.4674648921937	15978.296740645543	2539.0461816508323	15493.655709149316
2.666135445375801	22728.09363795658	22810.183017889554	30827.754476430513	30146.454808937968	34812.71458471306	33755.69781123613	38560.45179344848	37160.51411855188	45057.48462696231	43094.79903646041	0.2221227907465035	0.2077888997832884	2602.0074637229554	15973.526787173003	2523.0866420413367	15489.03786148224
2.6822002526328483	22755.240734736068	22837.434952106083	30864.634346497085	30182.52243979301	34854.38302654465	33796.10242805009	38606.62294585455	37205.00936466171	45111.45915936094	43146.421747045984	0.2221238170666015	0.20778984617587662	2585.6225637253374	15968.583054427058	2507.1999273203546	15484.25160502363
2.6983618584350144	22782.378448465934	22864.67756651201	30901.502323976674	30218.57848115861	34896.03834307198	33836.49433743437	38652.779802174526	37249.49083854574	45165.4173307159	43198.028799064916	0.2221248556066175	0.20779080383657272	2569.312510859687	15963.464837733656	2491.385791188455	15479.296257687733
2.71462084604223	22809.50647083357	22891.910552935064	30938.358001453827	30254.622535143357	34937.68007814759	33876.87309734151	38698.92186028208	37293.95805636995	45219.358558736094	43249.61963545888	0.2221259065132443	0.20779177290064016	2553.077051537577	15958.17143087741	2475.6439877850935	15474.171135903336
2.730977802228858	22836.624492189887	22919.133601877485	30975.200969836198	30290.654202222588	34979.30777378005	33917.23826393918	38745.0486160478	37338.41053237079	45273.28225884589	43301.19369698281	0.22212696993494432	0.20779275350497453	2536.9159326674417	15952.702126370743	2459.974271729705	15468.875554880127
2.747433317304874	22863.732201545285	22946.34640251217	31012.030818350795	30326.673081234785	35020.920970130246	33957.589391606685	38791.15956333571	37382.847778851705	45327.18784418158	43352.75042220157	0.2221280460219713	0.20779374578812118	2520.8289016182534	15947.056215232238	2444.376398092136	15463.408828405663
2.763987985137163	22890.82928656531	22973.54864267854	31048.84713453978	30362.67876937757	35062.519205507284	33997.926032931064	38837.254193999084	37427.26930617933	45381.07472558743	43404.28924748619	0.222129134926391	0.20779474989029803	2504.815706251655	15941.232987160794	2428.8501224162756	15457.770268987864
2.780642403170963	22917.915433567152	23000.74000887915	31085.649504257435	30398.670862204737	35104.10201636572	34038.24773870429	38883.33199787797	37471.674622780876	45434.94231161331	43455.80960701142	0.22213023680210398	0.20779576595341456	2488.8760949086864	15935.23173046019	2413.3952007113257	15451.959187800996
2.797397172451417	22944.99032751501	23027.92018627537	31122.437511665627	30434.648953622036	35145.66893730105	34078.55405791912	38929.39246279466	37516.06323513995	45488.790008510194	43507.31093275161	0.22213135180486782	0.20779679412109162	2473.0098164028022	15929.051731979474	2398.0113894477254	15445.97489463631
2.8142528976452668	22972.053652016362	23055.0888586837	31159.210739230497	30470.612635883925	35187.21950104663	34118.84453776604	38975.435074550805	37560.4346477937	45542.617220227476	43558.792654477984	0.22213248009231926	0.20779783453868356	2457.2166200587526	15922.692277359776	2382.698445587652	15439.816698105074
2.831210187062679	22999.105089318113	23082.245708572216	31195.968767719016	30506.56149959031	35228.753238470425	34159.11872363016	39021.459316924316	37604.78836332986	45596.42334841013	43610.254199755946	0.22213362182399704	0.2077988873532979	2441.4962556835962	15916.152650841512	2367.4561265659286	15433.48390550632
2.848269652679189	23026.144320302206	23109.390417056333	31232.71117619487	30542.495133682605	35270.26967857098	34199.376159087464	39067.46467166551	37649.123882383064	45650.20779239491	43661.694993941404	0.22213477716136584	0.2077999527138183	2425.848473564023	15909.432135235518	2352.284190278384	15426.975822754204
2.865431910157798	23053.17102448155	23136.522663894935	31269.43754201472	30578.413125440184	35311.76834847397	34239.61638590131	39113.45061849367	37693.440703631466	45703.9699492071	43713.114460177676	0.22213594626783784	0.20780103077092313	2410.273024490918	15902.530012087896	2337.182395110489	15420.2917545354
2.882697578871184	23080.184879996217	23163.642127486768	31306.147440824894	30614.31506047722	35353.24877342907	34279.838944019575	39159.41663509418	37737.73832379413	45757.70921355796	43764.51201939299	0.22213712930879714	0.20780212167711065	2394.769659763784	15895.445561688393	2322.150499942829	15413.431004365906
2.900067281924058	23107.185563609346	23190.748484866566	31342.840446557748	30650.200522739215	35394.710476806526	34320.04337157137	39205.36219711534	37782.016237627846	45811.4249778417	43815.8870902976	0.22213832645162482	0.20780322558671915	2379.3381311660632	15888.178062916733	2307.1882641266566	15406.392874409445
2.9175416461756507	23134.17275070279	23217.84141170091	31379.51613142761	30686.06909449914	35436.152980093226	34360.22920486329	39251.286778164525	37826.27393792349	45865.11663213182	43867.239089380215	0.22213953786572144	0.20780434265594885	2363.978190985974	15880.726793367416	2292.295447497745	15399.176665570587
2.9351213022623317	23161.146115273314	23244.920582284565	31416.17406592753	30721.920356354323	35477.5758028899	34400.39597837656	39297.18984980552	37870.51091550345	45918.78356417881	43918.567430905794	0.22214076372253225	0.20780547304288582	2348.689592029783	15873.09102944564	2277.47181039711	15391.781677634455
2.952806884620376	23188.105329928603	23271.985669536793	31452.81381882585	30757.753887223207	35518.97846290774	34440.543224764064	39343.07088155553	37914.72665921876	45972.425159407365	43969.87152691291	0.22214200419557206	0.20780661690752356	2333.4720875943312	15865.270046166144	2262.717113644234	15384.207209075801
2.970599031508854	23215.05006588278	23299.036344997035	31489.434957162048	30793.569264341382	35560.360475964524	34480.6704748465	39388.92934088137	37958.92065594548	46026.04080091285	44021.15078721028	0.22214325946045005	0.20780777441178802	2318.325431488338	15857.263117299415	2248.0311185518513	15376.452557153068
2.9884983850326714	23241.97999295274	23326.072278821444	31526.037046243746	30829.36606325876	35601.72135598199	34520.77725760986	39434.764693197074	38003.09239058235	46079.62986945927	44072.40461937481	0.2221445296948953	0.20780894571955777	2303.2493780385703	15849.06951540988	2233.4135869347956	15368.517017980106
3.006505591165733	23268.89477955379	23353.093139778794	31562.619649642824	30865.143857835857	35643.060614982154	34560.863100201954	39480.576401860475	38047.24134604754	46133.19174347606	44123.632428748555	0.22214581507878223	0.2078101309966914	2288.243682078086	15840.68851177115	2218.864281101036	15360.399886441417
3.0246212997742656	23295.79409269572	23380.098595246734	31599.18232919212	30900.902220240663	35684.37776308429	34600.92752792951	39526.36392817045	38091.367003275955	46186.7257990558	44174.83361843641	0.22214711579415714	0.20781133041104816	2273.308098960435	15832.119376468472	2204.382963861688	15352.100456280634
3.0428461646402667	23322.677597978676	23407.088311207895	31635.724644981874	30936.640720945274	35725.67230850174	34640.97006425512	39572.12673136394	38135.46884121644	46240.23140995145	44226.00758930355	0.22214843202526433	0.20781254413251554	2258.4423845462734	15823.361378292553	2189.9693985215854	15343.618020019494
3.0611808434850984	23349.54495958886	23434.061952245826	31672.246155355988	30972.358928722348	35766.94375753833	34680.99023079388	39617.864268612655	38179.54633682861	46293.707947573515	44277.15373997259	0.22214976395857222	0.20781377233303064	2243.646295220242	15814.413784867153	2175.6233488926664	15334.951869053766
3.079625997993227	23376.395840294754	23461.019181541436	31708.746416909	31008.056410642217	35808.19161458587	34720.98754731091	39663.57599502084	38223.59896508062	46347.15478098816	44328.27146682186	0.22215111178280136	0.20781501518660686	2228.9195878951577	15805.275862665847	2161.3445792981656	15326.10129368119
3.0981822938360946	23403.229901442817	23487.95966086894	31745.224984482396	31043.732732069402	35849.415382120686	34760.96153171811	39709.261363622034	38267.62619894622	46400.57127691441	44379.36016398262	0.22215247568895005	0.20781627286935894	2214.262019993039	15795.946876890026	2147.1328545563156	15317.065582989715
3.116850400696155	23430.046802953315	23514.883050591878	31781.681411161062	31079.38745665925	35890.614560700385	34800.91170007103	39754.91982537624	38311.627509401886	46453.95679972164	44430.41922333664	0.2221538558703237	0.2078175455595284	2199.6733494674554	15786.426091611385	2132.9879400010686	15307.84402499441
3.135630992291033	23456.84620331642	23541.789009659544	31818.115248270224	31115.020146355055	35931.78864896127	34840.837566566486	39800.55082916757	38355.60236542462	46507.31071142776	44481.44803451451	0.22215525252256285	0.20781883343750826	2185.153334796778	15776.712769741192	2118.90960147616	15298.435906604864
3.1545247463978408	23483.62775958784	23568.677195602773	31854.526045371716	31150.630361384476	35972.937143614814	34880.73864353913	39846.15382180108	38399.55023398891	46560.63237169645	44532.445984892875	0.22215666584366958	0.2078201366858708	2170.701734980801	15766.806172992103	2104.89760532917	15288.840513582341
3.1735323448776414	23510.3911273848	23595.547264530196	31890.913350260736	31186.21766025653	36014.059539444956	34920.61444145888	39891.728248000305	38443.470580064415	46613.92113783514	44583.41245959255	0.22215809603403783	0.20782145548939254	2156.318309559836	15756.705562020652	2090.951718432596	15279.057130683213
3.192654473700048	23537.13596088205	23622.398871124504	31927.276708962716	31221.78159975859	36055.15532930527	34960.464468928265	39937.2735504049	38487.36286661362	46667.17636479328	44634.346841476785	0.2221595432964821	0.20782279003508222	2142.002818598994	15746.410196314566	2077.0717081690673	15269.08504156489
3.211891822967991	23563.861912807493	23649.231668638306	31963.615665729663	31257.32173495294	36096.22400411575	35000.28823267934	39982.78916956763	38531.226554589026	46720.39740515968	44685.2485111487	0.22216100783626586	0.20782414051220668	2127.755022690748	15735.919334219769	2063.2573424308794	15258.923528774641
3.2312450869426166	23590.568634438132	23676.045308890363	31999.929763036977	31292.83761917378	36137.26505286001	35040.085237571	40028.274543952066	38575.06110293085	46773.58360916077	44736.11684694964	0.22216248986113302	0.20782550711231879	2113.574682965176	15725.232233004645	2049.508389632916	15248.571873856708
3.2507149640683446	23617.255775595942	23702.83944226169	32036.218541580194	31328.328804024153	36178.2779625825	35079.85498658639	40073.72910993007	38618.86596856475	46826.734324658675	44786.951224957265	0.22216398958133657	0.20782689002928623	2099.461561093689	15714.348148893565	2035.8246187168406	15238.029357365333
3.2703021569980693	23643.922984643847	23729.61371769181	32072.481540271903	31363.79483937303	36219.26221838581	35119.596980830356	40119.152301779606	38662.64060639959	46879.848897149604	44837.75101898399	0.2221655072096695	0.2078282894593168	2085.4154192772694	15703.26633699052	2022.2057991336333	15227.295258767903
3.2900073726185273	23670.56990848122	23756.367782674486	32108.718296238018	31399.235273351802	36260.21730342755	35159.31071952631	40164.54355168177	38706.3844693247	46932.92666976137	44888.51560057457	0.22216704296149548	0.20782970560099043	2071.4360202581156	15691.986051358283	2008.6517008619849	15216.368856554851
3.3098313220758016	23697.196192540207	23783.10128325436	32144.928344815235	31434.649652351884	36301.14269891801	35198.99570001429	40209.90228971924	38750.097008208315	46985.9669832526	44939.244339005316	0.2221685970547806	0.20783113865528446	2057.523127314402	15680.50654498674	1995.162094402127	15205.249428219162
3.329774720800988	23723.801480781014	23809.813864022475	32181.111219547067	31470.037521020997	36342.03788411693	35238.651417747664	40255.22794387309	38793.77767189458	47038.96917600994	44989.936601281464	0.2221701697101243	0.20783258882560537	2043.6765042701736	15668.827069868334	1981.736750778975	15193.936250265688
3.349838288536016	23750.385415688266	23836.505168112926	32217.266452181448	31505.39842226088	36382.90233633152	35278.27736629131	40300.51994002145	38837.42590720224	47091.93258404765	45040.591752136614	0.22217176115079093	0.20783405631781704	2029.8959154877812	15656.946876955219	1968.375441543525	15182.428598246537
3.370022749359618	23776.947638266374	23863.174837198487	32253.393572666846	31540.73189722371	36423.73553091297	35317.87303731842	40345.777701936444	38881.041158921726	47144.856541004934	45091.2091540303	0.222173371602744	0.20783554134027038	2016.1811258742819	15644.865216189995	1955.0779387749499	15170.725746759214
3.390328831713469	23803.48778803577	23889.82251148714	32289.492109149825	31576.037485309716	36464.53694125473	35357.43792060874	40391.00065128287	38924.62286981387	47197.740378145536	45141.78816714744	0.22217500129467638	0.20783704410383472	2002.5319008862134	15632.58133657556	1941.8440150829265	15158.826969487593
3.4107572684284713	23830.005503028427	23916.447829717865	32325.561587971453	31611.314724163894	36505.3060387893	35396.97150404556	40436.18820761554	38968.17048060735	47250.58342435556	45192.328149396315	0.22217665045804597	0.2078385648219263	1988.9480065195821	15620.09448608011	1928.6734436022816	15146.731539151631
3.431308796751202	23856.500419783824	23943.050429156934	32361.60153366444	31646.563149673304	36546.042292986036	35436.4732736137	40481.339788377445	39011.683429997014	47303.3850061426	45242.82845640768	0.22217831932710685	0.20784010371054168	1975.429209313239	15607.403911679983	1915.5659979939228	15134.438727534376
3.4519841583705158	23882.972173344486	23969.62994559366	32397.61146894974	31681.78229596384	36586.74517134817	35475.942713396624	40526.454808897375	39055.16115464152	47356.14444763384	45293.2884415329	0.22218000813894476	0.20784166098828732	1961.975276368903	15594.508859516121	1902.521452464629	15121.94780562818
3.47278409944432	23909.420397252412	23996.18601333723	32433.590914734374	31716.971695398297	36627.41413941145	35515.37930557519	40571.53268238907	39098.60308916256	47408.861070576284	45343.70745584415	0.22218171713351162	0.20784323687641149	1948.585975329741	15581.408574736677	1889.539581746445	15109.258043488488
3.4937093706264992	23935.844723544073	24022.71826521189	32469.539390107308	31752.130878572378	36668.0486607403	35554.78253042404	40616.57281994788	39142.008666141635	47461.534194333915	45394.08484813162	0.22218344655365943	0.20784483159883704	1935.2610743836267	15568.102301527746	1876.6201610994758	15096.368710258044
3.514760727094002	23962.24478274683	24049.226332553742	32505.456412337327	31787.25937431286	36708.64819692664	35594.151866310436	40661.574630550036	39185.377316119455	47514.163135887975	45444.41996490385	0.2221851966451754	0.20784644538219355	1922.0003422788577	15554.589283244684	1863.762966327602	15083.279074303806
3.535938928574102	23988.620203874354	24075.709845206402	32541.341496869576	31822.356709674237	36749.212207586745	35633.486789691364	40706.537521050246	39228.70846759348	47566.747209835296	45494.71215038597	0.22218696765681945	0.20784807845584943	1908.803548307158	15540.868762285449	1850.9677737625316	15069.988403091207
3.557244739371806	24014.970614422517	24102.168431517326	32577.19415732283	31857.42240993627	36789.74015035937	35672.78677511174	40751.460896180186	39272.00154701668	47619.28572838767	45544.96074651921	0.22218875984035752	0.20784973105194668	1895.6704623275436	15526.939980282448	1838.2343602845212	15056.495963360183
3.578678928397448	24041.29564036539	24128.601718333965	32613.01390548678	31892.455998601425	36830.23148090366	35712.0512952024	40796.344158547116	39315.25597879606	47671.77800137144	45595.165092960335	0.22219057345060028	0.20785140340543323	1882.600854743272	15512.802177938633	1825.5625033027027	15042.801020974293
3.600242269194432	24067.594906150625	24155.00933099953	32648.80025131871	31927.456997391742	36870.68565289636	35751.27982067757	40841.18670863165	39358.471185290575	47724.22333622597	45645.32452708024	0.22219240874543894	0.2078530957540976	1869.594496509293	15498.454595084302	1812.9519807613688	15028.902840985917
3.6219355399671502	24093.86803469541	24181.39089334933	32684.55270294087	31962.42492624649	36911.10211803007	35790.471820333136	40885.98794478654	39401.64658681002	47776.62103800355	45695.438383963796	0.22219426598588318	0.2078548083386034	1856.651159143541	15483.896470780484	1800.4025711514987	15014.800687731244
3.643759523609069	24120.114647382277	24207.746027706806	32720.270766637706	31997.3593033195	36951.48032601097	35829.626761044645	40930.74726323522	39444.78160161358	47828.97040936877	45745.50599640923	0.22219614543609983	0.20785654140252455	1843.7706147192512	15469.127043271437	1787.9140535014449	15000.493824765086
3.6657150077309777	24146.334364054772	24234.074354879573	32755.953946852947	32032.259644976533	36991.819724556815	35868.74410776522	40975.464058070196	39487.875645908316	47881.27075059793	45795.526694927445	0.22219804736344917	0.20785829519237942	1830.9526358714793	15454.145550036803	1775.486207384034	14985.981514931656
3.6878027846894206	24172.526803013337	24260.375494155636	32791.60174618701	32067.125465792837	37032.119759395	35907.823323523946	41020.13772125187	39530.92813384813	47933.52135957893	45845.499807742	0.22219997203852462	0.20786006995766868	1818.196995787206	15438.951227735728	1763.1188129107468	14971.26302032452
3.710023651615288	24198.69158101083	24286.649063299254	32827.21366539394	32101.956278550344	37072.37987426016	35946.86386942356	41064.76764260691	39573.93847753204	47985.72153181048	45895.42466078827	0.22220191973519382	0.20786186595090914	1805.503468210576	15423.543312243186	1750.811650729156	14956.337602277286
3.732378410442586	24224.82831324834	24312.894678547076	32862.78920337879	32136.75159423525	37112.59951089251	35985.86520463882	41109.35320982703	39616.90608700319	48037.87056040206	45945.30057771331	0.22220389073063676	0.20786368342767247	1792.871827458148	15407.921038802713	1738.564502043766	14941.204521550797
3.7548678679373717	24250.93661337122	24339.111954604512	32898.32785719537	32171.510922035897	37152.7781090362	36024.826786415106	41153.89380846826	39659.83037024806	48089.967736074315	45995.12687987628	0.22220588530538427	0.20786552264662092	1780.30184839305	15392.083641813137	1726.377148590982	14925.863038120791
3.777492835726878	24277.01609346414	24365.30050464116	32933.82912204261	32206.23376933947	37192.91510643654	36063.748070065754	41198.38882194875	39702.71073319441	48142.01234715771	46044.902886347074	0.2222079037433634	0.20786738386954565	1767.7933064479148	15376.03035502974	1714.249372657272	14910.31241136603
3.8002541303288	24303.06636404764	24391.45994028773	32969.29249126312	32240.91964173069	37233.009938839445	36102.62850897158	41242.83763154897	39745.54657971157	48194.0036795942	46094.62791390794	0.2222099463319333	0.20786926736140454	1755.3459776187083	15359.760411540978	1702.180957076489	14894.551900035702
3.823152573180761	24329.08703407312	24417.589871631324	33004.71745633953	32275.568042988383	37273.0620399885	36141.467554578114	41287.239616409584	39788.33731160818	48245.94101693592	46144.30127705205	0.22221201336193222	0.2078711733903605	1742.959638454602	15343.273043673486	1690.1716852189275	14878.580762179568
3.8461889906699622	24355.077710918966	24443.689907211974	33040.10350689252	32310.17847508373	37313.0708416239	36180.264656394684	41331.59415353105	39831.08232863208	48297.82364034614	46193.922287984555	0.22221410512771603	0.20787310222782104	1730.634066077997	15326.56748318579	1678.2213410100667	14862.39825532306
3.8693642141629967	24381.038000386092	24469.759654018562	33075.45013067805	32344.750438177714	37353.035773480566	36219.01926199258	41375.90061777252	39873.78102846914	48349.65082859935	46243.49025662248	0.2222162219272018	0.20787505414847654	1718.3690381676424	15309.642961145379	1666.3297089167172	14846.003636348061
3.892679080035866	24406.967506693643	24495.798717484813	33110.75681358484	32379.283430618787	37392.95626328641	36257.730817003576	41420.158381850975	39916.43280674244	48401.421858081536	46293.00449059501	0.22221836406191203	0.20787702943034161	1706.1643329696963	15292.498708021827	1654.4965739552863	14829.396161599085
3.9161344297041563	24432.86583247473	24521.80670148554	33146.02303963193	32413.776948940726	37432.83173676098	36296.398765118574	41464.36681634059	39959.037057011745	48453.13600279086	46342.464295244135	0.22222053183701873	0.2078790283547947	1694.019729297026	15275.133953699842	1642.7217216907302	14812.575086865574
3.9397311096534064	24458.732578772062	24547.78320833252	33181.24829096617	32448.23048786026	37472.661617613725	36335.022548086075	41508.52528967184	40001.593170772605	48504.79253433804	46391.86897362491	0.22222272556138625	0.20788105120661923	1681.9350065265317	15257.547927483916	1631.0049382370198	14795.53966742009
3.963469971469652	24484.567345033753	24573.727838770756	33216.43204785998	32482.64354027505	37512.445327542715	36373.601605711	41552.633168131106	40044.100537456	48556.39072194729	46441.2178265063	0.2222249455476167	0.20788309827404405	1669.9099445958855	15239.739858058281	1619.3460102503886	14778.289157953113
3.987351871870168	24510.36972910862	24599.640191974166	33251.57378870838	32517.015597261056	37552.182286232695	36412.13537585285	41596.6898158595	40086.55854442726	48607.92983245636	46490.51015237123	0.22222719211209696	0.20788516984878722	1657.9443240087712	15221.708973576315	1607.7447249370161	14760.822812681086
4.01137767273438	24536.13932724225	24625.519865542006	33286.67299002724	32551.346148070854	37591.871911354254	36450.62329442506	41640.69459485297	40128.96657698619	48659.40913031811	46539.745247418075	0.22222946557504306	0.20788726622609757	1646.0379258473404	15203.454501764849	1596.2008700638544	14743.139885435812
4.035548241134971	24561.8757340726	24651.366455494892	33321.72912645085	32585.634680131516	37631.513618562436	36489.06479539363	41684.64686496179	40171.32401836654	48710.8278776014	46588.92240556136	0.22223176626054642	0.20788938770479642	1634.190531747765	15184.975669731386	1584.7142339355778	14725.239629480056
4.059864449369175	24587.578542625288	24677.179556270516	33356.74167072911	32619.880679042046	37671.10682149489	36527.45931077554	41728.5459838896	40213.630249735186	48762.1853339914	46638.04091843215	0.22223409449662332	0.20789153458732335	1622.4019239149056	15166.271704114974	1573.2846054077381	14707.12129765097
4.08432717499025	24613.247344309628	24702.95876072003	33391.7100937258	32654.083628571807	37710.65093177126	36565.80627063811	41772.39130719372	40255.88465019236	48813.48075679155	46687.10007537966	0.22223645061526073	0.2078937071797787	1610.6718851240585	15147.341831114143	1561.9117738892091	14688.784142393619
4.108937300839158	24638.88172891399	24728.70366010386	33426.63386441595	32688.243010658203	37750.14535899154	36604.105103097594	41816.182188284416	40298.08659677107	48864.71340092409	46736.09916347207	0.2222388349524646	0.20789590579196784	1599.0001987139694	15128.18527643662	1550.5955293372972	14670.227415722795
4.133695715076422	24664.48128460154	24754.41384408789	33461.51244988383	32722.358305404814	37789.58951073512	36642.35523431834	41859.91797842499	40340.23546443713	48915.88251893186	46785.03746749782	0.22224124784830968	0.2078981307374477	1587.3866485982435	15108.801265434362	1539.3356622643769	14651.450369326398
4.15860331121418	24690.045597905977	24780.08890073952	33496.34531532086	32756.42899107959	37828.98279255988	36680.55608851192	41903.598026731845	40382.33062608925	48966.98736097973	46833.9142699672	0.22224368964698948	0.20790038233357203	1575.8310192557983	15089.189023019746	1528.1319637314882	14632.452254497446
4.183660988148428	24715.574253726892	24805.728416523554	33531.13192402319	32790.45454411264	37868.32460800085	36718.707087935945	41947.22168017398	40424.371452558604	49018.02717485575	46882.72885111327	0.2222461606968646	0.20790266090153575	1564.3330957280705	15069.3477736637	1516.9842253467068	14613.232322147116
4.208869650191461	24741.066835325397	24831.331976298257	33565.87173738959	32824.43443909441	37907.61435856918	36756.80765289325	41990.788283573165	40466.35731260906	49069.00120597288	46931.48048889354	0.22224866135051527	0.20790496676642517	1552.8926636280958	15049.276741499081	1505.8922392723616	14593.789822897874
4.2342302071045115	24766.522924319874	24856.89916331144	33600.5642149196	32858.36814877396	37946.85144375147	36794.857201731225	42034.29717960423	40508.28757293735	49119.90869737092	46980.1684589917	0.2222511919647915	0.20790730025726134	1541.5095091408584	15028.975150346756	1494.8557982246857	14574.124007092789
4.259743574130585	24791.94210068145	24882.4295591965	33635.20881421128	32892.25514405709	37986.035261008765	36832.855150840995	42077.74770879511	40550.161598173276	49170.748889718154	47028.79203481923	0.22225375290086627	0.20790966170705166	1530.1834190184018	15008.442223680206	1483.8746954689268	14554.234124769457
4.285410672027485	24817.323942729567	24907.922743968364	33669.80499095927	32926.094894004505	38025.165205775775	36870.80091465667	42121.1392095271	40591.97875087989	49221.52102131336	47077.35048751721	0.22225634452428708	0.20791205145283642	1518.9141805784311	14987.677184641361	1472.9487248213263	14534.119425694458
4.311232427101037	24842.668027127515	24933.3782960195	33704.352198952685	32959.886865830056	38064.240671459906	36908.69390565465	42164.471018035045	40633.73839155379	49272.22432808773	47125.8430859581	0.22225896720502955	0.20791446983573827	1507.7015817059437	14966.679256068543	1462.077680647606	14513.779159369878
4.337209771238533	24867.97392887794	24958.795792115867	33738.849890073165	32993.63052489895	38103.26104944065	36946.53353435299	42207.742468407785	40675.439878625424	49322.85804360688	47174.269096747696	0.22226162131755237	0.2079169172010117	1496.5454108638223	14945.447660624981	1451.2613578737946	14493.212575171143
4.363343641942354	24893.24122131872	24984.17480739328	33773.297514293365	33027.32533472655	38142.225729069294	36984.319209311325	42250.95289258911	40717.0825684602	49373.421399073886	47222.62778422785	0.22226430724085097	0.2079193938980942	1485.4454570782837	14923.981620676816	1440.4995519716758	14472.41892220825
4.389634982363801	24918.46947611794	25009.514915352855	33807.694519674325	33060.97075697594	38181.134097667644	37022.0503371296	42294.10162037736	40758.66581535807	49423.913623330416	47270.91841047765	0.22226702535851187	0.20792190028065716	1474.4015099403914	14902.280358330347	1429.792058961466	14451.397449387237
4.416084741337141	24943.658263269903	25034.815687857434	33842.040352364245	33094.566251457	38219.985540527974	37059.726322448245	42337.18797942688	40800.18897155487	49474.33394286017	47319.14023531657	0.2222697760587715	0.20792443670665559	1463.413359618513	14880.343095574528	1419.1386754235718	14430.147405538708
4.442693873413836	24968.807151090386	25060.076695127413	33876.33445659641	33128.111276124495	38258.7794409124	37097.34656794761	42380.21129524835	40841.65138722279	49524.68158179107	47367.2925163065	0.22227255973457008	0.20792700353838384	1452.4807968408568	14858.169054127298	1408.5391984820599	14408.668039274402
4.469463338897009	24993.915706212105	25085.29750573663	33910.57627468725	33161.60528707648	38297.51518005218	37134.9104743474	42423.17089120937	40883.05241047089	49574.95576189771	47415.37450875412	0.2222753767836099	0.20792960114252437	1441.6036129081622	14835.757455592044	1397.9934258153662	14386.95859912876
4.49639410387609	25018.983493580396	25110.47768660856	33944.76524703492	33195.04773855309	38336.19213714775	37172.41744040684	42466.06608853576	40924.391387346426	49625.15570260465	47463.385465713916	0.22227822760841448	0.20793222989020488	1430.7815997008001	14813.107521556318	1387.501155662816	14365.018333641812
4.523487140261684	25044.01007644883	25135.616803012403	33978.90081211773	33228.43808293515	38374.80968936862	37209.86686292453	42508.89620631263	40965.667661835825	49675.280620989506	47511.324637991114	0.22228111261638525	0.20793489015705022	1420.0145496496698	14790.218473300338	1377.0621868000599	14342.846491122618
4.550743425820648	25068.99501637394	25160.714418558367	34012.98240649149	33261.775770741944	38413.36721185191	37247.258136737386	42551.66056148423	41006.88057586468	49725.3297317846	47559.1912741432	0.22228403221986356	0.2079375823232382	1409.3022557614604	14767.089532100596	1366.6763185610762	14320.44231991563
4.578163944211368	25093.93787321169	25185.770095194595	34047.00946478921	33295.060250630995	38451.86407770373	37284.59065472187	42594.358468856655	41048.02946930031	49775.302247382	47606.98462048474	0.22228698683618867	0.2079403067735557	1398.6445116138784	14743.71991918981	1356.3433508326998	14297.805068353191
4.605749685019276	25118.838205112042	25210.783393202255	34080.9814197183	33328.29096939566	38490.299657997624	37321.86380779272	42636.989241097566	41089.11367995151	49825.19737783507	47654.703921088694	0.22228997688776045	0.20794306389745212	1388.0411113502923	14720.10885573551	1346.063084051013	14274.93398474995
4.633501643792551	25143.69556851514	25235.75387119228	34114.897702060065	33361.46737196476	38528.67332177578	37359.076984904124	42679.55218873874	41130.132543571104	49875.01433086336	47702.34841779113	0.2222930028020993	0.2079458540891004	1377.4918496861355	14696.255562935956	1335.8353192060022	14251.8283174783
4.6614208220780515	25168.509518146082	25260.681086100627	34148.757740667206	33394.588901400486	38566.984436047955	37396.22957304884	42722.04662017628	41171.08539385613	49924.75231185478	47749.917350193224	0.22229606501191101	0.20794867774745127	1366.9965218965663	14672.159261891618	1325.6598578314297	14228.487314881757
4.689508227457455	25193.279607010747	25285.56459318465	34182.56096246298	33427.65499889767	38605.23236579206	37433.32095725892	42764.47184167278	41211.97156244989	49974.41052387	47797.409955665404	0.2222991639551481	0.20795153527629293	1356.5549238321837	14647.81917383615	1315.53650202055	14204.910225472413
4.717764873583629	25218.005386391156	25310.403946019018	34216.3067924396	33460.665103782565	38643.416473954254	37470.350520605876	42806.827157358646	41252.79037894346	50023.98816764613	47844.82546935083	0.2223023000750742	0.20795442708431053	1346.1668519088998	14623.2345200181	1305.4650544115575	14181.096297795884
4.746191780217212	25242.68640584066	25335.1986964914	34249.9946536566	33493.61865351142	38681.536121448946	37507.31764420069	42849.11186923351	41293.54117087679	50073.4844416002	47892.16312416859	0.22230547382032978	0.2079573535851446	1335.8321031059604	14598.404521728866	1295.4453181916615	14157.04478050489
4.774789973263409	25267.322213179454	25359.94839479862	34283.623967239626	33526.51508366959	38719.59066715902	37544.22170719435	42891.32527716807	41334.22326374077	50122.89854183339	47939.42215081782	0.22230868564499778	0.20796031519745267	1325.5504749709507	14573.328400371596	1285.4770970999962	14132.754922416061
4.803560484809025	25291.912354489898	25384.65258944244	34317.19415237904	33559.35382797034	38757.57946793617	37581.06208677819	42933.46667890575	41374.835980978714	50172.22966213507	47986.601777781405	0.2223119360086686	0.20796331234497023	1315.321765620727	14548.00537751615	1275.5601954257581	14108.225972526707
4.832504353159697	25316.45637411196	25409.310827225618	34350.704626328734	33592.13431825397	38795.50187860144	37617.838158184466	42975.53537006478	41415.378643988406	50221.47699398716	48033.70123133009	0.22231522537650877	0.20796634545657275	1305.1457737388555	14522.434674872085	1265.6944180076243	14083.457180014811
4.861622622877388	25340.953814638444	25433.922653247708	34384.15480440469	33624.85598448671	38833.357251945425	37654.549294686745	43017.53064413987	41455.85057212383	50270.63972656829	48080.71973552648	0.22231855421932856	0.20796941496633753	1295.022298572585	14496.615514313802	1255.879570233752	14058.447794289328
4.890916344818065	25365.404216910447	25458.48761090108	34417.544099984	33657.518254759874	38871.144938728925	37691.194867600716	43059.45179250456	41496.251082697374	50319.717046758575	48127.65651222947	0.22232192301365092	0.20797252131360952	1284.9511399327312	14470.547117875889	1246.1154580364237	14033.197064947337
4.9203865761696335	25389.807120012356	25483.00524186651	34450.8719245032	33690.12055528861	38908.864287683136	37727.77424628435	43101.29810441277	41536.57949098136	50368.708139143586	48174.510781098004	0.22232533224178225	0.20797566494306294	1274.9320981968194	14444.22870785743	1236.4018878991483	14007.704241883941
4.950034380490085	25414.162061267598	25507.47508610951	34484.137687457725	33722.66231041154	38946.51464551082	37764.28679813931	43143.06886700171	41576.835110210945	50417.61218601994	48221.28175959635	0.22232878239188114	0.2079788463047682	1264.964974311064	14417.65950683225	1226.7386668564286	13981.968575319275
4.979860827745887	25438.468576233554	25531.896681875853	34517.34079640038	33755.14294258961	38984.09535688657	37800.731888611226	43184.763365293715	41617.01725158589	50466.42836739957	48267.968662998144	0.22233227395803168	0.20798206585425755	1255.0495697811712	14390.838737602346	1217.1256024838658	13955.989315718412
5.009866994350591	25462.726198696946	25556.269565687595	34550.48065694036	33787.56187240529	39021.60576445776	37837.108881190696	43226.38088219871	41657.1252242729	50515.15586101482	48314.57070439118	0.22233580744031464	0.20798532405259088	1245.1856866774615	14363.765623280779	1207.562502907822	13929.765713932924
5.040053963203681	25486.934460669167	25580.593272338923	34583.55667274232	33819.918518562015	39059.0452088452	37873.41713741433	43267.920698516864	41697.15833540835	50563.79384232379	48361.08709468247	0.22233938334488285	0.2079886213664248	1235.373127638828	14336.439387364313	1198.0491768048378	13903.297021218576
5.070422823729659	25511.092892381504	25604.867334892122	34616.56824552547	33852.2122978835	39096.41302864448	37909.656016865774	43309.38209294118	41737.11589010073	50612.34148451567	48407.51704260325	0.22234300218403183	0.2079919582680803	1225.6116958608618	14308.859253627248	1188.5854333902244	13876.582489134744
5.100974671917351	25535.20102228012	25629.091284673068	34649.51477506217	33884.44262531269	39133.70856042607	37945.824877176296	43350.764342059694	41776.99719143277	50660.79795851548	48453.85975471349	0.22234666447627854	0.20799533523561126	1215.9011950991116	14281.024446191266	1179.1710824244656	13849.621369661763
5.131710610359471	25559.258377021462	25653.26465126736	34682.3956591774	33916.60891391151	39170.931138737054	37981.92307402638	43392.0667203587	41816.80154046466	50709.16243299022	48500.11443540768	0.22235037074643613	0.20799875275287552	1206.2414296872448	14252.93418977689	1169.8059342270717	13822.412915380672
5.1626317482924104	25583.264481467795	25677.386962516433	34715.21029374828	33948.71057486062	39208.080096102516	38017.949961147286	43433.288500226045	41856.52823623721	50757.43407435502	48546.280286920686	0.22235412152569	0.20800221130960614	1196.6322045021225	14224.58770932164	1160.4897996457294	13794.956379145384
5.193739201636265	25607.218858681357	25701.45774451239	34747.95807270198	33980.74701745768	39245.15476302525	38053.90489032091	43474.42895195255	41896.17657577325	50805.61204677718	48592.35650933144	0.2223579173516777	0.20800571140148286	1187.0733249905752	14195.9842303209	1151.2224900806323	13767.251014416106
5.225034093035115	25631.121029920876	25725.476521595177	34780.63838801664	34012.71764911861	39282.15446798903	38089.787211383074	43515.487343737186	41935.745854082685	50853.695512184604	48638.34230057109	0.2223617587685666	0.2080092535302032	1177.5645971619524	14167.122978784144	1142.0038174770307	13739.296075182967
5.256517551897525	25654.970514635377	25749.442816347044	34813.25062971894	34044.62187537535	39319.07853745796	38125.596272223	43556.4629416881	41975.23536416353	50901.6836302694	48684.23685642624	0.22236564632713346	0.20801283820356012	1168.105827576248	14138.003181128763	1132.833594314172	13711.090815888718
5.288190714437326	25678.766830460274	25773.35614958929	34845.79418588467	34076.45909987683	39355.92629587925	38161.33141878622	43597.35500982746	42014.64439700655	50949.575558495984	48730.03937054671	0.2223695805848462	0.2080164659355118	1158.6968233655207	14108.624064456671	1123.7116336285835	13682.634491716512
5.320054723714605	25702.509493212056	25797.21604037768	34878.268442637505	34108.228724388006	39392.697065684086	38196.991995075514	43638.16281009415	42053.97224159796	50997.37045210668	48775.74903445079	0.22237356210594678	0.20802013724626142	1149.337392212823	14078.984856347553	1114.6377489876468	13653.926358336583
5.352110729676963	25726.198016883387	25821.02200599816	34910.67278414841	34139.93014878959	39429.39016728918	38232.57734315251	43678.88560234717	42093.21818492269	51045.06746412818	48821.36503753136	0.2223775914615314	0.20802385266233028	1140.0273423609324	14049.084784997627	1105.6117545041488	13624.965672088787
5.384359889201005	25749.831913638263	25844.77356196278	34943.00659263522	34171.56277107794	39466.00491909845	38268.08680313959	43719.52264436941	42132.38151196813	51092.665745378574	48866.886567062495	0.2223816692296374	0.20802761271663764	1130.7664826104883	14018.923079227097	1096.6334648322081	13595.751689984463
5.41680336613411	25773.410693806978	25868.4702220053	34975.269248361954	34203.12598736471	39502.54063750463	38303.51971322147	43760.073191871146	42171.46150572745	51140.16444447381	48912.312808205694	0.22238579599532632	0.20803141794857724	1121.5546223171987	13988.498968488537	1087.7026951623848	13566.283669678494
5.44944233133642	25796.933865881096	25892.111498076916	35007.46012963831	34234.619191876605	39538.996636890915	38338.875409647	43800.53649849371	42210.45744720321	51187.562707834724	48957.64294401631	0.22238997235077104	0.20803526890409751	1112.3915713970782	13957.811682970263	1078.8192612298299	13536.560869603418
5.482277962723094	25820.400936508704	25915.696900342187	35039.57861281949	34266.04177695558	39575.37222963319	38374.15322673142	43840.91181581373	42249.36861541153	51234.85967969451	49002.87615545088	0.22239419889534204	0.20803916613578244	1103.277140324586	13926.860453588888	1069.9829793121899	13506.582548978738
5.515311445306831	25843.811410489245	25939.225937174677	35071.62407230567	34297.39313305862	39611.66672610159	38409.352496858184	43881.19839334692	42288.19428738571	51282.054502105835	49048.01162137364	0.22239847623569683	0.20804311020293104	1094.2111401200527	13895.64451189991	1061.193666215404	13476.347967675887
5.548543971240616	25867.164790768285	25962.698115152325	35103.595880541274	34328.67264875732	39647.87943466225	38444.47255048056	43921.39547855168	42326.933738179796	51329.14631494763	49093.04851856309	0.22240280498586837	0.20804710167164198	1085.1933823635336	13864.163090287708	1052.4511392883724	13445.856386434287
5.581976739860765	25890.46057843283	25986.112939053633	35135.49340801526	34359.87971073852	39684.00966167993	38479.51271612456	43961.502316834034	42365.58624087333	51376.134255933684	49137.98602172	0.2224071857673554	0.2080511411148946	1076.2236791916657	13832.415421972983	1043.7552164212102	13415.107066881843
5.615610957730194	25913.698272706042	26009.46991185304	35167.316023260486	34391.01370380398	39720.056711519705	38514.47232039064	44001.51815155144	42404.151066575134	51423.0174606197	49182.823303474244	0.22241161920921526	0.20805522911263596	1067.301843289286	13800.400740941055	1035.1057160345372	13384.099271425977
5.649447838681973	25936.877370942104	26032.768534716637	35199.06309285353	34422.074010870565	39756.01988654929	38549.35068795607	44041.44222401722	42442.62748442753	51469.79506241133	49227.55953439224	0.22241610594815459	0.20805936625186325	1058.4276878960663	13768.118282065727	1026.5024570873939	13352.832263408229
5.6834886038631165	25959.997368621218	26056.008306997835	35230.73398141457	34453.06001297042	39791.898487141356	38584.147141577414	44081.273773505156	42481.01476161089	51516.466192572225	49272.1938829847	0.2224206466286251	0.20806355312671213	1049.601026803255	13735.567281110212	1017.9452590738656	13321.305307085626
5.717734481778674	25983.057759344418	26079.188726232995	35262.32805160722	34483.97108925117	39827.69181167583	38618.861002092875	44121.0120372541	42519.31216334804	51563.029980232306	49316.725515714366	0.2224252419029184	0.2080677903385449	1040.821674351464	13702.74697472807	1009.4339420213364	13289.517667656764
5.75218670833605	26006.05803482832	26102.309288137007	35293.84466413838	34514.80661697613	39863.39915654227	38653.49158842484	44160.656250472486	42557.51895290878	51609.485552395934	49361.15359700381	0.22242989243126077	0.2080720784960373	1032.0894454339286	13669.656600563787	1000.9683264933992	13257.468611336313
5.786846526889619	26028.997684900118	26125.36948659902	35325.28317775837	34545.565971524724	39899.01981614264	38688.038217582616	44200.20564634351	42595.63439161476	51655.83203395072	49405.47728924371	0.22243459888191178	0.20807641821526915	1023.404155492899	13636.295397224836	992.5482335846173	13225.157405325212
5.821715188285586	26051.876197492184	26148.368813677876	35356.64294926071	34576.248526392665	39934.55308289356	38722.50020466487	44239.65945602971	42633.65773884407	51702.06854767588	49449.69575280085	0.222439361931263	0.20808081011981597	1014.7656205155654	13602.66260428913	984.1734849206405	13192.58331785351
5.856793950907131	26074.693058636905	26171.306759597723	35387.923333482235	34606.8536531924	39969.99824722914	38756.87686286254	44279.01690867814	42671.588252036185	51748.1942142512	49493.808146026495	0.22244418226393758	0.2080852548408395	1006.1736570443027	13568.757462459616	975.8439026637934	13159.745618289337
5.892084080719833	26097.44775246155	26194.18281274377	35419.123683303435	34637.38072165379	40005.35459760399	38791.16750346188	44318.277231425796	42709.42518669732	51794.2081522664	49537.81362526537	0.2224490605728902	0.2080897530171823	997.628082160838	13534.579213417135	967.5593094999203	13126.643577020615
5.927586851317345	26120.13976118261	26216.996459657377	35450.24334964796	34667.829099624025	40040.62142049533	38825.37143584671	44357.439649404216	42747.16779640477	51840.10947822939	49581.711344863375	0.22245399755951317	0.20809430529546072	989.1287134963786	13500.12709998712	959.3195286487462	13093.276465615258
5.963303543967366	26142.768565100992	26239.74718503216	35481.28168148363	34698.19815306891	40075.79800040685	38859.48796750236	44396.503385745746	42784.815332813174	51885.89730657676	49625.50045717764	0.2224589939337354	0.20809891233016217	980.6753692297498	13465.400366153568	951.124383859802	13059.643556823954
5.999235447657878	26165.33364259619	26262.434471708955	35512.23802582189	34728.487246072735	40110.883619870896	38893.51640401787	44435.46766158814	42822.36704565888	51931.57074968226	49669.18011258441	0.22246405041412973	0.20810357478373986	972.2678680816898	13430.39825702738	942.9736994091654	13025.744124570861
6.035383859143656	26187.834470121317	26285.057800671773	35543.11172771871	34758.69574083956	40145.87755945216	38927.45604908991	44474.33169608101	42859.82218276625	51977.1289178673	49712.749459489154	0.2224691677280197	0.2081082933267119	963.9060293154325	13395.12001891248	934.8673001002753	12991.577444006689
6.071750082993084	26210.270522197356	26307.61665104283	35573.90213027431	34788.822997693256	40180.7790977502	38961.30620452528	44513.0947063908	42897.17999005243	52022.57091941004	49756.20764433499	0.22247434661158702	0.20811306863776044	955.5896727399668	13359.564899371937	926.8050112635829	12957.142791555263
6.108335431635222	26232.6412714081	26330.110500078452	35604.6085746342	34818.8683750789	40215.58751140352	38995.06617024504	44551.75590770736	42934.43971153384	52067.89586055619	49799.55381161309	0.22247958780997815	0.20811790140383157	947.3186187068932	13323.732147228904	918.786658757017	12922.439444947988
6.145141225407182	26254.946188394344	26352.538823164097	35635.23039998888	34848.831229562966	40250.30207509207	39028.73524428721	44590.31451324923	42971.60058933127	52113.10284552843	49842.78710387152	0.2224848920774183	0.20812279232023706	939.0926881068153	13287.621012591757	910.8120689620264	12887.466683232225
6.182168792601758	26277.184741848792	26374.90109381018	35665.766943575014	34878.71091583476	40284.9220615414	39062.31272281092	44628.76973427043	43008.66186367644	52158.190976537604	49885.90666172582	0.2224902601773202	0.20812774209075682	930.9117023700383	13251.230746868066	902.8810687828227	12852.223786788061
6.2194194695153895	26299.356398509997	26397.19678364694	35696.21754067512	34908.50678670653	40319.44674152534	39095.79790009925	44667.120780065794	43045.62277291726	52203.15935379218	49928.91162386807	0.22249569288239923	0.20813275142774548	922.7754834670341	13214.560602845624	894.993485648476	12816.710037416779
6.256894600496366	26321.460623157538	26419.425362420487	35726.58152461905	34938.21819311532	40353.875383870494	39129.190068563774	44705.36685797835	43082.48255352489	52248.007075510264	49971.80112707815	0.2225011909747864	0.20813782105223383	914.6838539110031	13177.609834758565	887.1491475123912	12780.924718365073
6.294595537993358	26343.49687860578	26441.58629798755	35756.8582267838	34967.844484123205	40388.207255459296	39162.48851874755	44743.50717340483	43119.24044009924	52292.7332379294	50014.5743062331	0.22250675524614436	0.20814295169403912	906.6366367435548	13140.377698143013	879.3478828422958	12744.867114239372
6.332523642604218	26365.464625698576	26463.679056311063	35787.04697659444	34997.38500691858	40422.44162123377	39195.69253932927	44781.54092980263	43155.89566537559	52337.33693531803	50057.23029431797	0.22251238649778662	0.2081481440918717	898.6336555507733	13102.863450098783	871.5895206350833	12708.536511259153
6.370680283125076	26387.36332330381	26485.703101455674	35817.14710152512	35026.83910681756	40456.57774419989	39228.80141712748	44819.467328696825	43192.4474602315	52381.81725998719	50099.7682224369	0.2225180855407952	0.20815339899344457	890.6747344533214	13065.066349201836	863.8738904044731	12671.93219711911
6.40906683659976	26409.19242830734	26507.657895582666	35847.1579270993	35056.206127264624	40490.61488543095	39261.814437104076	44857.285569686384	43228.89505369283	52426.173302301264	50142.18721982332	0.2225238531961401	0.2081587171555849	882.7596981030074	13026.985655506141	856.2008221790893	12635.053461025469
6.447684688369473	26430.95139560753	26529.54289894544	35877.0787768908	35085.48540983406	40524.552304071905	39294.730882368705	44894.99485045145	43265.23767294077	52470.40415068991	50184.48641385123	0.22252969029480257	0.20816409934434527	874.8883716894197	12988.620630682446	848.5701465106104	12597.89959385246
6.486535232122802	26452.639678109605	26551.357569884844	35906.908972524776	35114.676294231336	40558.38925734347	39327.55003418306	44932.59436676056	43301.4745433189	52514.50889166018	50226.664930046674	0.22253559767789843	0.20816954633511858	867.0605809328263	12949.97053796146	840.9816944647464	12560.469888046384
6.525619869945995	26474.25672671953	26573.101364824088	35936.64783367818	35143.77811829403	40592.125000546126	39360.27117196478	44970.083312477334	43337.604888339694	52558.48660980778	50268.721892098525	0.22254157619680218	0.20817505891275204	859.2761520842323	12911.034642184153	833.4352976230439	12522.763637721539
6.564940012373588	26495.80199033863	26594.77373826428	35966.29467808118	35172.79021799356	40625.758787064566	39392.893573292255	45007.4608795684	43373.62792969216	52602.33638783002	50310.656421870626	0.22254762671327558	0.208180637871665	851.5349119283492	12871.812209898606	825.9307880836423	12484.78013870027
6.604497078439295	26517.274915857404	26616.37414277935	35995.84882151776	35201.71192743626	40659.289868372114	39425.41651390874	45044.72625811032	43409.5428872486	52646.05730653766	50352.46763941306	0.22255375009959208	0.2081862840159654	843.8366877792869	12832.302509338595	818.4679984576069	12446.51868852228
6.644292495727218	26538.674948149936	26637.902029011413	36025.30957782704	35230.542578865156	40692.71749403514	39457.83926772722	45081.87863629764	43445.34897907248	52689.648444867875	50394.15466297447	0.22255994723867076	0.2081919981595712	836.1813074786915	12792.504810453393	811.046761870326	12407.97858650703
6.684327700423376	26560.00153006775	26659.356845665712	36054.67625890415	35259.28150266119	40726.04091171757	39490.1611068348	45118.917200450225	43481.04542142547	52733.10887989668	50435.716609013856	0.2225662190242053	0.20819778112632942	828.5685993954539	12752.418384948745	803.6669119561557	12369.159133724868
6.724604137367524	26581.25410243392	26680.738039505704	36083.94817470133	35287.92802734481	40759.259367185536	39522.381301497444	45155.84113502116	43516.63142877518	52776.43768685195	50477.15259221281	0.22257256636079686	0.20820363375014042	820.9983924276894	12712.042506363243	796.3282828639494	12330.059633125551
6.76512326010531	26602.432104037238	26702.04505534839	36113.1246332294	35316.481479577844	40792.37210431232	39554.49912016509	45192.64962260509	43552.10621380318	52819.63393912685	50518.46172548842	0.2225789901640913	0.20820955687508047	813.4705159993027	12671.37645007763	789.0307092528092	12290.679389533587
6.805886530940724	26623.534971625995	26723.277336059076	36142.20494055869	35344.941184164854	40825.378365083	39586.51382947628	45229.341843945826	43587.46898741251	52862.69670829287	50559.643120005465	0.2225854913609118	0.20821555135552847	805.9848000582424	12630.419493330643	781.7740262896405	12251.017709655687
6.846895420988873	26644.56213990205	26744.43432254657	36171.18840082049	35373.30646405507	40858.277389599505	39618.42469426336	45265.91697794503	43622.71895873602	52905.62506411361	50600.69588518958	0.22259207088940103	0.20822161805629386	798.5410750744632	12589.170915246941	774.5580696476391	12211.073902106844
6.888151410229076	26665.513041514507	26765.515453757926	36200.07431620807	35401.57664034385	40891.06841608539	39650.23097755724	45302.37420167003	43657.85533514395	52948.418074558045	50641.61912873982	0.22259872969915773	0.20822775785274256	791.1391720423126	12547.629996915348	767.3826755091432	12170.847277510911
6.92965598755826	26686.387107053877	26786.52016667373	36228.86198697855	35429.75103227488	40923.750680891324	39681.93194059312	45338.71269036298	43692.877322252905	52991.07480581517	50682.41195664252	0.2226054687513804	0.20823397163093163	783.778922477446	12505.796021396294	760.247680563014	12130.337148502469
6.971410650844719	26707.183765045545	26807.447896302696	36257.550711453725	35457.82895724171	40956.32341849989	39713.526842815234	45374.93161744888	43727.7841239336	53033.59432230742	50723.07347318408	0.2226122890190102	0.20824026028773726	776.4601584194461	12463.668273830786	753.1529220045195	12089.542829796672
7.01341690698215	26727.90244194405	26828.298075677034	36286.13978602236	35485.80973079022	40988.78586153163	39745.01494188298	45411.03015454524	43762.574942320185	53075.97568670606	50763.60278096545	0.22261919148687634	0.20824662473099173	769.1827124241972	12421.246041355655	746.0982375307358	12048.463638146408
7.055676271944047	26748.54256212613	26849.07013584668	36314.62850514067	35513.69266661976	41021.13724074943	39776.39549367545	45447.00747146982	43797.24897781786	53118.217959944304	50803.998980914745	0.22262617715184319	0.208253065879617	761.9464175624307	12378.52861313615	739.0834653391503	12007.098892387003
7.098190270838397	26769.10354788487	26869.763505874605	36343.01616133462	35541.47707658587	41053.3767850647	39807.66775229771	45482.86273625052	43831.80542911247	53160.320201233204	50844.26117230215	0.22263324702295853	0.2082595846637632	754.7511074313079	12335.515280615538	732.1084441361018	11965.447913622484
7.1409604379627405	26789.584819423373	26890.37761283156	36371.30204520152	35569.16227070225	41085.503721543086	39838.8309700864	45518.59511513462	43866.24349317933	53202.28146807647	50884.38845275401	0.2226404021216063	0.2082661820249464	747.5966161360848	12292.205337263644	725.1730131218792	11923.51002503559
7.183988316859528	26809.985794847827	26910.91188179048	36399.48544541107	35596.747557142415	41117.51727540936	39869.88439761495	45554.20377259728	43900.56236529169	53244.10081628482	50924.37991826653	0.22264764348165683	0.20827285891619032	740.4827783013461	12248.598078822717	718.2770120008499	11881.284552112222
7.227275460371831	26830.305890161813	26931.365735821848	36427.56564870798	35624.23224224275	41149.41667005434	39900.82728370041	45589.68787135222	43934.76123903098	53285.77729999273	50964.23466322161	0.22265497214962424	0.20827961630216874	733.4094290672801	12204.692803293467	711.4202809768612	11838.770822614431
7.270823430699384	26850.544519259132	26951.738595987794	36455.54193991295	35651.61563050396	41181.2011270398	39931.6588754085	45625.04657236026	43968.8393062951	53327.309971672796	51003.9517804004	0.2226623891848206	0.2082864551593476	726.3764040825772	12160.488810882904	704.6026607477688	11795.96816655714
7.31463379945495	26870.701093917647	26972.029881337134	36483.413601924956	35678.89702459384	41212.86986610504	39962.378418060274	45660.279034839834	44002.79575730867	53368.69788215229	51043.530360999146	0.22266989565951742	0.2082933764761357	719.383539509261	12115.985404130071	697.8239925086382	11752.875916295685
7.358708147721062	26890.775023792306	26992.239008899654	36511.17991572264	35706.07572534919	41244.42210517248	39992.985155237715	45695.384416276145	44036.62978063188	53409.94008062862	51082.969494643694	0.2226774926591033	0.2083003812530277	712.4306720229797	12071.181887975894	691.0841179534909	11709.49340663664
7.403048066107065	26910.765716409107	27012.365393681277	36538.84016036703	35733.15103177901	41275.85706035465	40023.478328790894	45730.36187243232	44070.34056317137	53451.035614686516	51122.26826940591	0.2226851812822494	0.2083074705027574	705.517638808582	12026.07756974455	684.382879270066	11665.819974789396
7.447655154806527	26930.672577157726	27032.40844865797	36566.3936130026	35760.122241066085	41307.173945959585	40053.85717884337	45765.210557358456	44103.92729018897	53491.983530313424	51161.425771818285	0.22269296264107244	0.2083146452504485	698.6442775549367	11980.6717591146	677.7201191348722	11621.854960341007
7.49253102365499	26950.495009285114	27052.36758477065	36593.83954885979	35786.988648570004	41338.37197449772	40084.12094379921	45799.92962340262	44137.38914531238	53532.7828719168	51200.44108689026	0.22270083786130254	0.20832190653376761	691.8104264606955	11934.963768261485	671.0956807198236	11577.597705427557
7.537677292188054	26970.2324138885	27072.24221091941	36621.17724125676	35813.74954782944	41369.450356688045	40114.26886034922	45834.51822122094	44170.72531054498	53573.43268234068	51239.313298124	0.22270880808245244	0.20832925540308073	685.0159242342925	11888.95291193854	664.5094076901441	11533.047554764897
7.583095589699846	26989.88418990894	27092.031733958403	36648.40596160208	35840.40423056536	41400.408301465395	40144.300163478234	45868.975499788954	44203.934966276865	53613.93200288358	51278.04148753136	0.22271687445798702	0.20833669292161014	678.2606100873672	11842.638507399708	657.961144200468	11488.203855619766
7.628787555301809	27009.449734123853	27111.73555868971	36675.52497939619	35866.951986682965	41431.2450159862	40174.214086471104	45903.30060641158	44237.017291294476	53654.27987331485	51316.62473564944	0.2227250381554999	0.2083442201655957	671.5443237302825	11796.019874399528	651.4507348883781	11443.065957780927
7.674754837981857	27028.928441140266	27131.353087857875	36702.53356223379	35893.392104274724	41461.95970563579	40204.00986091986	45937.492686734244	44269.97146279146	53694.47533189259	51355.06212155753	0.2227333003568854	0.20835183822445413	664.8669053824269	11749.096335420385	644.9780248854659	11397.63321378734
7.720999096663877	27048.319703387933	27150.883722144383	36729.43097580642	35919.72386962335	41492.55157403531	40233.686716730925	45971.55088475439	44302.79665637976	53734.51741538189	51393.35272289443	0.2227416622585194	0.20835954820094488	658.2281957638334	11701.867215585895	638.5428598098806	11351.904978872277
7.767522000267617	27067.62291111211	27170.326860161807	36756.21648390449	35945.94656720447	41523.019823048606	40263.24388213195	46005.47434283233	44335.49204610029	53774.40515907246	51431.49561587522	0.222750125071437	0.20836735121133498	651.6280360940727	11654.33184270747	632.1450857632444	11305.880610961467
7.814325227768903	27086.83745236638	27189.68189844799	36782.88934841964	35972.05947968952	41553.363652789354	40292.68058367902	46039.262201702746	44368.05680443391	53814.13759679699	51469.48987530861	0.2227586900215178	0.2083752483855661	645.0662680927198	11606.4895473402	625.784549332282	11259.559470759705
7.861410468260233	27105.96271300552	27208.9482314603	36809.44882934722	35998.06188794874	41583.58226162826	40321.996046263965	46072.91360048624	44400.49010231281	53853.7137609497	51507.334574614586	0.22276735834966752	0.20838324086742727	638.5427339714952	11558.3396627279	619.4610975823598	11212.940921704285
7.908779421011744	27124.99807667792	27228.125251569447	36835.89418478828	36023.95307105376	41613.67484619987	40351.1894931213	46106.42767670049	44432.79110913124	53893.13268250442	51545.028785841576	0.2227761313120076	0.2083913298147244	632.0572764487006	11509.88152509369	613.1745780695346	11166.024330236949
7.956433795532517	27143.942924819028	27247.21234905436	36862.22467095323	36049.732306281796	41643.640601411316	40380.26014583694	46139.80356627356	44464.95899275847	53932.39339103532	51582.571579686075	0.2227850101800636	0.20839951639945667	625.6097387356567	11461.114473477006	606.9248388281558	11118.809065629728
8.004375311632296	27162.796636643026	27266.208912095295	36888.43954216296	36075.39886911739	41673.478720448256	40409.20722435429	46173.04040355409	44496.99291954869	53971.494914733936	51619.96202550886	0.22279399624095658	0.2084078018079919	619.199964530766	11412.037849686109	600.7117283651605	11071.294499972835
8.052605699483543	27181.55858913592	27285.11432676834	36914.538050852316	36100.95203325639	41703.18839478341	40438.029946982846	46206.13732132466	44528.892054353884	54010.43628043002	51657.1991913547	0.22280309079760002	0.20841618724124608	612.8277980351704	11362.650998628698	594.5350956756156	11023.48000848107
8.101126699683881	27200.228157047964	27303.927977039355	36940.51944757259	36126.39107060911	41732.76881418416	40466.7275304059	46239.093450813794	44560.65556053567	54049.21651361091	51694.28214397088	0.2228122951688938	0.20842467391486544	606.493083938898	11312.953268146142	588.3947902285145	10975.364969332702
8.149940063318896	27218.804712885976	27322.649244757726	36966.38298099408	36151.7152513034	41762.21916672027	40495.29918968826	46271.90792170834	44592.282599977174	54087.83463844138	51731.2099488258	0.22282161068992484	0.20843326305940918	600.1956674203975	11262.944009044208	582.29066196637	10926.948763689026
8.199047552025359	27237.28762690559	27341.27750965011	36992.127897908744	36176.923843687924	41791.53863877166	40523.74413828417	46304.579862166014	44623.77233309516	54126.28967778355	51767.98167012812	0.2228310387121699	0.2084419559205343	593.9353941489826	11212.622575220652	576.2225613091141	10878.23077586107
8.248450938054788	27255.676267103736	27359.812149314457	37017.75344323322	36202.0161143358	41820.726415036734	40552.06158804577	46337.108398828466	44655.12391885293	54164.58065321779	51804.59637084643	0.22284058060369927	0.2084507537591874	587.7121102850069	11161.988323712721	570.1903391522355	10829.210393312387
8.298152004337403	27273.96999921073	27378.25253921361	37043.25886001151	36226.99132804788	41849.781678540436	40580.2507492311	46369.49265683407	44686.33651477252	54202.70658506308	51841.05311272869	0.2228502377493841	0.208459657851792	581.5256624731701	11111.040614655241	564.1938468609587	10779.887006633915
8.348152544546481	27292.16818668239	27396.59805266896	37068.64338941784	36251.84874785623	41878.70361064239	40608.31083051242	46401.73175983097	44717.40927694747	54240.66649239792	51877.35095632193	0.22286001155110644	0.20846866949044213	575.3758978451369	11059.778811381198	558.2329362736782	10730.260009655729
8.398454363163072	27310.270190692154	27414.84806085413	37093.90627075966	36276.58763502774	41907.4913910454	40636.241038984765	46433.82482999057	44748.341360055885	54278.45939308161	51913.48896099261	0.22286990342797325	0.20847778998310124	569.2626640200033	11008.202280502766	552.3074597013183	10680.328799509443
8.449059275541144	27328.275370123207	27433.00193278866	37119.04674148078	36301.207249067855	41936.14419780409	40664.04058017467	46465.770988020995	44779.131917373554	54316.08430377589	51949.46618494701	0.22287991481652814	0.2084870206537966	563.1858090953319	10956.310391792096	546.417269918893	10630.092776524834
8.49996910797308	27346.183081559873	27451.05903533103	37144.06403716371	36325.70684772366	41964.661207332756	40691.70865804809	46497.569353180064	44809.78010078645	54353.54023996557	51985.28168525094	0.22289004717097427	0.20849636284282178	557.1451816527406	10904.102518371306	540.562220171676	10579.55134441983
8.551185697755594	27363.992679280116	27469.018733172736	37168.957391533615	36350.085686988336	41993.04159441498	40719.24447502017	46529.21904328998	44840.28506080511	54390.82621598184	52020.93451785178	0.22290030196339167	0.20850581790694112	551.1406307574362	10851.578036762774	534.7421641734545	10528.70391032938
8.602710893256043	27381.703515246805	27486.880388831207	37193.72603646074	36374.343021104345	42021.284532211765	40746.64723196331	46560.71917475052	44870.645946577315	54427.94124502336	52056.4237375985	0.22291068068396222	0.2085153872195926	545.1720059536165	10798.736326849088	528.9569561027456	10477.549884789623
8.654546553979111	27399.314939099793	27504.643362643485	37218.369201964095	36398.478102567686	42049.38919227092	40773.91612821683	46592.06886255378	44900.8619059025	54464.88433917946	52091.74839826374	0.22292118484119766	0.20852507217110056	539.2391572612687	10745.576771913096	523.2064506006427	10426.088681777008
8.706694550633951	27416.82629814701	27522.307012759058	37242.88611621401	36422.49018213119	42077.35474453545	40801.05036159529	46623.267220297625	44930.93208524474	54501.65450945196	52126.907552564444	0.22293181596216757	0.20853487416888355	533.3419351798948	10692.09875873942	517.4905027720961	10374.319718783721
8.759156765201672	27434.236937356516	27539.870695133497	37267.27600553605	36446.37850880904	42105.180357353405	40828.04912839848	46654.31336020095	44960.85562974763	54538.25076577902	52161.90025218454	0.22294257559273253	0.20854479463767078	527.4801906862413	10638.301677658223	511.8089681865531	10322.242416907102
8.811935091003267	27451.54619934761	27557.33376352135	37291.53809441389	36470.14232988037	42132.86519748655	40854.91162342028	46685.20639311774	44990.63168324792	54574.67211705776	52196.72554779642	0.2229534652977798	0.20855483501971736	521.6537752288277	10584.184922495857	506.16170287074056	10269.856200767681
8.865031432767935	27468.75342438222	27574.695569469204	37315.67160549272	36493.78089089334	42160.40843011993	40881.637039958136	46715.945428552026	45020.25938828997	54610.91757116785	52231.38248908332	0.22296448666146304	0.2085649967750255	515.8625407323125	10529.747890740633	500.5485633124481	10217.160498658195
8.918447706701835	27485.857950356316	27591.9554623088	37339.675759582744	36517.29343566928	42187.809218871414	40908.22456982278	46746.52957467288	45049.737886140356	54646.98613499541	52265.87012476197	0.2229756412874426	0.208575281381566	510.1063395921374	10474.989983483218	494.9694064576761	10164.154742537066
8.972185840557227	27502.859112790877	27609.112789149825	37363.54977566241	36540.679206306704	42215.066725800956	40934.673403347624	46776.95793832931	45079.066316802346	54682.87681445668	52300.18750260511	0.22298693079913157	0.20858569033550356	504.3850246752263	10419.910605522804	489.42408970871475	10110.838368090801
9.02624777370205	27519.756244823184	27626.166894872917	37387.29287088207	36563.93744318561	42242.18011142067	40960.98272939883	46807.22962506583	45108.24381903101	54718.58861452269	52334.333669464926	0.22299835683994382	0.20859622515142726	498.6984493197524	10364.50916540809	483.91247092565754	10057.210814794526
9.080635457189915	27536.54867719773	27643.117122122396	37410.904260567426	36587.067384971684	42269.148534704334	40987.151735385	46837.343739137774	45137.26953034803	54754.1205392436	52368.30767129603	0.22300992107354461	0.20860688736257782	493.04646732861875	10308.785075386055	478.434408420173	10003.271525871009
9.135350853830497	27553.23573825699	27659.962811298836	37434.38315822284	36610.0682686203	42295.971153097176	41013.17960726704	46867.29938352667	45166.14258705672	54789.4715917732	52402.10855317893	0.22302162518410676	0.20861767852108656	487.42893297428964	10252.737751566805	472.98976095888065	9949.019948429428
9.190395938260405	27569.816753932515	27676.703300551962	37457.72877553537	36632.9393293813	42322.64712252626	41039.06552956859	46897.095659956554	45194.86212425777	54824.64077439462	52435.73535934417	0.22303347087656708	0.20862860019820922	481.8457009968697	10196.366613960825	467.57838776148856	9894.455533504486
9.245772697014415	27586.291047735464	27693.337925773067	37480.940322378054	36655.67980080303	42349.175597410416	41064.808685386044	46926.73166890958	45223.42727586451	54859.62708854522	52469.18713319627	0.22304545987688892	0.20863965398456924	476.29662659944734	10139.671086426824	462.2001484979992	9839.577736038715
9.301483128597186	27602.65794074733	27709.866020587597	37504.0170068138	36678.288914737	42375.555730670436	41090.40825639896	46956.206509642376	45251.83717461864	54894.42953484251	52502.462917337994	0.22305759393232685	0.20865084149039795	470.78156544745434	10082.65059677139	456.8549032868468	9784.386014946736
9.357529243555355	27618.91675161037	27726.28691634739	37526.95803509896	36700.76590134207	42401.786673739436	41115.86342288035	46985.51928020218	45280.090952106024	54929.04711310975	52535.56175359492	0.22306987481169407	0.20866216434578605	465.30037366837496	10025.304576765746	451.5425126949558	9728.879833156243
9.413913064550128	27635.066796518007	27742.59994212314	37549.76261168704	36723.109989089164	42427.86757657322	41141.17336370734	47014.66907744335	45308.1877387727	54963.47882240231	52568.48268304031	0.22308230430563553	0.208673624200929	459.8529078508145	9967.632462232374	446.2628377364017	9673.058657684363
9.47063662643026	27651.10738920528	27758.804424696606	37572.42993923264	36745.32040476579	42453.79758766102	41166.33725637186	47043.6549970442	45336.12666394118	54997.72366103407	52601.2247460203	0.22309488422690174	0.2086852227263836	454.43902504694415	9909.633693142794	441.0157398747979	9616.92195971962
9.527701976305488	27667.03784093921	27774.89968855303	37594.95921859555	36767.396373480966	42479.57585403644	41191.3542769917	47072.47613352415	45363.906855827096	55031.78062660476	52633.7869821797	0.2231076164106295	0.20869696161332313	449.05858276062645	9851.307713453658	435.8010810127016	9560.469214490615
9.585111173620431	27682.85746050829	27790.885055872546	37617.34964884373	36789.337118669064	42505.20152128728	41216.22360032053	47101.13158025974	45391.527441554805	55065.64871602562	52666.16843048643	0.22312050271462375	0.20870884257379763	443.71143895504065	9792.653971336782	430.6187234983081	9503.699901487678
9.642866290228868	27698.565554213365	27806.75984652309	37639.600427258396	36811.141862095596	42530.67373356771	41240.94439976015	47129.62042950313	45418.98754717538	55099.326925548376	52698.36812925911	0.2231335450196419	0.20872086734099723	438.3974520517513	9733.67191921547	425.46853012411157	9446.613504476845
9.700969410468568	27714.161425856804	27822.523378051523	37661.71074933701	36832.80982386108	42555.99163360829	41265.51584737052	47157.941772398546	45446.286297682425	55132.81425079152	52730.38511619188	0.22314674522968825	0.2087330376695196	433.11648092221003	9674.361013678834	420.3503641196876	9389.209511441179
9.75942263123647	27729.64437673276	27838.174965675953	37683.67980879789	36854.34022240641	42581.15436272768	41289.937113881744	47186.09469900044	45473.422817029845	55166.10968676909	52762.218428381755	0.22316010527230432	0.20874535533563898	427.8683848937508	9614.720715661533	415.26408915768843	9331.487414769828
9.818228062064373	27745.013705616628	27853.71392227727	37705.50679758395	36875.73227451751	42606.16106084361	41314.207368705094	47214.078298290995	45500.396228148835	55199.21222791843	52793.867102355056	0.2231736270988686	0.20875782213758212	422.6530237441184	9554.750490403734	410.2095693461597	9273.446711162105
9.877387825195074	27760.268708754615	27869.139558390707	37727.19090586673	36896.98519533012	42631.01086648438	41338.32577994445	47241.891658197965	45527.20565296519	55232.12086812868	52825.33017409432	0.2231873126848957	0.20877043989580432	417.47025770309847	9494.44980756566	405.186669232382	9215.086901793256
9.936904055658934	27775.408679853397	27884.45118219766	37748.7313220508	36918.09819833505	42655.7029168004	41362.291514408214	47269.53386561329	45553.850212417274	55264.834600769915	52856.606679066106	0.22320116403034632	0.2087832104532707	412.3199474475696	9433.81814118009	400.19525379891274	9156.407492286526
9.996778901350961	27790.43291006918	27899.648099516857	37770.127232777515	36939.07049538288	42680.2363475755	41386.10373762063	47297.00400641083	45580.329026473446	55297.35241872171	52887.69565224806	0.22321518315993355	0.20879613567574185	407.2019541026093	9372.854969762266	395.23518846184015	9097.407992764376
10.05701452310831	27805.340687997126	27914.72961379589	37791.3778229295	36959.901296689204	42704.61029323899	41409.761613833936	47324.30116546534	45606.64121415031	55329.673314403	52918.596128157216	0.22322937212343782	0.20880921745206213	402.1161392402719	9311.559776336886	390.30633907130687	9038.087917906232
10.117613094788254	27820.13129966029	27929.695026102334	37812.48227563459	36980.589810839505	42728.823886877115	41433.26430603997	47351.42442667075	45632.785893530556	55361.79627980129	52949.3071408778	0.2232437329960247	0.2088224576944513	397.06236487755086	9249.932048491202	385.4085719092982	8978.446787002496
10.178576803346665	27834.804028498784	27944.543635115086	37833.43977227035	37001.135244794554	42752.87626024545	41456.61097598264	47378.372872959524	45658.76218178172	55393.72030650316	52979.82772409014	0.22325826787856856	0.20883585833880275	392.04049347527325	9187.971278402023	380.54175368882716	8918.484123990871
10.239907848916916	27849.358155358394	27959.274737115207	37854.24949246807	37021.5368038953	42776.76654378041	41479.80078416971	47405.14558632124	45684.56919517428	55425.44438572404	53010.15691109896	0.2232729788979769	0.20884942134498202	387.0503879368771	9125.676962884143	375.7057515527122	8858.19945750013
10.301608444889292	27863.79295847958	27973.88762597712	37874.910614117405	37041.7936918684	42800.49386661198	41502.83288988547	47431.74164782234	45710.20604910077	55456.96750833928	53040.293734862906	0.22328786820752256	0.2088631486971321	382.0919116064324	9063.048603439704	370.90043307025917	8797.592320865951
10.363680817990868	27878.10771348571	27988.38159315909	37895.42231337022	37061.90511083101	42824.0573565754	41525.70645120263	47458.160137624945	45735.67185809415	55488.28866491445	53070.23722802324	0.2233029379871784	0.20887704240398158	377.16492826730246	9000.085706269369	366.12566623825114	8736.662252203561
10.426127208365882	27892.30169337185	28002.75592769432	37915.78376464542	37081.87026129655	42847.456140224036	41548.4206249954	47484.40013500713	45760.96573584735	55519.40684573707	53099.98642293404	0.2233181904439584	0.2088911044991559	372.2693021448795	8936.78778244555	361.3813194819959	8675.40879453905
10.488949869656532	27906.374168493032	28017.00991618153	37935.994140633324	37101.688342179965	42870.6893428419	41570.97456695199	47510.46071838258	45786.086795232564	55550.32104084819	53129.540351692165	0.22333362781225957	0.20890533704149686	367.40489789668936	8873.154347720556	356.66726164671127	8613.831495638005
10.552151069084381	27920.324406552085	28031.142842775058	37956.05261229951	37121.35855080261	42893.756088455564	41593.367431586856	47536.340965320036	45811.034148319915	55581.030240073305	53158.898046166585	0.22334925235421316	0.20891974211537848	362.571580619202	8809.184922785498	351.9833620028221	8551.929908246733
10.615733087532126	27934.151672588327	28045.15398917591	37975.95834889016	37140.88008289844	42916.65549984803	41615.59837225446	47562.039952564526	45835.80690639828	55611.53343305585	53188.058538030156	0.2233650663600361	0.20893432183103808	357.7692158440477	8744.879033252597	347.3294902437483	8489.703590095043
10.679698219625935	27947.85522896484	28059.042634621455	37995.71051793577	37160.25213261881	42939.38669857051	41637.6665411615	47587.55675605682	45860.40417999402	55641.82960928847	53217.02085878943	0.22338107214839137	0.20894907832489967	352.9976695338264	8680.236209629104	342.70551648089895	8427.152103860863
10.744048773818252	27961.434335356716	28072.80805587601	38015.308285256135	37179.473892538386	42961.948804956206	41659.5710893805	47612.89045095466	45884.82507889176	55671.91775814654	53245.78403981635	0.22339727206674864	0.20896401375991278	348.25680808519246	8615.255987452343	338.111311246932	8364.275017305277
10.808787072471103	27974.888248738345	28086.44952722058	38034.75081496461	37198.54455366039	42984.34093813278	41681.31116686273	47638.04011165316	45909.068712154054	55701.79686892082	53274.34711237929	0.2234136684917545	0.20897913032588725	343.5464983233833	8549.937907267362	333.54674549150513	8301.071903279051
10.87391545193992	27988.216223371164	28099.966320443047	38054.03726947289	37217.46330542246	43006.56221603599	41702.88592245187	47663.00481180611	45933.13418814223	55731.4659308512	53302.70910767517	0.22343026382960451	0.20899443023983744	338.86660750373267	8484.281514696777	329.0116905805189	8237.542339740321
10.93943626265785	28001.41751079062	28113.357704827613	38073.166809495204	37236.2293357018	43028.611755422586	41724.294503896985	47687.78362434663	45957.02061453636	55760.92393315987	53330.8690568609	0.2234470605164194	0.20900991574632988	334.21700330934254	8418.286360502243	324.5060182950692	8173.685909845866
11.00535186922059	28014.491359793803	28126.62294714487	38092.138594053446	37254.84183082134	43050.4886718842	41745.536057866666	47712.375621509236	45980.72709835671	55790.169865086136	53358.825991086356	0.22346406101863045	0.2090255891178342	329.59755385271274	8351.952000668272	320.0296008341247	8109.502202066593
11.071664650471687	28027.437016426262	28139.76131164125	38110.95178048162	37273.29997555528	43072.1920798607	41766.60972996263	47736.77987485119	46004.25274598449	55819.20271592054	53386.57894152694	0.22348126783336683	0.20904145265508062	325.00812766706804	8285.277996281162	315.5823108042241	8044.990810004063
11.138376999588447	28040.25372396857	28152.77206002804	38129.60552443002	37291.60295313431	43093.721092653504	41787.514664732895	47760.99545527365	46027.59666318244	55848.0214750389	53414.12693941574	0.22349868348884736	0.20905750868742107	320.44859371025814	8218.263913693838	311.16402122413274	7980.151332613081
11.205491324168262	28052.94072292347	28165.654451471153	38148.098979870534	37309.74994525195	43115.0748224397	41808.250005686525	47785.02143304446	46050.75795511693	55876.62513193822	53441.46901607782	0.22351631054478152	0.20907375957319624	315.9188213664456	8150.909324661829	306.77460552728735	7914.983374320902
11.273010046315514	28065.497251002336	28178.407742580162	38166.431299101154	37327.74013207021	43136.25238028615	41828.81489530745	47808.85687782013	46073.73572637935	55905.01267627195	53468.604202963455	0.22353415159277248	0.20909020770010645	311.41868043661816	8083.213806157	302.41393755044555	7849.48654480651
11.340935602728974	28077.922543111086	28191.03118739688	38184.60163275018	37345.57269222483	43157.25287616257	41849.208475068044	47832.50085866749	46096.52908100713	55933.18309788476	53495.53153168134	0.22355220925672542	0.2091068554855881	306.94804114475846	8015.176940623671	298.08189154218417	7783.660459323786
11.409270444789758	28090.21583133726	28203.524037385047	38202.60912978198	37363.2468028322	43178.07541895703	41869.429885444646	47855.952444087634	46119.13712250702	55961.135386850234	53522.25003403438	0.22357048619326422	0.20912370537719432	302.50677413411904	7946.798315940425	293.77834215725306	7717.504738607444
11.478017038649782	28102.376344935135	28215.885541418196	38220.45293750058	37380.76163949405	43198.71911648881	41889.47826593062	47879.21070203725	46141.5589538758	55988.868533505556	53548.75874205248	0.22358898509215178	0.20914075985298308	298.0947504602955	7878.077525330707	289.50316445098724	7651.019008824602
11.547177865320764	28114.40331031215	28228.11494576871	38238.13220155511	37398.11637630403	43219.18307552343	41909.35275505167	47902.27469995239	46163.79367762342	56016.38152848916	53575.05668802844	0.22360770867671548	0.20915802142190784	293.71184159925906	7809.014167659916	285.25623388728127	7584.202901848592
11.616755420763786	28126.29595101443	28240.21149409613	38255.646065944384	37415.31018585348	43239.46640178706	41929.052490380265	47925.143504771455	46185.84039579535	56043.673362777605	53601.1429045529	0.22362665970427972	0.2091754926242152	289.35791943984805	7739.607847290114	281.0374263301492	7517.05605512578
11.686752215979308	28138.05348771222	28252.174427435362	38272.99367302156	37432.3422392372	43259.56819998077	41948.576608550306	47947.81618295848	46207.69820999509	56070.74302772273	53627.01642454964	0.2236458409666053	0.20919317603184714	285.03285628475714	7669.858174209483	276.84661804616917	7449.578111807816
11.75717077709787	28149.675138185423	28264.002984185016	38290.1741634992	37449.21170605977	43279.48757379567	41967.92424527226	47970.29180052691	46229.366221407516	56097.5895150899	53652.67628131191	0.22366525529033085	0.20921107424884958	280.7365248488495	7599.764764050022	272.6836857011658	7381.768720757216
11.82801364547121	28161.16011730847	28275.696400095054	38307.18667645371	37465.917754441114	43299.2236259272	41987.09453534778	47992.56942306311	46250.84353082146	56124.21181709544	53678.12150853796	0.2236849055374258	0.2092291899117849	276.46879825519864	7529.327238062397	268.54850635811454	7313.627536554821
11.899283377763982	28172.5076370354	28287.253908254777	38324.03034933029	37482.45955102271	43318.775458090175	42006.08661268494	48014.648115750395	46272.129238653244	56150.60892644537	53703.351140367784	0.22370479460564463	0.20924752569015184	272.22955003991956	7458.545223337598	264.4409574805177	7245.154219674878
11.970982546046038	28183.716906384794	28298.67473908062	38340.70431794803	37498.83626097387	43338.1421710342	42024.89961031377	48036.526943393554	46293.22244497053	56176.779836374524	53728.3642114204	0.2237249254289884	0.20926608428681032	268.01865414425265	7387.418352652341	260.3609169256524	7176.34843639005
12.043113737885237	28194.787131423927	28309.95812030323	38357.2077165041	37515.04704799724	43357.3228645579	42043.53266040095	48058.204970442646	46314.12224951535	56202.72354068487	53753.15975683006	0.22374530097817807	0.20928486843841235	263.8359849146218	7315.94626455754	256.3082629442797	7107.209858822636
12.115679556440844	28205.717515253433	28321.103276955066	38373.53967757897	37531.091074335214	43376.31663752487	42061.98489426565	48079.681261017875	46334.82775172836	56228.43903378553	53777.73681228437	0.22376592426112357	0.2093038809158377	259.68141710740747	7244.128603589721	252.28287418396212	7037.738165140152
12.188682620557461	28216.50725799153	28332.109431357596	38389.699332141354	37546.96750077617	43395.12258787894	42080.255442395246	48100.95487893469	46355.33805077322	56253.925310732746	53802.094414062245	0.22378679832341036	0.20932312452463744	255.55482587992446	7171.965020107105	248.28462968330132	6967.9330394640565
12.26212556485955	28227.155556757785	28342.975803108096	38405.685809552706	37562.675486660264	43413.73981265927	42098.34343446064	48122.02488772832	46375.65224556051	56279.18136726967	53826.23159907164	0.2238079262487857	0.20934260210548244	251.45608679048019	7099.455170352943	244.31340886984253	6897.794171871617
12.336011039846525	28237.661605656896	28353.70160906639	38421.49823757205	37578.21418988559	43432.16740801598	42116.24799933206	48142.89035067903	46395.76943477219	56304.20619986694	53850.147404888085	0.22382931115965374	0.2093623165346173	247.38507579948055	7026.598716577515	240.36909156059846	6827.321258531883
12.41034171198835	28248.02459576219	28364.286063341548	38437.13574236079	37593.58276691429	43450.40446922583	42133.968265095	48163.55033083755	46415.68871688644	56328.9988057635	53873.84086979353	0.22385095621757867	0.20938227072432294	243.3416692703031	6953.3953271387145	236.45155796490144	6756.514001823962
12.485120263821853	28258.24371509938	28374.728377278607	38452.59744848807	37608.780372779205	43468.45009070847	42151.503359066715	48184.0038910513	46435.409190203056	56353.55818300873	53897.31103281622	0.22387286462379186	0.20940246762338213	239.32574396114796	6879.844676350243	232.56068867538124	6685.372110185213
12.560349394047481	28268.318148628925	28385.027759444154	38467.88247893451	37623.80616108908	43486.30336604123	42168.85240781135	48204.250093989	46454.929952867446	56377.88333050252	53920.556933768865	0.22389503961970914	0.2094229102175541	235.33717702701688	6805.946444617584	228.69636466976954	6613.895298246294
12.63603181762671	28278.247078229582	28395.18341561299	38482.98995509797	37638.659284035595	43503.963387976124	42186.01453715709	48224.28800216785	46474.2501028971	56401.97324803862	53943.577613289766	0.22391748448745336	0.20944360153005664	231.37584602221614	6731.700318587944	224.85846731357742	6542.0832869671285
12.712170265880024	28288.02968268076	28405.194548753738	38497.91899679783	37653.3388923991	43521.4292484554	42202.98887221205	48244.11667797913	46493.36873820642	56425.82693634633	53966.37211288242	0.2239402025503838	0.20946454462204958	227.44162889238214	6657.105991003104	221.04687835258665	6469.935803512111
12.78876748658549	28297.665137644988	28415.06035901445	38512.668722279835	37667.844135554864	43538.70003862781	42219.774537380785	48263.73518371486	46512.28495663267	56449.443397133335	53988.93947495611	0.22396319717363672	0.20948574259313166	223.53440397809027	6582.163160876371	217.2614799158764	6397.452581430785
12.865826244077915	28307.152615650255	28424.78004370832	38527.23824822105	37682.17416147945	43555.77484886506	42236.37065638106	48283.14258159452	46530.997855962036	56472.82163312895	54011.278742867195	0.22398647176466607	0.20950719858183897	219.6540500096744	6506.8715334273875	213.50215451198164	6324.633360592648
12.943349319348618	28316.49128607169	28434.352797298558	38541.62668973418	37696.32811675644	43572.65276877775	42252.77635226007	48302.33793379155	46549.50653395532	56495.96064812717	54033.38896095967	0.22401002977380038	0.20952891576615476	215.80044610763434	6431.230820162222	209.76878502691397	6251.477887242101
13.0213395101458	28325.680315113445	28443.77781138369	38555.83316037252	37710.30514658296	43589.33288723223	42268.99074741152	48321.32030246066	46567.81008837459	56518.8594470307	54055.2691746073	0.22403387469480082	0.20955089736402194	211.97347178525524	6355.240739046596	206.06125472910935	6177.985914210789
13.099799631075467	28334.718865790463	28453.054274682618	38569.856772135034	37724.1043947761	43605.814292367424	42285.01296359283	48340.088749765535	46585.90761701005	56541.517035895704	54076.918430255915	0.2240580100654293	0.20957314663386573	208.17300694069127	6278.9010143326595	202.37944726116257	6104.157200745307
13.178732513703073	28343.6060979092	28462.181373018808	38583.69663547035	37737.72500377854	43622.09607161087	42300.8421219415	48358.64233790555	46603.79821770613	56563.93242197549	54098.33577546493	0.22408243946802703	0.20959566687512213	204.39893185836263	6202.211376688443	198.7232466400601	6029.991512607783
13.258141006655675	28352.341168048988	28471.158289305004	38597.3518592819	37751.16611466516	43638.177311696105	42316.4773429927	48376.98012914406	46621.480988388925	56586.104613766096	54119.52025895074	0.22410716653009652	0.2096184614287754	200.65112720732577	6125.171563228592	195.09253725683084	5955.488622136414
13.338027975724735	28360.923229542394	28479.984203527187	38610.821550932145	37764.426867148795	43654.057098678946	42331.91774669599	48395.1011858357	46638.95502709291	56608.032621051025	54140.47093062908	0.22413219492489386	0.2096415336779013	196.929474041739	6047.781317599118	191.48720387683716	5880.648308337666
13.418396303969553	28369.35143245625	28488.65829272896	38624.104816247804	37777.50639958704	43669.73451795527	42347.16245243338	48413.004570455494	46656.21943198903	56629.71545494796	54161.186841659415	0.2241575283720326	0.2096648870482183	193.23385379853426	5970.040390002541	187.90713163730106	5805.470356890932
13.49924889182131	28377.624923571337	28497.179730994892	38637.20075952385	37790.40384898784	43685.20865427746	42362.21057903613	48430.68934562625	46673.27330141168	56651.15212795395	54181.667044487935	0.22418317063808887	0.20968852500864835	189.56414829194546	5891.948537083343	184.35220604151255	5729.954560048878
13.580588657187745	28385.74284636236	28505.547689434006	38650.108483528034	37803.118351015655	43700.47859177158	42377.06124480224	48448.15457414725	46690.11573388633	56672.34165399191	54201.910592891654	0.22420912553722247	0.20971245107188047	185.92023971967865	5813.505522213876	180.8223129651451	5654.100716912188
13.662418535558457	28393.704340977958	28513.761336163436	38662.82708950593	37815.64903999804	43715.543413955274	42391.71356751465	48465.399319023614	46706.74582815831	56693.28304845833	54221.91654202369	0.22423539693180197	0.20973666879495145	182.30201065709116	5734.711115385406	177.31733865180286	5577.908633371815
13.744741480110864	28401.50854421977	28521.81983629113	38675.35567718493	37827.99504893136	43730.402203754435	42406.16666445851	48482.422643494625	46723.16268322035	56713.97532826976	54241.683948457474	0.22426198873304018	0.20976118177982375	178.70934405433945	5655.56509321183	173.83716970903333	5501.378122066148
13.827560461816718	28409.154589521633	28529.722351898752	38687.693344778825	37840.15550948706	43745.05404352107	42420.41965243914	48499.22361106319	46739.36539834119	56734.417511910724	54261.21187023225	0.22428890490163927	0.20978599367397913	175.14212323911488	5576.067239062861	170.3816931101901	5424.5090025169775
13.910878469549415	28416.641606928337	28537.468042024142	38699.83918899216	37852.12955201759	43759.498015050725	42434.471647799925	48515.80128552515	46755.353073094215	56754.60861948179	54280.49936689867	0.22431614944844358	0.2098111081710198	171.60023191254004	5496.217343047261	166.95079619257012	5347.301101151854
13.9946985101918	28423.968723074246	28545.056062643736	38711.792305024646	37863.91630556272	43773.73319960019	42448.321766440495	48532.154730998955	46771.12480738629	56774.547672748035	54299.54549956491	0.2243437264351034	0.2098365290112736	168.08355414902326	5416.015202064067	163.5443666560459	5269.7542513413355
14.079023608744702	28431.135061161447	28552.485566654508	38723.55178657542	37875.514897855384	43787.758677905214	42461.96912383477	48548.283011955435	46786.67970148681	56794.2336951879	54318.349330943005	0.22437163997474607	0.20986225998241353	164.59197439314448	5335.460619777441	160.16229255971848	5191.868293355219
14.163856808436103	28438.13974093748	28559.755703855535	38735.11672584707	37886.92445532749	43801.57353019812	42475.41283504892	48564.18519324756	46802.01685605664	56813.665712042	54336.909925395215	0.22439989423265902	0.2098883049200828	161.12537746076123	5254.553406748921	156.8044623239548	5113.643074537627
14.24920117083096	28444.981878673392	28566.865620929937	38746.486213550284	37898.14410311648	43815.176836226194	42488.6520147603	48579.860340141284	46817.13537217818	56832.842750363605	54355.22634898201	0.22442849342698099	0.20991466770852826	157.68364853740786	5173.293380446732	153.47076472846675	5035.078449296765
14.335059775941703	28451.660587140625	28573.814461425725	38757.65933890764	37909.17296507072	43828.56767526928	42501.68577727538	48595.30751834545	46832.03435138451	56851.76383906801	54373.2976695089	0.2244574418294031	0.20994135228124586	154.26667317474494	5091.680365210399	150.16108890861506	4956.174279075116
14.421435722339384	28458.17497558822	28580.601365736922	38768.635189657805	37920.010163755775	43841.74512615809	42514.51323654853	48610.52579404275	46846.71289568953	56870.42800898324	54391.1229565747	0.22448674376588162	0.2099683626216311	150.87433729070472	5009.714192336425	146.87532435549656	4876.9304324332625
14.50833212726552	28464.5241497193	28587.225471084064	38779.412852059446	37930.654820459946	43854.70826729218	42527.13350620038	48625.514233920316	46861.17010761778	56888.834292900756	54408.70128161952	0.22451640361735825	0.20999570276364335	147.50652716809418	4927.394700106233	143.61336091565317	4797.34678510949
14.595752126744532	28470.707211667635	28593.685911494835	38789.99141089543	37941.10605520051	43867.456176658394	42539.54569953689	48640.27190520118	46875.40509023513	56906.98172562699	54426.03171797386	0.22454642582049295	0.21002337679247682	144.16312945313985	4844.7217338085175	140.37508878827794	4717.423220016994
14.683698875697011	28476.7232599733	28599.981817783842	38800.36994947633	37951.36298672909	43879.98793184903	42551.74892956773	48654.79787567516	46889.41694717881	56924.869344034574	54443.11334090726	0.22457681486840794	0.2100513888452416	140.8440311542654	4761.695145783946	137.160398524662	4637.159627289511
14.772175548053516	28482.57138955873	28606.112317532687	38810.54754964466	37961.42473253783	43892.30261008043	42563.7423090256	48669.09121373074	46903.204782688554	56942.49618711492	54459.945227678116	0.2246075753114383	0.21007974311165367	137.54911964037456	4678.31479543075	133.96918102711788	4556.555904334411
14.861185336869132	28488.250691703648	28612.07653506922	38820.523291778256	37971.29040886473	43904.39928821125	42575.52495038483	48683.15098838646	46916.767701637174	56959.86129603029	54476.52645758328	0.22463871175789918	0.2101084438347387	134.27828263919218	4594.580549236387	130.8013275458943	4475.611955801956
14.95073145443871	28493.76025402022	28617.873591446787	38830.296254794084	37980.95913069943	43916.27704276117	42587.09596588059	48696.976269322964	46930.104809561744	56976.963714166784	54492.856112008325	0.22467022887485927	0.2101374953115394	131.03140823770082	4510.492280868813	127.65672968141735	4394.327693745494
15.040817132412794	28499.099160427773	28623.502604423284	38839.86551615205	37990.43001178911	43927.93494992963	42598.45446752831	48710.56612691544	46943.215212695366	56993.80248718812	54508.93327447861	0.22470213138892836	0.21016690189384052	127.80838487873552	4426.049871109426	124.5352793802158	4312.703037536703
15.131445621914246	28504.266491126757	28628.962688439387	38849.230151858064	37999.7021646435	43939.37208561424	42609.59956714243	48723.919632265395	46956.09801799803	57010.37666308863	54524.757030709676	0.22473442408705488	0.21019666798889802	124.60910135993618	4341.2532079238445	121.43686893262202	4230.737913899124
15.222620193655578	28509.26132257273	28634.252954596956	38858.38923646774	38008.77470054073	43950.58752542985	42620.530376356044	48737.03585723367	46968.75233318882	57026.685292247945	54540.326468659114	0.22476711181733663	0.2102267980601829	121.43344683540636	4256.102186569944	118.3613909764972	4148.432257076725
15.31434413805701	28514.08272745013	28639.37251063707	38867.34184308989	38017.646729532884	43961.580344727525	42631.24600664047	48749.91387447329	46981.177266778024	57042.727427485705	54555.64067857862	0.2248001994898406	0.21025729662813358	118.28131080765161	4170.596709409729	115.3087384889368	4065.7860086541623
15.406620765365147	28518.729774644737	28644.32046091705	38876.08704338904	38026.31736045071	43972.34961861263	42641.745569323975	48762.55275746162	46993.37192809849	57058.502124115636	54570.69875306526	0.2248336920774376	0.21028816827092048	115.15258313185768	4084.736686114222	112.2788047893846	3982.7991177188233
15.499453405772549	28523.20152921706	28649.095906388295	38884.6239075894	38034.78570090965	43982.8944219649	42652.02817561224	48774.95158053465	47005.335427338956	57074.00844000214	54585.49978711534	0.22486759461664854	0.21031941762522155	112.04715401609428	3998.522033739835	109.27148354053497	3899.471540967934
15.592845409537835	28527.497052374383	28653.697944572847	38892.95150447747	38043.050857314745	43993.213829456916	42662.09293660757	48787.109418919776	47017.06687557622	57089.24543561554	54600.04287817677	0.22490191220850048	0.21035104938700833	108.96491401398089	3911.9526765663177	106.28666874143528	3815.8032425595447
15.686800147106629	28531.6154014427	28658.125669539942	38901.06890140504	38051.1119348658	44003.3069155733	42671.93896332863	48799.02534876954	47028.56538480795	57104.21217408854	54614.32712620276	0.22493665001939875	0.21038306831234424	105.90575402689865	3825.02854623273	103.32425472934847	3731.7941942391917
15.781321009233178	28535.5556298383	28662.378171882152	38908.975164292	38058.96803756246	44013.17275462992	42681.56536673028	48810.69844719551	47039.8300679857	57118.907721272844	54628.35163370562	0.2249718132820112	0.21041547921819434	102.86956530128373	3737.7495816983283	100.38413617716287	3647.4443753175437
15.87641140710273	28539.316787038686	28666.45453869105	38916.66935762885	38066.61826820901	44022.8104207929	42690.971257723235	48822.127792301995	47050.86003904793	57133.33114579614	54642.11550581082	0.2250074072961636	0.21044828698324788	99.85623942877282	3650.115729339421	97.46620809391607	3562.75377277378
15.972074772454643	28542.897918553575	28670.35385353293	38924.15054447968	38074.06172841968	44032.218988098284	42700.15574719442	48833.31246322077	47061.654412953874	57147.481519120185	54655.61785031222	0.22504343742974875	0.21048149654875017	96.86566834457335	3562.126942941919	94.57036582240835	3477.722381234169
16.06831455770623	28546.298065894884	28674.07519642354	38931.41778648426	38081.29751862308	44041.39753047106	42709.11794602649	48844.251540145124	47072.21230571671	57161.357915598346	54668.857777726735	0.22507990911965142	0.21051511291935057	93.89774432551349	3473.7831837218255	91.69650503830053	3392.350203020498
16.165134236077357	28549.516266546867	28677.617643803005	38938.47014386074	38088.32473806734	44050.34512174491	42717.8569651185	48854.94410436496	47082.53283443792	57174.95941253463	54681.83440135035	0.22511682787268503	0.21054914116395984	90.9523599865206	3385.0844202414155	88.84452174618491	3306.6372480709106
16.262537301715792	28552.55155393485	28680.98026850953	38945.3066754071	38095.142484823875	44059.060835680764	42726.371915404976	48865.38923830064	47092.61511734033	57188.28509024137	54694.54683731304	0.2251541992665415	0.21058358641662286	88.02940828487044	3296.030628655106	86.01431228371803	3220.583534169942
16.36052726982327	28555.402957395243	28684.162139754277	38951.926438504575	38101.74985579335	44067.54374598787	42734.661907877744	48875.586025539815	47102.45827380402	57201.33403210071	54706.99420463704	0.22519202895075674	0.21061845387740089	85.12878251372604	3206.621792508289	83.20577331571258	3134.1890867920592
16.459107676782416	28558.06950214272	28687.162323093507	38958.328489117885	38108.14594670838	44075.79292634133	42742.726053604274	48885.533550870576	47112.06142439874	57214.10532462183	54719.17562529125	0.22523032264769138	0.21065374881326984	82.25037630158477	3116.8579028267413	80.41880183282774	3047.4539391463622
16.55828208028434	28560.55020923937	28689.979880402792	38964.511881798535	38114.329852139344	44083.80745040353	42750.56346374966	48895.23090031878	47121.42369092043	57226.59805750343	54731.0902242507	0.2252690861535223	0.21068947655903172	79.3940836150723	3026.7389582451433	77.65329515538178	2960.378132354468
16.658054059457015	28562.844095561486	28692.61386984886	38970.47566968546	38120.300665497634	44091.58639184248	42758.173249595966	48904.67716118257	47130.54419642486	57238.81132369299	54742.737129552705	0.22530832533925485	0.21072564251823753	76.55979874904733	2936.264964727685	74.90915092354408	2872.9617151860148
16.758427214994473	28564.950173766738	28695.063345861934	38976.2189045067	38126.05747903988	44099.12882435167	42765.55452256275	48913.87142206839	47139.42206526294	57250.74421944823	54754.11547235529	0.22534804615174372	0.21076225216412614	73.74741633518715	2845.4359359443188	72.18626710464014	2785.2047443836927
16.859405169286727	28566.867452261107	28697.327359107792	38981.740636581155	38131.599383872395	44106.433821670435	42772.70639422815	48922.8127729278	47148.056423116555	57262.39584439928	54765.22438699635	0.22538825461473563	0.21079931104057661	70.9568313350319	2754.2518930789083	69.48454198727268	2697.1072845114395
16.960991566550526	28568.5949351645	28699.40495645869	38987.03991481918	38136.9254699544	44113.50045760281	42779.627976348645	48931.500305092864	47156.44639703331	57273.765301609994	54776.06301105175	0.22542895682992195	0.21083682476307372	68.18793903727783	2662.7128647752106	66.80387417957536	2608.669407956302
17.063190072960847	28570.13162227643	28701.29518096426	38992.11578672376	38142.034826101975	44120.327806037574	42786.31838088007	48939.93311131304	47164.59111546249	57284.8516976407	54786.63048539506	0.22547015897801156	0.21087479901968917	65.44063506141538	2570.818887349218	64.14416261101724	2519.891195073724
17.166004376783235	28571.476509041244	28702.99707182218	38996.967298391566	38146.9265399918	44126.91494096831	42792.7767199982	48948.1102857921	47172.48970829126	57295.65414261149	54796.92595425768	0.22551186731981784	0.21091323957207883	62.71481535237399	2478.570004666224	61.50530652765883	2430.7727340664715
17.26943818850684	28572.628586512303	28704.50966434768	39001.59349451308	38151.59969816414	44133.26093651261	42799.002106119086	48956.030924224426	47180.14130688006	57306.17175026504	54806.94856528839	0.22555408819736175	0.21095215225649128	60.01037617956172	2385.966268097982	58.88720549273421	2341.314121053554
17.37349524097843	28573.586841316137	28705.831989943188	39005.99341837335	38156.05338602645	44139.364866932185	42804.993651920086	48963.69412383251	47187.54504409937	57316.40363803089	54816.69746961459	0.2255968280349941	0.2109915429847939	57.32721413759282	2293.0077366903424	56.28975938592339	2251.5154601363465
17.478179289537028	28574.350255615875	28706.96307606727	39010.1661118522	38160.28668785638	44145.22580665268	42810.75047036044	48971.098983404176	47194.70005436612	57326.34892708972	54826.1718219033	0.22564009334053203	0.2110314177455174	54.66522614398855	2199.694477079436	53.71286840090761	2161.3768633585423
17.583494112149474	28574.91780707414	28707.901946203143	39014.11061542431	38164.2986868049	44150.84283028353	42816.27167470215	48978.24460333011	47201.60547368036	57336.006742438265	54835.37078042282	0.22568389070641465	0.21107178260490927	52.02430943545187	2106.026563419029	51.1564330428082	2070.8984506521374
17.689443509546752	28575.288468815037	28708.64761982623	39017.825968158606	38168.088464898545	44156.21501263731	42821.556378530244	48985.13008564099	47208.260439661724	57345.37621295401	54844.293507104216	0.2257282268108755	0.21111264370801144	49.40436156981741	2012.0040775202215	48.62035413002013	1980.0803499948233
17.79603130536116	28575.46120938645	28709.199112372204	39021.311207718645	38171.65510304292	44161.34142875035	42826.60369577452	48991.75453404629	47214.66409158726	57354.45647146192	54852.939167604745	0.22577310841913395	0.21115400727974543	46.80528042369406	1917.6271087992936	46.10453279138892	1888.9226973438635
17.90326134626431	28575.434992720635	28709.555435203303	39024.565370361255	38174.99768102433	44166.22115390179	42831.41274072943	48998.11705397145	47220.81557042794	57363.24665479971	54861.30693136982	0.22581854238460472	0.21119587962602324	44.22696418958367	1822.895754236728	43.608870463387575	1797.425636597909
18.011137502105942	28575.208778095177	28709.715595575133	39027.58749093627	38178.11527751264	44170.853263633995	42835.98262807562	49004.2167525967	47226.71401888667	57371.74590388518	54869.395971697144	0.22586453565012346	0.21123826713486865	41.66931137669599	1727.810118438676	41.1332688916591	1705.5893196957186
18.119663666053608	28574.78152009271	28709.678596602214	39030.37660288513	38181.00697006303	44175.23683377196	42840.312472900376	49010.0527388952	47232.35858143558	57379.95336378308	54877.20546579995	0.22591109524919653	0.2112811762775586	39.13222080739797	1632.3703135792166	38.67763012697105	1613.4139065509662
18.228843754733095	28574.152168560322	28709.443437223377	39032.93173823972	38183.67183511802	44179.37094044335	42844.40139071875	49015.624123671725	47237.74840435402	57387.8681837728	54884.73459487162	0.22595822830726406	0.21132461360978094	36.61559161715559	1536.5764594078064	36.24185652512824	1520.8995650587603
18.338681708369887	28573.319668568176	28709.009112166357	39035.25192762066	38186.10894800907	44183.25466009802	42848.24849749412	49020.93001960136	47242.882635766415	57395.48951741631	54891.982544150116	0.22600594204298813	0.21136858577281198	34.119323254184565	1440.428683321923	33.825850747613	1428.0464712176472
18.44918149093129	28572.282960367957	28708.37461191227	39037.336200236045	38188.31738295853	44186.88706952839	42851.85290965987	49025.969541269056	47247.76042568112	57402.816522627545	54898.94850298392	0.22605424376955596	0.2114130994947097	31.643315474764677	1343.9271202143282	31.429515756113688	1334.85480894614
18.56034709026951	28571.040979349633	28707.53892265856	39039.18358387848	38190.2962130801	44190.2672458882	42855.213744139095	49030.7418052078	47252.38092602769	57409.84836174019	54905.63166489641	0.22610314089600822	0.21145816159152686	29.187468344316585	1247.0719125531614	29.052754813455977	1241.3247701693326
18.672182518265565	28569.59265599884	28706.50102628255	39040.793104923585	38192.04451038071	44193.394266713236	42858.33011836662	49035.24592993893	47256.743290696584	57416.5842015784	54912.03122765319	0.2261526409285841	0.21150377896854333	26.751682237663772	1149.8632104489952	26.695471484825248	1147.4565549427643
18.784691810974078	28567.936915852777	28705.259900303572	39042.16378832716	38193.5613457611	44196.26720994053	42861.20115030942	49039.481036011406	47260.84667557756	57423.02321352663	54918.146393328316	0.22620275147208968	0.21154995862151657	24.335857832687907	1052.3011714387685	24.35756963121821	1053.2503712112084
18.897879028768923	28566.072679455443	28703.81451784454	39043.29465762198	38194.845789016224	44198.8851539279	42863.82595848738	49043.44624604114	47264.69023859833	57429.16457359956	54923.97636837083	0.22625348023128725	0.21159670763795177	21.939896112453425	954.3859606143087	22.03895341095631	958.7064349362627
19.01174825648978	28563.998862312506	28702.163847593227	39044.18473491496	38195.896908835864	44201.2471774738	42866.20366199436	49047.1406847513	47268.27313976409	57435.00746251384	54929.520363672884	0.2263048350123054	0.21164403319839334	19.563698363810545	856.117750601843	19.739527279161848	863.8249701242894
19.126303603589555	28561.71437484536	28700.30685376272	39044.83304088361	38196.71377280478	44203.35235983683	42868.333380519114	49050.563479012344	47271.59454119683	57440.55106575931	54934.777594637526	0.2263568237240744	0.21169194257773483	17.20716617500875	757.4967215191573	17.459195985575207	768.6062087845057
19.241549204282624	28559.21812234437	28698.242496051258	39045.23859477228	38197.29544740261	44205.19978075527	42870.214234366096	49053.71375788224	47274.653607174776	57445.79457367122	54939.74728124723	0.2264094543797797	0.21174044314654886	14.870201434066985	658.5230609215796	15.197864572022809	673.0503908619285
19.357489217694134	28556.509004921354	28695.969729601264	39045.40041438795	38197.64099800338	44206.78852046642	42871.84534447612	49056.59065264679	47277.44950417206	57450.73718150253	54944.428648132685	0.22646273509834255	0.2117895423724414	12.552706328075146	559.1969638392329	12.955438372708159	577.1577643044293
19.474127828010037	28553.58591746149	28693.487504957917	39045.31751609591	38197.74948887498	44208.11765972619	42873.2258324474	49059.19329686037	47279.9814008987	57455.378089497186	54948.82092464238	0.2265166741059223	0.21183924782142446	10.254583341215039	459.51863269507885	10.731823011970846	480.92858500406146
19.59146924462811	28550.447749574272	28690.79476802686	39044.98891481489	38197.619983178185	44209.186279828136	42874.35482055601	49061.52082638651	47282.24846834046	57459.71650296332	54952.923344912255	0.22657127973744207	0.21188956715930973	7.975735253305174	359.48827731236815	8.526924402918667	384.3631167979911
19.709517702309874	28547.09338554388	28687.890460031325	39044.413624012086	38197.2515429655	44209.99346262302	42875.23143177685	49063.57237943904	47284.24987979931	57463.751632347696	54956.735147936364	0.22662656043814108	0.21194050815312931	5.716065139946295	259.1061149351299	6.340648747951491	287.46163151040673
19.828277461333414	28543.521704278675	28684.773517468588	39043.59065569774	38196.643229179856	44210.53829053795	42875.85478980436	49065.34709662315	47285.98481093381	57467.48269331009	54960.25557763771	0.22668252476514825	0.21199207867257147	3.475476369349053	158.37237012013793	4.172902535035973	190.22440886031836
19.94775280764713	28539.73157925987	28681.442872065483	39042.519020419255	38195.79410165259	44210.81984659545	42876.22401907303	49066.84412097661	47287.45243979963	57470.90890679838	54963.48388293951	0.22673918138908478	0.21204428669144731	1.253872599627357	57.28727465495467	2.0235925354645588	92.6517363768071
20.067948053024427	28535.721878489185	28677.897450733162	39041.19772725473	38194.70321910125	44210.83721443208	42876.33824477761	49068.06259801083	47288.651946889935	57474.029499123724	54966.41931783664	0.22679653909568928	0.21209714028917434	-0.9488422194845043	-44.148932330310345	-0.10737419396173209	-5.256090451963246
20.188867535219305	28531.491464436283	28674.136175521606	39039.62578380694	38193.369639127646	44210.589478318136	42876.196592894434	49069.001675753156	47289.582515177026	57476.84370203736	54969.06114146878	0.2268546067874721	0.21215064765228803	-3.1327638481452595	-145.9360044207424	-2.2200903127668425	-103.49876822531223
20.31051561812294	28527.039193984805	28670.157963572798	39037.80219619616	38191.79241821493	44210.07572317598	42875.79819020141	49069.66050478823	47290.24333015305	57479.35075280694	54971.40861819285	0.22691339348539358	0.2122048170759752	-5.29798776115058	-248.0736880917102	-4.314648201834643	-202.07598581537604
20.432896691921076	28522.36391837758	28665.96172707322	39035.72596905258	38189.97061172432	44209.295034598785	42875.142164298304	49070.03823829977	47290.63357987104	57481.5498942933	54973.461017656075	0.22697290833057168	0.21225965696563343	-7.444609147525625	-350.56172265671194	-6.3911399623029865	-300.9874242916703
20.55601517325261	28517.464483161162	28661.54637320568	39033.3961055087	38187.903273891854	44208.246498869164	42874.22764362722	49070.134032112626	47290.75245498654	57483.440375028404	54975.21761486997	0.22703316058601566	0.21231517583845558	-9.57272291163099	-453.3998403251171	-8.449657416407717	-400.2327569173649
20.679875505368887	28512.339728129442	28656.91080410038	39030.811607191135	38185.58945782471	44206.929202977626	42873.053757492824	49069.94704473512	47290.59914879912	57485.02144929347	54976.67769028478	0.2270941596383895	0.21237138232503786	-11.682423673948506	-556.5877661872655	-10.490292108966969	-499.8116491995752
20.804482158294064	28506.988487266346	28652.053916785022	39027.97147421206	38183.02821549708	44205.342234641255	42871.6196360826	49069.47643740138	47290.172857294296	57486.2923771978	54977.840529864305	0.22715591499980184	0.21242828517101914	-13.773805773962522	-660.1252183485776	-12.513135309767677	-599.7237589498982
20.92983962898646	28501.409588687464	28646.974603134062	39024.87470516	38180.21859774556	44203.48468232148	42869.92441048674	49068.72137411374	47289.47277918509	57487.252424757804	54978.70542516105	0.2272184363096293	0.2124858932387398	-15.846963272575522	-764.0119080170989	-14.5182780152536	-699.9687363505363
21.055952441500814	28495.6018545808	28641.67174981705	39021.52029709018	38177.15965426425	44201.355635242304	42867.96721271807	49067.68102168513	47288.49811595407	57487.90086397659	54979.271673391966	0.2272817333363644	0.2125442155089329	-17.90198995047831	-868.2475394047797	-16.50581094811787	-800.5462238984182
21.18282514715158	28489.56410114681	28636.144238246467	39017.907245514834	38173.85043359975	44198.954183408554	42865.74717573223	49066.35454978235	47287.24807189593	57488.23697292475	54979.538577515246	0.22734581597949918	0.21260326108244265	-19.93897931178799	-972.8318099137396	-18.475824559864122	-901.4558565150946
21.31046232467717	28483.295138537047	28630.390944524013	39014.03454439241	38170.289983145136	44196.27941762319	42863.26343344701	49064.74113096841	47285.721854159296	57488.26003582069	54979.50544630657	0.2274106942714345	0.21266303918196802	-21.958024586114334	-1077.764410186559	-20.428409032872878	-1002.6972616016865
21.438868580405217	28476.793770792086	28624.410739386647	39009.90118611665	38166.47734913409	44193.33042950527	42860.515120762284	49062.83994074584	47283.91867278949	57487.96934311215	54979.17159443688	0.2274763783794271	0.21272355915383703	-23.959218726638937	-1183.0450240354985	-22.363654278742615	-1104.270058952272
21.568048548418737	28470.05879577862	28618.20248815146	39005.50616150551	38162.41157663463	44190.10631150761	42857.50137357973	49060.65015760013	47281.83774077151	57487.36419155866	54978.53634255055	0.2275428786075617	0.21278483046981156	-25.94265441695461	-1288.6733287535608	-24.281649944576202	-1206.1738610398024
21.69800689072348	28463.089005124617	28611.765050658978	39000.848459788096	38158.091709541266	44186.60615693314	42854.221328821346	49058.17096304192	47279.478274071604	57486.443884312495	54977.59901734254	0.2276102053987636	0.21284686272891873	-27.90842406867887	-1394.6489949915558	-26.182485410827212	-1308.4082728791982
21.828748297416116	28455.88318415486	28605.09728121683	38995.927068593315	38153.5167905687	44182.82905995322	42850.674124449826	49055.401541651714	47276.83949168155	57485.20773100343	54976.358951638875	0.2276783693368378	0.21290966565931457	-29.85661982302554	-1500.9716868493706	-28.066249792900635	-1410.9728921083733
21.960277486853503	28448.440111824	28598.19802854104	38990.740973935826	38148.68586124306	44178.774115623506	42846.85889948668	49052.34108112235	47273.920615660674	57483.65504782086	54974.81548447487	0.22774738114854826	0.21297324912018087	-31.78733355377335	-1607.6410619989038	-29.933031943743117	-1513.867309086956
22.092599205822967	28440.75856064969	28591.066135697438	38985.28916020306	38143.59796189429	44174.440419901606	42842.7747940321	49048.98877230344	47270.72087117976	57481.78515759898	54972.96796117603	0.22781725170572742	0.21303762310364774	-33.70065686843009	-1714.656771760434	-31.782920454337727	-1617.0911069139838
22.225718229713628	28432.83729664361	28583.70044004114	38979.57061014043	38138.25213164667	44169.8270696626	42838.42094928298	49045.34380924432	47267.23948656364	57479.597389900504	54970.81573343778	0.22788799202742224	0.21310279773675386	-35.59668110954226	-1822.0184611678123	-33.616003656497924	-1720.643861562945
22.359639362688714	28424.675079242163	28576.09977315569	38973.58430483687	38132.64740840998	44164.93316271627	42833.79650755208	49041.40538923855	47263.47569333519	57477.091081102575	54968.35815940707	0.22795961328207928	0.21316878328343694	-37.47549735652865	-1929.725769083947	-35.432369623100385	-1824.5251418845728
22.494367437858962	28416.27066123531	28568.26296079053	38967.329223708955	38126.782828869145	44159.75779782213	42828.900612286016	49037.17271286717	47259.42872625825	57474.265574481724	54965.59460376328	0.2280321267897633	0.21323559014655843	-39.33719642684446	-2037.7783282361925	-37.23210616901633	-1928.7345096431673
22.629907317457054	28407.62278869514	28560.188822798205	38960.80434448546	38120.65742847456	44154.30007470637	42823.73240808425	49032.64498404362	47255.09782338211	57471.12022030125	54962.52443780134	0.2281055440244148	0.21330322886996073	-41.18186887723277	-2146.175765333697	-39.01530085405102	-2033.2715196693316
22.766263893012997	28398.730200902068	28551.876173069348	38954.0086431899	38114.270241430364	44148.55909407635	42818.29104071629	49027.82141005687	47250.482226084336	57467.654375896935	54959.14703951319	0.22817987661614594	0.21337171014056275	-43.00960500686779	-2254.917701208964	-40.782040984078776	-2138.1357199084014
22.903442085530802	28389.59163027097	28543.32381946768	38946.941094123795	38107.62030068363	44142.53395763672	42812.57565714041	49022.70120161645	47245.58117911542	57463.867405765406	54955.461793671944	0.2282551363535744	0.21344104479048628	-44.82049485674361	-2364.0037508364767	-42.53241361115943	-2243.3266514586285
23.041446845665973	28380.205802275163	28534.530563762943	38939.6006698481	38100.70663791184	44136.22376810391	42806.58540552066	49017.283572896195	47240.39393064217	57459.75868165149	54951.468091914925	0.22833133518620075	0.2135112437992217	-46.61462821328314	-2473.4335235189646	-44.266505536885234	-2348.8438487071544
23.180283153904217	28370.571435369795	28525.49520156333	38931.9863411649	38093.52828351062	44129.62762922123	42800.31943524487	49011.567741579005	47234.9197322923	57455.32758263724	54947.165332828394	0.22840848522682142	0.21358231829583027	-48.392094608192565	-2583.206622911617	-45.984403311944334	-2454.686839338392
23.31995602074116	28360.687240913496	28516.21652224633	38924.09707709771	38086.08426658026	44122.74464577321	42793.776896941614	49005.552928901154	47229.1578391983	57450.573495230914	54942.55292203223	0.2284865987539878	0.21365427956118246	-50.152983321488136	-2693.322647219524	-47.68619323972962	-2560.855144539848
23.460470486863187	28350.55192308886	28506.693308888363	38915.93184487126	38078.373614911885	44115.573923599724	42786.95694249717	48999.23835969664	47223.1075100417	57445.49581345651	54937.6302722651	0.22856568821450363	0.21372713903023602	-51.89738338216557	-2803.781189242378	-49.371961375843966	-2667.348278971389
23.60183162332936	28340.164178821768	28496.92433819359	38907.4896098909	38070.39535497319	44108.114569610065	42779.858725072605	48992.62326244223	47216.768007097795	57440.09393894461	54932.39680347091	0.2286457662259691	0.21380090829435255	-53.62538357015001	-2914.5818365365267	-51.04179353057407	-2774.165750921704
23.744044531754422	28329.522697699012	28486.908380420806	38898.76933572056	38062.14851189299	44100.36569179624	42772.48139911993	48985.70686930168	47210.13859627967	57434.36728102266	54926.851942884765	0.2287268455793676	0.21387559910365414	-55.337072418566095	-3025.7241715565324	-52.69577527081128	-2881.307062434964
23.887114344492932	28318.62616188474	28476.644199309587	38889.76998406042	38053.63210944562	44092.32639924628	42764.82412039855	48978.48841617064	47203.21854718304	57428.31525680687	54920.99512512033	0.22880893924169723	0.21395122336942154	-57.03253821324324	-3137.2077716793865	-54.33399191990611	-2988.7717093005776
24.031046224824397	28307.47324603562	28466.130552005023	38880.490514723926	38044.84517003459	44083.995802157435	42756.88604599142	48970.9671427217	47196.00713313096	57421.937291294416	54914.825792257696	0.2288920603586474	0.21402779316653056	-58.711868997168494	-3249.03220949322	-55.95652856110246	-3096.5591813102365
24.175845367139747	28296.06261721404	28455.366188980646	38870.929885613106	38035.78671467488	44075.37301184795	42748.666334320216	48963.14229244847	47188.50363121804	57415.23281745536	54908.34339393079	0.22897622225732422	0.21410532073593636	-60.37515257159248	-3361.1970528829843	-57.56347003908013	-3204.668962311931
24.32151699712871	28284.392934800464	28444.349853960703	38861.08705269418	38026.4557629756	44066.457140769846	42740.16414516116	48955.01311271119	47180.707322355745	57408.20127632674	54901.54738741696	0.22906143844902407	0.21418381848719562	-62.02247649550554	-3473.7018650937825	-59.15490095957648	-3313.100530263968
24.468066371968433	28272.462850403816	28433.080283840452	38850.96096997141	38016.85133312088	44057.247302520365	42731.378639659924	48946.57885478103	47172.61749131685	57400.842117105836	54894.43723772578	0.22914772263205108	0.21426329900103674	-63.65392808872275	-3586.54620491527	-60.73090569159831	-3421.853357371874
24.61549878051318	28260.27100777087	28421.556208605605	38840.550589460945	38006.972441851074	44047.74261185373	42722.30898034675	48937.838773885764	47164.23342678089	57393.1547972454	54887.012417689664	0.22923508869459128	0.21434377503197144	-65.26959443485248	-3699.72962693125	-62.29156837047776	-3530.9269102960825
24.763819543485244	28247.816042693215	28409.776351249497	38829.85486116247	37996.81810444181	44037.94218469137	42712.954331150286	48928.79212925374	47155.55442137833	57385.13878254764	54879.272408053395	0.22932355071763325	0.21442525951095617	-66.86956238077255	-3813.2516815532	-63.83697289775591	-3640.3206501938403
24.91303401366693	28235.096582913753	28397.739427689838	38818.872733031574	37986.387334683866	44027.84513813346	42703.31385741243	48919.438184159924	47146.57977173651	57376.793547261215	54871.2166975664	0.22941312297794092	0.21450776554809745	-68.45391854044283	-3927.111915288493	-65.36720294432598	-3750.034032933414
25.063147576093755	28222.111248030244	28385.444146682632	38807.603150949224	37975.67914486029	44017.45059046772	42693.3867259011	48909.776205969494	47137.308778523446	57368.11857417584	54862.844783072906	0.22950381995108016	0.21459130643540644	-70.02274929446867	-4041.3098707981408	-66.882341949502	-3860.066509090364
25.214165648248784	28208.858649398964	28372.88920973633	38796.04505869275	37964.69254572525	44006.75766118073	42683.172104825084	48899.805466184676	47127.740746494674	57359.113354721434	54854.15616960631	0.22959565631449974	0.21467589564960177	-71.57614079277846	-4155.845087124035	-68.38247312465683	-3970.417524202727
25.366093680258146	28195.337390034623	28360.0733110224	38784.19739790292	37953.42654647911	43995.76547096549	42672.669163845465	48889.52524048789	47117.87498453662	57349.7773890635	54845.15037048003	0.22968864695066776	0.21476154685496243	-73.11417895922204	-4270.717100027949	-69.86767945680185	-4081.0865190410987
25.518937155087716	28181.546064510127	28346.995137285707	38772.05910805227	37941.88015474473	43984.47314173094	42661.87707408908	48878.9348087876	47107.710805712624	57340.11018620229	54835.82690738191	0.22978280695026163	0.2148482739062321	-74.63694948802004	-4385.9254418723285	-71.33804370471626	-4192.07292943541
25.672701588741027	28167.483258854187	28333.653367753028	38759.62912641168	37930.05237654238	43972.87979661021	42650.79500816085	48868.03345526346	47097.247527308326	57330.11126407186	54826.18531046859	0.22987815161541952	0.21493609085157464	-76.14453784850775	-4501.469642000273	-72.79364840415656	-4303.376186651178
25.827392530458226	28153.147550446804	28320.046674039466	38746.906388015406	37917.942216263174	43960.98455996813	42639.42214015525	48856.820468410784	47086.4844708764	57319.78014963897	54816.22511845973	0.22997469646304727	0.21502501193558254	-77.63702928790008	-4617.349226964638	-74.23457587035955	-4414.9957175813615
25.983015562916506	28138.53750791321	28306.173720053404	38733.88982562551	37905.54867664205	43948.78655740827	42627.75764566766	48845.29514108562	47075.42096228194	57309.116379003244	54805.945878733364	0.23007245722818864	0.2151150516023411	-79.11450883225189	-4733.563720695674	-75.66090819847886	-4526.930944861844
26.139576302431465	28123.651691015846	28292.033161899675	38720.57836969487	37892.87075872945	43936.284915779564	42615.80070180524	48833.45677054934	47064.05633174742	57298.11949749767	54795.347147421686	0.23017144986745255	0.21520622449854557	-80.57706128555583	-4850.112644562498	-77.07272726277006	-4639.181286896579
26.297080399159835	28108.48865054507	28277.623647781573	38706.97094832988	37879.90746186298	43923.47876318309	42603.55048719812	48821.30465851448	47052.38991389886	57286.78905979104	54784.42848950863	0.2302716905625082	0.2152985454766759	-82.02477123567951	-4966.99551782012	-78.47011472238228	-4751.746158276685
26.455533537303385	28093.046928206564	28262.943817899624	38693.06648725019	37866.65778363612	43910.3672289763	42591.0061820081	48808.83811118791	47040.42104780966	57275.1246299882	54773.189478925415	0.23037319572363685	0.21539202959823125	-83.45772305579158	-5084.211857801303	-79.85315202228958	-4864.624969922006
26.614941435314055	28077.325056508267	28247.992304350068	38678.86390974904	37853.12071986784	43896.94944377879	42578.16696793915	48796.0564393168	47028.14907704674	57263.12578173396	54761.62969864949	0.23047598199335934	0.2154866921370192	-84.87600090334308	-5201.761180011556	-81.22192039247602	-4977.817129114643
26.77530984610034	28061.321558644377	28232.767731020474	38664.362136651325	37839.295264569984	43883.22453947613	42565.032028245834	48782.95895823257	47015.57334971533	57250.792098315826	54749.74874080252	0.23058006625011884	0.2155825485825086	-86.2796887239092	-5319.642998440191	-82.57650085142814	-5091.322039825842
26.93664455723489	28045.0349483778	28217.268713483976	38649.560086270874	37825.18040991416	43869.19164922389	42551.60054774219	48769.5449878959	47002.69321850438	57238.12317276833	54737.54620674977	0.23068546561203984	0.2156796146432424	-87.66887025226606	-5437.856825778261	-83.91697420737182	-5205.139102855697
27.098951391163432	28028.463729920357	28201.493858891303	38634.45667436615	37810.775146197135	43854.8499074504	42537.871712809414	48755.813852941086	46989.50804073165	57225.1186079776	54725.02170719975	0.23079219744075427	0.21577790625031495	-89.04362901643617	-5556.4021738134325	-85.24342106150289	-5319.26771615725
27.26223620541477	28011.606397810556	28185.44176586061	38619.05081409435	37796.078461804966	43840.19844985874	42523.844711403	48741.76488272001	46976.017178388334	57211.77801678613	54712.17486230416	0.23090027934529747	0.2158774395609087	-90.404048338969	-5675.278553633019	-86.55592180902022	-5433.707275018096
27.426504892812353	27994.46143678958	28169.11102436556	38603.34141596446	37781.08934317605	43825.23641342838	42509.518733059514	48727.397411346465	46962.219998184155	57198.10102209883	54699.00530175893	0.23100972918607962	0.21597823096190386	-91.75021133510745	-5794.485475657508	-87.85455663829634	-5548.457172089256
27.59176338168682	27977.02732167563	28152.500215621876	38587.327387789715	37765.80677476398	43809.96293641699	42494.8929689036	48712.71077774134	46948.11587159337	57184.087256990904	54685.51266490708	0.2311205650789289	0.21608029707354975	-93.08220091942349	-5914.022450223565	-89.139405536087	-5663.516797857359
27.758017636089992	27959.30251723443	28135.607911970244	38571.00763463649	37750.229738996895	43794.37715835909	42479.96661165226	48697.704325675004	46933.70417489798	57169.736364813245	54671.696600839205	0.23123280539921137	0.21618365475320453	-94.40009980762261	-6033.888987842947	-90.41054828927736	-5778.885540867224
27.925273656010095	27941.28547804916	28118.432676758737	38554.38105877392	37734.35721623786	43778.47822006652	42464.73885562067	48682.3774038125	46918.98428923386	57155.04799930192	54657.55676849791	0.23134646878603143	0.21628832109914903	-95.70399051505956	-6154.084599290974	-91.6680644841108	-5894.562787808478
28.09353747758831	27922.97464838689	28100.973064221864	38537.44655962058	37718.18818474242	43762.26526362655	42449.20889672609	48666.72936575648	46903.955600634705	57140.021824686	54643.092836780655	0.2314615741465047	0.2163943134544667	-96.99395536298107	-6274.6087961560115	-92.91203351068543	-6010.547923927195
28.2628151733366	27904.36846206325	28083.227619357902	38520.20303369015	37701.72162061546	43745.73743239953	42433.375932491486	48650.7595700911	46888.617500076936	57124.65751579729	54628.304484644315	0.23157814066012114	0.21650164941100086	-98.27007647627033	-6395.461090893485	-94.1425345621683	-6126.840333125554
28.43311285235687	27885.46534230472	28065.19487780418	38502.649374536	37684.95649776701	43728.89387101675	42417.239162048885	48634.467380425944	46872.96938352475	57108.954758181026	54613.19140121091	0.23169618778318227	0.21661034681338592	-99.53243578987895	-6516.640997419134	-95.3596466400777	-6243.43939844612
28.604436660561465	27866.263701607575	28046.87336570889	38484.78447269238	37667.89178786516	43711.73372537493	42400.79778614052	48617.852165437944	46857.01065197323	57092.913248205085	54597.75328587176	0.23181573525332985	0.2167204237631514	-100.78111504910339	-6638.148031319492	-96.56344855381758	-6360.344502195716
28.77679278089485	27846.761941595694	28028.261599602076	38466.60721561629	37650.5264602896	43694.25614263301	42384.05100712154	48600.91329891589	46840.74071149404	57076.532693173314	54581.98984839546	0.2319368030941585	0.2168318986229105	-102.01619581006526	-6759.981710093096	-97.75401892239461	-6477.555026222952
28.950187433556945	27826.95845287452	28009.358086262786	38448.116487625666	37632.85948208188	43676.46027120541	42366.99802895969	48583.650159802186	46824.158973278616	57059.81281143641	54565.90080903389	0.23205941161991497	0.2169447900206212	-103.23775944515364	-6882.141553701833	-98.93143617863825	-6595.070352342911
29.124626876227456	27806.85161488327	27990.161322584718	38429.31116983698	37614.88981789529	43658.34526075589	42349.638057235774	48566.06213223615	46807.2648536827	57042.75333250563	54549.48589863064	0.23218358144029347	0.2170591168539354	-104.4458871431707	-7004.627084814012	-100.09577856893884	-6712.88986251317
29.30011740429177	27786.439795743914	27970.669795438604	38410.190140100305	37596.616429942376	43639.91026218958	42331.970299142486	48548.14860559588	46790.05777426978	57025.35399716597	54532.74485872902	0.23230933346531854	0.2171748982946261	-105.6406599116599	-7127.437829171307	-101.24712415592512	-6831.012939183973
29.476665351068124	27765.721352107965	27950.881981532704	38390.75227293329	37578.03827794173	43621.154427644906	42313.993963482986	48529.90897454102	46772.537161855405	57007.61455759116	54515.67744168185	0.2324366889103245	0.2172921537931054	-106.82215857997653	-7250.573316031136	-102.38555082133098	-6949.438965670764
29.654277088036206	27744.6946289998	27930.796347269803	38370.99643945227	37559.154319062014	43602.07691048333	42295.708260667816	48511.342639053975	46754.702448549906	56989.53477745807	54498.28341076067	0.23256566930103378	0.2174109030830236	-107.99046380090294	-7374.033078511246	-103.51113626666483	-7068.1673263972625
29.832959025067048	27723.35795965804	27910.411348602516	38350.92150730253	37539.9635078656	43582.676865279456	42277.112402712206	48492.44900448234	46736.553071802606	56971.11443206349	54480.56254026725	0.23269629647873116	0.21753116618596252	-109.14565605345706	-7497.816654045135	-104.62395801651292	-7187.197407324798
30.0127176106544	27701.709665373008	27889.725430884704	38330.52634058538	37520.46479624908	43562.95344780842	42258.20560323074	48473.227481579386	46718.088474444114	56952.353308439786	54462.51461564404	0.23282859260554276	0.2176529634162189	-110.28781564583187	-7621.923584813252	-105.72409342088213	-7306.528596309014
30.193559332147448	27679.74805532216	27868.737028721083	38309.80979978424	37500.657133383174	43542.9058150337	42238.987077432794	48453.677486545756	46699.30810472981	56933.25120547304	54444.13943358697	0.2329625801698155	0.2177763153856793	-111.41702271543909	-7746.35341803357	-106.81161965474894	-7426.160283296369
30.37549071598484	27657.471426402153	27847.444565813497	38288.77074168822	37480.53946565043	43522.53312509305	42219.4560421162	48433.798441070205	46680.211416382605	56913.80793402115	54425.43680215832	0.2330982819916068	0.21790124300879204	-112.53335723401688	-7871.105706591159	-107.88661372354545	-7546.0918609192595
30.55851832793038	27634.878063057567	27825.846454804036	38267.40801931317	37460.11073658055	43501.834537283	42199.611715659594	48413.58977236963	46660.79786863494	56894.02331703235	54406.40654089983	0.2332357212282792	0.21802776750763705	-113.6368990092451	-7996.180009408854	-108.9491524639161	-7666.32272478193
30.742648773309874	27611.966237106986	27803.941097115654	38245.72048182111	37439.36988678459	43480.80921204281	42179.45331801451	48393.05091322948	46641.06692627144	56873.897189665244	54387.048480947524	0.23337492138020932	0.2181559104170958	-114.72772768657887	-8121.575891907327	-109.99931254547846	-7786.852273824625
30.92788869724955	27588.734207565605	27781.726882789335	38223.70697443708	37418.315853886634	43459.45631093666	42158.9800706959	48372.18130204331	46621.01805967062	56853.429399409135	54367.3624651466	0.23351590629660834	0.218285693590122	-115.80592275236268	-8247.292926497757	-111.03717047373357	-7907.679910774343
31.114244784915854	27565.180220464783	27759.202190318487	38201.36633836394	37396.94757245393	43437.77499663494	42138.19119677186	48350.98038285239	46600.65074484684	56832.61980620554	54347.3483481676	0.23365870018146004	0.21841713920311773	-116.87156353627506	-8373.330693094991	-112.0628025920305	-8028.805042549968
31.30172376175672	27541.302508668017	27736.365386479723	38178.69741069432	37375.26397392436	43415.76443289383	42117.08592085204	48329.44760538434	46579.96446349145	56811.46828256993	54327.00599662277	0.23380332759957873	0.21855026976141936	-117.92472921396256	-8499.688779599965	-113.07628508420021	-8150.227080698125
31.4903323937443	27517.09929168388	27713.214826160813	38155.69902432069	37353.26398653244	43393.42378453406	42095.663469075065	48307.58242509205	46558.95870301411	56789.97471371493	54306.335289183866	0.2339498134827889	0.2186851081048882	-118.96549880928069	-8626.366782424971	-114.0776939762145	-8271.945441808552
31.68007748761912	27492.568775475247	27689.748852185097	38132.37000784257	37330.94653523271	43370.752217417714	42073.9230690948	48285.38430319163	46537.632956583526	56768.13899767389	54285.336116700266	0.23409818313622907	0.21882167741361735	-119.99395119864494	-8753.364307136275	-115.06710514020233	-8393.959548069164
31.870965891135747	27467.709152264964	27665.965795132273	38108.70918547104	37308.31054162078	43347.74889842366	42051.86395006489	48262.852706699814	46515.98672316753	56745.96104542492	54264.00838231764	0.23424846224478407	0.2189600012137521	-121.01016511076887	-8880.680968806148	-116.04459429440612	-8516.268827578984
32.063004493309954	27442.518600338582	27641.863973156607	38084.71537693157	37285.35492385309	43324.41299542254	42029.48534262338	48239.98710847211	46494.01950757415	56723.44078101742	54242.352001598956	0.23440067687964977	0.2191001033834281	-122.01421913245576	-9008.31639277935	-117.01023700770747	-8638.872714954428
32.25620022466719	27416.995283842225	27617.441691800173	38060.387397362436	37262.078596562504	43300.74367724816	42006.786478874055	48216.78698723823	46471.730820489945	56700.57814169657	54220.36690264351	0.23455485350502994	0.21924200815882777	-123.00619170986465	-9136.270215176977	-117.96410870135878	-8761.770651796833
32.45056005749291	27391.13735257818	27592.697243804163	38035.72405721246	37238.480470773706	43276.74011366988	41983.766592368695	48193.251827639724	46449.120178520854	56677.37307803194	54198.05302621015	0.2347110189849719	0.2193857401403653	-123.9861611508968	-9264.542083450593	-118.9062846510351	-8884.962087152526
32.64609100608406	27364.94294179542	27567.628908914943	38010.724162133956	37214.55945381408	43252.4014753611	41960.42491808593	48169.38112026457	46426.18710422996	56653.825554044066	54175.41032583822	0.23486920059034247	0.21953132429899327	-124.95420562985237	-9393.13165713381	-119.83683999045752	-9008.446478127502
32.84280012700226	27338.410171977175	27542.23495368758	37985.38651287432	37190.31444922361	43227.726933867714	41936.76069241036	48145.17436168309	46402.93112617676	56629.93554733396	54152.43876797163	0.23502942600594767	0.21967878598263865	-125.9104031882598	-9522.038608322851	-120.75584971270291	-9132.223290322348
33.040694519328454	27311.537148624095	27516.51363128488	37959.709905163734	37165.74435666141	43202.71566157412	41912.773153109105	48120.63105448238	46379.35177895508	56605.70304921236	54129.13833208262	0.23519172333780153	0.21982815092277436	-126.85483173983812	-9651.262622485869	-121.66338867410377	-9256.29199849721
33.239781324919136	27284.32196203343	27490.463181272553	37933.69312960001	37140.84807180958	43177.366831667445	41888.46153930745	48095.75070730015	46355.44860323058	56581.128064830016	54105.509010796406	0.23535612112054524	0.21997944524112367	-127.78756907249044	-9780.803399049677	-122.55953159637284	-9380.652087083086
33.44006772866406	27256.76268707425	27464.081829410614	37907.33497153052	37115.62448627474	43151.67961810046	41863.82509146274	48070.532834858284	46331.22114577809	56556.21061330915	54081.550810017165	0.2355226483250189	0.22013269545650466	-128.70869285121444	-9910.660652091727	-123.44435306916421	-9505.303050776012
33.64156095874556	27228.85738295846	27437.36778744057	37880.63421093077	37090.07248748643	43125.65319555224	41838.863051336935	48044.976957995765	46306.66895951827	56530.950727875635	54057.26374905461	0.23569133436599843	0.22028792849181705	-129.61828062182758	-10040.834111085162	-124.31792755254719	-9630.244395108894
33.84426828689945	27200.604093007532	27410.319252868554	37853.58962227972	37064.19095859296	43099.28673938715	41813.574661967505	48019.08260370072	46281.791603554	56505.348455992185	54032.64786075167	0.2358622091100887	0.22044517168117453	-130.51640981329547	-10171.323521573097	-125.18032938041142	-9755.47563711647
34.04819702867729	27172.0008444149	27382.934408744062	37826.199974431715	37037.97877835404	43072.57942561201	41787.95916763649	47992.849305141965	46256.588643205854	56479.40385949228	54007.70319161272	0.23603530288378574	0.22060445277718543	-131.40315774237388	-10302.12864602916	-126.03163276371197	-9880.996306028217
34.25335454371064	27143.04564800375	27355.211423434273	37798.464030484756	37011.434821030234	43045.53043083063	41762.01581383786	47966.27660169949	46231.059650047035	56453.117014714764	53982.429801932696	0.23621064648171247	0.22076579995838883	-132.27860161654826	-10433.249264597893	-126.87191179272486	-10006.805943835527
34.45974823597649	27113.73649798064	27327.148450394223	37770.38054764556	36984.557956269855	43018.138932197	41735.74384724351	47939.364038994616	46205.20420193818	56426.48801263994	53956.82776592754	0.23638827117502434	0.2209292418368461	-133.14281853591092	-10564.685175788589	-127.70124043955002	-10132.904105981812
34.66738555406454	27084.07137168438	27298.743627932392	37741.94827709095	36957.34704899243	42990.404107366296	41709.142515667125	47912.11116891952	46179.02188306131	56399.51695902652	53930.89717186547	0.23656820871999976	0.22109480746589213	-133.99588549835607	-10696.436197415926	-128.51969256227312	-10259.290362105705
34.87627399144595	27054.04822932997	27269.99507897137	37713.165963825064	36929.800959268556	42962.32513444316	41682.21106802619	47884.51754966516	46152.51228395283	56372.20397454876	53904.638122198594	0.23675049136681053	0.22126252634805346	-134.83787940201	-10828.50216737669	-129.32734190679912	-10385.964296689257
35.086421086743854	27023.665013748367	27240.900910804357	37684.03234653351	36901.91854219719	42933.901191928635	41654.94875430257	47856.58274574958	46125.67500153671	56344.54919493581	53878.05073369656	0.23693515186848346	0.22143242844313393	-135.668877049422	-10960.88294455316	-130.12426211102866	-10512.925509874709
35.29783442400536	26992.919650120522	27211.45921484618	37654.54615743257	36873.69864777859	42905.1314586637	41627.3548255002	47828.306328044026	46098.50963915589	56316.55277111057	53851.13513757977	0.23712222349005535	0.2216045441764736	-136.48895515163895	-11093.578409750015	-130.91052670805948	-10640.17361821048
35.51052163297529	26961.810045707254	27181.668066379996	37624.70612211532	36845.14012078439	42876.01511377135	41599.42853360178	47799.68787379925	46071.01580660391	56288.214869330644	53823.891479654754	0.23731174001792507	0.2217789044473857	-137.2981903295149	-11226.588466404006	-131.686209127467	-10767.708255281672
35.72449038937153	26930.334089573917	27151.525524298944	37594.510959393476	36816.24180062427	42846.55133659643	41571.1691315232	47770.72696667088	46043.193120155855	56259.53567133038	53796.319920450456	0.23750373576940875	0.22195554063777417	-138.09665911986667	-11359.913041744381	-132.45138270087773	-10895.529072706588
35.93974841516195	26898.48965230923	27121.02963084203	37563.959381134046	36787.00252120781	42816.739306641655	41542.57587306499	47741.42319674264	46015.04120259741	56230.515374462346	53768.42063535419	0.2376982456025063	0.2221344846209402	-138.88443797979562	-11493.552087778226	-133.20612066534522	-11023.63574095536
36.15630347884324	26866.274585739706	27090.178411325523	37533.05009209277	36757.421110803625	42786.57820350231	41513.648012862555	47711.77616054995	45986.55968325429	56201.15419184152	53740.19381474996	0.23789530492587957	0.22231576877057668	-139.6616032881866	-11627.505582097918	-133.9504961649509	-11152.027950040065
36.374163395721176	26833.686722638337	27058.969873868802	37501.78178974262	36727.4963918943	42756.06720679801	41484.38480633391	47681.78546110197	45957.748198020636	56171.45235248977	53711.63966415751	0.23809494970905037	0.22249942596996258	-140.42823135049548	-11761.773528975435	-134.68458225486393	-11280.705410451628
36.59333602819267	26800.723876427994	27027.402009114725	37470.15316409785	36697.22718102725	42725.205496101764	41454.785509625115	47651.450707902775	45928.60638938639	56141.41010148158	53682.7584043722	0.2382972164928233	0.22268548962135545	-141.1843984033767	-11896.355960465968	-135.40845190553227	-11409.667854105122
36.813829286029524	26767.383840879	26995.472789944393	37438.162897533024	36666.61228866139	42693.99225086592	41424.849379553045	47620.77151697112	45899.133906463765	56111.02770009043	53653.55027160582	0.23850214239994327	0.2228739936555924	-141.93018061915063	-12031.252937492914	-136.12217800624785	-11538.915035246871
37.03565112666392	26733.664389801233	26963.18017118634	37405.80966459752	36635.65051900965	42662.42665034558	41394.57567354611	47589.747510859226	45869.33040501288	56080.30542593642	53624.015517628504	0.23870976514598277	0.22306497254190155	-142.66565410915064	-12166.464550927281	-136.82583336837706	-11668.446731386706
37.25880955547555	26699.56327673048	26930.522089319846	37373.09213182492	36604.340669877194	42630.507873518945	41363.96364958213	47558.378318670555	45839.19554746648	56049.243573135034	53594.15440991183	0.23892012305048083	0.22325846129793167	-143.39089492837957	-12301.99092272669	-137.5194907294208	-11798.262744278647
37.483312626080554	26665.078234608838	26897.496462172523	37340.00895753749	36572.681532495255	42598.235099004734	41333.01256612396	47526.6635760763	45808.72900295378	56017.84245244697	53563.96723177294	0.2391332550483251	0.22345449550000338	-144.10597907879855	-12437.832207044587	-138.20322275548824	-11928.362900828011
37.70916844062219	26630.20697545943	26864.101188612007	37306.55879164558	36540.67189135061	42565.607504976775	41301.721682052616	47494.602925331004	45777.93044732367	55986.10239142936	53533.45428252021	0.23934920070139348	0.22365311129359158	-144.81098251632648	-12573.988591634668	-138.87710204797622	-12058.747054344043
37.93638515006311	26594.94719005416	26830.334148230606	37272.740275440585	36508.310524009255	42532.6242690741	41270.09025659637	47462.196015285415	45746.79956316525	55954.023734586546	53502.615877598226	0.23956800021045696	0.2238543454040392	-145.50598115347384	-12710.460298951715	-139.5412011455919	-12189.415085455403
38.164970954479706	26559.296547576578	26796.193201025144	37238.55204138423	36475.59620093709	42499.28456830978	41238.117549259165	47429.44250140037	45715.336039829854	55921.606843524445	53471.45234873657	0.23978969442735348	0.22405823514751466	-146.19105086303898	-12847.247587327845	-140.19559252703039	-12320.366903054528
38.39493410335793	26523.252695277464	26761.676187069355	37203.99271289089	36442.5276853144	42465.58757897485	41205.802819744626	47396.34204575771	45683.539573450194	55888.85209710436	53439.96404409799	0.24001432486744056	0.22426481844221627	-146.8662674859661	-12984.35075257346	-140.840348618789	-12451.602445767261
38.626282895891045	26486.81325812395	26726.78092617971	37169.060904103935	36409.1037328451	42431.53247653887	41173.145327876955	47362.894317069404	45651.40986695814	55855.75989159744	53408.15132842718	0.24024193372232822	0.2244741338198272	-147.5317068334407	-13121.770129076205	-141.47554179628787	-12583.121682820842
38.859025681279114	26449.97583844301	26691.505217575515	37133.75521966762	36375.323091562066	42397.11843554805	41140.14433352036	47329.09899068714	45618.94663010312	55822.33064084249	53376.01458320288	0.24047256387290675	0.22468622043723585	-148.18744469271041	-13259.506091286428	-142.10124438928324	-12714.924615333788
39.09317085903034	26412.738015557083	26655.846839531077	37098.07425449097	36341.18450162557	42362.344629518055	41106.79909649319	47294.95574860815	45586.14957946712	55788.56477640225	53343.554206788765	0.24070625890267633	0.22490111808852173	-148.8335568328621	-13397.559055184945	-142.71752868655312	-12847.011277558282
39.328726879264174	26375.097345413993	26619.803549021944	37062.016593507105	36306.68669511763	42327.21023082452	41073.10887648093	47260.46427948133	45553.018438480285	55754.462747723286	53310.77061458742	0.2409430631113806	0.22511886721721336	-149.47011900902726	-13535.929479701445	-143.32446693970996	-12979.38173809275
39.56570224301631	26337.05136020907	26583.37308136321	37025.580811424654	36271.828395829456	42291.714410588436	41039.072932944	47225.62427861019	45519.552937433604	55720.02502229485	53277.66423919386	0.2411830215289589	0.22533950892883262	-150.09720696798468	-13674.617868240923	-143.9221313684684	-13112.036101213656
39.80410550254544	26298.59756800102	26546.553149841366	36988.76547247387	36236.60831904429	42255.856338558675	41004.690525023754	47190.435447955606	45485.75281349173	55685.25208581098	53244.23553055186	0.24142617992982585	0.22556308500372677	-150.7148964532389	-13813.62477019988	-144.51059416406497	-13244.974508109502
40.04394526164196	26259.73345232009	26509.341445338305	36951.56913014504	36201.025171313435	42219.63518298948	40969.96091144389	47154.89749613571	45451.61781070328	55650.14444233225	53210.48495611024	0.24167258484747978	0.22578963791019716	-151.32326321155415	-13952.950782696716	-145.0899274959229	-13378.197138418444
40.28523017593832	26220.456471769132	26471.735635947927	36913.99032692013	36165.077650226456	42183.05011051397	40934.88335040843	47119.01013842428	45417.14768000999	55614.70261444929	53176.4130009808	0.2419222835894597	0.22601921081793488	-151.92238299727615	-14092.596552059054	-145.6602035149408	-13511.704211475328
40.52796895322162	26180.764059617606	26433.73336658544	36876.0275939979	36128.76444417558	42146.10028601388	40899.4570994966	47082.773096748024	45382.34217925502	55578.927143448236	53142.020168098185	0.24217532425265023	0.2262518476117704	-152.51233157908428	-14232.562775650993	-146.2214943592262	-13645.495987851173
40.77217035374772	26140.65362338729	26395.33225858815	36837.67945101038	36092.084232112575	42108.78487248349	40863.681415552725	47046.186099680475	45347.20107318841	55542.81858947571	53107.30697837949	0.2424317557389544	0.22648759290574672	-153.0931847452739	-14372.850203527138	-146.7738721589849	-13779.57277080696
41.017843190557436	26100.122544431335	26356.529909309204	36798.9444057334	36055.03568330041	42071.103030890765	40827.55555457364	47009.24888243566	45311.72413347239	55506.377531707236	53072.273970887	0.24269162777133121	0.22672649205751946	-153.66501830912603	-14513.459640185349	-147.31740904091566	-13913.934907755814
41.26499632979458	26059.168177504875	26317.3238917026	36759.82095378821	36017.61745705712	42033.053920032115	40791.07877159089	46971.961186858614	45275.91113868417	55469.6045685154	53036.92170299103	0.24295499091022518	0.22696859118310517	-154.22790811730374	-14654.391946618445	-147.8521771356318	-14048.58279203903
41.51363869102594	26017.78785032764	26277.711753899865	36720.30757833518	35979.82820249262	41994.63669638287	40754.250320548854	46934.32276141348	45239.761874316646	55432.500317639184	53001.25075053378	0.24322189657037954	0.22721393717197239	-154.78193005439243	-14795.648042060435	-148.37824858157546	-14183.51686440967
41.763779247563185	25975.978863139127	26237.691018778834	36680.40274976007	35941.666558239274	41955.8505139429	40717.06945417922	46896.33336117072	45203.27613277849	55395.0654163559	52965.261707995836	0.2434923970380641	0.2274625777024972	-155.3271600488515	-14937.228905861266	-148.89569552990724	-14318.737614619546
42.0154270267867	25933.738488245363	26197.25918352363	36640.10492535148	35903.131152174436	41916.69452407731	40679.53542387087	46857.99274779135	45166.45371339184	55357.30052165371	52928.955188663356	0.24376654548871043	0.22771456125778816	-155.86367408111983	-15079.135579687543	-149.40459015201486	-14454.245583339594
42.26859111047143	25891.063969556886	26156.4137191754	36599.41254896913	35864.22060113508	41877.16787535056	40641.64747953427	46819.30068950819	45129.29442238731	55319.20631040468	52892.33182479572	0.24404439600497962	0.22796993714188885	-156.39154818985844	-15221.369169513695	-149.90500464440265	-14590.04136381764
42.523280635114425	25847.952522119274	26115.152070175052	36558.32405070445	35824.933510625786	41837.26971335681	40603.404869462756	46780.2569611063	45091.798072898666	55280.78347954094	52855.39226779647	0.24432600359526901	0.2282287554963736	-156.91085847793147	-15363.93084767554	-150.39701123414852	-14726.12560366001
42.77950479226489	25804.401331634257	26073.471653896126	36516.83784653102	35785.268474517594	41796.999180543295	40564.806840187615	46740.86134389951	45053.96448495407	55242.032746230696	52818.13718838396	0.24461142421266974	0.22849106731734678	-157.42168112083164	-15506.82185519766	-150.88068218622357	-14862.499006823637
43.03727282885567	25760.40755397263	26031.36986016876	36474.95233794612	35745.224074739264	41756.35541602853	40525.852636328906	46701.113625705024	45015.79348546589	55202.954848056295	52780.56727676427	0.24490071477439118	0.22875692447285206	-157.92409237303946	-15650.043503945693	-151.35608980878897	-14999.162335444242
43.29659404753705	25715.968314678277	25988.844050794272	36432.66591160267	35704.798880960036	41715.33755541446	40486.541500441126	46661.0136008155	44977.2849082183	55163.55054319376	52742.68324280548	0.2451939331816635	0.22902637972070883	-158.41816857506637	-15793.59717894718	-151.82330645916227	-15136.11641180329
43.55747780701245	25671.080708463323	25945.891559050066	36389.976938931395	35663.99145026375	41673.94473059255	40446.87267285369	46620.56106996838	44938.438593852785	55123.820610593706	52704.48581621353	0.24549113834013384	0.22929948672678646	-158.90398616272432	-15937.484340923838	-152.28240455227206	-15273.362120537087
43.81993352237618	25625.741798693776	25902.509689184433	36346.88377575204	35622.80032681345	41632.17606954274	40406.845391505085	46579.75584031145	44899.25438985041	55083.76585016279	52665.9757467085	0.24579239018076643	0.22957630008372765	-159.38162167377595	-16081.706528644077	-152.73345656621677	-15410.900410643779
44.08397066545326	25579.948616866695	25858.695715901995	36303.38476187534	35581.22404150779	41590.030696127214	40366.45889177286	46538.597725367064	44859.73215051307	55043.38708294811	52627.153804204114	0.2460977496812669	0.22985687533013557	-159.85115175489045	-16226.2653613789	-153.17653504810005	-15548.732297540642
44.349598765141174	25533.698162077675	25814.446883838726	36259.47822069361	35539.26111162752	41547.5077298766	40325.71240629707	46497.08654499239	44819.87173694152	55002.68515132229	52588.02077898763	0.24640727888804193	0.23014126897023596	-160.31265317165526	-16371.162541667	-153.61171262264543	-15686.858865461312
44.6168274077539	25486.987400478763	25769.76040702645	36215.16245876016	35496.91004047212	41504.60628576925	40284.605164797766	46455.22212533653	44779.67301701071	54961.660919169706	52548.57748190134	0.2467210409387112	0.23042953849403067	-160.76620281575015	-16516.399857912213	-154.0390619984537	-15825.281269655563
44.88566623736761	25439.813264727272	25724.633468347365	36170.435765358015	35454.169316987	41461.32547400396	40243.13639388692	46413.004298795095	44739.1358653432	54920.315272075124	52508.82474452623	0.24703910008518942	0.2307217423979565	-161.21187771414407	-16661.97918719612	-154.45865597642842	-15964.000738866627
45.15612495616904	25392.17265342425	25679.063218977128	36125.29641205609	35411.03741537973	41417.664399764515	40201.305316873055	46370.43290396038	44698.260163278734	54878.649117512716	52468.76341936623	0.2473615217173508	0.23101794020606153	-161.64975503754977	-16807.902498096228	-154.8705674563098	-16103.018577649258
45.42821332480542	25344.06243054393	25633.046777817934	36079.74265225438	35367.512794726696	41373.62216297767	40159.11115356097	46327.507785569454	44657.0457988423	54836.66338503784	52428.39438003535	0.24768837238730024	0.23131819249171526	-162.0799121094169	-16954.17185362894	-155.27486944457632	-16242.336168914102
45.701941162736816	25295.479424852598	25586.581230919815	36033.772720716035	35323.593898567946	41329.19785806245	40116.55312004319	46284.22879444742	44615.492666708175	54794.35902647925	52387.71852144511	0.248019719834261	0.23162256089987387	-162.50242641537625	-17100.789414294064	-155.67163506323413	-16381.954976598732
45.97731834859046	25246.420429317895	25539.663630891147	35987.384833087286	35279.27915449168	41284.39057367217	40073.63042848572	46240.59578744802	44573.60066816161	54751.73701613367	52346.73675999457	0.24835563301010433	0.23193110816990528	-162.91737561261107	-17247.757441163063	-156.06093755713664	-16521.876548227854
46.25435482051728	25196.882200507665	25492.29099629748	35940.57718540402	35234.56697370681	41239.199392427625	40030.34228690613	46196.60862738973	44531.36971105714	54708.798350961384	52305.450033761575	0.24869618210553646	0.23224389815900473	-163.32483753918495	-17395.078299073502	-156.44285030225	-16662.102517671883
46.533060576550575	25146.861457979023	25444.460311049093	35893.34795358552	35189.45575060425	41193.62339064245	39986.68789894493	46152.26718298883	44488.79970977401	54665.54405078428	52263.8593026961	0.24904143857696487	0.23256099586620496	-163.72489022483933	-17542.754459995776	-156.81744681527198	-16802.634608070366
46.813445674966815	25096.354883656284	25396.168523776054	35845.6952929134	35143.943862305234	41147.66163803875	39942.66646362838	46107.57132878697	44445.89058516736	54621.97515848384	52221.96554881425	0.2493914751740603	0.2328824674570097	-164.11761190013203	-17690.78850633744	-157.18480076111155	-16943.474634601735
47.09552023464871	25045.35912119965	25347.412547192427	35797.61733749802	35098.02966819861	41101.3131974552	39898.27717512541	46062.52094507677	44402.64226451774	54578.09274020336	52179.76977639599	0.24974636596804176	0.233208380288663	-164.50308100797702	-17839.18313455116	-157.54498596291523	-17084.624507604167
47.37929443545016	24993.87077536192	25298.18925744687	35749.112199728355	35051.711509463385	41054.57712454387	39853.51922249418	46017.115917820476	44359.05468147461	54533.89788554862	52137.27301218183	0.25010618638070314	0.23353880293607707	-164.88137621429632	-17987.941158764996	-157.8980764115404	-17226.08623569645
47.66477851856398	24941.886411335934	25248.495493462175	35700.1779697087	35004.98770858002	41007.452467459385	39808.3917894227	45971.3561385664	44315.12777599853	54489.391707793075	52094.476305574004	0.2504710132142001	0.23387380521843304	-165.25257641742064	-18137.065514292568	-158.2441462732677	-17367.861928747967
47.951982786891236	24889.40255409061	25198.32805626161	35650.81271467911	34957.856568827076	40959.93826653738	39762.89405395984	45925.2415043599	44270.86149429836	54444.57534408341	52051.38072883795	0.2508409246816319	0.23421345822648537	-165.61676076195727	-18286.559261769056	-158.58326990196656	-17509.953801452182
48.24091760541319	24836.415687696106	25147.683708282377	35601.01447841971	34910.31637376383	40912.03355396216	39717.02518823741	45878.771917648875	44226.255788764145	54399.44995564615	52007.98737730541	0.2512160004384286	0.23455783435057775	-165.97400864903466	-18436.42559095472	-158.91552184785542	-17652.364176566713
48.53159340156531	24782.92225463877	25096.55917267674	35550.7812806397	34862.36538669927	40863.73735342524	39670.784358184166	45831.947286185794	44181.310617897165	54354.01672799765	51964.29736958045	0.25159632161457984	0.2349070073094075	-166.3243997478712	-18586.6678247666	-159.24097686751338	-17795.095488382503
48.82402066561362	24728.918655124617	25044.95113259957	35500.11111634866	34814.001850145636	40815.04867977202	39624.170723229836	45784.767522923496	44136.0259462347	54308.27687115435	51920.31184774636	0.25198197084772617	0.23526105217954732	-166.66801400840632	-18737.28942351509	-159.55970993475057	-17938.15028633084
49.11820995103327	24674.401246372443	24992.856230483063	35449.00195521151	34765.22398525745	40765.96653863819	39577.18343600029	45737.23254590661	44090.40174427144	54262.231619846025	51876.03197757535	0.252373032317138	0.23562004542575912	-167.00493167503737	-18888.293989369646	-159.87179625232238	-18081.53123883158
49.41417187488941	24619.366341895093	24940.271067297188	35397.45174088441	34716.029991253665	40716.48992607308	39529.821642001494	45689.34227815617	44044.43798837472	54215.8822337288	51831.45894873845	0.25276959177861924	0.23598406493211618	-167.3352332982904	-19039.68527068384	-160.1773112621595	-18225.241136988625
49.71191711822035	24563.810210770935	24887.19220179777	35345.45839033417	34666.41804482544	40666.61782815354	39482.0844792954	45641.096647550556	43998.134660697426	54169.229997602684	51786.593975019765	0.25317173660035003	0.23635319003396546	-167.65899974753847	-19191.46716653835	-160.47633065634	-18369.28289848566
50.01145642642306	24507.729076903375	24833.6161497598	35293.019793137486	34616.38629952598	40616.349220583594	39433.97107816354	45592.49558669905	43951.49174908427	54122.27622162868	51741.43829453067	0.2535795557997119	0.23672750155075264	-167.97631222670316	-19343.643731706776	-160.7689303904117	-18513.659571845084
50.3128006096408	24451.119118269722	24779.5393831971	35240.133810761356	34565.93288514369	40565.683068282335	39385.480560760734	45543.539032809924	43904.50924697365	54075.022241548446	51695.993169926594	0.2539931400811204	0.2371070818197371	-168.2872522869584	-19496.219181431457	-161.0551866946189	-18658.374340522103
50.61596054315354	24393.976466159	24724.958329567984	35186.798275823596	34515.05590705796	40514.61832495878	39336.61204075734	45494.22692755226	43857.18715329445	54027.46941890576	51650.25988862596	0.2544125818748943	0.23749201473062664	-168.59190184071485	-19649.19789638091	-161.33517608550756	-18803.430527127348
50.9209471677702	24336.29720439925	24669.86937096693	35133.01099133333	34463.75344557706	40463.15393267373	39287.36462297083	45444.559216912065	43809.52547235794	53979.619141270436	51604.23976303146	0.25483797537720426	0.23788238576115964	-168.89034317745245	-19802.58442801144	-161.60897538004792	-18948.83159806393
51.22777149022361	24278.07736857297	24614.26884330121	35078.76972990942	34412.023555256616	40411.288821386814	39237.73740298394	45394.53585104022	43761.52421374306	53931.47282246263	51557.934130752175	0.25526941659112345	0.23827828201366774	-169.18265897938545	-19956.38350397162	-161.87666170904413	-19094.58116815798
51.53644458356769	24219.312945222493	24558.153035453506	35024.07223297799	34359.86426419951	40359.021908490045	39187.72946675206	45344.156784094725	43713.183392176776	53883.03190278001	51511.344354828594	0.25570700336882474	0.23867979225264574	-169.46893233552692	-20110.600033465773	-162.13831252886303	-19240.683005206287
51.84697758757708	24159.999871044474	24501.518188429993	34968.91620994769	34307.27357333632	40306.35209832692	39137.33989019762	45293.421974075856	43664.50302740881	53834.29784922704	51464.47182396005	0.2561508354549587	0.2390870069433644	-169.74924675843067	-20265.239113043062	-162.39400563631352	-19387.14103500452
52.15938170914916	24100.13403207348	24444.36049449336	34913.299337361634	34254.24945568478	40253.27828169576	39086.56773879129	45242.33138265347	43615.48314407962	53785.27215574548	51417.317952733385	0.25660101453124934	0.23950001829156065	-170.02368620169727	-20420.3060326064	-162.64381918351137	-19533.959346462972
52.47366822270851	24039.711262855068	24386.67609628101	34857.21925802569	34200.789855588526	40199.79933533745	39035.41206711964	45190.88497498671	43566.12377158211	53735.95634344667	51369.884181853915	0.2570576442623498	0.23991892028423611	-170.2923350762576	-20575.80628141947	-162.8878316919072	-19681.1421967661
52.789848470613855	23978.72734560858	24328.461085908537	34800.673580112656	34146.89268793444	40145.91412140743	38983.87191843944	45139.082719536185	43516.42494391725	53686.35196084627	51322.17197837885	0.25752083034299794	0.2403438087316052	-170.55527826754405	-20731.745554336347	-163.12612206732592	-19828.694016738795
53.107933863567155	23917.178009379746	24269.711504058076	34743.65987624143	34092.55583734781	40091.621486930955	38931.946324217315	45086.92458786794	43466.386699542694	53636.46058410072	51274.18283595272	0.25799068054651286	0.24077478131022603	-170.81260115472105	-20888.129758439958	-163.35876961625763	-19976.61941651348
53.42793588102576	23855.058929182807	24210.423339051296	34686.175682529734	34037.77715736402	40036.92026324045	38879.63430365444	45034.41055444839	43416.00908121389	53586.283817244876	51225.918275044285	0.2584673047746831	0.24121193760735482	-171.06438962779066	-21044.965019550174	-163.5858540604895	-20124.92319110129
53.74986607161648	23792.36572513378	24150.592525908025	34628.21849762162	33982.55446957791	39981.8092653967	38826.93486319716	44981.54059643197	43365.292135819305	53535.823292433306	51177.37984318736	0.25895081510908263	0.24165537916656407	-171.3107301074051	-21202.25768922642	-163.8074555546482	-20273.610326446593
54.073736053552395	23729.093961573013	24090.21494538878	34569.785781685976	33926.885562767384	39926.287291589855	38773.84699603009	44928.31469343802	43314.23591420643	53485.080670181334	51128.56911522147	0.25944132586387475	0.2421052095346686	-171.55170956545044	-21360.014352019876	-164.0236547036984	-20422.686005632393
54.399557515052166	23665.239146179203	24029.286423022593	34510.87495538782	33870.76819199287	39870.35312252263	38720.369681554344	44874.732827319145	43262.84047100099	53434.05763960912	51079.48769353628	0.2599389536401375	0.24256153430999722	-171.78741554334556	-21518.241832592525	-164.23453257859364	-20572.155614973046
54.727342214761876	23600.79672907455	23967.802728119932	34451.48339883084	33814.200077671216	39814.00552077422	38666.50188484887	44820.794981920655	43211.10586441843	53382.75591868835	51030.137208318294	0.2604438173817829	0.2430244611920612	-172.0179361744158	-21676.947203512304	-164.4401707358702	-20722.024750736542
55.057101982179326	23535.762101920707	23905.759572769774	34391.60845046893	33757.178904622044	39757.24323014281	38612.242556113546	44766.50114282823	43159.032156065776	53331.17725448894	50980.51931779848	0.2609560384331013	0.2434941000326623	-172.24336020508053	-21836.137793081813	-164.64065123556065	-20872.299225823954
55.38884871808102	23470.130597007264	23843.15261082227	34331.24740598813	33699.702321087774	39700.06497496866	38557.59063009572	44711.85129710688	43106.6194107362	53279.32342342951	50930.63570850357	0.2614757405980025	0.2439705628884902	-172.4637770160989	-21995.821193340234	-164.836056659733	-21022.98507667333
55.722594394951685	23403.897486332113	23779.977436856017	34270.39751715613	33641.767937724806	39642.46945943485	38502.545025497246	44656.84543302828	43053.86769619393	53227.19623152866	50880.488095508816	0.2620030502010057	0.24445396407526357	-172.6792766459912	-22156.005268527195	-165.02647013292153	-21174.088570544496
56.058351057416104	23337.05798067479	23716.229585130623	34209.055990639536	33583.373326566005	39584.45536684617	38447.10464436304	44601.483539787354	43000.77708295008	53174.79751465878	50830.07822269327	0.26253809615003476	0.24494442022345675	-172.8899498147657	-22316.69816377852	-165.21197534202656	-21325.616212928668
56.39613082267415	23269.607228662826	23651.904528524203	34147.21998678692	33524.516019952694	39526.02135888456	38391.26837144945	44545.765607206835	42947.347644028574	53122.12913880091	50779.40786299683	0.2630810100010877	0.2454420503356796	-173.09588794747833	-22477.908313985914	-165.39265655719646	-21477.574755215086
56.7359458809379	23201.54031583245	23586.997677456653	34084.88661837791	33465.19350943637	39467.16607484169	38335.035073572726	44489.69162543057	42893.579454722596	53069.1930003025	50728.47881868034	0.263631926024838	0.24594697584575662	-173.29718319918175	-22639.644453057088	-165.5685986532335	-21629.971202639863
57.07780849587155	23132.852263683493	23521.504378798203	34022.052949335986	33405.40324464809	39407.88813082615	38278.40359893606	44433.26158460391	42839.47259234032	53015.99102613609	50677.29292158728	0.2641909812752421	0.24645932067957094	-173.49392848058778	-22801.91562345531	-165.73988713143626	-21782.812822443433
57.42173100503407	23063.538028729985	23455.4199147642	33958.71599340512	33345.14263213556	39348.1861189462	38221.372776435375	44376.47547454196	42785.02713594046	52962.52517416104	50625.852033408344	0.2647583156602148	0.2469792113177282	-173.68621748435544	-22964.731186062098	-165.90660814270086	-21936.1071523875
57.7677258203244	22993.592501546278	23388.739501795462	33894.87271278765	33284.40903416568	39288.058606465536	38163.94141494196	44319.33328438356	42730.24316605594	52908.79743338548	50574.15804594752	0.26533407201445136	0.24750677686010764	-173.87414471242664	-23128.100830373354	-166.06884851081122	-22089.862009494565
58.115805428429454	22923.010505810726	23321.458289425736	33830.520016744114	33223.199767492966	39227.504134932824	38106.10830256268	44261.83500223283	42675.12076440713	52854.80982423187	50522.21288139147	0.2659183961744697	0.2480421490923678	-174.05780550417694	-23292.03458507266	-166.22669575716282	-22244.08549917396
58.465982391274686	22851.78679734641	23253.571359135152	33765.65476015163	33161.512102091	39166.521219282266	38047.87220587495	44203.98061478477	42619.66001360174	52800.564398802286	50470.018492579555	0.2665114370559466	0.24858546255446867	-174.23729606496636	-23456.542828853242	-166.38023812506435	-22398.78602448944
58.818269346477535	22779.916063161618	23185.073723191923	33700.27374202216	33099.34325984808	39105.10834690671	37989.231869138595	44145.77010693816	42563.86099682418	52746.06324114796	50417.57686327836	0.26711334673343917	0.24913685461128826	-174.41271349586168	-23621.636301677674	-166.5295646054292	-22553.97229583934
59.172679007803275	22707.39292048948	23115.96032348085	33634.37370397693	33036.690413223376	39043.26397669945	37930.18601348035	44087.20346139129	42507.7237975105	52691.308467538176	50364.89000845637	0.2677242805225629	0.24969646552540317	-174.58415582472662	-23787.32611648459	-166.67476496406744	-22709.653341081925
59.52922416562417	22634.211915829084	23046.226030320693	33567.95132867744	32973.550683864385	38980.986538066245	37870.73333605288	44028.28065822313	42451.248499011075	52636.30222673258	50311.95997456222	0.2683443970647286	0.2502644385321141	-174.75172203725378	-23953.623771122657	-166.815929767974	-22865.83851572685
59.887917687380885	22560.367523988825	22975.86564127011	33501.00323821082	32909.921141183426	38918.274429904806	37810.872509166	43969.001674457344	42394.43518423911	52581.0467002543	50258.78883980468	0.2689738584145168	0.25084091991679053	-174.9155121107906	-24120.5411609523	-166.95315041497815	-23022.53751383815
60.24877251804685	22485.854147133265	22904.873879922932	33433.525992428185	32845.79880089181	38855.12601955115	37750.60217938896	43909.36648360913	42337.283935304564	52525.5441026644	50205.37871443433	0.2696128301297929	0.2514260590946257	-175.07562704614975	-24288.0905914912	-167.086519161232	-23179.76037890371
60.6118016805955	22410.666113835905	22833.24539469459	33365.51608723587	32781.18062349198	38791.53964169304	37689.92096662486	43849.375055215794	42279.79483313467	52469.796681839776	50151.73174102937	0.2702614813646609	0.2520200086928783	-175.23216890347248	-24456.284791850485	-167.21612915195874	-23337.51751536969
60.97701827647021	22334.797678137656	22760.97475759828	33296.96995283536	32716.063512723133	38727.513597246216	37628.827463152724	43789.02735434691	42221.96795707701	52413.806719249944	50097.85009478089	0.2709199849653556	0.25262292463570235	-175.3852408388775	-24625.136928651482	-167.3420744535033	-23495.81970066484
61.34443548605718	22258.243018614434	22688.056463013978	33227.883951912954	32650.44431396198	38663.046152195275	37567.32023263925	43728.32334109658	42163.803384488005	52357.5765302368	50043.735983781924	0.27158851756918306	0.25323496623165115	-175.53494713950204	-24794.66061998997	-167.46445008359296	-23654.678097219206
61.71406656916102	22180.996237455194	22614.484926450485	33158.25437777695	32584.319812576116	38598.135536397	37505.39780911813	43667.26297005658	42105.30119030506	52301.10846429639	49989.39164931897	0.2722672597066228	0.253856296263954	-175.68139326231176	-24964.869950280525	-167.58335204489413	-23814.104265229777
62.085924865483435	22103.051359551762	22540.254483300974	33088.07745243967	32517.686732227565	38532.779942343775	37443.05869593515	43605.84618976794	42046.461446600755	52244.404905360716	49934.81936616448	0.2729563959067034	0.2544870810836734	-175.82468587406038	-25135.77948559355	-167.69887735952943	-23974.110175874084
62.46002379510434	22024.40233160333	22465.35938759411	33017.34932464372	32450.541733126243	38466.97752388691	37380.30136465864	43544.072942151666	41987.28422211953	52187.468272081445	49880.02144287189	0.2736561148057745	0.2551274907058358	-175.96493289156206	-25307.404289399274	-167.81112410440983	-24134.708224932663
62.83637685896657	21945.043021237376	22389.793810741467	32946.06606783035	32382.881410230897	38400.72639491793	37317.12425395348	43481.94316191756	41927.76958179583	52130.30101811465	49825.000222072515	0.2743666092598072	0.2557776989086645	-176.10224352298246	-25479.759938811883	-167.92019144664664	-24295.91124673281
63.21499763936286	21864.96721615004	22313.551840283195	32874.22367804858	32314.70229139673	38334.02462800701	37253.52576841867	43419.45677595043	41867.917586253585	52072.90563240738	49769.75808077497	0.27508807646034267	0.25643788333601175	-176.23672831134172	-25652.862541540526	-168.02617968127015	-24457.73252876941
63.59589980042612	21784.168623267837	22236.62747863285	32801.8180718025	32246.000835466908	38266.870252995985	37189.504277385226	43356.613702672126	41807.72829128507	52015.28463948441	49714.297430665756	0.27582071805423564	0.2571082256031202	-176.36849917986547	-25826.728753499687	-168.1291902709345	-24620.18582693301
63.979097088622495	21702.640867933747	22159.014641823193	32728.845083835124	32176.77343030662	38199.26125554478	37125.058113674175	43293.41385137887	41747.201747309075	51957.440599735855	49658.62071841162	0.27656474026733324	0.2577889114058357	-176.49766947721218	-26001.375796798617	-168.22932588482945	-24783.28538098652
64.36460333324754	21620.377493121185	22080.70715825545	32655.300464847645	32107.016390778666	38131.19557563059	37060.18557231371	43229.85712155388	41686.33799880848	51899.37610970688	49602.73042596468	0.2773203540322342	0.25848013063340314	-176.62435402499977	-26176.821478504688	-168.32669044016802	-24947.045930788852
64.75243244692527	21537.371958678195	22001.69876745294	32581.17987915077	32036.72595665729	38062.67110599643	36994.88490921258	43165.94340215257	41625.13708374452	51841.093802386815	49546.62907086823	0.2780877751202874	0.259182077484974	-176.74866916739848	-26353.08421013318	-168.42138914516545	-25111.482733095065
65.14259842611021	21453.617640605866	21921.98311882192	32506.478902247018	31965.89829047924	37993.68569054855	36929.15433978952	43101.6725708607	41563.599032948536	51782.59634749965	49490.31920656468	0.2788672242779905	0.25989495058997875	-176.87073282160418	-26530.183027739637	-168.51352854288416	-25276.61157890316
65.53511535159264	21369.107830374298	21841.553770421608	32431.193018341386	31894.529475329695	37924.237122700186	36862.99203755614	43037.044493323745	41501.72386948918	51723.88645179465	49433.80342270482	0.27965892736795617	0.2606189531324978	-176.99066453064006	-26708.137612814084	-168.603216557407	-25442.448811544105
65.92999738900669	21283.835734280092	21760.404187745924	32355.317617778222	31822.615512560933	37854.32314365995	36796.396132652	42972.05902234636	41439.511608014815	51664.96685933728	49377.08434545837	0.28046311551462216	0.26135429297979923	-177.10858551640558	-26886.96831370145	-168.69056253961753	-25609.011345126666
66.32725878934137	21197.794472850055	21678.527742520135	32278.847994402964	31750.152319442444	37783.94144066384	36729.36471033122	42906.715997062136	41376.962254070684	51605.84035180146	49320.164637827045	0.281280025254889	0.26210118281518807	-177.224618736298	-27066.69616809208	-168.7756773166766	-25776.31668400485
66.72691388945532	21110.9770802941	21595.917711513917	32201.779342844202	31677.135726738208	37713.08964514619	36661.89580939599	42841.01524206945	41314.075803387444	51546.50974875997	49263.04699995689	0.2821098986938758	0.2628598402753468	-177.33888894174015	-27247.342926282436	-168.85867324299033	-25944.382942888886
67.12897711259382	21023.376504013686	21512.56727537545	32124.106755716082	31603.56147621115	37641.76533085035	36593.98742057819	42774.95656653543	41250.85224114301	51486.97790797604	49205.73416945314	0.28295298366599586	0.26363048809233675	-177.4515227361917	-27428.931074944325	-168.93966425075632	-26113.228867405094
67.53346296890952	20934.985604170066	21428.46951748927	32045.82522073746	31529.425218051263	37569.966011875644	36525.637484865714	42708.539763265195	41187.29154119498	51427.247725694826	49148.22892169609	0.28380953390155617	0.26441335424044066	-177.5626486375986	-27611.48386211414	-169.01876590427855	-26282.873855692334
67.94038605598601	20845.797153317562	21343.617422861134	31966.929617765054	31454.722508224862	37497.689140657625	36456.84389177133	42641.76460773469	41123.393665282485	51367.32213693366	49090.534070157206	0.2846798091991015	0.26520867208803933	-177.67239714240714	-27795.02532303799	-169.09609545580315	-26453.337980761193
68.3497610593647	20755.80383610774	21258.00387703415	31887.41471573827	31379.448805742584	37424.932105880165	36387.604477542336	42574.63085708634	41059.15856219643	51307.204115771856	49032.65246671607	0.2855640756037312	0.26601668055471916	-177.78090079106187	-27979.580306810327	-169.1717719029475	-26624.642013619654
68.7616027530747	20664.998249070864	21171.62166504038	31807.275169533306	31303.59946984394	37351.692230316716	36317.917023308786	42507.13824908612	40994.586166917456	51246.89667563996	48974.58700197829	0.28646260559162057	0.26683762427382207	-177.88829423575953	-28165.17450405378	-169.24591604754096	-26796.80744718481
69.17592600016614	20573.372900480623	21084.46347039215	31726.505516723366	31227.16975709527	37277.96676859798	36247.779253168366	42439.28650104024	40929.67639971953	51186.40286960773	48916.3406055936	0.28737567826100024	0.2676717537606439	-177.99471431157144	-28351.834475742653	-169.31865055769595	-26969.856521246955
69.59274575324658	20480.920210309032	20996.521874117603	31645.100174241794	31150.154818397972	37203.75290490274	36177.18883220431	42371.07530866919	40864.42916523769	51125.725790670054	48857.91624657351	0.2883035795298468	0.268519325586521	-178.10030010820628	-28539.587682827376	-169.3901000308033	-27143.812248183414
70.01207705502031	20387.632510279735	20907.789353846732	31563.05343494684	31072.549695905826	37129.047750571015	36106.14336443617	42302.50434493987	40798.844351500295	51064.86857203314	48799.31693361074	0.28924660234055877	0.2693806025590281	-178.2051930456655	-28728.462517189793	-169.46039105948876	-27318.698439787142
70.43393503883172	20293.50204402563	20818.25828295143	31480.35946408228	30994.34931984561	37053.84834163331	36034.64039069773	42233.573258850134	40732.92182892102	51003.83438739623	48740.54571539608	0.29020504687189685	0.27025585390854634	-178.30953695269272	-28918.48833375424	-169.52965230044356	-27494.539735130034
70.85833492921113	20198.520967361044	20727.920929747313	31397.012295633536	30915.548505240706	36978.151636256174	35962.67738644231	42164.28167416777	40666.66144925227	50942.62645123296	48681.60568093647	0.2911792207584866	0.27114535548144897	-178.41347814555047	-29109.695483456366	-169.59801454317494	-27671.36162914615
71.2852920424243	20102.681348676262	20636.769456762944	31313.00582857495	30836.14194853347	36901.95451209953	35890.25175947162	42094.629188120336	40600.06304449722	50881.24801907017	48622.49995987242	0.2921694393181877	0.27204938994018063	-178.51716551190475	-29302.115347784944	-169.6656107835297	-27849.190502631478
71.71482178702524	20005.975169463647	20544.795920082586	31228.333823004534	30756.124224102587	36825.253763581924	35817.3608475845	42024.61537003338	40533.12642577787	50819.70238776305	48563.23172279388	0.2931760257876554	0.27296824697050887	-178.62075059761992	-29495.780374661088	-169.73257630000444	-28028.053653436713
72.14693966441222	19908.39432498522	20451.992268770195	31142.989896163228	30675.489780672357	36748.04609905066	35744.00191614302	41954.239759915305	40465.85138215806	50757.992895767	48503.80418155447	0.2941993115664283	0.2739022234962474	-178.72438769434666	-29690.724115267396	-169.79904873043415	-28207.979328447953
72.58166126938723	19809.930625093268	20358.350344383027	31056.967518336445	30594.232937611912	36670.328137854856	35670.17215555429	41883.50186698858	40398.23767942101	50696.1229234075	48444.22058958612	0.295239636469898	0.27485162390175033	-178.8282339317593	-29886.981262561865	-169.86516815291543	-28388.996757071465
73.01900229071879	19710.57579521334	20263.86188058142	30970.260008632005	30512.347881118196	36592.096407314624	35595.86867866191	41812.401168161574	40330.28505879655	50634.09589314405	48384.48424220976	0.2962973489915233	0.2758167602625121	-178.9324493732347	-30084.587691264227	-169.93107716990926	-28571.136186016724
73.45897851170821	19610.32147750302	20168.518502845232	30882.86053063327	30429.828660281502	36513.34733958549	35521.08851804623	41740.93710644198	40261.993235638794	50571.915269831225	48324.598476945495	0.29737280657468146	0.2767979525841989	-179.0371971136483	-30283.58049915079	-169.99692099429376	-28754.428915258497
73.90160581075892	19509.159232198086	20072.311728305085	30794.762087922118	30346.669183028207	36434.07726841208	35445.828623228204	41669.10908928717	40193.36189805021	50509.58456097398	48264.56667381933	0.2984663758945526	0.2777955290504708	-179.14264338143403	-30483.998050095513	-170.0628475391568	-28938.907335500233
74.34690016194996	19407.080539159666	19975.232965699073	30705.95751946917	30262.86321193778	36354.282425768004	35370.08585777414	41596.9164868902	40124.39070545125	50447.10731697828	48204.39225566765	0.299578433150464	0.27880982627996553	-179.2489576436783	-30685.880018600263	-170.12900751025154	-29124.60496697761
74.79487763561212	19304.07679963641	19877.273515465353	30616.439494886676	30178.4043599296	36273.95893837705	35293.856996297	41524.3586303981	40055.07928709241	50384.487131395595	48144.07868843818	0.3007093643691338	0.27984118959282533	-179.35631271504826	-30889.267436102033	-170.19555450201733	-29311.556499820203
75.24555439890803	19200.139338256646	19778.42456998211	30526.200509540864	30093.28608581593	36193.1028241116	35217.13872135068	41451.43481006036	39985.42724050691	50321.72764116155	48083.62948148772	0.30185956571927786	0.2808899732871765	-179.46488487071474	-31094.202739061788	-170.26264509728935	-29499.797836015
75.6989467164156	19095.259405265904	19678.67721396668	30435.23287951891	30007.501689716126	36111.70998826282	35139.92762021228	41378.144273303435	39915.43412990058	50258.832526826925	48023.04818787495	0.30302944383805797	0.2819565409259828	-179.57485396273114	-31300.72981879115	-170.33043896996242	-29689.366132902913
76.15507095071504	18989.42817902721	19578.02242504735	30343.528736447737	29921.044308329012	36029.77621967905	35062.2201815494	41304.486222730186	39845.09948447791	50195.80551278226	47962.338404649905	0.30421941616988724	0.2830412656347182	-179.68640354085073	-31508.89407329168	-170.39909899167833	-29880.299848418683
76.61394356297929	18882.63676880082	19476.451074520788	30251.08002215907	29833.90691005747	35947.29718676558	34984.012791966365	41230.45981403877	39774.42279669966	50132.650367473296	47901.503773137025	0.305429911318114	0.28414453041032806	-179.7997209775276	-31718.742461034097	-170.46879134254414	-30072.638788139448
77.07558111356816	18774.87621782308	19373.953928310588	30157.87848319808	29746.082289982296	35864.26843334235	34905.30173242606	41156.06415385998	39703.403520470834	50069.37090360869	47840.54797921379	0.30666136941014777	0.2852667284419565	-179.9149975967157	-31930.32355674077	-170.5396856250154	-30266.42415403761
77.54000026262605	18666.13750670332	19270.521648141745	30063.915665170305	29657.56306467957	35780.68537435267	34826.0831745417	41081.298297507776	39632.041069255036	50005.97097835769	47779.47475358257	0.307914242476603	0.28640826344396186	-180.0324288082993	-32143.68760949839	-170.6119549830546	-30461.6985953385
78.00721777068286	18556.41155716	19166.144792948027	29969.182906922964	29568.341666877128	35696.54329141775	34746.35317673334	41006.16124664011	39560.334814112175	49942.454493537625	47718.2878720356	0.30918899484507467	0.28756955000174894	-180.15221424603078	-32358.886602901854	-170.68577622459998	-30658.506261220202
78.47725049925933	18445.68923611822	19060.813820529896	29873.67133455679	29478.410339945804	35611.83732823149	34666.10768024466	40930.65194682675	39488.284081657126	49878.8253957911	47656.991155713185	0.31048610354918343	0.2887510139309841	-180.27455791059037	-32575.97431758698	-170.76132994837826	-30856.892855572514
78.95011541147531	18333.961360191413	18954.519089481444	29777.371855263355	29387.7611322198	35526.56248578877	34585.342505013665	40854.769285019305	39415.88815193478	49815.08767675103	47595.588471353505	0.3118060587535622	0.289953092650774	-180.39966831873608	-32795.00639636163	-170.8388006767418	-31056.905694172718
79.42582957266194	18221.21870057195	18847.250861406126	29680.275150983518	29296.385891141093	35440.713617440386	34504.053345391236	40778.512086919145	39343.146256208165	49751.24537319241	47534.08373153298	0.3131493641954823	0.2911762355714371	-180.52775865596777	-33016.0404115757	-170.9183769912852	-31258.593763770536
79.90441015097758	18107.451988356992	18738.999303443197	29582.371671883942	29204.276257224086	35354.28542376981	34422.23576570345	40701.87911424086	39270.057574657476	49687.30256717244	47472.48089489884	0.31451653764386134	0.2924209044975056	-180.65904693571792	-33239.13593531214	-171.00025167485	-31462.007783781737
80.38587441802741	17992.65192033561	18629.754491125834	29483.65162964491	29111.423657832867	35267.27244728188	34339.88519564827	40624.86906186349	39196.621233982936	49623.26338615368	47410.783966389085	0.3159081113764229	0.29368757404664003	-180.7937561638464	-33464.354612245224	-171.08462185826647	-31667.20027035009
80.87023974948666	17876.809165267547	18519.50641159641	29384.10499055785	29017.819300768548	35179.669066899325	34256.99692552354	40547.480554868314	39122.83630491127	49559.13200311418	47348.996997443566	0.31732463267581223	0.294976732085172	-180.93211450871604	-33691.7602353571	-171.1716891720862	-31874.22560293507
81.35752362572781	17759.914370682076	18408.244967202427	29283.721468425465	28923.454167658587	35091.46949225644	34173.56610127626	40469.71214545508	39048.70179959777	49494.912636638845	47287.12408620088	0.31876666434553286	0.29628888018101934	-181.07435547726345	-33921.41882454045	-171.2616599041794	-32083.140093577094
81.8477436324513	17641.958170230748	18295.9599795015	29182.49051726303	28828.31900714523	35002.66775778543	34089.58771936913	40391.562309734676	38974.21666892313	49430.609550995294	47225.1693776845	0.3202347852465754	0.29762453407476014	-181.22071809743647	-34153.39870837703	-171.35474516307295	-32294.002058978193
82.34091746132043	17522.93119162532	18182.641193702006	29080.401323793445	28732.40432786476	34913.25771658334	34005.056621453696	40313.02944438916	38899.379799676506	49366.22705618853	47163.13706397242	0.32172959085569275	0.298984224169691	-181.3714471070125	-34387.77060908638	-171.4511610471818	-32506.871895449236
82.83706291059936	17402.824065198452	18068.27828357116	28977.44279973527	28635.70039121494	34823.23303405524	33919.96748884592	40234.111863197744	38824.190011624065	49301.76950799778	47101.0313843543	0.3232516938462911	0.3003684960417329	-181.52679314854322	-34624.60773070436	-171.55112881998502	-32721.81215681322
83.33619788579601	17281.627433121877	17952.86085684043	28873.60357387646	28538.19720390206	34732.58718132094	33834.314836792706	40154.80779341842	38748.64605445378	49237.24130798984	47038.85662547017	0.32480172469296936	0.30177791097009277	-181.68701297213556	-34863.985850944184	-171.65487509228842	-32938.887635611
83.83834040030794	17159.331959322742	17836.378461143413	28768.87198393241	28439.88451026423	34641.31342837881	33748.09300852374	40075.11537202302	38672.74660459452	49172.64690351082	46976.617121433264	0.3263803323008049	0.30321304648964253	-181.8523696438133	-35105.98341633566	-171.76263200985704	-33158.165447304025
84.34350857607244	17035.928340138005	17718.820590521034	28663.23606818342	28340.751784364365	34549.4048370162	33661.29616907878	39995.03264177652	38596.49026190202	49107.99078765358	46914.31725393401	0.32798818466048424	0.3046744969660011	-182.02313276255882	-35350.681641416624	-171.87463744927663	-33379.715118177235
84.85172064422062	16911.407315749544	17600.17669253113	28556.683556887667	28240.78822184647	34456.854253455596	33573.91829890069	39914.55754715467	38519.875546205796	49043.277499198244	46851.96145232343	0.3296259695305165	0.30616287419439797	-182.19957868428173	-35598.16461165249	-171.99113522027983	-33603.608676624484
85.36299494573534	16785.759682445445	17480.436176003168	28449.201863467544	28139.98273155115	34363.65430072801	33485.953187186446	39833.6879300936	38442.90089371205	48978.511622526625	46789.554193676224	0.33129439514774967	0.30767880802340014	-182.38199075328885	-35848.51939040609	-172.1123752752028	-33829.92074814066
85.87734993211305	16658.97630575379	17359.588419478838	28340.778075465187	28038.32392688323	34269.797370760985	33397.39442498453	39752.42152556274	38365.56465325473	48913.697787506106	46727.10000283034	0.3329941909675246	0.3092229470046835	-182.57065954237623	-36101.83613016084	-172.2386139266382	-34058.728654223494
86.39480416602983	16531.0481344984	17237.622780383466	28231.39894526527	27935.800116927086	34175.2756161716	33308.235398029836	39670.75595695415	38287.86508238916	48848.84066934377	46664.603452402924	0.3347261084348306	0.310795959070062	-182.76588310081934	-36358.20818810072	-172.37011407283717	-34290.112515288405
86.91537632201124	16401.966215827597	17114.52860497414	28121.05088058198	27832.399297303276	34080.08094175141	33218.46927930405	39588.688731279566	38209.80034332003	48783.94498840626	46602.069162779495	0.3364909217879414	0.312398532237069	-182.96796721112332	-36617.7322462406	-172.50714543126378	-34524.15535773337
87.43908518710603	16271.721711270031	16990.29523911429	28009.719934709196	27728.10914076232	33984.20499563262	33128.08902131194	39506.217234167365	38131.36849865759	48719.01551000583	46539.50180207643	0.33828942889603	0.31403137534442904	-183.17722565413715	-36880.508436198346	-172.64998478022972	-34760.943225317635
87.9659496615646	16140.305913872902	16864.91203992561	27897.391796531407	27622.916987509438	33887.63916012196	33037.08734806054	39423.33872464983	38052.56750699322	48654.05704414881	46476.9060860734	0.3401224521323941	0.31569521881886053	-183.3939804839647	-37146.64046900347	-172.79891621024944	-35000.565295207314
88.4959887595208	16007.710266481336	16738.368388372135	27784.051780295107	27516.809835255888	33790.374542189435	32945.45674672983	39340.05032973149	37973.395218286576	48589.0744452446	46414.28677811446	0.3419908392849563	0.31739081547468934	-183.61856231126148	-37416.23576981388	-172.95423138339174	-35243.11399857327
89.0292216096782	15873.926381219773	16610.653702833577	27669.68481514072	27409.774328992742	33692.40196359938	32853.189459022804	39256.34903872942	37893.849369056545	48524.07261177407	46351.64868897655	0.3438954645058167	0.31911894134785307	-183.85131059715786	-37689.40561810229	-173.11622980302127	-35488.685146273114
89.56566745600044	15738.946060237657	16481.757453727252	27554.2754343941	27301.79675048126	33593.71195066768	32760.27747218024	39172.23169737419	37813.927577365124	48459.05648591219	46288.99667670102	0.3458372293017527	0.3208803965659534	-184.0925739566119	-37966.26529325917	-173.28521909285337	-35737.378059597686
90.1053456584057	15602.761317786079	16351.669179242479	27437.807764620677	27192.863007457785	33494.29472363303	32666.712509648536	39087.6950016616	37733.62733758736	48394.03105310548	46226.3356463888	0.34781706356757397	0.32267600625610005	-184.34271047117	-38246.93422569055	-173.46151528534028	-35989.29570617527
90.6482756934654	15465.364403692853	16220.378502252779	27320.265514443312	27082.958622548584	33394.14018562574	32572.48602138539	39002.735491443585	37652.94601495546	48329.001341599746	46163.67054995512	0.3498359266644303	0.3245066214923593	-184.6020880136275	-38531.53615415003	-173.64544312181533	-36244.5448417142
91.19447715510712	15326.747828306206	16087.875148474943	27201.631963126667	26972.06872189124	33293.23791121809	32477.58917378796	38917.34954374658	37571.880839867765	48263.972421914536	46101.00638584085	0.351894808545261	0.3263731202847849	-184.8710845822534	-38820.199288930744	-173.83733636231045	-36503.23615730833
91.74396975532183	15186.904388980816	15954.148965947912	27081.88994893374	26860.178023461543	33191.57713454155	32382.012839229945	38831.53336580494	37490.428901951804	48198.94940626388	46038.348198679865	0.35399473092960315	0.3282764086120056	-185.1500886459762	-39113.05648138095	-174.03753810646595	-36765.4844327122
92.29677332487483	15045.827198180841	15819.189945906455	26961.021857258766	26747.2708251029	33089.14673695263	32285.747585189976	38745.2829877966	37408.58714386938	48133.93744791746	45975.70107891768	0.35613674853022564	0.3302174214995414	-185.43949950171373	-39410.24540020246	-174.24640112652196	-37031.40869606007
92.85290781402206	14903.509713277366	15682.988245128561	26839.009608543714	26633.330992257383	32985.93523423019	32188.783662955262	38658.59425526708	37326.35235485259	48068.94174049994	45913.07016237898	0.3583219503340908	0.3321971241461157	-185.73972764171776	-39711.9087141864	-174.46428821094014	-37301.132389752194
93.41239329322968	14759.945768121148	15545.534209839701	26715.83464598789	26518.341945399592	32881.93076328771	32091.11099588433	38571.46282122889	37243.721163958486	48003.96751722641	45850.46062978262	0.3605514609402946	0.3342165131002918	-186.05119513413592	-40018.194282338955	-174.69157252140576	-37574.783543427475
93.97524995389855	14615.1296064709	15406.818401258066	26591.47792305841	26402.286647171582	32777.12106837862	31992.71916720821	38483.88413791818	37160.69003302706	47939.020050065905	45787.877706196785	0.3628264419577974	0.3362766174899753	-186.37433601409793	-40329.25535091665	-174.92863796089296	-37852.49495358206
94.54149810909283	14469.055917363346	15266.831622872129	26465.91989081743	26285.14758922464	32671.49348678037	31893.597407355886	38395.853448198744	37077.2552493334	47874.10464883619	45725.32666043727	0.3651480934658967	0.33837850030739036	-186.70959668776413	-40645.25075816922	-175.175879555376	-38134.40437065903
95.11115819427312	14321.719872508202	15125.564949540436	26339.14048507557	26166.90677876657	32565.034933931496	31793.73458077923	38307.36577658966	36993.412917913636	47809.22666021686	45662.81280439757	0.3675176555405338	0.34052325975232195	-187.05743634875762	-40966.34514680691	-175.4337038487174	-38420.654693687335
95.68425076803395	14173.117165798081	14983.009758512088	26211.119113392884	26047.545724823594	32457.73188800695	31693.119172262843	38218.41591990651	36909.15895355551	47744.39146668528	45600.34149231453	0.3699364098497065	0.34271203063653555	-187.41832740610698	-41292.70918425545	-175.70252931002324	-38711.39417251386
96.26079651284576	14023.244055020077	14839.157762465251	26081.834641942583	25927.045424219716	32349.57037390592	31591.739272693765	38128.99843749304	36824.48907243277	47679.60448536373	45537.91811995958	0.37240568132144475	0.3449459858524545	-187.79275592594058	-41624.51979135629	-175.9827867558197	-39006.77661836613
96.84081623580131	13872.097405860488	14694.001044667571	25951.265382262296	25805.38634728389	32240.53594663383	31489.582564272558	38039.10764102724	36739.398783370634	47614.87116677806	45475.548123755645	0.37492683988793973	0.3472263379093584	-188.18122208500426	-41961.96037932485	-176.27491978559556	-39306.96162264235
97.42433086936633	13719.674738292395	14547.532096363235	25819.389077916047	25682.54842329345	32130.613674053693	31386.636305141456	37948.73758388066	36653.88337872183	47550.19699351944	45413.236979812464	0.3775013023096842	0.3495543405405046	-188.58424063789062	-42305.22109562345	-176.57938523235862	-39612.114784537815
98.01136147213543	13565.974275437584	14399.743856495776	25686.182891096447	25558.511025666907	32019.78811898515	31282.887313407613	37857.88205001102	36567.937924837046	47485.58747880581	45350.990202877176	0.3801305340836325	0.35193129038480986	-189.00234139582608	-42654.49907846004	-176.89665362691812	-39922.407947428524
98.60192922959182	13410.994994994455	14250.629753878411	25551.623389199718	25433.252956920966	31908.043320627818	31178.321950537815	37766.53454236637	36481.55725210981	47421.04816493761	45288.8133451955	0.38281605143960645	0.3543585287468706	-189.43606971963527	-43009.99872076325	-177.2272096782217	-40238.019444816746
99.1960554548718	13254.736683321315	14100.183751925106	25415.686531408548	25306.752433408084	31795.362775282996	31072.926104098453	37674.688270776205	36394.73594457408	47356.58462163966	45226.71199527635	0.3855594234294295	0.3568374434393391	-189.88598702461968	-43371.93194332626	-177.57155276816047	-40559.13435567636
99.79376158953411	13097.199992265998	13948.400396059802	25278.347655325975	25178.987069856867	31681.729416351685	30966.685169817796	37582.3361393094	36307.46832903695	47292.20244428715	45164.69177655779	0.3883622741135163	0.35936947071192	-190.35267129790736	-43740.51847753674	-177.93019746159916	-40885.944769713096
100.39506920433367	12938.386498828442	13795.274863921222	25139.58146370444	25049.93386373752	31567.12559358104	30859.584032941857	37489.47073306915	36219.748463720716	47227.90725200493	45102.75834596528	0.3912262848498306	0.3619560972714244	-190.83671762901577	-44115.98615803663	-178.30367403279888	-41218.65006296802
101.00000000000001	12778.298767742226	13640.803018483604	24999.362011322763	24919.569179481132	31451.533051535305	30751.607048858572	37396.08430440265	36131.57012639201	47163.70468563671	45040.91739235861	0.39415319669051047	0.3645988623975684	-191.08391054617533	-44305.46927993062	-178.494771396694	-41386.50181556458
