# Supplementary material for: White matter micro- and macrostructure brain charts for the human lifespan
Source: Nature. 2026 May 13;655(8124):979–89. doi: 10.1038/s41586-026-10454-2 (PMC13391363; doi:10.1038/s41586-026-10454-2)
Supplement: Supplementary file 12 — Centiles trajectories of brain charts. SDT.T9.1–5 contain the brain charts for the global metrics; SDT.T9.6–509 contain the brain charts for the tract-specific metrics (unnormalized); and SDT.T9.510–1157 contain the brain charts for the tract-specific macrostructural metrics (normalized). Included in each table are the male and female centile trajectories for the 2.5th, 25th, 50th, 75th and 97.5th percentiles; the interquartile range normalized by the 50th centile; and the derivatives of the 50th centiles with respect to both age and log(age). Charts are sampled in logarithmically spaced intervals. Age is reported in years, while centile trajectory values are reported in metric-specific units: diffusivities in mm2 s−1, volume in mm3, surface area in mm2, average length in mm, and FA is dimensionless (unitless). [file 41586_2026_10454_MOESM12_ESM.zip › plotted_curves/SDT.T9.18-AF_right_surface_area_curve_metrics.csv]

ages	male_0.025th_percentile	female_0.025th_percentile	male_0.25th_percentile	female_0.25th_percentile	male_0.5th_percentile	female_0.5th_percentile	male_0.75th_percentile	female_0.75th_percentile	male_0.975th_percentile	female_0.975th_percentile	male_normalized_quantile_range	fwmale_normalized_quantile_range	male_median_centile_d_age	male_median_centile_d_log_age	female_median_centile_d_age	female_median_centile_d_log_age
0.25	11554.275632000894	11304.101444638649	16103.761858676073	15719.548453928874	18536.734060270785	18080.017817691314	20959.69374835669	20430.735131449892	25489.098225707905	24825.594466320304	0.26196264530159	0.2605742275824041	16588.174542183235	9577.660576974165	16179.467869603177	9341.68200226349
0.25150637576242696	11569.851035568634	11319.339608903747	16125.47014215929	15740.738808215749	18561.722084344037	18104.39017593905	20987.948015849954	20458.27634759723	25523.45830460086	24859.060121839255	0.26196264827130133	0.2605742305339368	16564.13729120884	9592.511398715898	16156.022859418765	9356.166923294775
0.2530218281966045	11585.47473983622	11334.625028067021	16147.245745736605	15761.994876436946	18586.787599718682	18128.838116225328	21016.289903995035	20485.902973119257	25557.924939619377	24892.629559731784	0.2619626512723546	0.2605742335166206	16515.936535404995	9622.229034624528	16109.009695861489	9385.15236373851
0.25454641199404576	11601.146796805184	11349.957753004126	16169.088741898684	15783.31672935359	18611.93068984288	18153.361719942197	21044.719507152517	20513.615099995048	25592.498245523155	24926.302891770123	0.2619626543051022	0.26057423653080386	16467.773279289715	9651.978505675681	16062.033108042553	9414.16885495279
0.2560801821758082	11616.86725798998	11365.33783411426	16190.9992024575	15804.7044370644	18637.15143738363	18177.96106771993	21073.23691879975	20541.412819342935	25627.178335997913	24960.08022868068	0.2619626573698991	0.26057423957684067	16419.647967804223	9681.75951136183	16015.093529981561	9443.216103860177
0.25762319409447826	11632.636174414407	11380.7653213166	16212.977198541372	15826.158069000756	18662.44992422105	18202.636239421303	21101.84223152444	20569.296221414013	25661.96532364755	24993.961680136184	0.2619626604671049	0.2605742426550876	16371.561043490656	9711.57174893329	15968.191393276677	9472.293815145735
0.2591755034361701	11648.453596607873	11396.240264046546	16235.02280058974	15847.67769392148	18687.826231442396	18227.38731413564	21130.535537017837	20597.265395585437	25696.85931998592	25027.94735474754	0.2619626635970835	0.26057424576590704	16323.512946332805	9741.41491329996	15921.327127097175	9501.401691252366
0.2607371662225343	11664.319574601534	11411.76271125217	16257.136078347785	15869.26337990788	18713.28043933584	18252.214370173075	21159.316926067746	20625.320430353913	25731.86043542829	25062.037360055896	0.2619626667602031	0.26057424890966446	16275.504113871604	9771.288697081618	15874.501158215106	9530.539432379417
0.2623082388127803	11680.234157924675	11427.332711390452	16279.317100861415	15890.915194358548	18738.812627384716	18277.117485058574	21188.186488551983	20653.461413328972	25766.968779283383	25096.23180252451	0.2619626699568357	0.2605742520867295	16227.5349811567	9801.192790572997	15827.713910934515	9559.70673643751
0.2638887779057103	11696.19739560079	11442.95031242356	16301.565936471765	15912.63320398415	18764.422874261178	18302.096735525975	21217.14431343123	20681.688431226223	25802.18445974473	25130.530787530515	0.2619626731873579	0.26057425529747735	16179.605980640277	9831.126881675795	15780.965807062574	9588.903299023397
0.26547884054176485	11712.20933614369	11458.615561815006	16323.882652809805	15934.417474802147	18790.111257820026	18327.15219751187	21246.19048874204	20710.00156986043	25837.50758388212	25164.93441935654	0.2619626764521513	0.26057425854228594	16131.717542335391	9861.090655966662	15734.257266016677	9618.128813459072
0.2670784841050822	11728.27002755384	11474.328506526086	16346.267316791222	15956.268072131768	18815.877855092764	18352.283946149866	21275.325101590122	20738.40091413904	25872.938257633472	25199.44280118283	0.2619626797516007	0.26057426182153853	16083.870093720034	9891.083796644583	15687.588704743423	9647.38297075266
0.26868776632556873	11744.379517314295	11490.089193011881	16368.719994610772	15978.185060588505	18841.72274228113	18377.492055764233	21304.548238143052	20766.88654805502	25908.476585795936	25234.056035078534	0.26196268308609605	0.260574265135623	16036.064059709199	9921.10598449409	15640.960537694395	9676.665459554177
0.2703067452809827	11760.537852386882	11505.897667217541	16391.240751736943	16000.168504078934	18867.64599475097	18402.776599863962	21333.85998362331	20795.4585546801	25944.122672017445	25268.774221993524	0.26196268645603266	0.26057426848493137	15988.299862729385	9951.156897920184	15594.373176877387	9705.975966188125
0.2719354793990299	11776.745079208285	11521.753974574433	16413.82965290651	16022.218465795355	18893.647687025936	18428.137651136574	21363.260422301162	20824.11701615782	25979.87661878808	25303.59746174993	0.26196268986180865	0.26057427186986	15940.577922665514	9981.236212904565	15547.827031836845	9735.314174620435
0.27357402745947257	11793.001243686082	11537.65815999628	16436.486762119017	16044.33500821044	18919.72789278116	18453.575281441998	21392.74963748753	20852.862013696602	26015.738527431364	25338.525853033712	0.2619626933038281	0.2605742752908104	15892.89865682926	10011.343602976296	15501.322509604506	9764.679766428657
0.2752224485962505	11809.306391194701	11553.610267875214	16459.212142631153	16066.518193071735	18945.88668483678	18479.089561806228	21422.327711526643	20881.69362756256	26051.708498095366	25373.55949338596	0.2619626967824994	0.26057427874818784	15845.262480006553	10041.47873922484	15454.860014745966	9794.072420801967
0.27688080229961526	11825.660566571545	11569.610342077951	16482.00585695133	16088.768081396336	18972.12413515167	18504.680562415215	21451.994725788998	20910.61193707264	26087.786629744085	25408.69847919453	0.26196270029823604	0.26057428224240375	15797.66980443336	10071.641290277243	15408.439949338324	9823.491814532783
0.2785491484182772	11842.063814112858	11585.658425941781	16504.867966833943	16111.084733465335	18998.440314816875	18530.34835260846	21481.750760663865	20939.617020587353	26123.973020148413	25443.942905685202	0.26196270385145526	0.2605742857738732	15750.121039791033	10101.83092227485	15362.06271297019	9852.937621989287
0.28022754716156506	11858.51617756974	11601.754562270658	16527.798533273803	16133.46820881838	19024.835294049197	18556.093000872774	21511.5958955521	20968.708955503727	26160.267765877325	25479.292866913172	0.2619627074425808	0.26057428934301663	15702.616593187675	10132.047298859805	15315.728702710941	9882.409515095409
0.2819160591015993	11875.017700144024	11617.898793331124	16550.79761650042	16155.918566247996	19051.30914218458	18581.91457483576	21541.530208858632	20997.887818247942	26196.670962288794	25514.74845575406	0.26196271107204006	0.2605742929502593	15655.156869214028	10162.290081187151	15269.438313206658	9911.907163369935
0.28361474517547763	11891.568424484298	11634.091160848557	16573.86527597242	16178.435863794388	19077.86192767173	18607.813141259787	21571.553777985264	21027.153684268535	26233.182703521008	25550.309763895668	0.2619627147402656	0.26057429659603076	15607.742269830778	10192.558927842882	15223.191936502233	9941.430233802646
0.2853236666874746	11908.168392681508	11650.331706002647	16597.001570371474	16201.020158739146	19104.493718065103	18633.78876603482	21601.666679322734	21056.506628028284	26269.80308248274	25585.976881828105	0.2619627184476957	0.26057430028076695	15560.373194472864	10222.853494902141	15176.989962171763	9970.978390930686
0.2870428853112538	11924.817646265195	11666.620469423906	16620.206557597015	16223.671507600391	19131.204580018813	18659.841514172786	21631.868988243852	21085.946722997844	26306.532190844973	25621.749898836086	0.26196272219477296	0.2605743040049075	15513.050040044822	10253.17343590362	15130.832777359523	10000.551296843216
0.28877246309209376	11941.516226199015	11682.957491189205	16643.480294759993	16246.389966126564	19157.99457927949	18685.971449800436	21662.160779095382	21115.474041647703	26343.37011903107	25657.628902989145	0.2619627259819455	0.26057430776889795	15465.773200796917	10283.518401764799	15084.720766600221	10030.14861105429
0.2905124624491269	11958.26417287666	11699.342810817787	16666.822838177228	16269.175589290922	19184.863780679738	18712.17863615305	21692.542125190703	21145.08865544104	26380.316956207822	25693.61398113293	0.2619627298096671	0.26057431157318905	15418.543068415485	10313.888040816411	15038.654311932623	10059.769990563393
0.29226294617759224	11975.061526117526	11715.776467267042	16690.23424336536	16292.028431285618	19211.812248131184	18738.46313556761	21723.013098801894	21174.790634826008	26417.37279027581	25729.705218879888	0.26196273367839584	0.2605743154182364	15371.360032049939	10344.281998813618	14992.633792913519	10089.415089849383
0.294023977451102	11991.908325162678	11732.258498928553	16713.714565035203	16314.948545516228	19238.84004461799	18764.825009476473	21753.573771152438	21204.580049228643	26454.537707860607	25765.90270060059	0.26196273758859595	0.26057431930450137	15324.224478286691	10374.699918900616	14946.659586613066	10119.083560856525
0.29579561982392083	12008.804608670376	11748.788943623731	16737.263857085552	16337.935984595693	19265.947232189716	18791.26431840047	21784.22421240914	21234.456967044986	26491.81179430285	25802.206509414198	0.26196274154073673	0.2605743232324502	15277.136791082099	10405.141441551503	14900.732067503035	10148.77505289996
0.29757793723326015	12025.750414711845	11765.367838599599	16760.88217259728	16360.990800338446	19293.133871954527	18817.781121942095	21814.964491674444	21264.421455633452	26529.19513364897	25838.616727179186	0.2619627455352928	0.2605743272025552	15230.097351830453	10435.606204603333	14854.851607597433	10178.489212749992
0.29937099400158496	12042.745780766936	11781.995220524715	16784.569563827266	16384.11304375475	19320.40002407222	18844.37547877903	21845.79467697856	21294.47358130747	26566.687808641596	25875.133434484393	0.2619627495727453	0.2605743312152933	15183.106539336964	10466.09384321561	14809.018576387316	10208.225684570149
0.3011748548389356	12059.790743719754	11798.671125484734	16808.32608220234	16407.302765044526	19347.74574774723	18871.047446657023	21876.71483527154	21324.613409327478	26604.28990070993	25911.756710639285	0.2619627536535796	0.2605743352711482	15136.164729844779	10496.603989880998	14763.233340817504	10237.98410988925
0.30298958484526295	12076.885339854345	11815.395588978246	16832.151778313255	16430.560013591567	19375.171101221713	18897.797082383262	21907.725032415485	21354.84100389339	26642.00148996025	25948.486633664856	0.26196275777828804	0.26057433937060814	15089.272296979092	10527.13627436757	14717.496265324764	10267.76412760606
0.30481524951277783	12094.029604850126	11832.16864591234	16856.046701908344	16453.88483795739	19402.676141768236	18924.624441819273	21938.82533317624	21385.15642813662	26679.822655165834	25985.323280283854	0.2619627619473673	0.2605743435141677	15042.429611832835	10557.690323761664	14671.807711833157	10297.56537398044
0.3066519147283146	12111.223573777746	11848.990330598426	16880.010901887716	16477.277285875418	19430.260925683095	18951.529579874255	21970.01580121589	21415.55974411251	26717.753473757843	26022.26672591166	0.2619627661613211	0.2605743477023271	14995.637042883784	10588.265762391035	14626.168039769866	10327.387482615188
0.3084996467757088	12128.467281094241	11865.860676747749	16904.04442629654	16500.73740424473	19457.925508278615	18978.512550497882	22001.29649908401	21446.051012792217	26755.794021814647	26059.31704464641	0.2619627704206587	0.26057435193559214	14948.894955990836	10618.862211817876	14580.577605972067	10357.230084388983
0.31035851233818973	12145.760760638872	11882.779717466985	16928.147322319233	16524.265239123954	19485.669943876404	19005.573406673284	22032.667488210067	21476.630294054794	26793.944374052622	26096.474309259323	0.2619627747258948	0.26057435621447517	14902.20371449925	10649.479290877003	14535.036764821038	10387.092807524372
0.3122285785007863	12163.104045628415	11899.747485253949	16952.319636272918	16547.86083572532	19513.494285799883	19032.712200410206	22064.128828894973	21507.29764667944	26832.204603815862	26133.738591185367	0.26196277907755133	0.2605743605394941	14855.563679121435	10680.11661559064	14489.545868167654	10416.975277519785
0.3141099127527488	12180.497168652706	11916.764011993002	16976.56141360118	16571.52423840825	19541.398586367064	19059.928982737638	22095.68058030289	21538.053128337164	26870.574783066222	26171.10996051309	0.26196278347615476	0.26057436491117275	14808.975208020769	10710.773799208924	14444.105265326798	10446.877117136493
0.31600258298998396	12197.940161670078	11933.829328950726	17000.872698867755	16595.255490673353	19569.38289688331	19087.223803696903	22127.322800453087	21568.896795583023	26909.054982373407	26208.588485975175	0.26196278792223887	0.2605743693300412	14762.438656735234	10741.450452125631	14398.715303073637	10476.797946368344
0.3179066575175057	12215.433056002626	11950.943466771192	17025.253535749904	16619.054635155855	19597.447267633688	19114.59671233412	22159.055546211257	21599.828703847557	26947.64527090445	26246.174234938073	0.26196279241634307	0.26057437379663606	14715.954378244467	10772.146181924269	14353.376325709745	10506.737382479478
0.3198222050518999	12232.975882331812	11968.106455471781	17049.7039670323	16642.921713619795	19625.591747875933	19142.04775669351	22190.87887328161	21630.848907429245	26986.345716414038	26283.867273392796	0.26196279695901337	0.2605743783114997	14669.52272298187	10802.860593360849	14308.088675049134	10536.695039975457
0.32174929472380437	12250.568670693632	11985.318324438367	17074.2240346003	16666.856766951307	19653.81638583273	19169.576983809686	22222.792836198107	21661.9574594858	27025.15638523389	26321.667665944384	0.2619628015508024	0.2605743828751815	14623.14403877221	10833.593288300093	14262.852690294385	10566.670530491974
0.32368799608040405	12268.211450474028	12002.579102420757	17098.813779433553	16690.859835152318	19682.121228684366	19197.184439700395	22254.797488316133	21693.15441202595	27064.077342262666	26359.575475801907	0.26196280619226875	0.2605743874882363	14576.818670858629	10864.343865719624	14217.668708216399	10596.66346291406
0.3256383790879404	12285.90425040411	12019.888817528268	17123.47324159933	16714.930957334374	19710.506322560992	19224.870169359412	22286.892881803822	21724.439815901445	27103.10865095535	26397.590764768735	0.26196281088397766	0.26057439215122624	14530.546961903572	10895.111921695992	14172.537063045427	10626.673443273641
0.32760051413423674	12303.647098555479	12037.247497224846	17148.202460246055	16739.070171711857	19738.97171253522	19252.634216748775	22319.079067633647	21755.813720798244	27142.25037331307	26435.713593231834	0.2619628156265015	0.26057439686472017	14484.329252039082	10925.897049409803	14127.458086502738	10656.700074757915
0.3295744720312385	12321.440022335462	12054.655168324629	17173.0014735966	16763.277515595848	19767.517442614444	19280.47662479169	22351.3560955737	21787.276175228504	27181.502569872482	26473.944020152067	0.2619628204204187	0.2605744016292925	14438.1658787895	10956.698839087505	14082.432107817382	10686.742957702372
0.33156032401756863	12339.283048482286	12072.111856987105	17197.8703189416	16787.55302538736	19796.143555733073	19308.397435364757	22383.724014178984	21818.82722652184	27220.865299695182	26512.282103053556	0.26196282526631465	0.26057440644552565	14392.057177141309	10987.516878019087	14037.459453713149	10716.801689560525
0.33355814176109866	12357.176203060322	12089.61758871254	17222.80903263286	16811.896736570987	19824.85009374499	19336.3966892907	22416.18287078284	21850.46692081706	27260.338620357303	26550.72789801361	0.2619628301647819	0.26057441131400877	14346.003479497507	11018.350750515703	13992.540448415093	10746.87586489087
0.33556799736153503	12375.11951145515	12107.17238833707	17247.817650076424	16836.308683708146	19853.637097415547	19364.47442633054	22448.732711487923	21882.195303053326	27299.92258793851	26589.28145965206	0.26196283511641955	0.26057441623533634	14300.005115693435	11049.200037892442	13947.675413629971	10776.965075327083
0.3375899633530214	12393.112998368752	12124.776280028082	17272.896205725905	16860.788900430565	19882.504606413942	19392.630685176147	22481.37358115755	21914.01241696179	27339.617257011498	26627.942841121025	0.2619628401218341	0.26057442121011154	14254.06241302099	11080.064318472985	13902.864668561146	10807.068909564521
0.3396241127067558	12411.156687814568	12142.429287279247	17298.0447330756	16885.337419433432	19911.45265930523	19420.86550344236	22514.105523406706	21945.91830505663	27379.422680631065	26666.71209409405	0.2619628451816388	0.26057442623894433	14208.175696223043	11110.943167571444	13858.108529971913	10837.186953392345
0.3416705188336247	12429.250603112645	12160.131432905968	17323.263264653735	16909.954272469084	19940.481293542594	19449.178917659712	22546.92858059328	21977.91300862686	27419.33891032345	26705.589268756197	0.26196285029645433	0.2605744313224507	14162.345287495293	11141.836157454643	13813.407312128693	10867.318789627403
0.343729255586852	12447.394766884581	12177.882739040253	17348.55183201541	16934.639490339825	19969.590545459196	19477.57096326619	22579.842793808883	22009.99656772703	27459.365996075154	26744.574413792652	0.26196285546690856	0.2605744364612557	14116.571506435983	11172.742857307661	13768.761326741427	10897.463998056483
0.34580039726466444	12465.58920104853	12195.683227125932	17373.91046573567	16959.39310289135	19998.78045026023	19506.041674599648	22612.848202869816	22042.169021168622	27499.50398632198	26783.667576378386	0.2619628606936368	0.2605744416559898	14070.854670173489	11203.662833289709	13724.17088312842	10927.622155533172
0.3478840186129729	12483.83392681435	12213.532917913864	17399.339195402714	16984.215139006024	20028.05104201509	19534.591084890115	22645.944846308266	22074.43040651139	27539.75292793833	26822.868802167537	0.2619628659772815	0.26057444690729237	14025.195093279704	11234.595648458693	13679.636288104579	10957.792835876346
0.34998019482807	12502.128964678379	12231.43183145683	17424.83804961062	17009.105626595814	20057.40235364901	19563.21922625164	22679.13276136282	22106.78076005413	27580.11286622564	26862.178135282265	0.2619628713184934	0.26057445221580966	13979.593087740242	11265.540862729773	13635.157845965587	10987.975609838497
0.352089001559344	12520.474334418403	12249.379987104627	17450.407055952375	17034.06459259547	20086.83441693503	19591.926129674444	22712.4119839694	22139.22011682582	27620.583844901415	26901.595618301948	0.26196287671792995	0.260574457582195	13934.048963025212	11296.498032896314	13590.735858592205	11018.170045165345
0.3542105149120084	12538.870055088531	12267.377403499138	17476.046241012704	17059.092062955668	20116.347262485746	19620.711825017082	22745.78254875193	22171.74851057676	27661.16590608782	26941.121292252446	0.26196288217625713	0.2605744630071106	13888.563026155345	11327.466712677851	13546.370625408366	11048.375706541818
0.35634481144984936	12557.316145014325	12285.424098569283	17501.755630361287	17084.188062636003	20145.94091974551	19649.576340998312	22779.244489013516	22204.36597376939	27701.859090300997	26980.755196594924	0.2619628876941477	0.260574468491225	13843.135581564158	11358.446452572942	13502.062443316914	11078.592155523133
0.35849196819798806	12575.812621787174	12303.520089525846	17527.535248544937	17109.352615597778	20175.61541698143	19678.519705188886	22812.79783672629	22237.072537569005	27742.663436438706	27020.497369214587	0.26196289327228406	0.260574474035216	13797.766931126826	11389.43679987127	13457.811606816016	11108.81895059906
0.36065206264566085	12594.359502259476	12321.66539285663	17553.38511908088	17134.585744797303	20205.37078127562	19707.541944003777	22846.442622522613	22269.868231834993	27783.578981769642	27060.347846410034	0.26196289891135416	0.2605744796397682	13752.457374303602	11420.437298745383	13413.6184079675	11139.05564715853
0.3628251727490157	12612.95680253931	12339.860024321182	17579.305264449333	17159.887472178543	20235.20703851669	19736.643082693758	22880.1788756855	22302.753085111315	27824.60576192175	27100.30666288169	0.2619629046120567	0.2605744853055755	13707.207208017819	11451.447490124963	13369.483136366121	11169.301797431428
0.3650113769339257	12631.604537985186	12358.103998945759	17605.295706086228	17185.25781866612	20265.124213391344	19765.823145337352	22914.00662413906	22335.72712461738	27865.743810870663	27140.37385172071	0.26196291037509634	0.2605744910333384	13662.016726634465	11482.466911666561	13325.406079137698	11199.556950473227
0.36721075409881926	12650.302723200673	12376.397331017984	17631.35646437565	17210.696804157906	20295.122329375685	19795.082154832315	22947.925894438744	22368.790376238463	27906.993160927806	27180.549444397362	0.26196291620118756	0.2605744968237669	13616.886222073808	11513.495097812265	13281.387520996854	11229.820652192924
0.3694233836175272	12669.051372029293	12394.740034081915	17657.487558642806	17236.204447518154	20325.20140872714	19824.42013288772	22981.936711762144	22401.942864516754	27948.35384272921	27220.833470750153	0.2619629220910525	0.26057450267757887	13571.815983810462	11544.531579778995	13237.427744305693	11260.092445368413
0.37164934534214805	12687.850497549107	12413.132120932758	17683.68900714646	17261.780766570162	20355.361472475717	19853.83710001556	23016.039099899175	22435.18461264183	27989.825885223614	27261.225958974228	0.26196292804542226	0.2605745085955004	13526.80629874859	11575.575885419734	13193.527028873563	11290.371869466733
0.3738887196059291	12706.700112067205	12431.573603611341	17709.960827071227	17287.425778088575	20385.602540415188	19883.33307552185	23050.233081242037	22468.515642440674	28031.409315660196	27301.726935609255	0.2619629340650358	0.26057451457826664	13481.857451331802	11606.627539303154	13149.685652144253	11320.658460777719
0.3761415872261661	12725.600227114508	12450.06449339927	17736.303034520377	17313.13949779269	20415.924631094775	19912.90807749895	23084.51867677586	22501.93597436895	28073.104159577266	27342.336425528847	0.26196294015064125	0.26057452062662106	13436.969723585993	11637.686062720604	13105.90388922207	11350.951752409805
0.3784080295071193	12744.5508534403	12468.604800813355	17762.715644508204	17338.92194033868	20446.32776181035	19942.562122816646	23118.89590606878	22535.445627500918	28114.91044079015	27383.05445192828	0.2619629463029958	0.26057452674131576	13392.143395041116	11668.750973599963	13062.182012719102	11381.25127414288
0.3806881282429484	12763.552001006745	12487.194535600349	17789.198670952374	17364.77311931228	20476.81194859569	19972.295227113696	23153.36478726198	22569.044619519926	28156.828181379115	27423.881036312996	0.261962952522865	0.26057453292311167	13347.378742758185	11699.821786498185	13018.520292874426	11411.556552499067
0.38298196572066395	12782.603678983396	12505.833706731566	17815.752126666303	17390.69304722134	20507.37720621364	20002.107404789298	23187.925337059773	22602.73296670874	28198.85740167729	27464.816198486755	0.26196295881102366	0.26057453917277895	13302.676041340455	11730.898012599442	12974.918997536413	11441.867110714316
0.3852896247230969	12801.7058957417	12524.522322397497	17842.37602335149	17416.68173548831	20538.023548147343	20031.998668994453	23222.57757071963	22636.5106839398	28240.998120258566	27505.859956539916	0.26196296516825573	0.26057454549109704	13258.035562968813	11761.97915970767	12931.378392171115	11472.182468714193
0.38761118853188686	12820.858658849489	12543.260390002422	17869.070371589853	17442.73919444277	20568.75098659138	20061.969031623343	23257.321502042207	22670.377784665467	28283.250353925447	27547.012326837514	0.2619629715953543	0.2605745518788539	13213.457577402703	11793.06473223446	12887.898739905097	11502.502143130638
0.3899467409304866	12840.061975065446	12562.047916159021	17895.835180836006	17468.865433313942	20599.559532442916	20092.018503304764	23292.15714336131	22704.334280908344	28325.614117696867	27588.27332400753	0.2619629780931219	0.2605745583368473	13168.942351931706	11824.154231129214	12844.480301415548	11532.825647187885
0.39229636620718694	12859.315850333369	12580.884906682637	17922.67045940929	17495.06046022272	20630.449195292502	20122.147093392912	23327.084505533516	22738.380183250894	28368.08942479555	27629.64296092826	0.26196298466237056	0.2605745648658841	13124.490151426755	11855.247153897304	12801.123335059732	11563.152490783017
0.3946601491581577	12878.620289776685	12599.771366586157	17949.576214486126	17521.324282174548	20661.419983415286	20152.354809959237	23362.103597928213	22772.51550082619	28410.67628663595	27671.12124871711	0.2619629913039215	0.26057457146678054	13080.101238348521	11886.342994585168	12757.8280968545	11593.482180447318
0.3970381750905084	12897.975297692688	12618.707300074131	17976.552452091983	17547.656905051244	20692.471903761772	20182.64165978302	23397.214428417188	22806.74024130732	28453.374712811506	27712.708196717696	0.261962998018606	0.26057457814036306	13035.775872760452	11917.441243769601	12714.594840428792	11623.814219286665
0.39943052982536675	12917.38087754699	12637.692710537454	18003.599177093653	17574.058333603643	20723.604961948942	20213.007648342933	23432.41700336454	22841.054410897803	28496.184711082493	27754.40381248819	0.26196300480726475	0.2605745848874672	12991.514312322251	11948.54138852004	12671.423817103729	11654.148107015993
0.4018372997009759	12936.837031967654	12656.72760054763	18030.716393191098	17600.528571443574	20754.819162250846	20243.452779807776	23467.711327616107	22875.45801432116	28539.106287363047	27796.208101788736	0.26196301167074926	0.2605745917089385	12947.31681226939	11979.642912363634	12628.315275830217	11684.483339892235
0.40425857157581063	12956.343762739529	12675.81197185121	18057.90410290954	17627.067621036185	20786.11450758951	20273.9770570277	23503.09740448913	22909.95105481099	28582.139445708715	27838.121068569264	0.2619630186099196	0.260574598605633	12903.183625511825	12010.745295346715	12585.269463269506	11714.81941075623
0.4066944328317112	12975.901070798582	12694.945825364177	18085.16230759156	17653.675483692106	20817.490999525882	20304.580481525154	23538.57523576204	22944.53353410073	28625.28418830394	27880.142714957157	0.2619630256256473	0.26057460557841616	12859.115002530627	12041.848013907205	12542.286623739637	11745.155808955431
0.4091449713770379	12995.508956225807	12714.12916116618	18112.491007388657	17680.352159559458	20848.948638250055	20335.26305348572	23574.14482166342	22979.205452413302	28668.540515448694	27922.27304124464	0.2619630327188136	0.2605746126281634	12815.11119140964	12072.950540893245	12499.366999230348	11775.492020342965
0.411610275649843	13015.167418241641	12733.361978494864	18139.890201253427	17707.097647615956	20880.4874225723	20366.02477174904	23609.806160861855	23013.96680845088	28711.908425546142	27964.512045876323	0.2619630398903102	0.2605746197557615	12771.172437952831	12104.052345634438	12456.510829470586	11805.827527304646
0.41409043462106226	13034.876455200085	12752.644275740231	18167.35988693141	17733.911945661082	20912.107349913687	20396.86563379979	23645.55925045531	23048.817599384678	28755.3879150897	28006.859725436843	0.2619630471410387	0.26057462696210676	12727.298985561356	12135.15289380448	12413.718351867981	11836.161808684468
0.41658553779772634	13054.63606458268	12771.9760504387	18194.90006095266	17760.79505030785	20943.808416296386	20427.785635758228	23681.404085960214	23083.757820844283	28798.97897864979	28049.316074637863	0.2619630544719127	0.26057463424810695	12683.49107529549	12166.251647456083	12370.9898015433	11866.494339788798
0.41909567522619073	13074.446242992732	12791.357299267498	18222.510718623762	17787.74695697498	20975.59061633446	20458.784772371193	23717.340661301	23118.787466907463	28842.68160886111	28091.88108630574	0.2619630618838553	0.2605746416146793	12639.748945886735	12197.348065006547	12328.325411350466	11896.824592383113
0.4216209374953856	13094.306986149262	12810.788018038706	18250.191854019347	17814.76765987865	21007.453943224114	20489.863037002626	23753.36896879912	23153.90653008948	28886.495796409272	28134.554751368487	0.2619630693778008	0.26057464906275285	12596.072833721526	12228.44160118699	12285.725411846768	11927.152034629602
0.42416141574008476	13114.218288881044	12830.268201693438	18277.943459973827	17841.857152024393	21039.398388734215	20521.020421624246	23789.488999162295	23189.11500133256	28930.421530017757	28177.33705884302	0.26196307695469506	0.2605746565932675	12552.462972870097	12259.531707059592	12243.190031335223	11957.476131113712
0.4267172016441951	13134.180145120617	12849.797844295983	18305.765528073043	17869.015425198973	21071.423943196613	20552.256916806207	23825.700741473618	23224.412869995318	28974.458796434643	28220.227995822297	0.26196308461549467	0.2605746642071739	12508.919595123734	12290.617830011062	12200.719495898578	11987.79634284135
0.42928838744406506	13154.19254789832	12869.376939027974	18333.65804864596	17896.24246996227	21103.53059549665	20583.572511707775	23862.004183180776	23259.800123842226	29018.60758041951	28263.22754746255	0.2619630923611676	0.26057467190543354	12465.442929938901	12321.699413681868	12158.31402934203	12018.112127164379
0.43187506593181346	13174.255489336041	12889.005478182273	18361.621010755985	17923.538275638795	21135.71833306311	20614.967194067573	23898.39931008474	23295.27674903262	29062.86786472971	28306.33569696989	0.26196310019269325	0.2605746796890205	12422.033204476815	12352.775897976011	12115.973853226751	12048.422937782481
0.4344773304586784	13194.368960641303	12908.683453157162	18389.65440219268	17950.90283030961	21167.987141858754	20646.440950194276	23934.886106328995	23330.842730110162	29107.23963010724	28349.55242558754	0.2619631081110621	0.26057468755891944	12378.690643644892	12383.8467190722	12073.699186917394	12078.72822476644
0.4370952749383861	13214.532952101055	12928.410854450312	18417.758209463165	17978.336120803946	21200.337006370366	20677.993764956995	23971.464554388367	23366.498049991977	29151.72285526519	28392.877712582605	0.26196311611727685	0.2605746955161265	12335.415470030159	12414.911309333518	12031.490247522015	12109.0274344692
0.4397289938505404	13234.747453075455	12948.187671652651	18445.932417783442	18005.838132690704	21232.76790959879	20709.625621775485	24008.134635057726	23402.24268995761	29196.317516873965	28436.311535232715	0.2619631242123526	0.26057470356165036	12292.207904004026	12445.969097384717	11989.347249977756	12139.320009590592
0.4423785822440318	13255.012451991903	12968.013893442565	18474.17701107009	18033.40885027037	21265.27983304938	20741.33650261087	24044.89632744115	23438.07662963851	29241.02358954818	28479.853868813192	0.2619631323973147	0.2605747116965107	12249.068163657095	12477.019508018158	11947.27040700335	12169.605389094912
0.4450441357404687	13275.327936338526	12987.889507579503	18502.49197193118	18061.04825656617	21297.872756721554	20773.12638795544	24081.749608940198	23473.999847006566	29285.841045832338	28523.50468658315	0.2619631406732026	0.26057471992174003	12205.99646482896	12508.061962198	11905.25992912054	12199.88300821511
0.44772575053762753	13295.693892658239	13007.81450089818	18530.877281658028	18088.75633331596	21330.546659099273	20804.995256823364	24118.694455243076	23510.012318363548	29330.76985618771	28567.26395977268	0.2619631490410666	0.2605747282383827	12162.993021137547	12539.095877061132	11863.316024686676	12230.152298450004
0.4504235234129248	13316.110306542221	13027.788859302182	18559.332920216093	18116.533060963393	21363.301517140586	20836.943086740514	24155.730840312866	23546.11401832964	29375.809988977973	28611.131657568912	0.26196315750196997	0.26057473664749486	12120.058043947909	12570.12066585524	11821.43889985606	12260.412687504198
0.4531375517269096	13336.577162623764	13047.812567757954	18587.858866236416	18144.37841864954	21396.137306267796	20868.96985373483	24192.858736376373	23582.304919832575	29420.961410455708	28655.107747102782	0.26196316605698844	0.2605747451501461	12077.191742442083	12601.135737992357	11779.628758657724	12290.663599340245
0.4558679334267773	13357.094444571925	13067.885610288598	18616.455097006794	18172.292384204276	21429.054000357268	20901.075532326427	24230.07811391264	23618.584994096433	29466.22408474838	28699.19219343549	0.26196317470721087	0.2605747537474187	12034.394323582761	12632.140498971567	11737.885802954435	12320.904454105068
0.45861476704990445	13377.662135085144	13088.007969967608	18645.121588462876	18200.274934137586	21462.051571729215	20933.260095517588	24267.388941641366	23654.95421063032	29511.59797384432	28743.38495954472	0.26196318345373815	0.2605747624404064	11991.665992107242	12663.134350353386	11696.210232439451	12351.134668103885
0.4613781517274047	13398.280215884804	13108.179628912585	18673.858315179197	18228.326043630826	21495.129991137353	20965.52351478272	24304.79118651124	23691.412537217075	29557.08303757849	28787.68600631089	0.26196319229768467	0.2605747712302173	11949.00695059821	12694.116689798422	11654.60224469984	12381.353653835133
0.4641581871877068	13418.94866770895	13128.400568279078	18702.665250360456	18256.445686528175	21528.289227758905	20997.86576005853	24342.284813688617	23727.959939902117	29602.679233618757	28832.095292503658	0.2619632012401779	0.2605747801179719	11906.417399459518	12725.086911026388	11613.062035219278	12411.56081997417
0.4669549737601532	13439.667470305747	13148.670768254275	18731.542365832367	18284.63383532785	21561.529249184023	21030.286799733905	24379.86978654559	23764.59638298205	29648.38651745134	28876.612774768048	0.2619632102823588	0.26057478910480364	11863.897536919452	12756.044403772801	11571.58979732683	12441.755571277812
0.46976861237862133	13460.436602427048	13168.9902080505	18760.48963203275	18312.8904611731	21594.850021405586	21062.78660063959	24417.546066648443	23801.32182899298	29694.204842366846	28921.238407610264	0.2619632194253823	0.2605747981918602	11821.447559037711	12786.988553785253	11530.1857222463	12471.937308620661
0.4725992045851658	13481.256041821833	13189.358865899007	18789.50701800235	18341.215533843566	21628.251508808586	21095.365128038244	24455.31361374563	23838.136238699277	29740.13415944559	28965.97214338405	0.26196322867041544	0.26057480738030225	11779.067659708671	12817.91874278849	11488.849999107886	12502.105428977404
0.4754468525336833	13502.125765229677	13209.77671904349	18818.594491375792	18369.60902174626	21661.733674159754	21128.022345614034	24493.172385756097	23875.039571081867	29786.174417543443	29010.813932276447	0.2619632380186402	0.2605748166713048	11736.758030770812	12848.83434857754	11447.582815014292	12532.25932546379
0.47831165899359906	13523.045748374447	13230.24374373394	18847.75201837276	18398.07089190706	21695.296478597425	21160.758215462913	24531.12233875777	23912.031783327166	29832.325563277813	29055.763722294396	0.26196324747125244	0.2605748260660556	11694.518861867953	12879.734744840302	11406.384354947135	12562.398387208115
0.4811937273535759	13544.015965957284	13250.75991521976	18876.97956378824	18426.60110996111	21728.939881620252	21193.57269808153	24569.163426974865	23949.112830814633	29878.58754101221	29100.821459249557	0.26196325702946244	0.26057483556575756	11652.350340520032	12910.619301198982	11365.254801798612	12592.521999359597
0.4840931616252451	13565.036391650343	13271.325207743663	18906.277090983825	18455.199640144372	21762.663841077272	21226.46575235756	24607.29560276657	23986.282667105803	29924.96029284254	29145.987086745026	0.261963266694494	0.26057484517162777	11610.25265217945	12941.487383253872	11324.194336453918	12622.629543148912
0.4870100664469608	13586.106998089948	13291.939594534964	18935.644561878154	18483.86644528429	21796.46831315684	21259.437335558923	24645.518816614636	24023.541243932097	29971.443758581947	29191.26054616057	0.26196327646758594	0.26057485488489607	11568.225980193354	12972.338352503255	11283.20313774189	12652.720395808108
0.4899445470875755	13607.2277568701	13312.603047803223	18965.081936937902	18512.601486790965	21830.35325237632	21292.487403323703	24683.83301711163	24060.88851118348	30018.037875746588	29236.641776638724	0.2619632863499915	0.26057486470680924	11526.270505828317	13003.171566346195	11242.281382462475	12682.79393056687
0.49289670945023945	13628.398638535597	13333.315538731535	18994.589175168174	18541.404724647833	21864.31861157098	21325.61590964935	24722.238150948455	24098.324416896234	30064.742579540445	29282.130715070074	0.26196329634297905	0.26057487463862755	11484.386408250779	13033.98637803318	11201.429245369975	12712.849516613875
0.4958666600762229	13649.619612575414	13354.077037470017	19024.16623410331	18570.276117402635	21898.364341883447	21358.822806882377	24760.734162902398	24135.848907241296	30111.557802840784	29327.72729607904	0.2619633064478318	0.2605748846816261	11442.573864582926	13064.782136696856	11160.646899222396	12742.88651912054
0.4988545061487607	13670.890647415907	13374.88751312921	19053.813069797416	18599.215622158204	21932.490392752796	21392.10804570772	24799.320995824783	24173.461926512286	30158.483476183173	29373.43145200929	0.2619633166658479	0.26057489483709584	11400.833049903158	13095.558187327348	11119.934514786582	12772.904299214948
0.5018603554969207	13692.211710414102	13395.746933773471	19083.529636815012	18628.223194563358	21966.69671190381	21425.471575138265	24837.998590628864	24211.163417113636	30205.51952774672	29419.2431129094	0.2619633269983416	0.26057490510634185	11359.164137254935	13126.31387074478	11079.29226083681	12802.90221395623
0.5048843165994948	13713.58276785084	13416.655266414276	19113.315888221518	18657.298788803528	22000.98324533598	21458.913342504093	24876.76688627738	24248.953319548476	30252.665883339	29465.162206518104	0.26196333744664174	0.26057491549068557	11317.567297632806	13157.048523567617	11038.720304156188	12832.879616307095
0.5079264985889148	13735.00378492394	13437.612477003548	19143.17177557369	18686.44235759152	22035.349937312585	21492.43329344187	24915.62581977016	24286.831572406612	30299.922466380962	29511.18865824966	0.2619633480120931	0.260574925991464	11276.042699987534	13187.761478177272	10998.218809538055	12862.835855105426
0.5109870112551897	13756.474725741235	13458.618530426815	19173.09724890996	18715.65385215804	22069.796730349488	21526.031371883917	24954.575326131584	24324.798112352193	30347.28919789164	29557.322391178932	0.26196335869605775	0.26057493661002923	11234.590511311311	13218.452062794939	10957.787939850707	12892.77027511131
0.5140659650498691	13777.995553313971	13479.673390496777	19203.09225674125	18744.933222242697	22104.323565204628	21559.707520047883	24993.615338398555	24362.852874112075	30394.76599647364	29603.563326027204	0.2619633694999117	0.26057494734775055	11193.21089660097	13249.119601403363	10917.427856042515	12922.682216988876
0.5171634710900281	13799.566229549613	13500.777019946314	19233.156746040924	18774.280416084344	22138.93038086644	21593.46167842567	25032.745787607506	24400.995790463243	30442.35277829725	29649.91138114695	0.26196338042504863	0.2605749582060124	11151.904018813279	13279.763413671404	10877.13871704461	12952.571017150767
0.5202796411622786	13821.186715244989	13521.929380421605	19263.29066223527	18803.695380411493	22173.617114542903	21627.293785772355	25071.966602782002	24439.226792220383	30490.049457085388	29696.36647250668	0.26196339147287895	0.2605749691862168	11110.670038959943	13310.382815029472	10836.920679896139	12982.436007895507
0.5234145877268029	13842.856970079347	13543.130432475573	19293.49394919383	18833.178060433223	22208.38370165039	21661.203779095777	25111.277710920138	24477.545808224033	30537.855944098315	29742.928513676616	0.26196340264482937	0.2605749802897809	11069.50911611598	13340.977116662078	10796.773899753112	13012.276517373044
0.5265684239214125	13864.576952607422	13564.380135560874	19323.766549219767	18862.728399829426	22243.230075802632	21695.191593645322	25150.67903698201	24515.952765327962	30585.772148118398	29789.597415813314	0.26196341394234224	0.26057499151813923	11028.421407371294	13371.545625406317	10756.698529840447	13042.091869510245
0.5297412635656308	13886.34662025225	13585.678448023093	19354.1084030398	18892.346340741387	22278.15616879911	21729.257162901085	25190.17050387668	24554.44758838693	30633.79797543425	29836.37308764481	0.261963425366879	0.260575002872744	10987.407067867462	13402.087643776089	10716.694721488282	13071.881384017877
0.5329332211648017	13908.165929298264	13607.025327093794	19384.51944979466	18922.03182376209	22313.161910614075	21763.40041856272	25229.752032449727	24593.03020024408	30681.933329825562	29883.255435455296	0.2619634369199179	0.26057501435506425	10946.466250837315	13432.60246997606	10676.762624137104	13101.644376372918
0.5361444119142209	13930.034834884142	13628.420728883633	19414.999627029123	18951.784787926692	22348.247229385062	21797.621290538493	25269.423541470245	24631.70052171856	30730.178112547394	29930.244363070153	0.26196344860295395	0.2605750259665857	10905.599107585847	13463.089397851378	10636.902385373134	13131.380157831125
0.5393749517032939	13951.953290995774	13649.864608375434	19445.54887068217	18981.605170702875	22383.412051401618	21831.919706934197	25309.184947618123	24670.45847159302	30778.532222314625	29977.339771840638	0.26196346041750057	0.2605750377088126	10864.805787530262	13493.547716909088	10597.11415092647	13161.088035395369
0.5426249571197181	13973.921250459138	13671.356919417236	19476.167115077144	19011.49290798121	22418.65630109393	21866.295594042065	25349.036165471178	24709.30396660109	30826.99555528637	30024.541560628793	0.2619634723650884	0.2605750495832669	10824.08643813245	13523.976712192409	10557.398064627778	13190.767311732285
0.5458945454536906	13995.938664932904	13692.897614715059	19506.854292911394	19041.447934065105	22453.97990102093	21900.74887632921	25388.977107491744	24748.2369214143	30875.56800504961	30071.849625791514	0.26196348444726736	0.26057506159148797	10783.441205038223	13554.375664448366	10517.754268537275	13220.417285311967
0.5491838347021408	14018.005484901829	13714.48664582643	19537.61033524711	19071.470181661807	22489.382771859753	21935.2794764273	25429.0076840147	24787.25724863044	30924.249462604726	30119.263861166397	0.2619634966656047	0.2605750737350346	10742.870231997687	13584.743849978782	10478.182902863715	13250.037250265479
0.5524929435729888	14040.121659668863	13736.123963152664	19568.435171500332	19101.559581871697	22524.864832393076	21969.887315120228	25469.127803233216	24826.364858759604	30973.03981634811	30166.78415805483	0.26196350902168697	0.26057508601548224	10702.373660867568	13615.08054061234	10438.684105962515	13279.626496360637
0.55582199148943	14062.287137348478	13757.80951593235	19599.328729431672	19131.716064179218	22560.425999498453	22004.57231133369	25509.337371186662	24865.55966021246	31021.938952057484	30214.41040520769	0.26196352151711927	0.260575098434427	10661.951631704345	13645.38500381168	10399.258014450781	13309.184309119359
0.5591710985942444	14084.501864859123	13779.543252233974	19630.29093513579	19161.939556442645	22596.066188136207	22039.334382123452	25549.63629174692	24904.841559286946	31070.946752875283	30262.142488809233	0.261963534153525	0.26057511099348285	10621.60428268183	13675.65650251694	10359.904763085302	13338.709969628602
0.5625403857541326	14106.765787916025	13801.325118948795	19661.321713031382	19192.229984884212	22631.78531133792	22074.17344266393	25590.024466605413	24944.21046015542	31120.06309929285	30309.98029246148	0.2619635469325484	0.2605751236942829	10581.33175017219	13705.894295239821	10320.624484878965	13368.202754670754
0.565929974564078	14129.078851023945	13823.155061783898	19692.420985851124	19222.587274080423	22667.583280194845	22109.08940623715	25630.501795259956	24983.666264852127	31169.287869134492	30357.92369716897	0.26196355985585196	0.26057513653847986	10541.134168719873	13736.09763598442	10281.417311066296	13397.661936636083
0.569339987351735	14151.440997469754	13845.033025254797	19723.588674631294	19253.011346951807	22703.460003845965	22144.082184220882	25671.068175001303	25023.208873259868	31218.620937541105	30405.97258132258	0.2619635729251183	0.26057514952774635	10501.0116710593	13766.26577425003	10242.283371122088	13427.086783528328
0.5727705471818436	14173.852169315185	13866.958952678517	19754.82469870171	19283.502124753297	22739.415389466445	22179.151686077617	25711.72350090006	25062.8381830975	31268.062176954267	30454.126820684378	0.2619635861420501	0.26057516266377456	10460.964388168883	13796.397955066524	10203.222792780027	13456.476558960043
0.5762217778606706	14196.312307389479	13888.93278616611	19786.128975675503	19314.059527063862	22775.44934225584	22214.297819342646	25752.46766579339	25102.55408990649	31317.61145710008	30502.386288371217	0.26196359950837034	0.26057517594827667	10420.992449193727	13826.493418869562	10164.235702011734	13485.83052209206
0.5796938039404782	14218.821351281813	13910.954466615609	19817.501421438556	19344.683471776694	22811.561765425937	22249.52048961279	25793.300560271222	25142.35648703814	31367.268644972428	30550.75085483933	0.26196361302582155	0.2605751893829845	10381.095981521066	13856.551401567645	10125.322223066352	13515.147927657701
0.5831867507240184	14241.379239334088	13933.023933704613	19848.94195013949	19375.373875088917	22847.75256018926	22284.81960053456	25834.222072663335	25182.245265640286	31417.033604817258	30599.220387868063	0.26196362669616835	0.26057520296965186	10341.275110812858	13886.57113455236	10086.482478505466	13544.428025986068
0.5867007442690553	14263.98590863343	13955.141125883307	19880.450474179193	19406.130651491905	22884.02162574702	22320.19505379299	25875.232089025645	25222.220314644663	31466.906198115885	30647.794752544578	0.2619636405211953	0.2605752167100528	10301.529960953165	13916.551844607107	10047.716589170508	13573.670062917285
0.5902359113929144	14286.64129500468	13977.305980366758	19912.026904200415	19436.953713760577	22920.36885927711	22355.64674909942	25916.330493126723	25262.281520753033	31516.886283568667	30696.47381124705	0.26196365450270853	0.26057523060598214	10261.860654098913	13946.49275393691	10009.02467418462	13602.87327979505
0.5937923796770596	14309.345333002977	13999.518433127916	19943.671149077403	19467.84297294368	22956.79415592222	22391.174584180215	25957.517166434307	25302.42876842456	31566.973717078567	30745.25742362925	0.2619636686425355	0.26057524465925636	10222.26731067989	13976.393080148846	9970.406851038802	13632.036913539283
0.597370277471697	14332.097955906185	14021.77841889016	19975.38311590538	19498.79833835345	22993.29740877773	22426.77845476498	25998.79198810163	25342.661939862388	31617.168351734545	30794.145446604314	0.26196368294252587	0.26057525887171296	10182.750049422495	14006.252036241814	9931.86323552858	13661.160196533427
0.6009697339004076	14354.89909570746	14044.085871119925	20007.162709990207	19529.819717555332	23029.878508879778	22462.45825457468	26040.154834953937	25382.9809150003	31667.470037795178	30843.137734328477	0.26196369740454994	0.260575273245212	10143.308987339493	14036.06883057952	9893.393941773102	13690.242356634699
0.6045908788648067	14377.748683107586	14066.440722019292	20039.009834837692	19560.90701635775	23066.53734519301	22498.21387530988	26081.605581474658	25423.385571489398	31717.87862267184	30892.23413818498	0.26196371203050217	0.26057528778163513	10103.944239755161	14065.842666886747	9854.999082261696	13719.282617191784
0.6082338430492322	14400.646647507483	14088.842902518621	20070.92439214322	19592.060138801837	23103.273804598597	22534.04520663901	26123.14409979183	25463.875784684846	31768.39395091221	30941.434506767888	0.26196372682229746	0.26057530248288696	10064.655920328572	14095.572744250298	9816.678767850623	13748.280197024345
0.611898757925461	14423.592917000606	14111.292342269147	20102.906281781092	19623.27898715116	23140.087771882045	22569.952136186443	26164.77025966433	25504.451427632426	31819.01586418355	30990.738685865803	0.26196374178187526	0.26057531735089384	10025.444141054526	14125.258257096633	9778.43310777843	13777.234310409985
0.6155857557574533	14446.587418365365	14133.788969635523	20134.955401794054	19654.563461881407	23176.97912972106	22605.934549520724	26206.483928468184	25545.11237105522	31869.74420125603	31040.146518445697	0.26196375691119683	0.2605753323876053	9986.309012261685	14154.898395162076	9740.26220965758	13806.144167057239
0.6192949696061266	14469.6300770574	14156.332711688327	20167.0716483825	19685.913461669905	23213.947758673203	22641.992330142497	26248.284971182577	25585.85848333999	31920.57879798576	31089.657844636356	0.26196377221224726	0.26057534759499473	9947.250642628409	14184.492343477905	9702.16617947584	13835.008972057141
0.6230265333341571	14492.720817201995	14178.923494196486	20199.254915893936	19717.328883385173	23250.993537163693	22678.12535947249	26290.17325037612	25626.68963052359	31971.51948729807	31139.27250171187	0.26196378768703543	0.2605753629750582	9908.26913921116	14214.039282394573	9664.145121661946	13863.827925967984
0.6267805816108112	14515.859561586378	14201.561241620018	20231.50509681226	19748.809622076806	23288.116341473167	22714.33351683988	26332.14862619293	25667.605676279836	32022.566099170628	31188.99032407571	0.2619638033375934	0.26057537852981566	9869.364607460331	14243.538387559354	9626.19913907675	13892.600224762224
0.6305572499168048	14539.046231652097	14224.24587710229	20263.822081747163	19780.355570964748	23325.3160457254	22750.61667947	26374.210956338855	25708.60648190561	32073.71846061663	31238.811143243838	0.2619638191659779	0.2605753942613113	9830.5371511993	14272.988829877228	9588.32833297411	13921.325059757568
0.634356674549194	14562.280747487202	14246.977322462537	20296.20575942321	19811.96662142888	23362.592521874813	22786.97472247231	26416.36009606727	25749.69190630729	32124.976395667658	31288.734787828245	0.2619638351742706	0.2605754101716134	9791.786872658413	14302.389775511809	9550.532803062815	13950.001617659815
0.6381789926262927	14585.563027818609	14269.755498188288	20328.656016669283	19843.642662998547	23399.945639694255	22823.40751882842	26458.595898165324	25790.8618059872	32176.33972535681	31338.76108352046	0.26196385136457667	0.260575426262815	9753.113872477785	14331.7403858779	9512.812647523358	13978.629080572166
0.642024342092622	14608.892990004224	14292.58032342788	20361.17273840757	19875.383583342114	23437.37526676241	22859.91493938001	26500.91821293967	25832.116035030012	32227.808267701486	31388.88985307508	0.2619638677390273	0.26057544253703385	9714.518249744084	14361.039817658253	9475.167962976266	14007.20662592072
0.6458928617238878	14632.270550025418	14315.45171598265	20393.755807643105	19907.189268256156	23474.88126845172	22896.49685281651	26543.32688820283	25873.454445088748	32279.38183768677	31439.12091629274	0.26196388429977857	0.26057545899641316	9676.000101961195	14390.287222730927	9437.598844523542	14035.73342648521
0.6497846911319898	14655.695622478905	14338.369592299532	20426.405105452475	19939.059601655186	23512.4635079154	22933.153125663197	26585.821769258542	25914.876885371406	32331.060247247566	31489.454090003892	0.2619639010490125	0.2605754756431212	9637.559525076766	14419.481748189777	9400.105385777075	14064.208650410175
0.6536999707700591	14679.168120569226	14361.333867463323	20459.120510973364	19970.994465560903	23550.121846075413	22969.883622268873	26628.402698888134	25956.38320262702	32382.843305252143	31539.889188051853	0.26196391798893687	0.2605754924793522	9599.196613538545	14448.622536390088	9362.687678833026	14092.631461149082
0.6576388419375281	14702.687956100834	14384.344455189088	20491.901901393547	20002.993740091653	23587.85614160982	23006.688204793754	26671.069517336226	25997.973241131993	32434.7308174847	31590.426021276246	0.26196393512178523	0.26057550950732683	9560.911460213829	14477.708724804223	9325.345814277884	14121.00101744011
0.661601446785229	14726.255039470114	14407.401267814308	20524.749151939737	20035.05730345152	23625.666250939936	23043.56673319693	26713.822062296265	26039.6468426759	32486.72258662776	31641.06439749571	0.26196395244981924	0.26057552672929196	9522.70415647421	14506.739446126856	9288.079881232232	14149.316473346204
0.6655879283205246	14749.869279657756	14430.504216291458	20557.66213586707	20067.185031920053	23663.55202821823	23080.51906522455	26756.660168896786	26081.403846548164	32538.81841224553	31691.804121491772	0.26196396997532556	0.2605755441475206	9484.574792225845	14535.713828288019	9250.889967386145	14177.576978283003
0.6695984304124688	14773.530584220847	14453.653210180219	20590.640724448007	20099.376799841422	23701.513325315573	23117.545056397368	26799.58366968704	26123.244089524014	32591.018090766403	31742.64499499176	0.26196398770061924	0.26057556176431435	9446.523455814458	14564.630994278938	9213.776158910245	14205.781676853076
0.6736330977969988	14797.238859284711	14476.848157639552	20623.68478696102	20131.632479613432	23739.54999180822	23154.64455999808	26842.592394622276	26165.167405850134	32643.321415465074	31793.58681665139	0.2619640056280429	0.26057557958199995	9408.55023413105	14593.490062290803	9176.73854055209	14233.92970897071
0.6776920760821589	14820.994009535372	14500.088965420273	20656.79419068014	20163.951941677224	23777.661874965783	23191.81742705954	26885.686171050125	26207.1736272314	32695.728176445984	31844.62938203866	0.2619640237599665	0.2605755976029339	9370.65521261748	14622.290145701729	9139.777195650619	14262.020209864713
0.6817755117533548	14844.79593821143	14523.375538857144	20689.968800863593	20196.33505450627	23815.848819738145	23229.063506352082	26928.864823695854	26249.26258281652	32748.238160625442	31895.7724836164	0.2619640420987883	0.2605756158294995	9332.838475225493	14651.03035297431	9102.892206090968	14290.052309967577
0.6858835521786408	14868.644547096148	14546.707781861116	20723.20848074284	20228.781684595622	23854.110668742884	23266.382644371166	26972.128174648115	26291.434099184105	32800.85115171425	31947.015910725393	0.2619640606469356	0.2605756342641094	9295.100104476325	14679.709787731059	9066.08365235338	14318.025134976022
0.6900163456140378	14892.53973650957	14570.085596911573	20756.513091511595	20261.29169645117	23892.44726225261	23303.774685325025	27015.47604334464	26333.688000328722	32853.566930200344	31998.35944956739	0.2619640794068636	0.2605756529092041	9257.440181441605	14708.327548692934	9029.351613522042	14345.937805833295
0.6941740412088835	14916.481405300443	14593.50888504857	20789.88249231457	20293.86495257883	23930.85843818204	23341.239471122237	27058.90824655767	26376.024107646826	32906.385273331085	32049.80288318807	0.2619640983810583	0.2605756717672529	9219.858785761986	14736.882729690522	8992.69616727857	14373.78943869844
0.6983567890112157	14940.46945083833	14616.977545864931	20823.316540236538	20326.501313473593	23969.344032075398	23378.776841359155	27102.424598379654	26418.442239922624	32959.30595509592	32101.345991459835	0.26196411757203336	0.2605756908407561	9182.355995695107	14765.374419702217	8956.117389943916	14401.579144991934
0.702564739973187	14964.50376900569	14640.491477498636	20856.815090291286	20359.200637608963	24007.903877093733	23416.386633307764	27146.02491020898	26460.942213314276	33012.32874620894	32152.98855106512	0.2619641369823342	0.2605757101322421	9144.931888062973	14793.801702751778	8919.615356439725	14429.30603128951
0.7067980459565127	14988.584254189609	14664.050576624613	20890.37799541015	20391.96278142556	24046.537804001713	23454.06868190256	27189.708990735002	26503.523841339145	33065.453414090785	32204.730335478398	0.26196415661453554	0.2605757296442702	9107.586538295262	14822.163657953963	8883.190140351653	14456.969199421816
0.7110568597379514	15012.71079927408	14687.654738447405	20924.005106431236	20424.787599320945	24085.24564115522	23491.82281972888	27233.47664592405	26546.186934860587	33118.6797228516	32256.571114950224	0.26196417647124265	0.26057574937942973	9070.320020467509	14850.45935954526	8846.841813934967	14484.567746439017
0.7153413350148182	15036.883295631822	14711.30385669288	20957.69627208807	20457.67494363812	24124.027214488306	23529.64887700967	27277.32767900468	26588.93130207302	33172.00743327312	32308.51065648902	0.26196419655509234	0.2605757693403415	9033.132407267578	14878.687876811251	8810.57044805726	14512.10076451581
0.7196516264105322	15061.101633116303	14734.997823600554	20991.451338998464	20490.62466465486	24162.882347500403	23567.546681593227	27321.261890453214	26631.75674848807	33225.43630279107	32360.548723844317	0.2619642168687526	0.2605757895296573	8996.023770011961	14906.848274077289	8774.376112303231	14539.567341070622
0.7239878894801961	15085.365700053533	14758.73652991572	21025.270151653178	20523.636610572805	24201.81086124323	23605.516058940673	27365.27907797897	26674.663076920424	33278.966085477274	32412.685077489583	0.2619642374149233	0.2605758099500602	8958.994178692345	14934.93961076904	8738.258874943946	14566.966558714397
0.7283502807162107	15109.675383234306	14782.519864881593	21059.152552405023	20556.710627506538	24240.81257430833	23643.55683211339	27409.379036510123	26717.65008747364	33332.59653202243	32464.91947460494	0.2619642581963362	0.2605758306042655	8922.043701934163	14962.960941318423	8702.21880290052	14594.297495152801
0.7327389575539218	15134.030567905655	14806.347716231105	21093.098381457083	20589.846559472244	24279.88730281346	23681.668821759988	27453.561558178397	26760.717577525433	33386.32738971749	32517.251669059326	0.261964279215756	0.26057585149502055	8885.172407064121	14990.911315247416	8666.255961844698	14621.559223334305
0.7371540783773028	15158.431137763377	14830.21997017955	21127.10747685225	20623.044248377453	24319.03486039058	23719.851846104502	27497.826432305446	26803.865341714372	33440.15840243718	32569.68141139435	0.2619643004759803	0.2605758726251063	8848.380360086448	15018.789777105674	8630.370416156482	14648.750811354257
0.74159580252467	15182.876974943314	14854.136511416062	21161.17967446111	20656.30353400924	24358.25505817194	23758.10572093289	27542.173445387114	26847.09317192453	33494.08931062082	32622.20844880568	0.2619643219798394	0.2605758939973352	8811.667625697795	15046.595366477966	8594.562228937168	14675.871322459541
0.746064290294433	15207.367960013848	14878.097223096269	21195.314807971536	20689.62425402403	24397.547704778066	23796.43025958122	27586.60238107992	26890.40085727231	33548.119851255884	32674.83252512696	0.261964343730198	0.260575915614555	8775.034267301671	15074.327117975801	8558.831462027505	14702.919815046713
0.7505597029508803	15231.903971967182	14902.101986833779	21229.512708876537	20723.006243935783	24436.912606303817	23834.825272922182	27631.113020185265	26933.788184091056	33602.249757858895	32727.55338081123	0.2619643657299553	0.2605759374796467	8738.480346996803	15101.984061197378	8523.178175999783	14729.895342628472
0.7550822027299987	15256.484888211731	14926.150682692694	21263.77320646367	20756.44933710561	24476.3495663062	23873.290569353103	27675.705140635633	26977.2549359176	33656.478760458565	32780.370752914525	0.2619643879820437	0.26057595959552543	8702.005925656762	15129.565220839344	8487.602430223487	14756.796953929588
0.7596319528453285	15281.110584563727	14950.243189179451	21298.096127803383	20789.953364730438	24515.858385790947	23911.825954782933	27720.3785174795	27020.80089347753	33710.806585577506	32833.28437507801	0.2619644104894318	0.2605759819651404	8665.611062850803	15157.069616546854	8452.104282803833	14783.623692754656
0.7642091174938536	15305.780935239107	14974.379383234857	21332.48129773775	20823.518155831993	24555.438863199593	23950.43123261958	27765.132922866665	27064.425834670943	33765.23295621439	32886.293977510686	0.2619644332551234	0.2605760045914777	8629.295816909522	15184.496262987144	8416.683790631592	14810.374598045833
0.7688138618619275	15330.495812845424	14998.55914022615	21366.92853886917	20857.143537245738	24595.090794396434	23989.10620375722	27809.968126033524	27108.12953455804	33819.75759182607	32939.399286971886	0.26196445628215725	0.26057602747755815	8593.060244943947	15211.844169875607	8381.34100941196	14837.04870392289
0.7734463521312342	15355.255088373764	15022.78233393916	21401.43767154919	20890.82933361004	24634.813972655713	24027.85066656381	27854.88389328863	27151.911765345067	33874.38020831003	32992.60002675424	0.2619644795736096	0.2605760506264382	8556.904402805027	15239.112341878004	8346.075993621256	14863.64503957238
0.7781067554847866	15380.05863119032	15047.048836570002	21436.008513866753	20924.575367354628	24674.608188648082	24066.66441686785	27899.879987997345	27195.77229636936	33929.10051798572	33045.89591666548	0.26196450313259245	0.26057607404121086	8520.828345127404	15266.299778666347	8310.888796546962	14890.162629317492
0.7827952401129585	15404.906309028585	15071.358518717456	21470.640881637326	20958.38145869001	24714.473230428102	24105.54724794623	27944.95617056774	27239.71089408562	33983.918229577444	33099.286673011775	0.2619645269622551	0.2605760977250069	8484.832125374582	15293.405474967323	8275.77947033476	14916.600492653437
0.7875119752195561	15429.797987980975	15095.711249374795	21505.334588391328	20992.247425596168	24754.408883420925	24144.498950511195	27990.11219843556	27283.72732205118	34038.833048196066	33152.77200857992	0.26196455106578453	0.26057612168099303	8448.915795759298	15320.428420415148	8240.748065911699	14942.957644110546
0.792257131027923	15454.73353249059	15120.1068959217	21540.089445362588	21026.173083811307	24794.414930409046	24183.519312697474	28035.347826049234	27327.821340911505	34093.844675320855	33206.35163261959	0.2619645754464064	0.2605761459123751	8413.07940733293	15347.367599686608	8205.794633073267	14969.233093383722
0.7970308787870847	15479.712805343297	15144.545324116507	21574.905261477386	21060.158246821135	24834.491151519673	24222.608120049914	28080.66280485558	27371.992708386184	34148.95280878205	33260.025250826504	0.26196460010738304	0.2605761704223964	8377.323009978514	15374.221992451698	8170.919220470358	14995.425845282152
0.8018333907779276	15504.735667659297	15169.026398087992	21609.78184334273	21094.202725847437	24874.63732421125	24261.76515551037	28126.056883284644	27416.241179254153	34204.15714274248	33313.792565324344	0.26196462505201723	0.26057619521433895	8341.64665239118	15400.99057334382	8136.121875599027	15021.534899703227
0.8066648403194178	15529.8019788851	15193.549980327494	21644.718995235176	21128.306329837164	24914.853223260623	24300.990199405158	28171.529806735143	27460.56650533953	34259.457367679825	33367.653274647644	0.2619646502836511	0.26057622029152416	8306.050382116344	15427.67231198866	8101.402644835878	15047.559251666069
0.8115254017748545	15554.91159678524	15218.115931680804	21679.71651908933	21162.468865451192	24955.138620749793	24340.283029432176	28217.081317559503	27504.968435497034	34314.853170368544	33421.607073724044	0.261964675805666	0.26057624565731285	8270.534245559946	15454.266173012555	8066.761573442724	15073.497891306877
0.8164152505581643	15580.06437743421	15242.724111340294	21714.774214486635	21196.69013705338	24995.493286053013	24379.64342064827	28262.711155049317	27549.44671559777	34370.34423386209	33475.65365385707	0.26196470162148394	0.2605762713151062	8235.098287977744	15480.771116002463	8032.19870555494	15099.349803837948
0.8213345631402307	15605.260175208095	15267.374376836711	21749.891878643746	21230.96994669922	25035.916985823445	24419.07114545622	28308.41905542023	27594.001088514513	34425.93023747461	33529.79270270823	0.2619647277345679	0.2605762972683461	8199.742553506978	15507.186095541343	7997.714084236417	15125.1139696287
0.8262835170552626	15630.49884277661	15292.066584031469	21785.06930640142	21265.308094125117	25076.40948398038	24458.56597359244	28354.204751797497	27638.631294107792	34481.610856763415	33584.02390428016	0.26196475414842196	0.2605763235205147	8164.467085171957	15533.510061203502	7963.307751441374	15150.789364116266
0.8312622909072027	15655.780231094695	15316.80058710823	21820.30629021292	21299.704376736747	25116.97054169587	24498.127672113565	28400.067974200927	27683.337069210804	34537.38576351061	33638.346938898285	0.26196478086659203	0.26057635007513663	8129.271924875211	15559.741957521997	7928.9797480325215	15176.374957825989
0.8362710643761712	15681.10418939447	15341.576238565249	21855.602620132726	21334.158589598395	25157.599917381813	24537.756005384246	28446.00844953021	27728.11814761555	34593.254625705355	33692.761483194	0.26196480789266635	0.260576376935778	8094.157113444526	15585.88072405383	7894.73011384625	15201.86971647013
0.8413100182249524	15706.470565177025	15366.39338920725	21890.95808380524	21368.670525421734	25198.29736667687	24577.45073506421	28492.02590155024	27772.974260058312	34649.21710752599	33747.26721008701	0.26196483523027597	0.26057640410604804	8059.122690600809	15611.925295300782	7860.558887619991	15227.272600798868
0.8463793343055166	15731.879204204139	15391.251888137305	21926.37246645317	21403.239974554544	25239.062642433204	24617.21162009532	28538.12005087605	27817.90513420498	34705.27286932172	33801.86378876759	0.2619648628830958	0.26057643158959837	8024.168694998138	15637.874600778334	7826.466107053217	15252.58256669622
0.8514791955655843	15757.32995049027	15416.151582749026	21961.845550866463	21437.866724969877	25279.8954947037	24657.038416689127	28584.29061495837	27862.910494637017	34761.42156759514	33856.55088467949	0.26196489085484354	0.26057645939012475	7989.295164218638	15663.727564971894	7792.451808803715	15277.798565155827
0.8566097860552276	15782.822646294155	15441.092318718353	21997.37711739062	21472.55056225469	25320.795670728523	24696.93087831381	28630.53730806852	27907.990062836725	34817.662854983784	33911.32815950206	0.2619649191492825	0.260576487511367	7954.502134785522	15689.483107362874	7758.516028496902	15302.919542281888
0.861771290933513	15808.357132110841	15466.07393999573	22032.966943915606	21507.291269598998	25361.76291492241	24736.8887556817	28676.859841283964	27953.143557173124	34873.99638024265	33966.19527113311	0.2619649477702203	0.2605765159571091	7919.789642184041	15715.140142442659	7724.658800740726	15327.944439312443
0.8669638964751838	15833.933246663393	15491.096288798022	22068.614805864352	21542.088627784626	25402.796968861385	24776.911796736378	28723.257922473364	27998.370692887427	34930.42178822601	34021.1518736713	0.26196497672150976	0.2605765447311809	7885.15772084333	15740.697579663247	7690.880159117747	15352.872192566283
0.8721877900773816	15859.550826894692	15516.15920560048	22104.32047618133	21576.94241517413	25443.897571269703	24816.999746639915	28769.731256281764	28043.67118207861	34986.93871986946	34076.19761739861	0.26196500600705014	0.2605765738374576	7850.606404189486	15766.154323525727	7657.18013623124	15377.701733544469
0.877443160266411	15885.209707959502	15541.26252912897	22140.083725321554	21611.85240769997	25485.06445800712	24857.152347760486	28816.279544116296	28089.04473368941	35043.546812172455	34131.33214876334	0.26196503563078716	0.2605766032798606	7816.135724612046	15791.509273501113	7623.558763671666	15402.431988835335
0.8827301967045416	15910.90972321595	15566.406096351659	22175.904321238744	21646.81837885303	25526.297362055335	24897.3693396591	28862.902484130784	28134.491053491394	35100.245698179715	34186.55511036198	0.26196506559671345	0.2605766330623585	7781.745713479817	15816.761324044317	7590.016072031576	15427.061880121939
0.8880490901968541	15936.650704217664	15591.589742471271	22211.782029374375	21681.84009967184	25567.596013505397	24937.650459077315	28909.59977121155	28180.009844071024	35157.035006963946	34241.86614092232	0.2619650959088696	0.2605766631889672	7747.436401174869	15841.909364650026	7556.552090957761	15451.590324291028
0.8934000326981257	15962.432480705456	15616.813300917109	22247.716612646145	21716.917338731553	25608.96013954442	24977.995439924485	28956.371096962426	28225.600804815298	35213.91436360759	34297.264875286055	0.26196512657134496	0.2605766936637499	7713.207817096729	15866.952279848047	7523.166849115863	15476.016233339906
0.8987832173197573	15988.25488059939	15642.076603336996	22283.70783143695	21752.049862132753	25650.389464442927	25018.404013264953	29003.21614969041	28271.263631897305	35270.88338918546	34352.75094439114	0.2619651575882765	0.2605767244908194	7679.059989658184	15891.888949174434	7489.860374209471	15500.33851438947
0.904198838336744	16014.117729990397	15667.379479589392	22319.755443583254	21787.237433490533	25691.883709541486	25058.87590730549	29050.13461439058	28316.998018262017	35327.94170074643	34408.32397525464	0.26196518896385124	0.26057675567433747	7644.992946282495	15916.718247159384	7456.632693002932	15524.556069741957
0.9096470911946843	16040.020853132348	15692.721757735442	22355.85920436403	21822.47981392348	25733.442593237956	25099.410847382656	29097.12617273175	28362.80365361198	35385.088911295905	34463.98359095538	0.26196522070230666	0.26057678721851424	7611.006713444367	15941.43904340081	7423.483831312042	15548.667796831578
0.915128172516836	16065.964072433819	15718.103264030995	22392.018866489383	21857.77676204261	25775.065830974454	25140.00855595005	29144.19050304166	28408.680224393025	35442.32462977795	34519.72941061651	0.2619652528079306	0.26057681912761205	7577.101316658314	15966.050202519633	7390.413814022671	15572.672588252462
0.9206422801112097	16091.947208450076	15743.523822918742	22428.234180089366	21893.128033940462	25816.75313522448	25180.66875256582	29191.32728029245	28454.62741378007	35499.64846105762	34575.56104938837	0.2619652852850614	0.2605768514059426	7543.276780501008	15990.550584197044	7357.42266510427	15596.569331787527
0.9261896129777101	16117.970079874958	15768.98325702028	22464.504892702742	21928.533383180114	25858.504215479985	25221.39115388003	29238.536176086105	28500.64490166291	35557.06000590322	34631.47811843119	0.2619653181380903	0.2605768840578704	7509.53312860243	16014.939043154009	7324.510407609865	15620.35691037774
0.931770371315315	16144.032503532779	15794.481387128175	22500.83074926571	21963.992560784198	25900.318778238412	25262.17547362205	29285.816858639773	28546.732364631953	35614.55886096856	34687.480224897765	0.2619653513714605	0.2605769170878114	7475.870383662637	16039.214429154992	7291.677063676063	15644.034202133305
0.9373847565293029	16170.134294370248	15820.01803219808	22537.2114921007	21999.50531522393	25942.19652698982	25303.021422587924	29333.168992771225	28592.889475963988	35672.14461877519	34743.56697191627	0.26196538498966826	0.2605769505002341	7442.288567483891	16063.375587092713	7258.922654569615	15667.600080400705
0.9430329712385201	16196.275265448568	15845.593009341002	22573.646860905403	22035.071392408456	25984.137162204323	25343.928708628184	29380.59223988463	28639.115905608392	35729.816867695285	34799.73795857341	0.2619654189972638	0.2605769842996611	7408.787700936198	16087.421356878243	7226.247200651094	15691.053413693793
0.9487152192826929	16222.455227935112	15871.206133815173	22610.1365927412	22070.69053567353	26026.140381318648	25384.897036634786	29428.086257955496	28685.411320172432	35787.575191933174	34855.992779896675	0.2619654533988514	0.26057701849066867	7375.367803991772	16111.350573520176	7193.650721387938	15714.393065697514
0.9544317057297852	16248.67399109571	15896.85721901836	22646.680422022462	22106.362485770915	26068.205878724013	25425.926108528998	29475.650701516814	28731.775382907523	35845.41917150862	34912.33102683761	0.26196548819909105	0.2605770530778876	7342.0288957469165	16135.162067164667	7161.133235413581	15737.61789539922
0.9601826368833979	16274.931362286423	15922.546076480145	22683.278080505133	22142.086980857643	26110.33334575288	25467.015623249	29523.2852216442	28778.20775369531	35903.348382238764	34968.752286254945	0.26196552340269785	0.26057708806600455	7308.770994384773	16158.854662993923	7128.694760469254	15760.726756940596
0.9659682202902156	16301.2271469456	15948.272515853761	22719.929297275674	22177.863756484734	26152.522470666274	25508.16527673699	29570.98946594155	28824.70808903304	35961.36239572069	35025.25614089686	0.2619655590144432	0.2605771234597619	7275.594117228873	16182.427181343548	7096.335313450079	15783.71849972196
0.9717886647474951	16327.561148585943	15974.0363449087	22756.633798740084	22213.692545586942	26194.772938641196	25549.374761927338	29618.7630785268	28871.276042020258	36019.46077931414	35081.84216938479	0.26196559503915584	0.260577159263959	7242.498280739877	16205.878437686712	7064.05491040647	15806.591968398541
0.9776441803106027	16353.933168786534	15999.837369522536	22793.391308612816	22249.57307847145	26237.08443175783	25590.64376873367	29666.60570001752	28917.911262344143	36077.64309612399	35138.509946195736	0.2619656314817223	0.2605771954834519	7209.483500521164	16229.207242636941	7031.853566553444	15829.346002874896
0.9835349783005937	16380.343007184945	16025.675393673539	22830.201547905814	22285.505082807602	26279.456628986998	25631.97198403701	29714.516967516694	28964.613396266228	36135.90890498304	35195.259041646	0.2619656683470876	0.2605772321231553	7176.5497913099825	16252.412401925772	6999.73129627388	15851.979438330047
0.9894612713118381	16406.79046146913	16051.550219432558	22867.06423491728	22321.48828361568	26321.88920617719	25673.359091672966	29762.496514598108	29011.38208660783	36194.25776043424	35252.08902187366	0.2619657056402553	0.26057726918804275	7143.697167007253	16275.492716453038	6967.6881131231785	15874.491105207242
0.9954232732196957	16433.275327369764	16077.461646955573	22903.97908522101	22357.52240325662	26364.38183604237	25714.804772419844	29810.54397129255	29058.216972736715	36252.689212713885	35308.99944882229	0.2619657433662896	0.26057730668314694	7110.925640686881	16298.446982317604	6935.724029854406	15896.879829268903
1.0014211991882311	16459.79739865216	16103.409474475819	22940.945811655238	22393.607161421045	26406.934188149073	25756.3087039861	29858.658964073296	29105.117690552885	36311.202807734095	35365.989880223744	0.2619657815303147	0.26057734461356075	7078.235224592965	16321.273990791291	6903.839058408514	15919.144431569614
1.0074552656779823	16486.356467108606	16129.393498296206	22977.964124311886	22429.742275118824	26449.54592890416	25797.87056099832	29906.84111584217	29152.083872475054	36369.798087065785	35423.059869581775	0.2619658201375163	0.2605773829844385	7045.625930148177	16343.972528346814	6872.033209925983	15941.283728480339
1.013525690453769	16512.952322550278	16155.413512781515	23015.03373052549	22465.92745866824	26492.21672154199	25839.490014988805	29955.090045915167	29199.11514742659	36428.47458792131	35480.208966154925	0.2619658591931422	0.2605774218009955	7013.0977679626085	16366.541376659647	6840.306494759396	15963.296531704254
1.0196326925925556	16539.584752799667	16181.469310350903	23052.154334862575	22502.16242368561	26534.946226112243	25881.16673438364	30003.405370008648	29246.211140822077	36487.23184313759	35537.4367149403	0.2619658987025026	0.2605774610685099	6980.650747853331	16388.979312656447	6808.658922482282	15985.181648302823
1.0257764924913542	16566.25354368262	16207.560681470155	23089.32563911065	22538.446879074578	26577.734099467296	25922.9003844904	30051.78670022511	29293.371474553423	36546.06938115892	35594.74265665663	0.26196593867097234	0.26057750079232256	6948.284878836945	16411.285108497366	6777.090501889121	16006.937880693935
1.0319573118751795	16592.95847902068	16233.687414644186	23126.54734226761	22574.780531015695	26620.57999525	25964.690627486194	30100.23364503933	29340.59576697639	36604.986726020135	35652.12632772798	0.26196597910398867	0.2605775409778389	6916.000169148669	16433.457531617954	6745.60124100768	16028.564026666805
1.0381753738050519	16619.699340623265	16259.849296409357	23163.81914053083	22611.163082955845	26663.483563881196	26006.53712240549	30148.74580928433	29387.883632896825	36663.983397329524	35709.58726026706	0.26196602000705554	0.26057758163052824	6883.79662623303	16455.495344694704	6714.191147115082	16050.058879429474
1.0444309026860459	16646.475908279965	16286.046111326114	23201.14072728652	22647.594235597997	26706.44445254745	26048.439525128386	30197.322794137486	29435.234683557454	36723.058910252024	35767.12498205914	0.2619660613857424	0.260577622755926	6851.674256779719	16477.39730574563	6682.860226717778	16071.421227558516
1.05072412427539	16673.287959752946	16312.27764197113	23238.51179309919	22684.073686890366	26749.46230518894	26090.397488368148	30245.964197106863	29482.648526623783	36782.21277549258	35824.73901654504	0.26196610324568453	0.2605776643596334	6819.633066708222	16499.162168076262	6651.6084855920635	16092.649855077267
1.057055265690613	16700.135270769144	16338.543668930244	23275.932025700786	22720.60113201661	26792.536762487005	26132.410661659967	30294.669612017173	29530.12476617143	36841.44449927915	35882.42888280566	0.26196614559258613	0.2605777064473189	6787.673061165493	16520.78868028056	6620.435928771738	16113.743541462347
1.0634245554177415	16727.01761501265	16364.843970790542	23313.40110998017	22757.176263384936	26835.667461852026	26174.4786913484	30343.43862899603	29577.663002671972	36900.75358334596	35940.194095544924	0.26196618843221775	0.2605777490247189	6755.794244574616	16542.275586366653	6589.342560559744	16134.701061628759
1.0698322233195456	16753.934764117286	16391.178324133347	23350.9187279728	22793.79877061829	26878.85403741159	26216.6012205762	30392.27083446067	29625.26283298028	36960.139524917446	35998.03416507431	0.26196623177042055	0.26057779209763804	6723.996620603604	16563.621625666507	6558.32838453725	16155.521185989492
1.0762785006438331	16780.886487658732	16417.5465035264	23388.48455884982	22830.46834054366	26922.096119997936	26258.777889271943	30441.16581110371	29672.92385032062	37019.60181669092	36055.94859729608	0.2619662756131052	0.2605778356719509	6692.280192196602	16584.825532924384	6527.393403574359	16176.202680457383
1.0827636200317978	16807.872553147365	16443.94828151692	23426.09827890814	22867.184657182395	26965.393337136567	26301.008334138955	30490.12313788032	29720.645644274144	37079.139946821015	36113.93689368806	0.26196631996625286	0.26057787975360214	6660.644961557584	16605.886038253084	6496.53761982359	16196.744306445122
1.089287815526412	16834.89272602026	16470.383428623758	23463.75956155933	22903.947401739348	27008.745313033483	26343.292188642878	30539.14238999381	29768.427800764803	37138.75339890219	36171.99855128655	0.26196636483591645	0.2605779243486078	6629.090930174105	16626.80186720472	6465.7610347340815	16217.144820902497
1.0958513225808764	16861.946769634225	16496.85171333055	23501.468077319965	22940.756252593488	27052.151668564125	26385.629083000807	30588.2231388831	29816.269902047177	37198.44165195355	36230.13306267163	0.26196641022822137	0.26057796946305534	6597.618098833365	16647.571740794927	6435.063649073942	16237.402976362035
1.1024543780671139	16889.034445257945	16523.352902078095	23539.223493800764	22977.61088528726	27095.612021260815	26428.018644169166	30637.36495220863	29864.17152669273	37258.204180401706	36288.3399159504	0.2619664561493664	0.2605780151031057	6566.22646759334	16668.194375457242	6404.4454629020765	16257.517520887777
1.1090972202843215	16916.155512064783	16549.886759257253	23577.025475696566	23014.51097251681	27139.12598530133	26470.46049583244	30686.56739383937	29912.132249577135	37318.04045406498	36346.618594741645	0.2619665026056242	0.2605780612749936	6534.9160358502995	16688.668483200483	6373.906475626398	16277.487198222429
1.115780088967567	16943.30972712548	16576.453047201845	23614.873684776256	23051.45618412218	27182.693171497292	26512.954258391932	30735.83002383976	29960.151641867535	37377.949938137666	36404.96857816045	0.26196654960334326	0.2605781079850278	6503.686802269658	16708.992771447636	6343.4466859479435	16297.31074764207
1.1225032252964444	16970.49684540046	16603.051526181098	23652.767779872065	23088.44618707681	27226.31318728184	26555.4995489537	30785.15239845579	30008.229271009022	37437.93209317303	36463.3893408017	0.261966597148947	0.2605781552395935	6472.538764845347	16729.165943189524	6313.066091909772	16316.986904097721
1.1292668719037753	16997.71661973297	16629.68195439296	23690.707416870096	23125.480645478365	27269.985636698835	26598.095981318045	30834.534070102785	30056.364700712686	37497.98637506853	36521.88035272566	0.2619666452489369	0.26057820304515145	6441.471920911921	16749.18669702392	6282.764690908836	16336.51439824421
1.1360712728843656	17024.96880084152	16656.344087956637	23728.69224869982	23162.55922053836	27313.71012039071	26640.7431659676	30883.97458735174	30104.557490942225	37558.112235049215	36580.44107944173	0.26196669390989225	0.26057825140824037	6410.486267105443	16769.0537270559	6252.542479672935	16355.891956390813
1.1429166738038161	17052.253137312757	16683.037680905807	23766.721925324247	23199.6815705728	27357.4862355872	26683.440710056584	30933.47349491652	30152.80719790183	37618.30911965227	36639.070981893696	0.261966743138469	0.26057830033547746	6379.581799414242	16788.765723047778	6222.399454285158	16375.118300572038
1.1498033217073829	17079.56937559431	16709.76248518132	23804.796093729958	23236.8473509921	27401.313576093937	26726.188217399216	30983.030333641094	30201.11337402307	37678.57647071138	36697.76951644393	0.26196679294140596	0.26057834983355804	6348.758513155626	16808.32137035858	6192.335610170616	16394.19214851968
1.1567314651288954	17106.917259987506	16736.51825062434	23842.914397917077	23274.056214291595	27445.19173228088	26768.985288458884	31032.64464048637	30249.475567952708	37738.91372534089	36756.53613485855	0.26196684332552045	0.26057839990925913	6318.016403008252	16827.719350035302	6162.350942148827	16413.112213811837
1.1637013540997225	17134.296532640532	16763.30472496954	23881.076478889736	23311.30781004214	27489.1202910714	26811.831520337255	31082.31594851795	30297.893324540437	37799.32031592089	36815.37028429255	0.2619668942977128	0.2605784505694378	6287.355463004438	16846.95833881572	6132.445444397163	16431.8772057835
1.1707132401577995	17161.706933541125	16790.12165383795	23919.28197464601	23348.60178488023	27533.098835930698	26854.726506763065	31132.043786893	30346.36618482616	37859.79567008129	36874.27140727443	0.26196694586496494	0.2605785018210341	6256.775686520152	16866.037009095773	6102.619110453408	16450.485829539597
1.177767376356704	17189.148200509615	16816.96878073018	23957.530520168268	23385.93778249864	27577.12694685473	26897.669838081256	31181.82768084778	30394.893686027815	37920.33921068669	36933.238941691394	0.26196699803434265	0.2605785536710699	6226.277066310169	16884.954029048793	6072.871933251619	16468.93678607233
1.1848640172747877	17216.620069192046	16843.84584701967	23995.821747413615	23423.315443637097	27621.204200359243	26940.661101242353	31231.667151685295	30443.47536152937	37980.95035582141	36992.272320774784	0.26196705081299715	0.260578606126653	6195.859594516922	16903.708062645048	6043.203905129572	16487.22877228167
1.1920034190243662	17244.122273053254	16870.752591945948	24034.155285304365	23460.73440607295	27665.330169468834	26983.699879791744	31281.561716762873	30492.110740868684	38041.628518774436	37051.37097308545	0.2619671042081641	0.2605786591949748	6165.5232626388315	16922.297769599594	6013.61501779384	16505.360480901785
1.1991858392609598	17271.654543369794	16897.688752607664	24072.530759718233	23498.194304611603	27709.504423705665	27026.785753858676	31331.510889479527	30540.79934972518	38102.37310802403	37110.5343224987	0.2619671582271673	0.2605787128833139	6135.268061567564	16940.72180546727	5984.105262360303	16523.330600616522
1.2064115371925936	17299.216609223382	16924.65406395622	24110.94779347923	23535.69477107765	27753.72652907903	27069.918300146113	31381.514179264086	30589.540709908335	38163.1835272234	37169.76178819042	0.26196721287741676	0.26057876719903544	6105.09398158174	16958.978821650147	5954.674629348796	16541.137816060334
1.2136807735891502	17326.80819749381	16951.648258788784	24149.406006347897	23573.235434305312	27797.99604807414	27113.09709191975	31431.5710915626	30638.334339345325	38224.05917518541	37229.052784622094	0.26196726816641214	0.2605788221495933	6075.001012373716	16977.067465478554	5925.323108705692	16558.78080789745
1.2209938107917835	17354.429032852637	16978.671067742205	24187.905015012562	23610.815920129946	27842.31253964209	27156.32169899828	31481.68112782702	30687.179752070035	38284.99944586879	37288.40672152746	0.2619673241017436	0.2605788777425301	6044.9891430300195	16994.986380182207	5896.050689785276	16576.258252790198
1.2283509127223842	17382.078837756035	17005.72221928592	24226.444433079443	23648.43585137831	27886.67555918848	27199.59168774223	31531.843785502297	30736.07645821049	38346.00372836258	37347.823003897305	0.2619673806910904	0.26057893398547943	6015.058362033917	17012.734204903245	5866.857361355331	16593.568823409267
1.2357523448931043	17409.757332438523	17032.801439715884	24265.023871063993	23686.094847860204	27931.084658563497	27242.906621044356	31582.058558015273	30785.023963978	38407.07140687262	37407.30103196631	0.2619674379422255	0.2605789908861663	5985.208657303825	17030.309574827552	5837.743111632997	16610.711188577116
1.2431983744159416	17437.464234906187	17059.90845314792	24303.642936381508	23723.792526359248	27975.539386051136	27286.266058319095	31632.32493476247	30834.021771655265	38468.20186070671	37466.8402011986	0.26196749586301493	0.26057904845240765	5955.440016156528	17047.711121097207	5808.707928247517	16627.68401316367
1.2506892700123766	17465.1992609302	17087.042981511393	24342.3012333382	23761.528500624157	28020.039286358922	27329.66955549252	31682.642401098503	30883.069379585093	38529.3944642606	37526.43990227413	0.261967554461418	0.2605791066921151	5925.752425350947	17064.937470941804	5779.751798282843	16644.485958227888
1.2582253020230734	17492.962124040438	17114.204744542923	24380.998363122308	23799.302381360132	28064.583900607777	27373.11666499251	31733.010438324636	30932.166282159244	38590.64858700412	37586.099521075135	0.2619676137454905	0.26057916561329436	5896.145871079527	17081.987247695215	5750.8747082741465	16661.1156810252
1.2658067424176331	17520.752535519026	17141.393459780134	24419.733923795273	23837.113776220147	28109.172766321786	27416.606935738724	31783.428523677267	30981.311969807182	38651.96359346722	37645.818438672526	0.2619676737233832	0.2605792252240472	5866.620338959852	17098.859070771374	5722.076644192217	16677.571834991686
1.2734338648044117	17548.570204393916	17168.608842555306	24458.50751028277	23874.962289796294	28153.805417418007	27460.139913132683	31833.89613031642	31030.505928984894	38713.33884322593	37705.59603131231	0.2619677344033463	0.26057928553257276	5837.175814046757	17115.55155572761	5693.357591456734	16693.853069787845
1.2811069444403917	17576.41483743261	17195.850605989257	24497.318714366076	23912.84752361125	28198.481384196537	27503.715139048007	31884.412727314528	31079.747642163846	38774.77369088891	37765.431670402264	0.2619677957937285	0.2605793465471685	5807.8122808621265	17132.063314374536	5664.717534981668	16709.95803145785
1.2888262582411194	17604.286139136093	17223.11846098553	24536.167124673713	23950.769076110355	28243.200193330882	27547.332151821316	31934.977779645575	31129.036587820752	38836.267486084194	37825.32472249948	0.2619678579029779	0.2605794082762312	5778.5297233639285	17148.392954700626	5636.156459114514	16725.8853622796
1.296592084790695	17632.183811732324	17250.41211622376	24575.052326672438	23988.726542652388	28287.96136785765	27590.990486241644	31985.59074817349	31178.372240425644	38897.81957344512	37885.274549295966	0.2619679207396443	0.2605794707282582	5749.328124973923	17164.539080983028	5607.674347677501	16741.63370089885
1.3044047043518285	17660.107555170525	17277.731278154308	24613.97390265933	24026.719515502275	28332.764427167498	27634.6896735421	32036.25108964191	31227.75407043247	38959.429292597975	37945.280507607284	0.2619679843123803	0.26057953391184935	5720.207468586741	17180.500293835998	5579.271183998324	16757.2016824428
1.312264398875954	17688.057067114813	17305.075650991992	24652.93143175304	24064.747583822325	28377.608886995047	27678.429241389833	32086.958256662823	31277.181544267743	39021.09597814819	38005.34194935871	0.26196804862994166	0.2605795978357064	5691.167736539384	17196.275190144777	5550.946950843092	16772.587938357145
1.320171452013404	17716.0320429383	17332.444936710217	24691.924489885645	24102.81033366428	28422.49425940955	27722.208713876855	32137.711697706058	31326.654124320296	39082.8189596676	38065.45822157294	0.2619681137011897	0.26057966250863657	5662.208910658024	17211.86236322671	5522.701630490366	16787.7910966333
1.3281261491236485	17744.03217571721	17359.838835035403	24730.952649794493	24140.90734796155	28467.42005280558	27766.027611511225	32188.510857088728	31376.17126893123	39144.59756168173	38125.62866635785	0.26196817953509144	0.2605797279395518	5633.330972246127	17227.260402826592	5494.535204709042	16802.809781785123
1.3361287772855897	17772.05715622499	17387.25704344104	24770.015481014118	24179.038206521065	28512.385771893703	27809.88545120767	32239.355174964796	31425.73243238344	39206.431103657014	38185.8526208938	0.2619682461407223	0.2605797941374721	5604.533902080031	17242.46789513249	5466.447654737392	16817.642614795826
1.3441796253079266	17800.10667292646	17414.699257141994	24809.112549868165	24217.202486015416	28557.390917691246	27853.781746278582	32290.244087314582	31475.33706489141	39268.318899988226	38246.12941742135	0.26196831352726524	0.26057986111152465	5575.817680438049	17257.483422881924	5438.438961344073	16832.28821334988
1.352278983739575	17828.18041197229	17442.165169089258	24848.24341946175	24255.399759975677	28602.434987513534	27897.716006425777	32341.17702593496	31524.98461259197	39330.260259986506	38306.45838323004	0.26196838170401476	0.2605799288709464	5547.182287090225	17272.30556537211	5410.509104796685	16846.745191740803
1.3604271448801535	17856.278057193154	17469.654469963963	24887.40764967344	24293.629598783136	28647.51747496468	27941.687737731074	32392.15341842892	31574.674517533625	39392.25448786679	38366.838840645476	0.26196845068037544	0.26057999742508486	5518.627701277146	17286.932898409665	5382.658064850839	16861.01216088608
1.3686244027905345	17884.39929009406	17497.166848172197	24926.60479714741	24331.891569662163	28692.63786992861	27985.696442648074	32443.172688195486	31624.406217667365	39454.30088273553	38427.27010701817	0.261968520465866	0.2605800667834003	5490.15390175744	17301.363994498737	5354.885820792988	16875.087728478014
1.3768710533034536	17912.543789849104	17524.701989839534	24965.834415286226	24370.185236672703	28737.795658560786	28029.741619993558	32494.23425442036	31674.179146836937	39516.39873857939	38487.751494711854	0.2619685910701184	0.26058013695546556	5461.760866800789	17315.597422846593	5327.192351420643	16888.97049895674
1.3851673940341884	17940.711233295835	17552.259578805682	25005.09605424307	24408.51016070294	28782.99032327929	28073.822764939134	32545.337532065907	31723.99273476943	39578.547344253166	38548.282311092	0.26196866250288087	0.2605802079509691	5433.448574178619	17329.631749368273	5299.577635055641	16902.65907358378
1.3935137243912972	17968.901294929972	17579.839296619302	25044.389260914497	24446.86589946213	28828.221342756548	28117.939369002986	32596.481931861766	31773.846407066005	39640.74598346837	38608.86185851468	0.26196873477401783	0.2605802797797155	5405.21700118063	17343.46553676296	5272.0416495474055	16916.152050480247
1.4019103455874267	17997.113646900078	17607.44082253277	25083.713578933086	24485.252007473468	28873.488191910834	28162.09092004173	32647.666860295376	31823.739585192692	39702.99393478174	38669.48943431539	0.26196880789351246	0.26058035245162653	5377.066124602454	17357.09734452516	5244.584372264799	16929.448024634272
1.410357560650181	18025.347959002287	17635.063833497057	25123.068548660176	24523.66803606698	28918.790341898053	28206.276902242258	32698.89171960261	31873.671686471236	39765.29047158399	38730.16433079798	0.2619688818714677	0.260580425976743	5348.995920769405	17370.525729034096	5217.205780111719	16942.545587991364
1.4188556744330574	18053.603898675254	17662.708004156717	25162.453707178916	24562.11353337273	28964.12726010369	28250.496796113955	32750.15590775878	31923.642124070342	39827.63486208883	38790.88583522409	0.2619689567181076	0.2605805003652269	5321.006365534151	17383.749243599363	5189.905849546893	16955.443329537287
1.4274049936264492	18081.88113099501	17690.37300684505	25201.86858828726	24600.588044314136	29009.49841013484	28294.75007848109	32801.45881846963	31973.650306997064	39890.02636932211	38851.653229802716	0.26196903244377917	0.26058057562736126	5293.0974342855625	17396.76643851213	5162.684556558495	16968.139835272916
1.4360058267687137	18110.179318670147	17718.058511579024	25241.312722491217	24639.091110601	29054.903251812444	28339.036222474813	32852.79984116261	32023.695640087823	39952.46425111126	38912.465791679366	0.2619691090589534	0.26058065177355333	5265.269101934042	17409.575861049816	5135.541876670439	16980.633688251488
1.4446584842573071	18138.498122036643	17745.76418605459	25280.78563699786	24677.6222707231	29100.341241163307	28383.354697525792	32904.178360977814	32073.777524000136	40014.94776007437	38973.32279292605	0.26196918657422597	0.26058072881433453	5237.52134293085	17422.176055555232	5108.477784970775	16992.92346871551
1.453363278359986	18166.83719905326	17773.489695641987	25320.286855708975	24716.181059943767	29145.811830412797	28427.704969356917	32955.59375875989	32123.89535520437	40077.476143610285	39034.22350053134	0.26196926500032147	0.26058080676036294	5209.854131276952	17434.565563527867	5081.492256100988	17005.007754097693
1.4621205232260774	18195.19620529673	17801.234703381073	25359.815899214413	24754.767010293468	29191.314467977278	28472.086499975925	33007.045411049396	32174.04852597547	40140.04864388829	39095.16717639034	0.2619693443480921	0.2605808856224245	5182.267440505326	17446.742923591286	5054.585264245048	17016.88511903491
1.470930534897817	18223.57479395703	17828.998869976702	25399.37228478566	24793.379650563485	29236.84859845669	28516.49874766819	33058.53269007453	32224.236424384835	40202.66449783802	39156.153077294905	0.26196942462852063	0.26058096541143483	5154.761243708432	17458.70667162724	5027.7567831582855	17028.55413548462
1.4797936313217521	18251.97261583297	17856.781853794393	25438.955526369733	24832.018506300003	29282.413662627652	28560.941166989945	33110.05496374328	32274.458434292686	40265.322937140016	39217.180454924375	0.26196950585272144	0.26058104613844024	5127.335513533326	17470.455340798013	5001.006786162034	17040.01337275561
1.48871013236022	18280.38931932758	17884.583310855858	25478.56513458292	24870.683099797956	29328.009097436177	28605.413208761256	33161.61159563533	32324.713935340198	40328.02318821592	39278.248555836115	0.26196958803194226	0.26058112781462023	5099.990222176304	17481.987461580895	4974.3352461357135	17051.26139753405
1.4976803598028874	18308.824550443776	17912.402894834704	25518.200616704788	24909.37295009519	29373.63433599094	28649.914320059343	33213.20194499441	32375.002302941917	40390.76447221922	39339.35662145638	0.26196967117756653	0.2605812104512871	5072.7253413933795	17493.30156184081	4947.74213553709	17062.29677397851
1.5067046373783677	18337.27795277999	17940.240257052264	25557.861476672228	24948.087572966746	29419.288807556382	28694.44394421207	33264.82536672055	32425.322908278522	40453.54600502594	39400.50388807149	0.26196975530111316	0.2605812940598907	5045.540842508199	17504.396166894585	4921.227426399011	17073.118063754402
1.5157832907659001	18365.749167526057	17968.09504647347	25597.547215073824	24986.826480919237	29464.971937546314	28739.001520791477	33316.481211362894	32475.67511828949	40516.36699722591	39461.689586819084	0.2619698404142401	0.2605813786520169	5018.4366964069195	17515.269799550064	4894.791090313811	17083.723826033995
1.5249166476071065	18394.237833458952	17995.966909702624	25637.257329144002	25025.589183185068	29510.683147517208	28783.586485607204	33368.16882511216	32526.058295665753	40579.22665411369	39522.91294367914	0.26196992652874507	0.26058146423939144	4991.4128735484555	17525.920980183408	4868.433098471258	17094.112617661245
1.5341050375178134	18422.74358693892	18023.85549097982	25676.991312757793	25064.375185717556	29556.42185516223	28828.198270700934	33419.887549793915	32576.471798843406	40642.124175680416	39584.173179466525	0.2619700136565676	0.2605815508338808	4964.469343968434	17536.348226796836	4842.153421654832	17104.28299319744
1.5433487920999491	18451.266061905433	18051.76043217687	25716.748656425254	25103.1839911854	29602.18747430482	28872.836304340028	33471.63672286139	32626.914981996604	40705.05875660519	39645.4695098223	0.26197010180979036	0.2605816384474937	4937.606077270117	17546.550055039115	4815.952030205866	17114.233504827134
1.5526482449535108	18479.804889873343	18079.68137279343	25756.528847286267	25142.015098967357	29647.979414892827	28917.500011011507	33523.41567738881	32677.387195030722	40768.02958624698	39706.80114520557	0.2619701910006409	0.2605817270923824	4910.823042632081	17556.524978276342	4789.828894066159	17123.962702563964
1.5620037316886017	18508.35969992909	18107.61794995356	25796.331369105297	25180.868005147626	29693.797082992467	28962.18881141673	33575.22374206469	32727.8877835765	40831.03584863653	39768.16729088636	0.26197028124149413	0.26058181678084646	4884.120208829641	17566.27150772512	4763.783982788213	17133.469134341925
1.5714155899375468	18536.930118727298	18135.569798402146	25836.155702266864	25219.74220251094	29739.639880783136	29006.902122465857	33627.06024118599	32778.4160889837	40894.07672246934	39829.56714693801	0.2619703725448731	0.26058190752533217	4857.497544216225	17575.788152429275	4737.817265499849	17142.751345925033
1.580884159367074	18565.51577048684	18163.536550501223	25876.001323770106	25258.637180537564	29785.507206551276	29051.639357272077	33678.92449465116	32828.9714483147	40957.15138109731	39890.999908229445	0.26197046492345155	0.2605819993384355	4830.95501673664	17585.073419366963	4711.928710929351	17151.807881060056
1.5904097816905756	18594.11627698788	18191.51783622683	25915.86770722476	25297.552425399084	29831.398454685714	29096.39992514684	33730.81581795499	32879.55319433915	41020.25899252245	39952.464764418735	0.26197055839005456	0.2605820922329036	4804.49259392079	17594.12581346836	4686.118287410354	17160.637281535193
1.5999928006804371	18622.731257567917	18219.513283165543	25955.75432284585	25336.48741995364	29877.31301567167	29141.183231594434	33782.733522181814	32930.160655527805	41083.39871938879	40013.96089994573	0.26197065295766214	0.2605821862216363	4778.11024288577	17602.943837693892	4660.385962880915	17169.238087238744
1.6096335621804478	18651.360329119078	18247.522516511493	25995.660637449924	25375.44164374195	29923.25027608642	29185.988678307454	33834.67691400072	32980.79315604756	41146.569718976505	40075.48749402596	0.2619707486394103	0.26058228131768946	4751.807930359151	17611.525993161835	4634.731704883976	17177.6088362094
1.6193324141182788	18680.003106084656	18275.545159063116	26035.58611445045	25414.41457298286	29969.209618594065	29230.815663161713	33886.64529565961	33031.450015755676	41209.77114319488	40137.04372064382	0.261970845448592	0.2605823775342754	4725.585622664541	17619.870779149234	4609.155480564572	17185.7480646763
1.6290897065180392	18708.659200456284	18303.58083122027	26075.530213853956	25453.405680569496	30015.190421941137	29275.66358021188	33938.637964980306	33082.13055019485	41273.00213857635	40198.628748546624	0.2619709433986602	0.26058247488476377	4699.443285722751	17627.976693163626	4583.657256685896	17193.65430718288
1.6389057915129117	18737.328221770786	18331.629150981367	26115.492392255746	25492.41443606535	30061.192060951755	29320.531819687032	33990.65421535309	33132.83407058833	41336.26184626998	40260.241741238664	0.2619710425032297	0.2605825733826861	4673.380885064602	17635.842231043614	4558.236999633722	17201.326096656732
1.6487810233578566	18766.009777107665	18359.689733940737	26155.472102836582	25531.440305700806	30107.21390652376	29365.419767986685	34042.69333573246	33183.55988383543	41399.54940203634	40321.88185697589	0.2619711427760787	0.26058267304173655	4647.398385813227	17643.46588694211	4532.894675390795	17208.761964356527
1.6587157584424002	18794.703471085886	18387.762193285565	26195.468795358272	25570.482752368956	30153.255325623806	29410.32680767607	34094.7546106315	33234.30729250619	41462.86393624074	40383.5482487595	0.26197124423115026	0.26058277387577294	4621.495752712246	17650.84615350794	4507.630249562208	17215.960440052673
1.6687103553034934	18823.40890586193	18415.846139793885	26235.48191616112	25609.54123562291	30199.315681284395	29455.252317483046	34146.83732011869	33285.075594838025	41526.20457384943	40445.2400643319	0.26197134688255613	0.26058287589882	4595.672950124368	17657.98152192682	4482.443687394494	17222.9200521335
1.6787651746384535	18852.125681126727	18443.941181831815	26275.5109081598	25648.61521167215	30245.394332599215	29500.19567229402	34198.940739812606	33335.86408473107	41589.57043442323	40506.95644617114	0.26197145074457645	0.2605829791250715	4569.929941996466	17664.870481860824	4457.334953725105	17229.639327485114
1.6888805793179813	18880.853394103542	18472.046925351166	26315.55521084046	25687.704133379284	30291.49063471986	29545.15624315018	34251.06414087829	33386.67205174401	41652.960632113194	40568.696531485955	0.2619715558316637	0.26058308356889043	4544.266691921046	17671.511521738954	4432.304013042944	17236.116791791283
1.6990569343992543	18909.591639545808	18500.16297388769	26355.614260257928	25726.807450257733	30337.603938852662	29590.13339724496	34303.206790023694	33437.49878109129	41716.37427565637	40630.45945221236	0.26197166215844325	0.26058318924481355	4518.683163099224	17677.903128683567	4407.350829455769	17242.35096945148
1.7092946071391046	18938.340009734744	18528.288928558344	26395.687489032516	25765.924608468104	30383.733592255056	29635.126497919897	34355.36794949566	33488.343553638406	41779.81046837094	40692.244335008094	0.2619717697397169	0.2605832961675511	4493.179318346083	17684.043788589537	4382.475366688101	17248.34038364701
1.7195939670072704	18967.09809447752	18556.424388059808	26435.774326347524	25805.055050816223	30429.8789382328	29680.13490466242	34407.54687707676	33539.205645899514	41843.26830815253	40754.05030124977	0.2619718785904639	0.26058340435199107	4467.75512009603	17689.931986217387	4357.677588108461	17254.083556514233
1.7299553856997325	18995.865481105135	18584.568948666318	26475.874197946512	25844.198216750257	30476.03931613684	29725.1579731026	34459.74282608188	33590.08433003379	41906.74688747008	40815.87646702847	0.26197198872584354	0.2605835138131999	4442.41053041257	17695.56620529294	4332.957456716336	17259.57900914643
1.7403792371521247	19024.64175447089	18612.72220422816	26515.986526131255	25883.353542358782	30522.214061361046	29770.19505501096	34511.955045355615	33640.97887384301	41970.24529336279	40877.72194314695	0.2619721001611966	0.26058362456642525	4417.145510994131	17700.94492860604	4308.314935144968	17264.825261690654
1.7508658975532332	19053.42649694857	18640.88374616979	26556.110729759395	25922.52046036829	30568.402505339574	29815.245498295713	34564.18277926945	33691.88854076843	42033.7626074367	40939.58583511592	0.26197221291204986	0.2605837366270973	4391.960023154039	17706.06663798541	4283.749985666247	17269.820833409205
1.76141574535857	19082.219288430893	18669.05316348861	26596.246224242364	25961.698400141606	30614.603975544527	29860.308647000944	34616.42526771905	33742.81258988886	42097.2979058616	41001.46724315173	0.26197232699411516	0.2605838500108324	4366.854027828202	17710.929814415984	4259.262570184888	17274.56424274482
1.7720291613040315	19111.019706328054	18697.230042753203	26636.39242154356	26000.88678767562	30660.81779548387	29905.383841304116	34668.681746122034	33793.75027591784	42160.85025936831	41063.36526217308	0.26197244242329293	0.2605839647334347	4341.827485594433	17715.532938174903	4234.852650245419	17279.05400741007
1.7827065284196406	19139.827325566544	18725.41396810245	26676.548730176823	26040.08504560016	30707.04328469981	29950.470417514767	34720.95144541618	33844.70084920222	42224.41873324661	41125.27898179935	0.26197255921567647	0.2605840808108974	4316.880356669426	17719.87448889669	4210.520187038928	17283.28864448052
1.7934482320433673	19168.64171858796	18753.60452124407	26716.71455520491	26079.292593176142	30753.279758767072	29995.567708072493	34773.233592057484	33895.66355571997	42288.00238734297	41187.20748634801	0.2619726773875505	0.260584198259407	4292.012600890361	17723.952945571393	4186.265141400974	17287.2666704664
1.8042546598350382	19197.462455347842	18781.801281453932	26756.88929823807	26118.508846294713	30799.526529291266	30040.675041546	34825.527408018446	33946.63763707909	42351.60027605853	41249.14985483341	0.2619727969553967	0.2605843170953429	4267.22417772864	17727.7667866759	4162.087473799009	17290.986601328477
1.8151262017903238	19226.289103314855	18810.0038255747	26797.072357432986	26157.733217475557	30845.782903907846	30085.791742631212	34877.832110786876	33997.62233051562	42415.211448347756	41311.105160964435	0.2619729179358952	0.26058443733528325	4242.515046301298	17731.314490282908	4137.9871443565935	17294.44695264753
1.8260632502548164	19255.121227469983	18838.211728015613	26837.26312749189	26196.965115866726	30892.048186281037	30130.917132151157	34930.146913364726	34048.616868893485	42478.83494771715	41373.07247314434	0.26197304034592417	0.2605845589960043	4217.885165362153	17734.59453412704	4113.964112848975	17297.646239686757
1.8370661999381863	19283.95839030595	18866.42456075139	26877.460999661846	26236.20394724327	30938.321676103125	30176.050527054427	34982.47102426747	34099.62048070284	42542.46981222445	41435.05085446896	0.2619731642025677	0.2605846820944842	4193.334493303206	17737.605395658873	4090.0183386816643	17300.582977375947
1.848135447928429	19312.800151826563	18894.641893321972	26917.665361734023	26275.449114007	30984.60266909371	30221.191240414984	35034.80364752313	34150.6323900599	42606.11507447768	41497.03936272646	0.26197328952311294	0.2605848066479051	4168.862988159526	17740.34555216506	4066.149780936539	17303.255680576898
1.8592713937061955	19341.646069546507	18922.863292832233	26957.875598043564	26314.700015186296	31030.89045699959	30266.338581432006	35087.14398267234	34201.65181670682	42669.76976163526	41559.03705039733	0.2619734163250566	0.2605849326736556	4144.470607599709	17742.8134807935	4042.35839832318	17305.662863963284
1.8704744391592067	19370.495698490835	18951.08832395134	26998.091089469017	26353.956046435334	31077.184327594154	30311.491855429038	35139.49122476767	34252.677976010804	42733.43289540526	41621.042964653425	0.26197354462610417	0.26058506018933353	4120.157308938215	17745.00765869487	4018.644149204716	17307.803042194806
1.8817449885967616	19399.348591195143	18979.316548913077	27038.311213432793	26393.216600034688	31123.483564678005	30356.650363854795	35191.84456437438	34303.71007896504	42797.10349204643	41683.05614735913	0.26197367444417513	0.2605851892127486	4095.923049148172	17746.926563152112	3995.0069916150533	17309.674730090424
1.8930834487643238	19428.204297705477	19007.547527515686	27078.535343901152	26432.48106489132	31169.78744807901	30401.81340428316	35244.20318757054	34354.74733218879	42860.78056236845	41745.075635071575	0.26197380579740337	0.26058531976192384	4071.767784830183	17748.5686715357	3971.446883224882	17311.276442545466
1.9044902288582053	19457.062365578444	19035.780817122	27118.762851384523	26471.748826538867	31216.09525365273	30446.980270413613	35296.566275947596	34405.788937927886	42924.46311173267	41807.10045904139	0.2619739387041419	0.26058545185509907	4047.6914722397923	17749.9324615011	3947.9637813689187	17312.60669473745
1.9159657405403292	19485.92233988167	19064.015972659898	27158.993102938366	26511.01926713848	31262.406253283472	30492.150252072253	35348.93300661157	34456.834094056016	42988.15014005377	41869.129645214256	0.26197407318296306	0.2605855855107344	4023.6940672807395	17751.016411046498	3924.5576430368237	17313.664002169855
1.9275103979530908	19514.78376319411	19092.25254662258	27199.225462163722	26550.291765479353	31308.719714885006	30537.322635212495	35401.30255218401	34507.88199407547	43051.84064180085	41931.16221423202	0.2619742092526639	0.2605857207475106	3999.7755254991353	17751.81899856869	3901.2284248701762	17314.44688074477
1.9391246177343011	19543.646175606747	19120.49008906931	27239.459289208367	26589.565696979895	31355.034902401963	30582.496701916436	35453.67408080354	34558.931827118846	43115.53360599957	41993.19718143476	0.26197434693226634	0.26058585758433367	3975.935802092543	17752.3387029944	3877.9760831710882	17314.953846871853
1.9508088190322228	19572.50911472323	19148.72814762596	27279.693940767917	26628.84043368874	31401.351075811162	30627.671730396156	35506.04675612751	34609.98277795049	43179.228016234156	42055.233556862724	0.26197448624102193	0.26058599604033694	3952.174851911608	17752.574003874324	3854.8005739052314	17315.18341758754
1.9625634235206988	19601.372115660957	19176.96626748617	27319.92877008746	26668.11534428644	31447.667491123575	30672.846994995667	35558.419737334196	34661.03402696884	43242.92285065021	42117.27034525919	0.2619746271984126	0.26058613613488363	3928.492629463086	17752.52338148374	3831.701852692757	17315.134110591374
1.9743888554143678	19630.23471105199	19205.203991412054	27360.163126963038	26707.389794086677	31493.98340038612	30718.021766192425	35610.792179124954	34712.08475020811	43306.617081957476	42179.30654607271	0.2619747698241551	0.2605862778875696	3904.8890888849273	17752.185316810384	3808.6798748085275	17314.804444325157
1.9862855414839768	19659.096431044087	19233.44085973556	27400.39635774329	26746.663145038307	31540.298051683585	30763.19531059972	35663.16323172646	34763.13411934115	43370.30967743255	42241.341153460555	0.26197491413820395	0.260586421318227	3881.3641839800403	17751.55829177983	3785.7345951949246	17314.192938143387
1.9982539110717792	19687.956803302408	19261.676410359745	27440.627805331955	26785.934755727307	31586.610689141617	30808.366890969017	35715.532040894104	34814.18130168207	43433.999598923256	42303.37315629213	0.2619750601607527	0.26058656644692557	3857.9178682116326	17750.640789336525	3762.8659684613813	17313.29811237566
2.010294396107033	19716.81535301073	19289.910178760314	27480.856809189805	26825.20398137913	31632.920552929027	30853.535766192712	35767.89774791469	34865.22546018947	43497.68580285193	42365.40153815295	0.261975207912238	0.26058671329397737	3834.550094679231	17749.431293434463	3740.0739488624968	17312.118488332257
2.0224074311215867	19745.671602873175	19318.141697986954	27521.082705337205	26864.47017386068	31679.226879260772	30898.701191306507	35820.2594896099	34916.265753469146	43561.36724021976	42427.42527734801	0.2619753574133422	0.2605868618799381	3811.2608161505777	17747.928289268166	3717.358490324812	17310.65258852206
2.0345934532655616	19774.525073116143	19346.37049866556	27561.304826357013	26903.73268168364	31725.528900401434	30943.86241749327	35872.61639834026	34967.30133577857	43625.042856611755	42489.44334690735	0.2619755086849972	0.2605870122256105	3788.0499850406777	17746.13026327733	3694.719546440989	17308.898936707526
2.0468529023231294	19803.375281490044	19374.59610899971	27601.5225013972	26942.990850006696	31771.82584466824	30989.018692085723	35924.9676020086	35018.331357029936	43688.71159220105	42551.4547145899	0.26197566174838477	0.2605871643520483	3764.917553412961	17744.035703239962	3672.1570704577025	17306.856057949364
2.059186220728381	19832.221743271566	19402.81805477307	27641.735056174177	26982.24402063907	31818.11693643503	31034.169258570528	35977.31222406468	35069.35496279488	43752.37238175462	42613.45834288928	0.2619758166249431	0.2605873182805575	3741.8634729892947	17741.643098428845	3649.671015288448	17304.52247876022
2.0715938535812968	19861.063971265878	19431.03585935138	27681.941812976063	27021.491532043477	31864.401396136087	31079.313356591785	36029.64938350954	35120.371294308534	43816.024154638675	42675.45318903881	0.261975973336368	0.26058747403270155	3718.887695154175	17738.950939721428	3627.26133350865	17301.896727177314
2.084076248663807	19889.90147580926	19459.249043685042	27722.142090666584	27060.732719339885	31910.67844027067	31124.450221955474	36081.97819490071	35171.37948847447	43879.66583482513	42737.43820501772	0.26197613190461566	0.2605876316303014	3695.9901709435508	17735.95771964919	3604.9279773617163	17298.977332890965
2.0966338564559543	19918.733764771474	19487.457126311587	27762.33520468854	27099.966914309167	31956.94728140712	31169.57908663366	36134.29776835694	35222.37867786974	43943.296340897476	42799.41233755727	0.2619762923519073	0.2605877910954427	3673.1708510336466	17732.66193245072	3582.6708987436723	17295.76282727439
2.109267130152151	19947.560343558547	19515.659623358264	27802.5204670679	27139.193445396922	32003.207128187674	31214.699178769046	36186.607209563634	35273.36799074989	44006.91458605753	42861.374528147055	0.26197645470072983	0.2605879524504755	3650.429685777286	17729.062074336223	3560.490049229702	17292.25174359139
2.1219765256775314	19976.380715116004	19543.856048545273	27842.69718641852	27178.41163771811	32049.457185333922	31259.809722680304	36238.90561977921	35324.34655105516	44070.51947813319	42923.3237130426	0.261976618973842	0.26058811571801843	3627.76662517176	17725.156643447466	3538.385380049702	17288.442617002875
2.1347625017044103	20005.194379931534	19572.045913188325	27882.864667946043	27217.620813060857	32095.69665365143	31304.909938866625	36291.19209584035	35375.31347841567	44134.109919585026	42985.25882327176	0.2619767851942767	0.26058828092096276	3605.181618871633	17720.944140019827	3516.356842099689	17284.333984714933
2.147625519668832	20034.00083603869	19600.228726202346	27923.02221345332	27256.8202898918	32141.92473003605	31349.99904401385	36343.465730169155	35426.26788815845	44197.6848075151	43047.17878464344	0.2619769533853422	0.2605884480824752	3582.6746161885094	17716.423066481948	3494.4043859350495	17279.92438603565
2.160566043787228	20062.79957901994	19628.40399410426	27963.169121344807	27296.009383360146	32188.140607479047	31395.076250999322	36395.72561077911	35477.20889131293	44261.243033674305	43109.082517754316	0.2619771235706285	0.26058861722600113	3560.2455660735723	17711.591927486472	3472.5279617700726	17275.21236250177
2.1735845410731627	20091.590102010443	19656.571221017035	28003.304686632076	27335.187405303535	32234.343475073572	31440.14076889864	36447.97082128244	35528.13559461869	44324.7834844714	43170.968937998434	0.2619772957740096	0.26058878837526767	3537.8944171606563	17706.44923022017	3450.7275195070542	17270.19645810686
2.1866814813541975	20120.37189570206	19684.729908673286	28043.428200939645	27374.353664253234	32280.532518021435	31485.191802991732	36500.20044089779	35579.04710053243	44388.30504098259	43232.83695557574	0.2619774700196452	0.26058896155428796	3515.621117725037	17700.99348431453	3429.003008690197	17264.875219186768
2.199857337288837	20149.144448346895	19712.879556418877	28083.538952510087	27413.507465439376	32326.70691763907	31530.228554769008	36552.41354445715	35629.9425072349	44451.80657895995	43294.68547550068	0.26197764633198756	0.26058913678736306	3493.4256156883202	17695.223201980814	3407.354378526099	17259.2471946273
2.213112584383593	20177.907245761715	19741.019661217222	28123.636226210427	27452.648110797138	32372.865851365008	31575.250221938506	36604.60920241431	35680.82090863916	44515.286968841894	43356.513397612274	0.2619778247357819	0.26058931409908764	3471.3078586317133	17689.13689817954	3385.7815778914373	17253.31093601603
2.2264477010101436	20206.659771332033	19769.149717653396	28163.719303538095	27491.77489897271	32419.00849276681	31620.255998432858	36656.786480852796	35731.68139439847	44578.74507576295	43418.319616583954	0.26197800525607184	0.26058949351435157	3449.267793797422	17682.73309074994	3364.2845553269144	17247.06499771122
2.2398631684225956	20235.40150601695	19797.269217938607	28203.78746262784	27530.88712532968	32465.1340115491	31665.245074416755	36708.94444149504	35782.52304991478	44642.179759565064	43480.10302193389	0.26197818791820143	0.26058967505834435	3427.305368078174	17676.01030046027	3342.8632590298075	17240.50793692097
2.2533594707748548	20264.13192835341	19825.37765191462	28243.83997825793	27569.984081955467	32511.241573560852	31710.216636294386	36761.08214171071	35833.34495634729	44705.589874807774	43541.86249803558	0.261978372747821	0.26058985875655843	3405.4205280172173	17668.967051129788	3321.517636864679	17233.63831387181
2.2669370951380965	20292.850514461385	19853.474507058734	28283.876121857622	27609.065057668402	32557.33034080399	31755.16986671772	36813.1986345265	35884.146190621825	44768.97427078035	43603.59692412936	0.2619785597708885	0.26059004463479357	3383.6132198106498	17661.601869749837	3300.24763635383	17226.454691860825
2.2805965315183476	20321.556738048585	19881.55926848837	28323.89516151392	27648.129338024428	32603.399471441375	31800.103944594262	36865.29296863523	35934.92582543971	44832.331791512945	43665.305174333254	0.26197874901367457	0.26059023271915943	3361.883389305556	17653.91328660585	3279.0532046756707	17218.95563738048
2.294338272874165	20350.250070415972	19909.631418966474	28363.896361979514	27687.17620532473	32649.448119805966	31845.018045095967	36917.36418840633	35985.6829292879	44895.66127578946	43726.98611765557	0.2619789405027668	0.26059042303608027	3340.2309820053633	17645.899835392833	3257.9342886845116	17211.13972031325
2.308162815134429	20378.92998046293	19937.690438906735	28403.878984680247	27726.20493862331	32695.4754364095	31889.911339668015	36969.4113338957	36036.416566449	44958.96155715974	43788.638618007026	0.2619791342650711	0.260590615612298	3318.6559430649504	17637.560053338297	3236.8908348814584	17203.005513911135
2.3220706572162446	20407.595934693032	19965.735806378885	28443.842287723397	27765.214813734558	32741.480567952192	31934.782996037615	37021.43344085678	36087.12579701131	45022.2314639531	43850.26153421322	0.26197933032781806	0.2605908104748766	3297.1582172850613	17628.892481275834	3215.9227894225623	17194.551594949327
2.336062301042938	20436.247397219595	19993.766997114442	28483.785525905598	27804.205103241493	32787.4626573319	31979.632178223597	37073.429540751	36137.809676879704	45085.46981929123	43911.853720027924	0.26197952871856633	0.26059100765120574	3275.7377491213847	17619.89566382114	3195.0300981402397	17185.776543959975
2.3501382515621807	20464.883829771927	20021.783484512747	28523.707950721884	27843.17507650435	32833.42084365465	32024.458046546388	37125.3986607598	36188.467257787015	45148.67544110289	43973.41402414707	0.2619797294652064	0.2605912071690045	3254.3944826719817	17610.568149424158	3174.2127065071836	17176.678945154883
2.3642990167642037	20493.50469170105	20049.78473964648	28563.608810373873	27882.12399966858	32879.354262244146	32069.25975763729	37177.33982379539	36239.09758730462	45211.84714213722	44034.94129022176	0.26197993259596314	0.2605914090563262	3233.1283616863657	17600.90849053953	3153.4705596612766	17167.2573866779
2.378545107700138	20522.109439986536	20077.770231268463	28603.48734977953	27921.05113567447	32925.262044653166	32114.03646444968	37229.2520485138	36289.69970885513	45274.98372997971	44096.434356873804	0.26198013813940274	0.26059161334156095	3211.9393295724876	17590.91524379328	3132.8036024023313	17157.51046072319
2.392877038500453	20550.697529242716	20105.73942581765	28643.342810582122	27959.955744265757	32971.1433186739	32158.78731626896	37281.13434932663	36340.272661723815	45338.0840070666	44157.89205770977	0.26198034612443405	0.2605918200534415	3190.8273293667007	17580.58696993906	3112.211779171368	17147.436763524078
2.4072953263935135	20579.268411725403	20133.691787425778	28683.174431159827	27998.837081999147	33016.997208349174	32203.51145872368	37332.98573641384	36390.815481071164	45401.14677070067	44219.31322133635	0.2619805565803146	0.2605920292210462	3169.7923037614673	17569.922234140337	3091.6950340750627	17137.034895623103
2.4218004917242455	20607.82153733902	20161.626777924263	28722.981446635935	28037.69440225415	33062.822833984224	32248.20803379689	37384.80521573717	36441.32719794584	45464.170813067634	44280.696671376354	0.26198076953665383	0.26059224087380234	3148.8341950974427	17558.919606049545	3071.2533108727075	17126.303461915813
2.436393057972914	20636.356353643547	20189.54385685107	28762.76308888876	28076.526955242836	33108.61931215835	32292.87617983752	37436.591789053346	36491.80683929766	45527.15492125236	44342.04122648443	0.2619809850234174	0.26059245504149336	3127.952945346944	17547.577659853734	3050.886552967597	17115.241071739234
2.4510735517740176	20664.872305861805	20217.442481457812	28802.518586562124	28115.333988020047	33154.38575573692	32337.51503157218	37488.344453927864	36542.25342799098	45590.09787725585	44403.3457003637	0.2619812030709323	0.2605926717542599	3107.148496142123	17535.89497454278	3030.5947034291457	17103.846339112148
2.46584250293529	20693.368836887297	20245.322106717373	28842.247165076496	28154.114744494214	33200.12127388445	32382.123720117757	37540.06220374975	36592.66598281904	45652.99845801325	44464.60890178316	0.26198142370989	0.2605928910426057	3086.42078874819	17523.87013391871	3010.3777049751952	17092.117882769555
2.4807004444568266	20721.845387291414	20273.182185331196	28881.948046639383	28192.868465437765	33245.82497207659	32426.70137299345	37591.744027745306	36643.04351851765	45715.855435410806	44525.829634594615	0.26198164697135184	0.2605931129374017	3065.7697640645783	17511.50172670465	2990.235499956645	17080.054326199926
2.4956479125503126	20750.301395331753	20301.02216773697	28921.620450257094	28231.594388498095	33291.495952113844	32471.24711413354	37643.38891099364	36693.38504577972	45778.66757630485	44587.00669775035	0.26198187288675323	0.26059333746989105	3045.19536264427	17498.788346802816	2970.168030389119	17067.654297948815
2.510685446658382	20778.73629696013	20328.84150211694	28961.2635917463	28270.29174820936	33337.13331213489	32515.760063901	37694.99583444192	36743.689571270785	45841.43364254053	44648.13888532222	0.2619821014879074	0.26059356467169253	3024.697524674004	17485.728593320586	2950.175237939693	17054.91643169429
2.5258135894740787	20807.1495258309	20356.63963440579	29000.87668374585	28308.95977600376	33382.736146630385	32560.23933910068	37746.56377492102	36793.95609764388	45904.152390971	44709.22498651989	0.26198233280701144	0.26059379457480597	3004.276189975906	17472.32107069064	2930.2570639110636	17041.83936625719
2.54103288696045	20835.540513309417	20384.416008298966	29040.458935728835	28347.597700223367	33428.30354645697	32604.684052992936	37798.09170516143	36844.183623555145	45966.82257347698	44770.26378570992	0.2619825668766493	0.26059402721161584	2983.9312980081886	17458.56438884139	2910.413449252723	17028.421745830216
2.556343888370238	20863.908688480882	20412.17006526141	29080.009554015272	28386.204746132516	33473.834598851936	32649.093315308048	37849.57859381003	36894.37114368018	46029.4429369872	44831.25406243585	0.2619828037297983	0.26059426261489704	2963.662787863519	17444.457163307816	2890.6443345600273	17014.662220083177
2.571747146265715	20892.25347815917	20439.901244536086	29119.52774178465	28424.780135930032	33519.328387447786	32693.466232260354	37901.02340544658	36944.51764873014	46092.012223498765	44892.19459143783	0.2619830433998315	0.2605945008178191	2943.470598271815	17429.998015373945	2870.9496600704733	17000.559444282204
2.5872432165386163	20920.57430689614	20467.608983153183	29159.012699089217	28463.323088762223	33564.78399228774	32737.801906563367	37952.4251006014	36994.622125468886	46154.52917009867	44953.08414267374	0.26198328592052517	0.26059474185395093	2923.354667604901	17415.18557226751	2851.329365676269	16986.112079501152
2.602832658430207	20948.87059699108	20495.292715939293	29198.463622867428	28501.83282073598	33610.20048984118	32782.09943744492	38003.782635772935	37044.68355673021	46216.99250898549	45013.92148134018	0.2619835313260613	0.2605949857572658	2903.3149338457733	17400.01846710127	2831.7833908895263	16971.318792552687
2.6185160345514573	20977.141768499812	20522.95187552638	29237.879706956977	28540.308544931544	33655.57695301894	32826.35792066199	38055.09496344512	37094.70092143469	46279.400967490525	45074.70536789316	0.2619837796510342	0.26059523256214573	2883.3513346200343	17384.495339197107	2812.3116748719476	16956.178256300278
2.6342939109033563	21005.38723924515	20550.585892361978	29277.260142109648	28578.749471416962	33700.91245119041	32870.57644851742	38106.36103210684	37144.67319460871	46341.753268101784	45135.434558071436	0.2619840309304541	0.26059548230338686	2863.4638071781956	17368.61483413633	2792.9141564207384	16940.689149714075
2.6501668568973313	21033.606424826285	20578.19419471835	29316.604116004673	28617.15480726115	33746.20605019908	32914.754109875095	38157.57978626968	37194.5993474017	46404.04812848562	45196.107802917504	0.2619842851997536	0.26059573501620487	2843.6522884001024	17352.375603915192	2773.5907739701215	16924.85015801806
2.666135445375801	21061.798738629586	20605.776208703148	29355.910813264192	28655.523756548973	33791.456812380486	32958.88999017738	38208.75016648819	37244.47834710595	46466.28426151162	45256.723848802	0.2619845424947913	0.26059599073623874	2823.916714791674	17335.776307080872	2754.3414655921515	16908.659972837195
2.6822002526328483	21089.96359183854	20633.33135826904	29395.179415467333	28693.855520394995	33836.66379657846	33002.98317146108	38259.871109378546	37294.30915717476	46528.46037527544	45317.28143744577	0.2619848028518581	0.26059624949955734	2804.2570224819938	17318.815608847886	2735.166168990312	16892.11729229614
2.6983618584350144	21118.100393444867	20660.85906522465	29434.409101166057	28732.149296958956	33881.82605816365	33047.03273237539	38310.94154763941	37344.09073724282	46590.57517312444	45377.77930594494	0.26198506630768215	0.26059651134266437	2784.673147220048	17301.492181235924	2716.064821496606	16875.220821153373
2.71462084604223	21146.20855025888	20688.358749244675	29473.599045899944	28770.404281460214	33926.94264905049	33091.03774819857	38361.960410071435	37393.822043145134	46652.627353681426	45438.21618679408	0.26198533289943376	0.260596776302501	2765.1650243758922	17283.804703215137	2697.0373600736493	16857.969270943664
2.730977802228858	21174.287466921196	20715.829827881327	29512.74842221276	28808.619666193856	33972.012617716544	33134.997290856656	38412.92662159905	37443.50202693839	46714.61561087153	45498.590807912195	0.26198560266473025	0.26059704441645637	2745.732588949031	17265.75186090637	2678.083721322706	16840.361360182054
2.747433317304874	21202.336545913546	20743.271716574975	29551.85639966799	28846.79464054596	34017.035009220446	33178.910428941126	38463.839103291044	37493.129636920894	46776.538633947275	45558.90189266735	0.2619858756416433	0.2605973157223679	2726.375775543158	17247.33234758489	2659.203841459239	16822.39581436012
2.763987985137163	21230.355187570607	20770.68382866563	29590.92214486551	28884.92839100978	34062.00886522128	33222.776227727656	38514.69677238246	37542.70381765396	46838.39510751543	45619.14815990272	0.2619861518687023	0.26059759025852924	2707.094518385944	17228.54486393556	2640.3976563318865	16804.07136619743
2.780642403170963	21258.342790091654	20798.06557540446	29629.944821458295	28923.02010120213	34106.93322399789	33266.59374919507	38565.49854229662	37592.22350998342	46900.18371156407	45679.328323962916	0.261986431384901	0.2605978680636954	2687.8887513187947	17209.38811815437	2621.6651014126837	16785.386755743995
2.797397172451417	21286.298749552672	20825.41636596551	29668.923590169543	28961.068951880035	34151.80712046876	33310.362052044664	38616.24332266771	37641.6876510616	46961.903121490075	45739.44109472088	0.2619867142297025	0.2605981491770885	2668.75840779359	17189.86082607601	2603.0061117936857	16766.340730490163
2.8142528976452668	21314.222459918405	20852.735607457624	29707.857608809856	28999.07412095757	34196.62958621196	33354.08019171968	38666.93001936348	37691.09517436939	47023.55200812708	45799.48517760496	0.26198700044304685	0.26059843363840246	2649.703420876409	17169.96171133686	2584.4206221902277	16746.932045548223
2.831210187062679	21342.113313055026	20880.02270493676	29746.746032295272	29037.034783523395	34241.39964948596	33397.747220425634	38717.55753450881	37740.445009739386	47085.12903777432	45859.45927362716	0.26198729006535243	0.2605987214878103	2630.723723239498	17149.689505503513	2565.90856693394	16727.15946375951
2.848269652679189	21369.970698742563	20907.27706141818	29785.588012664888	29074.95011185801	34286.11633525016	33441.36218715027	38768.12476650917	37789.73608337854	47146.6328722252	45919.362079410836	0.2619875831375273	0.26059901276596803	2611.819247166859	17129.042948246934	2547.4698799750768	16707.02175584808
2.865431910157798	21397.794004688134	20934.49807788935	29824.38269909966	29112.819275452042	34330.77866518664	33484.92413768477	38818.630610075226	37838.96731789227	47208.06216879763	45979.192287220234	0.2619878797009706	0.2605993075140224	2592.9899245441193	17108.020787430927	2529.104494886007	16686.51770060789
2.882697578871184	21425.582616538704	20961.68515332268	29863.12923794061	29150.641441024316	34375.3856577212	33528.43211464467	38869.07395624686	37888.137632308135	47269.41558036331	46038.94858498946	0.261988179797581	0.2605996057736152	2574.2356868648203	17086.621779314242	2510.8123448401457	16665.646084908396
2.900067281924058	21453.335917894918	20988.837684688446	29901.82677270839	29188.41577254019	34419.93632804609	33571.885157491044	38919.453692418945	37937.24594210003	47330.691755379325	46098.629656352074	0.2619884834697617	0.2605999075868898	2555.556465221569	17064.84468865022	2492.593362626969	16644.40570395626
2.9175416461756507	21481.05329032417	21015.955066968385	29940.474444121897	29226.141431230768	34464.42968814163	33615.28230255284	38969.768702365895	37986.29115921345	47391.88933791821	46158.23418067195	0.2619887907604273	0.260600212996498	2536.952190306154	17042.688288846053	2474.4474806553917	16622.795361460187
2.9351213022623317	21508.734113374947	21043.03669316913	29979.071390118665	29263.817575612014	34508.864746799714	33658.62258304891	39020.01786626843	38035.27219209055	47453.00696770072	46217.760833073975	0.26198910171300843	0.2606005220456051	2518.422792413505	17020.151362149045	2456.3746309316484	16600.813869650476
2.952806884620376	21536.37776459057	21070.0819543359	30017.61674587431	29301.443361504047	34553.240509646464	33701.90502911045	39070.20006073926	38084.18794569562	47514.04328012724	46277.20828447521	0.26198941637145956	0.26060083477789664	2499.96820143098	16997.232699733227	2438.3747450744268	16578.46004953701
2.970599031508854	21563.9836195237	21097.0902395667	30056.10964382324	29339.0179420514	34597.55597916614	33745.128667804354	39120.314158850364	38133.0373215416	47574.99690631119	46336.57520161732	0.2619897347802654	0.2606011512375835	2481.588346844306	16973.931101901457	2420.4477543018293	16555.732730966993
2.9884983850326714	21591.551051750805	21124.060936026264	30094.549213679096	29376.540467742638	34641.81015472488	33788.292523155986	39170.35903015982	38181.819217716	47635.86647311191	46395.86024709825	0.2619900569844459	0.2606014714694115	2463.283157726284	16950.245378172956	2402.5935894381255	16532.630752839148
3.006505591165733	21619.079432886923	21150.993428960912	30132.934582455793	29414.01008643148	34686.00203259502	33831.39561617363	39220.33354073957	38230.53252890857	47696.6506031686	46455.062079406074	0.2619903830295633	0.2606017955186634	2445.0525627431925	16926.17434748076	2384.8121809099102	16509.152963227592
3.0246212997742656	21646.56813260077	21177.887101712888	30171.264874488897	29451.425943357084	34730.13060597991	33874.43696487194	39270.23655320354	38279.176146437996	47757.34791493478	46514.17935295169	0.26199071296172904	0.26060212343116906	2426.896490151412	16901.716838328168	2367.1034587399336	16485.298219516873
3.0428461646402667	21674.016518629953	21204.741335735638	30209.5392114573	29488.787181165702	34774.19486503905	33917.41558429703	39320.06692673623	38327.74895828038	47817.95702271319	46573.210718103604	0.2619910468276115	0.26060245525330983	2408.8148677941645	16876.87168891728	2349.467352549196	16461.065388550982
3.0611808434850984	21701.423956796552	21231.555510608687	30247.756712405295	29526.092939931692	34818.193796913554	33960.33048655079	39369.823517121666	38376.24984909684	47878.47653669137	46632.15482122169	0.2619913846744397	0.2606027910320264	2390.8076230960432	16851.63774728123	2331.90379154752	16436.453346755356
3.079625997993227	21728.789811022772	21258.329004053223	30285.916493764766	29563.34235717966	34862.12638575198	34003.180680816535	39419.505176772676	38424.677700262626	47938.9050629774	46691.010304692754	0.26199172655001257	0.26060313081482517	2372.874683061731	16826.013871442527	2314.412704543676	16411.460980344564
3.0981822938360946	21756.113443346945	21285.061191947694	30324.017669377958	29600.534567906492	34905.99161273662	34045.96517338445	39469.11075476088	38473.03138989604	47999.241203636586	46749.775806966056	0.2619920725027054	0.2606034746497846	2355.015974284266	16799.998929637484	2296.9940199373523	16386.087185454555
3.116850400696155	21783.394213939937	21311.75144834381	30362.059350520733	29637.668704604024	34949.78845611051	34088.68296767789	39518.63909684722	38521.30979288826	48059.48355672892	46808.44996258957	0.2619924225814757	0.26060382258556325	2337.2314229334006	16773.591800397262	2279.647665716009	16360.330868260935
3.135630992291033	21810.631481121472	21338.399145482515	30400.04064592573	29674.74389728166	34993.515891204144	34131.333064279504	39568.08904551249	38569.51178093306	48119.63071634636	46867.03140224647	0.26199277683587124	0.2606041746714052	2319.5209547462873	16746.791372659616	2262.373569453135	16334.1909451494
3.1545247463978408	21837.824601376815	21365.003653810523	30437.960661806053	29711.759273489755	35037.17289046305	34173.91446095836	39617.459439988554	38617.63622255756	48179.681272651	46925.51875279266	0.2619931353160379	0.2606045309571495	2301.884495038772	16719.596546010114	2245.171658302308	16307.666342823766
3.1735323448776414	21864.972929373882	21391.564341996673	30475.818501879516	29748.71395834279	35080.758423475796	34216.42615269668	39666.74911629015	38665.68198315257	48239.633811914144	46983.91063729395	0.26199349807272493	0.2606048914932343	2284.3219687053934	16692.006230857223	2228.041859002551	16280.755998521112
3.192654473700048	21892.075817980513	21418.080576949076	30513.61326739319	29785.60707454364	35124.271457002425	34258.867131718034	39715.95690724725	38713.64792500463	48299.486916555754	47042.20567506514	0.2619938651572934	0.2606052563307064	2266.8333002097206	16664.019348532893	2210.9840978831053	16253.458860204555
3.211891822967991	21919.132618281892	21444.55172383219	30551.344057148086	29822.43774240771	35167.710955003036	34301.23638751516	39765.08164253753	38761.5329073276	48359.23916518425	47100.40248170868	0.26199423662172355	0.2606056255212279	2249.4184135686373	16635.634831348434	2193.9983008388663	16225.773886566982
3.2312450869426166	21946.142679597986	21470.977146083947	30589.009967523907	29859.205079887175	35211.07587866651	34343.532906878085	39814.12214871895	38809.33578629459	48418.88913263638	47158.49966915377	0.26199461251862227	0.26060599911708404	2232.077232376556	16606.851622941904	2177.084393340745	16197.7000472527
3.2507149640683446	21973.105349502093	21497.35620543347	30626.610092505325	29895.908202596114	35254.36518644087	34385.75567392319	39863.07724926431	38857.05541507091	48478.43539001944	47216.49584569651	0.26199499290123107	0.2606063771711894	2214.809679789818	16577.668678344227	2160.242300440208	16169.236323073506
3.2703021569980693	22000.01997383847	21523.68826191895	30664.143523707065	29932.546223835718	35297.57783406234	34427.90367012239	39911.945764594224	38904.690643847214	48537.876504751766	47274.3896160406	0.26199537782343196	0.26060675973709674	2197.6156785214553	16548.084964103997	2143.471946758218	16140.381706100889
3.2900073726185273	22026.885896741278	21549.97267390569	30701.609350400675	29969.118254619872	35340.71277458643	34469.975874332704	39960.72651211244	38952.24031987316	48597.21104060575	47332.1795813383	0.26199576733975805	0.2606071468690052	2180.495150851086	16518.09945854172	2126.773256485001	16111.135199820623
3.3098313220758016	22053.702460653054	21576.208798104424	30739.006659540788	30005.623403701054	35383.768958418266	34511.97126282627	40009.41830624023	38999.70328749133	48656.43755775015	47389.86433923205	0.26199616150539806	0.26060753862176594	2163.4480186073342	16487.7111517936	2110.1461533777183	16081.495819296688
3.329774720800988	22080.469006343796	21602.395989589902	30776.334535792153	30042.06077759662	35426.745333343904	34553.88880932073	40058.01995845213	39047.07838817184	48715.55461279357	47447.44248389673	0.26199656037620794	0.2606079350508925	2146.4742031734204	16456.919046025723	2093.590560757555	16051.462591313757
3.349838288536016	22107.184872930102	21628.53360181967	30813.592061556803	30078.429480615403	35469.6408445618	34595.72748501	40106.530277311525	39094.36446054722	48774.560758828215	47504.91260608228	0.26199696400871547	0.2606083362125666	2129.573625485995	16425.722155607305	2077.106401507277	16021.034554541111
3.370022749359618	22133.849397894737	21654.62098665314	30850.778317001783	30114.728614884676	35512.45443471499	34637.486258595505	40154.94806850724	39141.5603404479	48833.45454547452	47562.273293157086	0.2619973724601311	0.2606087421636481	2112.746206033742	16394.11950726621	2060.6935980810085	15990.210759763606
3.390328831713469	22160.461917106393	21680.657494371182	30887.89238008719	30150.95728037784	35555.18504392343	34679.164096318185	40203.27213489033	39188.66486093853	48892.23451892627	47619.5231291524	0.26199778578835403	0.260609152961683	2095.991864857031	16362.110140285455	2044.352072482463	15958.990269908682
3.4107572684284713	22187.021764839854	21706.642473695283	30924.93332659471	30187.11457494153	35597.83160981715	34720.75996198984	40251.50127651167	39235.676852353536	48950.89922199648	47676.6606948058	0.26199820405198176	0.26060956866490875	2079.310521530453	16329.693106516264	2028.0817462684354	15927.37216022145
3.431308796751202	22213.528273795753	21732.575271807604	30961.90023015569	30223.19959432401	35640.39306756868	34762.27281702606	40299.63429065889	39282.59514233455	49009.44719416265	47733.68456760695	0.2619986273103189	0.26060998933226753	2062.7020951672457	16296.867470618337	2011.8825405525276	15895.35551849939
3.4519841583705158	22239.980775121476	21758.455234370922	30998.792162280766	30259.211432203403	35682.868349927456	34803.70162047878	40347.669971895324	39329.41855586734	49067.876971614416	47790.59332184274	0.2619990556233847	0.26061041502341104	2046.1665044383844	16263.632310372777	1995.7543760042172	15862.939445226453
3.47278409944432	22266.378598432006	21784.281705549227	31035.60819238937	30295.14918021672	35725.256387253896	34845.04532906994	40395.607112098805	39376.14591532001	49126.187087301	47847.38552864393	0.2619994890519221	0.2606108457987097	2029.7036675503477	16229.986716692336	1979.6971728462959	15830.12305376213
3.4937093706264992	22292.721071830834	21810.054028028142	31072.347387839414	30331.011927988813	35767.55610755384	34886.30289722499	40443.44450050074	39422.776040481054	49184.37607097902	47904.05975603177	0.26199992765740615	0.26061128171926295	2013.3135022328934	16195.929793709889	1963.7108508378733	15796.905470348895
3.514760727094002	22319.007521931046	21835.77154303556	31109.008813957185	30366.798763161572	35809.766436513084	34927.473277106634	40491.18092372539	39469.307748597625	49242.44244926053	47960.61456896471	0.2620003715020538	0.26061172284690665	1996.9959257548908	16161.460659074597	1947.7953292854363	15763.285834406503
3.535938928574102	22345.237273877217	21861.433590363078	31145.591534068357	30402.508771424196	35851.88629753339	34968.555418649834	40538.8151658307	39515.73985441532	49300.38474566299	48017.048529387	0.2620008206488315	0.26061216924422187	1980.7508549188497	16126.578444100916	1931.9505270416848	15729.2632986838
3.557244739371806	22371.40965136693	21887.039508387054	31182.09460952849	30438.141036542977	35893.91461176774	35009.548269596344	40586.34600834842	39562.071170217314	49358.2014806583	48073.36019627666	0.2620012751614661	0.26061262097454463	1964.5782060582424	16091.282293919474	1916.1763625023887	15694.837029415183
3.578678928397448	22397.52397667321	21912.58863409054	31218.517099754885	30473.69464039235	35935.850298157224	35050.450775530546	40633.77223032589	39608.3005058651	49415.89117172406	48129.548125695124	0.26200173510445135	0.2606130781019744	1948.4778950270265	16055.571367580444	1900.4727535955608	15660.006206407212
3.600242269194432	22423.57957066633	21938.0803030847	31254.858062257423	30509.16866298511	35977.69227346677	35091.261879914455	40681.09260836679	39654.42666883824	49473.45233339319	48185.610870835866	0.26200220054306067	0.2606135406913849	1932.4498372069793	16019.444838300347	1884.8396177857649	15624.770023259334
3.6219355399671502	22449.575752837074	21963.513849631323	31291.11655267157	30544.562182504345	36019.43945232331	35131.980524124665	40728.30591667432	39700.44846427617	49530.883477306976	48241.54698207559	0.26200267154335277	0.26061400880843016	1916.493947500945	15982.901893575676	1869.2768720748136	15589.12768754363
3.643759523609069	22475.51184131884	21988.888606664892	31327.291624789734	30579.87427533453	36061.090747252165	35172.605647488315	40775.41092709262	39746.36469501918	49588.183112265615	48297.35500702423	0.2620031481721841	0.2606144825195581	1900.6101403268985	15945.941735334694	1853.7844329936197	15553.07842091471
3.6657150077309777	22501.387152911415	22014.203905815484	31363.382330594883	30615.104016093956	36102.64506871594	35213.13618732061	40822.40640915092	39792.174161650895	49645.349744282255	48353.03349057688	0.26200363049721737	0.2606149618920163	1884.7983296321472	15908.563580226153	1838.362216603011	15516.621459305286
3.6878027846894206	22527.20100310403	22039.459077431362	31399.387720293314	30650.250477666723	36144.10132515242	35253.5710789618	40869.291130106605	39837.87566254032	49702.381876635685	48408.580974965225	0.2620041185869312	0.26061544699386424	1869.0584288664395	15870.766659589484	1823.0101384868613	15479.756053033285
3.710023651615288	22552.95270609904	22064.65345060228	31435.306842348138	30685.31273123563	36185.45842301338	35293.90925581527	40916.06385498928	39883.46799388503	49759.27800992424	48463.99599981032	0.26200461251063034	0.26061593789398235	1853.3903509920929	15832.550219718367	1807.7281137575628	15442.481467049569
3.732378410442586	22578.64157483576	22089.786353182888	31471.138743513136	30720.28984631525	36226.71526680378	35334.1496493858	40962.723346645274	39928.9499497546	49816.03664212021	48519.277102175634	0.26200511233845475	0.2606164346620811	1837.7940084894653	15793.913522098213	1792.5160570488079	15404.796981039457
3.7548678679373717	22604.2669210149	22114.857111816298	31506.882468867312	30755.18089078531	36267.87075912182	35374.29118931816	41009.2683657831	39974.32032213445	49872.65626862551	48574.422816620696	0.2620056181413909	0.2606169373687129	1822.26931334252	15754.855843459256	1777.373882514541	15366.701889602467
3.777492835726878	22629.828055122678	22139.865051958124	31542.537061849132	30789.984930924642	36308.92380069847	35414.33280343639	41055.69767101846	40019.5779009704	49929.13538232671	48629.43167525551	0.26200612999128126	0.2606174460852803	1806.816177041037	15715.376475987956	1762.3015038261656	15328.195502406918
3.8002541303288	22655.324286455852	22164.809497900507	31578.10156429193	30824.701031445144	36349.87329043856	35454.273417783115	41102.01001892085	40064.72147421326	49985.47247365199	48684.30220779508	0.2620066479608358	0.26061796088404715	1791.4345105751418	15675.474727475084	1747.2988341653254	15289.277144322172
3.823152573180761	22680.754923146258	22189.689772796566	31613.575016458788	30859.32825552639	36390.718125461135	35494.11195665955	41148.20416405936	40109.74982786431	50041.66603062723	48739.032941615	0.2620071721236403	0.26061848183814945	1776.1242244364694	15635.149921491742	1732.365786229726	15249.946155623533
3.8461889906699622	22706.11927218647	22214.505198685136	31648.9564570788	30893.86566485056	36431.45720114144	35533.84734266592	41194.27885905039	40154.66174602114	50097.7145389344	48793.622401807464	0.26200770255416866	0.26061900902160495	1760.8852286213078	15594.40139762219	1717.5022722310387	15210.201892186888
3.8693642141629967	22731.416639455103	22239.255096515764	31684.244923382954	30928.312319637796	36472.08941115246	35573.47849674237	41240.23285460486	40199.4560109241	50153.61648196923	48848.06911123802	0.26200823932779316	0.2606195425093249	1745.7174326111563	15553.228511471301	1702.7082038880326	15170.043725592084
3.892679080035866	22756.64632974241	22263.938786173825	31719.439451140468	30962.667278681718	36512.613647507016	35613.004338210056	41286.06489957597	40244.13140300287	50209.3703408997	48902.371590602605	0.2620087825207957	0.2606200823771233	1730.6207453871612	15511.630634982139	1687.9834924218012	15129.47104326915
3.9161344297041563	22781.807646776637	22288.555586505994	31754.53907469608	30996.92959938543	36553.0288006009	35652.42378481275	41331.77374100823	40288.68670092382	50264.974594726016	48956.52835848522	0.2620093322103779	0.2606206287017294	1715.595075420686	15469.607156531885	1673.3280485599535	15088.483248717152
3.9397311096534064	22806.89989324999	22313.104815346025	31789.542827006844	31031.098337797943	36593.3337592555	35691.73575275909	41377.35812418585	40333.12068163781	50320.42772033973	49010.5379314166	0.26200988847467255	0.26062118156079844	1700.6403306704015	15427.157481119037	1658.7417825292796	15047.079761624336
3.963469971469652	22831.922370845463	22337.585789540608	31824.449739680185	31065.172548650782	36633.52741076189	35730.93915676477	41422.81679268282	40377.4321204282	50375.72819258509	49064.39882393268	0.26201045139275625	0.26062174103292146	1685.7564185893862	15384.281030571088	1644.2246040611062	15005.260018098168
3.987351871870168	22856.874380263554	22361.99782497592	31859.25884301177	31099.15128539548	36673.60864092458	35770.032910096044	41468.14848841261	40421.619790960176	50430.87448431981	49118.10954863502	0.262011021044658	0.2606223071976386	1670.9432461044053	15340.977243596688	1629.7764223763952	14963.023470713757
4.01137767273438	22881.755221249226	22386.340236603606	31893.969166023642	31133.033600240324	36713.57633410583	35809.01592461218	41513.35195167849	40465.68246532892	50485.86506647655	49171.66861624962	0.2620115975113741	0.26062288013544943	1656.200719625689	15297.245576016605	1615.39714619203	14920.369588752277
4.035548241134971	22906.564192619357	22410.612338468094	31928.579736503205	31166.818544188973	36753.42937327063	35847.88711081013	41558.42592122458	40509.61891411036	50540.69840812555	49225.07453568899	0.2620121808748763	0.26062345992782415	1641.5287450470496	15253.085500979796	1601.0866837244248	14877.297858415172
4.059864449369175	22931.300592290416	22434.813443733266	31963.089581042415	31200.50516707817	36793.16664003214	35886.64537786818	41603.36913428757	40553.42790641069	50595.37297653766	49278.325814112606	0.2620127712181267	0.26062404665721706	1626.9272277370328	15208.496509065852	1586.8449426706648	14833.807782848366
4.08432717499025	22955.96371730619	22458.942864709814	31997.497725077083	31234.09251761641	36832.78701469721	35925.28963369071	41648.180326648304	40597.108209917125	50649.88723724763	49331.42095698904	0.26201336862508817	0.26062464040707656	1612.396072542877	15163.47810850665	1572.6718302234076	14789.898882449605
4.108937300839158	22980.552863866214	22482.99991288298	32031.803192927106	31267.579643423134	36872.28937631297	35963.81878495344	41692.858232684695	40640.65859094936	50704.239654118755	49384.35846815877	0.26201397318073566	0.2606252412618578	1597.9351837824797	15118.029825298116	1558.5672530566808	14745.570694919676
4.133695715076422	23005.06732735381	22506.98389893998	32066.005007836324	31300.965591067605	36911.67260271291	36002.23173714848	41737.40158542421	40684.07781451066	50758.428689407054	49437.136849896655	0.2620145849710713	0.26062584930703614	1583.5444652346196	15072.151203300804	1544.5311173269292	14700.822775465436
4.15860331121418	23029.506402364867	22530.89413279842	32100.102192013193	31334.24940610892	36950.93557056404	36040.52739463065	41781.809116597244	40727.364644340334	50812.45280382665	49489.75460297614	0.2620152040831334	0.26062646462911665	1569.2238201606087	15025.841804630123	1530.5633286727825	14655.654696976766
4.183660988148428	23053.869382737117	22554.72992363433	32134.093766672344	31367.430133135786	36990.07715541499	36078.704660663396	41826.07955669186	40770.51784296604	50866.3104566167	49542.21022673305	0.26201583060501143	0.26062708731564954	1554.9731512853177	14979.101209663786	1516.663792215404	14610.066050210036
4.208869650191461	23078.155561578904	22578.490579911075	32167.978752075334	31400.506815807345	37029.09623174317	36116.76243746609	41870.21163500735	40813.53617175735	50920.00010560683	49594.50221913119	0.2620164646258577	0.2606277174552418	1540.7923607846024	14931.929017117247	1502.832412549411	14564.0564438859
4.2342302071045115	23102.364231298736	22602.175409407802	32201.75616757255	31433.47849689337	37067.991673003315	36154.69962626052	41914.204079709314	40856.418390978506	50973.520207284666	49646.62907682676	0.26201710623589997	0.2606283551375683	1526.681350308354	14884.324844438583	1489.0690937391482	14517.625504842028
4.259743574130585	23126.494683635294	22625.783719248753	32235.425031645696	31466.34421831579	37106.7623516767	36192.51512731889	41958.05561788561	40899.163259843	51026.86921686414	49698.58929523508	0.26201775552645573	0.260629000453387	1512.6400209638523	14836.288327853195	1475.3737393333577	14470.772878354415
4.285410672027485	23150.546209687134	22649.314815932772	32268.984361949944	31499.103021190294	37145.40713931988	36230.20784001205	42001.764975601705	40941.76953656821	51080.04558835326	49750.38136859736	0.2620184125899438	0.2606296534945512	1498.6682733108755	14787.819122483023	1461.7462523449212	14423.498228121549
4.311232427101037	23174.518099943085	22672.768005362577	32302.433175356986	31531.75394586782	37183.92490661457	36267.77666285739	42045.33087795731	40984.235978429846	51133.04777462346	49802.00379004729	0.26201907751989845	0.2606303143540232	1484.7660073623993	14738.916902566329	1448.1865352459718	14375.801236405969
4.337209771238533	23198.409644312575	22696.142592874698	32335.77048799805	31564.29603197687	37222.3145234175	36305.22049356781	42088.752049143026	41026.5613418175	51185.87422747875	49853.45505167892	0.2620197504109834	0.26063098312588556	1470.9331225908827	14689.581361683086	1434.6944899874507	14327.681604399346
4.363343641942354	23222.220132156846	22719.437883269897	32368.995315308082	31596.728318466474	37260.5748588115	36342.53822910152	42132.027212498324	41068.74438229116	51238.52339772679	49904.733644615684	0.26202043135900377	0.26063165990535875	1457.1695179151138	14639.812212824821	1421.2700179821113	14279.139052246697
4.389634982363801	23245.948852319445	22742.653180843234	32402.10667206906	31629.049843648772	37298.70478115569	36379.72876571115	42175.15509056865	41110.783854637	51290.99373524862	49955.838059078706	0.26202112046092274	0.26063234478881014	1443.4750917019555	14589.609188601375	1407.9130200990476	14230.173319172114
4.416084741337141	23269.59509315807	22765.78778941483	32435.103572455057	31661.259645242466	37336.703158137665	36416.79099899418	42218.13440516457	41152.67851292456	51343.28368907115	50006.766784456595	0.2620218178148723	0.2606330378737722	1429.8497417662293	14538.972041411325	1394.623396668816	14180.784163706936
4.442693873413836	23293.158142575678	22788.84101236067	32467.98503007637	31693.3567604164	37374.56885682456	36453.72382394327	42260.96387741988	41194.42711056393	51395.391707438146	50057.518309375366	0.2620225235201697	0.26063373925895333	1416.2933653615182	14487.900543554686	1381.4010474805254	14130.971363842487
4.469463338897009	23316.637288052618	22811.812152643903	32500.750058025063	31725.340225833836	37412.30074371584	36490.526134997446	42303.64222785149	41236.02840036386	51447.31623788353	50108.091121769525	0.2620232376773305	0.26063444904425437	1402.8058591883164	14436.394487487152	1368.245871779509	14080.734717194922
4.49639410387609	23340.03181667857	22834.700512846095	32533.397668920272	31757.209077696625	37449.89768479567	36527.19682609334	42346.16817641897	41277.481134589834	51499.055727304265	50158.483708953	0.26202396038808395	0.26063516733078096	1389.387119385181	14384.45368592348	1355.1577682644129	14030.074041153304
4.523487140261684	23363.341015184993	22857.505395199045	32565.926874954162	31788.962351790226	37487.35854558628	36563.734790717135	42388.5404425851	41318.784065023174	51550.608622034335	50208.69455769138	0.26202469175538756	0.2606358942208605	1376.037041530828	14332.077972034924	1342.1366350835888	13978.98917302303
4.550743425820648	23386.564169977744	22880.226101616478	32598.336687938183	31820.599083528505	37524.68219120133	36600.13892195651	42430.757745376584	41359.93594301986	51601.97336791914	50258.72215427388	0.26202543188344113	0.26063662981805474	1362.7555206327233	14279.26719953306	1329.1823698347434	13927.47997019533
4.578163944211368	23409.700567169675	22902.86193372638	32630.626119349334	31852.118307999513	37561.867486399686	36636.40811255351	42472.818803445	41400.93551957067	51653.148410389986	50308.56498458681	0.26202618087770274	0.2606373742271759	1349.5424511361634	14226.021242929623	1316.2948695663363	13875.546310352162
4.605749685019276	23432.749492614203	22925.41219290342	32662.794180377663	31883.519060011266	37598.913295640246	36672.54125495757	42514.722335129205	41441.78154536127	51704.13219454046	50358.22153418706	0.26202693884490313	0.2606381275543012	1336.397726919502	14172.339997676201	1303.474030768266	13823.18809154164
4.633501643792551	23455.710231938272	22947.876180301402	32694.8398819731	31914.800374137747	37635.81848313633	36708.53724137876	42556.46705851703	41482.472770832755	51754.92316520189	50407.69028837603	0.26202770589306246	0.2606388899067897	1323.321241287049	14118.22338028904	1290.7197493762942	13770.405232414603
4.6614208220780515	23478.58207057628	22970.253196886504	32726.762234893526	31945.96128476584	37672.58191291123	36744.39496384203	42598.0516915084	41523.00794624313	51805.51976702067	50456.969732274905	0.26202848213150387	0.2606396613932953	1310.3128869747743	14063.671328563243	1278.0319207669236	13717.197672326118
4.689508227457455	23501.364293803876	22992.5425434701	32758.560249752638	31977.0008261418	37709.20244885367	36780.113314241	42639.4749518784	41563.38582172843	51855.92044453522	50506.05835089932	0.26202926767087154	0.2606404421237834	1297.372556141112	14008.683801684529	1265.4104397579795	13663.565371545032
4.717764873583629	23524.056186772083	23014.74352074258	32790.232937068424	32007.918032419057	37745.67895477397	36815.69118439331	42680.735557340966	41603.605147365546	51906.123642254155	50554.95462923611	0.2620300626231448	0.2606412322095486	1284.5001403636998	13953.260780359618	1252.8552006009268	13609.50831133034
4.746191780217212	23546.65703454152	23036.855429306444	32821.779307311655	32038.711937705088	37782.01029446019	36851.1274660948	42721.832225612714	41643.66467323375	51956.127804734206	50603.65705231863	0.26203086710165496	0.2606420317632284	1271.6955306510208	13897.40226712171	1240.3660969866905	13555.026494181715
4.774789973263409	23569.16612211757	23058.87756971089	32853.19837095576	32069.381576110296	37818.19533173587	36886.42105117613	42762.76367447854	41683.56314947888	52005.93137666055	50652.16410530514	0.262031681221102	0.26064284089882006	1258.9586174295982	13841.108286387287	1227.9430220435606	13500.119943983853
4.803560484809025	23591.582734484753	23080.809242485444	32884.48913852555	32099.92598179562	37854.23293051648	36921.57083155778	42803.528621855745	41723.29932637595	52055.53280292524	50700.47427355537	0.2620325050975709	0.26064365973169795	1246.2892905340996	13784.378884514794	1215.585868320777	13444.788706013933
4.832504353159697	23613.90615664202	23102.64974817445	32915.65062064731	32130.34418902136	37890.12195486745	36956.57569930667	42844.12578585991	41762.87195439322	52104.93052870791	50748.58604270887	0.26203333884854824	0.26064448837862886	1233.687439227011	13727.214130202308	1203.2945278097177	13389.032847339287
4.861622622877388	23636.13567363847	23124.398387372086	32946.68182809942	32160.635232196604	37925.86126906271	36991.43454669323	42884.553884871486	41802.27978425715	52154.12299955711	50796.49789876441	0.26203418259293937	0.2606453269577901	1221.152952182223	13669.614114485681	1191.0688919274835	13332.852456809022
4.890916344818065	23658.270570608565	23146.054460756768	32977.58177186235	32190.79814592805	37961.44973764272	37026.146266248004	42924.81163760162	41841.52156701661	52203.10866147092	50844.208328158464	0.2620350364510857	0.2606461755887862	1208.6857174786273	13611.578950845636	1178.908851510263	13276.24764516484
4.9203865761696335	23680.310132808205	23167.617269126433	33008.349463169805	32220.831965069865	37996.88622547356	37060.70975081926	42964.897763159344	41880.59605410825	52251.885960979234	50891.715817845165	0.26203590054478076	0.2606470343926657	1196.2856226156	13553.108775559813	1166.814296832541	13219.218545418233
4.950034380490085	23702.25364565106	23189.086113434314	33038.98391356022	32250.73572477428	38032.16959780675	37095.12389363159	43004.81098111952	41919.50199742307	52300.453345226735	50939.01885537769	0.2620367749972909	0.26064790349193845	1183.952554497635	13494.203747697175	1154.7851175835822	13161.765312759206
4.979860827745887	23724.100394744637	23210.46029482378	33069.484134928025	32280.508460540976	38067.298720338425	37129.38758834305	43044.55001159003	41958.238149371275	52348.809262055314	50986.11592898752	0.26203765993336875	0.2606487830105948	1171.686399434344	13434.864049301483	1142.821202872903	13103.888124790043
5.009866994350591	23745.849665927177	23231.73911466489	33099.849139575876	32310.14920826874	38102.27245927	37163.49972910496	43084.113575280775	41996.80326295017	52396.95216008833	51033.00552766751	0.2620385554792756	0.260649673074122	1159.487043145229	13375.089885621332	1130.9224412388867	13045.587181799114
5.040053963203681	23767.500745304427	23252.921874590174	33130.077940266885	32339.657004306133	38137.08968136858	37197.459210620465	43123.50039357223	42035.196091810685	52444.880488814626	51079.686141253165	0.26203946176279697	0.26065057380952306	1147.3543707469944	13314.8814851325	1119.0887206288753	12986.862706691027
5.070422823729659	23789.05291928663	23274.007876530854	33160.16955027713	32369.030885502783	38171.749254027774	37231.264928204	43162.70918858456	42073.41539032481	52492.592698673056	51126.15626050517	0.262040378913261	0.26065148534533433	1135.2882667649537	13254.239099840634	1107.319928413257	12927.714945324697
5.100974671917351	23810.50547462624	23294.996422753728	33190.1229834491	32398.26988926156	38206.25004532963	37264.9157778416	43201.73868324802	42111.459913654144	52540.087241138615	51172.414377193156	0.2620413070615588	0.26065240781164534	1123.2886151253479	13193.163005364127	1095.6159513784805	12868.144166595303
5.131710610359471	23831.857698455187	23315.886815897695	33219.93725424462	32427.373053590287	38240.59092410595	37298.41065625079	43240.58760137255	42149.32841781785	52587.36256880767	51218.45898417879	0.2620422463401618	0.2606533413401162	1111.355299145449	13131.653501000255	1083.9766757175094	12808.150662489235
5.1626317482924104	23853.108878322753	23336.67835901078	33249.61137779856	32456.33941715414	38274.770760000494	37331.74846094118	43279.2546677185	42187.01965976152	52634.41713548449	51264.28857550002	0.26204319688314215	0.26065428606399804	1099.4882015499752	13069.710910071619	1072.4019870447228	12747.73474843707
5.193739201636265	23874.25830223401	23357.37035558775	33279.144369973415	32485.168019328936	38308.78842353216	37364.92809027621	43317.738608068415	42224.532397427196	52681.24939626908	51309.901646456645	0.26204415882619075	0.26065524211815133	1087.6872044554912	13007.335579914972	1060.8917703828774	12686.896763296798
5.225034093035115	23895.305258687553	23377.9621096071	33308.53524741288	32513.857900253464	38342.642786157114	37397.94844353365	43356.038149297594	42261.86538982212	52727.85780764353	51355.29669369448	0.26204513230663834	0.260656209639065	1075.95218936936	12944.52788204886	1049.4459101561224	12625.637069462799
5.256517551897525	23916.249036714526	23398.452925568992	33337.783027597165	32542.408100883236	38376.332720332815	37430.8084209679	43394.15201944685	42299.01739708944	52774.24082756115	51400.4722152917	0.26204611746347367	0.2606571887648777	1064.2830371981254	12881.288212412968	1038.0642902080435	12563.956053223461
5.288190714437326	23937.088925917127	23418.842108533434	33366.88672889771	32570.81766304448	38409.857099581444	37463.506923872366	43432.078947794595	42335.98718057909	52820.396915534584	51445.426710845626	0.26204711443736567	0.2606581796353956	1052.6796282371506	12817.616991435178	1026.7467937852489	12501.854124733247
5.320054723714605	23957.824216507765	23439.128964158077	33395.84537063276	32599.08562948779	38443.21479855424	37496.042854641644	43469.81766492989	42372.77350291837	52866.324532725324	51490.15868155896	0.2620481233706811	0.26065918239211455	1041.1418421696872	12753.514664167538	1015.4933035332942	12439.331718118861
5.352110729676963	23978.454199348085	23459.312798736686	33424.65797312272	32627.211043942432	38476.40469309566	37528.4151168344	43507.36690282546	42409.37512808333	52912.022142032954	51534.66663032715	0.26204914440750793	0.26066019717824	1029.6695580723463	12688.981700521894	1004.3037015105365	12376.389291812666
5.384359889201005	23998.978165988778	23479.392919238086	33453.32355774674	32655.19295117165	38509.42566030894	37560.622615237306	43544.72539491205	42445.79082147141	52957.488208186325	51578.94906182714	0.26205017769367456	0.260661224138707	1018.2626544100931	12624.018595369533	993.1778691733489	12313.02732851915
5.41680336613411	24019.395408708948	23499.368633344446	33481.841146998566	32683.030397026832	38542.276578620746	37592.6642559278	43581.891876151996	42482.01934997268	53002.72119783343	51623.004482604636	0.2620512233767709	0.2606622634202016	1006.9210090269335	12558.62586857751	982.1156873786822	12249.24633540865
5.44944233133642	24039.705220556076	23519.239249490838	33510.20976454327	32710.722428503545	38574.95632784699	37624.53894633892	43618.865083113946	42518.05948204353	53047.71957963305	51666.831401164076	0.2620522816061701	0.2606633151711828	995.644499157439	12492.804065328091	971.1170363883721	12185.046844327822
5.482277962723094	24059.906895386302	23539.00407690422	33538.428435274516	32738.268093796738	38607.46378925908	37656.2455953233	43655.643754048215	42553.90998777918	53092.48182434685	51710.42832805746	0.2620533525330507	0.2606643795419024	984.4330014206935	12426.553756175563	960.1817958579632	12120.429411806166
5.515311445306831	24079.99972790464	23558.662425643015	33566.49618537157	32765.666442356844	38639.79784565008	37687.78311321794	43692.22662896185	42589.56963898746	53137.00640493134	51753.79377597445	0.26205443631041647	0.2606654566844276	973.2863918148214	12359.875537160784	949.3098448442761	12055.394619301893
5.548543971240616	24099.983013705565	23578.213606636797	33594.41204235704	32792.916524946006	38671.95738140151	37719.15041190949	43728.61244969468	42625.0372092628	53181.291796630954	51796.926259832995	0.26205553309312124	0.2606665467526647	962.2045457240893	12292.770030025393	938.501061798539	11989.943073279224
5.581976739860765	24119.856049313934	23597.65693172618	33622.17503515491	32820.01739369454	38703.94128255067	37750.34640489949	43764.799959995755	42660.31147406035	53225.336477071665	51839.82429686991	0.26205664303789017	0.2606676499023773	951.187337908661	12225.237882260233	927.7553245694144	11924.075405379757
5.615610957730194	24139.618132225685	23616.99171370301	33649.78419414846	32846.968102157974	38735.7484368577	37781.37000737046	43800.78790559951	42695.39121077107	53269.13892635415	51882.48640673279	0.26205776630334066	0.26066876629121305	940.2346425078576	12157.279767286032	917.0725104002049	11857.792272538878
5.649447838681973	24159.268560949367	23636.2172663506	33677.2385512391	32873.76770537401	38767.37773387378	37812.22013625184	43836.5750343034	42730.27519879659	53312.697627148904	51924.9111115715	0.26205890305000895	0.2606698960787234	929.3463330422528	12088.896384625696	906.4524959246628	11791.094357080758
5.6834886038631165	24178.806635047335	23655.332904484287	33704.537139905064	32900.41525991998	38798.82806500913	37842.89571028649	43872.16009604505	42764.962219624795	53356.011064790684	51967.09693613072	0.2620600534403692	0.2606710394263889	918.5222824091325	12020.088460003026	895.8951571729267	11723.982366940007
5.717734481778674	24198.231655177566	23674.337943992272	33731.67899526071	32926.90982397078	38830.09832360177	37873.39565009784	43907.54184298046	42799.45105690599	53399.07772737423	52009.04240784308	0.26206121763886053	0.2606721964976412	907.7623628852889	11950.856745518744	885.4003695688443	11656.457035762258
5.75218670833605	24217.542923135476	23693.231701876513	33758.663154115966	32953.250457356815	38861.18740498636	37903.71887825691	43942.71902956227	42833.740496529106	53441.89610585008	52050.746056922384	0.26206239581190893	0.2606733674578865	897.0664461123524	11881.202019604854	874.968007919495	11588.519122919999
5.786846526889619	24236.739741895526	23712.013496293654	33785.48865503548	32979.436221622025	38892.09420656275	37933.8643193495	43977.69041261762	42867.82932669802	53484.46469412003	52092.20641645698	0.2620635881279514	0.26067455247453053	886.4344031143701	11811.125087399036	864.5979464252014	11520.169413764961
5.821715188285586	24255.82141565422	23730.682646596673	33812.15453839969	33005.46618008288	38922.817627866825	37963.8309000446	44012.4547514287	42901.71633800919	53526.78198913555	52133.422022504776	0.262064794757461	0.26067575171700275	875.8661042926833	11740.62678082753	854.2900586781325	11451.408719771542
5.856793950907131	24274.787249871963	23749.238473376237	33838.659846464325	33031.33939788712	38953.356570639364	37993.61754916227	44047.01080781101	42935.40032352885	53568.8464909938	52174.39141418757	0.26206601587297135	0.2606769653567802	865.3614194111433	11669.707958517596	844.0442176582292	11382.23787859641
5.892084080719833	24293.636551315827	23767.680298502582	33865.003623421195	33057.054942072995	38983.70993889658	38023.22319774236	44081.35734619358	42968.88007887094	53610.65670303576	52215.11313378665	0.26206725164910144	0.2606781935674108	854.9202176148538	11598.369506225921	833.8602957294788	11312.657754172571
5.927586851317345	24312.368628102664	23786.0074451671	33891.1849154595	33082.61188162841	39013.876639001115	38052.64677911292	44115.49313369959	43002.154402275024	53652.21113194498	52255.58572683774	0.26206850226258027	0.2606794365245429	844.5423674167832	11526.612336764112	823.7381646446884	11242.66923691053
5.963303543967366	24330.982789741665	23804.21923792488	33917.202770826276	33108.009287551075	39043.855579732204	38081.887228959946	44149.41694022616	43035.22209468529	53693.50828784534	52295.80774222804	0.262069767892274	0.26068069440594627	834.2277366948547	11454.437390105799	813.677695541759	11172.273243770003
5.999235447657878	24349.47834717782	23822.315002736552	33943.056239888276	33133.24623290801	39073.64567235727	38110.94348539618	44183.12753852575	43068.08195982887	53734.546684400644	52335.77773229189	0.2620710487192095	0.2606819673915398	823.9761927088257	11381.845633741468	803.6787589486921	11101.470718451776
6.035383859143656	24367.85461283559	23840.294067011306	33968.744375193986	33158.321792896466	39103.245830703876	38139.81448903181	44216.62370428801	43100.73280429609	53775.32483891494	52375.4942529089	0.2620723449266042	0.2606832556634182	813.7876020821277	11308.838062575087	793.7412247763714	11030.262631448917
6.071750082993084	24386.11090066199	23858.155759649002	33994.26623153493	33183.23504490372	39132.65497123084	38168.4991830436	44249.90421622048	43133.17343761898	53815.84127243128	52414.955863600204	0.2620736566998888	0.26068455940587604	803.6618308009347	11235.41569901444	783.8649623124511	10958.6499800561
6.108335431635222	24404.24652617055	23875.899411083188	34019.62086600819	33207.98506856808	39161.872013100634	38196.9965132456	44282.96785613096	43165.4026723517	53856.094509832736	52454.16112762674	0.26207498422673525	0.2606858788054365	793.5987442275509	11161.579593297094	774.0498402374797	10886.633788736537
6.145141225407182	24422.260806485458	23893.5243533243	34044.80733807921	33232.57094584019	39190.8958782522	38225.30542816021	44315.813409010414	43197.41932415121	53896.08307994377	52493.10861208798	0.262076327697086	0.2606872140508788	783.5982070937753	11087.330823529512	764.2957266167505	10814.215109123848
6.182168792601758	24440.15306038556	23911.029920002737	34069.82470964435	33256.99176104417	39219.72549147354	38253.42487908888	44348.43966311526	43229.222211857574	53935.805515631175	52531.7968880203	0.26207768730317876	0.2606885653332623	773.6600834928686	11012.67049567774	754.6024888922693	10741.395020025782
6.2194194695153895	24457.922608348537	23928.41544641205	34094.67204509376	33281.24660093887	39248.3597804745	38281.353820183205	44380.84541005036	43260.810157574815	53975.26035390563	52570.22453049588	0.26207906323957586	0.26068993284595865	763.7842368858983	10937.599743782543	744.9699938889826	10668.17462763004
6.256894600496366	24475.568772595503	23945.680269552613	34119.34841137486	33305.33455477994	39276.79767596049	38309.09120851671	44413.02944485264	43292.18198675241	54014.446136024235	52608.390118722404	0.2620804557031916	0.2606913167846759	753.9705301051144	10862.119730133563	735.3981078214711	10594.555065712892
6.294595537993358	24493.09087713573	23962.823728175554	34143.85287805594	33329.254714382056	39305.03811170617	38336.636004157	44444.990566074994	43323.336528267326	54053.36140759316	52646.29223614356	0.2620818648933221	0.260692717347489	744.2188253446366	10786.231645235792	725.8866962777684	10520.537495519035
6.332523642604218	24510.488247811212	23979.84516282591	34168.184517389614	33353.00617418038	39333.08002462898	38363.987170236964	44476.72757586987	43354.27261450488	54092.00471867015	52683.92947053798	0.2620832910116728	0.2606941347348679	734.5289841677295	10709.93670804426	716.4356242304784	10446.123106035404
6.370680283125076	24527.760212342033	23996.74391588748	34192.34240437737	33376.588031294035	39360.92235486405	38391.14367302832	44508.239280074384	43384.98908144231	54130.374623868796	52721.300414121506	0.26208473426238754	0.26069556914970665	724.9008675041841	10633.236166014336	707.0447560411412	10371.313114155084
6.40906683659976	24544.90610037106	24013.519331626536	34216.32561683322	33399.999385588344	39388.56404583803	38418.10448201366	44539.52448829436	43415.48476873075	54168.46968246142	52758.40366364752	0.26208619485207996	0.26069702079735324	715.3343356470577	10556.131295187399	697.7139554430614	10296.10876453761
6.447684688369473	24561.925243509606	24030.170756236115	34240.13323544871	33423.23933973764	39416.00404434441	38444.86856995933	44570.58201398991	43445.758519777846	54206.288458483985	52795.237820508235	0.2620876729898616	0.26069848988563743	705.8292482562247	10478.623400333337	688.4430855523678	10220.511329879984
6.486535232122802	24578.816975382608	24046.697537880653	34263.76434385719	33446.30699928868	39443.241300618094	38471.434912988836	44601.41067456028	43475.809181831406	54243.82952084006	52831.801490836864	0.2620891688873726	0.2606999766249045	696.3854643575614	10400.713815031573	679.2320088713313	10144.522111045197
6.525619869945995	24595.580631674435	24063.099026740605	34287.21802869913	33469.201472724104	39470.274768411175	38497.802490656395	44632.00929143	43505.635606062824	54281.09144340634	52868.09328560995	0.26209068275881386	0.2607014812280418	687.0028423430631	10322.403901803307	670.0805872806814	10068.14243707247
6.564940012373588	24612.2155501745	24079.37457505714	34310.49337968704	33491.92187152582	39497.103405068156	38523.9702860204	44662.37669013442	43535.236647650665	54318.07280513751	52904.111820749604	0.2620922148209749	0.2607030039105126	677.6812399693881	10243.695052157156	660.9886820423999	9991.373665290885
6.604497078439295	24628.72107082325	24095.523537177138	34333.58948967095	33514.46731023901	39523.726171602	38549.9372857176	44692.51170040627	43564.61116586488	54354.77219017226	52939.855717226696	0.26209376529326983	0.2607045448903845	668.4205143626896	10164.588686775416	651.9561538028065	9914.21718148049
6.644292495727218	24645.096535758268	24111.545269598304	34356.50545470419	33536.83690653624	39550.14203277031	38575.702480037355	44722.413156262155	43593.758024151364	54391.18818793936	52975.32360116424	0.2620953343977633	0.26070610438836483	659.2205220103497	10085.08625547681	642.9828625856317	9836.674399840645
6.684327700423376	24661.34128936018	24127.439131014096	34379.24037410865	33559.0297812813	39576.34995715117	38601.26486299569	44752.079896088995	43622.676090215944	54427.319393263526	53010.51410394043	0.2620969223592092	0.2607076826278289	650.0811187683139	10005.189237418585	634.068667799409	9758.746763199568
6.724604137367524	24677.454678299382	24143.20448235944	34401.79335054149	33581.0450585942	39602.348917220384	38626.623432410604	44781.51076273175	43651.36423611009	54463.1644064729	53045.42586229345	0.2620985294050783	0.26070927983485453	641.002159858821	9924.899141144007	625.2134282335173	9680.43574303668
6.76512326010531	24693.436051582044	24158.84068685578	34424.16349006068	33602.881865915246	39628.137889427606	38651.777189976274	44810.70460358005	43679.82133831527	54498.72183350543	53080.05751842485	0.262100155765593	0.26071089623825416	631.983499870461	9844.21750468202	616.4170020595193	9601.74283959344
6.805886530940724	24709.28476059716	24174.347110057086	34446.349902192	33624.53933407038	39653.715854274036	38676.72514133893	44839.6602706566	43708.04627782911	54533.99028601693	53114.407720105075	0.2621018016737608	0.26071253206960776	623.0249927582918	9763.145895618014	607.6792468319763	9522.669581944123
6.846895420988873	24725.000159162744	24189.723119895123	34468.35169999498	33646.01659733563	39679.08179638896	38701.466296171435	44868.376620704206	43736.03794025032	54568.968381488026	53148.47512077738	0.262103467365409	0.26071418756329784	614.1264918473316	9681.685911227949	599.0000194891472	9443.217528115027
6.888151410229076	24740.58160357328	24204.968086725803	34490.16800013051	33667.31279350302	39704.23470460813	38725.99966824977	44896.85251527496	43763.795215865495	54603.6547433333	53182.25837966429	0.26210515307921645	0.26071586295654137	605.2878498296486	9599.839178518392	590.3791763537447	9363.388265145011
6.92965598755826	24756.02845264607	24220.08138337461	34511.79792292694	33688.427063945186	39729.17357205052	38750.32427552793	44925.08682081755	43791.31699973434	54638.04800100845	53215.756161871854	0.26210685905675024	0.26071755848942546	596.5089187629637	9517.607354272157	581.8165731288027	9283.183409103192
6.971410650844719	24771.340067768757	24235.06238518307	34533.24059244787	33709.35855368147	39753.897396196946	38774.43914021452	44953.07840876674	43818.60219177681	54672.14679011987	53248.967138496475	0.2621085855425003	0.26071927440494264	587.7895500768791	9434.992125218734	573.3120649048942	9202.604605278
7.01341690698215	24786.515812946196	24249.910470054656	34554.49513655903	33730.106411443296	39778.4051789677	38798.343288848606	44980.82615563166	43845.64969685921	54705.94975253299	53281.88998673035	0.2621103327839148	0.26072101094902467	579.1295945682214	9351.995208023116	564.8655061563477	9121.65352817066
7.055676271944047	24801.55505484794	24264.625018501276	34575.56068699599	33750.66978974026	39802.69592680115	38822.03575237632	45008.32894308518	43872.45842488144	54739.455536481866	53314.52338996832	0.26211210103143506	0.2607227683705798	570.5289024076774	9268.618349468336	556.4767507432844	9040.331881595775
7.098190270838397	24816.45716285567	24279.205413689462	34596.43637943183	33771.04784492597	39826.76865073222	38845.5155662272	45035.58565805337	43899.02729086366	54772.66279667874	53346.86603791413	0.26211389053853407	0.2607245469215265	561.9873231336242	9184.863326406106	548.1456519136555	8958.641398779117
7.1409604379627405	24831.221509110488	24293.651041487145	34617.121353544724	33791.239737264514	39850.62236647088	38868.78177039131	45062.59519280464	43925.35521503415	54805.570194423526	53378.916626687955	0.2621157015617509	0.2607263468568341	553.5047056558542	9100.73194588162	539.8720623011468	8876.583842374384
7.183988316859528	24845.847468560693	24307.961290509884	34637.61475308604	33811.24463099644	39874.25609448119	38891.83340949568	45089.35644503974	43951.44112291609	54838.176397714036	53410.673858932874	0.26211753436072943	0.2607281684345551	545.0808982600574	9016.226045259275	531.6558339280309	8794.16100456845
7.227275460371831	24860.334419009545	24322.135552167936	34657.915725948566	33831.061694405646	39897.66886006045	38914.66953288198	45115.86831798192	43977.28394541595	54870.48008135664	53442.13644392305	0.2621193891982568	0.2607300119158659	536.7157486022916	8931.347492192872	523.4968182054581	8711.37470713351
7.270823430699384	24874.68174116282	24336.173220712662	34678.023424234445	33850.69009988556	39920.85969341809	38937.28919468321	45142.12972046655	44002.88261891074	54902.479927076136	53473.3030976707	0.262121266340298	0.26073187756510374	528.4091037116596	8846.098184705712	515.3948659314774	8628.22680144757
7.31463379945495	24888.88881867683	24350.073693283564	34697.9370043237	33870.129024006164	39943.82762975525	38959.691453901476	45168.13956703185	44028.2360853364	54934.174623627034	53504.17254303443	0.26212316605603947	0.26073376564980444	520.1608099949663	8760.480051323771	507.349827297905	8544.719168646261
7.358708147721062	24902.95503820642	24363.836369955257	34717.65562694285	33889.37764758086	39966.571709344404	38981.875374485535	45193.896778009366	44053.34329227608	54965.56286690457	53534.74350982739	0.26212508861792405	0.26073567644074264	511.9707132373587	8674.49505112227	499.3615518892766	8460.853719654493
7.403048066107065	24916.879789453043	24377.46065378451	34737.17845723355	33908.435155733576	39989.090977609085	39003.84002540865	45219.4002796148	44078.20319304859	54996.643360056056	53565.01473492575	0.26212703430169265	0.26073761021196945	503.8386585948756	8588.14517365396	491.4298886778997	8376.632395135239
7.447655154806527	24930.662465212554	24390.945950857018	34756.504664820946	33927.30073796538	40011.38448520321	39025.58448074592	45244.649004038285	44102.81474679647	55027.414813591735	53594.98496237656	0.2621290033864238	0.2607395672408544	495.7644906058558	8501.432439156808	483.5546860328177	8292.057165686972
7.49253102365499	24944.302461423937	24404.291670335086	34775.633423883235	33945.97358822254	40033.4512880919	39047.10781975315	45269.6418895364	44127.17691857563	55057.87594549753	53624.65294350768	0.26213099615457447	0.2607415478081226	487.74805319000734	8414.358898582868	475.73579171992606	8207.130031853914
7.537677292188054	24957.799177217083	24417.49722450444	34794.56391322004	33964.45290496318	40055.290447630876	39068.40912694425	45294.37788052247	44151.28867944346	55088.02548134601	53654.01743703579	0.2621330128920201	0.2607435521978994	479.7891896436922	8326.926633556373	467.9730528969085	8121.853024106473
7.583095589699846	24971.15201496141	24430.562028821736	34813.29531632188	33982.73789122514	40076.90103064714	39089.48749216997	45318.85592765853	44175.14900654836	55117.86215440899	53683.07720917619	0.2621350538880978	0.26074558069774817	471.8877426504041	8239.137756555341	460.2663161221426	8036.228202975355
7.628787555301809	24984.36038031421	24443.485501961797	34831.826821439354	34000.82775469325	40098.28210951929	39110.342010696026	45343.07498794666	44198.75688321864	55147.38470576988	53711.831033751645	0.2621371194356465	0.26074763359871467	464.04355427104747	8150.994410790503	452.6154273498687	7950.257659027353
7.674754837981857	24997.4236822688	24456.267065865075	34850.15762165199	34018.72170776718	40119.432762257566	39130.97178328171	45367.0340248202	44222.11129905199	55176.591884435395	53740.27769230232	0.2621392098310517	0.2607497111953682	456.2564659542986	8062.4987703915685	445.02023193682544	7863.94351297617
7.720999096663877	25010.34133320347	24468.906145785164	34868.28691493825	34036.41896762915	40140.35207258511	39151.3759162586	45390.73200823619	44245.211250004955	55205.482447449176	53768.41597419529	0.2621413253742862	0.2607518137858431	448.52631853794446	7973.653040448204	437.48057464009617	7777.287915671244
7.767522000267617	25023.112748929743	24481.402170336172	34886.21390424467	34053.91875631161	40161.03913001829	39171.55352160905	45414.16791476693	44268.05573848238	55234.05516000403	53796.24467673434	0.26214346636895547	0.2607539416718851	440.8529522433528	7884.4594569196925	429.996299621067	7690.2930481713265
7.814325227768903	25035.73734874098	24493.75457154052	34903.937797555336	34071.22030076542	40181.49302994744	39191.50371704537	45437.34072769185	44290.6437734274	55262.30879555477	53823.76260527031	0.2621456331223413	0.2607560951588928	433.236206684669	7794.920286813751	422.567250444612	7602.961121738888
7.861410468260233	25048.214555461174	24505.962784876203	34921.45780796179	34088.3228329274	40201.712873718134	39211.22562608825	45460.24943709003	44312.97437041075	55290.242135931796	53850.96857331057	0.26214782594544556	0.26075827455596357	425.6759208647418	7705.037828117609	415.1932700786856	7515.294377849437
7.908779421011744	25060.543795493333	24518.026249324597	34938.77315373233	34105.22558978863	40221.697768711565	39230.718378145975	45482.893039931885	44335.04655172091	55317.853971453565	53877.86140262971	0.26215004515303736	0.2607604801759365	418.17193317919737	7614.814409865066	407.8742009039852	7427.295088344254
7.956433795532517	25072.724498868432	24529.94440741817	34955.883058382096	34121.92781346257	40241.44682842614	39249.98110859363	45505.270540171936	44356.85934645425	55345.143101040645	53904.43992337999	0.2621522910636966	0.2607627123354406	410.7240814199904	7524.252392199822	400.6098847076646	7338.965555326082
8.004375311632296	25084.756099293983	24541.71670528799	34972.78675074264	34138.42875125295	40260.95917255825	39269.01295885186	45527.38094884091	44378.41179060466	55372.10833232861	53930.70297420142	0.26215456399986237	0.2607649713549384	403.3322027732502	7433.354166341014	393.40016268979525	7250.308111283928
8.052605699483543	25096.638034202846	24553.342592711717	34989.483465031895	34154.727655722425	40280.23392708363	39287.81307646662	45549.22328413835	44399.7029271544	55398.7484817819	53956.649402333074	0.2621568642878784	0.26076725755877495	395.99613382620737	7342.122154674493	386.24487546336604	7161.325119039044
8.101126699683881	25108.369744802018	24564.821523160954	35005.97244092414	34170.82378476021	40299.27022433865	39306.38061518772	45570.79657152528	44420.73180616341	55425.062374807574	53982.27806372287	0.2621591922580409	0.26076957127522205	388.71571056422545	7250.558810707182	379.1438630531775	7072.018971764483
8.149940063318896	25119.9506761213	24576.15295384926	35022.252923619686	34186.7164016508	40318.06720310138	39324.714735048634	45592.09984381649	44441.49748486025	55451.048845868594	54007.58782313896	0.2621615482446475	0.26077191283652845	381.4907683728961	7158.666619077325	372.0969649036997	6982.392093071714
8.199047552025359	25131.38027706212	24587.336345779742	35038.324163914964	34202.40477514201	40336.62400867299	39342.814602445535	45613.13214127334	44461.9990277321	55476.70673859792	54032.57755428028	0.2621639325860446	0.26077428257896823	374.32114204607205	7066.448095675558	365.1040198787232	6892.446937000379
8.248450938054788	25142.65800044645	24598.371163793	35054.185418272704	34217.8881795136	40354.93979295942	39360.679390217025	45633.892511696744	44482.23550661543	55502.03490591264	54057.24613988788	0.2621663456246772	0.26077668084288713	367.2066657805117	6973.9057875256985	358.16486626141705	6802.185987985693
8.298152004337403	25153.783303065306	24609.256876614563	35069.835948891436	34233.165894645164	40373.01371455216	39378.308277723016	45654.380010519286	44502.206000785955	55527.03221012714	54081.59247185521	0.26216878770713936	0.2607791079727557	360.1471731828642	6881.042272892781	351.2793417563662	6711.611760877073
8.348152544546481	25164.755645727957	24619.992956902923	35085.2750237762	34248.23720608487	40390.844938810485	39395.70045092455	45674.593700898855	44521.90959704945	55551.69752306817	54105.61545133969	0.2621712591842232	0.2607815643172166	353.1424972721725	6787.860161276534	344.4472834985936	6620.726801064797
8.398454363163072	25175.574493310323	24630.57888129727	35100.50191680802	34263.101405117864	40408.432637942205	39412.85510246333	45694.532653810755	44541.34538983235	55576.02972618803	54129.31398887386	0.2621737604109714	0.26078405022913675	346.19247047405224	6694.362093279138	337.6685280444799	6529.533684272319
8.449059275541144	25186.23931480376	24641.014130464846	35115.51590781389	34277.75778883405	40425.77599108521	39429.77143174047	45714.195948140536	44560.51248127145	55600.02771067859	54152.6870044756	0.26217629174672846	0.2607865660656584	339.2969246347202	6600.550740814768	330.94291138119297	6438.035016695969
8.49996910797308	25196.74958336407	24651.298189149118	35130.31628263727	34292.20566019715	40442.87418438931	39446.44864499675	45733.58267077737	44579.4099813053	55623.69037758608	54175.73342776031	0.2621788535551929	0.2607891121882514	332.4556910195388	6506.428807056509	324.2702689333237	6346.233435086906
8.551185697755594	25207.104776360124	24661.430546217314	35144.90233320789	34306.444328112804	40459.72641109749	39462.88595539182	45752.691916706615	44598.037007764426	55647.016637924855	54198.45219805165	0.26218144620447	0.2607916889627653	325.66860030789394	6411.999026266858	317.6504355519428	6254.131606494077
8.602710893256043	25217.30437542227	24671.410694707774	35159.27335761131	34320.473107496495	40476.33187162689	39479.08258308307	45771.522789102164	44616.3926864612	55670.005412790866	54220.842264492	0.26218407006712563	0.26079429675948307	318.93548260541866	6317.264163981192	311.0832455288619	6161.732228470035
8.654546553979111	25227.347866491415	24681.238131878097	35173.42866015955	34334.291319342534	40492.689773651	39495.03775530591	45790.0743994201	44634.47615128128	55692.655633476825	54242.9025861547	0.26218672552024197	0.260796935953175	312.25616744195577	6222.227016925812	304.5685325951781	6069.038029014133
8.706694550633951	25237.234739867294	24690.912359252237	35187.367551460484	34347.89829079172	40508.79933218025	39510.75070645238	45808.34586749063	44652.286544273185	55714.96624158529	54264.63213215412	0.262189412945469	0.2607996069231528	305.6304837760981	6126.890413019806	298.1061299230205	5976.051766513847
8.759156765201672	25246.964490257422	24700.432882668487	35201.08934848818	34361.293355200054	40524.65976964413	39526.220678151105	45826.33632161169	44669.82301573944	55736.93618914362	54286.0298817576	0.26219213272908415	0.260802310053327	299.0582599953632	6031.257211331278	291.6958701305557	5882.776229796
8.811935091003267	25256.536616825142	24709.799212326667	35214.59337465223	34374.47585220663	40540.270315971655	39541.44691934619	45844.044898640735	44687.084724326414	55758.56443871693	54307.09482449585	0.26219488526204576	0.26080504573225916	292.5393239201512	5935.330302068032	285.33758527989266	5789.214238011278
8.865031432767935	25265.950623238597	24719.01086283563	35227.87895986804	34387.445127801715	40555.630208673334	39556.4286863765	45861.47074408818	44704.070837114676	55779.84996352305	54327.82596027399	0.26219767094005153	0.2608078143532223	286.0735028079944	5839.112606591545	279.03110688348534	5695.368640678935
8.918447706701835	25275.20601771875	24728.0673532607	35240.94544062613	34400.200534395	40570.73869292181	39571.1652430549	45878.61301220937	44720.7805297094	55800.79174754553	54348.22229948265	0.26220049016359526	0.26081061631425567	279.66062335524475	5742.607077368535	272.7762659098953	5601.242317730561
8.972185840557227	25284.30231308811	24736.968207171158	35253.79216006227	34412.74143088373	40585.595021633504	39585.655860747676	45895.47086609775	44737.21298633079	55821.38878564835	54368.282863109045	0.2622033433380267	0.2608134520182245	273.3005116995191	5645.816697944887	266.5728927801247	5506.838179362938
9.02624777370205	25293.239026818716	24745.712952687205	35266.41846802665	34425.06718272031	40600.19845554914	39599.89981845304	45912.0434777767	44753.36739990365	55841.640083688864	54388.00668284712	0.2622062308736088	0.26081632187287707	266.99299342010636	5548.744482840411	260.4208173728548	5412.159166029654
9.080635457189915	25302.015681080404	24754.301122527377	35278.8237211534	34437.17716198039	40614.54826331486	39613.89640288052	45928.33002829202	44769.2429721478	55861.544658631574	54407.39280120874	0.262209153185579	0.2608192262909061	260.73789354920154	5451.39347770717	254.3198690303252	5317.208248491399
9.135350853830497	25310.631802789274	24762.732254055623	35291.00728293058	34449.07074743065	40628.64372156352	39627.644908529684	45944.329707804805	44784.838913667976	55881.101538662435	54426.44027163414	0.2622121106942098	0.26082216569000793	254.53503656748217	5353.766759125516	248.2698765572277	5221.988427683711
9.190395938260405	25319.086923655283	24771.005889328273	35302.96852376877	34460.74732459634	40642.484114994804	39641.144637768884	45960.04171568272	44800.154444043495	55900.309763301186	54445.148158602235	0.2622151038248688	0.26082514049294325	248.3842464084737	5255.8674345985055	242.2706682269345	5126.502734758891
9.245772697014415	25327.380580230638	24779.121575141173	35314.70682107093	34472.206285829205	40656.06873645647	39654.394900914194	45975.465260592784	44815.18879191834	55919.168383515615	54463.51553774141	0.2622181330080816	0.260828151127599	242.2853464638465	5157.698642540723	236.32207178283716	5030.754230981693
9.301483128597186	25335.512313957297	24787.078863076305	35326.221559301	34483.44703037449	40669.396887024384	39667.39501630759	45990.59956059277	44829.94119509028	55937.67646183389	54481.5414959391	0.26222119867959615	0.26083119802705124	236.23815958586056	5059.263552239165	230.42391444242094	4934.746007747948
9.357529243555355	25343.48167121519	24794.87730954888	35337.51213005352	34494.468964438944	40682.46787608358	39680.14431039597	46005.443843223606	44844.41090060107	55955.83307245859	54499.22513145276	0.26222430128044305	0.2608342816296286	230.24250808981014	4960.565363756381	224.57602289901115	4838.481186449528
9.413913064550128	25351.288203369353	24802.516475853587	35348.57793212176	34505.27150125734	40695.28102140778	39692.6421178087	46019.997345600226	44858.59716482487	55973.6373013783	54516.565554018656	0.2622274412570036	0.2608374023789753	224.29821375827305	4861.607307933271	218.77822332526557	4741.962918486446
9.47063662643026	25358.931466818165	24809.995928211556	35359.41837156744	34515.85406116027	40707.8356492405	39704.887781436584	46034.25931450414	44872.4992535583	55991.08824648187	54533.56188496271	0.26223061906107176	0.26084056072411616	218.40509784570895	4762.3926463210955	213.0303413819056	4645.194385280833
9.527701976305488	25366.41102304017	24817.31523781668	35370.03286178844	34526.21607164094	40720.13109437417	39716.88065250962	46048.22900647381	44886.11644210926	56008.1850176695	54550.21325730967	0.2622338351499231	0.26084375711952346	212.56298107944895	4662.9246711032465	207.33220221364172	4548.17879808601
9.585111173620431	25373.726438641977	24824.47398088191	35380.420823588094	34536.35696742195	40732.166700230846	39728.62009067487	46061.90568789671	44899.44801538569	56024.92673696631	54566.51881589255	0.26223708998637874	0.2608469920251818	206.77168366353726	4563.206705025397	201.68363045458682	4450.919397979043
9.642866290228868	25380.877285404895	24831.471738685468	35390.581685242745	34546.27619052207	40743.94181894099	39740.10546407419	46075.28863509942	44912.493267984384	56041.3125386333	54582.47771746179	0.26224038403887534	0.2608502659066562	201.03102528461022	4463.242101382464	196.08445023483364	4353.4194558290765
9.700969410468568	25387.86314033268	24838.30809761702	35400.51488257082	34555.97319032286	40755.45581142408	39751.336149421986	46088.377134439645	44925.25150427958	56057.34156928065	54598.08913079444	0.2622437177815328	0.2608535792351597	195.34082511469023	4363.034243934788	190.53448518092046	4255.682272200473
9.75942263123647	25394.683585697883	24844.98264922354	35410.219859	34565.44742363503	40766.70804746698	39762.31153208239	46101.1704823957	44937.72203851125	56073.01298797816	54613.35223680285	0.2622470916942232	0.2608569324876223	189.70090181421256	4262.586546831764	185.0335584214772	4157.711177317426
9.818228062064373	25401.33820908928	24851.494990255298	35419.69606563599	34574.69835476484	40777.697905804125	39773.031006146855	46113.66798565814	44949.904194873576	56088.325966368066	54628.26622864354	0.2622505062626406	0.2608603261467617	184.11107353540137	4161.902454502881	179.58149259054335	4059.5095309708267
9.877387825195074	25407.82660345782	24857.84472271136	35428.94296132915	34583.72545557997	40788.42477419536	39783.49397451084	46125.86896121874	44961.797307602494	56103.27968877484	54642.83031182519	0.26225396197837375	0.2608637607011522	178.57115792494733	4060.985441592522	174.17810982948868	3961.0807224242017
9.936904055658934	25414.148367163794	24864.03145388525	35437.96001274294	34592.528205575596	40798.88804950573	39793.699848950906	46137.77273646162	44973.400721063794	56117.87335231745	54657.04370431708	0.26225745933897604	0.26086723664529704	173.08097213553265	3959.839013020508	168.82323179446394	3862.4281704034656
9.996778901350961	25420.30310402294	24870.05479641037	35446.7466944208	34601.10609194012	40809.087137783696	39803.648050201366	46149.37864925266	44984.71378984064	56132.10616701967	54670.90563665694	0.26226099884804027	0.2608707544797013	167.64033282006858	3858.4667037082836	163.51667965675006	3763.555322954431
10.05701452310831	25426.290423352646	24875.914368305126	35455.30248885334	34609.458609620575	40819.021454339454	39813.33800803061	46160.686048029	44995.73587882076	56145.977355920535	54684.41535205838	0.2622645810152701	0.2608743147109444	162.2490561376908	3756.872078506276	158.2582741061924	3664.4656573198736
10.117613094788254	25432.10994001783	24881.609793017906	35463.62688654493	34617.585261387816	40828.69042382278	39822.769161317134	46171.69429188805	45006.46636328326	56159.48615518409	54697.572106518026	0.2622682063565567	0.26087791785175374	156.90695776452776	3655.0587322916836	153.04783535934985	3565.1626799823716
10.178576803346665	25437.761274477325	24887.140699472297	35471.71938608125	34625.485557902066	40838.093480301875	39831.94095812609	46182.402750677655	45016.904628986165	56172.6318142106	54710.3751689232	0.26227187539405267	0.26088156442108185	151.61385289393365	3553.0302897626534	147.8851831642096	3465.6499265711755
10.239907848916916	25443.24405282908	24892.506722111695	35479.57949419491	34633.15901777768	40847.23006734012	39840.852855784826	46192.81080508382	45027.050072252634	56185.413595744925	54722.823821158534	0.26227558865625006	0.26088525494417913	146.3695562328212	3450.790405168198	142.77013679401716	3365.9309615241364
10.301608444889292	25448.55790685561	24897.707500943416	35487.20672583179	34640.60516764718	40856.099638073516	39849.504320957654	46202.917846719305	45036.90210005657	56197.830775985814	54734.91735821126	0.2622793466780568	0.2608889899526747	141.17388201854192	3348.342762517743	137.70251506310888	3266.009378296323
10.363680817990868	25453.702474069843	24902.74268158387	35494.60060421764	34647.82354222688	40864.701655288525	39857.8948297225	46212.72327821266	45046.460130110034	56209.88264469585	54746.65508827924	0.26228315000087443	0.26089276998464983	136.02664401865331	3245.6910753455013	132.68213632906554	3165.888799170032
10.426127208365882	25458.677397759737	24907.611915302037	35501.76066092323	34654.81368438004	40873.035591498316	39866.02386764468	46222.22651329543	45055.72359094778	56221.56850530906	54758.03633287517	0.26228699917267895	0.26089659558472134	130.92765553289792	3142.8390865866095	127.70881848968565	3065.5728750266135
10.488949869656532	25463.48232703362	24912.314859063827	35508.68643593044	34661.575145181494	40881.10092901989	39873.89092985234	46231.426976890456	45064.69192201339	56232.887675040096	54769.06042693289	0.2622908947481002	0.26090046730411776	125.87672939751064	3039.7905684271827	122.78237899381202	2965.0652853567153
10.552151069084381	25468.116916864372	24916.851175575557	35515.377477696726	34668.10748398082	40888.897160049644	39881.49552111033	46240.3241051983	45073.36457374381	56243.839484990924	54779.726718911734	0.26229483728850345	0.26090438570076224	120.87367799365893	2936.549322316423	117.90263484651223	2864.3697381922975
10.615733087532126	25472.580828134614	24921.220533328033	35521.8333432211	34674.410268466585	40896.423786740444	39888.837155895206	46248.91734578544	45081.74100765515	56254.42328025983	54790.034570902426	0.2622988273620714	0.2609083513393536	115.91831324942177	2833.119178789668	113.06940261006821	2763.4899699129164
10.679698219625935	25476.873727680395	24925.42260663931	35528.05359810801	34680.483074728676	40903.68032127634	39895.91535846819	46257.206157669905	45089.820696426075	56264.63842004721	54799.98335873011	0.26230286554388726	0.26091236479144836	111.01044664310757	2729.50399729982	108.28249840793433	2662.4297451172024
10.744048773818252	25480.99528833567	24929.457075698294	35534.03781663234	34686.325487321854	40910.66628594876	39902.72966294944	46265.190011408384	45097.603123982844	56274.484277763324	54809.57247205931	0.26230695241602014	0.2609164266355465	106.14988921233453	2625.7076662201434	103.54173793428345	2561.1928566126153
10.808787072471103	25484.945188976	24933.323626607504	35539.78558180336	34691.937099328185	40917.38121323122	39909.27961339097	46272.86838918191	45105.08778558282	56283.96024113415	54818.801314497156	0.2623110885676099	0.2609205374571747	101.33645155298291	2521.7341025862843	98.84693645039806	2459.7831251211464
10.87391545193992	25488.72311456207	24937.021951425544	35545.296485428495	34697.31751241906	40923.82464585416	39915.5647638494	46280.240784881425	45112.27418789759	56293.065712307296	54827.66930369602	0.2623152745949528	0.2609246978489732	96.56994382897392	2417.587252079509	94.19790879933862	2358.204399383627
10.93943626265785	25492.328756183342	24940.55174821017	35550.57012817721	34702.466336918136	40929.99613687957	39921.58467845939	46287.30670419344	45119.161849097116	56301.80010795792	54836.1758714576	0.2623195111015903	0.2609289084107813	91.85017577389954	2313.271088818088	89.59446940413909	2256.460555870086
11.00535186922059	25495.761811100856	24943.912721059834	35555.60611964389	34707.3831918621	40935.895249774774	39927.338931504906	46294.06566468448	45125.75029893137	56310.16285939317	54844.32046383379	0.26232379869839717	0.26093316974972747	87.17695669655222	2208.789615256712	85.03643227100838	2154.555498626083
11.071664650471687	25499.021982790342	24947.104580156127	35560.40407841104	34712.067705062786	40941.521558486485	39932.82710749185	46300.51719588591	45132.03907881348	56318.1534126573	54852.102541229506	0.26232813800366983	0.26093748248031734	82.55009548936505	2104.146862107329	80.52361099980772	2052.4931592652574
11.138376999588447	25502.108980984875	24950.127041805215	35564.96363211196	34716.51951316793	40946.87464751422	39938.04880121927	46306.66083937821	45138.027741901264	56325.77122863586	54859.52157850352	0.26233252964322024	0.2609418472245238	77.96940062730573	1999.346888082102	76.05581878806697	1950.277496824041
11.205491324168262	25505.02252171702	24952.979828479813	35569.28441749273	34720.73826172257	40951.95411198296	39943.003617851246	46312.49614887421	45143.7158531796	56333.01578315884	54866.577065070436	0.2623369742504646	0.2609462646118786	73.43468017480336	1894.3937797779217	71.63286842929665	1847.9124974561855
11.273010046315514	25507.762327361	24955.662668859528	35573.366080474254	34724.72360522847	40956.75955771601	39947.69117298649	46318.02269030265	45149.10298954027	56339.88656710413	54873.268504999396	0.262341472466519	0.2609507352795646	68.94574179808842	1789.2916517108679	67.2545723261428	1745.402174479328
11.340935602728974	25510.32812667498	24958.17529787292	35577.20827621445	34728.475207205665	40961.29060130782	39952.1110927305	46323.240041891666	45154.18873986458	56346.38308650101	54879.59541711642	0.2623460249402912	0.2609552598725109	64.50239275977947	1684.04464590922	62.92074249283178	1642.7505681896582
11.409270444789758	25512.719654841796	24960.517456737194	35580.81066916846	34731.99274025095	40965.54687019471	39956.263013764175	46328.147794250035	45158.97270510202	56352.50486263082	54885.5573351018	0.26235063232857786	0.2609598390434856	60.104439927614294	1578.65693184454	58.63119055581046	1539.9617455806583
11.478017038649782	25514.936653510937	24962.688892999256	35584.172933150374	34735.275886098236	40969.52800272736	39960.14658341451	46332.74555045024	45163.454498351355	56358.2514321299	54891.153807590556	0.26235529529616086	0.26096447345319157	55.75168978446163	1473.1327064018697	54.38572776585352	1437.0398003822193
11.547177865320764	25516.97887083917	24964.68936057552	35587.29475139342	34738.32433567718	40973.23364824136	39963.76145972341	46337.03292610957	45167.63374493962	56363.622347090175	54896.38439827019	0.26236001451590446	0.2609691637703671	51.443948427797295	1367.4761935714632	50.18416499852901	1333.9888527775183
11.616755420763786	25518.846061531367	24966.5186197919	35590.17581661018	34741.13778917213	40976.663467128084	39967.107311516906	46341.009549471324	45171.51008250138	56368.61717515994	54901.24868597909	0.2623647906688542	0.2609739106718799	47.181021577562205	1261.6916443444788	46.02631276141619	1230.8130492912605
11.686752215979308	25520.537986880765	24968.176437423208	35592.81583105227	34743.71595608031	40979.817130904696	39970.18381847338	46344.67506148538	45175.08316105715	56373.23549964377	54905.74626480367	0.2623696244443379	0.26097871484282936	42.96271458111005	1155.7833365425467	41.911981197830755	1127.5165626127273
11.75717077709787	25522.054414809234	24969.66258673257	35595.21450656987	34746.05855526999	40982.69432228418	39972.990671191874	46348.029115888516	45178.35264309177	56377.47691960222	54909.876744175504	0.2623745165400666	0.26098357697664654	38.78883241896983	1049.7555746482685	37.840980094333645	1024.1035914542153
11.82801364547121	25523.395119906785	24970.97684751024	35597.37156467049	34748.16531503789	40985.2947352444	39975.52757125958	46351.07137928382	45181.31820363185	56381.34104995045	54913.63974896754	0.2623794676622376	0.26098849777519567	34.65917971113231	943.612689672038	33.813118883408606	920.5783603386953
11.899283377763982	25524.55988347144	24972.11900611221	35599.28673657792	34750.03597316637	40987.61807509748	39977.79423131902	46353.801531220386	45183.97953032299	56384.82752155722	54917.03491958977	0.26238447852563807	0.26099347794887995	30.57356071990216	837.3590388838202	29.828206653124653	816.9451195253059
11.970982546046038	25525.548493547765	24973.088855498772	35600.95976328972	34751.67027698052	40989.66405855742	39979.790375135155	46356.219264271036	45186.336323506795	56387.93598134146	54920.06191208498	0.26238954985374996	0.2609985182167429	26.53177935827989	730.9990057209507	25.88605214765994	713.2081447206438
12.043113737885237	25526.360744966343	24973.88619527214	35602.390395635826	34753.067983404064	40991.432413809045	39981.51573766105	46358.32428411167	45188.388296296434	56390.66609237088	54922.720398222475	0.26239468237885794	0.26100361930657623	22.53363919694675	624.536999640055	21.98646377667319	609.3717369828373
12.115679556440844	25526.996439381783	24974.510831714593	35603.578394335214	34754.22885901591	40992.922880574806	39982.97006510452	46360.11630959805	45190.13517465313	56393.01753395743	54925.01006559319	0.2623998768421562	0.2610087819550266	18.578943463799078	517.9774557696655	18.12924961815588	505.4402224915102
12.188682620557461	25527.455385310972	24974.962577825194	35604.52353005297	34755.15268010491	40994.13521018195	39984.15311499254	46361.59507284309	45191.5766974603	56394.990001753526	54926.930617701764	0.2624051339938579	0.2610140069077048	14.667495055298787	411.32483486644924	14.31421742378734	401.41795234568417
12.26212556485955	25527.737398170848	24975.241253357333	35605.22558345668	34755.83923272562	40995.069165629066	39985.06465623688	46362.760319293426	45192.71261659898	56396.58320784728	54928.48177406039	0.262410454593306	0.2610192949192947	10.799096541421022	304.58362310100347	10.54117463005241	297.3093025209382
12.336011039846525	25527.842300315962	24975.34668485523	35605.68434527262	34756.28831275285	40995.72452165216	39985.70446919828	46363.61180780559	45193.542697021774	56397.79688085729	54929.66327028068	0.2624158394090852	0.26102464675366505	6.9735501715913415	197.75833188835531	6.809928357659373	193.11867352202535
12.41034171198835	25527.769921075513	24975.278705690103	35605.8996163412	34756.4997259356	40996.10106479028	39986.07234575023	46364.14931072143	45194.06671682608	56398.63076602663	54930.47485816492	0.26242128921913516	0.2610300631839824	3.190657878003549	90.85349756944925	3.1202854200964794	88.85049024876207
12.485120263821853	25527.520096789856	24975.037156096343	35605.87120767177	34756.47328795121	40996.198593450004	39986.16808934256	46364.37261394257	45194.284467327474	56399.08462531564	54930.91630579728	0.2624268048108659	0.26103554499282555	-0.5497787180938758	-16.12631871830672	-0.5279476718860678	-15.49079820793122
12.560349394047481	25527.09267084704	24974.621883206863	35605.59894049744	34756.208824458234	40996.01691797027	39985.991515063986	46364.28151700503	45194.1957531316	56399.15823749491	54930.98739763351	0.2624323869812731	0.2610410929722987	-4.247958294465207	-123.17653112113476	-4.134964702243451	-119.90071872994304
12.63603181762671	25526.487493718938	24974.032741088664	35605.08264632943	34755.7061711498	40995.555860686574	39985.542449705	46363.875833153244	45193.80039220674	56398.851398237544	54930.68793459116	0.2624380365370568	0.2610467079241523	-7.904079828644171	-230.2925294470042	-7.700959744746797	-224.37477438896894
12.712170265880024	25525.704422996503	24973.269590777367	35604.322167010236	34754.965173805555	40994.815255993744	39984.82073181921	46363.15538941247	45193.09821595441	56398.16392020962	54930.01773413778	0.26244375429473893	0.26105239065989794	-11.51834259001771	-337.46967933978885	-11.226127158413874	-328.90844469424337
12.78876748658549	25524.743323425282	24972.33230031195	35603.31735476714	34753.9856883438	40993.794950409254	39983.82621178492	46362.12002666193	45192.08906928048	56397.09563316134	54928.97663037946	0.2624495410807869	0.26105814200093075	-15.090946131560486	-444.7033224059269	-14.710661579301814	-433.49718572665006
12.865826244077915	25523.604066940083	24971.22074476876	35602.068072264694	34752.767580872816	40992.494802635345	39982.55875186584	46360.769599706306	45190.772810665025	56395.64638401654	54927.56447414812	0.2624553977317319	0.2610639627786479	-18.62209028628422	-551.9887765347958	-18.15475791625795	-538.1364304115996
12.943349319348618	25522.28653269941	24969.934806295172	35600.57419265681	34751.310727741686	40990.91468362064	39981.01822627118	46359.10397734713	45189.14931223183	56393.81603696163	54925.78113308817	0.26246132509429626	0.26106985383457615	-22.111975158855785	-659.3213360328227	-21.55861134294537	-642.8215886754915
13.0213395101458	25520.790607119678	24968.47437414314	35598.83559963862	34749.615015591	40989.05447662162	39979.204521215564	46357.123042453604	45187.21845981745	56391.60447353436	54923.62649174282	0.2624673240255162	0.26107581602049085	-25.560801121697295	-766.696271921508	-24.922417294525076	-747.5480477372184
13.099799631075467	25519.116183908463	24966.839344701784	35596.852187497156	34747.68034140224	40986.914077262605	39977.117534977595	46354.82669203204	45184.98015303892	56389.01159271058	54921.10045163873	0.2624733953928687	0.2610818501985458	-28.968768805178115	-874.1088320584968	-28.246371458022622	-852.3111722245812
13.178732513703073	25517.26316409835	24965.029621530404	35594.62386116265	34745.5066125479	40984.493393596684	39974.75717795919	46352.21483729629	45182.43430536226	56386.03731099235	54918.20293137162	0.2624795400744025	0.26108795724140005	-32.336079093947774	-981.5542414477095	-31.530669767060317	-957.1063044304028
13.258141006655675	25515.231456078967	24963.04511539021	35592.15053625764	34743.09374683968	40981.792346163995	39972.12337274277	46349.287403735085	45179.58084416851	56382.68156249239	54914.93386668892	0.26248575895886456	0.2610941380323451	-35.6629331218428	-1089.027702507563	-34.775508398830425	-1061.928764630109
13.338027975724735	25513.020975629996	24960.885744276224	35589.432139147306	34740.44167257724	40978.810868051325	39969.216054148965	46346.044331181125	45176.41971082065	56378.9442990206	54911.293210573545	0.26249205294583333	0.2611003934654384	-38.94953225977952	-1196.524395128712	-37.981083764112554	-1166.773851200007
13.418396303969553	25510.63164595286	24958.551433448487	35586.468606988026	34737.550328595724	40975.548904950054	39966.03516929319	46342.485573878075	45172.95086072889	56374.825490168	54907.28093332569	0.2624984229458527	0.26110672444563426	-42.19607811552123	-1304.039477107115	-41.1475925022969	-1271.6368408799171
13.49924889182131	25508.063397702204	24956.042115463053	35583.25988777576	34734.41966431328	40972.00641521349	39962.58067764194	46338.61110054706	45169.17426341594	56370.32512339031	54902.89702264463	0.26250486988056515	0.26111313188891827	-45.40277252451051	-1411.5680842939764	-44.275231474253815	-1376.5129889957607
13.580588657187745	25505.316169017067	24953.357730202344	35579.805940394	34731.04963977761	40968.18336991404	39958.85255106826	46334.42089445292	45165.08990258115	56365.44320409096	54898.14148370925	0.262511394682851	0.26111961672244266	-48.569817540759686	-1519.1053307717666	-47.36419775596005	-1481.3975296868011
13.662418535558457	25502.38990555164	24950.498224905332	35576.10673466119	34727.44022571237	40964.07975289965	39954.850773906815	46329.91495346954	45160.69777616449	56360.17975570335	54893.01433925818	0.2625179982969626	0.26112617988466447	-51.69741543530836	-1626.6463092444465	-50.414688634016784	-1586.2856762073934
13.744741480110864	25499.284560505104	24947.463554196805	35572.16225137698	34723.591403562335	40959.69556084889	39950.57534300778	46325.09329014403	45155.99789640887	56354.53481977138	54887.51562966828	0.26252468167866905	0.2611328223254846	-54.785768686793745	-1734.1860912023112	-53.42690159776248	-1691.1726211290807
13.827560461816718	25496.00009465175	24944.2536801168	35567.972482368816	34719.50316553882	40955.03080332658	39946.026267790905	46319.95593176106	45150.99028992298	56348.50845603052	54881.64541303348	0.26253144579539456	0.26113954500638836	-57.83507997216657	-1841.7197270952165	-56.401034329173854	-1796.0535364663228
13.910878469549415	25492.536476370147	24940.86857214938	35563.537430537326	34715.17551466434	40950.08550283797	39941.2035702987	46314.50292040592	45145.67499774296	56342.10074248711	54875.403765242474	0.26253829162636344	0.2611463489005875	-60.84555216573062	-1949.2422467544675	-59.33728470411734	-1900.9235741719604
13.9946985101918	25488.89368167175	24937.308207250288	35558.85710990099	34710.60846481561	40944.859694882085	39936.10728524792	46308.73431302655	45140.05207539227	56335.31177549667	54868.79078005402	0.2625452201627459	0.2611532349931665	-63.81738832726842	-2056.748659499921	-62.23585077977623	-2005.7778661968186
14.079023608744702	25485.071694229686	24933.57256987551	35553.931545641084	34705.80204076792	40939.35342800546	39930.73746008247	46302.65018149599	45134.121592943135	56328.14166984247	54861.80656917433	0.2625522324078038	0.2611602042812278	-66.75079169802484	-2164.2339544910938	-65.09693078682176	-2110.6115247132257
14.163856808436103	25481.070505406075	24929.661652008017	35548.76077414461	34700.756278237204	40933.5667638536	39925.0941550237	46296.25061267235	45127.883635075086	56320.59055881143	54854.45126233099	0.26255932937704113	0.26116725777403976	-69.64596569407149	-2271.6931009711698	-67.92072313051904	-2215.4196425937116
14.24920117083096	25476.89011427994	24925.575453184756	35543.34484304814	34695.4712239221	40927.499777223435	39919.177443120796	46289.53570845987	45121.3383011336	56312.65859427109	54846.72500734692	0.26256651209835447	0.2611743964931866	-72.5031138957711	-2379.121048439294	-70.70742637425428	-2320.197293384932
14.335059775941703	25472.530527673825	24921.31398052332	35537.683811279916	34689.946935546075	40921.15255611388	39912.987410301255	46282.50558586788	45114.48570518888	56304.34594674426	54838.627970214635	0.26257378161218536	0.26118162147272167	-75.32244004547829	-2486.5127270519733	-73.4572392393311	-2424.9395317602903
14.421435722339384	25467.9917601803	24916.87724874732	35531.77774910183	34684.18348189749	40914.52520177619	39906.52415541889	46275.16037706955	45107.32597609186	56295.65280548339	54830.16033516702	0.26258113897167573	0.261188933759319	-78.10414803778986	-2593.8630478074774	-76.17036059760721	-2529.641393764876
14.50833212726552	25463.273834187883	24912.26528021223	35525.62673815067	34678.18094287052	40907.61782876362	39899.78779030302	46267.50022945983	45099.859257531534	56286.579378543924	54821.32230475002	0.26258858524282397	0.261196334412431	-80.84844191293814	-2701.1669028149918	-78.84698945988202	-2634.2978969234973
14.595752126744532	25458.376779906564	24907.4781049302	35519.23087147881	34671.93940950463	40900.43056498029	39892.778439805894	46259.52530571265	45092.085708090395	56277.12589285686	54812.1140998927	0.26259612150464445	0.26120382450444496	-83.55552585038822	-2808.419165611267	-81.48732497467427	-2738.9040406998247
14.683698875697011	25453.300635392567	24902.515760594408	35512.590253594	34665.458984023484	40892.96355172925	39885.49624184955	46251.23578383702	45084.00550129915	56267.29259429997	54802.5359599768	0.26260374884932786	0.26121140512084406	-86.22560416260967	-2915.614691452123	-84.09156642001471	-2843.454806712456
14.772175548053516	25448.045446572803	24897.37829260296	35505.705000498674	34658.73977987336	40885.216943759784	39877.94134747206	46242.63185723252	45075.61882569081	56257.0797477684	54792.58814290533	0.2626114683824026	0.26121907736036637	-88.85888128570514	-3022.748317514546	-86.65991319422028	-2947.945158944465
14.861185336869132	25442.611267268883	24892.065754082494	35498.5752397288	34651.781921761016	40877.19090931446	39870.11392087329	46233.71373474431	45066.925884854325	56246.48763724454	54782.270925170786	0.2626192812229021	0.2612268423351719	-91.45556177262915	-3129.8148631891236	-89.19256481027696	-3052.3700440376997
14.95073145443871	25436.998159220453	24886.578205910995	35491.20111039179	34644.58554569077	40868.885630174875	39862.01413945964	46224.48164071691	45057.926897486934	56235.51656586662	54771.58460192174	0.26262718850352945	0.2612347011710063	-94.01585028797854	-3236.8091304302216	-91.68972088818555	-3156.724391565658
15.040817132412794	25431.20619210801	24880.915716740357	35483.58276320375	34637.15079900109	40860.3013017069	39853.64219388837	46214.935815047196	45048.62209744622	56224.16685599631	54760.529487029184	0.26263519137082714	0.2612426550073697	-96.53995159929036	-3343.7259040027857	-94.15158114981023	-3261.003114381805
15.131445621914246	25425.23544357527	24875.078363017972	35475.720360526204	34629.47784039998	40851.43813290515	39844.99828811051	46205.076513236774	45039.01173380044	56212.438849285536	54749.10591315078	0.26264329098534855	0.261250704997686	-99.0280705691548	-3450.559951719828	-96.57834541154443	-3365.201108862646
15.222620193655578	25419.085999251118	24869.06622900842	35467.614076402235	34621.56684000059	40842.29634643692	39836.08263941392	46194.90400644358	45029.096070879255	56200.33290674259	54737.31423179564	0.26265148852182985	0.2612588523094746	-101.48041215012199	-3557.3060248373076	-98.97021357392077	-3469.313255108893
15.31434413805701	25412.75795277049	24862.879406814223	35459.26409659133	34613.41797935548	40832.876178684666	39826.89547846517	46184.41858153204	45018.87538832292	56187.849408796195	54725.15481338721	0.2626597851693677	0.26126709812452703	-103.89718137701857	-3663.9588583055884	-101.32738561864244	-3573.3344173403457
15.406620765365147	25406.25140579547	24856.517996396087	35450.670618604396	34605.031451490366	40823.17787978862	39817.43704935053	46173.62054112319	45008.34998113062	56174.98875536003	54712.628047325285	0.2626681821315945	0.26127544363908134	-106.27858335708152	-3770.513170999475	-103.65006159970653	-3677.2594441557303
15.499453405772549	25399.566468035282	24849.982105592775	35441.833851737516	34596.407460937364	40813.201713688075	39807.707609616475	46162.51020364354	44997.52015970828	56161.75136589525	54699.73434204736	0.2626766806268592	0.26128389006400066	-108.62482326498139	-3876.9636660842225	-105.93844163566246	-3781.083168783225
15.592845409537835	25392.70325726595	24843.27185014034	35432.75401710513	34587.54622376735	40802.94795816201	39797.70743030938	46151.08790337308	44986.38624991542	56148.13767947237	54686.47412508875	0.262685281888411	0.26129243862495605	-110.9361063336255	-3983.305031250231	-108.19272590236505	-3884.8004093710333
15.686800147106629	25385.661899349554	24836.38735369095	35423.43134767287	34578.44796762191	40792.41690486926	39787.436796014554	46139.3539904928	44974.94859311138	56134.1481548325	54672.84784314216	0.2626939871645801	0.2613010905626087	-113.21263784955954	-4089.531939108856	-110.41311462657177	-3988.4059693040326
15.781321009233178	25378.44252825236	24829.328747830925	35413.86608828875	34569.11293174427	40781.608859387	39776.89600489419	46127.308831130395	44963.20754620027	56119.78327044635	54658.85596211565	0.2627027977189687	0.2613098471327954	-115.4546231450513	-4195.639047497883	-112.59980808137334	-4091.8946376163512
15.87641140710273	25371.04528606299	24822.096172098118	35404.058495714606	34559.541367009224	40770.52414124938	39766.08536872431	46114.95280740614	44951.163481674805	56105.04352457352	54644.498967189335	0.2627117148306376	0.2613187096067169	-117.66226758624543	-4301.620999602601	-114.75300657292246	-4195.261189044453
15.972074772454643	25363.470323009984	24814.6897739996	35394.00883865674	34549.73353595381	40759.16308398533	39755.00521293243	46102.286317477825	44938.81678766107	56089.929435320715	54629.7773628731	0.2627207397942985	0.2613276792711287	-119.83577657092246	-4407.4724244708195	-116.872910436854	-4298.50038448628
16.06831455770623	25355.717797478155	24807.109709027423	35383.71739779486	34539.68971280516	40747.52603515452	39743.655876632125	46089.3097755836	44926.16786795965	56074.441540697466	54614.69167306028	0.2627298739205073	0.26133675742853285	-121.97535552096087	-4513.1879373099655	-118.95972003240604	-4401.606971332803
16.165134236077357	25347.78787602511	24799.356140675132	35373.184465811435	34529.41018350954	40735.61335638364	39732.037712658916	46076.0236120854	44913.217142088506	56058.5803986725	54599.24244108308	0.26273911853586307	0.26134594539737405	-124.08120986877475	-4618.762139575556	-121.01363573016715	-4504.575683604926
16.262537301715792	25339.680733397043	24791.429240452853	35362.41034742009	34518.89524575955	40723.42542340183	39720.15108760414	46062.42827351114	44899.965045323355	56042.346587228865	54583.430229765305	0.2627484749832036	0.2613552445122377	-126.15354505661526	-4724.189619548619	-123.03485791027197	-4607.401242459193
16.36052726982327	25331.396552543334	24783.329187902014	35351.39535939236	34508.14520902082	40710.96262607405	39707.996381848236	46048.52422259485	44886.41202873753	56025.74070441638	54567.25562147446	0.26275794462180885	0.26136465612404824	-128.19256652670447	-4829.464952547103	-125.02358695163275	-4710.078356363811
16.459107676782416	25322.935524631484	24775.056170609838	35340.13983058505	34497.160394558414	40698.22536843532	39695.57398959366	46034.31193831774	44872.558559241596	56008.76336840527	54550.719218173435	0.26276752882760485	0.2613741816002744	-130.19847971157287	-4934.582701173611	-126.98002322469256	-4812.601721415296
16.55828208028434	25314.297849060713	24766.610384222735	35328.644101965765	34485.94113546192	40685.214068722824	39682.88431889649	46019.79191594685	44858.40511962118	55991.415217537186	54533.82164147028	0.26277722899337075	0.2613838223251333	-132.1714900295774	-5039.537415754981	-128.90436708560446	-4914.966021715663
16.658054059457015	25305.48373347533	24757.992032459453	35316.90852663825	34474.48777667017	40671.92915940789	39669.92779169746	46004.964667073604	44843.9522085745	55973.69691037581	54516.56353266747	0.2627870465289468	0.2613935796997987	-134.11180287529714	-5144.323634571396	-130.7968188674713	-5017.16592961736
16.758427214994473	25296.49339377741	24749.20132712353	35304.93346986683	34462.80067499509	40658.37108722684	39656.7048438522	45989.83071965116	44829.200340748794	55955.609125756244	54498.945552810095	0.2627969828614476	0.2614034551426116	-136.01962361301412	-5248.935884232633	-132.65757887403015	-5119.196106089279
16.859405169286727	25287.327054138826	24740.238488115127	35292.719309099986	34450.88019914483	40644.540313211044	39643.21592516041	45974.39061803083	44814.150046775794	55937.15256283325	54480.96838273266	0.26280703943547595	0.2614134500892925	-137.89515756859328	-5353.368679977022	-134.48684737150325	-5221.05120100826
16.960991566550526	25277.984947012766	24731.103743442316	35280.266433993354	34438.72672974609	40630.43731271621	39629.46149939455	45958.644922997744	44798.80187330646	55918.32794112866	54462.63272310533	0.262817217713341	0.2614235659931601	-139.7386100217991	-5457.616526007652	-136.28482457980863	-5322.725853425451
17.063190072960847	25268.4673131445	24721.797329231904	35267.57524643178	34426.34065936606	40616.06257545067	39615.442044327654	45942.59421180533	44783.15638304498	55899.13600057733	54443.93929447903	0.26282751917527797	0.26143380432534796	-141.55018619718612	-5561.673915737309	-138.05171066711773	-5424.214691943489
17.166004376783235	25258.774401581868	24712.31948973931	35254.646160551005	34413.72239253296	40601.4166055034	39601.15805176004	45926.23907820949	44767.21415478126	55879.57750157289	54424.88883732911	0.262837945319671	0.26144416657502634	-143.33009125944227	-5665.535332247615	-139.78770574284135	-5525.512335074134
17.26943818850684	25248.906469684476	24702.670477358053	35241.47960275771	34400.87234575624	40586.49992136989	39586.61002754521	45909.580132500596	44750.97578342292	55859.653225010734	54405.48211209808	0.26284849766327945	0.2614546542496277	-145.07853030509432	-5769.195248614065	-141.49300984825823	-5626.613391493447
17.37349524097843	25238.863783132976	24692.85055262871	35228.076011749676	34387.79094754605	40571.313055978535	39571.79849161535	45892.61800153584	44734.441880026454	55839.36397233164	54385.719899237694	0.26285917774146705	0.26146526887507276	-146.7957083513029	-5872.648128058761	-143.16782294851146	-5727.512460321188
17.478179289537028	25228.64661593743	24682.85998424717	35214.435838534875	34374.47863843187	40555.85655671559	39556.72397800563	45875.35332877011	44717.6130718274	55818.71056556362	54365.60299924975	0.2628699871084317	0.2614760119960017	-148.48183033242822	-5975.888424478471	-144.81234492739895	-5828.204131542705
17.583494112149474	25218.255250444832	24672.699049072133	35200.55954644944	34360.93587098023	40540.13098544892	39541.38703487759	45857.78677428562	44700.49000226932	55797.69384736223	54345.132232725395	0.26288092733744195	0.26148688517600693	-150.1371010893199	-6078.910582663491	-146.4267755789624	-5928.682986312546
17.689443509546752	25207.68997734654	24662.3680321322	35186.44761117547	34347.1631098118	40524.13691855177	39525.78822454182	45839.91901482144	44683.07333103212	55776.31468105083	54324.30844038394	0.2628920000210753	0.26149788999786944	-151.76172536271042	-6181.709038649686	-148.0113145976502	-6028.943597177975
17.79603130536116	25196.951095684457	24651.867226632487	35172.10052075745	34333.16083161801	40507.874946924654	39509.92812348022	45821.75074380106	44665.3637340598	55754.57395065871	54303.1324831108	0.26290320677145584	0.2615090280637969	-153.35590778765618	-6284.278220167384	-149.56616157488315	-6128.980528565124
17.90326134626431	25186.038912856795	24641.196933959793	35157.51877561795	34318.929525175845	40491.345676016805	39493.80732236609	45803.28267135939	44647.361903585974	55732.47256095826	54281.605241992904	0.26291454922050095	0.2615203009956688	-154.9198528820707	-6386.612546818331	-151.091515989654	-6228.7883370490745
18.011137502105942	25174.953744623515	24630.357463688313	35142.70288857309	34304.46969136327	40474.54972584716	39477.42642608502	45784.515524369395	44629.068548160154	55710.01143750198	54259.727618355	0.26292602902016754	0.26153171043527856	-156.45376503880834	-6488.706430408172	-152.5875771974679	-6328.3615715308115
18.119663666053608	25163.695915110813	24619.34913358401	35127.653384846766	34289.7818431731	40457.48773102403	39460.78605375404	45765.450046467144	44610.48439267218	55687.191526657574	54237.50053379392	0.26293764784270063	0.26154325804458317	-157.9578485225502	-6590.554275462404	-154.05454442900373	-6427.694773812778
18.228843754733095	25152.265756814664	24608.172269608145	35112.37080208363	34274.866505725644	40440.16034076344	39443.8868387395	45746.08699807551	44591.610178375275	55664.01379564144	54214.92493021108	0.2629494073808891	0.26155494550595665	-159.4323074577842	-6692.150479416363	-155.49261677853065	-6526.782478792593
18.338681708369887	25140.663610604504	24596.827205920963	35096.85569036237	34259.72421628182	40422.568218907785	39426.72942867525	45726.427156428166	44572.44666290947	55640.4792325526	54192.00176984549	0.26296130934832046	0.2615667745224424	-160.87734582094708	-6793.489432931878	-156.90199319578824	-6625.619214743376
18.44918149093129	25128.889825725513	24585.314284883996	35081.10861220721	34244.35552425429	40404.71204394248	39409.314485478986	45706.471315591436	44552.99462032286	55616.58884640408	54168.73203530436	0.26297335547964124	0.2615787468180132	-162.29316743594245	-6894.565520375036	-158.28287248132983	-6724.199503780343
18.56034709026951	25116.94475980058	24573.633857062097	35065.130142598995	34228.76099121841	40386.59250901221	39391.64268536807	45686.22028648571	44533.25484109255	55592.343667153786	54145.11672959316	0.2629855475308206	0.26159086413783195	-163.67997596322675	-6995.373120041564	-159.63545327691827	-6822.517862117849
18.672182518265565	25104.82877883157	24561.786281224682	35048.92086898548	34212.94119092223	40368.210321936334	39373.714718874464	45665.67489690585	44513.22813214447	55567.74474573431	54121.15687614457	0.26299788727941614	0.26160312824851695	-165.03797489314456	-7095.906604534946	-160.9599340580171	-6920.568800389767
18.784691810974078	25092.542257199922	24549.771924346453	35032.481391290676	34196.89670929574	40349.56620522317	39355.531290858955	45644.83599154059	44492.91531687237	55542.79315408144	54096.85351884634	0.26301037652484516	0.26161554093841116	-166.36736753917648	-7196.16034115199	-162.2565131270676	-7018.34682403598
18.897879028768923	25080.0855776664	24537.591161607237	35015.81232192333	34180.628144459144	40330.66089608343	39337.09312052401	45623.704431990736	44472.31723515556	55517.489985161425	54072.207722067804	0.26302301708865755	0.2616281040178528	-167.66835702685057	-7296.128692095168	-163.52538860525237	-7115.846433598548
19.01174825648978	25067.45913137072	24525.24437639152	34998.91428578519	34164.136106730744	40311.49514644334	39318.40094142648	45602.28109678727	44451.434743376194	55491.836352998165	54047.220570685844	0.263035810814812	0.26164081931944977	-168.9411462896387	-7395.806014965288	-164.76675842303666	-7213.062124990858
19.126303603589555	25054.66331782961	24512.73196028713	34981.787920277195	34147.42121863375	40292.069722955544	39299.45550148906	45580.566881406936	44430.26871443549	55465.833392697205	54021.893170109666	0.2630487595699586	0.2616536886983618	-170.1859380597889	-7495.186663047411	-165.9808203165012	-7309.988389979117
19.241549204282624	25041.698544935163	24500.05431308297	34964.433875306306	34130.484114901956	40272.38540701072	39280.257563010426	45558.562698288595	44408.820037768295	55439.482260471064	53996.22664630357	0.263061865243722	0.26166671403258007	-171.4029348587792	-7594.264985584654	-167.16777181770885	-7406.619716459885
19.357489217694134	25028.565228951757	24487.211842766697	34946.85281329042	34113.32544248531	40252.442994747056	39260.80790267536	45536.26947684728	44387.08961935781	55412.7841336616	53970.222145810054	0.2630751297489889	0.2616798972232156	-172.5923389926029	-7693.035328252241	-168.32781024568249	-7502.950588708743
19.474127828010037	25015.263794512728	24474.204965521276	34929.04540916295	34095.945860554224	40232.24329705938	39241.107311563464	45513.688163487954	44365.07838174858	55385.740210762124	53943.88083577089	0.26308855502220146	0.2616932401947861	-173.75435254187323	-7791.492033416405	-169.46113270081696	-7598.975487821735
19.59146924462811	25001.79467461617	24461.034105721017	34911.01235037647	34078.34604050314	40211.78713960731	39221.15659515706	45490.81972161806	44342.7872640589	55358.351711438234	53917.20390394741	0.26310214302365154	0.26170674489551365	-174.88917735402356	-7889.629440461285	-170.56793605623534	-7694.6888919966295
19.709517702309874	24988.15831062018	24447.69969592699	34892.754336905695	34060.526665953446	40191.07536282265	39200.956573348405	45467.66513165941	44320.21722199223	55330.61987654775	53890.1925587399	0.2631158957377802	0.2617204132976196	-175.99701503751567	-7987.44188624993	-171.6484169518808	-7790.0852769436315
19.828277461333414	24974.35515223705	24434.202176881452	34874.27208124896	34042.488432755104	40170.108821915164	39180.508080445456	45444.22539105812	44297.36922784707	55302.545968158556	53862.84802920504	0.26312981517348116	0.26173424739762524	-177.07806695028557	-8084.923705273308	-172.7027717831079	-7885.159116053954
19.94775280764713	24960.38565752779	24420.541997502503	34855.56630843049	34024.232048988684	40148.88838687918	39159.8119651782	45420.50151429583	44274.24427052769	55274.13126956783	53835.17156507442	0.263143903364408	0.26174824921665996	-178.13253419587272	-8182.069230188616	-173.7311966966663	-7979.904880899936
20.067948053024427	24946.250292894147	24406.719614876583	34836.63775599922	34005.75823496464	40127.41494249653	39138.869090701846	45396.49453289644	44250.84335555113	55245.377085316104	53807.16443676876	0.26315816236928613	0.2617624208007685	-179.16061761483434	-8278.872792113572	-174.73388758377405	-8074.317041586153
20.188867535219305	24931.949533072013	24392.735494251745	34817.48717402972	33987.06772322368	40105.68938834167	39117.68033460126	45372.20549543568	44227.167505055804	55216.28474120481	53778.82793541404	0.263172594272226	0.26177676422122403	-180.1625177730166	-8375.328720806167	-175.7110400676902	-8168.390066883527
20.31051561812294	24917.48386112262	24378.590109029486	34798.11532512009	33968.161258535285	40083.71263878365	39096.24658889348	45347.63546754701	44203.21775780794	55186.85558430934	53750.16337285508	0.26318720118304506	0.2617912815748468	-181.13843495963374	-8471.43134525884	-176.66284950083354	-8262.118424761109
20.432896691921076	24902.853768423643	24364.28394075596	34778.52298439002	33949.0395978956	40061.48562298812	39074.56876002942	45322.78553192766	44178.99516920714	55157.09098299253	53721.172081668214	0.26320198523758975	0.2618059749843248	-182.08856917600497	-8567.17499388475	-177.58951095532393	-8355.496582647786
20.55601517325261	24888.059754659633	24349.81747911269	34758.710939477874	33929.7035105247	40039.00928491838	39052.64776889497	45297.6567883436	44154.50081129136	55126.99232691674	53691.85541517319	0.26321694859806294	0.2618208465985398	-183.0131201284239	-8662.553994900547	-178.4912192155607	-8448.519007759169
20.679875505368887	24873.102327811448	24335.19122190649	34738.679990536744	33910.15377786275	40016.28458333532	39030.48455081099	45272.250353633426	44129.73577274055	55096.56102705486	53662.21474744379	0.26323209345335774	0.2618358985928974	-183.91228722123196	-8757.562676689588	-179.36816877135425	-8541.180167476647
20.804482158294064	24857.982004145324	24320.40567505864	34718.43095022989	33890.391193565665	39993.312491796634	39008.08005553248	45246.5673617113	44104.70115887968	55065.798515700175	53632.25147331745	0.2632474220193919	0.2618511331696606	-184.7862695477379	-8852.195368089713	-180.22055380931124	-8633.474529614672
20.92983962898646	24842.69930820106	24305.461352593582	34697.96464372537	33870.416563499784	39970.093998655226	38985.43524724714	45220.608963569175	44079.398091680814	55034.70624647547	53601.967008404106	0.2632629365394496	0.2618665525582894	-185.63526588250534	-8946.446398732252	-181.04856820500572	-8725.39656274952
21.055952441500814	24827.254772779626	24290.35877662684	34677.28190868976	33850.23070573594	39946.63010705666	38962.55110457282	45194.37632727799	44053.82770976429	55003.28569434093	53571.362789093815	0.2632786392845279	0.261882159015784	-186.4594746766088	-9040.310099516064	-181.85240551753668	-8816.94073664397
21.18282514715158	24811.648938929582	24275.098477351967	34656.383595280604	33829.83445054221	39922.92183493511	38939.428620553896	45167.8706379871	44027.99116839843	54971.538355600074	53540.440272562904	0.26329453255368385	0.2618979548270311	-187.25909404602135	-9133.780802773312	-182.6322589807096	-8908.101522524841
21.31046232467717	24795.882355933772	24259.680993027298	34635.27056613922	33809.22864037648	39898.97021500991	38916.06880265726	45141.093097924604	44001.889639499226	54939.46574790682	53509.200936779926	0.2633106186743917	0.2619139423051583	-188.03432176500792	-9226.852842634544	-183.38832149488735	-8998.87339335028
21.438868580405217	24779.955581294293	24244.10686996168	34613.94369638137	33788.41412987799	39874.77629477963	38892.472672767275	45114.0449263948	43975.52431162855	54907.06941026913	53477.646280510184	0.2633269000028997	0.26193012379188824	-188.7853552615561	-9319.520555543713	-184.12078562108218	-9089.2508242568
21.568048548418737	24763.86918071715	24228.37666249943	34592.40387358768	33767.39178585762	39850.34113651594	38868.64126717946	45086.72735977561	43948.89638999125	54874.35090305273	53445.77782331877	0.2633433789245958	0.26194650165790223	-189.51239160518162	-9411.778280351311	-184.82984357190435	-9179.22829277534
21.69800689072348	24747.623728096638	24212.49093300517	34570.6519977937	33746.16248728845	39825.665817257184	38844.57563659433	45059.14165151556	43922.00709643243	54841.311807984486	53413.597105574045	0.26336005785437505	0.26196307830320636	-190.21562750282465	-9503.620358834974	-185.51568720609066	-9268.800279271789
21.828748297416116	24731.219805497927	24196.45025184691	34548.688981477826	33724.72712529389	39800.75142879952	38820.27684610874	45031.2890721282	43894.857669431825	54807.95372815261	53381.10568844764	0.26337693923701266	0.2619798561575011	-190.89525928895455	-9595.041135909967	-186.1785080189875	-9357.961267163977
21.960277486853503	24714.65800314042	24180.25519737983	34526.515749550264	33703.08660313709	39775.59907768941	38795.74597520862	45003.170909188084	43867.4493641	54774.27828800894	53348.30515391686	0.2633940255475447	0.2619968376805584	-191.55148291849764	-9686.034959994256	-186.81849713568226	-9446.7057432672
22.092599205822967	24697.938919378896	24163.906355928	34504.13323933931	33681.24183620745	39750.209885212855	38770.98411775852	44974.78846732317	43839.78345217093	54740.28713336701	53315.197104762614	0.2634113192916488	0.2620140253626035	-192.1844939615985	-9776.596183448099	-187.43584530596854	-9535.02819823753
22.225718229713628	24681.063160684982	24147.40432176634	34481.542400578066	33659.193752007835	39724.584987385606	38745.99238199202	44946.143068208214	43811.86122199556	54705.98193140141	53281.78316456887	0.26342882300603376	0.262031421724699	-192.79448759177467	-9866.71916270163	-188.03074289293727	-9622.923126695678
22.359639362688714	24664.031341627546	24130.749697101553	34458.74419538996	33636.943290140436	39698.725534941696	38720.77189050064	44917.23605055663	43783.68397853387	54671.36437064528	53248.06497772017	0.26344653925883343	0.2620490293191373	-193.38165858242428	-9956.39825876709	-188.60337986887316	-9710.385027702898
22.494367437858962	24646.84408485222	24113.943092052217	34435.739598273176	33614.491402291664	39672.632693321	38695.32378022175	44888.06877011108	43755.25304334572	54636.4361609866	53214.04420939798	0.2634644706500051	0.2620668507298363	-193.9462012980366	-10045.627837517299	-189.1539458076295	-9797.408405059017
22.629907317457054	24629.502021060405	24096.98512462833	34412.529596084605	33591.839052216455	39646.30764265633	38669.64920242591	44858.64259963367	43726.56975458127	54601.199033663856	53179.72254557641	0.2634826198117341	0.262084888572742	-194.4883096847334	-10134.402269898914	-189.68262987499475	-9883.987767518498
22.766263893012997	24612.005788987775	24079.876420710443	34389.11518802323	33568.987215722234	39619.75157775983	38643.74932270374	44828.958928895496	43697.63546697087	54565.654741261234	53145.10169301763	0.2635009894088426	0.26210314549623454	-195.00817726596142	-10222.715932426974	-190.189620824327	-9970.117629230954
22.903442085530802	24594.35603538137	24062.617614027324	34365.497385611765	33545.93688065097	39592.965708107586	38617.625320950865	44799.01916466413	43668.45155181276	54529.80505770135	53110.18337926459	0.26351958213920457	0.26212162418153967	-195.5059971328301	-10310.563207373023	-190.675106987037	-10055.792509956285
23.041446845665973	24576.55341497693	24045.209346133965	34341.677212678886	33522.68904686191	39565.95125782491	38591.278391353655	44768.824730692075	43639.01939696192	54493.651778239204	53074.96935263527	0.26353840073416723	0.2621403273431483	-195.9819619381742	-10397.938483180478	-191.13927626732038	-10141.006935463287
23.180283153904217	24558.598590474372	24027.652266387675	34317.65570533897	33499.244726211895	39538.70946566889	38564.709742372186	44738.37706770205	43609.34040681573	54457.19671945251	53039.46138221327	0.2635574479589755	0.2621592577292388	-196.43626388788107	-10484.83615470212	-191.58231613397948	-10225.755437796935
23.31995602074116	24540.492232513938	24009.94703192474	34293.43391197306	33475.604942536615	39511.241585012394	38537.92059672452	44707.67763337416	43579.4160023012	54420.441719234455	53003.661257840184	0.2635767266132048	0.2621784181221066	-196.86909473320702	-10571.250623498112	-192.00441361111007	-10310.032555466518
23.460470486863187	24522.23501965025	23992.094307635536	34269.01289320706	33451.77073162992	39483.54888382505	38510.91219136868	44676.727902329614	43549.24762085969	54383.3886367822	52967.57079010546	0.26359623953119904	0.2621978113385973	-197.2806457679544	-10657.1762983948	-192.40575527693727	-10393.832834072411
23.60183162332936	24503.827638326205	23974.094766138718	34244.39372189003	33427.7431412221	39455.63264465437	38483.68577748368	44645.52936611468	43518.836716430706	54346.03935258605	52931.19181033477	0.26361598958251253	0.2622174402305503	-197.67110781511292	-10742.607595462352	-192.78652725115535	-10477.150826308876
23.744044531754422	24485.27078284675	23955.949087755907	34219.5774830724	33403.52323095901	39427.49416460682	38456.24262045148	44614.08353318477	43488.18475943665	54308.39576841872	52894.52617058009	0.26363597967235997	0.2622373076852417	-198.04067122098058	-10827.538938406855	-193.1469151879428	-10559.981092273258
23.887114344492932	24466.565155351036	23937.657960484543	34194.5652739822	33379.11207237887	39399.13475532689	38428.58399983639	44582.39192888621	43457.29323676502	54270.45980732203	52857.57574360653	0.26365621274207135	0.26225741662583923	-198.38952585231164	-10911.964759095572	-193.48710427375045	-10642.31820002012
24.031046224824397	24447.711465784003	23919.222079970194	34169.35820400076	33354.5107488886	39370.55574297548	38400.71120936416	44550.456095437396	43426.163651750045	54232.233413592905	52820.342422878726	0.26367669176955516	0.2622777700118594	-198.71786108394735	-10995.879497616552	-193.8072792152816	-10724.156725602224
24.175845367139747	24428.710431867952	23900.64214947892	34143.957394638586	33329.72035574034	39341.758468208594	38372.625556901185	44518.27759191037	43394.79752415478	54193.7185527701	52782.82812254788	0.2636974197697619	0.2622983708396329	-199.02586579401395	-11079.277602654882	-194.10762423477718	-10805.491253452376
24.32151699712871	24409.562779072417	23881.918879867884	34118.363979509064	33304.74200000586	39312.744286153764	38344.3283644315	44485.85799420997	43363.19639015065	54154.917211618034	52745.034777435976	0.26371839979516287	0.26231922214277437	-199.3137283566757	-11162.153531830758	-194.38832306257973	-10886.316376694478
24.468066371968433	24390.269240584184	23863.052989556218	34092.57910430271	33279.57680055148	39283.51456638704	38315.82096803449	44453.198895053574	43331.3618022979	54115.83139811162	52706.96434302098	0.26373963493622665	0.26234032699266097	-199.5816366353829	-11244.501751993783	-194.6495589309343	-10966.626697433181
24.61549878051318	24370.83055727572	23844.045204494305	34066.603926759344	33254.22588801104	39254.070692907815	38287.104717860304	44420.30190394864	43299.295329523666	54076.46314141835	52668.61879541949	0.2637611283219077	0.2623616884989156	-199.82977797437343	-11326.316739433445	-194.8915145664796	-11046.416827021167
24.763819543485244	24351.24747767403	23824.896258133223	34040.43961664117	33228.690404759414	39224.41406411477	38258.180978106175	44387.16864717147	43266.998557100895	54036.81449188226	52630.0001313705	0.26378288312013853	0.26238330980989544	-200.05833919341967	-11407.592980282381	-195.11437218319043	-11125.681386334822
24.91303401366693	24331.520757927276	23805.606891392683	34014.08735570294	33202.97150488406	39194.54609277854	38229.05112699043	44353.800767742505	43234.4730866251	53996.887521003584	52591.11036821671	0.263804902538331	0.2624051941131913	-200.26750658014498	-11488.324970747344	-195.31831347575644	-11204.415006053634
25.063147576093755	24311.651161772417	23786.17785262908	33987.54833766387	33177.07035415704	39164.46820601649	38199.71655672731	44320.19992540396	43201.72053599176	53956.68432142166	52551.95154388667	0.2638271898238816	0.2624273446361289	-200.45746588124894	-11568.507217299193	-195.50351961252454	-11282.61232692469
25.214165648248784	24291.639460500668	23766.60989760208	33960.823768176684	33150.9881300052	39134.18184526439	38170.17867349961	44286.36779659409	43168.742539371655	53916.20700689366	52512.5257168747	0.2638497482646847	0.26244976464628067	-200.62840230004804	-11648.134237209335	-195.6701712308277	-11360.268000155687
25.366093680258146	24271.486432922866	23746.903789440854	33933.914864796905	33124.72602148024	39103.688466248386	38140.43889743148	44252.30607442203	43135.540747186235	53875.45771227434	52472.83496622088	0.2638725811896555	0.26247245745198183	-200.7805004844122	-11727.200558519922	-195.81844842650753	-11437.376687469892
25.518937155087716	24251.19286533451	23727.060298609977	33906.8228569518	33098.285229228444	39072.989538956805	38110.498662560734	44218.01646864228	43102.11682608276	53834.438593495426	52432.88139149106	0.2638956919692552	0.26249542640285506	-200.91394452308305	-11805.700720507652	-195.94853075002902	-11513.933061527088
25.672701588741027	24230.75955147912	23707.080202873833	33879.54898590749	33071.66696545865	39042.08654760974	38080.359416809464	44183.50070562704	43068.47245890742	53793.151827542635	52392.66711275438	0.2639190840160255	0.2625186748903417	-201.0289179403626	-11883.629274041392	-196.0605972008052	-11589.931806255132
25.827392530458226	24210.18729251151	23686.96428726082	33852.09450473598	33044.872453910255	39010.98099062898	38050.022621954675	44148.76052833891	43034.6093446787	53751.59961243317	52352.19427056152	0.26394276078513246	0.2625422063482405	-201.12560368441336	-11960.980781553313	-196.15482621743286	-11665.367616910487
25.983015562916506	24189.476896960703	23666.713344027026	33824.46067828212	33017.90292982068	38979.674380607765	38019.48975359849	44113.797696303496	43000.529198560325	53709.78416719346	52311.465025922305	0.26396672577491515	0.262566024253253	-201.2041841242899	-12037.749817522243	-196.23139567246835	-11740.23520041816
26.139576302431465	24168.62918069107	23646.328172618836	33796.648783128374	32990.7596398917	38948.168244278124	37988.76230113709	44078.61398557943	42966.23375183292	53667.70773183377	52270.48156028213	0.26399098252744096	0.2625901321255374	-201.26484104269184	-12113.930968707427	-196.29048286637408	-11814.529275653884
26.297080399159835	24147.64496686389	23625.809579635035	33768.66010756042	32963.44384225535	38916.46412247949	37957.84176772939	44043.21118872997	42931.72475186541	53625.37256732498	52229.24607549819	0.2640155346290727	0.2626145335292691	-201.30775562934286	-12189.518834398128	-196.33226452227973	-11888.24457376264
26.455533537303385	24126.525085897087	23605.15837878784	33740.495951530575	32935.9568064386	38884.563570124694	37926.72967026435	44007.59111479166	42897.00396208504	53582.78095557204	52187.760793814145	0.26404038571103766	0.2626392320732095	-201.33310847377288	-12264.508026622236	-196.3569167774549	-11961.37583827693
26.614941435314055	24105.27037542555	23584.375390864116	33712.1576266222	32908.29981332859	38852.4681561675	37895.42753932905	43971.755589244945	42862.07316194836	53539.93519938972	52146.02795783626	0.2640655394500111	0.2626642314112815	-201.34107955827494	-12338.893170379102	-196.36461517601856	-12033.917825310491
26.77530984610034	24083.88168025943	23563.46144368503	33683.64645601185	32880.47415513604	38820.1794635674	37863.93691917494	43935.70645398173	42826.934146910215	53496.83762247523	52104.04983050716	0.2640909995687012	0.2626895352431542	-201.33184825365606	-12412.668904007412	-196.35553466663987	-12105.865304027684
26.93664455723489	24062.35985234273	23542.417372065232	33654.96377443187	32852.48113535829	38787.699089255206	37832.259367683495	43899.44556727402	42791.58872839232	53453.490569382	52061.828695079384	0.2641167698364463	0.26271514731483536	-201.3055933107098	-12485.829879293218	-196.329849593385	-12177.21305671148
27.098951391163432	24040.70575071053	23521.24401777167	33626.110928131646	32824.322068742076	38755.02864409727	37800.39645633211	43862.974803741105	42756.03873375204	53409.896405492036	52019.366855089254	0.26414285406981947	0.2627410714192722	-201.26249285417725	-12558.370761736296	-196.28773368831025	-12247.955878917128
27.26223620541477	24018.920241446114	23499.94222948157	33597.08927483889	32795.998281245615	38722.16975285973	37768.34977015895	43826.29605431689	42720.28600625019	53366.05751698874	51976.666634329944	0.26416925613324005	0.26276731139695786	-201.20272437787207	-12630.286230878904	-196.22936006914824	-12318.088579947129
27.426504892812353	23997.004197636456	23478.512862739164	33567.90018371906	32767.511109999115	38689.12405417099	37736.1209077264	43789.41122621531	42684.332405017456	53321.976310827384	51933.73037682285	0.26419597993959465	0.2627938711365505	-201.12646473690984	-12701.570980421267	-196.15490123034397	-12387.605982872657
27.59176338168682	23974.958499328248	23456.95677991284	33538.545035335876	32738.86190326633	38655.893200485356	37703.711481085695	43752.322242897324	42648.17980502213	53277.65521470786	51890.56044679091	0.26422302945086795	0.2628207545754978	-201.0338901404466	-12772.219718392938	-196.06452903615718	-12456.50292472355
27.758017636089992	23952.784033482243	23435.274850150676	33509.02522160978	32710.05202040412	38622.47885804463	37671.12311573952	43715.031044035604	42611.83009703581	53233.09667704482	51847.159228629534	0.26425040867877975	0.26284796570067187	-200.92517614879762	-12842.227167578414	-195.95841471789754	-12524.77425689809
27.925273656010095	23930.481693927148	23413.467949335507	33479.342145776194	32681.082831821765	38588.882706839526	37638.357450604424	43677.53958547918	42575.28518759884	53188.30316693798	51803.5291268776	0.26427812168543163	0.26287550854901054	-200.8004976647353	-12911.588065569289	-195.83672886552813	-12592.414845216088
28.09353747758831	23908.05238131308	23391.536960039633	33449.49722234348	32651.955718940117	38555.10644057099	37605.41613797313	43639.84983921814	42538.546998986065	53143.277174142626	51759.67256618881	0.26430617258396405	0.2629033872081709	-200.6600289275666	-12980.297164974734	-195.69964142201934	-12659.41957013961
28.2628151733366	23885.497003064032	23369.48277147848	33419.49187704997	32622.67207414961	38521.15176661052	37572.30084347584	43601.96379334731	42501.617469171266	53098.021209039274	51715.59199130189	0.2643345655392198	0.2629316058171898	-200.50394350783608	-13048.349233685993	-195.54732167780458	-12725.78332700301
28.43311285235687	23862.81647332979	23347.30627946381	33389.32754682045	32593.2333007681	38487.02040596012	37539.01324604133	43563.88345202973	42464.49855179168	53052.537802603096	51671.28986701098	0.2643633047684212	0.262960168567152	-200.33241430137423	-13115.739055060782	-195.37993826509046	-12791.501026203856
28.604436660561465	23840.011712937	23325.00838635602	33359.005679722075	32563.64081299771	38452.714093211594	37505.55503785724	43525.61083545944	42427.1922161117	53006.829506372895	51626.76867813525	0.26439239454185026	0.26298907970187224	-200.14561352283636	-13182.461428099312	-195.19765915191965	-12856.567593386397
28.77679278089485	23817.08364933976	23302.59000101603	33328.52773491976	32533.89603588157	38418.23457650568	37471.92792433024	43487.14797982424	42389.7004469866	52960.89889242023	51582.03092948885	0.26442183918354484	0.26301834351858183	-199.94371269964904	-13248.51116761379	-195.00065163559339	-12920.977969576605
28.950187433556945	23794.033216569398	23280.05203875639	33297.895182631044	32504.000405259776	38383.58361749042	37438.13362404561	43448.49693726786	42352.025244825665	52914.7485533181	51537.07914585032	0.2644516430719993	0.26304796436862815	-199.72688266655314	-13313.883104425855	-194.78908233827678	-12984.72711143177
29.124626876227456	23770.86135518352	23257.395421291578	33267.109504080254	32473.95536772471	38348.76299127918	37404.17386872607	43409.65977585169	42314.16862555482	52868.38110210928	51491.9158719316	0.2644818106408786	0.26307794665818274	-199.4952935610636	-13378.572085642256	-194.5631172011199	-13047.809991400689
29.30011740429177	23747.569012214186	23234.621076687756	33236.172191451806	32443.762380575918	38313.774486407725	37370.05040319057	43370.63857951577	42276.13262057905	52821.79917227402	51446.5436723471	0.264512346379741	0.26310829484895915	-199.24911481502932	-13442.572974635288	-194.32292147770931	-13110.221597836353
29.476665351068124	23724.157141116153	23211.729939311965	33205.084747844216	32413.42291177466	38278.61990479224	37335.76498531252	43331.435448040975	42237.91927674466	52775.00541769946	51400.96513158282	0.26454325483477015	0.2631390134589407	-198.9885151507042	-13505.88065132685	-194.0686597298336	-13171.9569352353
29.654277088036206	23700.626701713267	23188.722949780276	33173.84868722169	32382.93843989746	38243.30106168495	37301.31938597729	43292.05249700847	42199.53065630068	52728.00251264609	51355.182853964616	0.2645745406095179	0.2631701070631185	-198.713662575974	-13568.490012406372	-193.80049582118227	-13233.011024333537
29.832959025067048	23676.978660145196	23165.601054905746	33142.46553436689	32352.31045408974	38207.81978563103	37266.71538903999	43252.491857761124	42160.968836860826	52680.79315171662	51309.19946362736	0.26460620836565896	0.26320158029424234	-198.4247243758	-13630.395971284248	-193.5185929110594	-13293.378902209923
30.0127176106544	23653.213988813044	23142.365207645482	33110.93682483242	32321.54045401866	38172.17791842442	37231.95479128244	43212.75567736354	42122.23591136458	52633.380049823696	51263.017604483524	0.26463826282375447	0.2632334378435771	-198.12186711013783	-13691.593458463438	-193.22311345148773	-13353.055622588843
30.193559332147448	23629.333666323975	23119.016367046734	33079.264104891445	32290.62994982514	38136.37731506284	37197.03940236932	43172.8461185615	42083.333988037746	52585.76594215697	51216.639940191155	0.2646707087640274	0.26326568446167375	-197.80525660717103	-13752.077421601862	-192.91421918055858	-13412.036255883984
30.37549071598484	23605.338677435793	23095.55549819289	33047.44893148869	32259.58046207604	38100.419843703254	37161.97104480491	43132.76535974211	42044.26519035366	52537.95358415145	51170.06915412291	0.26470355102714677	0.2632983249591515	-197.4750579562824	-13811.84282553196	-192.59207111595606	-13470.31588926725
30.55851832793038	23581.23001300051	23071.983572148474	33015.4928721906	32228.393521715552	38064.30738561679	37126.751553888964	43092.51559489347	42005.03165699358	52489.945751455496	51123.30794933466	0.26473679451502724	0.2633313642074873	-197.13143550518726	-13870.884652554058	-192.25682955187222	-13527.889626909047
30.742648773309874	23557.008669907016	23048.301565903417	32983.397505134555	32197.070670015968	38028.04183514266	37091.38277767208	43052.099033563354	41965.63554180684	52441.74523989788	51076.35904853371	0.2647704441916349	0.2633648071398207	-196.77455285379256	-13929.197902513668	-191.90865405225486	-13584.752590016462
30.92788869724955	23532.6756510235	23024.510462317015	32951.16441897836	32165.613458528554	37991.62509964272	37055.866576911474	43011.51790081885	41926.07901377148	52393.35486545638	51029.2251940482	0.26480450508380854	0.2633986587517673	-196.4045728485362	-13986.777592868544	-191.54770344682038	-13640.899917000905
31.114244784915854	23508.23196513887	23000.611250060727	32918.79521284882	32134.02344903316	37955.05909945498	37020.204825025416	42970.774437205066	41886.36425695365	52344.77746422546	50981.909147795064	0.2648389822820903	0.2634329241022452	-196.02165757775947	-14043.618758856319	-191.17413582616427	-13696.326763612218
31.30172376175672	23483.678626903646	22976.60492356068	32886.29149629006	32102.302213488132	37918.34576784732	36984.399408048324	42929.87089870411	41846.49347046792	52296.01589238469	50934.41369124957	0.2648738809415693	0.26346760831431304	-195.62596836603188	-14099.716453534551	-190.78810853480536	-13751.02830288466
31.4903323937443	23459.01665677019	22952.492482939648	32853.65488921152	32070.451333979796	37881.48705097083	36948.45222458548	42888.809556693974	41806.46886843731	52247.07302616726	50886.74162541477	0.2649092062827369	0.26350271657601865	-195.2176657699747	-14155.06574796047	-190.38977816862462	-13804.99972540699
31.68007748761912	23434.24708093206	22928.274933957713	32820.88702183506	32038.472402670744	37844.48490781249	36912.36518576673	42847.59269790682	41766.29267995243	52197.95176182815	50838.89577079016	0.26494496359235375	0.26353825414126253	-194.79690957290586	-14209.661731232889	-189.97930056974292	-13858.236239386722
31.870965891135747	23409.370931262984	22903.953287952965	32787.989534642395	32006.367021748647	37807.34131014838	36876.14021520082	42806.222624388065	41725.96714903152	52148.65501561364	50790.87896734172	0.2649811582243298	0.26357422633067035	-194.36385877961584	-14263.499510576017	-189.55683082027826	-13910.73307063058
32.063004493309954	23384.389245254853	22879.52856178121	32754.96407832139	31974.136803374222	37770.05824249591	36839.779248929255	42764.70165345458	41685.49453458011	52099.185723729934	50742.694074471925	0.26501779560061717	0.2636106385324811	-193.91867161176924	-14316.574211408384	-189.12252323821303	-13962.485462645069
32.25620022466719	23359.303065955428	22855.001777755235	32721.812313712722	31941.783369629193	37732.63770206662	36803.284235380066	42723.03211765378	41644.87711035088	52049.546842313386	50694.34397099022	0.2650548812121154	0.2636474962034453	-193.46150550390303	-14368.88097748626	-188.6765313741489	-14013.488676832989
32.45056005749291	23334.113441904658	22830.37396358283	32688.535911755152	31909.308352462955	37695.0816987177	36766.657135320675	42681.21636472139	41604.117164902564	51999.741347399344	50645.83155508275	0.2650924206195888	0.26368480486973844	-192.99251709754753	-14420.41497087013	-188.21900800488947	-14063.737992399372
32.64609100608406	23308.82142707141	22805.6461523052	32655.136553431883	31876.71339364047	37657.39225490498	36729.899921812124	42639.256757541225	41563.2170015608	51949.77223489383	50597.15974428474	0.2651304194545994	0.26372257012788586	-192.51186223670084	-14471.171372005716	-187.75010512935114	-14113.228706446476
32.84280012700226	23283.42808078837	22780.819382233578	32621.61592971501	31844.000144688194	37619.571405633986	36693.01458016146	42597.15567410289	41522.17893837693	51899.64252054306	50548.33147545078	0.2651688834204507	0.26376079764570126	-192.01969596394338	-14521.145379794762	-187.26997396504157	-14161.956134089269
33.040694519328454	23257.934467687304	22755.89469688608	32587.975741511094	31811.17026684088	37581.62119841257	36656.00310787538	42554.91550746161	41481.005308088555	51849.35523990593	50499.34970472758	0.2652078182931478	0.26379949316324	-191.5161725155922	-14570.332211644389	-186.77876494229713	-14209.91560838744
33.239781324919136	23232.341657632638	22730.8731449234	32554.217699604964	31778.22543098744	37543.543693201755	36618.867514612924	42512.538665696105	41439.69845807929	51798.913448324514	50450.2174075261	0.26524722992236766	0.2638386624937649	-191.00144531762635	-14618.727103496902	-186.27662770129973	-14257.102480490692
33.44006772866406	23206.650725655312	22705.755780083942	32520.343524604625	31745.167317616633	37505.340962368144	36581.6098221384	42470.027571868704	41398.26075033885	51748.32022089759	50400.93757849449	0.26528712423244805	0.2638783115247261	-190.4756669801136	-14666.325309787877	-185.76371108694002	-14303.512119584717
33.64156095874556	23180.862751885288	22680.543661118492	32486.354946884818	31711.99761676262	37467.015090635025	36544.23206427435	42427.38466398402	41356.69456142356	51697.57865245292	50351.51323149193	0.26532750722338666	0.2639184462187563	-189.9389892940526	-14713.122103544883	-185.24016314376786	-14349.139912852086
33.84426828689945	23154.978821483808	22655.237851724218	32452.25370653095	31678.718027950432	37428.568175034256	36506.73628685467	42384.61239494891	41315.00228241723	51646.69185752142	50301.94739956331	0.265368384971859	0.2639590726146786	-189.39156322691997	-14759.112776370719	-184.70613111398416	-14393.98126564268
34.04819702867729	23129.0000245746	22629.83942047753	32418.041553282248	31645.330260140265	37390.00232485744	36469.1245476767	42341.71323253177	41273.18631889115	51595.66297031093	50252.2431349131	0.2654097636322455	0.26400019682853176	-188.8335389184358	-14804.292638465762	-184.16176143249322	-14438.031601415016
34.25335454371064	23102.927456174762	22604.349440766968	32383.720246475066	31611.836031672705	37351.31966160775	36431.39891645466	42298.689659322896	41231.24909086582	51544.495144681736	50202.403508881944	0.2654516494376801	0.26404182505460694	-188.26506567613978	-14848.657018565573	-183.60719972188235	-14481.28636162635
34.45974823597649	23076.762216124745	22578.768990725035	32349.29155498579	31578.23707021294	37312.52231895132	36393.56147477225	42255.54417269465	41189.193032772	51493.19155412232	50152.431611922715	0.26549404870110854	0.2640839635665034	-187.68629197128757	-14892.201263953932	-183.04259078901669	-14523.741005798802
34.66738555406454	23050.505409017904	22553.0991531596	32314.757257173602	31544.535112695263	37273.61244266912	36355.614316035826	42212.27928476234	41147.02059341261	51441.75539172623	50102.33055357807	0.2655369678163663	0.2641266187181951	-187.09736543573672	-14934.920740487985	-182.46807862215792	-14565.39101154171
34.87627399144595	23024.158144128884	22527.34101548425	32280.119140822622	31510.73190526664	37234.59219060816	36317.55954542684	42168.89752234471	41104.73423592433	51390.18987016911	50052.10346245793	0.2655804132592697	0.26416979694511933	-186.49843285696988	-14976.810832482763	-181.88380638607487	-14606.231874453835
35.086421086743854	22997.721535342127	22501.4956696486	32245.379003084734	31476.82920323108	37195.46373263394	36279.39927985553	42125.4014269261	41062.33643774046	51338.498221688154	50001.75348621928	0.26562439158872475	0.26421350476527383	-185.88964017461694	-15017.8669427149	-181.2899164173723	-14646.259108005092
35.29783442400536	22971.19670107882	22475.56421206756	32210.538650421142	31442.82877099317	37156.229250581724	36241.13564791396	42081.79355461753	41019.829690553735	51286.68369806069	49951.28379154586	0.26566890944785093	0.26425774878033714	-185.2711324770935	-15058.084492397495	-180.6865502239525	-14685.468243743293
35.51052163297529	22944.584764223895	22449.54774354959	32175.599898544675	31408.73238200105	37116.89093820903	36202.77078982867	42038.076476119495	40977.216500278744	51234.749570585314	49900.69756412829	0.26571397356512283	0.26430253567679973	-184.64305399762816	-15097.458921099082	-180.073848478758	-14723.854831019416
35.72449038937153	22917.88685205173	22423.44736922529	32140.56457236111	31374.541818690515	37077.45100114734	36164.30685741513	41994.25277668416	40934.49938701672	51182.69913006279	49849.99800864727	0.2657595907555278	0.2643478722271165	-184.00554811045004	-15135.985686663538	-179.45195101575518	-14761.414436888881
35.93974841516195	22891.104096151892	22397.26419847452	32105.4345059113	31340.258872427883	37037.91165685506	36125.7460140309	41950.325056079324	40891.68088501926	51130.53568677958	49799.18834875602	0.26580576792174265	0.26439376529087305	-183.3587573269324	-15173.660265137441	-178.82099682891567	-14798.142646244727
36.15630347884324	22864.237632353437	22370.999344852946	32070.21154231225	31305.88534345294	36998.275134569616	36087.090434529404	41906.2959285516	40848.763542652894	51078.262570490944	49748.27182706433	0.2658525120553236	0.26444022181597077	-182.7028232931625	-15210.47815072257	-178.1811240670795	-14834.035061579198
36.374163395721176	22837.288600649124	22344.653926018356	32034.89753369867	31271.42304082222	36958.54367526054	36048.34230521429	41862.16802279117	40805.74992236478	51025.88313040645	49697.25170512433	0.26589983023791924	0.26448724883982944	-182.0378867853433	-15246.434855635278	-177.5324700307974	-14869.087302920409
36.59333602819267	22810.258145118576	22318.229063655865	31999.494341164143	31236.873782351646	36918.71953158243	36009.5038237936	41817.9439818966	40762.64260064835	50973.400735176096	49646.13126341675	0.26594772964249697	0.2645348534906074	-181.36408770727576	-15281.525910060853	-176.87517116962408	-14903.295007781126
36.813829286029524	22783.147413850933	22291.72588340265	31964.00383470229	31202.239394559383	36878.80496782823	35970.57719933436	41773.626463340544	40719.44416800994	50920.818772877916	49594.91380133897	0.2659962175345927	0.2645830429884421	-180.68156508648826	-15315.746861970983	-176.20936307834927	-14936.65383098647
37.03565112666392	22755.957558866892	22265.145514772106	31928.42789314803	31167.52171260868	36838.802259883145	35931.56465221765	41729.218138936216	40676.15722893602	50868.14065100733	49543.60263719426	0.26604530127357284	0.2646318246467032	-179.99045707122423	-15349.093277051114	-175.53518049351987	-14969.159444544464
37.25880955547555	22728.689736039756	22238.489091077274	31892.768404118357	31132.72258025056	36798.71369517828	35892.468414093855	41684.72169480417	40632.78440186131	50815.36979646716	49492.201108182555	0.2660949883139216	0.2646812058732737	-179.29090092777915	-15381.560738594271	-174.85275729204295	-15000.807537652552
37.483312626080554	22701.345105016077	22211.757749353204	31857.027263953445	31097.84384976603	36758.54157264513	35853.29072783777	41640.13983134025	40589.328319136745	50762.509655559785	49440.71257039182	0.26614528620654465	0.2647311941718417	-178.58303303612047	-15413.1448472552	-174.16222648622352	-15031.593816392124
37.70916844062219	22673.92482913563	22184.952630279568	31821.20637765781	31062.887381909433	36718.2882026705	35814.03384750535	41595.47526318442	40545.79162699987	50709.56369398079	49389.14039879263	0.26619620260009097	0.26478179714321604	-177.86698888859246	-15443.841221041977	-173.46372022152354	-15061.514003643766
37.93638515006311	22646.430075350254	22158.07487810155	31785.30765884077	31027.85504585033	36677.95590705103	35774.70003828931	41550.73071918953	40502.176985544196	50656.53539681342	49337.48798723235	0.26624774524229794	0.26483302248666213	-177.14290308581258	-15473.645495068282	-172.75736977472843	-15090.563839020208
38.164970954479706	22618.862014142687	22131.12564055078	31749.33302965793	30992.748719116487	36637.54701894943	35735.29157647626	41505.90894239238	40458.48706869072	50603.42826852608	49285.75874843228	0.26629992198135477	0.2648848780012563	-176.41090933355736	-15502.553321344778	-172.04330554914486	-15118.739078519866
38.39493410335793	22591.22181944407	22104.106068765388	31713.284420751796	30957.570287536513	36597.06388285006	35695.81074940398	41461.01268998441	40414.72456415985	50550.2458329702	49233.956113986074	0.2663527407672873	0.26493737158725955	-175.67114044156915	-15530.560368755832	-171.321657073393	-15146.035494495183
38.626282895891045	22563.510668550964	22077.01731720921	31677.16377119273	30922.32164518234	36556.5088545153	35656.25985541889	41416.04473328377	40370.89217344411	50496.991633380356	49182.08353435962	0.26640620965336353	0.2649905112475171	-174.9237283195398	-15557.662322747521	-170.5925529989181	-15172.448875471018
38.859025681279114	22535.72974204178	22049.860543590417	31640.973028420067	30887.004694311854	36515.884300942766	35616.641203834166	41371.00785770859	40326.99261178184	50443.66923237653	49130.14447889272	0.26646033679752107	0.26504430508887405	-174.16880397353088	-15583.854885050096	-169.85612109566864	-15197.975025800057
39.09317085903034	22507.88022369262	22022.636908779794	31604.714148183568	30851.621345312196	36475.19260032314	35576.95711488904	41325.90486275143	40283.028608132605	50390.28221196842	49078.14243580362	0.26651513046381387	0.26509876132361365	-173.40649750590092	-15609.133773680776	-169.11248825160146	-15222.60976563301
39.328726879264174	22479.96330039159	21995.347576727403	31568.389094483744	30816.1735166417	36434.43614199734	35537.20991970705	41280.738561953556	40239.00290515197	50336.834173560084	49026.08091219322	0.26657059902388763	0.265153888270921	-172.63693811131816	-15633.494722602889	-168.36178046911664	-15246.348930605687
39.56570224301631	22451.980162053558	21967.993714379874	31531.999839513934	30780.663134773797	36393.61732641614	35497.401960257	41235.51178288208	40194.9182591696	50283.32873795906	48973.96343405419	0.2666267509584681	0.26520969435836556	-171.86025407379202	-15656.933481442742	-167.6041228625545	-15269.188371606171
39.80410550254544	22423.932001533205	21940.576491595595	31495.548363601105	30745.092134139268	36352.73856509883	35457.53558931242	41190.2273671068	40150.77744016623	50229.769545385476	48921.79354627921	0.26668359485888277	0.26526618812340746	-171.07657276619284	-15679.44581541419	-166.8396396573953	-15291.123954657465
40.04394526164196	22395.820014537767	21913.097081060154	31459.036655147393	30709.462457069687	36311.8022805932	35417.61317041312	41144.888170178754	40106.583231753204	50176.16025548412	48869.57481267309	0.2667411394285971	0.2653233782149275	-170.28602064536244	-15701.02750483621	-166.06845418550074	-15312.15156046208
40.28523017593832	22367.645399539364	21885.556658200905	31422.46671057222	30673.776053740992	36270.810906436775	35377.63707782705	41099.49706161069	40062.33843115315	50122.50454733968	48817.310815967074	0.2667993934847798	0.26538127339478085	-169.4887232514011	-15721.67434499599	-165.2906888845464	-15332.267084275372
40.52796895322162	22339.409357685796	21857.95640110048	31385.84053425349	30638.034882116615	36229.766887117454	35337.60969651251	41054.056924857374	40018.04584918112	50068.806119492256	48765.00515783423	0.2668583659598897	0.2654398825393735	-168.6848052071	-15741.382146039978	-164.50646529652295	-15351.466435694136
40.77217035374772	22311.11309271088	21830.297490409648	31349.160138469284	30602.240907890984	36188.67267803533	35297.53342208108	41008.570657297714	39973.708310227295	50015.06868995599	48712.66145890762	0.2669180659032902	0.2654992146412645	-167.8743902134447	-15760.146732440218	-163.71590406510222	-15369.74553832598
41.017843190557436	22282.75781084448	21802.581109259634	31312.42754334056	30566.39610443338	36147.53074546612	35257.41066076159	40963.04117021917	39929.32865224118	49961.29599624129	48660.283358801025	0.26697850248288557	0.2655592788107926	-167.05760104655928	-15777.963942614384	-162.91912493182463	-15387.10032931529
41.26499632979458	22254.344720721627	21774.80844317404	31275.64477677361	30530.5024527326	36106.343566524985	35217.243829365536	40917.471388802995	39884.90972671801	49907.49179537883	48607.87451613297	0.2670396849867828	0.2656200842777292	-166.2345595596562	-15794.82962898165	-162.11624673666665	-15403.526759287342
41.51363869102594	22225.875033289816	21746.980679978868	31238.813874401425	30494.561941340053	36065.113629129635	35177.035355251304	40871.86425210938	39840.45439868416	49853.659863944085	48555.43860855058	0.26710162282498345	0.26568164039295405	-165.40538667944202	-15810.739657477476	-161.30738741683308	-15419.02079208009
41.763779247563185	22197.349961717042	21719.099009712816	31201.93687952741	30458.576566314725	36023.8434319667	35136.787676291	40826.22271306666	39795.96554668621	49799.80399808783	48502.979332758405	0.26716432553109776	0.2657439566301619	-164.5702024018101	-15825.68990697153	-160.49266400194028	-15433.57840412762
42.0154270267867	22168.77072129839	21691.164624536712	31165.01584306837	30422.54833116807	35982.53548445787	35096.50324083791	40780.549738460824	39751.44606278097	49745.92801356782	48450.50040454947	0.2672278027640866	0.26580704258759014	-163.7291257939214	-15839.676269309595	-159.67219261389982	-15447.195584288798
42.26859111047143	22140.138529361186	21663.17871864168	31128.052823496902	30386.479246808623	35941.19230672603	35056.18450769418	40734.84830892553	39706.89885252655	49692.03574578175	48398.00555883816	0.26729206431003166	0.2658709079897805	-162.88227499113418	-15852.694648807868	-158.84608846635092	-15459.868333579972
42.523280635114425	22111.454605170464	21635.142488156835	31091.049886785648	30350.3713314872	35899.81642956408	35015.833946079736	40689.12141893582	39662.326834975174	49638.131049805874	48345.49854969635	0.26735712008393464	0.2659355626893619	-162.0297671942535	-15864.740961775184	-158.01446586220118	-15471.59266474098
42.77950479226489	22082.720169832886	21607.057131056117	31054.009106350815	30314.226610742364	35858.41039440355	34975.45403560217	40643.37207680202	39617.7329426677	49584.217800434526	48292.98315039234	0.2674229801315405	0.2660010166688651	-161.1717186698661	-15875.81113631744	-157.17743819193856	-15482.364601841196
43.03727282885567	22053.936446199874	21578.923847064347	31016.932562995997	30278.047117346236	35816.976753284376	34935.04726622771	40597.60330466558	39573.12012162993	49530.29989222306	48240.463153432785	0.2674896546311951	0.2660672800425662	-160.308244747328	-15885.901111779734	-156.33511793173966	-15492.180179841816
43.29659404753705	22025.104658770415	21550.743837562753	30979.82234485721	30241.83489125094	35775.51806882651	34894.61613825347	40551.81813849765	39528.4913313709	49476.381239534916	48187.94237060809	0.26755715389572876	0.26613436305835714	-159.4394598189101	-15895.0068385154	-155.48761664383346	-15501.035444377922
43.55747780701245	21996.226033592004	21522.518305492744	30942.68054734665	30205.5919795342	35734.03691420087	34854.163162279474	40506.01962809746	39483.84954488151	49422.465776589466	48135.42463303905	0.26762548837437117	0.2662022760996482	-158.5654773379065	-15903.124277386814	-154.6350449743768	-15508.926451261155
43.81993352237618	21967.3017981619	21494.248455260054	30905.509273098603	30169.320436346887	35692.53587310355	34813.69085918352	40460.21083709486	39439.197748637045	49368.55745751607	48082.9137912292	0.2676946686546947	0.2662710296873005	-157.68640981629142	-15910.249399244785	-153.7775126512861	-15515.849265965633
44.08397066545326	21938.33318132667	21465.935492637214	30868.310631914475	30133.022322859797	35651.017539729495	34773.20176009594	40414.39484295321	39394.53894259998	49314.66025640915	48030.41371511843	0.2677647054645938	0.26634063448158685	-156.80236882541794	-15916.378184663132	-152.91512848447746	-15521.79996333085
44.349598765141174	21909.32141318108	21437.580624665457	30831.08674070862	30096.699707211268	35609.48451874808	34732.698406375916	40368.57473697469	39349.87614022545	49260.77816738769	47977.92829414092	0.26783560967428965	0.26641110128418843	-155.91346499389329	-15921.506623378024	-152.0480003648263	-15526.774627126753
44.6168274077539	21880.267724966146	21409.185059555482	30793.839723454555	30060.35466445472	35567.93942527973	34692.183349588595	40322.75362430772	39305.21236846797	49206.91520465797	47925.46143728548	0.26790739229837246	0.26648244104022006	-155.0198080069531	-15925.630713876337	-151.1762352621954	-15530.769349491224
44.88566623736761	21851.173348966142	21380.750006587914	30756.57171113147	30023.98927650756	35526.38488487364	34651.659151484324	40276.934623956186	39260.550667791365	49153.075402579765	47873.017073161005	0.2679800644978735	0.26655466484028806	-154.12150660535553	-15928.746462888084	-150.29993922502763	-15533.780230521224
45.15612495616904	21822.039518404734	21352.276676012116	30719.28484167133	29987.605632099294	35484.82353348705	34611.12838397788	40231.12086879107	39215.89409217939	49099.26281573657	47820.59915006359	0.26805363758237133	0.26662778392258485	-153.2186685845736	-15930.849884900264	-149.41921738008386	-15535.803377839737
45.42821332480542	21792.867467340144	21323.76627894458	30681.981259906202	29951.205826720958	35443.25801746547	34570.59362912992	40185.31550556398	39171.24570914939	49045.48151900905	47768.2116360486	0.26812812301213373	0.2667018096750133	-152.3114007936456	-15931.93700162135	-148.53417393036943	-15536.834905982949
45.701941162736816	21763.658430559462	21295.22002726636	30644.663117516415	29914.79196257481	35401.690993524804	34530.05747912952	40139.52169492333	39126.60859976801	48991.735607653165	47715.85851900627	0.2682035324002908	0.266776753637348	-151.3998091351823	-15932.003841542639	-147.64491215563612	-15536.870936013758
45.97731834859046	21734.413643471555	21266.639133519187	30607.332572978434	29878.366148524066	35360.12512873381	34489.52253627756	40093.742611431946	39081.98585866852	48938.02919738082	47663.543806740396	0.268279877515049	0.26685262750343075	-150.4839985646322	-15931.046439387836	-146.75153441192379	-15535.907595016062
46.25435482051728	21705.134341999503	21238.02481080086	30569.991791514105	29841.93050004343	35318.563100499116	34448.9914129719	40047.981443587974	39037.380594070884	48884.366424446045	47611.27152705153	0.2683571702819339	0.2669294431234022	-149.56407308924827	-15929.060835540295	-145.85414212944306	-15533.941015411168
46.533060576550575	21675.82176247151	21209.378272659935	30532.64294503956	29805.487139170502	35277.0075965507	34408.46673169439	40002.241393847326	38992.79592780464	48830.751445734044	47559.045727824734	0.26843542278607785	0.2670072125059704	-148.64013576744037	-15926.043075452559	-144.95283581309195	-15530.967334513552
46.813445674966815	21646.477141511394	21180.700732988797	30495.288212115607	29769.038194456887	35235.46131492993	34367.9511249983	39956.52567864965	38948.234995333085	48777.18843885594	47506.87047712012	0.268514647274538	0.26708594782071554	-147.71228870879713	-15921.989209141582	-144.04771504263044	-15526.982694036327
47.09552023464871	21617.101715927176	21151.993405916073	30457.929777897443	29732.58580092026	35193.92696397773	34327.44723549792	39910.83752844533	38903.70094578051	48723.681602245866	47454.749863268466	0.26859485615865725	0.2671656614004325	-146.7806330742169	-15916.895290640183	-143.1388784713199	-15521.983239416033
47.37929443545016	21587.696722599292	21123.257505698024	30420.569834085865	29696.13209999708	35152.40726232544	34286.95771585961	39865.180187726306	38859.19694196209	48670.23515526418	47402.68799497105	0.26867606201646094	0.2672463657435137	-145.84526907443797	-15910.757377295755	-142.22642382601043	-15515.965119267814
47.66477851856398	21558.263398367337	21094.49424660867	30383.210578878567	29659.67923949549	35110.90493888668	34246.48522879409	39819.55691505889	38814.72616041586	48616.85333830422	47350.68900140357	0.2687582775950958	0.2673280735163708	-144.9062959707735	-15903.571529246867	-141.3104479069516	-15508.92448479496
47.951982786891236	21528.802979915694	21065.70484282898	30345.854216921995	29623.22937354905	35069.4227328509	34206.032447050646	39773.97098311935	38770.291791437645	48563.54041290403	47298.757032324786	0.26884151581330895	0.2674107975558938	-143.96381207416562	-15895.333808716387	-140.3910465875815	-15500.857489161193
48.24091760541319	21499.316703658278	21036.89050833483	30308.502959264202	29586.784662570884	35027.96339367897	34165.60205341274	39728.42567873255	38725.89703911846	48510.300661863024	47246.89625818968	0.2689257897639643	0.26749455087195484	-143.01791474546917	-15886.040279413573	-139.46831481390836	-15491.760286817327
48.53159340156531	21469.805805621716	21008.052456784153	30271.159023307682	29550.347273208816	34986.52968109983	34125.19674069565	39682.92430291296	38681.5451213852	48457.13838936291	47195.11087026775	0.2690111127166073	0.26757934664995114	-142.06870039621572	-15875.687005976215	-138.54234660579823	-15481.62903300859
48.82402066561362	21440.27152132734	20979.19190140209	30233.8246327629	29513.91937829997	34945.12436510899	34084.819211744696	39637.4701709083	38637.23927004268	48404.057921093525	47143.40508076465	0.2690974981200664	0.26766519825339324	-141.11626448742754	-15864.270053147338	-137.61323505615292	-15470.459883004427
49.11820995103327	21410.715085672477	20950.31005486612	30196.5020176031	29477.5031568276	34903.750225969496	34044.47217943688	39592.06661224729	38592.98273082049	48351.0636043848	47091.78312295086	0.26918495960510264	0.26775211922653075	-140.16070153001056	-15851.785485139117	-136.68107233046612	-15458.248991400003
49.41417187488941	21381.137732809704	20921.408129188945	30159.193414018784	29441.10079387711	34862.4100542137	34004.15836668279	39546.71697078891	38548.77876342118	48298.15980834234	47040.249251293535	0.26927351098710084	0.26784012329703044	-139.2021050855983	-15838.22936500702	-135.74594966819132	-15444.992511538789
49.71191711822035	21351.54069602545	20892.487335600832	30121.901064373535	29404.714480593633	34821.10665064757	33963.88050643118	39501.42460477585	38504.63064157234	48245.35092398953	46988.80774159471	0.2693631662688091	0.2679292243786926	-138.24056776611542	-15823.597753861919	-134.80795738236338	-15430.686594769359
50.01145642642306	21321.925207616852	20863.548884430103	30084.62721716006	29368.34641413954	34779.8428263565	33923.64134167484	39456.19288689029	38460.54165308101	48192.64136441419	46937.46289113366	0.269453939643119	0.26801943657421595	-137.27618123437423	-15807.886710165069	-133.86718485998426	-15415.327389727347
50.3128006096408	21292.292498767543	20834.593984982916	30047.374126957202	29331.99879765332	34738.62140271332	33883.44362545887	39411.02520431358	38416.51509989204	48140.0355649213	46886.219018815806	0.2695458454959013	0.26811077417800966	-136.3090362047078	-15791.092289038934	-132.9237205618847	-15398.911041568033
50.61596054315354	21262.643799421738	20805.623845421294	30010.144054387143	29295.673840208616	34697.44521138775	33843.29012089058	39365.924958788244	38372.55429814904	48087.537983190676	46835.080465326275	0.26963889840888117	0.26820325167905307	-135.33922244310088	-15773.210541446693	-131.9776520241503	-15381.433691321872
50.9209471677702	21232.98033815729	20776.639672639838	29972.939266073918	29259.37375677396	34656.31709435858	33803.183601151075	39320.895566684405	38328.662578258474	48035.153099441224	46784.05159328899	0.2697331131625687	0.2682968837638028	-134.36682876729174	-15754.237513392232	-131.0290658583035	-15362.891475112177
51.22777149022361	21203.30334205704	20747.642672141163	29935.76203460222	29223.10076817336	34615.239903927424	33763.1268495093	39275.940459068916	38284.84328495742	47982.88541660061	46733.13678743195	0.2698285047392367	0.2683916853191503	-133.39194304844568	-15734.169245258905	-130.07804775152908	-15343.28052335605
51.53644458356769	21173.61403657856	20718.634047909763	29898.614638476673	29186.857101047473	34574.21650273428	33723.12265933779	39231.063081777706	38241.099777384494	47930.7394604804	46682.34045475792	0.26992508832594897	0.26848767143543095	-132.41465221074031	-15713.00177087076	-129.1246824669288	-15322.596959910356
51.84697758757708	21143.913645422934	20689.61500228484	29861.4993620827	29150.64498781594	34533.24976377618	33683.17383413111	39186.26689549289	38197.435429154895	47878.7197799589	46631.667024721966	0.27002287931764385	0.2685848574094837	-131.43504223279888	-15690.731116779149	-128.16905384528945	-15300.83690143004
52.15938170914916	21114.203390401002	20660.586735830704	29824.418495646714	29114.46666663924	34492.3425704265	33643.283187525005	39141.5553758215	38153.8536284373	47826.83094716785	46581.12094941317	0.27012189332026515	0.26868325874776333	-130.45319814808317	-15667.353301367722	-127.21124480527214	-15277.99645645637
52.47366822270851	21084.484491299227	20631.55044720678	29787.374335198652	29078.32438138289	34451.497816458286	33603.45354331963	39096.932013380276	38110.35777803656	47775.077557688244	46530.70670374503	0.2702221461539542	0.2687828911695072	-129.46920404605044	-15642.864334054291	-126.25133734417614	-15254.071724606678
52.789848470613855	21054.758165742547	20602.507333034846	29750.36918253349	29042.22038158063	34410.71840606768	33563.68773550283	39052.400313881655	38066.951295477775	47723.46423074981	46480.42878564961	0.2703236538562917	0.2688837706099562	-128.48314307280089	-15617.260214385577	-125.28941253903031	-15229.05879572872
53.107933863567155	21025.02562905697	20573.458587765883	29713.405345175353	29006.156922400158	34370.00725390201	33523.988608277854	39007.963798226214	38023.63761309644	47671.99560944004	46430.29171628084	0.2704264326855984	0.26898591322363286	-127.49509743165981	-15590.536931118928	-124.32555054678232	-15202.953748972155
53.42793588102576	20995.28809412919	20544.40540354414	29676.48513634072	28970.13626460802	34329.36728508803	33484.3590160915	38963.62600259675	37980.42017813035	47620.676360917554	46380.300040222086	0.2705304991242926	0.26908933538767393	-126.50514838536037	-15562.690461457707	-123.35983060690342	-15175.752652083524
53.74986607161648	20965.546771265246	20515.348970070118	29639.61087490344	28934.160674536066	34288.801435263915	33444.80182366541	38919.3904785578	37937.302452816446	47569.51117663388	46330.45832570164	0.27063586988230737	0.2691940537052246	-125.51337625590531	-15533.716769995168	-122.39233104060258	-15147.451560298912
54.073736053552395	20935.802868046958	20486.29047446184	29602.784885360048	28898.23242404887	34248.312650613116	33405.319906030076	38875.26079315859	37894.28791449193	47518.50477256177	46280.771164815524	0.27074256190056545	0.2693000850088898	-124.51986042669887	-15503.611807902344	-121.42312925308943	-15118.04651558306
54.399557515052166	20906.057589186526	20457.231101113754	29566.009497795847	28862.353790510962	34207.9038879005	33365.91614856012	38831.24052904013	37851.38005569813	47467.66188943061	46231.243173755734	0.27085059235451836	0.2694074463642468	-123.52467934323067	-15472.371511921287	-120.45230173489108	-15087.533545701765
54.727342214761876	20876.31213637942	20428.172031554404	29529.287047851987	28826.527056755855	34167.57811451153	33326.59344701307	38787.33328454687	37808.582384289846	47416.98729296968	46181.87899304734	0.270959978657745	0.26951615507341986	-122.52791051417444	-15439.991803370416	-119.4799240620705	-15055.90866316203
55.057101982179326	20846.567708155126	20399.11444430194	29492.619876693236	28790.7545110553	34127.33830849357	33287.354707570186	38743.542673842465	37765.89842354823	47366.485774158704	46132.68328779207	0.27107073846561514	0.26962622867871827	-121.52963051342522	-15406.468587259762	-118.50607089855475	-15023.167864385061
55.38884871808102	20816.825499725717	20370.059514717504	29456.010330976205	28755.038447089326	34087.187458599634	33248.20284687961	38699.8723270297	37723.33171229784	47316.16214948573	46083.6607479193	0.2711828896790198	0.269737684966338	-120.52991498090705	-15371.797751229256	-117.53081599693542	-14989.307128656656
55.722594394951685	20787.086702832785	20341.008414857002	29419.46076281901	28719.381163917325	34047.128564335304	33209.14079210262	38656.32589027542	37680.885805028585	47266.021261213675	46034.81608844525	0.2712964504481624	0.2698505419701305	-119.52883862416638	-15335.975164535455	-116.55423219988734	-14954.32241713535
56.058351057416104	20757.352505591738	20311.962313320455	29382.97352977102	28683.784965949708	34007.16463600774	33170.17148096193	38612.90702593952	37638.564272021686	47216.06797765404	45986.15404973947	0.27141143917642546	0.26996481797543875	-118.52647522019834	-15298.99667708017	-115.57639144211862	-14918.209671912715
56.39613082267415	20727.624092334165	20282.92237509934	29346.55099478384	28648.252162920307	33967.29869477769	33131.29786179294	38569.61941270885	37596.37069948015	47166.30719344928	45937.67939779932	0.27152787452429994	0.27008053152299905	-117.5228976168437	-15260.858118326403	-114.59736475165118	-14880.96481494233
56.7359458809379	20697.90264344784	20253.889761421786	29310.19552618281	28612.78506985969	33927.53377271404	33092.5228935975	38526.466745735626	37554.30868966409	47116.74382986319	45889.39692453274	0.27164577541338797	0.27019770141291766	-116.51817773405492	-15221.555296189152	-113.61722225093399	-14842.583746946417
57.07780849587155	20668.18933521466	20224.865629595683	29273.909497639786	28577.38600706949	33887.87291285179	33053.84954610098	38483.452736781306	37512.38186103099	47067.38283508066	45841.311448049644	0.27176516103047743	0.27031634670871396	-115.51238656618807	-15181.083996039815	-112.63603315906221	-14803.062346429564
57.42173100503407	20638.485339645624	20195.851132849042	29237.695288145842	28542.05730009692	33848.31916925167	33015.28079981111	38440.581114364286	37470.593848380006	47018.229184514516	45793.427812960814	0.2718860508316905	0.2704364867414415	-114.50559418375633	-15139.439979599789	-111.6538657939891	-14762.396468668245
57.7677258203244	20608.791824313936	20166.847420168295	29201.555281985606	28506.801279710442	33808.87560706392	32976.81964608034	38397.85562391367	37428.94830300161	46969.2878811229	45745.75089068601	0.27200846454670663	0.2705581411138799	-113.49786973462324	-15096.618983746506	-110.67078757283889	-14720.581944423728
58.115805428429454	20579.109952185296	20137.855636134427	29165.491868711983	28471.620281876683	33769.54530259419	32938.46908717141	38355.28002792756	37387.448892832814	46920.56395573469	45698.28557977164	0.2721324221830614	0.27068132970480374	-112.48928144641104	-15052.61671944987	-109.68686501462798	-14677.614578962326
58.465982391274686	20549.44088144564	20108.876920755894	29129.50744312169	28436.51664773714	33730.33134337278	32900.23213632482	38312.8581061368	37346.099302616225	46872.06246738455	45651.03680621577	0.2722579440305269	0.27080607267333245	-111.47989662871987	-15007.428870656528	-108.70216374293523	-14633.490151010454
58.818269346477535	20519.785765325956	20079.912409299413	29093.60440523133	28401.492723586252	33691.236828226414	32862.11181782982	38270.59365567348	37304.9032340649	46823.78850365681	45604.00952380323	0.27238505066556945	0.2709323904633533	-110.46978167413909	-14961.051092990674	-107.71674848597468	-14588.204411383718
59.172679007803275	20490.145751925145	20050.963232118393	29057.785160255236	28366.550860850755	33652.26486735428	32824.11116709907	38228.49049124621	37263.86440603329	46775.74718104055	45557.20871445097	0.27251376295588886	0.2710603038080333	-109.45900206069928	-14913.479012633674	-106.73068307969515	-14541.753081970848
59.52922416562417	20460.52198402898	20022.030514477836	29022.05211858265	28331.693416068632	33613.418582405604	32786.23323074496	38186.55244531912	37222.98655469185	46727.94364529233	45510.639388560936	0.2726441020650448	0.27118983373440714	-108.44762235536473	-14864.70822528936	-105.74403047041415	-14494.1318546189
59.887917687380885	20430.91559892662	19993.115376377013	28986.407695756356	28296.922750869653	33574.701106561086	32748.481066659966	38144.7833682972	37182.273433708324	46680.383071809934	45464.30658538417	0.27277608945716375	0.27132100156805505	-107.43570621414256	-14814.734294692986	-104.75685271615657	-14445.33638983965
60.24877251804685	20401.327728224594	19964.218932369018	28950.85431245267	28262.241231956414	33536.11558461831	32710.857744099852	38103.187128718244	37141.72881443405	46633.07066601728	45418.21537339421	0.2729097469017368	0.27145382893786246	-106.42331638460018	-14763.552751410753	-103.76921098789899	-14395.362315476872
60.6118016805955	20371.759497657076	19935.34229137786	28915.39439446128	28227.651231086827	33497.6651730794	32673.36634377093	38061.76761344941	37101.35648609712	46586.011663758465	45372.37085067196	0.2730450964785053	0.2715883377808737	-105.41051471004175	-14711.159091837704	-102.78116557360772	-14344.205225708894
60.97701827647021	20342.212026892797	19906.486556511238	28880.03037266572	28193.15512505563	33459.35304024165	32636.00995791845	38020.52872788949	37061.16025599877	46539.211331702005	45326.77814529802	0.27318216058243777	0.271724550347231	-104.39736212980642	-14657.548776644282	-101.79277587976685	-14291.86067971401
61.34443548605718	20312.686429339694	19877.65282487174	28844.764683025758	28158.755295678802	33421.182366293324	32598.791690420854	37979.474396178884	37021.14394971868	46492.67496775816	45281.44241575907	0.2733209619287996	0.27186248920520845	-103.38391868171311	-14602.717229489237	-100.80410043263691	-14238.324200231582
61.71406656916102	20283.183811945204	19848.842187363694	28809.599766559342	28124.454129777205	33383.15634341098	32561.714656885648	37938.608561414	36981.31141132415	46446.40790150519	45236.368851362604	0.273461523558317	0.27200217724633974	-102.37024350647698	-14546.659835978411	-99.8151968827442	-14183.591272586957
62.085924865483435	20253.705274993237	19820.05572849675	28774.538069325255	28090.25401916103	33345.278175860694	32524.781984748748	37897.93518586819	36941.66650358569	46400.41549462717	45191.56267266295	0.2736038688424421	0.2721436376906444	-101.35639484808053	-14489.371942033991	-98.82612200559379	-14127.65734313801
62.46002379510434	20224.251911898315	19791.294526186764	28739.582042407637	28056.15736061608	33307.55108010391	32487.996813378486	37857.458251220305	36902.21310819995	46354.70314136496	45147.02913190003	0.2737480214887123	0.27228689409194606	-100.3424300570041	-14430.848852638155	-97.83693170417973	-14070.517817953601
62.83637685896657	20194.82480899505	19762.559651552372	28704.73414189973	28022.166555889515	33269.97828490525	32451.36229418184	37817.181758787985	36862.955126017805	46309.27626897689	45102.77351344801	0.2738940055462139	0.27243197034330185	-99.32840559320903	-14371.085830522701	-96.8476810127031	-14012.168061642908
63.21499763936286	20165.42504532459	19733.8521687081	28669.996828889307	27988.284011676667	33232.5630314451	32414.881590714496	37777.109729768876	36823.896477279035	46264.14033821296	45058.80113427588	0.2740418454111498	0.2725788906825253	-98.31437702853145	-14310.078094732016	-95.8584240984128	-13952.603395884857
63.59589980042612	20136.053692416608	19705.173134553865	28635.372569444007	27954.51213960869	33195.30857343501	32378.55787879483	37737.24620548759	36785.04110185399	46219.30084380008	45015.11734442049	0.27419156583251275	0.27272767969782047	-97.30039904930891	-14247.820819215849	-94.86921426378831	-13891.819097981788
63.979097088622495	20106.7118140678	19676.523598560663	28600.863834598043	27920.853356240885	33158.21817723761	32342.394346621466	37697.59524765043	36746.39295949185	46174.76331494115	44971.72752747182	0.2743431919178665	0.2728783623335202	-96.2865254589633	-14184.309131357819	-93.88010395003221	-13829.810399578884
64.36460333324754	20077.400466115894	19647.904602551866	28566.473100338848	27887.31008304114	33121.295121989686	32306.394194893976	37658.16093860638	36707.956030075184	46130.53331582577	44928.6371010697	0.2744967491392398	0.27303096389593823	-95.27280918148608	-14119.53811064642	-92.8911447395003	-13766.572485202923
64.75243244692527	20048.120696209407	19619.31718048084	28532.202847594468	27853.88474637957	33084.54269972899	32270.56063693803	37618.94738161523	36669.73431388203	46086.616446154345	44885.851517414354	0.2746522633391332	0.2731855100593302	-94.25930226375203	-14053.502787115052	-91.9023873581391	-13702.100490766577
65.14259842611021	20018.873543573238	19590.762358204163	28498.055562221747	27820.57977751843	33047.96421552549	32234.896898833904	37579.958701123316	36631.73183185472	46043.01834167569	44843.376263789265	0.27480976073663904	0.27334202687197157	-93.24605587840051	-13986.198139850982	-90.9138816788327	-13636.389502193779
65.53511535159264	19989.660038769583	19562.24115325037	28464.033734994813	27787.39761260249	33011.56298761597	32199.40621954883	37541.19904304632	36593.9526258758	45999.744674738075	44801.21686309725	0.2749692679336853	0.27350054076235397	-92.23312032702961	-13917.619095533155	-89.92567672425503	-13569.43455393985
65.92999738900669	19960.481203454285	19533.75457458428	28430.139861594078	27754.340692649996	32975.34234754289	32164.091851073186	37502.6725750596	36556.40075905127	45956.80115485397	44759.37887440995	0.27513081192139766	0.2736610785455018	-91.22054504288826	-13847.760526848957	-88.93782066910353	-13501.230627381243
66.32725878934137	19931.338050128437	19505.303622367057	28396.376442595887	27721.411463544624	32939.30564029726	32128.9570585613	37464.38348689633	36519.0803160019	45914.193529279386	44717.86789353203	0.275294420086586	0.2738236674294097	-90.2083785946379	-13776.617251064628	-87.95036084380263	-13431.772649433464
66.72691388945532	19902.231581884636	19476.88928771066	28362.74598346198	27688.612376026733	32903.45622446494	32094.00512047482	37426.33599065258	36481.99540316066	45871.92758360648	44676.689553577475	0.2754601202183582	0.2739883350216102	-89.19666868913191	-13704.184028393589	-86.9633437377488	-13361.055491013452
67.12897711259382	19873.162792148785	19448.51255242825	28329.250994530175	27655.945885686226	32867.797472378035	32059.239328731503	37388.53432110144	36445.15014907931	45830.00914237231	44635.849525562066	0.27562794051486567	0.27415510933586607	-88.18546217391122	-13630.45556033589	-85.97681500120962	-13289.07396533899
67.53346296890952	19844.132664416356	19420.174388779124	28295.893991005007	27623.41445295531	32832.332770269895	32024.66298885753	37350.98273601455	36408.548704742265	45788.444069682024	44595.35351900983	0.27579790959017825	0.27432401879899887	-87.17480504130071	-13555.426488175057	-84.99081944944919	-13215.8228264926
67.94038605598601	19815.142171983138	19391.875759208444	28262.677492948525	27591.020543101466	32797.06551843428	31990.27942014377	37313.68551649171	36372.19524388816	45747.23826984695	44555.20728257399	0.27597005648129924	0.27449509225784796	-86.16474243131961	-13479.091391338035	-84.00540106584958	-13141.296767827123
68.3497610593647	19786.19227767066	19363.61761608157	28229.604025271743	27558.766626220888	32761.999131389002	31956.091955806372	37276.64696729915	36336.09396333984	45706.39768803909	44515.41660467358	0.27614441065531653	0.2746683589863723	-85.15531863558863	-13401.44478581287	-83.02060300500307	-13065.490420321934
68.7616027530747	19757.283933545503	19335.40090141297	28196.676117725587	27526.655177232187	32727.13703804329	31922.10394315166	37239.871417215545	36300.249083342474	45665.928310960466	44475.98731414542	0.27632100201669946	0.2748438486928902	-84.14657709955645	-13322.481122327968	-82.03646759536787	-12988.398350873962
69.17592600016614	19728.41808063353	19307.22654658956	28163.896304893435	27494.68867587065	32692.48268187094	31888.31874374561	37203.36321938818	36264.66484791064	45625.83616753077	44436.92528091269	0.2764998609147364	0.27502159152746425	-83.13856042637053	-13242.194784725085	-81.05303634321172	-12910.015060730278
69.59274575324658	19699.595648627077	19279.09547208778	28131.267126182243	27462.869606681994	32658.039521086186	31854.73973358692	37167.12675169618	36229.34552518305	45586.1273295895	44398.23641666842	0.2766810181511291	0.27520161808943877	-82.13131038132997	-13160.580088426359	-80.07034993641719	-12830.33498388622
70.01207705502031	19670.817555586356	19251.0085871848	28098.791125814492	27431.20045901668	32623.81102882485	31821.37030328489	37131.16641712339	36194.2954077864	45546.807912616045	44359.92667557622	0.2768645049877319	0.27538395943511934	-81.1248678942793	-13077.631278530695	-79.08844824708649	-12749.352485281415
70.43393503883172	19642.08470763446	19222.966789663627	28066.470852820257	27399.68372702435	32589.80069333013	31788.213858241852	37095.48664414063	36159.51881320838	45507.88407646739	44322.00205498816	0.2770503531544536	0.27556864708561896	-80.1192730631883	-12993.342528069392	-78.10737033498299	-12667.061859061942
70.85833492921113	19613.397998645705	19194.970965511726	28034.308861029163	27368.321909648326	32556.01201814285	31755.27381884012	37060.09188709698	36125.02008417962	45469.36202613331	44284.46859617967	0.2772385948573161	0.2757557130348541	-79.11456515833561	-12907.707936340012	-77.12715445154026	-12583.457326957025
71.2852920424243	19584.75830992682	19167.021988612785	28002.3077090619	27337.117510619675	32522.448522295963	31722.553620632953	37024.98662662019	36090.80358906434	45431.24801250924	44247.33238510166	0.2774292627866792	0.2759451897577091	-78.11078262596857	-12820.721527124755	-76.1478380434346	-12498.533036515117
71.71482178702524	19556.16650989143	19139.120720431885	27970.469960322032	27306.073038451603	32489.113740514083	31690.05671454064	36990.175370027006	36056.87372226086	45393.5483331881	44210.599553151005	0.27762239012563017	0.27613711021836224	-77.1079630917302	-12732.377246847376	-75.16945775591739	-12412.28305929713
72.14693966441222	19527.623453727025	19111.26800969352	27938.798182987255	27275.191006433433	32456.011223417605	31657.786567050913	36955.66265174311	36023.23490461148	45356.269333270684	44174.276277959296	0.27781801055855004	0.276331507878789	-76.10614336428262	-12642.668962717988	-74.1920494363003	-12324.701389061287
72.58166126938723	19499.12998305478	19083.464692052607	27907.294950000858	27244.473932624787	32423.14453773192	31625.746660424516	36921.45303373343	35989.891583822326	45319.41740619597	44138.36878420069	0.2780161582798512	0.2765284167074317	-75.10535943947616	-12551.590460963547	-73.21564813802252	-12235.781940009445
73.01900229071879	19470.686925581165	19055.711589757582	27875.962839062133	27213.924339848796	32390.517266500778	31593.94049290477	36887.55110594177	35956.84823489245	45282.998994589936	44102.88334441807	0.278216868002898	0.2767278711880559	-74.1056465044312	-12459.135445003398	-72.24028812455799	-12145.51854500547
73.45897851170821	19442.29509474189	19028.009511306103	27844.804432616762	27183.544755685427	32358.133009305002	31562.371578932412	36853.96148674126	35924.109360553484	45247.02059113531	44067.82627986937	0.27842017496911203	0.27692990632878495	-73.10703894065955	-12365.297533433884	-71.26600287242763	-12053.904953565449
73.90160581075892	19413.955289337868	19000.359251093007	27813.822317846956	27153.337712464618	32325.995382486377	31531.04344936565	36820.68882339567	35891.679491719864	45211.48873946209	44033.203961394276	0.27862611495726647	0.27713455767132394	-72.10957032879378	-12270.07025826443	-70.29282507608877	-11960.934830203652
74.34690016194996	19385.668293162085	18972.76158904931	27783.01908666014	27123.305747257768	32294.1080193756	31499.959651703695	36787.73779253024	35859.56318794804	45176.41003505781	43999.02281029963	0.27883472429297357	0.2773418613003769	-71.11327345273457	-12173.447063023224	-69.32078665139124	-11866.601752452552
74.79487763561212	19357.434874618284	18945.21729027374	27752.397335677626	27093.45140187006	32262.47457052597	31469.123750317038	36755.113100614326	35827.76503790818	45141.79112620016	43965.28929926787	0.2790460398583719	0.27755185385325915	-70.11818030288123	-12075.421300671063	-68.34991873887338	-11770.899208856747
75.24555439890803	19329.255786330727	18917.727104655045	27721.959666222614	27063.777222831202	32231.098703952317	31438.539326681555	36722.8194844552	35796.28965986549	45107.63871491172	43932.009953285306	0.279260099102016	0.2777645725297135	-69.12432208093378	-11975.986231782474	-67.38025170894252	-11673.820597250015
75.6989467164156	19301.1317647442	18890.291766485258	27691.708684306526	27034.285761385363	32199.984105374144	31408.209979617706	36690.86171170214	35765.14170217251	45073.959557935836	43899.19135059222	0.27947694004897555	0.2779800551019308	-68.13172920389479	-11875.135022527538	-66.41181516525103	-11575.359222709201
76.15507095071504	19273.06352971515	18862.911994064092	27661.647000615354	27004.979573480712	32169.134478465057	31378.139325535347	36659.244581363346	35734.32584377328	45040.76046773681	43866.84012365588	0.27969660131114943	0.2781983399247857	-67.14043130848586	-11772.860742721707	-65.44463794882176	-11475.508295594715
76.61394356297929	19245.05178409223	18835.58848929354	27631.777230493775	26975.861219757477	32138.553545106133	31348.330998683155	36627.97292433286	35703.84679471826	45008.048313521605	43834.96296016544	0.279919122097795	0.27841946594628647	-66.15045725530217	-11669.156363799237	-64.47874814234092	-11374.26092959661
77.07558111356816	19217.097213287536	18808.321937262863	27602.10199392926	26946.93326553533	32108.2450456459	31318.788651403604	36597.05160393115	35673.70929669134	44975.83002228733	43803.56660405073	0.28014454222628604	0.27864347271824985	-65.16183513303986	-11564.01475676708	-63.51417307466909	-11271.610139811411
77.54000026262605	19189.200484836732	18781.113005823092	27572.623915533804	26918.19828079883	32078.212739164388	31289.515954392475	36566.48551645626	35643.91812354783	44944.1125798913	43772.65785652355	0.2803729021330987	0.2788704004072031	-64.17459226314531	-11457.428690197878	-62.55093932437012	-11167.548840578645
78.00721777068286	19161.362247948968	18753.962345151926	27543.34562452504	26889.65884018287	32048.460403743557	31260.516596965066	36536.27959174851	35614.47808186616	44912.903032147355	43742.24357714531	0.2806042428850346	0.2791002898055223	-63.18875520420988	-11349.390828185715	-61.589072724586	-11062.069843579084
78.47725049925933	19133.583133045107	18726.87058730675	27514.269754704976	26861.31752295494	32018.991836742083	31231.794287325698	36506.43879376655	35585.39401150945	44882.208485946336	43712.330684916575	0.2808386061906853	0.2793331823428045	-62.20434975656826	-11239.89372825902	-60.628598367628	-10955.165855813771
78.95011541147531	19105.863751285226	18699.838345767635	27485.398944437802	26833.176912997296	31989.810855076572	31203.352752844366	36476.96812117729	35556.67078620173	44852.03611040356	43682.92615939431	0.2810760344121443	0.2795691200974945	-61.22140096660587	-11128.929839264601	-59.66954060866556	-10846.829477423802
79.42582957266194	19078.20469408376	18672.86621496831	27456.735836625223	26805.23959878658	31960.921295507487	31175.19574033773	36447.872607957965	35528.31331411552	44822.393138032145	43654.037041833515	0.28131657057697396	0.2798081458087564	-60.23993313165556	-11016.491499288008	-58.71192307096135	-10737.05319973547
79.90441015097758	19050.60653261296	18645.954769815566	27428.283078680295	26777.50817337181	31932.327014931143	31147.327016355895	36419.15732401219	35500.32653847281	44793.28686594401	43625.67043635579	0.28156025839043536	0.28005030288860816	-59.25996980481432	-10902.570933585055	-57.755768649956735	-10625.82940310426
80.38587441802741	19023.06981729334	18619.10456519658	27400.043322498397	26749.985234350424	31904.031890676473	31119.75036747468	36390.827375798384	35472.715438159204	44764.72465707754	43597.83351114479	0.281807142247981	0.2802956354343216	-58.28153379945434	-10787.160252369009	-56.8010995179975	-10513.150354812853
80.87023974948666	18995.595077271893	18592.316135473742	27372.019224426887	26722.673383842153	31876.039820808546	31092.469600593355	36362.88790697346	35445.48502835141	44736.713941455266	43570.53349966931	0.2820572672480278	0.28054418824109084	-57.30464719406518	-10670.251448694617	-55.84793712921237	-10399.00820701383
81.35752362572781	18968.18281988635	18565.589993966412	27344.213445231213	26695.575228460286	31848.354724436387	31065.488543237654	36335.34409904881	35418.64036115803	44709.26221746856	43543.77770193407	0.2823106792050059	0.2807960068149833	-56.329331337532494	-10551.83639633935	-54.89630222414053	-10283.394994553179
81.8477436324513	18940.83353011627	18538.926632419687	27316.628650059174	26668.693379280918	31820.980542027537	31038.81104386888	36308.20117206181	35392.18652627491	44682.37705319355	43517.573485760135	0.28256742466270085	0.2810511373861775	-55.35560685352175	-10431.906847544014	-53.9462148342609	-10166.302632794715
82.34091746132043	18913.547670019747	18512.326520459334	27289.26750840193	26642.030451809183	31793.921235727663	31012.440972198234	36281.46438526117	35366.12865165406	44656.06608773634	43491.92828809407	0.28282755090789097	0.28130962692249145	-54.383493645967974	-10310.454430902377	-52.99769428724176	-10047.722915514372
82.83706291059936	18886.32567815565	18485.790105032636	27262.13269405207	26615.589065942775	31767.180789686136	30986.382219506926	36255.139037807116	35340.47190418723	44630.33703260953	43466.849616347616	0.28309110598428705	0.28157152314321676	-53.413010903896065	-10187.470649117604	-52.050759211579134	-9927.647512698546
83.33619788579601	18859.167968990947	18459.317809834793	27235.226885058542	26589.371845932463	31740.763210387384	30960.63869897204	36229.23046948674	35315.22149040418	44605.197673140414	43442.345049768046	0.283358138706786	0.2818368745332582	-52.44417710680864	-10062.94687682297	-51.1054275418137	-9806.067968378775
83.83834040030794	18832.07493229235	18432.910034720102	27208.5527636779	26563.381420339163	31714.672526987742	30935.214345997836	36203.74406144433	35290.382657185575	44580.65586991118	43418.42224083981	0.28362869867604446	0.2821057303575931	-51.47701002993199	-9936.874358374625	-50.16171652362391	-9682.975698460825
84.34350857607244	18805.04693250232	18406.567155097968	27182.113016322124	26537.620421987795	31688.912791658426	30910.11311855305	36178.68523692758	35265.96069249143	44556.71956023256	43395.08891671862	0.28390283629338187	0.282378140676058	-50.5115267492838	-9809.244205581024	-49.21964271867182	-9558.361988466233
84.85172064422062	18778.084308098485	18380.28952131288	27155.910333502517	26512.0914879174	31663.4880799342	30885.338997513914	36154.05946204949	35241.960926104905	44533.39675965125	43372.35288069847	0.2841806027760183	0.28265415635846525	-49.54774364731202	-9680.047395485453	-48.27922201007095	-9432.21799135115
85.36299494573534	18751.18737093621	18354.07745800794	27129.947409769404	26486.79725932735	31638.402491067875	30860.895987012875	36129.87224656644	35218.38873039185	44510.69556349178	43350.22201371217	0.28446205017266235	0.28293382910006887	-48.585676418369985	-9549.274768160656	-47.34046960770502	-9304.534725322388
85.87734993211305	18724.35640557364	18327.93126347148	27104.226943647413	26461.740381519314	31613.660148390543	30836.788114792984	36106.12914467254	35195.24952107628	44488.62414843374	43328.70427586629	0.28474723137945207	0.2832172114373785	-47.625340073904226	-9416.917024364695	-46.40340005325925	-9175.303071520291
86.39480416602983	18697.591668579083	18301.851208966462	27078.7516375666	26436.92350383532	31589.265199678295	30813.019432568726	36082.835755811386	35172.54875803275	44467.190774125964	43307.807708011984	0.28503620015626335	0.2835043567643376	-46.666748948697204	-9282.964723398909	-45.46802722597204	-9044.513771854341
86.91537632201124	18670.893387819233	18275.837538041487	27053.52419778768	26412.349279590424	31565.221817523583	30789.594016391686	36059.99772550347	35150.2919460945	44446.4037848361	43287.540433350725	0.2853290111433908	0.2837953193488745	-45.70991670624426	-9147.408280800097	-44.53436434830655	-8912.15742679406
87.43908518710603	18644.26176172913	18249.89046582363	27028.547334323404	26388.02036600115	31541.534199714053	30766.51596702292	36037.62074619271	35128.48463587923	44426.271611140146	43267.91065907785	0.28562571987861585	0.28409015434983087	-44.75485634443612	-9010.237966042012	-43.60242399123672	-8778.224493068643
87.9659496615646	18617.696958561657	18224.010178292	27003.82376085325	26363.93942410835	31518.206569615868	30743.789410310623	36015.710558109095	35107.13242463187	44406.802771648974	43248.92667806337	0.2859263828146703	0.2843889178342892	-43.80158020197268	-8871.443900369108	-42.672218080075254	-8642.705281432718
88.4959887595208	18591.199115617284	18198.19683153169	26979.356194633136	26340.109118694865	31495.243176563814	30721.41849757413	35994.27295015027	35086.24095708509	44388.0058747756	43230.59687057174	0.286231057337106	0.2846916667952961	-42.850099963608955	-8731.016054388136	-41.74375790007616	-8505.589954399504
89.0292216096782	18564.76833845284	18172.450550967507	26955.147356398982	26316.532118197374	31472.64829625723	30699.40740599347	35973.31376078139	35065.81592633776	44369.88962054297	43212.92970602105	0.28653980178258026	0.28499845917000527	-41.90042666708905	-8588.94424597267	-40.817054102728434	-8366.868524060585
89.56566745600044	18538.404700068244	18146.771430576468	26931.199970263162	26293.211094611786	31450.42623116106	30677.76033900468	35952.83887895279	35045.86307475123	44352.46280243226	43195.93374478218	0.28685267545757437	0.28530935385824246	-40.9525707087887	-8445.21813788917	-39.89211671152589	-8226.530849812552
90.1053456584057	18512.10824007189	18121.159532079128	26907.5167636054	26270.14872339277	31428.581310914113	30656.48152670126	35932.85424503815	35026.38819486471	44335.734309275525	43179.61764001996	0.2871697386575495	0.28562441074150696	-40.00654185003441	-8299.827235547826	-38.96895512789706	-8084.566636078991
90.6482756934654	18485.87896382229	18095.614884108443	26884.100466955384	26247.34768334614	31407.1178927419	30635.575226241377	35913.36585179051	35007.39713032941	44319.713127190014	43163.99013957655	0.2874910526865558	0.28594369070242603	-39.062349224033824	-8152.760884854943	-38.04757813780452	-7940.965430157259
91.19447715510712	18459.716841546622	18070.13748135562	26860.953813868593	26224.810656514044	31386.040361876097	30615.04572226052	35894.379745318976	34988.89577686151	44304.40834155814	43149.060087897495	0.2878166798773087	0.2862672556446651	-38.12000134171103	-8004.008269840851	-37.1279939174492	-7795.716619874351
91.74396975532183	18433.62180743483	18044.72728369285	26838.079540794108	26202.540328053372	31365.353131979726	30594.89732729098	35875.90202608528	34970.890083215985	44289.82913905292	43134.836428003815	0.2881466836117435	0.2865951685133178	-37.17950609900436	-7853.558410549536	-36.2102100402044	-7648.80943146348
92.29677332487483	18407.593758708495	18019.384215270857	26815.480386933847	26180.539386105	31345.06064557767	30575.13438218554	35857.93884992037	34953.38605217856	44275.98480970944	43121.32820350715	0.2884811283420593	0.28692749331577816	-36.24087078309822	-7701.40016072616	-35.29423348305136	-7500.232927349396
92.85290781402206	18381.632554664273	17994.108163592246	26793.159094093775	26158.81052165614	31325.167374493885	30555.761256548572	35840.496429062834	34936.38974158001	44262.88474904536	43108.544560673836	0.2888200796122717	0.2872642951431196	-35.304102079469885	-7547.522205637768	-34.380070632840216	-7349.976003856398
93.41239329322968	18355.738015690193	17968.898978558293	26771.118406525162	26137.35642839291	31305.677820293316	30536.7823491716	35823.581033217415	34919.90726532969	44250.538460229065	43096.494750534875	0.2891636040802849	0.2876056401919841	-34.369206079394644	-7391.91305999551	-33.467727293729695	-7198.027389185503
93.97524995389855	18329.90992225471	17943.756471489283	26749.361070756637	26116.179802544128	31286.596514729943	30518.202088475042	35807.19899063562	34903.944794470866	44238.95555629843	43085.18813104528	0.289511769540496	0.28795159578700635	-33.436188286330434	-7234.561065616086	-32.55720869339348	-7044.375641083345
94.54149810909283	18304.14801386774	17918.68041411764	26727.889835416452	26095.283342715837	31267.928020200874	30500.02493295587	35791.356689218854	34888.5085582578	44228.14576243152	43074.63416929395	0.28986464494695274	0.28830223040377634	-32.50505362367767	-7075.45438937936	-31.648519490459876	-6889.009144790471
95.11115819427312	18278.451988011995	17893.67053755216	26706.7074510435	26074.669749714983	31249.67693020508	30482.25537164009	35776.06057764297	34873.60484525402	44218.11891826873	43064.842443763584	0.29022230043707375	0.28865761369236936	-31.575806442368048	-6914.581021144986	-30.741663781751413	-6731.916110936552
95.68425076803395	18252.821499044658	17868.72653121345	26685.816669887776	26054.34172636309	31231.847869808364	30464.89792454139	35761.317166506444	34859.24000445354	44208.88498028955	43055.82264664376	0.29058480735595216	0.28901781650144803	-30.648450527893146	-6751.928771529347	-29.83664510917515	-6573.084573345259
96.26079651284576	18227.256157067997	17843.848041739206	26665.220245699093	26034.30197729872	31214.445496113654	30447.957143125048	35747.133029501674	34845.42044642476	44200.45402424455	43047.58458619777	0.2909522382812574	0.289382910902958	-29.722989108740876	-6587.4852700047195	-28.93346646779173	-6412.502387098968
96.84081623580131	18201.755526767713	17819.034671858037	26644.92093350313	26014.55320876774	31197.474498735926	30431.437610776702	35733.51480460929	34832.1526444769	44192.83624764273	43040.13818918343	0.29132466704875143	0.2897529702174365	-28.799424863966124	-6421.237962776795	-28.03213031303676	-6250.157226398587
97.42433086936633	18176.319126218972	17794.285979231947	26624.921489365566	25995.09812840229	31180.939600283575	30415.343943277407	35720.46919531788	34819.44313585109	44186.04197229855	43033.49350333177	0.2917021687784415	0.2901280690399431	-27.877759931066976	-6253.174110771157	-27.13263856841877	-6086.036582558416
98.01136147213543	18150.946425657938	17769.601475265277	26605.224670141968	25975.93944498605	31164.845556843826	30399.680789282884	35708.002971867005	34807.29852293458	44180.081646936655	43027.66069988204	0.2920848199013795	0.29050828326664346	-26.957995914774074	-6083.280787777156	-26.234992633926595	-5920.127762119286
98.60192922959182	18125.63684621863	17744.98062387988	26585.833233214114	25957.079868206583	31149.19715847377	30384.45283080842	35696.12297251614	34795.72547449989	44174.96584985821	43022.650076176695	0.2924726981871402	0.2908936901220527	-26.04013389523243	-5911.544878507964	-25.339193393909227	-5752.417884880677
99.1960554548718	18100.389758633577	17720.42284025513	26566.74993621133	25938.52210839328	31133.99922969596	30369.66478371836	35684.83610483842	34784.73072696861	44170.705291669015	43018.472058316365	0.2928658827719811	0.2912843681869653	-25.124174436663452	-5737.953076727688	-24.445241225395876	-5582.8938820054755
99.79376158953411	18075.20448189754	17695.927489531998	26547.977536716768	25920.26887624094	31119.256629999174	30355.32139822093	35674.14934704107	34774.32108570105	44167.31081807203	43015.13720387766	0.2932644541877203	0.29168039742708923	-24.210117596194323	-5562.491883459501	-23.553136006630666	-5411.5424942160025
100.39506920433367	18050.08028189268	17671.493885479595	26529.51879195713	25902.322882517456	31104.974254343353	30341.42745936715	35664.069749311646	34764.503426311174	44164.79341272458	43012.65620469383	0.29366849439134357	0.2920818592224059	-23.297962933087547	-5385.147605278529	-22.662877125956584	-5238.350270031951
101.00000000000001	18025.01636997441	17647.12128912358	26511.376458475857	25884.68683775566	31091.157033669308	30327.9877875548	35654.60443519159	34755.28469600833	44163.16420016311	43011.03988970117	0.2940780867953653	0.2924888363972751	-22.84099399969458	-5296.002971071723	-22.21687490309642	-5151.2922553327035
